# Supplementary material for: Tissue-Specific Functional Networks for Prioritizing Phenotype and Disease Genes
Source: PLoS Comput Biol. 2012 Sep 27;8(9):e1002694. doi: 10.1371/journal.pcbi.1002694 (PMC3459891; doi:10.1371/journal.pcbi.1002694)
Supplement: Dataset S1 — List of genomics datasets used in integration. (XLS) [file pcbi.1002694.s001.xls]

## Sheet: dataset_description
bidirectional	MINT-bidirectional
combined	MINT-combined
GDS10	Examination of spleen and thymus of type 1 diabetes nonobese diabetic (NOD) mouse, four NOD-derived diabetes-resistant congenic strains and two nondiabetic control strains.
GDS1001	Expression profiling of hearts from 8 to 16 week old adult males lacking one copy of the Na,K-ATPase alpha 1 isoform. Na,K-ATPase alpha 1 isoform expression is reduced by half in heterozygous null mutants. Results provide insight into the role of the Na,K-ATPase alpha 1 isoform in the heart.
GDS1009	Expression profiling of 9 week old BALB/c male and female submandibular, sublingual, and parotid salivary glands. Lacrimal and meibomian glands also examined. Results provide insight into the differences between male and female salivary glands.
GDS1010	Expression profiling of Side Population (SP) cells from bone marrow and muscle of 4 to 5 week old C57BL/10SnJ males. Main Population from bone marrow and muscle also examined. Results provide insight into the similarities and differences between SP cells from different tissues.
GDS1011	Expression profiling of adrenal glands from blood pressure high (BPH) males at the prehypertensive stage. BPH males examined at 5 weeks of age. Results compared to gene expression in SHR rat model, and provides insight into mechanisms of hypertension shared across species.
GDS1014	Expression profiling of embryonic stem (ES) cells overexpressing serum response factor SRF. SRF transiently transfected into ES cells disrupted for both copies of SRF. RNA examined 72 hours after transfection. Results identify potential transcriptional targets of SRF.
GDS1015	Expression profiling of embryonic stem (ES) cells following stimulation with fetal bovine serum at various time points up to 180 minutes. Expression in wild type ES cells compared to that in Srf homozygous mutants with or without an SRF transgene. Results identify potential targets of SRF.
GDS1017	Analysis of 7 day old forebrains pretreated with erythropoietin (EPO) and then subjected to hypoxic-ischemic injury (HI). HI induced by ligation of the common carotid artery and confinement in hypoxic chambers for 50 minutes. Results provide insight into the neuroprotective effect of EPO.
GDS1019	Analysis of plantaris muscle following a bout of voluntary running for 12 hours. Gene expression examined at various time points up to 24 hours following cessation of running. Results provide insight into molecular events occuring during the early phase of adaptation to endurance training.
GDS1030	Expression profiling of naÃ¯ve CD8+ T cells stimulated with IL-15 or IL-21 or both cytokines for 4 hours. 100 ng/ml of each cytokine used. Results provide insight into the synergistic effect of IL-21 and IL-15 on T cell homeostasis and effector functions.
GDS1032	Expression profiling of hearts from 4 to 5 week old A/J males after infection with coxsackievirus B3 (CVB3). Hearts examined at various time points up to 30 days postinfection. CVB3 infection leads to cardiac inflammation and fibrosis within 9 days of infection.
GDS1037	Expression profiling of CD45+ and CD45- side population (SP) cells from embryonic 17.5-day lungs. CD45+ and CD45- main population cells also examined. Results provide insight into the role of CD45+ and CD45- SP cells in lung development.
GDS1043	Expression profiling of RAW264.7 macrophage cells exposed to 100 ng/ml of lipopolysaccharide (LPS) for 2 and 12 hours. Macrophages secrete proinflammatory cytokines in response to LPS. Results provide insight into trafficking and secretion of cytokines in macrophages.
GDS1053	Analysis of liver of 42 day old male mutants expressing growth hormone receptor (GHR) proteins truncated at amino acid residues 569 or 391. Receptors truncated at residue 569 have residues 539 and 545 replaced with phenylalanine. Results provide insight into the function of regions of GHR.
GDS1056	Analysis of pancreatic islets from BDC2.5/NOD transgenics after treatment with 200 mg/kg cyclophosphamide (CY) at various time points up to 3 days. CY induces diabetes in BDC2.5/NOD transgenics. Results provide insight into molecular events accompanying the progression from insulitis to diabetes.
GDS1057	Expression profiling of autografted and allografted femurs of 8 week old C57BL/6 animals. Allografts obtained from ICR animals and grafted onto C57BL/6 femurs. Bone remodeling and vascularization in autografts is superior to that in allografts. Results identify genes important in autograft healing.
GDS1058	Analysis of uteri of immature 19 to 20 day old Alpk:APfCD-1 females given a single injection of 400 ug/kg 17beta-estradiol (E2). Gene expression examined at various time points up to 72 hours following treatment. Results provide insight into mechanisms underlying E2-induced uterine growth.
GDS1071	Analysis of NIH3T3 fibroblasts treated with platelet-derived growth factor (PDGF) and one of several Src family kinase (SFK) small molecule inhibitors. Inhibitors of SFKs, MEK1/2, and phosphotidylinositol 3-kinase used. Results provide insight into the role of SFKs in PDGF signaling.
GDS1072	Analysis of NIH3T3 fibroblasts treated with platelet-derived growth factor (PDGF) and one of several Src family kinase (SFK) small molecule inhibitors. Inhibitors of SFKs, MEK1/2, and phosphotidylinositol 3-kinase used. Results provide insight into the role of SFKs in PDGF signaling.
GDS1076	Analysis of corticospinal motor neurons (CSMN) of C57BL/6 at embryonic day 18 to postnatal day 14. CSMN degeneration contributes to amyotrophic lateral sclerosis. CSMN compared to callosal projection and corticotectal projection neurons. Results provide insight into CSMN development.
GDS1077	Expression profiling of Lin- Sca-1+ c-kit+ hematopoietic stem cells (HSC) from 22 different BXD recombinant inbred (RI) strains. Each RI strain is homozygous for alleles at about 98% of loci. Results combined with QTL mapping to identify candidate genes for the control of HSC function.
GDS1079	Analysis of primary myoblast progenitor (MP) cultures from 8 and 23 month old DBA/2JNIA females. MPs are responsible for the growth, repair, and maintenance of skeletal muscle. Results provide insight into age-related alterations in MP function that contribute to changes in muscle composition.
GDS1080	Analysis of hearts from C57BL/6 mutants lacking manganese superoxide dismutase (MnSOD). MnSOD deficiency confined to heart and muscle. Mutants developed progressive congestive heart failure with dilated cardiomyopathy. Results provide insight into the effect of excess oxidative stress on the heart.
GDS1084	Expression profiling of cortex and basal ganglia from embryonic telencephalon of homozygous and heterozygous Dlx1/2 mutants. Mutants examined at embryonic day 14.5. Dlx homeobox transcription factors are implicated in regulating the function of inhibitory neurons.
GDS1093	Analysis of liver from male 3 month old hepatic NADH-cytochrome P450 reductase null mutants (POR). Results provide insight into the central role of POR and the P450 system in controlling hepatic homeostasis.
GDS1107	Expression profiling of blastocysts following inhibition of JNK, p38 MAPK, or ERK signaling. JNK, p38 MAPK, and ERK signaling inhibited by SP600125, SB203580, and U0126 respectively. Results provide insight into the role of MAPK pathways in preimplantation development.
GDS1108	Expression profiling of blastocysts following inhibition of JNK, p38 MAPK, or ERK signaling. JNK, p38 MAPK, and ERK signaling inhibited by SP600125, SB203580, and U0126 respectively. Results provide insight into the role of MAPK pathways in preimplantation development.
GDS1109	Expression profiling of blastocysts following inhibition of JNK, p38 MAPK, or ERK signaling. JNK, p38 MAPK, and ERK signaling inhibited by SP600125, SB203580, and U0126 respectively. Results provide insight into the role of MAPK pathways in preimplantation development.
GDS1110	Analysis of granule cell precursors, pre-neoplastic cells, and tumor cells obtained from 7 day old, 6 week old, and 10 to 25 week old patched heterozygous animals, respectively. Results provide insight into the mechanisms of pathogenesis of medulloblastoma at the early stage.
GDS1111	Analysis of hippocampus of 60 day old C57BL/6 males overexpressing the RNA binding protein HuD. HuD overexpressor mice exhibit learning deficits and abnormalities in prepulse inhibition.
GDS1113	Analysis of CD4+/CD25lo, CD4+/CD25+, and CD4+/CD25hi T cells expressing the forkhead transcription factor Foxp3. FACS used to sort CD4+ cells based on Foxp3 GFP fusion protein and CD25 expression. Results provide insight into the role of Foxp3 in regulatory T cell development and function.
GDS1211	Expression profiling of embryonic fibroblasts overexpressing mTert, the catalytic subunit of telomerase. Results identify potential downstream targets of telomerase.
GDS1213	Examination of chronic intermittent hypoxia (CIH) effect on liver gene expression in leptin deficient (ob/ob) mice. CIH in the presence of pre-existent obesity may cause an increase in gene expression of enzymes of lipid biosynthesis. CIH is a component of obstructive sleep apnea (OSA).
GDS1219	Expression profiling of brown preadipocytes derived from insulin receptor substrate (IRS) knockout animals.The IRS family of insulin signaling mediators is composed of IRS-1, IRS-2, IRS-3, and IRS-4. Results provide insight into the regulation of brown adipocyte differentiation.
GDS1222	Analysis of cancer progression by profiling of preneoplastic mammary glands and tumors of MMTV-neu animals. Activated neu allele placed under the control of mammary tumor virus promoter to enable mammary specific expression. Results provide insight into the early events of Neu induced tumorigenesis.
GDS1225	Temporal analysis of epididymal white adipose tissue of 3-4 month old males treated with Î²3-adrenergic receptor (Adrb3) agonist CL-316,243 for 0 to 6 days. Adrb3 agonists exert anti-diabetes and anti-obesity properties.
GDS1226	Temporal analysis of epididymal white adipose tissue during remodeling induced by the Î²3-adrenergic receptor (Adrb3) agonist CL-316,243 in peroxisome proliferator-activated receptor alpha (Ppara) knockouts. Ppara is upregulated by CL-316,243.
GDS1227	Hepatic gene expression analysis in Swiss-Webster mice fed diet supplemented with hexane or methanol extracts of Boswellia serrata for 21 days. Extracts from Boswellia serrata may have anti-inflammatory activity.
GDS1228	Analysis of hearts from 21 month old endothelial nitric oxide synthase (eNOS) knockout males. These animals exhibit cardiac dysfunction with age and 50% mortality at 21 month. Results provide clues to molecular mechanisms leading to heart failure.
GDS1232	Analysis of the effect of increasing liver X receptor (LXR) alpha in livers of low-density lipoprotein receptor (LDLR) knockouts fed a high-cholesterol, high-fat diet. LXR alpha improves the serum lipid profile of LDLR nulls fed the unhealthy diet. Effect of T0901317, an LXR alpha agonist, examined.
GDS1233	Comparison of the proximal quadriceps femoris muscle to the distal tibialis anterior muscle of 3 week old dysferlin deficient mutants. Dysferlin mutations can result in the neuromuscular disorders Limb-Girdle muscular dystrophy type 2B and Myoshi myopathy.
GDS1239	Analysis of effect of simvastatin in LPS-induced inflammatory model of acute lung injury. Male C57BL/6J administered simvastatin 24 hours prior to and concomitant with LPS. Simvastatin is a 3-hydroxy-3-methylglutaryl (HMG)-CoA reductase inhibitor that mediates endothelial cell barrier protection.
GDS1240	Investigation of deleterious effects of mechanical ventilation (MV) on lung gene expression in model of ventilator-induced lung injury. MV, a treatment of acute lung injury, can augment injury in some patients.
GDS1243	Temporal analysis of neuroblastoma Neuro2a cell differentiation induced by retinoic acid. Gene expression examined at several time points up to 24 hours following treatment with 20 uM all-trans-retinoic acid. Provides insight into the role of mKIAA genes in the early stages of neurite outgrowth.
GDS1244	Analysis of lungs exposed to the toxic industrial compound carbonyl chloride (phosgene). Phosgene exposure results in pulmonary edema and acute lung injury. Lungs examined at several time points up to 72 hours after exposure. Provides insight into molecular events affected in phosgene-injured lungs.
GDS1245	Analysis of megakaryocytes lacking the transcription factor GATA-1. GATA-1 is required for the development of megakaryocytes and erythroid cells. Megakaryocytes obtained from 13.5 day C57BL/6 mutant embryos. Results provide insight into the role of GATA-1 in megakaryopoiesis.
GDS1247	Comparison of skeletal and cardiac muscles of dysferlin deficient SJL/J animals. Dysferlin deficiency results in skeletal muscle weakness, but does not affect the heart. Dysferlin mutations can result in the neuromuscular disorders Limb-Girdle muscular dystrophy type 2B and Myoshi myopathy.
GDS1248	Expression profiling of male germ cells lacking the telomerase RNA component, Terc, or the DNA repair/telomere binding protein, Ku86, or both. Germ cells obtained from seminiferous tubules of 3 to 5 month old males. Results identify processes affected by dysfunctional telomeres.
GDS1254	Expression profiling of embryonic stems (ES) cells deleted for SOCS3, a regulator of cytokine signaling. SOCS3 null ES cells derived from blastocysts of SOCS3 heterozygous mutants. Results provide insight into the role of SOCS3 in ES cell biology.
GDS1255	Analysis of lungs from C57BL/6J males exposed to hexamethylene diisocyanate biuret trimer (HDI-BT) for 5 hours. HDI-BT is a major component of polyurethane spray paints and HDI-BT inhalation is a cause of occupational lung disease. Lungs examined at various time points up to 90 hours after exposure.
GDS1261	Analysis of livers from growth hormone/insulin-like growth factor-1 signaling defective Ames dwarfs (DF) subjected to caloric restriction (CR). DF and CR in combination additively extend life span. Results provide insight into the mechanisms underlying this additive effect.
GDS1265	Analysis of oocytes from follicles at the primordial to large antral stages of development, collected from B6SJLF1 animals at 2 to 22 days of age. Provides insight into the development of eggs of high meiotic and developmental competence.
GDS1266	Analysis of oocytes from follicles at the primordial to large antral stages of development, collected from B6SJLF1 animals at 2 to 22 days of age. Provides insight into the development of eggs of high meiotic and developmental competence.
GDS1271	Analysis of macrophages from C57BL/6J males infected with Sendai virus (SeV). Macrophages avoid virus-induced death and remove virus-infected, apoptotic cells. Provides insight into the mechanism controlling the viability of macrophages in viral infections.
GDS1272	Analysis of thoracic mammary gland from luteinizing hormone (LH) overexpressing transgenic virgins at 16 weeks of age. LH overexpression results in the development of spontaneous mammary tumors in the absence of p53 mutations.
GDS1275	Analysis of thymus of ovariectomized C57BL/6 treated with 17beta-estradiol (estrogen; E2) or genistein, an E2 analog. Thymus tissue examined at various intervals up to 6 days after treatment. Provides insight into E2-mediated regulation of thymic development and immune function.
GDS1276	Analysis of lungs of C57BL/6 based model of lung inflammation and injury. The model develops acute lung injury (ALI) after concurrent exposure to low-dose lipopolysaccharide (LPS) and mechanical ventilation (MV). MV may contribute to ALI in critically ill patients.
GDS1277	Analysis of tracheal grafts from BALB/c donors transplanted into MHC incompatible C57BL/6 recipients. Allografts examined up to 25 days after transplantation. Provides insight into pathogensis of allograft rejection and associated obliterative bronchiolitis development.
GDS1285	Analysis of RAW 264.7 macrophages treated with 100 ng/ml lipopolysaccharide (LPS) for 18 hours, or overexpressing polyadenylation factor CstF-64. LPS treatment increases CstF-64 expression. Results provide insight into post-transcriptional mechanisms affected by LPS in macrophages.
GDS1298	Analysis of NIH-3T3 embryonic fibroblasts induced to differentiate into adipocytes by overexpression of early B cell factor (EBF)-1 or peroxisome proliferator-activated receptor (PPAR)gamma2 transcription factors. Cells examined at various time points up to 10 days following overexpression.
GDS1300	Expression profiling of 32 week old aorta in an apolipoprotein E deficient (apoE(-/-)) strain. Results provide insight into a major site of immune cell accumulation during atherosclerosis progression.
GDS1302	Analysis of gestational day (GD) 17.5 fetal hearts isolated from pregnant C57BL/6Ns treated at GD 14.5 with up to 6.0 ug/kg 2,3,7,8-tetrachlorodibenzo-p-dioxin (TCDD). TCDD, a cardiovascular teratogen, inhibits cardiomyocyte proliferation, a process that peaks between GD 14.5 to 17.5.
GDS1303	Analysis of heart from C57BL/6 males injected with 10 ug/kg aldosterone. Hearts examined at various time points up to 12 hours after injection. Results provide insight into the molecular mechanisms underlying the adverse effects of aldosterone on the heart.
GDS1306	Analysis of adult hearts after induction of activated transgene mutants of Ras, MKK3, or MKK7, which are specific upstream activators of the MAP kinases ERK, p38, and JNK respectively. Hearts examined at various time points up to 4 weeks following each transgene induction using tamoxifen.
GDS1309	Expression profiling of myotubes following treatment with hydrogen peroxide at various concentrations up to 1000 uM. Myotubes derived from C2C12 myoblasts. Results provide insight into the response of muscle to reactive oxygen species.
GDS1311	Analysis of aged brain after activation of the peripheral innate immune system by intraperitoneal injection of E. coli lipopolysaccharide (LPS). Results provide insight into molecular events underlying severe behavioral deficits (delirium) common in older adults with systemic infections.
GDS1315	Analysis of bone marrow-derived dendritic cells (DC) treated with lipid-transfected, double-stranded DNA or CpG oligonucleotides for 4 hours. Double-stranded DNA is an immunosuppressive agent (ISD), CpG oligo an immunostimulant. Results provide insight into differential immune response.
GDS1316	Analysis of megakaryocytes and their progenitors from mutant E12.5 embryo liver expressing truncated transcription factor GATA-1. Results provide insight into the role of variant GATA-1 (GATA1s) in megakaryocyte hyperproliferation and Down syndrome (DS)-associated leukemias (TMD, DS-AMKL/DS-AML M7).
GDS1318	Expression profiling of soleus muscle from females lacking the hormone-sensitive lipase (HSL) gene. HSL is a key enzyme in fatty acid mobilization in adipocytes and found to be active in skeletal muscle. Results provide insight into the role of HSL in muscle lipid metabolism.
GDS1323	Comparison of hair follicle matrix, outer root sheath, dermal papilla cells, melanocytes, and a dermal fraction enriched in fibroblasts were FACS-isolated from 4 day old Lef1-RFP/K14-H2BGFP backskins. Contributes to molecular dissection of mesenchymal-epithelial interactions in the hair follicle.
GDS1328	Analysis of lung treated with prostaglandin E2 (PGE2) receptor subtype EP3 agonist, ONO-AE-248 (AE-248), after ovalbumin (OVA)-sensitization and challenge. OVA induces allergic asthma. Results identify inhibitory role of PGE2-EP3 pathway in allergic inflammation and allergy-related gene expression.
GDS1336	Analysis of pooled mRNA (2, 4, 6 hours) from A.E7 T cell clones activated in conditions that promote (anti-TCR) or inhibit (anti-TCR + CsA or PKCi or Combo) anergy induction. Results identify the early growth response gene 2 (Egr-2) and Egr-3 as key positive regulators of T cell anergy induction.
GDS1338	Analysis of pooled mRNA (2, 4, 6 hours) from A.E7 T cell clones activated in conditions that promote (anti-TCR) or inhibit (anti-TCR + CsA or PKCi or Combo) anergy induction. Results identify the early growth response gene 2 (Egr-2) and Egr-3 as key positive regulators of T cell anergy induction.
GDS1339	Analysis of pooled mRNA (2, 4, 6 hours) from A.E7 T cell clones activated in conditions that promote (anti-TCR) or inhibit (anti-TCR + CsA or PKCi or Combo) anergy induction. Results identify the early growth response gene 2 (Egr-2) and Egr-3 as key positive regulators of T cell anergy induction.
GDS1342	Analysis of forelimb and hindlimb autopod tissues at embryonic day 12.5. Results provide insight into the molecular mechanisms regulating the formation of forelimbs and hindlimbs.
GDS1343	Analysis of forelimb and hindlimb autopod tissues at embryonic day 12.5. Results provide insight into the molecular mechanisms regulating the formation of forelimbs and hindlimbs.
GDS1346	Analysis of splenic B cells from mutants with a knockout of Bruton's tyrosine kinase (Btk) or a R28C missense mutation in Btk. Btk mutations cause a block in B cell differentiation and lead to X-linked agammaglobulinemia (XLA). Results provide insight into the pathogenesis of XLA.
GDS1349	Analysis of liver in two NADPH-cytochrome P450 reductase (CPR)-loss transgenic models: liver-Cpr-null (liver-specific Cpr deletion) and Cpr-low (global Cpr suppression). Results provide insight into potential mechanisms underlying altered hepatic gene expression related to CPR-deficiency.
GDS1351	Analysis of gastrin knockout parietal cells isolated from the stomach fundus by flow cytometry. Results identify gastrin responsive genes and provide insight into the critical components of the acid secretory system.
GDS1352	Analysis of the neuromuscular junction (NMJ), a regionally specialized area of myofibers. NMJ regions isolated using laser capture microdissection. Results provide insight into the formation and maintenance of the NMJ.
GDS1357	Expression profiling of tibialis anterior muscle after 3 hours of low frequency electrical stimulation using a pacer. Muscle tissues harvested at various time points up to 24 hours following stimulation.
GDS1359	Analysis of epididymal adipose tissue from M16 polygenic obese animals fed diet containing 1% trans-10 cis-12-conjugated linoleic acid (CLA). Body weight was 12% lower by day 14 on CLA diet. Adipose examined at 5 and 14 days. Results provide insight to mechanisms underlying CLA delipidative effect.
GDS1360	Analysis of epididymal adipose tissue from M16 polygenic obese animals fed diet containing 1% trans-10 cis-12-conjugated linoleic acid (CLA). Body weight was 12% lower by day 14 on CLA diet. Adipose examined at 5 and 14 days. Results provide insight to mechanisms underlying CLA delipidative effect.
GDS1361	Analysis of meibomian glands from orchiectomized BALB/c adults treated with testosterone for 14 days. Androgen deficiency associated with glandular dysfunction and evaporative dry eye. Lacrimal and submandibular glands included. Results suggest pathways regulated by androgens in meibomian glands.
GDS1366	Analysis of testis from Sertoli cell-selective androgen receptor knockouts (SCARKO) at postnatal day 10. Results provide insight into molecular consequences of selective absence of androgen action in Sertoli cells at onset of spermatogenesis.
GDS1367	Analysis of testis from Sertoli cell-selective androgen receptor knockouts (SCARKO) between postnatal day 8 and 20. Results provide insight into molecular consequences of selective absence of androgen action in Sertoli cells at onset of spermatogenesis.
GDS1371	Analysis of sciatic nerve from postnatal day 4 and 60 mutants overexpressing peripheral myelin protein 22 (PMP22), lacking PMP22, or expressing the Trembler PMP22 point mutation. Results provide insight into normal function of PMP22, myelination, and neuropathies caused by PMP22 misexpression.
GDS1374	Analysis of liver of 6 week old stearoyl-CoA desaturase 1 (SCD1) knockout females. SCD1 is a lipogenic enzyme that catalyzes the synthesis of monosaturated fatty acids. SCD1 null mutants have reduced body adiposity, increased insulin sensitivity, and are resistant to diet-induced weight gain.
GDS1389	Analysis of wild type and vitamin D receptor (Vdr) knockout primary bone marrow-derived macrophages following treatment with IFN-gamma and/or 1alpha,25-dihydroxyvitamin D3 (1alpha,25(OH)2D3). Results indicate that 1alpha,25(OH)2D3 suppresses effector functions of IFN-gamma-activated macrophages.
GDS1406	Analysis of 7 brain regions of 6 inbred strains. 7 week old males from 129S6/SvEvTac, A/J, C3H/HeJ, C57BL/6J, DBA/2J, and FVB/NJ strains examined. Results correlated with behavioral phenotypes and identify candidate genes for anxiety-like behavior.
GDS1409	Analysis of wild type and Kin- S49 lymphoma cell line treated with 8-(4-chlorophenylthio)-cAMP (8-CPT-cAMP), a PKA-selective cAMP analog, for 2, 6, or 24 hours. Kin- S49 cells lack protein kinase A (PKA). Results identify the global impact of cAMP/PKA on transcriptional networks, particularly the ce
GDS1431	Analysis of the olfactory epithelium at various time points up to 5 days following olfactory bulbectomy. Olfactory bulbectomy performed to force the replacement of olfactory sensory neurons. Results provide insight into the cellular events involved in olfactory neurogenesis.
GDS1434	Analysis of skin from transcription factor p63 homozygous null mutants at embryonic age E18.5. Without p63, the epidermis fails to commit to stratification, resulting in aborted skin development. Results identify p63 target genes and provide insight into early events in epidermal morphogenesis.
GDS1435	Analysis of skin from transcription factor p63 homozygous null mutants at embryonic age E18.5. Without p63, the epidermis fails to commit to stratification, resulting in aborted skin development. Results identify p63 target genes and provide insight into early events in epidermal morphogenesis.
GDS144	Effects of chronic conditioning by swimming which increases left ventricular mass and induces myocyte hypertrophy. 8 week old FVB mice swum in tanks 7 days a week for 4 weeks. Animals sacrificed at several time points up to 28 days.
GDS1443	Analysis of adipose tissue, liver, skeletal muscle, and pancreatic islets from non-diabetic (C57BL/6J (B6)) and severely diabetic (BTBR) strains of obese (ob/ob), 14 week old males. Results correlate increased hepatic lipogenic gene expression in B6-ob/ob with type 2 diabetes resistance.
GDS1444	Analysis of lean (C57BL/6J (B6), BTBR, F1 (B6xBTBR)), obese (B6-ob/ob), and obese-diabetic (F2 (B6xBTBR)-ob/ob [increasingly hyperglycemic], BTBR-ob/ob [severely diabetic]) strains. Results identify decreased adipogenic gene expression in obesity and further changes in the progression to diabetes.
GDS1445	Expression profiling of Oct-1 deficient 3T3-immortalized embryonic fibroblasts exposed to gamma radiation. Oct-1 is a POU domain transcription factor. Results provide insight into the role of Oct-1 in the adaptation to cellular stress.
GDS1446	Expression profiling of Oct-1 deficient 3T3-immortalized embryonic fibroblasts exposed to gamma radiation. Oct-1 is a POU domain transcription factor. Results provide insight into the role of Oct-1 in the adaptation to cellular stress.
GDS1455	Analysis of lateral and medial motoneurons (MNs) from lumbar segments and sympathetic preganglionic motoneurons located in the thoracic intermediolateral nucleus. MNs isolated by laser capture microdissection. Results provide insight into the molecular differences between adult MN types.
GDS1456	Analysis of lean (C57BL/6J (B6), BTBR, F1 (B6xBTBR)), obese (B6-ob/ob), and obese-diabetic (F2 (B6xBTBR)-ob/ob [increasingly hyperglycemic], BTBR-ob/ob [severely diabetic]) strains. Results identify decreased adipogenic gene expression in obesity and further changes in the progression to diabetes.
GDS1465	Analysis of bone marrow derived macrophages from resistant C57BL/6 or susceptible BALB/c animals, with or without IFN-gamma pretreatment, infected with Yersinia enterocolitica. Results provide insight into the impact of host genetic background and IFN-gamma on Y. enterocolitica infections.
GDS1467	Analysis of TGF-beta activated kinase 1 (TAK1)-deficient B cells following B cell receptor (BCR) activation by anti-IgM treatment for 4 hours. Results provide insight into how TAK1 regulates BCR-mediated proliferative responses.
GDS1468	Analysis of neuromuscular degeneration mutant (nmd) spinal cords transplanted with ALDHhiSSClo neural stem cells. nmd is a model for spinal muscular atrophy with respiratory distress type 1. Results provide insight into the mechanisms underlying neuromuscular improvements in stem cell recipients.
GDS1473	Analysis of pancreatic islets from 6 to 8 week old Tcf1 knockouts. Mutations in Tcf1 lead to a subtype of type 2 diabetes called maturity-onset diabetes of the young (MODY) in humans. Results identify potential targets of Tcf1 that may be responsible for mediating pancreatic beta cell growth.
GDS1474	Analysis of pancreatic islets from 6 to 8 week old Tcf1 knockouts. Mutations in Tcf1 lead to a subtype of type 2 diabetes called maturity-onset diabetes of the young (MODY) in humans. Results identify potential targets of Tcf1 that may be responsible for mediating pancreatic beta cell growth.
GDS1475	Analysis of keratinocytes expressing activated Rho or Citron kinase (CRIK), or treated with C3 transferase. Rho plays a positive role during early differentiation, CRIK is a Rho effector, and C3 is a Rho inhibitor. Results provide insight into the role of Rho/CRIK in later stages of differentiation.
GDS1486	Analysis of serum response factor (SRF)-null neonatal cardiomyocytes. SRF is a transcriptional regulator required for mesodermal development and implicated in myogenesis. Results provide insight into the role of SRF in regulating genetic programs important for controlling cardiomyocyte function.
GDS1488	Analysis of olfactory bulb of 23 day and 4 month old transgenics overexpressing human intermediate filament protein GFAP. GFAP missense mutations result in Alexander disease, a neurodegenerative disease. GFAP overexpression results in an encephalopathy similar to that resulting from GFAP mutations.
GDS1489	Analysis of cultured 3T3-F442A adipocytes treated with 500 nM growth hormone (GH). Adipocytes examined at various time points up to 48 hours following treatment with GH. Chronic GH treatment induces metabolic changes consistent with insulin resistance in 3T3-F442A adipocytes.
GDS1490	Expression profiling of 24 neural tissues and 10 body regions from adult A/J, C57BL/6J, C3H/HeJ, DBA/2J, and 129S6/SvEvTac males. Relationship of regional gene expression in the brain to architecture and organization of the brain examined.
GDS1492	Comparison of lungs from C57BL/6J and C3H/HeJ strains, 3 and 6 weeks after treatment with 80, 100, or 125 units of bleomycin/kg. C57BL/6Js are susceptible to bleomycin-induced pulmonary fibrosis, while C3H/HeJs are resistant. Results identify candidate genes underlying fibrosis susceptibility.
GDS1500	Expression profiling of fetal fibroblasts from tendon, skin, and cornea following mechanical stimulation by fluid flow. Fibroblasts isolated from embryos at 19 days post conception. Results provide insight into differences among fibroblasts from different tissues and response to linear shear stress.
GDS1501	Expression profiling of fetal fibroblasts from tendon, skin, and cornea following mechanical stimulation by fluid flow. Fibroblasts isolated from embryos at 19 days post conception. Results provide insight into differences among fibroblasts from different tissues and response to linear shear stress.
GDS1507	Analysis of epithelial cells from colon lacking hepatocyte nuclear factor 4 (HNF4) from embryos at E18.5. HNF4 encodes a nuclear hormone receptor transcription factor required for hepatocyte differentiation and liver development. Results provide insight into the role of HNF4 in colon development.
GDS1509	Expression profiling of gallbladders from 12 leptin-deficient obese females following daily treatment with 5 ug/g recombinant leptin for 4 weeks. Studies indicate that leptin plays a role in gallbladder motility. Results provide insight into the role of leptin in gallstone disease.
GDS1511	Expression profiling of RUNX1 null mutant embryos at E8.5 and E12. RUNX1 is necessary for normal development of all hematopoietic lineages, and is implicated in acute leukemias.
GDS1513	Analysis of neonatal brains of X-monosomic females that inherited either a maternal or a paternal X chromosome. X-monosomy is the basis of Turner's syndrome (TS). Expressivity of TS phenotypes depends partly on the parental origin of the single X. This expressivity may be due to imprinted X genes.
GDS1514	Analysis of splenic CD8+ dendritic cells (DCs) rendered tolerogenic by interferon (IFN)-Î³, which activates indoleamine 2,3-dioxygenase (IDO) thereby initiating immunosuppression. Results suggest the IDO-dependent tolerogenic program requires tight co-modulation of a very restricted set of genes.
GDS1516	Analysis of YAMC colonic intestinal epithelial cell line following treatment with Lactobacillus GG (LGG) conditioned media. LGG is a probiotic bacterium used to treat acute and rotavirus diarrhea. Results provide insight into the mechanisms underlying the cytoprotective effect of LGG.
GDS1517	Analysis of liver from stearoyl-CoA desaturase 1 (SCD1) deficient mutants maintained on a very low-fat, high-carbohydrate (VLF-HC) diet. SCD1-deficient mutants on VLF-HC develop severe hypercholesterolemia, have reduced high-density lipoprotein cholesterol, and hepatic dysfunction.
GDS1519	Analysis of wildtype embryo fibroblasts (MEFs) induced to an antiviral state with interferon IFN-Î². IFN-Î² plays a crucial role in host defense by modulating gene expression and inducing antiviral activity. Results identify IFN-induced genes believed responsible for the antiviral action of IFN.
GDS1522	Analysis of 12 distinct neuronal subpopulations from 5 regions of the adult forebrain. Results identify highly heterogeneous expression profiles that likely underlie the fundamental differences observed between neuronal classes and between glutamatergic and GABAergic neurons within a given class.
GDS1527	Expression profiling of embryonic fibroblasts lacking heat shock factor 1 (HSF1) at various time points up to 8 hours of heat shock. Results provide insight into the role of HSF1 in the regulation of gene expression during heat shock.
GDS1528	Analysis of primary C57BL/6 embryonic fibroblasts infected with a 1st generation adenoviral (Ad) vector. Ad vectors are known to induce certain genes and impact innate response networks. Results provide insight into the innate immune response of cells to Ad transduction.
GDS1529	Analysis of primary C57BL/6 embryonic fibroblasts infected with a 1st generation adenoviral (Ad) vector. Ad vectors are known to induce certain genes and impact innate response networks. Results provide insight into the innate immune response of cells to Ad transduction.
GDS1533	Analysis of pancreas of 3-week-old BDC2.5 transgenics that express a diabetogenic T cell receptor on the NOD or NOD.scid genetic background. BDC2.5/NOD has severe insulitis. BDC2.5/NOD.scid has severe insulitis and type 1 diabetes (T1D). Result provides insight into the pathogenesis of T1D.
GDS1541	Analysis of experimental type 1 diabetic skeletal muscle subjected to endurance training. Diabetic muscle atrophy is accompanied by changes in the extracellular matrix (ECM). Results suggest the diabetes-induced decrease in gene expression of ECM proteins is partially attenuated by training.
GDS1544	Analysis of lymph nodes from ATM-deficient males exposed to ionizing radiation (IR). ATM regulates the cellular network induced by DNA double-strand breaks and is often mutated in lymphoid tumors. Results identify parallel induction of ATM-dependent pro- and antiapoptotic signals in response to IR.
GDS1555	Expression profiling of livers of 4 male glycerol kinase knockout mutants. Glycerol kinase deficiency (GKD) is an X-linked inborn error of metabolism with metabolic and neurologic crises. Results provide insight into the pathogenesis of GKD.
GDS1560	Analysis of skin of deltaNB-cateninER transgenics following the activation of beta-catenin for up to 7 days. Onset and duration of beta-catenin activation in deltaNB-cateninER transgenics controlled by 4-hydroxytamoxifen. Results provide insight into how beta-catenin induces hair follicle growth.
GDS1565	Analysis of CD4+CD8+ double positive thymocytes following engagement of T cell receptor (TCR) with anti-Î±-chain (aVÎ±2) or Î²-chain (aVÎ²5) antibody. Results suggest aVÎ± does not induce gene expression changes, whereas aVÎ² activates a transcriptional program that mimics positive thymic selection.
GDS1583	Analysis of ureteric bud (UB) tips and stalks and metanephric mesenchyme (MM) from E12.5 kidneys. UB-secreted factors induce conversion of adjacent MM cells into nephrons. Results identify as potential regulators a set of 20 secreted molecules specific to the UB and conserved between species.
GDS1585	Analysis of follicular dendritic cell (FDCs) enriched splenocytes. FDCs are important in the formation of lymphoid germinal centers (GCs), where rapid B-cell proliferation and differentiation occur. Results identify transcripts that are overrepresented in cells associated with FDC networks in GCs.
GDS1593	Analysis of embryonic stem cells differentiated in the presence of PD169316, an inhibitor of p38 that blocks apoptosis without altering differentiation. Results identify gene families whose transcriptional regulation correlates with cell fate: differentiation with or without apoptosis.
GDS1596	Analysis of embryonic stem cells differentiated in the presence of PD169316, an inhibitor of p38 that blocks apoptosis without altering differentiation. Results identify gene families whose transcriptional regulation correlates with cell fate: differentiation with or without apoptosis.
GDS1599	Analysis of follicular dendritic cell (FDCs) enriched splenocytes. FDCs are important in the formation of lymphoid germinal centers (GCs), where rapid B-cell proliferation and differentiation occur. Results identify transcripts that are overrepresented in cells associated with FDC networks in GCs.
GDS1600	Analysis of follicular dendritic cell (FDCs) enriched splenocytes. FDCs are important in the formation of lymphoid germinal centers (GCs), where rapid B-cell proliferation and differentiation occur. Results identify transcripts that are overrepresented in cells associated with FDC networks in GCs.
GDS1606	Analysis of spleens from dual specificity phosphatase 1 (DUSP1)-deficient mutants 6 hours after lipopolysaccharide (LPS) challenge. Mutants injected intraperitoneally with LPS. Results provide insight into the role of DUSP1 in the innate immune response to LPS endotoxin shock.
GDS1607	Analysis of skeletal muscles of MGSKO and GSL30 lines which lack or over-accumulate muscle glycogen, respectively. Liver was also analyzed in MGSKO to assess whether muscle glycogen loss has indirect effects on liver. The two largest glycogen stores in mammals are in skeletal muscle and liver.
GDS1609	Comparison of cerebella of Inbred Long Sleep (ILS) and Inbred Short Sleep (ISS) animals. ILS animals are more sensitive than ISS animals to ethanol. Initial sensitivity to ethanol is a predictor of alcohol abuse. Results provide insight into the molecular basis of differential ethanol sensitivity.
GDS1610	Comparison of cerebella of Inbred Long Sleep (ILS) and Inbred Short Sleep (ISS) animals. ILS animals are more sensitive than ISS animals to ethanol. Initial sensitivity to ethanol is a predictor of alcohol abuse. Results provide insight into the molecular basis of differential ethanol sensitivity.
GDS1616	Analysis of embryonic stem (ES) cells expressing a myristoylated, active form of Akt (myr-Akt) kinase. Myr-Akt expression maintains pluripotency of ES cells even in the absence of leukemia inhibitory factor (LIF). Results demonstrate Akt signaling is sufficient to maintain ES cell pluripotency.
GDS1631	Analysis of FACS-sorted bone cells 7 and 17 days following induction of differentiation. Cells sorted based on GFP expression from a promoter that becomes active in the preosteoblastic stage between days 5 and 7 or from one that remains inactive until the osteoblastic stage between days 15 and 17.
GDS1632	Analysis of FACS-sorted bone cells 7 and 17 days following induction of differentiation. Cells sorted based on GFP expression from a promoter that becomes active in the preosteoblastic stage between days 5 and 7 or from one that remains inactive until the osteoblastic stage between days 15 and 17.
GDS1633	Analysis of FACS-sorted bone cells 7 and 17 days following induction of differentiation. Cells sorted based on GFP expression from a promoter that becomes active in the preosteoblastic stage between days 5 and 7 or from one that remains inactive until the osteoblastic stage between days 15 and 17.
GDS1634	Comparison of whole nodose ganglia (NG) and dorsal root ganglia (DRG) vs. the population of laser-captured visceral sensory neurons. Results identify striking differences and the need for microdissection when studying visceral sensory neurons because of dilution of signal by somatic sensory neurons.
GDS1635	Analysis of laser-captured neurons of the nodose (NG) and dorsal root ganglia (DRG). Vagal afferents arise from NG and convey mostly physiological information, while spinal afferents arise from DRG and transmit noxious signals. Results elucidate molecular identities for these different properties.
GDS1638	Analysis of thymic tumors or premalignant thymocytes that contains the hypomorphic Ikaros mutation (IkL/L). Ikaros is a tumor suppressor in T cells. Results provide insight into the molecular changes involved in Ikaros-dependent tumor development.
GDS164	C57/B6 mice subjected either to sham laparotomy or cecal ligation and puncture (CLP) and spleen samples taken 24 hours post surgery. Effort to increase understanding of shock and the adaptive response to injury at the level of the entire genome.
GDS1640	Analysis of retinas of transgenics that secret high levels of myocilin (MYOC) into the aqueous humor of the eye. Results provide insight into the role of myocilin in the pathogenesis of glaucoma.
GDS1648	Analysis of hypoxia-inducible factor-1alpha (HIF-1alpha) null mutant hepatocytes subjected to hypoxic conditions for 8 hours. The HIF-1alpha transcription factor is a key regulator of oxygen homeostasis. Results provide insight into hepatocyte gene expression changes induced by short-term hypoxia.
GDS1649	Analysis of lung tumors that develop following treatment with urethane. Urethane-induced lung tumors exhibit similar histological appearance and molecular changes to human pulmonary adenocarcinoma (AC). Results compared with those from human AC (GDS1650).
GDS1651	Analysis of embryonic day 13.5 trigeminal ganglia of Brn3a knockout mutants. Brn3a encodes a POU-domain transcription factor. Results provide insight into the molecular mechanisms underlying the essential role of the Brn3a protein in normal axon growth and neuronal survival.
GDS1652	Analysis of embryonic day 13.5 trigeminal ganglia of Brn3a knockout mutants. Brn3a encodes a POU-domain transcription factor. Results provide insight into the molecular mechanisms underlying the essential role of the Brn3a protein in normal axon growth and neuronal survival.
GDS1653	Analysis of embryonic stem (ES) cells from histone H1c, H1d, H1e triple null mutants. The triple-H1 null ES cells have close to a 50% reduction in H1 content. Results provide insight into the mechanisms by which linker H1 affects chromatin structure and gene transcription in vivo.
GDS1654	Analysis of three dendritic cell (DC) subpopulations from BALB/c spleens: interferon-producing killer DCs (IKDCs), plasmacytoid DCs (PDCs), and conventional DCs (cDCs). Results identify IKDCs as a distinct DC lineage and provide insight into the role of IKDCs in linking innate and adaptive immunity.
GDS1655	Comparison of medullary thymic epithelial cells (TECs) to cortical TECs, dendritic cells, and macrophages. Aberrent expression of tissue-restricted antigens, called promiscuous gene expression (PGE), is a property of the thymic stroma. Results provide insight into the scope of PGE in the thymus.
GDS1657	Analysis of three dendritic cell (DC) subpopulations from BALB/c spleens: interferon-producing killer DCs (IKDCs), plasmacytoid DCs (PDCs), and conventional DCs (cDCs). Results identify IKDCs as a distinct DC lineage and provide insight into the role of IKDCs in linking innate and adaptive immunity.
GDS1658	Analysis of three dendritic cell (DC) subpopulations from BALB/c spleens: interferon-producing killer DCs (IKDCs), plasmacytoid DCs (PDCs), and conventional DCs (cDCs). Results identify IKDCs as a distinct DC lineage and provide insight into the role of IKDCs in linking innate and adaptive immunity.
GDS1661	Analysis of primary myotubes expressing wild-type or inactive truncated Egr3. Transcription factor Egr3 activity is critical for the development of muscle spindles, skeletal muscle stretch receptors that mediate axial and limb proprioception.
GDS167	Examination of medullary thymic epithelial cells from aire-deficient mice. aire is autoimmune regulator gene. Aim to understand autoimmune disease mechanisms, esp. autoimmune polyendocrinopathy candidiasis ectodermal dystrophy (APECED).
GDS1675	Analysis of embryonic fibroblast cells lacking Werner syndrome (WS) protein (Wrn), or poly(ADP-ribose) polymerase-1 (PARP-1), or both. Mutations in Wrn or PARP-1 result in genomic instability. Results provide insight into tumor progression, senescence, oxidative stress and aging.
GDS1677	Analysis of cumulus oocyte complexes (COCs) isolated from ovaries prior to ovulation or from the oviduct after ovulation. Follicular growth stimulated using equine chorionic gonadotropin (CG) and ovulation induced using human CG. Results identify candidate genes in COCs that impact ovulation.
GDS1678	Analysis of cytochrome-P450 oxidoreductase (POR) null mutants at 24 hours following consumption of anti-carcinogenic flavonoid, quercetin. Results identify a diminished transcriptomic response in KO compared to WT in all tissues examined and provide insight into the bioactive nature of quercetin.
GDS168	Dietary effects of long chain polyunsaturated fatty acids from arachidonate-rich fungal oil and fish oil on hepatic and hippocampal gene expression. Identified broad-spectrum effects on major lipid metabolism transcription factors.
GDS169	Dietary effects of long chain polyunsaturated fatty acids from arachidonate-rich fungal oil and fish oil on hepatic and hippocampal gene expression. Identified broad-spectrum effects on major lipid metabolism transcription factors.
GDS1691	Analysis of arrhythmogenic right ventricle from plakoglobin heterozygous mutants subjected to endurance training. Mutations in plakoglobin, a component of the desmosome, result in arrhythmogenic right ventricular cardiomyopathy (ARVC). Results identify transcriptional response induced by training.
GDS1693	Analysis of photoreceptors (PRs) from wild type and Nrl deficient retinas at various developmental stages. PRs isolated based on transgene GFP expression from an Nrl promoter. Nrl ablation leads to cones at the expense of rods. Results provide insight into the regulation of PR development.
GDS1695	Analysis of plasma, germinal center, and memory B cells (mBCs) from animals immunized with the T-dependent antigen, NP-CGG. MBC, memory T (mTCs), and long-term hematopoietic stem cells (Lt-HSCs) undergo self-renewal. Results indicate mBCs share a transcriptional program with mTCs and Lt-HSCs.
GDS1701	Analysis of endothelial progenitor cells (EPCs) from fetal liver (LEPs). EPCs have a high angiogenic capacity at sites of tissue injury and, thus, significant therapeutic potential. Results show that LEPs within the CD31+Sca1+ stem cell subset possess the endothelial progenitor activity.
GDS1705	Analysis of MyD88 null mutant macrophages treated with LPS or live E. coli. MyD88 transduces cell signaling events downstream of Toll-like receptors, a key component of host defense. Results suggest most of the host response to endotoxin or live bacteria is actually regulated independently of MyD88.
GDS1706	Analysis of MyD88 null mutant macrophages treated with LPS or live E. coli. MyD88 transduces cell signaling events downstream of Toll-like receptors, a key component of host defense. Results suggest most of the host response to endotoxin or live bacteria is actually regulated independently of MyD88.
GDS1707	Analysis of kidney epithelial cortical collecting duct cells treated with aldosterone for 1 or 6 hours. Aldosterone stimulates Na+ transport in tight epithelia. Results identify candidate genes that regulate Na+ transport via the epithelial Na+ channel and mediate the early response to aldosterone.
GDS1716	Analysis of oculomotor motor neurons (OMNs) of SOD1-G93A transgenic model of amyotrophic lateral sclerosis (ALS) at 6 and 10 weeks of age. ALS spares the ocular neurons suggesting they are intrinsically protected against ALS. Results instead suggest OMNs actively adapt to the ALS-inducing mutation.
GDS1724	Analysis of gonadal somatic cells from male and female embryos at 10.5 and 11.5 days post coitum (dpc), which span the critical period of male sex determination. Results provide insight into sex determination and gonad differentiation, and identify candidate genes for sexual dysgenesis syndromes.
GDS1728	Analysis of retinas from strain DBA/2J with elevated intraocular pressure (IOP). A model for glaucoma, DBA/2J has mutations that lead to iris atrophy and pigment dispersion. These conditions result in increased IOP. Results provide insight into the molecular changes associated with IOP elevation.
GDS1729	Analysis of liver from C57BL/6 adult males treated with an antisense oligonucleotide (ASO) targeting liver-specific microRNA (miRNA) miR-122. miR-122 is expressed at high levels in the adult liver, making up 70% of all miRNA. Results provide insight into the role of miR-122 in the adult liver.
GDS1731	Analysis of pancreas from transcription factor Mist1 knockouts (Mist1KO) injected with caerulein. Mist1KOs exhibit disrupted cell morphology in adult pancreatic acini; caerulein induces acute pancreatitis. Results identify genes that may contribute to susceptibility and initiation of pancreatitis.
GDS1745	Analysis of brain hippocampi, cerebella, and cortices of succinate semialdehyde dehydrogenase (SSADH)-deficient mutants at 3 weeks of age, when fatal seizures occur. Results indicate that SSADH deficiency results in the dysregulation of genes involved in myelin structure and compaction.
GDS1747	Analysis of spinal cord from SOD1-G93A transgenic model of amyotrophic lateral sclerosis (ALS) at 75 or 110 days of age. Cu/Zn superoxide dismutase mutations are a cause of ALS. Gene expression results, together with proteomic data, provide insight into functional changes underlying ALS progression.
GDS1748	Analysis of embryonic day 14.5 and 18.5 kidneys from Lim1 conditional mutants. Lim1 is a homoebox gene that is essential for nephrogenesis. The mutant is ablated for Lim1 in the metanephric mesenchyme, resulting in nephron deficient kidneys. Results identify genes expressed in developing nephrons.
GDS1756	Analysis of cerebellum and forebrain tissue of knock-in mice carrying 154 CAG repeats in the spinocerebellar ataxia type 1 (SCA1) locus at 4 and 12 weeks of age. Results provide insight into the pathophysiology of the neurodegenerative disease SCA1.
GDS1763	Analysis of blastocyst-derived extra-embryonic endoderm (XEN) cell lines and an embryonic stem (ES) cell line. Results identify independent XEN cell lines that express markers of extra-embryonic endoderm, but not those of the epiblast, and thus represent a new model of an early mammalian lineage.
GDS1765	Analysis of cell lines derived from extraocular (EOM) and gastrocnemius skeletal muscle allotypes at various time points up to 48 hours following induction of myogenesis. Results provide insight into the early developmental mechanisms underlying the formation of skeletal muscle classes.
GDS1766	Analysis of cell lines derived from extraocular (EOM) and gastrocnemius skeletal muscle allotypes at various time points up to 48 hours following induction of myogenesis. Results provide insight into the early developmental mechanisms underlying the formation of skeletal muscle classes.
GDS1769	Analysis of tibialis anterior muscle at various time points up to 14 days after denervation. Sciatic nerve transected at the level of the trochanter. Results provide insight into the mechanisms leading to atrophy and fiber phenotype change after denervation in fast-twitch muscles.
GDS1773	Analysis of embryonic fibroblast deficient in kinases TBK1, IKKi (Ikbke), or both following transfection with B-form DNA. B-DNA transfection triggers interferon-beta production via TBK1 and IKKi. Results provide insight into the mechanisms of intracellular recognition of DNA during infection.
GDS1778	Analysis of diaphragms of alpha2-laminin deficient dy/dy animals. Alpha-2 laminin is important in muscle cell attachment, and its deficiency underlies classical congenital muscular dystrophy. Results provide insight into the events that link alpha2-laminin deficiency with muscle fiber necrosis.
GDS1784	Analysis of protein kinase B alpha (PKBalpha) knockout embryonic fibroblasts (MEFs) following treatment with a standard induction cocktail to induce differentiation into adipocytes. Cells examined up to 48 hours following treatment. Results provide insight into the role of PKBalpha in adipogenesis.
GDS1788	Analysis of protein tyrosine kinase Src R388A mutant protein in living cells at 1 and 12 hours after chemical rescue with imidazole. Rapid and reversible activity stimulation is an advantage chemical rescue has over inducible transcriptional systems and temperature-sensitive mutants.
GDS1793	Analysis of the trigeminal ganglia of transgenics expressing a dominant-negative form of homeodomain interacting protein kinase 2 (HIPK2). HIPK2 is a downstream target of Brn-3.2, a class IV POU domain transcription factor that controls a developmental program regulating axon pathfinding.
GDS1796	Analysis of interleukin-1 beta activated synovial fibroblasts following treatment with indomethacin, a non-steroidal anti-inflammatory drug, alone or in combination with iloprost, a prostacyclin (PGI) receptor agonist. Results provide insight into the role of PGI in rheumatoid arthritis.
GDS1802	Analysis of colonic epithelial cells treated with sodium butyrate. Gene expression examined at various time points up to 24 hours following treatment. Results provide insight into the mechanisms underlying the ability of sodium butyrate to induce cell growth arrest and differentiation.
GDS1803	Analysis of highly purified long-term hematopoietic stem cells from young and old C57BL/6s at 2 to 3 months and 22 to 24 months of age, respectively. Results provide insight into the cellular and molecular changes underlying hematopoietic stem cell aging.
GDS1805	Analysis of mammary glands from FVBs fed a diet with 8%, 16%, or 40% fat. Gene expression examined at pregnancy day 12 to lactation day 9. Results provide insight into whether multiple metabolic control points are involved in activating lipid and lactose synthesis at the onset of lactation.
GDS1808	Analysis of livers of long-lived B6C3F1 animals fed a diet containing metformin, glipizide, rosiglitazone, or soy isoflavone extract. Results compared to hepatic gene expression profile produced by long-term caloric restriction. Caloric restriction extends the life span of laboratory animals.
GDS1809	Analysis of HoxA10 transgenic Lin(-) Sca1(+) c-kit(+) bone marrow cells following treatment with 0, 0.1 or 0.5 ug/ml doxycycline. In this model, doxycycline induces the expression of HoxA10 in a dose dependent manner. Results provide insight into the role of HoxA10 in early hematopoiesis.
GDS1810	Expression profiling of lymphedematous tail skin. Lymphedema is the swelling of subcutaneous tissue due to faulty lymphatic drainage. It is a common consequence of surgical and radiation treatment of certain types of cancers. Lymph vessels were surgically blocked to induce acute lymphedema.
GDS182	Gene expression profiles from a diverse array of tissues, organs, and cell lines, from the normal physiological state. Represents a preliminary description of the normal mammalian transcriptome.
GDS1821	Analysis of insulin growth factor II deficient C2AS12 myoblasts expressing wild type or protein interaction domain mutant p300 at 0 and 24 hours after a switch to low serum media. Wild type but not the mutant p300 prevents the progressive cell death induced by serum withdrawal.
GDS1823
GDS1824	Analysis of embryonic stem (ES) cells following RNA interference-mediated depletion of Nanog or Oct4. Nanog and Oct4 are required to maintain the pluripotency and self-renewal of ES cells. Differentially expressed genes scanned for the presence of binding sites for Nanog and Oct4.
GDS1826	Analysis of livers from complement-deficient C3 knockout mutants injected with a first generation LacZ adenovirus (Ad) vector. Ad vectors are used in gene delivery. Results provide insight into the role of the complement system in elaborating multiple Ad-associated acute inflammatory responses.
GDS1832	Expression profiling of lacrimal, meibomian, and submandibular glands from BALB/c females. Females ovariectomized at 8 weeks and allowed to recover from surgery for 10 days prior to testosterone treatment. Results compared to the response of male glands to testosterone.
GDS1833	Expression profiling of submandibular glands from BALB/c females. Females ovariectomized at 8 weeks and allowed to recover from surgery for 10 days prior to testosterone treatment. Results compared to the response of male glands to testosterone.
GDS1838	Analysis of synaptic regions of diaphragm muscles from 16-day-old animals. Results identify genes preferentially expressed in the synaptic region of muscles. Such genes are candidates for muscle-derived retrograde signals that regulate the differentiation of motor axon terminals.
GDS1843	Expression profiling of lungs from animals lacking the cystic fibrosis transmembrane conductance regulator gene (CFTR). Animals examined at 3, 6, and 11 weeks of age. Mutations in CFTR cause cystic fibrosis, an autosomal recessive monogenic disorder.
GDS1844	Analysis of lungs of adult Cftr+/+ animals overexpressing the normal human cystic fibrosis transmembrane conductance regulator gene (CFTR) under control of the Sftpc promoter in respiratory epithelial cells. Homozygous transgenic, heterozygous transgenic and wild type mice were compared.
GDS1845	Analysis of retinas of animals disrupted for the retinitis pigmentosa 1 (RP1) gene. Animals examined up to postnatal day 21. Results provide insight into mechanisms underlying autosomal dominant progressive RP caused by RP1 mutations and identify molecules involved early in the disease process.
GDS1854	Analysis of cerebellums of postnatal day 7 (P7) and adult animals using an array focusing on glycoconjugates. P7 was chosen for comparison as many differentiation events are peaking at this time. Glycoconjugates are widely distributed throughout the CNS and play an essential role in its development.
GDS1855	Analysis of cardiac allografts from transplant recipients treated with four-amino analog of tetrahydrobiopterin (ABH4), a nitric oxide synthase inhibitor shown to prolong allograft survival. The effect of tetrahydrobiopterin (BH4), N6-(iminoethyl)-L-lysine (L-NIL), and cyclosporin A also examined.
GDS186	Analysis of effects of progesterone on uterus tissue gene expression. 14 days after ovariectomy, mice injected subcutaneously with progesterone in sesame oil. Uterine horns removed for analysis at several time points up to 24 hours after injection.
GDS1862	Expression profiling of gastrocnemius muscle of adrenalectomized C57BL6 males at 3 and 24 hours following intraperitoneal injection of cortisol. Results compared with those from SAGE (GSE2122) to assess the reproducibility of SAGE experiments.
GDS1865	Analysis of micromass cultures derived from limb bud mesenchymal cells and cultured for 15 days in differentiating conditions (beta-glycerophosphate and ascorbic acid). Cultures examined every 3 days, up to day 15. Results provide insight into the mechanisms regulating chondrocyte differentiation.
GDS187	Hoxa-10 +/+ and Hoxa-10 -/- littermates injected 14 days after ovariectomy with either progesterone in sesame oil, or just sesame oil. Uterine horns removed for analysis 6 hours after injection.
GDS1870	Expression profiling of livers of adrenalectomized C57BL/6 males 2 hours into the light or dark periods of a 12:12 hour light cycle. Results identify genes regulated by endogenous glucocorticoids in a circadian manner.
GDS1871	Analysis of colons of C3H/HeJBir and C57BL/6J strains following interleukin-10 (IL-10) gene disruption. IL-10 disruption leads to colitis in C3H/HeJBir strain but not in C57BL/6J. Results used to reduce the number of candidate genes associated with colitogenic quantitative trait loci regions.
GDS1872	Analysis of NIH 3T3 cells following induction of CCAAT/enhancer-binding protein (C/EBP) alpha, beta, delta, or epsilon from zinc inducible expression vectors. The C/EBP family of transcription factors regulate growth and differentiation in numerous cell types. Results identify C/EBP targets.
GDS1874	Analysis of alveolar macrophages of integrin beta-6 (Itgb6) deficient animals treated with doxycycline. Itgb6 mutants develop emphysema. Effect of TGFbeta transgene induction to suppress the effect of the Itgb6 mutation also examined.
GDS1878	Analysis of C2C12 myoblast-derived myotubes transduced with transcriptional coactivator PGC-1alpha to induce mitochondrial proliferation in the muscle cells. Cells examined up to 3 days post-transduction. Results combined with other genome-scale datasets to identify mitochondrial proteins.
GDS1879	Analysis of C2C12 myoblast-derived myotubes transduced with transcriptional coactivator PGC-1alpha to induce mitochondrial proliferation in the muscle cells. Cells examined up to 3 days post-transduction. Results combined with other genome-scale datasets to identify mitochondrial proteins.
GDS1880	Analysis of C2C12 myoblast-derived myotubes transduced with transcriptional coactivator PGC-1alpha to induce mitochondrial proliferation in the muscle cells. Cells examined up to 3 days post-transduction. Results combined with other genome-scale datasets to identify mitochondrial proteins.
GDS1882	Analysis of CGR8 embryoid bodies differentiating for 3 or 10 days. Culturing of most embryonic stem (ES) cells require embryonic fibroblast (MEF) feeder cells which may affect their gene expression profiles. CGR8 cells are MEF-independent and represent a powerful model of ES cell differentiation.
GDS1884	Expression profiling of testes from subspecies castaneus, domesticus, musculus, and a strain from Iran (BID).
GDS1890	Analysis of skins of post-natal day 5 transgenics overexpressing the homeobox (Hox) gene Hoxc13. Hox genes are implicated in hair follicle differentiation, and Hoxc13 overexpression in transgenics leads to hair shaft defects, alopecia, and epidermal abnormalities.
GDS1891	Analysis of renal mesangial MES-13 cells treated with high glucose or glucosamine. Mesangial cells play an important role in the development of diabetic glomerulosclerosis and renal failure. Glucosamine and high glucose mimic the hyperglycemic and hemodynamic insults of diabetic kidney disease.
GDS1892	Analysis of renal mesangial MES-13 cells following treatment with TGF-beta1. TGF-beta1 has been identified as a mediator of renal hypertrophy and accumulation of extracellular matrix proteins in the diabetic glomerular mesangium.
GDS1901	Analysis of the amygdalae and hippocampi of strains exhibiting low or high freezing behavior in response to fear. Previous work identified alleles that contribute to the variability in freezing behavior, and the chromosomal location of these alleles.
GDS1903	Comparison of amygdalae and hippocampi of animals subjected to classical fear conditioning (CFC), which consists of a 3-minute exposure to the conditioning chamber, a 30-second exposure to tone, and a 2-second, 1.5-mA footshock. CFC induced greater gene expression changes in the amygdala.
GDS1904	Analysis of various wild type murine tissues using a glycogene array. Glycosylation is the most common posttranslational modification of proteins. Results used to determine whether glycogene expression profiles could be used for the analysis of glycan synthesis and function.
GDS1907
GDS1915	Expression profiling of small intestines lacking hepatocyte nuclear factor 4 alpha (HNF4alpha). Cre/Lox system used to knock out Hnf4a in the small intestine. HNF4alpha is a member of the nuclear receptor family of ligand-dependent transcription factors.
GDS1916	Analysis of embryonic day 18.5 livers lacking hepatocyte nuclear factor 4 alpha (HNF4alpha). Cre/lox system used to knock out Hnf4a in liver. HNF4alpha is a nuclear hormone transcription factor. Results provide insight into the role of HNF4alpha in hepatogenesis.
GDS1920	Analysis of the hippocampi of inhibitor-1 knockout animals. Inhibitor-1 is an inhibitor of protein phosphatase-1 (PP1) and regulates several PP1-dependent signaling pathways, such as pathways involved in learning and memory.
GDS1921	Analysis of the amygdalae and hippocampi of lines exhibiting high or low freezing behavior in response to fear. The amygdala and hippocampus are brain regions important in fear behavior. Results provide insight into the genetic basis of fear behavior.
GDS1924	Analysis of mammary glands of 5 and 10-week-old bitransgenics overexpressing oncogenic ErbB2/Neu and luteinizing hormone (LH). Results provide insight into the effect of chronic trophic maintenance of the mammary epithelial cells, induced by LH, on ErbB2/Neu-initiated tumorigenesis.
GDS1929	Analysis of femurs and tibias of growth hormone (GH) deficient animals at 6 and 24 hours following treatment with 4 mg/kg body weight GH. Results provide insight into the insulin-like growth factor-I dependent and independent pathways that mediate the action of GH in bone.
GDS1931	Expression profiling of neurospheres cultured from the brain of embryonic day 13.5 p107 knockout embryos. p107 knockout animals exhibit enhanced stem cell self-renewal and have an increased number of stem cells.
GDS1932	Expression profiling of neurospheres cultured from the brain of embryonic day 13.5 p107 knockout embryos. p107 knockout animals exhibit enhanced stem cell self-renewal and have an increased number of stem cells.
GDS1933	Analysis of positively selected T cell receptor (TCR) transgenic thymocytes from H-2b animals. T lymphocyte development involves TCR-mediated positive selection that ensures the survival of potentially useful T cells. Results provide insight into T lymphocyte development and selection.
GDS1934	Analysis of positively selected T cell receptor (TCR) transgenic thymocytes from H-2b animals. T lymphocyte development involves TCR-mediated positive selection that ensures the survival of potentially useful T cells. Results provide insight into T lymphocyte development and selection.
GDS1936	Analysis of positively selected T cell receptor (TCR) transgenic thymocytes from H-2b animals. T lymphocyte development involves TCR-mediated positive selection that ensures the survival of potentially useful T cells. Results provide insight into T lymphocyte development and selection.
GDS1938	Analysis of white portions of gastrocnemius muscles from AMP-activated protein kinase (AMPK) gamma-3 knockout mutants. AMPK gamma-3 is important in glucose uptake, glycogen synthesis, and fat oxidation. Results compared to those from AMPK gamma-3 R225Q transgenic mutant (GDS1939).
GDS1939	Analysis of white portions of gastrocnemius muscles from AMP-activated protein kinase (AMPK) gamma-3 R225Q transgenic mutants. AMPK gamma-3 is important in glucose uptake, glycogen synthesis, and fat oxidation. Results compared to those from AMPK gamma-3 knockout mutant (GDS1938).
GDS1941	Analysis of lungs of C57BL/6J (B6) or BALB/c (BALB) animals deficient for cystic fibrosis transmembrane conductance regulator (CFTR). B6 background animals have a higher propensity to develop CF lung disease. Results suggest the variable severity of CF is controlled by multiple genetic factors.
GDS1943	Analysis of various tissues from somatically cloned neonates. Clones produced by injecting the nucleus of cumulus or Sertoli cells into enucleated mature oocytes. Results provide insight into how somatic clones differ from each other and from normal individuals produced by sexual reproduction.
GDS1955	Temporal analysis of mammary glands from transgenic animals treated with dimerizing agent AP20187 to activate inducible fibroblast growth factor receptor 1 (iFGFR1). iFGFR1 dimerization induces proliferation in the mammary gland. Results provide insight into the early progression of tumorigenesis.
GDS1957	Analysis of the effect of interferon gamma (IFNg) on the livers of animals lacking IFNg, or both suppressor of cytokine signaling-1 (SOCS1) and IFNg. Gene expression examined up to 48 hours following IFNg treatment. Results provide insight into the role of SOCS1 in regulating the response to IFNg.
GDS1964	Analysis of brain from melanotransferrin (MTf) knockout mutants. MTf or melanoma tumor antigen p97 is a membrane bound iron binding transferrin homolog highly expressed in melanomas and at lower levels in normal tissues. Results provide insight into the function of MTf.
GDS1978	Analysis of oocytes following RNAi knockdown of basonuclin (Bnc1), a zinc-finger protein found in abundance in oocytes. The Bnc1 gene qualifies as a maternal-effect gene because the source of pre-implantation embryonic Bnc1 is maternal. Results provide insight into the function of Bnc1.
GDS1980	Anlaysis of primary dermal fibroblasts treated with exogenous endothelin-1 (ET1) peptide for 24 hours. ET1 has been implicated in the pathogenesis of fibrotic and inflammatory diseases. Results suggest that stable silencing of Et1 is important for the phenotypic stability of dermal fibroblasts.
GDS1983	Analysis of primary visual cortex (V1) under conditions of binocular deprivation by dark-rearing (DR) or monocular deprivation (MD). Animals subjected to DR from birth till postnatal day (P) 27 or to MD from P11-12 to P27. Results provide insight into the role of visual activity in V1 development.
GDS1984	Analysis of primary visual cortex (V1) under conditions of binocular deprivation by dark-rearing (DR) or monocular deprivation (MD). Animals subjected to DR from birth till postnatal day (P) 27 or to MD from P11-12 to P27. Results provide insight into the role of visual activity in V1 development.
GDS1985	Analysis of lungs of animals exhibiting extremes in airway hyperreactivity, goblet cell metaplasia, or both. Animals were derived from an intercross of an F1 hybrid strain, generated by crossing C57Bl/6J and Balb/cJ strains. Results provide insight into the pathogenesis of complex airway diseases.
GDS1986	Analysis of primary visual cortex (V1) under conditions of binocular deprivation by dark-rearing (DR) or monocular deprivation (MD). Animals subjected to DR from birth till postnatal day (P) 27 or to MD from P11-12 to P27. Results provide insight into the role of visual activity in V1 development.
GDS1987	Analysis of lungs of animals exhibiting extremes in airway hyperreactivity, goblet cell metaplasia, or both. Animals were derived from an intercross of an F1 hybrid strain, generated by crossing C57Bl/6J and Balb/cJ strains. Results provide insight into the pathogenesis of complex airway diseases.
GDS1988	Analysis of lungs of animals exhibiting extremes in airway hyperreactivity, goblet cell metaplasia, or both. Animals were derived from an intercross of an F1 hybrid strain, generated by crossing C57Bl/6J and Balb/cJ strains. Results provide insight into the pathogenesis of complex airway diseases.
GDS1990	Analysis of livers of 3 and 12-month-old Mdr2 knockout (Mdr2-KO) mutants. Mdr2-KO mutants lack the liver P-glycoprotein responsible for phosphatidylcholine transport across the canalicular membrane, and develop hepatocellular carcinoma between the ages of 12 and 15 months.
GDS200	Mice subject to novel spatial context with 0.5 mA shock, shock alone or control. Alzheimer's mice (50% C57BL/6, 50% SJL) and MK-801-injected mice also examined. Dentate gyrus and CA1 hippocampus tissue examined 1, 2, 4 or 6 hours after treatment.
GDS2001	Comparison of skeletal muscles of utrophin/dystrophin double knockout (dko) mutants and dystrophin-deficient mdx mutants. dko and mdx mutants display skeletal muscle weakness and degeneration but only dko mutants display clinical features similar to Duchenne muscular dystrophy patients.
GDS2004	Analysis of lymph nodes from animals treated with soluble lymphotoxin-beta receptor (LTbetaR)-immunoglobulin fusion protein (LTbetaR-Ig) for up to 35 days. LTbetaR-Ig inhibits LTbetaR activation, important in the differentiation of lymphoid germinal centers and follicular dendritic cells.
GDS2005	Analysis of lymph nodes from animals treated with soluble lymphotoxin-beta receptor (LTbetaR)-immunoglobulin fusion protein (LTbetaR-Ig) for up to 35 days. LTbetaR-Ig inhibits LTbetaR activation, important in the differentiation of lymphoid germinal centers and follicular dendritic cells.
GDS2006	Analysis of hepatocellular carcinoma (HCC) tumors from thioredoxin interacting protein (Txnip) deficient mutants. Txnip deficiency leads to HCC in mice. Results provide insight into the role of Txnip in the pathogenesis of HCC.
GDS2011	Analysis of spleens from 4-month-old pre-lupus male and female BWF1 animals. The BWF1 strain is a model for systemic lupus erythematosus. BWF1 females are more prone to lupus than BWF1 males.
GDS2012	Analysis of spleens from 4-month-old pre-lupus male and female BWF1 animals. The BWF1 strain is a model for systemic lupus erythematosus. BWF1 females are more prone to lupus than BWF1 males.
GDS2013	Analysis of spleens from 4-month-old pre-lupus male and female BWF1 animals. The BWF1 strain is a model for systemic lupus erythematosus. BWF1 females are more prone to lupus than BWF1 males.
GDS2015	Expression profiling of thymic epithelial cells from autoimmune regulator AIRE knockout mutants. Mutations in the AIRE gene cause autoimmune polyendocrinopathy-candidiasis-ectodermal dystrophy, a rare autosomal recessive disease in humans.
GDS2019	Analysis of livers from 6 and 22-month-old Snell dwarf mice which live 40% longer than wild types. Snell animals have a mutation in the Pit1 gene which prevents the development of anterior pituitary cells that produce growth hormone, thyroid stimulating hormone, and prolactin.
GDS2024	Analysis of lungs of SCID animals at various time points up to 12 days post infection with Nippostrongylus brasiliensis. SCID animals have no functional B or T cells but a fully functional innate immune system. Results provide insight into the immune response to helminth infection in the lung.
GDS2025	Analysis of transgenic pancreatic islet beta cells after activation of Myc for up to 24 hours or activation for 21 days followed by deactivation for up to 6 days. Results provide insight into the molecular basis of Myc-driven tumorigenesis in vivo.
GDS2026	Analysis of whole testes of TSLC1/IGSF4 deficient animals. The TSLC1/IGSF4 protein belongs to the immunoglobulin superfamily of cell adhesion molecules. Results provide insight into the role of TSLC1/IGSF4 in spermatogenesis.
GDS2027	Expression profiling of neural stem cell lines overexpressing the orphan nuclear receptor Nurr1. Nurr1 is critical for the development of the ventral midbrain dopaminergic neurons, the cells primarily lost in Parkinson's disease.
GDS2028	Analysis of NOD or B6g7 strain BDC2.5 transgenic fetal thymic organ culture thymocytes after addition of a mimotope peptide that activates mature BDC2.5 T cells to inititate apoptosis. Results provide insight into the differential sensitivity to clonal deletion of this clonotype in the 2 strains.
GDS2030	Analysis of kidneys from Hoxa11/Hoxd11 double null mutants at various embryonic ages up to E16.5. Hox11 genes play critical roles in kidney development. Results provide insight into the molecular mechanisms of Hox11 function in kidney development.
GDS2031	Analysis of kidneys from Hoxa11/Hoxd11 double null mutants at various embryonic ages up to E16.5. Hox11 genes play critical roles in kidney development. Results provide insight into the molecular mechanisms of Hox11 function in kidney development.
GDS2032	Analysis of metanephric mesenchyme (MM) dissected from the rudimentary kidney of embryonic day E11.5 Hoxa11 Hoxd11 null mutants and wild types. Gene expression in wild type ureteric bud (UB) examined. Hox11 genes are expressed in the early MM and are required for the induction of UB formation.
GDS2041	Analysis of type II activated macrophages (Mphi) generated by stimulation with lipopolysaccharide (LPS) in the presence of IgG immune complexes. Type II activated Mphi produce high levels of IL-10 and low levels of IL-12 relative to classically activated Mphi stimulated with LPS alone.
GDS2043	Analysis of testicular Sertoli cells (TSCs) treated with bisphenol A (BPA) for up to 12 hours. BPA, an industrial chemical that acts as an environmental estrogen, induces TSC death. Results provide insight into the mechanisms underlying TSC injury, which is accompanied by ER stress, induced by BPA.
GDS2044	Analysis of primary dermal fibroblasts treated with the DNA methyltransferase inhibitor 5-aza-2'-deoxycytidine (Aza-dC) for 96 hours. This study seeks to identify developmental regulator genes whose expression in terminally differentiated cells is inhibited by DNA methylation.
GDS2047	Analysis of RAW 264.7 macrophages exposed to carbon monoxide (CO) for 3 hours and subsequently treated with lipopolysaccharide (LPS) for up to 4 hours. CO suppresses proinflammatory responses elicited by LPS. Results indicate that PPARgamma mediates the anti-inflammatory effects of CO.
GDS2053	Analysis of substantia nigrae (SN) injured by treatment with the dopaminergic neurotoxin 1-methyl-4-phenyl-1,2,3,6-tetrahydropyridine at 1 and 7 days postlesion. Parkinson's disease (PD) culminates in the loss of dopaminergic neurons of the SN. Results provide insight into the pathogenesis of PD.
GDS2060	Analysis of primary myotubes expressing wild-type or inactive truncated Egr3. Transcription factor Egr3 activity is critical for the development of muscle spindles, skeletal muscle stretch receptors that mediate axial and limb proprioception.
GDS2061	Analysis of interleukin 2 (IL-2)-deficient, Foxp3-expressing regulatory T (Treg) cells. Foxp3+ Treg cells mediate dominant immune tolerance to self. Treg cells express IL-2 receptor alpha-chain CD25, but the role of IL-2 has been controversial to date. Results identify a role for IL-2 in Treg cells.
GDS2069	Analysis of olfactory epithelia from Kruppel-like transcription factor 7 (KLF7) knockout mutants. Kruppel-like transcription factors are important regulators of cell proliferation and differentiation in several organ systems. KLF7 knockout leads to impaired axon projection in the olfactory system.
GDS2077	Analysis of uteri from adult ovariectomized animals treated with estren, estradiol, dihydrotestosterone, or 19-nortestosterone for 2 or 24 hours. Estren is a synthetic steroid. Results provide insight into the molecular and physiological effects of estren on the uterus.
GDS2078	Analysis of uteri from adult ovariectomized estrogen receptor alpha (ERalpha) null mutants treated with estren, estradiol, or 19-nortestosterone for 2 or 24 hours. Estren is a synthetic steroid. Results provide insight into the dependence of gene responses induced by estren in the uterus on ERalpha.
GDS2082	Analysis of hippocampi of 2-month-old young and 15-month-old middle-aged animals. The hippocampal formation is one of the brain areas most affected by aging. Results provide insight into molecular changes accompanying the early stages of age-related memory decline.
GDS2091	Analysis of chondrocytes, fibroblasts, and osteoblasts treated with the DNA demethylating agent 5-aza-2'-deoxycytidine (5-aza-2dC). DNA methylation contributes to transcriptional silencing. Results identify genes whose expression is inhibited by DNA methylation in terminally differentiated cells.
GDS2092	Analysis of CD4+ splenocytes 6 hours after surgically induced sepsis. CD4+ splenocytes either undergo apoptosis or become Th2 polarized within 24 hours of the onset of sepsis.
GDS2098	Expression profiling of normal whole testes at various stages of development from gestation day 11 to postnatal day 2.
GDS2099	Expression profiling of postnatal day 1 transgenic bladders expressing enhanced green (EGFP) or yellow fluorescent proteins (EYFP).
GDS2100	Analysis of Peyer's patches (PPs) and mesenteric lymph nodes (MLNs) infected with enteric pathogen Yersinia enterocolitica. PP and MLN removed from animals at various time points up to 7 days post oral infection. Results provide insight into the host response to pathogens within the PPs and MLNs.
GDS2103	Analysis of cancerous stomach tissues of human gastrin overexpressing transgenic animals 6 months following infection with Helicobacter felis. Gastrin overexpression and H. felis infection synergistically accelerate gastric cancer in this model. Results identify gastric cancer-specific genes.
GDS2112	Analysis of spermatogonial stem cells (SSCs) at various time points following withdrawal and replacement of glial cell line-derived neurotrophic factor (GDNF) and GDNF-family receptor alpha-1 (GFRalpha1). Results provide insight into the mechanisms of GDNF-supported in vitro self-renewal of SSCs.
GDS2115	Comparison of terminal end buds (TEBs) and ducts from 5-week-old mammary glands. TEBs and ducts perform specialized functions for ductal invasion and branching. Results provide insight into the epithelial-stromal crosstalk that drives mammary morphogenesis.
GDS2123	Analysis of brown fat cells lacking PGC-1alpha or both PGC-1alpha and PGC-1beta. PGC-1alpha is required for the thermogenic function of brown fat cells, and PGC-1beta is the closest homolog of PGC-1alpha. Results provide insight into the specific roles of PGC-1alpha and PGC-1beta in brown fat cells.
GDS2124	Analysis of NIH3T3 cells treated with the ERK inhibitor U0126 before or after the addition of the ERK activator FGF. Cells stimulated with FGF for up to 12 hours. Results identify genes regulated by the ERK pathway during G0/G1 to S phase transition.
GDS2134	Analysis of ventricles of mutants with mild ventricular disorganization and limited hypertrophy or with severe hypertrophy and fibrosis. Mutants possess familial cardiac hypertrophy (CH) associated mutations in alpha-tropomyosin. Results provide insight into mechanisms that mediate the onset of CH.
GDS2135	Analysis of prefrontal cortex (PFC) of animals at 2 to 10 weeks of age. Although the basic laminar structure of the PFC is established in utero, extensive remodeling continues into adolescence. Results map the overall pattern of changes in cortical gene transcripts during postnatal development.
GDS2138	Analysis of NF639 breast cancer cells resistant to growth inhibition by green tea polyphenol epigallocatechin 3-gallate (EGCG) after initial EGCG sensitivity. EGCG inhibits growth of NF639 cells by inhibiting Her-2/Neu signaling. Results provide insight into mechanisms underlying EGCG resistance.
GDS2139	Analysis of the dorsal skin of animals treated with the tyrosine kinase receptor Erbb2 inhibitor AG825 and subsequently exposed to UV radiation. Skin examined 6 and 12 hours after UV irradiation. Results provide insight into the role of Erbb2 in the response to UV and in UV-induced pathologies.
GDS2141	Analysis of small intestines of adult animals containing a homozygous null deletion of the gene for protein kinase C alpha (PKCa). PKCa knockouts show an elevated tendency to develop spontaneous intestinal tumors. Results provide insight into the role of the PKCa isoform in colorectal cancer.
GDS2144	Analysis of cochlear nucleus (CN) at postnatal days 7 (P7), 14, and 21. Deprivation of auditory nerve input from P7 to P14 results in neuron death in the anteroventral CN. Results provide insight into the molecular basis underlying this critical period of susceptibility to loss of afferent input.
GDS2147	Analysis of lungs 1 or 8 weeks following induction in smooth muscle of a dominant negative mutant form of type 2 bone morphogenic protein receptor (BMPR2). Results provide insight into the pathogenesis of hereditary pulmonary arterial hypertension (PAH), a disorder associated with BMPR2 mutations.
GDS2149	Analysis of PGC-1alpha null brown adipocytes treated with cAMP for 4 hours. PGC-1alpha is required for the thermogenic function of brown fat cells, and cAMP plays a role in thermogenesis. Results provide insight into the role of PGC-1alpha in the global transcriptional response to cAMP.
GDS2150	Comparison of male and female spleens at pre-puberty, puberty, and post-puberty. Results provide insight into the differences in immune responses between males and females during puberty.
GDS2151	Analysis of C2C12 skeletal muscle cells following shRNA knockdown of the RNA helicases p68 and p72. C2C12 myoblasts cultured in differentiation medium to induce differentiation into skeletal muscle cells. Results provide insight into the role of p68/p72 in skeletal muscle cell differentiation.
GDS2152	Analysis of C2C12 skeletal muscle cells following shRNA knockdown of the RNA helicases p68 and p72. C2C12 myoblasts cultured in differentiation medium to induce differentiation into skeletal muscle cells. Results provide insight into the role of p68/p72 in skeletal muscle cell differentiation.
GDS2156	Analysis of two-cell stage embryos maternally depleted for BRG1, a catalytic subunit of SWI/SNF-related chromatin remodeling complexes. After fertilization, the embryo shifts from maternal to zygotic genome expression. Results provide insight into the role of Brg1 in this transition.
GDS2157	Analysis of Hoechst dye 33342-effluxing side population cells (SPs) from the mammary glands of 4 to 6 week old C57/BL6 virgins. Results provide insight into the stem cell potential of mammary gland SPs.
GDS2158	Analysis of regenerating gastrocnemius muscles of emerin and lamin A/C knockout mutants at various time points up to 4 days following treatment with cardiotoxin to induce muscle injury. Mutations in emerin and lamin A/C cause Emery-Dreifuss muscular dystrophy (EDMD).
GDS2159	Analysis of the T8 spinal cord segment up to 28 days after moderate contusion injury. Gene expression at the site of impact compared to that at the adjacent rostral and caudal regions. Results provide insight into the pathophysiology of secondary responses after moderate spinal cord injury (SCI).
GDS2160	Analysis of hypoxic fibroblasts bearing deletions in the CH1 domains of 1 allele of p300 and 2 alleles of CBP. CH1 domains interact with the C-TAD domain of hypoxia-inducible transcription factors HIF-1a and -2a. Results provide insight into the role of CH1 domains in the hypoxia response.
GDS2161	Analysis of hypoxic fibroblasts with deletions in the CH1 domains of p300 and CBP combined with a p300 or CBP allele knockout. CH1 domains interact with the C-TAD domain of hypoxia-inducible transcription factors HIF-1a and -2a. Results provide insight into the role for CH1 domains in hypoxia.
GDS2162	Analysis of trichostatin A (TSA)-treated hypoxic fibroblasts with deletions in CH1 domains of p300 and CBP, and a p300 or CBP allele knockout. TSA is a histone deacetylase inhibitor. Results provide insight into the role of deacetylase activity in CH1-independent hypoxia inducible transcription.
GDS2163	Analysis of Paneth cells harvested by LCM from germ-free animals and previously germ-free animals reconstituted with normal intestinal flora. Paneth cells are key effectors of small intestinal antimicrobial defense. Results provide insight into how intestinal surfaces cope with microbial challenges.
GDS2165	Analysis of female C57BL/6 lungs at various time points after influenza A virus or Streptococcus pneumoniae infection. Secondary bacterial infection during or after influenza recovery is common cause of pneumonia (PN). Results provide insight into molecular pathogenesis of severe infectious PN.
GDS2167	Analysis of LbetaT2 pituitary gonadotrope cells at various time points up to 6 hours following treatment with activin. Activin, a member of the follicle stimulating hormone (FSH) beta superfamily of ligands, stimulates the secretion FSH from the gonadotrope cells of the anterior pituitary.
GDS2169	Analysis of cerebella of transgenics expressing mutant huntingtin (htt) exon 1 protein in nucleus only or in both nucleus and cytoplasm. The polyglutamine (polyQ) expansion in htt results in Huntington's disease (HD). Results provide insight into the impact of subcellular location of polyQ in HD.
GDS2172	Analysis of left ventricles of interleukin (IL)-18 null mutants following surgical transaortic constriction (TAC) to induce cardiac hypertrophy (LVH) by pressure overload. IL-18 is a cardiotropic proinflammatory cytokine. Results provide insight into the role of IL-18 in the hypertrophic response.
GDS2177	Analysis of pancreata and submandibular and lacrimal glands from 6-, 9-, and 15-week-old NOD/scid animals, respectively, before the onset of autoimmune destruction of the tissues. The NOD/scid animal is a model for type 1 diabetes. The three organs examined are autoimmune targets in type 1 diabetes.
GDS2178	Analysis of pancreata and submandibular and lacrimal glands from 6-, 9-, and 15-week-old NOD/scid animals, respectively, before the onset of autoimmune destruction of the tissues. The NOD/scid animal is a model for type 1 diabetes. The three organs examined are autoimmune targets in type 1 diabetes.
GDS2179	Analysis of pancreata and submandibular and lacrimal glands from 6-, 9-, and 15-week-old NOD/scid animals, respectively, before the onset of autoimmune destruction of the tissues. The NOD/scid animal is a model for type 1 diabetes. The three organs examined are autoimmune targets in type 1 diabetes.
GDS2184	Analysis of embryonic day 14.5 humeri of runt-related transcription factor 2 (Runx2) deficient animals. Runx2 is an essential factor for skeletogenesis and heterozygous loss causes cleidocranial dysplasia. Results provide insight into the molecular mechanisms underlying skeletogenesis.
GDS2185	Analysis of embryonic day 14.5 humeri of runt-related transcription factor 2 (Runx2) deficient animals. Runx2 is an essential factor for skeletogenesis and heterozygous loss causes cleidocranial dysplasia. Results provide insight into the molecular mechanisms underlying skeletogenesis.
GDS2186	Analysis of embryonic day 14.5 humeri of runt-related transcription factor 2 (Runx2) deficient animals. Runx2 is an essential factor for skeletogenesis and heterozygous loss causes cleidocranial dysplasia. Results provide insight into the molecular mechanisms underlying skeletogenesis.
GDS2187	Analysis of embryonic stem (ES) cells stably-transduced with a triple-fusion (TF) construct consisting of fluorescence, bioluminescence, and positron emission tomography reporter genes. Results provide insight into the feasibility of using the TF construct to track cells in vivo.
GDS2197	Analysis of retroperitoneal white adipose tissue (WAT) of C57BL/6J males fed a diet containing 0.5% trans-10 ,cis-12 conjugated linoleic acid (t10c12 CLA) for up to 17 days. Results provide insight into the mechanisms underlying the reduction in fat content of mice WAT in response to t10c12 CLA.
GDS2202	Analysis of the epidididymis of animals at various ages from gestational day 12 to post-natal day 2. Results provide insight into the molecular events involved in testicular development.
GDS2203	Analysis of the ovary of animals at various ages from gestational day 12 to post-natal day 2. Results provide insight into the molecular events involved in ovary development.
GDS2208	Expression profiling of uteri from ovariectomized C57BL/6 animals at various time points up to 24 hours following treatment with estradiol (E2). E2 plays a critical role in regulating the growth, differentiation, and secretory function of the uterus.
GDS2209	Analysis of spinal cord (SC) and dorsal root ganglion (DRG). The central nervous system (CNS) comprises the brain and SC; the peripheral nervous system (PNS) includes spinal and cranial nerves along with their associated DRGs. Results identify gene expression differences between the CNS and the PNS.
GDS2211	Analysis of intestinal epithelial cells (IECs) from toll-like receptor 5 (TLR5) null animals stimulated with flagellin. TLR5 mediates the immune response to flagellin. Results provide insight into the role of IECs in the innate immune response mediated by TLR5.
GDS2212	Analysis of CD11c positive intestinal lamina propria cells (LPC) from toll-like receptor 5 (TLR5) null animals stimulated with flagellin. TLR5 mediates the immune response to flagellin. Results provide insight into the role of CD11c positive LPCs in the innate immune response mediated by TLR5.
GDS2218	Analysis of developing lungs of animals subjected to hypoxia at 10% oxygen. Animals subjected to hypoxia at fetal day 21 or at birth for 2 or 6 hours. Results provide insight into the relationship between oxygen deficiency and gene expression in the perinatal lung.
GDS2222	Comparison of XY and XX gonadal somatic support cells (SSCs) at embryonic day 13. SSCs express gonadal sex determining (GSD) genes that initiate development of fetal testes and ovaries, and give rise to Sertoli cells in XY and granulosa cells in XX gonads. Results identify potential GSD genes.
GDS2223	Comparison of male and female whole gonads at embryonic day 13 (E13). At E13, primordial germ cells enter mitotic arrest in male gonads and meiotic prophase in female X gonads. Results provide insight into the biological processes regulating early gonadal differentiation.
GDS2224	Analysis of small bowels at various time points up to 14 days following surgery to induce the formation of intra-abdominal adhesions. Adhesions in the peritoneal cavity are a cause of intestinal obstruction. Results provide insight into the pathogenesis of complications following adhesion formation.
GDS2226	Analysis of hippocampi from 8 inbred strains. The hippocampus is a key area of the brain involved in behaviors such as learning, memory, anxiety, and aggression. Results provide insight into strain-specific gene expression differences and their relationship to phenotypic variables such as behavior.
GDS2227	Comparison of cells induced to differentiate into dopaminergic neurons by guided differentiation (GD) to those induced to differentiate into embryoid bodies (EBs) by random differentiation (RD). Cells at 3 stages of differentiation in the GD model and days 4 to 21 EBs in the RD model compared.
GDS2232	Analysis of adrenal glands of wild type animals at various time points after transferring the animals from a light-day cycle to constant darkness. Results provide insight into the function of the adrenal cortical clock.
GDS2233	Analysis of adrenal glands of Per2/Cry1 double mutant animals at 46 and 54 hours after transferring the animals from a light-day cycle to constant darkness. Per2/Cry1 double mutants lack a circadian clock. Results identify clock-regulated genes in the adrenal that are not necessarily rhythmic.
GDS224	Part of a cross comparison of DNA microarray platforms and linear amplification methods. Double and single round amplified liver and spleen RNA analyzed on a cDNA array.
GDS2248	Comparison of lungs of animals expressing a dominant negative type II bone morphogenic protein receptor (BMPRII) in smooth muscles to those with pulmonary arterial hypertension (PAH) induced by acute exposure to hypobaric hypoxia. BMPRII mutations are responsible for the majority of hereditary PAHs.
GDS225	Part of a cross comparison of DNA microarray platforms and linear amplification methods. Single round amplified liver, spleen and universal RNA analyzed on a cDNA array.
GDS2253	Expression analysis of mammary stem cells, colony-forming progenitor cells and myoepithelial cells. Data reveal that the molecular features of stem cells are intermediate between progenitor and myoepithelial cells, and may provide insight into mammary stem cell self-renewal and differentiation.
GDS2254	Analysis of mammary stem cells, colony-forming progenitor cells, and myoepithelial cells. Results provide insight into the molecular mechanisms regulating mammary stem cell self-renewal and differentiation.
GDS2258	Analysis of heart left ventricles (LVs) of animals with pressure overload LV hypertrophy (LVH) caused by transverse aortic constriction. Pressure overload on the heart resulting from chronic hypertension or aortic stenosis is a stimulus for LVH. Results provide insight into the pathogenesis of LVH.
GDS2264	Analysis of adult C57BL/6 or MRL/MpJ hearts at various time points up to 60 days following left anterior descending (LAD) coronary artery ligation-induced myocardial injury. Results provide insight into the reparative myocardial mechanisms in the two strains following injury.
GDS2265	Analysis of C2C12 myoblasts treated with supraphysiological levels of sodium pyruvate for 72 hours. Pyruvate increases mitochondrial biogenesis in muscle myoblasts. Results provide insight into the impact of altering energy provision on mitochondrial biogenesis in muscle cells.
GDS2266	Analysis of CD4/CD8 double positive (DP) thymocytes treated with the glucocorticoid (GC) dexamethasone for 3 hours. GC treatment induces the apoptosis of CD4/CD8 DP thymocytes. Results provide insight into the molecular mechanisms underlying this apoptotic effect.
GDS227	Part of a cross comparison of DNA microarray platforms and linear amplification methods. Single round amplified liver and spleen RNA analyzed on Affymetrix array.
GDS2274	Analysis of transcription factor Aire deficient medullary thymic epithelial cells with low or high CD80 expression. Aberrent expression of tissue-restricted antigens, called promiscuous gene expression (PGE), is a property of the thymic stroma. Results provide insight into the role of Aire in PGE.
GDS2276	Analysis of transgenic embryonic stem cells induced with doxycycline to express neurogenin 3 (Ngn3) and differentiated for 3 or 10 days as embryoid bodies. Ngn3 is required for pancreatic islet development. Results provide insight into Ngn3-regulated molecular events during development.
GDS2277	Analysis of ribonucleoprotein (RNP) and polysome fractions of prepuberal and adult testes. Protein synthesis occurs on polysomes and translationally inactive mRNAs are sequestered as RNPs. Results provide insight into the translation state of individual mRNAs as spermatogenesis proceeds.
GDS2281	Analysis of embryos and brains of newborns with maternal or paternal uniparental duplications (UpDps) of chromosome 7 regions. Translocation used to produce UpDps. Results provide insight into the extent and distribution of imprinted genes.
GDS2282	Analysis of various tissues from animals bearing maternal or paternal uniparental duplications (UpDps) of chromosome 7 regions. Translocation used to produce UpDps proximal and distal to the breakpoint. Results provide insight into the extent and distribution of imprinted genes.
GDS2283	Analysis of embryos and brains of newborns with maternal or paternal uniparental duplications (UpDps) of chromosome 7 regions. Translocation used to produce UpDps. Results provide insight into the extent and distribution of imprinted genes.
GDS2284	Analysis of various tissues from animals bearing maternal or paternal uniparental duplications (UpDps) of chromosome 7 regions. Translocation used to produce UpDps proximal and distal to the breakpoint. Results provide insight into the extent and distribution of imprinted genes.
GDS2285	Analysis of various tissues from animals bearing maternal or paternal uniparental duplications (UpDps) of chromosome 7 regions. Translocation used to produce UpDps proximal and distal to the breakpoint. Results provide insight into the extent and distribution of imprinted genes.
GDS2288	Analysis of small intestines of animals 3 hours after ingesting bovine lactoperoxidase (LPO). LPO is a component of milk and exhibits antiviral activities as well as immuno-modulatory effects. Results provide insight into the effect of LPO on the digestive tract.
GDS2289	Analysis of skeletal muscles of transgenics (trs) overexpressing PPARalpha. Trs overexpressing PPARalpha develop glucose intolerance despite protection from diet-induced obesity. Results provide insight into the role of PPARalpha in the development of insulin-resistant diabetes.
GDS2291	Analysis of livers of transgenics overexpressing lipin 1-beta, an alternative form of lipin 1 containing a 33 amino acid insertion. Mutations in the gene encoding lipin 1 cause hepatic steatosis in fld animals, a genetic model of lipodystrophy. Results provide insight into the function of lipin 1.
GDS2292	Analysis of livers of animals fed an atherogenic diet with either a 14% or 60% fat content for 6 or 24 weeks. Results provide insight into the molecular basis of atherogenic diet-induced liver injury.
GDS2294	Analysis of embryonic stem cells lacking histone deacetylase 1 (HDAC1). HDACs catalyze the removal of acetyl groups from core histones resulting in chromatin compaction. Results provide insight into the role of HDAC1 in transcriptional regulation.
GDS2300	Comparison of oocytes at the germinal vesicle stage (GV) to those at the metaphase II (MII) stage. GV-stage oocytes are transcriptionally silent. Results show that the destruction of transcripts that occurs during oocyte maturation is selective.
GDS2303	Analysis of livers of LDL receptor (LDLr) knockout (KO) mutants overexpressing ATP binding cassette transporter A1 (ABCA1), responsible for cellular lipid efflux. LDLr KO is a model of hypercholesterolemia. Results provide insight into the role of ABCA1 in cholesterol metabolism and atherosclerosis.
GDS2304	Analysis of hearts after acute or chronic induction of a transgenic Akt1 kinase. Acute activation results in reversible hypertrophy, while chronic activation induces transition to failure. Results provide insight into the mechanisms involved in the development of cardiac hypertrophy and failure.
GDS2308	Analysis of hearts after acute or chronic induction of a transgenic Akt1 kinase. Acute activation results in reversible hypertrophy, while chronic activation induces transition to failure. Results provide insight into the mechanisms involved in the development of cardiac hypertrophy and failure.
GDS2309	Analysis of brains of beta-4 nicotinic acetylcholine receptor (nAChR) subunit null mutants. nAChRs are pentameric ion channels. Results provide insight into the molecular basis of the beta-4 subunit's role in the bradycardic response to vagal stimulation, nicotine-induced seizure, and anxiety.
GDS2312	Analysis of various skeletal muscles of trangenics expressing the human Met9Arg alpha-tropomyosin slow mutant gene, a model of nemaline myopathy (NM). NM, a non-dystrophic congenital myopathy, is a variably severe neuromuscular disorder. Results provide insight into the pathogenesis of NM.
GDS2314	Analysis of placentas of C57BL animals following antenatal steroid (AS) treatment using dexamethasone. AS therapy is used to promote fetal lung maturation. Results provide insight into the risks associated with AS therapy.
GDS2316	Analysis of pressure-overloaded (PO) heart ventricles of animals heterozygous for the second exon deletion of Gata4, a transcription factor. PO induced by transverse aortic constriction. Results provide insight into the role of Gata4 in the regulation of pathways necessary for cardiac hypertrophy.
GDS2319	Analysis of inguinal adipose tissue from genetically identical inbred C57BL/6J males exhibiting high or low weight gain after 4 weeks on a high saturated fat diet. Results provide insight into the role of epigenetic mechanisms in the susceptibility to obesity.
GDS2320	Analysis of hypothalami from genetically identical inbred C57BL/6J males exhibiting high or low weight gain after several weeks on a high saturated fat diet. Results provide insight into the role of epigenetic mechanisms in the susceptibility to obesity.
GDS2322	Analysis of VEGF receptor Flk1-expressing cells isolated from embryoid bodies up to 8 days post-differentiation. Flk1-expressing cells have developmental potential uniquely restricted to hematopoietic and endothelial lineages. Results provide insight into early vascular development.
GDS2327	Analysis of tolerant, naÃ¯ve, and memory CD8+ T cells purified from TCRxGag transgenics. T cell tolerance to self-proteins prevents autoimmunity but impedes the response to tumor-associated antigens. Results provide insight into the feasibility of rescuing tolerant cells for tumor immunotherapy.
GDS2329	Analysis of left heart ventricles (LV) at various time points up to 48 hours following surgically induced acute myocardial infarction (AMI). Ischemic/infarcted tissue, surviving free wall, and the interventricular septum of LV examined. Results provide insight into the molecular pathogenesis of AMI.
GDS233	Cardiotoxin injected into mouse gastrocnemius muscle to induce muscle regeneration. Muscles profiled at 27 time points (0-40 days) post-injection. Transcriptional regulatory pathways defined.
GDS2330	Analysis of left heart ventricles (LV) at various time points up to 48 hours following surgically induced acute myocardial infarction (AMI). Ischemic/infarcted tissue, surviving free wall, and the interventricular septum of LV examined. Results provide insight into the molecular pathogenesis of AMI.
GDS2331	Analysis of left heart ventricles (LV) at various time points up to 48 hours following surgically induced acute myocardial infarction (AMI). Ischemic/infarcted tissue, surviving free wall, and the interventricular septum of LV examined. Results provide insight into the molecular pathogenesis of AMI.
GDS2334	Temporal analysis of embryonic Myf-5/Myod null fibroblasts tranduced with a Myod-estrogen receptor hormone binding domain fusion protein alone or in combination with a constitutively expressed Myog. Results provide insight into the roles of Myod and Myog in muscle differentiation.
GDS2335	Analysis of experimental type 1 diabetic cardiac muscles of NMRI males subjected to endurance training for up to 5 weeks. Diabetes induced by a single peritoneal injection of streptozotocin.
GDS234	Cardiotoxin injected into gastrocnemius muscle to induce muscle regeneration. Muscles profiled at 27 time points (0-40 days) post-injection. Transcriptional regulatory pathways defined.
GDS2344	Analysis of three regions of the brain that are dopamine targets and associated with addiction: bed nucleus of the stria terminalis (BNST), nucleus accumbens, and dorsal striatum. Tissues excised from the brains of 12-week-old C57BL/6J males.
GDS2359	Analysis of skins of interferon regulatory factor 6 (IRF6) null mutants at embryonic day 17.5. Genetic variations in IRF6 are associated with cleft lip and palate in humans. Results provide insight into the role of IRF6 in epidermal development.
GDS236	Examination of mdx mouse, Duchenne muscular dystrophy model. 16 week regenerating mdx muscle analyzed in search for salvage pathways that maintain skeletal muscle integrity in the absence of functional dystrophin protein.
GDS2360	Analysis of whole mammary glands (no.4 inguinal) of C57BL/6J animals during puberty, pregnancy, lactation, and involution. Mammary glands examined during puberty were obtained from virgins.
GDS2371	Analysis of hearts of dominant negative thyroid hormone receptor (TR) transgenics after treatment with the peroxisome proliferators activated receptor alpha (PPARalpha) agonist WY14643. Results provide insight into the crosstalk between TR and PPARalpha in the heart.
GDS2383	Analysis of cultured molar teeth from embryonic day 14 fetuses following in vitro treatment with 2,3,7,8-tetrachlorodibenzo-p-dioxin (TCDD), a potent toxic dioxin. Results provide insight into the molecular basis of the retardation of dentin mineralization caused by TCDD.
GDS2387	Analysis of the polysomal maternal mRNA (MmRNA) populations of oocytes and late one-cell stage embryos. Results provide insight into the mechanisms that regulate the stage-specific translation of MmRNAs in early development.
GDS239	Ozone is an environmental pollutant associated with exacerbation of cardiopulmonary diseases like asthma. HeJ (Tlr4 mutant) and OuJ (wild type) exposed continuously to air or 0.3 ppm of ozone, and lungs examined.
GDS2390	Analysis of four spermatic subpopulations: type A and type B spermatogonia, pachytene spermatocytes, and round spermatids. The X and Y chromosomes are subject to meiotic sex chromosome inactivation in the mammalian male germline. Results provide insight into the extent of postmeiotic X silencing.
GDS2391	Analysis of brain striatum of PGC-1alpha transcriptional coactivator null mutants. PGC-1alpha regulates several metabolic processes. Altered energy metabolism is implicated in Huntington's disease (HD). Results provide insight into the role of PGC-1alpha in HD pathogenesis.
GDS2398	Analysis of hematopoietic stem cells (HSCs), progenitor cells (HPCs), and granulocytes. Short-term (ST) and long-term (LT) repopulating HSCs examined. Results provide insight into the basis of the differences observed in cloning efficiency of each cell type in somatic cell nuclear transfer.
GDS240	Study of IL-4 dependent alternatively activated macrophages (AAM). AAM implicated in pulmonary diseases like allergic asthma and nematode infections. Macrophages extracted from peritoneal cavity of wildtype and mutant (IL4--) mice infected with nematode.
GDS2400	Analysis of T cells anergized in vitro with plate-bound anti-CD3. Anergy is a hyporesponsive state resulting from the engagement of the T cell receptor in the absence of CD28 costimulation. Results provide insight into the mechanistic basis of T cell anergy.
GDS2406	Analysis of lungs of embryonic day 18.5 transgenic embryos overexpressing Nmyc in the lung epithelia. Nmyc is a member of a family of proto-oncogenes that encode basic helix-loop-helix-leucine zipper proteins. Results provide insight into the function of Nmyc in the developing lung.
GDS2408	Analysis of total and polysomal RNAs from B cells stimulated with B cell-activating factor of the TNF family (BAFF). BAFF promotes B cell survival. Results provide insight into the signaling mechanisms underlying BAFF-mediated B cell survival.
GDS241	Temporal study of lung alveoli destruction induced by caloric restriction. Alveoli number and surface area are linked to oxygen consumption, and calorie restriction lowers oxygen consumption.
GDS2410	Analysis of RAW 264.7 macrophage cells treated with edema toxin (EdTx) for 3 or 6 hours. EdTx is an adenylyl cyclase enzyme produced by Bacillus anthracis. It converts ATP to cAMP, resulting in interstitial edema in anthrax patients. Results provide insight into the effect of EdTx in the host cell.
GDS2411	Analysis of preleukemic hematopoietic stem cells from animals knocked down for the transcription factor PU.1. PU.1 knockdown leads to acute myeloid leukemia in the animal. Results provide insight into the molecular changes preceding malignant transformation.
GDS2412	Analysis of C2C12 skeletal myoblasts induced to differentiate into myotubes in vitro. Results provide insight into the role of nuclear envelope transmembrane proteins in myogenesis.
GDS2413	Analysis of liver of C57BL/6 males maintained on a high-fat high-calorie diet supplemented with 0.04% resveratrol, a compound in red wine that extends lifespan of diverse species. Results provide insight into molecular basis of increased lifespan and improved health associated with resveratrol.
GDS242	Study of alveolar septation using the Mg-delta strain of fibrillin-1 deficient mice which display an early defect in alveolar septation, and serve as a model for Marfan syndrome and emphysema.
GDS2420	Analysis of mock and deltaNp73alpha-expressing C2C12 myoblasts 6 and 24 hours after shifting the cells to a differentiation medium. DeltaNp73alpha, a p73alpha isoform, functions as a transdominant inhibitor of other p53 family members, interfering with multiple developmental programs.
GDS2421	Analysis of embryonic fibroblasts after treatment with fibroblast growth factor 2 (FGF2) at 4, 13, and 40 ng/ml for 24 hours. FGF2 promotes the self-renewal of embryonic stem cells (ESCs) . Results provide insight into the molecular mechanisms underlying ESC self-renewal in response to FGF2.
GDS243	Study of alveolar septation using the Mg-delta strain of fibrillin-1 deficient mice which display an early defect in alveolar septation, and serve as a model for Marfan syndrome and emphysema.
GDS2433	Analysis of microdissected resting limbal epithelial basal cells (LE) and central corneal epithelial (CE) basal cells of the eye. LE are enriched in corneal epithelial stem cells, CE in transient amplifying cells. Results provide insight into the molecular nature of the two basal cell populations.
GDS2434	Analysis of olfactory epithelia (OE) of scavenger receptor A (SR-A) mutants at up to 48 hours after olfactory bulbectomy (OBX). OBX induces apoptotic death of olfactory sensory neurons and recruitment of macrophages to the OE. SR-A mediates the binding of macrophages to apoptotic cells.
GDS244	Study of alveolar septation using the Mg-delta strain of fibrillin-1 deficient mice which display an early defect in alveolar septation, and serve as a model for Marfan syndrome and emphysema.
GDS2440	Analysis of dendritic cell (DC) development from Flt3(+)CD11b(+) DC progenitors. DC progenitors treated with GM-CSF for 7 and 10 days to induce differentiation. DCs differentiated for 10 days were subsequently treated with TNFalpha to induce maturation.
GDS2442	Analysis of livers of animals with decreased serum insulin-like growth factor-I (IGF-I) levels. The liver is the major source of serum IGF-I. The level of serum IGF-I is correlated to bone mineral density (BMD) and fracture risk. Results provide insight into the relationship between IGF-I and BMD.
GDS2443	Analysis of laser-microdissected stromal cells from prostate intraepithelial neoplasias and invasive prostate tumors. Results provide insight into the response of stromal cells to tumor invasion.
GDS245	A-J mice treated intratracheally with saline or IL13. Airway epithelial cells analyzed as they differentiate into goblet cells. Goblet cells increase mucus production which is a characteristic phenotype of allergic asthma.
GDS2454	Analysis of CD11b+ splenocytes from tumor-bearing animals. Tumor development often leads to the accumulation of CD11b+ GR-1 myeloid cells. Results provide insight into the molecular basis of the immunosuppressive activity exhibited by tumor-induced CD11b+ splenocytes.
GDS2455	Analysis of 4 week-old neural retinal leucine zipper (NRL) null retinas expressing photoreceptor-specific nuclear receptor (NR2E3) from the cone-rod homeobox (CRX) promoter. NRL, NR2E3, and CRX control photoreceptor differentiation. Results provide insight into the molecular function of NR2E3.
GDS2456	Analysis of tristetrapolin (TTP)-deficient fibroblasts after serum activation and subsequent actinomycin D treatment for up to 120 minutes. TTP is a tandem CCCH zinc finger protein that binds to AU-rich elements in mRNA, leading to increases in the rates of mRNA deadenylation and destruction.
GDS246	Analysis of the effects of intermittent hypoxia on brain, heart, lung and muscle tissue. Included as part of a sleep apnea study.
GDS2460	Analysis of CD4+ T cells from sanroque mutants that produce antinuclear autoantibodies. sanroque mutants exhibit a phenotype resembling the autoimmune disease systemic lupus erythematosus. Results provide insight into the molecular basis of the autoimmunity in the sanroque strain.
GDS2464	Analysis of retinas from R7E animals expressing the mutant ataxin-7, which harbors 90 glutamines. Polyglutamine expansion in ataxin-7 causes spinocerebellar ataxia type 7 (SCA7). Results provide insight into the molecular and cellular pathways involved in polyglutamine-induced retinal degeneration.
GDS2466	Comparison of carotid bodies (CBs) of A/J and DBA/2J animals. The CB is the primary hypoxic chemosensory organ. A/J animals are low responders to hypoxia, while DBA/2J animals are high responders. Results provide insight into the mechanisms regulating hypoxic sensitivity in the CB.
GDS247	Lung tissue from wild type and Nrf2 knock out mice examined after treatment with 100% oxygen to induce injury. Nrf2 mutant mice have increased susceptibility to hyperoxic lung injury. Search for downstream effector genes regulated by Nrf2.
GDS248	Lung tissue from wild type and Nrf2 knock out mice examined after treatment with 100% oxygen to induce injury. Nrf2 mutant mice have increased susceptibility to hyperoxic lung injury. Search for downstream effector genes regulated by Nrf2.
GDS2482	Analysis of brain cortices and hippocampi of ras-associated binding protein (Rab) 3A D77G point or knockout mutants. Rab3a is a neuronal GTP-binding protein that binds synaptic vesicles and regulates synaptic transmission. The D77G point mutant exhibits anomalies in circadian behavior.
GDS2483	Analysis of brain cortices and hippocampi of ras-associated binding protein (Rab) 3A D77G point or knockout mutants. Rab3a is a neuronal GTP-binding protein that binds synaptic vesicles and regulates synaptic transmission. The D77G point mutant exhibits anomalies in circadian behavior.
GDS249	Lung tissue from wild type and Nrf2 knock out mice examined after treatment with 100% oxygen to induce injury. Nrf2 mutant mice have increased susceptibility to hyperoxic lung injury. Search for downstream effector genes regulated by Nrf2.
GDS2496	Analysis of lungs of B6C3F1 females 13 weeks following treatment with chemicals that test positive in two-year rodent cancer bioassays. Results provide insight into the feasibility of using expression signatures, as alternatives to standard two-year bioassays, to identify chemical carcinogens.
GDS2497	Analysis of livers of B6C3F1 females 13 weeks following treatment with chemicals that test positive in two-year rodent cancer bioassays. Results provide insight into the feasibility of using expression signatures, as alternatives to standard two-year bioassays, to identify chemical carcinogens.
GDS250	Analysis of how dexamethasone (DEX) inhibits normal lung septation and alveoli formation, and mechanism by which retinoic acid (ATRA) protects against DEX. Three day old mice treated with ATRA or control. On day 4, half of each group administered DEX.
GDS2509	Analysis of livers of copper-transporting ATPase ATP7B null animals. Genetic inactivation of ATP7B causes Wilsonâ€™s Disease (WD), a severe metabolic disorder associated with intracellular copper overload. Results provide insight into the initial events of copper-dependent liver pathology in WD.
GDS251	Determination of genetic basis of sensitivity to pulmonary fibrosis induced by bleomycin by comparing susceptible (C57BL6/J) and resistant (Balb/c) strains. C57BL6/J experience inflammatory response then progressive lung disease, Balb/c do not.
GDS2511	Comparison of whole brains from C57BL/6 and DBA/2 strains. These two strains differ in their preference for alcohol. Results provide insight into the molecular basis of this difference.
GDS2514	Analysis of mammary gland segments from WAPâ€“SVT/t transgenic animals. These animals selectively synthesize the SV40 T/t antigen in mammary gland epithelial (ME) cells and develop breast cancer after the first lactation. Results provide insight into the role of SV40 T/t antigen in tumor formation.
GDS2515	Analysis of quadriceps muscles of animals bearing a hypomorphic PGC-1beta mutation. PGC-1beta is a transcriptional coactivator that stimulates mitochondrial biogenesis and respiration of cells. Results provide insight into the function of PGC-1beta in the skeletal muscle.
GDS252	Analysis of vascular remodeling following pulmonary hypertension. Lungs of hypoxic treated animals analyzed. Hypoxia induces vasoconstriction then hypertrophy/hyperplasia of pulmonary vascular smooth muscle and endothelial cell proliferation.
GDS2521	Analysis of primary megakaryocytes (MK) purified after 3 to 6 days in culture. MKs undergo sequential morphologic and functional transitions that culminate in platelet assembly in proplatelets. Results provide insight into molecular mechanisms underlying MK differentiation and platelet formation.
GDS2524	Analysis of white blood cells (WBCs) isolated from spleens of intact and gonadectomized (gdx) males and females up to 14 days after inoculation with Plasmodium chabaudi. Results provide insight into molecular mechanisms mediating the sexual dimorphism in resistance to blood-stage malaria infection.
GDS2525	Analysis of mature regulatory T cells (Treg) ablated for the transcription factor Foxp3. Foxp3 is required for the development of Treg cells. Results provide insight into the role of Foxp3 in maintaining the transcriptional and functional program established during Treg cell development.
GDS2531	Analysis of brains of animals treated for 12 weeks with the atypical antipsychotic clozapine or the typical antipsychotic haloperidol. Clozapine's use as an antipsychotic is limited by agranulocytosis. Results provide insight into the molecular basis of clozapine's therapeutic and toxic effects.
GDS2532	Analysis of uterine tissues of decidualized animals for up to 84 hours after the withdrawal of progesterone to induce a process similar to menstruation. Results provide insight into the molecular mechanisms underlying the remodeling and breakdown of the endometrium during the menstrual cycle.
GDS2537	Analysis of brains of animals treated for 4 weeks with the atypical antipsychotic clozapine or the typical antipsychotic haloperidol. Clozapine's use as an antipsychotic is limited by agranulocytosis. Results provide insight into the molecular basis of clozapine's therapeutic and toxic effects.
GDS2540	Analysis of E9 mutant embryos lacking the gene for the activity-dependent neuroprotective protein (ADNP). ADNP deficiency results in neural tube closure defects and death at E8.5 to E9.5. Results provide insight into the role of ADNP in embryogenesis at the molecular level.
GDS2552	Analysis of neonatal small intestines infected with Aeromonas caviae. A. caviae is associated with human gastrointestinal disease. Strains typically lack virulence factors. Results provide insight into the molecular basis of A. caviae's enteropathogenicity.
GDS2554	Analysis of lymphomas of transgenics engineered to constitutively express the dual bromodomain protein Brd2, which causes a malignancy similar to diffuse large B cell lymphoma (DLCL). Results provide insight into the similarity of DLCL lymphomas to activated B cells at the molecular level.
GDS2561	Analysis of 2 and 4 week old hearts ablated for menage-a-trois 1 (MAT1), a subunit of the cdk7/cyclin H/MAT1 heterotrimer. Results provide insight into the role of the cdk7/cyclin H/MAT1 complex in cardiac metabolism.
GDS2562	Analysis of prostate of animals following castration and subsequent hormone replacement with testosterone. Castration induces prostate involution, while hormone replacement induces regeneration. Results provide insight into the molecular mechanisms regulating prostatic involution and regeneration.
GDS2571	Analysis of endothelial cells treated for up to 24 hours with bone morphogenic protein 6 (BMP6). BMP proteins participate in the regulation of angiogenesis in physiological and pathological conditions. Results provide insight into the mechanisms that contribute to BMP-dependent angiogenic signaling.
GDS2576	Analysis of 2T3 osteoblasts following 3 days of simulated microgravity using the rotating wall vessel (RWV). Weightlessness or microgravity of spaceflight induces bone loss due in part to decreased bone formation. Results provide insight into the molecular mechanisms regulating bone formation.
GDS2577	Comparison of regenerating liver to developing embryonic liver. Regenerating liver examined at time points up to 72 hours after partial hepatectomy. Developing liver examined up to 16.5 days post conception (dpc). Results provide insight into molecular mechanisms regulating renewal and repair.
GDS2602	Analysis of cortex and hippocampus in cyclooxygenase (COX)-1 and COX-2 knockouts. COX-1 and COX-2 produce prostanoids from arachidonic acid. Results indicate COX-1 and COX-2 differentially modulate brain gene expression, and give insight into therapeutic and toxicologic effects of COX inhibition.
GDS2605	Analysis of subcutaneous fat tissues of type 2 Lepr(db/db) animals supplemented with niacin-bound chromium (NBC) for 10 weeks. The Lepr(db/db) animal is a model for type 2 diabetes with obesity. Results provide insight into the basis of the beneficial effect of NBC on diabetes and obesity.
GDS2610	Analysis of brown adipose tissues from glycerol kinase (GK) knockout mutants. GK is at the interface of fat and carbohydrate metabolism and has been implicated in insulin resistance and type 2 diabetes mellitus. Results provide insight into the role of GK in insulin resistance.
GDS2612	Analysis of aged skeletal muscles of C57BL/6NHsd animals fed a calorie-restricted diet. Caloric restriction extends the life of this strain by 40%. Results provide insight into the molecular basis of mammalian aging.
GDS2614	Analysis of hearts from miRNA-1-2 knockout mutants at postnatal day 10. miRNA-1-2 is a microRNA specific for cardiac and skeletal muscle. Results provide insight into the role of miRNA-1-2 in cardiac development.
GDS2624	Analysis of heart ventricles from histone deacetylase-2 (Hdac2) deficient embryos at embryonic day E17.5. The role of the HDAC family in cardiac myocyte homeostasis is complex. Results provide insight into the role of class I HDAC gene Hdac2 in cardiac development.
GDS2629	Analysis of skins of embryos lacking Grainyhead-like epithelial transactivator (Get-1). Results provide insight into the role of Get-1 in epidermal differentiation.
GDS2630	Analysis of spleens of mutants lacking Nix, a proapoptotic BH3-only factor that is transcriptionally induced during erythropoiesis. Erythropoiesis requires a critical balance between proapoptotic and antipaoptotic pathways. Results provide insight into the role of Nix in erythropoiesis.
GDS2636	Analysis of retinas from postnatal day 7 mutants lacking retinoschisin (RS1h), an animal model for retinoschisis (RS). RS is a recessive retinal dystrophy accompanied by macular disease often resulting in early-onset vision loss. Results provide insight into the pathogenesis of RS.
GDS2638	Analysis of uteri from overiectomized animals at various lengths of time up to 24 hours following treatment with 17beta-estradiol (E2). Results provide insight into the molecular basis of the uterotrophic effect induced by a physiological dose of E2.
GDS2640	Analysis of multiple myeloma (MM) tumors and splenic B cells from transgenics overexpressing XBP-1s. XBP-1s is a spliced isoform of XBP-1, a factor that governs unfolded protein/ER stress response and plasma-cell development. Results provide insight into the role of XBP-1 in MM pathogenesis.
GDS2641	Analysis of embryonic fibroblasts from IRAK-4 kinase deficient mutants following stimulation with IL-1beta for 1 or 4 hours. Results provide insight into the role of IRAK-4 in the inflammatory responses mediated by the IL-1 receptor and Toll-like receptor 7.
GDS2647	Comparison of whole lungs of wild-type and recombinase activating gene (RAG) deficient animals sensitized and then challenged with the allergen ovalbumin. RAG deficient animals do not develop allergic asthma. Results provide insight into the molecular basis of the allergic asthmatic response.
GDS2648	Analysis of myoblasts treated with the saturated fatty acid palmitate. Muscle expression of PPAR coactivator 1 (PGC-1) is reduced in models of obesity. Palmitate decreases the expression of PGC-1. Results provide insight into the molecular basis of the link between overnutrition, obesity, and PGC-1.
GDS2650	Analysis of lungs from MyD88 null mutants following Chlamydia pneumoniae infection. Toll-like receptors and key adaptor protein MyD88 play a critical role in inducing immunity against this microorganism. Results provide insight into the molecular mechanisms underlying this MyD88-mediated induction.
GDS2651	Analysis of ANA-1 macrophage cells infected with Chlamydia pneumoniae, an intracellular bacterium that causes pneumonia. Results provide insight into the contribution of the macrophage cell type in host defense against C. pneumoniae.
GDS2654	Analysis of retinas and hippocampi of SAMP8 and SAMP10 animals at 3 and 16 months of age. SAMP8 and SAMP10 are inbred animal models of accelerated neurological senescence. Results provide insight into the molecular mechanisms underlying neurological aging.
GDS2658	Analysis of transgenic hearts overexpressing Sirt1, a class III histone deacetylase. Sirt1 protects against apoptosis and mediates the survival of cardiac myocytes and neurons under stress in vitro. Results provide insight into the in vivo function of Sirt1 in the heart.
GDS2659	Analysis of differentiating 3T3-L1 preadipocytes at various time points up to 28 days after induction of adipogenesis using a standard differentiation cocktail of methylisobutylxanthine, dexamethasone, and insulin (MDI). Results provide insight into the molecular mechanisms regulating adipogenesis.
GDS2660	Analysis of differentiating 3T3-L1 preadipocytes at various time points up to 28 days after induction of adipogenesis using a standard differentiation cocktail of methylisobutylxanthine, dexamethasone, and insulin (MDI). Results provide insight into the molecular mechanisms regulating adipogenesis.
GDS2661	Analysis of various adult tissues, including in white adipose tissue (WAT). The differential expression of genes in WAT was compared to gene expression in differentiating 3T3-L1 preadipocytes (GDS2659).
GDS2662	Analysis of various adult tissues, including in white adipose tissue (WAT). The differential expression of genes in WAT was compared to gene expression in differentiating 3T3-L1 preadipocytes (GDS2660).
GDS2666	Analysis of R1 embryonic stem cells differentiating into embryoid bodies in vitro. Cells examined at various time points up to 14 days after inducing differentiation. Results provide insight into the molecular mechanisms that drive embryonic stem cell differentiation.
GDS2667	Analysis of R1 embryonic stem cells differentiating into embryoid bodies in vitro. Cells examined at various time points up to 14 days after inducing differentiation. Results provide insight into the molecular mechanisms that drive embryonic stem cell differentiation.
GDS2668	Analysis of J1 embryonic stem cells differentiating into embryoid bodies in vitro. Cells examined at various time points up to 14 days after inducing differentiation. Results provide insight into the molecular mechanisms that drive embryonic stem cell differentiation.
GDS2669	Analysis of J1 embryonic stem cells differentiating into embryoid bodies in vitro. Cells examined at various time points up to 14 days after inducing differentiation. Results provide insight into the molecular mechanisms that drive embryonic stem cell differentiation.
GDS2671	Analysis of V6.5 embryonic stem cells differentiating into embryoid bodies in vitro. Cells examined at various time points up to 14 days after inducing differentiation. Results provide insight into the molecular mechanisms that drive embryonic stem cell differentiation.
GDS2672	Analysis of V6.5 embryonic stem cells differentiating into embryoid bodies in vitro. Cells examined at various time points up to 14 days after inducing differentiation. Results provide insight into the molecular mechanisms that drive embryonic stem cell differentiation.
GDS2681	Analysis of cochleas of 15 month old C57BL/6 (B6) animals on a calorie restricted diet. The B6 strain is a model of age-related hearing loss or presbycusis. Caloric restriction (CR) prevents late-onset presbycusis in B6. Results provide insight into the molecular basis of this effect of CR.
GDS2686	Analysis of MyD88-deficient macrophages treated with fungal cell wall component zymosan. Zymosan-induced Toll-like receptor (TLR) signaling is transduced via adaptor protein MyD88. Results provide insight into the role of non-TLR innate immune signaling in response to zymosan and pathogenic fungi.
GDS2687	Analysis of livers and quadriceps muscles of Kruppel-like factor 15 (KLF15) null mutants after an overnight fast. KLF15 nulls develop hypoglycemia after fasting. Gluconeogenesis (GLC) is essential for preventing hypoglycemia during fasting. Results provide insight into the role of KLF15 in GLC.
GDS2693	Analysis of embryonic day 13.5 and 15.5 fetal livers lacking p38alpha. p38alpha is a mitogen-activated kinase that controls inflammatory responses and cell proliferation. Results provide insight into the mechanisms underlying the enhanced proliferation of p38alpha-deficient hematopoietic cells.
GDS2698	Analysis of synovial sarcoma-like tumors from transgenics expressing the chimeric human SYT-SSX2 fusion protein. The presence of SYT-SSX transcript is diagnostic for synovial sarcoma. Results provide insight into the role of the SYT-SSX2 fusion protein in the pathogenesis of synovial sarcoma.
GDS2699	Analysis of the mesenchymal and epithelial fractions of the embryonic small intestine. Crosstalk between the epithelium and the underlying mesenchyme is required for intestinal development. Results provide insight into the role of the mesenchyme in the determination of the epithelial phenotype.
GDS2700	Analysis of intestinal polyps generated by the deletion of the phosphatase PTEN gene from the intestine. Intestinal polyposis results from an abnormal increase in the number of crypts, which contain stem cells. Results provide insight into the relationship between stem cells and polyp formation.
GDS2701	Analysis of skeletal muscles at various time points up to 7 days following injury caused by eccentric contraction (CI) or by freezing (FI). Results provide insight into the molecular events accompanying the degeneration and repair phases of contraction- and trauma-induced muscle injuries.
GDS2702	Anlaysis of brains from topoisomerase IIbeta (TopIIbeta) deficient embryos at various ages up to embryonic day 18.5. TopIIbeta null animals exhibit a perinatal death phenotype. Results provide insight into the role of TopIIbeta at the late stages of neuronal differentiation.
GDS2703	Analysis of jejuna of KrÃ¼ppel-like factor 9 (Klf9) null mutants. Klf9, a zinc-finger transcription factor, is involved in the control of cell proliferation, cell differentiation and cell fate. Results provide insight into role of Klf9 in intestine crypt-villus cell renewal and lineage determination
GDS2704	Analysis of CHF1/Hey2 null aortic smooth muscle cells treated for up to 480 minutes with platelet-derived growth factor (PDGF). CHF1/Hey2 is a cardiovascular transcription factor. Results provide insight into the mechanisms regulated by CHF1/Hey2 in the response of smooth muscles to growth factors.
GDS2707	Analysis of neuralized embryoid bodies (EBs) treated with a Hedgehog (Hh) agonist. EBs neuralized with retinoic acid. Hh signaling is mediated by Ci/Gli zinc finger domain-containing transcription regulators. Results used to identify gene targets of Gli.
GDS2717	Analysis of lymph node T cells lacking the polycomb group protein Ezh2. In B cells, Ezh2 is localized to the nucleus and is essential in histone H3 lysine 27 methylation. T lymphocytes also contain cytosolic Ezh2. Results provide insight into the function of Ezh2 in the T cell cytosol.
GDS2718	Analysis of embryonic and hematopoietic stem cells (SCs) lacking the transcription factor Zfx. Zfx is a zinc finger protein of the Zfy family, whose members are highly conserved in vertebrates. Results provide insight into the role of Zfx in embryonic and adult SC self-renewal.
GDS2719	Analysis of male and female gonads at 11.5 to 18.5 days postcoitum (dpc). Results provide insight into the molecular mechanisms underlying the functional and structural changes in the developing male and female embryonic gonads.
GDS272	Analysis of the relationship between intermittent hypoxia (similar to what occurs with sleep apnea) and improvements in glucose tolerance.
GDS2720	Analysis of lineage-negative Sca-1+, c-Kit+ (LSK) cells lacking the Forkhead O transcription factors FoxO1, FoxO3, and FoxO4. The LSK cell population is enriched for hematopoietic stem cells (HSCs). Results provide insight into the role of FoxO family members in hematopoiesis.
GDS2721	Analysis of mammary glands of animals from pre-puberty to post-puberty. Results provide insight into the mechanisms underlying mammary gland development during puberty.
GDS2727	Analysis of hearts from mutants lacking estrogen-related receptor alpha (ERRalpha), a nuclear receptor. ERRalpha is a regulator of mitochondrial biogenesis. Results provide insight into the role of ERRalpha in the heart.
GDS2731	Analysis of embryonic fibroblasts lacking the retinoblastoma binding protein RBP2. RBP2 contains a histone demethylase signature motif, as well as other domains frequently found in transcriptional regulators. Results provide mechanistic insights into transcriptional regulation by RBP2.
GDS2738	Analysis of livers from animals fed a ketogenic diet (KD). KDs, diets that are high in fat and low in carbohydrates, are used as an approach to weight loss. Results provide insight into the KD-induced molecular mechanisms underlying the metabolic state congruous with weight loss.
GDS2741	Analysis of TCR-alpha/beta CD8-alpha/alpha intestinal intraepithelial lymphocytes (IELs). Results provide insight into the function of TCR-alpha/beta CD8-alpha/alpha IELs in the mucosal immune system.
GDS2743	Comparison of brown and white preadipocytes at the undifferentiated and differentiating stages. Unlike white adipocytes, brown adipocytes have an abundance of mitochondria and are thus able to contribute to energy expenditure. Results provide insight into the molecular basis of this difference.
GDS2746	Analysis of hearts of A-type lamin Lmna H222P homo-/heterozygous mutants. LMNA mutations lead to autosomal dominant and recessive Emery-Dreifuss muscular dystrophy which is characterized by dilated cardiomyopathy. Results provide insight into the role of LMNA in the development of cardiomyopathy.
GDS2747	Analysis of urogenital ridges from E11.5 embryos lacking the Wilmsâ€™ tumor protein Wt1. Wt1 is a transcription factor known to play an important role in urogenital development. Results provide insight into the molecular mechanisms underlying Wt1 function in gonad and mesonephros development.
GDS2748	Analysis of Lim1-null renal vesicles microdissected from embryonic day 12.5 kidneys. In Lim1 null embryos, the formation of comma shaped bodies from renal vesicles is interrupted. Results provide insight into the molecular basis of this developmental arrest.
GDS2752	Analysis of myc/ras transformed cells expressing interferon regulatory factor-1 (IRF-1). IRF-1 mediates proliferation inhibition and reversion of the transformed phenotype of oncogenic cells. Results provide insight into the molecular alterations initiated by the action of IRF-1.
GDS2757	Analysis of embryonic day 12.5 livers from retinoblastoma protein (Rb)-null mutants. Rb-null embryos exhibit defective fetal liver erythropoiesis. Results provide insight into the molecular basis of the erythroblastic island defect in the Rb-null fetal liver.
GDS2762	Analysis of lymph node B cells from interferon receptor (IFNR) null mutants infected with the influenza virus. Wild type B cells treated with IFN-beta also examined. Results provide insight into the role of IFNR signaling in the immune response mediated by B cells during influenza infections.
GDS2765	Analysis of brains of C57Bl/6J animals fed a creatine supplemented diet for 6 months. Creatine has a neuroprotective effect in animal models of neurodegenerative diseases. Results provide insight into the molecular basis of this neuroprotective effect.
GDS2766	Analysis of apolipoprotein E deficient livers from animals expressing a dominant negative cJun (dn-c-Jun). Lipoproteins transport cholesterol and other fats through the bloodstream. Results provide insight into the pathways involved in regulating plasma cholesterol that are affected by dn-c-Jun.
GDS2773	Analysis of endothelial cells acutely activated by treatment with soluble tumor necrosis factor (TNF) or chronically activated by expression of an uncleavable form of the transmembrane TNF precursor. Results provide insight into the mechanisms mediating the effect of chronic endothelial activation.
GDS2775	Analysis of embryonic (E18) and postnatal (P16) brains of mutants lacking the transcription/replication protein nuclear factor I-A (NFI-A). NFI-A null mutants exhibit neurological defects. Results provide insight into mechanisms regulated by NFI-A during brain development.
GDS279	Examination of gene expression profiles from liver of C57BL/6 wild type mice and LDL receptor deficient mice fed on either a low fat diet or a high fat, western-style diet for 12 weeks.
GDS280	Liver mRNA profiles following intraperitoneal cytokine injection. Strains interferon gamma -/-, albumin-cre(-) Socs3(w/fl) and albumin-cre(+) Socs3(-/fl) injected with either PBS, interferon gamma, or interleukin 6, and liver examined at 4 hours.
GDS2802	Analysis of primary cultured fetal chondrocytes treated with pharmacological doses of dexamethasone (DEX) for 6 and 24 hours. DEX is a synthetic glucorticoid (GC) receptor agonist. Results provide insight into the effects of pharmacological GC on chondrocytes.
GDS2803	Analysis of hippocampi from DBA/2J males chronically treated with the antidepressant (AD) fluoxetine (Flx). ADs promote the proliferation and survival of neurons in the adult hippocampus. Results provide insight into the molecular basis of the neuronal and behavioral responses to Flx treatment.
GDS2805	Analysis of IgM+ IgD+ B cells lacking the Serum response factor (SRF) gene. SRF is a MADS-box transcription factor that is essential in embryonic development and in neuron and muscle cell function. Results provide insight into the role of SRF in lymphocyte development.
GDS2811	Analysis of hearts from fetuses lacking ERRgamma, a gene expressed at high levels in fetal and postnatal heart. Results provide insight into the role of ERRgamma in the heartâ€™s metabolic switch from a dependence on carbohydrates during fetal life to a dependence on postnatal oxidative metabolism.
GDS2813	Comparison of brown and white adipose tissues. Brown fat cells are specialized to dissipate energy and can counteract obesity. Results provide insight into the molecular mechanisms controlling brown fat cell determination.
GDS2815	Analysis of striata from several inbred strains strains, with different opioid-related phenotypes, subjected to single and repeated morphine administrations. Results provide insight into the relationship between gene expression and behavioral response to the drug.
GDS2816	Analysis of laser capture microdissected hippocampi of mutants lacking Ras-GRF1. Ras-GRF-1 is a guanine nucleotide exchange factor predominantly expressed in the central nervous system of mammals. Results provide insight into role of Ras-GRF1 in neural processes.
GDS2817	Analysis of kidneys of animals lacking Glis2. The GLIS2 gene, which encodes a Kruppel-like zinc finger transcription factor, is found in a region of chromosome 16 p linked to nephronophthisis (NPHP). Results provide insight into the role of Glis2 in the pathophysiology of NPHP.
GDS2818	Analysis of adipocytes and stromovascular fraction containing preadipocytes taken from subcutaneous fat and intraabdominal fat. Individuals with peripheral subcutaneous obesity are at little risk of complications of obesity, while those with visceral obesity are prone to these complications.
GDS2820	Analysis of skins of mutants lacking 2 cannabinoid receptors after treatment with the contact allergen 2,4-dinitrofluorobenzene (DNFB). DNFB elicits a cutaneous T-cell mediated allergic response. Results provide insight into the role of the endocannabinoid system in allergic contact dermatitis.
GDS2826	Analysis of brains of NY1DD transgenic animals treated with naloxone. The NY1DD strain is a model for sickle cell anemia. Naloxone is an opioid antagonist that possesses potent analgesic activity in NY1DD animals. Results provide insight into the mechanism of action of naloxone in this model.
GDS2840	Analysis of tibialis cranialis muscles at various time points up to 3 weeks following transfection with green fluorescent protein (GFP) using DNA electroporation. Results provide insight into the feasibility of introducing the DNA electrotransfer to muscle for clinical use.
GDS2846	Analysis of neuroblastoma CAD cells expressing neuron-specific microRNA miR-124. MicroRNAs have been implicated in the development of the nervous system (NS). Results provide insight into the function of miR-124 in neuronal cells.
GDS2848	Analysis of Notch1-deficient hair follicles from the skin of transgenic animals. Results provide insight into the molecular mechanisms underlying the lowered mitotic index and increased apoptosis observed in Notch1-deficient hair follicles.
GDS285	Temporal examination of ethynyl estradiol (EE) in uterus of immature, ovariectomized C57BL/6. 0.1 mg/kg EE or vehicle administered and uteri harvested at 0, 2, 8, 12, or 24 hours, or three daily doses administered and uteri harvested at 72 hours.
GDS2850	Analysis of brain at various time points up to 72 hours following lateral controlled cortical impact injury. Delayed cell death following trauma results in brain damage. Results provide insight into the mechanisms underlying brain damage after traumatic injury.
GDS2854	Analysis of embryonic fibroblasts at various time points up to 24 hours following transcriptional induction of a mutant form of the myogenic transcription factor MyoD. MyoD altered at lysine residues 99, 102, and 104, rendering it not acetylatable.
GDS2857	Analysis of testes of animals lacking Taf7l. TAF7L is an X-linked germ cell-specific paralog of TAF7, which is a generally expressed component of TFIID. Results provide insight into the role of Taf7l in spermatogenesis.
GDS2859	Analysis of splenocytes from animals infected with virB mutant Brucella arbortus strains. The virB operon encodes a Type IV secretion system (T4SS) essential for the intracellular survival and persistent infection by Brucella species. Results provide insight into the role of T4SS in infections.
GDS2872	Analysis of skin from transgenic K6/ODC animals maintained on a folate deficient diet and exposed to 1 or 10 ppm sodium arsenate. K6/ODC mice develop skin tumors when exposed to sodium arsenite. Results provide insight into the combined effect of folate deficiency and arsenic on the skin.
GDS2873	Analysis of Wip1 mutant embryonic fibroblasts following 4 hour after 5 Gy of gamma irradiation. Wip1 is a p53-induced phosphatase overexpressed in several human tumor types.
GDS2874	Analysis of embryonic head tissue lacking D-3-phosphoglycerate dehydrogenase (Phgdh). Mutations in human PHGDH gene cause serine deficiency disorders like congenital microcephaly and psychomotor retardation. Results provide insight into the pathogenesis of SDD.
GDS2876	Analysis of spleens of animals treated with the vaccine adjuvant monophosphoryl lipid A (MPLA). MPLA is a low-toxicity derivative of lipopolysaccharide with useful immunostimulatory properties. Results provide insight into the mechanism of action of MPLA.
GDS2877	Analysis of peritoneal lavage from inbred C57BL/6J and DBA/2J animals 3 days after intraperitoneal injection with Chlamydia psittaci. C57BL/6J are more resistant to C. psittaci infection than DBA/2J. Results provide insight into the genetic basis of this difference.
GDS2878	Analysis of lungs from pregnant and non-pregnant BALB/c females following insufflation with inert titanium dioxide particles. Results provide insight into the mechanisms underlying the differences in response between pregnant and non-pregnant females to inhaled inert particles.
GDS2882	Analysis of cerebral cortices (CCs) and hypothalami (HYs) of animals after various durations of sleep and sleep deprivation. The CC is a neuronal target for processes that control sleep; the HY is an important site of sleep regulatory processes. Results provide insight into the function of sleep.
GDS2884	Analysis of hearts of mutants lacking EMD, a gene encoding an A-type lamin. Mutations in EMD cause X-linked Emery-Dreifuss muscular dystrophy (EDMD). Results provide insight into the molecular mechanisms involved in the development of cardiomyopathy in X-linked EDMD.
GDS2886	Analysis of small intestine of wild type and peroxisome proliferator-activated receptor alpha (PPARalpha) null animals after treatment with WY14643, an agonist of PPARalpha. PPARalpha is a fatty acid-activated transcription factor. Results provide insight into role of PPARalpha in small intestine.
GDS2903	Analysis of a highly immune-resistant cancer cell line. The resistant cell line is produced by subjecting a susceptible cell line to multiple rounds of in vivo immune selection. Results provide insight into the molecular mechanisms underlying tumor immune evasion.
GDS2905	Comparison of J1 embyronic stem cells and J1 embryoid bodies. Results provide insight into the molecular mechanisms responsible for maintaining the embryonic stem cell phenotype.
GDS2906	Comparison of J1 embyronic stem cells and J1 embryoid bodies. Results provide insight into the molecular mechanisms responsible for maintaining the embryonic stem cell phenotype.
GDS2909	Analysis of small intestines of A/J and C57BL/6J animals on a low or high fat diet. The A/J strain is resistant to obesity, C57BL/6J is prone. Results provide insight into the factors contributing to the susceptibility to obesity.
GDS291	Temporal analysis of effects induced by 100 uM 2-methyl-thio-ATP in male c57BL/6 B cells. Cells incubated in culture with ligand and samples removed at several time points up to 4 hours. Spleen from male c57BL/6 used as reference.
GDS2911	Comparison of striatal cells harboring a mutant huntingtin protein with 111 glutamines to wild type striatal cells treated with 3-nitropropionic acid (3-NP). The size of the polyglutamine tract in huntingtin is correlated with mitochondrial function. 3-NP is a respiratory chain inhibitor.
GDS2912	Analysis of brains of R6/1 transgenic animals at 18 to 27 weeks of age. The R6/1 transgenic animal expresses exon 1 of the mutant human huntingtin gene that contains 115 CAG trinucleotide repeats. Results provide insight into the early pathogenesis of HD.
GDS2916	Analysis of livers of C57B/L females fed an atherogenic diet for 10 weeks, with the last 3 weeks of the diet combined with atorvastatin treatment. Atorvastatin is a statin used for lowering cholesterol.
GDS2917	Analysis of 5 different brain regions from 6 inbred strains. Results provide insight into strain-specific and brain region-specific patterns of gene expression.
GDS292	Temporal analysis of effects induced by 0.3 uM antigen IgM in male c57BL/6 B cells. Cells incubated in culture with ligand and samples removed at several time points up to 4 hours. Spleen from male c57BL/6 used as reference.
GDS2923	Analysis of testes at various time points up to 10 hours following subcutaneous injection of the histone deacetylase inhibitor trichostatin A (TSA). TSA treatment is followed by infertility due to the apoptosis of pachytene spermatocytes.
GDS2924	Analysis of uteri of prepubertal animals treated with diethylstilbestrol (DES) at doses of 1, 10, or 1000 ug/kg/day. DES treatment of neonates results in the development of uterine adenocarcinomas. Results provide insight into the mechanisms underlying the initiation of DES-induced carcinogenesis.
GDS2929	Analysis of lungs of C57BL/6J and DBA/2J animals at up to 26 months of age. Aging lungs of C57BL/6J and DBA/2J strains differ in physiology and morphometry. Results provide insight into the influence of genetic background on the variability of age-dependent changes in lung structure and function.
GDS293	Temporal analysis of effects induced by 3.68 nM B-cell activating factor BAFF in male c57BL/6 B cells. Cells incubated in culture with ligand and samples removed at several time points up to 4 hours. Spleen from male c57BL/6 used as reference.
GDS2934	Analysis of PPARalpha deficient small intestines after a 24 hour fast. PPARalpha is a fatty acid-activated transcription factor. Results provide insight into transport function and phase I/II metabolism in the small intestine during fasting and the role of PPARalpha in the response to fasting.
GDS2936	Analysis of retinas of mutants lacking the rod photoreceptor-specific neural retina leucine zipper protein (Nrl), at up to 2 months of age. In the absence of Nrl, rods are missing and cones increase in number. Results provide insight into the differences between the two photoreceptor subtypes.
GDS2937	Analysis of heterozygous and homozygous olfactory marker protein (OMP) null olfactory epithelial cells. OMP is expressed only in mature olfactory sensory neurons (OSNs). Results provide insight into the function of OMP.
GDS294	Temporal analysis of effects induced by 0.2 uM B-lymphocyte chemoattractant in male c57BL/6 B cells. Cells incubated in culture with ligand and samples removed at several time points up to 4 hours. Spleen from male c57BL/6 used as reference.
GDS2944	Analysis of Trib1-deficient macrophages treated with lipopolysaccharide (LPS). Trib1 is a serine/threonine kinase-like protein. LPS activates toll-like receptors (TLRs) to stimulate host immune responses. Results provide insight into the function of Trib1 in TLR-mediated responses.
GDS2945	Analysis of MIN6 pancreatic beta-cells treated for up to 24 hours with various concentrations of human islet amyloid polypeptide (IAPP). IAPP aggregration contributes to the development of islet amyloidosis in type 2 diabetes. IAPP oligomers are associated with pancreatic beta-cell apoptosis.
GDS2948	Analysis of pancreatic tissues from NMRI animals from embryonic day E12.5 to E16.5. Results provide insight into the molecular mechanisms underlying the development of the pancreas.
GDS2949	Analysis of pancreatic tissues from NMRI animals from embryonic day E12.5 to E16.5. Results provide insight into the molecular mechanisms underlying the development of the pancreas.
GDS295	Temporal analysis of effects induced by 1 uM bombesin in male c57BL/6 B cells. Cells incubated in culture with ligand and samples removed at several time points up to 4 hours. Spleen from male c57BL/6 used as reference.
GDS2950	Analysis of pancreatic tissues from NMRI animals from embryonic day E12.5 to E16.5. Results provide insight into the molecular mechanisms underlying the development of the pancreas.
GDS2955	Analysis of the stria vascularis (SV) of estrogen-related receptor beta mutants (ERR-beta; NR3B2). Results provide insight into the role of ERR-beta in the development of endolymph-producing cells of the inner ear.
GDS2957	Analysis of resting and activated natural killer (NK) cells. Activated NK cells can use the granule exocytosis pathway to kill target cells upon recognition, resting NK cells are minimally cytotoxic. Results provide insight into the molecular basis of the cytotoxicity displayed by NK cells.
GDS296	Temporal analysis of effects induced by CD27 in male c57BL/6 B cells. Cells incubated in culture with ligand and samples removed at several time points up to 4 hours. Spleen from male c57BL/6 used as reference.
GDS2961	Analysis of thymi from 17 to 743 day-old males and females on a calorie-restricted or ad libitum diet. Results provide insight into the molecular basis of the loss of thymic function with age and the influence of gender and diet on this loss.
GDS2962	Analysis of thymi from 17 to 743 day-old males and females on a calorie-restricted or ad libitum diet. Results provide insight into the molecular basis of the loss of thymic function with age and the influence of gender and diet on this loss.
GDS2968	Analysis of large intestines of animals lacking intestinal flora. Results provide insight into the role of the intestinal flora in the development and function of the host immune system in the large intestine.
GDS297	Temporal analysis of effects induced by 65 nM CD40 in male c57BL/6 B cells. Cells incubated in culture with ligand and samples removed at several time points up to 4 hours. Spleen from male c57BL/6 used as reference.
GDS2972	Analysis of hearts of 30-month-old B6C3F1 animals fed a diet supplemented with alpha-tocopherol alone or in combination with gamma-tocopherol. Vitamin E supplementation initiated at 15 months of age.
GDS2973	Analysis of brains of aged (30-month-old) B6C3F1 animals fed a diet containing alpha-tocopherol alone or in combination with gamma-tocopherol. Both of these vitamin E homologs exhibit anti-inflammatory properties. Results provide insight into the effects of vitamin E supplementation on aged brain.
GDS2974	Analysis of corneas from transgenics overexpressing transforming growth factor-beta (TGF-beta). The transgenics developed corneas that were opaque, vascularized, and lacking sensory nerves. Results provide insight into the molecular mechanisms underlying normal corneal development.
GDS2976	Analysis of lungs from ovalbumin-sensitized BALB/cJ animals exposed to ultrafine carbon particles (UCP). Ovalbumin-sensitized animals are models for allergic asthma. Results provide insight into the effect of ultrafine particle inhalation on development and progression of allergic asthma.
GDS2977	Analysis of urothelial cells distal to or proximal to sites of intracellular bacterial communities (IBCs) of uropathogenic Escherichia coli (UPEC) in infected bladders. UPEC is the primary cause of urinary tract infection in women. Results provide insight into localized urothelial responses to IBCs.
GDS298	Temporal analysis of effects induced by 30 mM CGS-21680 hydrochloride (adenosine) in male c57BL/6 B cells. Cells incubated in culture with ligand and samples removed at several time points up to 4 hours. Spleen from male c57BL/6 used as reference.
GDS2980	Comparison of T-dependent (TD) and T-independent (TI) germinal center B cells from animals 4 days after immunization. The TD animals were carrier-primed 5 weeks earlier so that T-cell help was not limiting. Results provide insight into molecular differences between TD and TI germinal center B cells.
GDS2982	Comparison of CD11b+ CD11c- macrophages of the small intestinal lamina propria and the spleen. The intestinal immune system responds robustly to pathogens yet remains tolerant to commensals and food antigens. Results provide insight into the role of intestinal macrophages in immune tolerance.
GDS2984	Analysis of intestinal crypts following inactivation of beta catenin. The mucosa of the intestine is composed of submucosal invaginations called intestinal crypts. Results provide insight into the molecular mechanisms underlying crypt loss as a result of beta-catenin inactivation.
GDS2989	Analysis of ilea from animals at postnatal days 4 to 32. During the early postnatal period, lymphocytes migrate into the small intestine. Results provide insight into the molecular response of small intestinal epithelial to postnatal lymphocytic migration into the small intestinal mucosa.
GDS299	Temporal analysis of effects induced by 30 uM CpG-containing oligodeoxynucleotide in male c57BL/6 B cells. Cells incubated in culture with ligand and samples removed at several time points up to 4 hours. Spleen from male c57BL/6 used as reference.
GDS2993	Analysis of nuclei accumbens (NAc) from histone deacetylase 5 (HDAC5) mutants treated with cocaine for 7 days. The NAc is a major brain reward region; loss of HDAC5 causes hypersensitive responses to chronic cocaine. Results provide insight into the role of histone deacetylation in drug addiction.
GDS2996	Analysis of cardiac muscles from 8-week and 10.5-month-old mdx animals that lack dystrophin. The mdx animal is a model for Duchenne muscular dystrophy. Results provide insight into the molecular mechanisms underlying the pathogenesis of muscular dystrophy.
GDS300	Temporal analysis of effects induced by 10 uM dimaprit in male c57BL/6 B cells. Cells incubated in culture with ligand and samples removed at several time points up to 4 hours. Spleen from male c57BL/6 used as reference.
GDS3000	Analysis of pineal glands of neonates lacking neurogenic differentiation factor 1 (NeuroD1, also referred to as BETA2). NeuroD1 is a member of the bHLH transcription factor family. Results provide insight into the role of NeuroD1 in the pineal gland.
GDS3001	Analysis of c-Jun N-terminal kinase (JNK) 1 depleted livers of diet-induced obese (DIO) animals. The DIO animal is a model of mild obesity and insulin resistance. Results provide insight into the specific role of hepatic JNK1 in contributing to insulin resistance in DIO animals.
GDS3002	Analysis of MC3T3-E1 preosteoblasts treated with the histone deacetylase inhibitor (HDI) trichostatin A, MS-275, or valproic acid for 18 hours under osteogenic conditions. HDIs accelerate osteoblast maturation. Results provide insight into molecular mechanisms underlying osteoblast differentiation.
GDS3008	Analysis of medulloblastoma tumors formed in transgenics by expressing an activated form of Smoothened (Smo). Expression of the activated Smo transmembrane protein results in activation of Hh signaling. Results provide insight into the molecular mechanisms underlying Hh-related tumorigenesis.
GDS3009	Analysis of medulloblastoma tumors formed in transgenics by expressing an activated form of Smoothened (Smo). Expression of the activated Smo transmembrane protein results in activation of Hh signaling. Results provide insight into the molecular mechanisms underlying Hh-related tumorigenesis.
GDS301	Temporal analysis of effects induced by 10 nM ELC (CCL19; MIP3b) in male c57BL/6 B cells. Cells incubated in culture with ligand and samples removed at several time points up to 4 hours. Spleen from male c57BL/6 used as reference.
GDS3010	Analysis of small intestines from 18.5 days post conception embryos lacking the transcription factor Pleomorphic adenoma gene-like 2 (PLAGL2). Results provide insight into molecular mechanisms underlying the defective lipid absorption observed in PlagL2-/- mutant intestine.
GDS302	Temporal analysis of effects induced by 0.1 mM formyl-Met-Leu-Phe in male c57BL/6 B cells. Cells incubated in culture with ligand and samples removed at several time points up to 4 hours. Spleen from male c57BL/6 used as reference.
GDS3025	Analysis of C3H10T1/2 (10T1/2) stem cells committed to the adipocyte lineage by treatment with bone morphogenetic protein 4 (BMP-4), a member of the transforming growth factor-beta superfamily. Results provide insight into the molecular mechanisms underlying adipocyte commitment in a stem cell line.
GDS3028	Analysis of cochleas of 7 and 36 week old DBA/2J animals. The DBA/2J animal suffers from age-related hearing loss (AHL), a progressive disease characterized by an age-associated loss of hair cells and spiral ganglion cells in the cochlea. Results provide insight into the molecular basis of AHL.
GDS303	Temporal analysis of effects induced by 100 nM growth hormone releasing hormone in male c57BL/6 B cells. Cells incubated in culture with ligand and samples removed at several time points up to 4 hours. Spleen from male c57BL/6 used as reference.
GDS3031	Analysis of Myc-deficient hearts from embryonic day 13.5 transgenics. The E13.5 Myc-null embryos show normal ventricular size and structure, but decreased cardiac myocyte proliferation. Results provide insight into the molecular mechanisms underlying Myc-induced cellular proliferation.
GDS3033	Analysis of embryonic day 11.5 hearts inactivated for Dicer, an RNase III endonuclease essential for processing of pre-microRNAs (miRNAs) into the mature form. The mutants died from cardiac failure by E12.5. Results provide insight into the role of miRNA function during cardiac development.
GDS3036	Analysis of ES cell-derived embryoid bodies (EBs) following transcriptional induction of homeobox transcription factor HOXB4. HOXB4 induction increases production of hematopoietic progenitors within EBs. Results provide insight into molecular mechanisms underlying HOXB4-induced stem cell expansion.
GDS3037	Analysis of embryonic stem (ES) cells following depletion of the histone H3 Lys 9 demethylase genes, Jmjd1a and Jmjd2c. Pluripotent ES cells possess the ability to self-renew indefinitely. Results provide insight into the role of Jmjd1a and Jmjd2c in the maintenance of self-renewal in ES cells.
GDS304	Temporal analysis of effects induced by 1.2 nM interferon beta in male c57BL/6 B cells. Cells incubated in culture with ligand and samples removed at several time points up to 4 hours. Spleen from male c57BL/6 used as reference.
GDS3040	Analysis of cultured airway epithelial cells (AEC) from matrix metalloproteinase (MMP) -7 or -10 mutants after P. aeruginosa infection. MMP-7 and MMP-10 are induced by acute P. aeruginosa pulmonary infection. Results provide insight into the roles of the MMPs in the host response to Pseudomonas.
GDS305	Temporal analysis of effects induced by 0.25 nM interferon gamma in male c57BL/6 B cells. Cells incubated in culture with ligand and samples removed at several time points up to 4 hours. Spleen from male c57BL/6 used as reference.
GDS3052	Analysis of a range of various normal tissues in mouse, a model organism for the study of development, genetics, behavior, and disease.
GDS3056	Analysis of livers of Lck-LIGHT transgenics fed a high fat diet. Lck-LIGHT animals overexpress LIGHT, a tumor necrosis factor cytokine family member, in T cells and develop hyperlipidemia. Results provide insight into the role of T cells and liver in regulating lipid homeostasis mediated by LIGHT.
GDS3058	Analysis of hearts from embryonic day 12.5 C57Bl/6 mutants deficient for the zinc finger transcription factor Sp3. C57Bl/6 animals lacking Sp3 die before birth. Results provide insight into the role of Sp3 in the development of the embryonic heart.
GDS306	Temporal analysis of effects induced by 4 nM insulin-like growth factor 1 in male c57BL/6 B cells. Cells incubated in culture with ligand and samples removed at several time points up to 4 hours. Spleen from male c57BL/6 used as reference.
GDS3064	Analysis of estrogen receptor alpha or beta null aortas of ovariectomized animals treated with estrogen. Estrogen is important in vascular tone regulation and in cardiovascular disease pathophysiology. Results provide insight into the mechanisms mediating the effects of estrogen in blood vessels.
GDS307	Temporal analysis of effects induced by 0.34 nM interleukin 4 in male c57BL/6 B cells. Cells incubated in culture with ligand and samples removed at several time points up to 4 hours. Spleen from male c57BL/6 used as reference.
GDS308	Temporal analysis of effects induced by 0.35 nM interleukin 10 in male c57BL/6 B cells. Cells incubated in culture with ligand and samples removed at several time points up to 4 hours. Spleen from male c57BL/6 used as reference.
GDS3080	Analysis of prefrontal cortices from C57BL/6J animals at 4 Zeitgeber time (ZT) points, 3 and 9 hrs after lights on (ZT3 and ZT9) and 3 and 9 hs after lights off (ZT15 and ZT21). The prefrontal cortex is important in regulating sleep and mood. Results provide insight into genes with diurnal rhythms.
GDS3086	Analysis of cardiac and skeletal muscles of animals fed a high-iron diet to induce iron overload. The cardiac muscle is a tissue affected by iron overload. Result provides insight into the molecular mechanisms underlying the pathological effect of iron overload on muscle cells.
GDS3087	Analysis of hepatocellular carcinoma (HCC) tumors from animals lacking Trim24 (Tif1alpha). Trim24 is a ligand-dependent nuclear receptor transcriptional co-regulator. Animals lacking Trim24 develop HCC. Results provide insight into the potential role of Trim24 as a liver-specific tumor suppressor.
GDS309	Temporal analysis of effects induced by 1 uM lysophosphatidic acid in male c57BL/6 B cells. Cells incubated in culture with ligand and samples removed at several time points up to 4 hours. Spleen from male c57BL/6 used as reference.
GDS3099	Analysis of retinoblastoma (Rb) deficient embryonic fibroblasts treated with cisplatin. Rb is a tumor suppressor gene. Cisplatin is a genotoxic chemotherapeutic agent. Results provide insight into the role of Rb in the response of embryonic fibroblasts to cisplatin-induced cytotoxicity.
GDS310	Temporal analysis of effects induced by 40 ug/ml lipopolysaccharide in male c57BL/6 B cells. Cells incubated in culture with ligand and samples removed at several time points up to 4 hours. Spleen from male c57BL/6 used as reference.
GDS3106	Analysis of type II alveolar cells lacking signal transducer and activator of transcription 3 (Stat3). STAT3 mediates gene expression in response to numerous growth factors and cytokines, playing an important role in many cellular processes. Results provide insight into the role of Stat3 in lung.
GDS3107	Analysis of suprachiasmatic nuclei (SCNs) of animals exposed to a 30 minute light pulse 1 hour after lights off. Circadian rhythms in mammals are driven by a clock located in the SCN. Results provide insight into the molecular events governing the response of the SCN to photic input.
GDS3108	Analysis of placentas of embryonic day E10.5 mutant embryos lacking alpha 2B-adrenoceptor (Adra2b). Adra2b-/- deficient embryos develop a defect in fetal and maternal vessel formation in the placenta labyrinth at E10.5. Results provide insight into the role of Adra2b in placental development.
GDS311	Temporal analysis of effects induced by 1 uM leukotriene B4 in male c57BL/6 B cells. Cells incubated in culture with ligand and samples removed at several time points up to 4 hours. Spleen from male c57BL/6 used as reference.
GDS3114	Analysis of brain cortices and hypothalami of developing animals subjected to chronic consistent hypoxia (CCH) or chronic intermittent hypoxia (CIH). Results provide insight into the molecular mechanisms underlying the long-lasting pathological effects of hypoxia on postnatal brain development.
GDS3118	Analysis of C57BL/6 and CBA/CaH animals infected with Plasmodium berghei ANKA to induce experimental cerebral malaria (ECM). CM is a complication of P. falciparum infection. ECM in B6 and CBA displays many features of human CM. Results provide insight into the development of treatments for human CM.
GDS312	Temporal analysis of effects induced by 120 nM macrophage inflammatory protein-3 in male c57BL/6 B cells. Cells incubated in culture with ligand and samples removed at several time points up to 4 hours. Spleen from male c57BL/6 used as reference.
GDS313	Temporal analysis of effects induced by 8 nM nerve growth factor in male c57BL/6 B cells. Cells incubated in culture with ligand and samples removed at several time points up to 4 hours. Spleen from male c57BL/6 used as reference.
GDS3132	Analysis of lungs from 2 week old animals exposed to cigarette smoke (CS) daily since birth. During infancy, exposure of humans to CS is associated with decreased lung function and increased incidences of respiratory illnesses. Results provide insight into the neonatal pulmonary response to CS.
GDS314	Temporal analysis of effects induced by 1 uM neuropeptide Y in male c57BL/6 B cells. Cells incubated in culture with ligand and samples removed at several time points up to 4 hours. Spleen from male c57BL/6 used as reference.
GDS3142	Analysis of 22 different tissues from 10 to 12 week old C57BL/6 animals. Results provide insights into the practice of using housekeeping genes as reference genes.
GDS3145	Analysis of brains of C57/B6 and Balb/C animals for up to 6 days following infection with Plasmodium berghei ANKA. Experimental infection of animals with P. berghei ANKA is a model for cerebral malaria (CM). C57/B6 animals are susceptible to cerebral malaria (CM), Balb/C animals are resistant.
GDS3148	Analysis of Met-deficient hepatocytes treated with HGF for up to 24 hours. HGF/Met signaling controls invasive growth and metastasis in a variety of cancers, including hepatocellular carcinoma. Results identify a Met-dependent gene expression signature that may help elucidate the oncogenic process.
GDS3149	Analysis of regenerating livers of animals bearing a hepatocyte-specific Suppressor of cytokine signaling 3 gene (SOCS3) knockout. SOCS3 down-regulates several signaling pathways in multiple cell types. Results provide insight into the role of SOCS3 in liver regeneration.
GDS315	Temporal analysis of effects induced by 100 nM platelet activating factor in male c57BL/6 B cells. Cells incubated in culture with ligand and samples removed at several time points up to 4 hours. Spleen from male c57BL/6 used as reference.
GDS3151	Analysis of mammary tumors from animals lacking beta-galactoside alpha-2,6-sialyltransferase (ST6Gal-I). Increased ST6Gal-I expression is reported in several carcinomas including breast carcinoma. Results provide insight into the role of ST6Gal-I in tumor progression.
GDS3159	Analysis of C2C12 myoblast cells treated with reversine. Reversine induces dedifferentiation of C2C12 myoblasts and the subsequent redifferentiation to become multipotent mesenchymal progenitor cells. Results provide insight into the molecular mechanisms underlying reversine's effects.
GDS316	Temporal analysis of effects induced by 10 uM prostaglandin E2 in male c57BL/6 B cells. Cells incubated in culture with ligand and samples removed at several time points up to 4 hours. Spleen from male c57BL/6 used as reference.
GDS3162	Analysis of cochleas of animals carrying a mutator allele of the mitochondrial (mt) Polg DNA polymerase. Accumulation of mtDNA mutations is associated with age-related hearing loss. Results provide insight into the role of mtDNA mutations in the pathogenesis of age-related hearing loss.
GDS317	Temporal analysis of effects induced by 0.3 uM sphingosine-1-phosphate in male c57BL/6 B cells. Cells incubated in culture with ligand and samples removed at several time points up to 4 hours. Spleen from male c57BL/6 used as reference.
GDS3171	Analysis of back skin from embryonic day 16.5 animals bearing a mutation in transcription factor AP-2 gamma. The E16.5 AP-2 gamma mutants display abnormal epidermal stratification. Results provide insight into the role of AP-2 gamma in skin development.
GDS3172	Analysis of embryos heterozygous mutant for the Treacher Collins Syndrome (TCS) gene (TCOF1). TCS is a congenital disorder of craniofacial development arising from mutations in TCOF1. Results provide insight into the molecular pathogenesis of TCS.
GDS3173	Analysis of urogenital epithelia from embryonic day 10.5 animals lacking the homeodomain transcription factor EMX2. Emx2 null mutants show severe urogenital malformations and die soon after birth due to the absence of kidneys. Results provide insight into the role of EMX2 in urogenital development.
GDS3176	Analysis of skin grafts lacking pRb, p107, or both genes. pRb and p107 belong to the retinoblastoma family important in cell cycle regulation. Results provide insight into the role of p107 in epidermal tumor development when pRb is absent.
GDS3178	Analysis of brain striata from neonates lacking the transcription factor Ctip2. Ctip2 is expressed by striatal medium spiny neurons (MSN), which are critical in motor control and selectively lost in Huntington's disease. Results provide insight into the role of Ctip2 in MSN differentiation.
GDS318	Temporal analysis of effects induced by 6 nM stromal cell derived factor-1 in male c57BL/6 B cells. Cells incubated in culture with ligand and samples removed at several time points up to 4 hours. Spleen from male c57BL/6 used as reference.
GDS3183	Analysis of semilunar valves from neonates lacking the chemokine receptor CXCR7. Most animals lacking CXCR7 die at birth with ventricular septal defects and semilunar heart valve malformation. Results provide insight into the role of CXCR7 in heart valve development.
GDS3186	Analysis of retinas from adult protocadherin 21 (prCAD) mutants. The prCAD mutant is a model for inherited photoreceptor degeneration. prCAD is required for the assembly and integrity of the photoreceptor outer segment. Results compared with those from light damaged retinas (GDS3187).
GDS3187	Analysis of retinas from dark adapted animals following acute exposure to visible light to induce photoreceptor death. Results compared with those from retinas of prCAD mutants, a model for photoreceptor degeneration (GDS3186).
GDS319	Temporal analysis of effects induced by 1.5 nM secondary lymphoid-organ chemokine in male c57BL/6 B cells. Cells incubated in culture with ligand and samples removed at several time points up to 4 hours. Spleen from male c57BL/6 used as reference.
GDS3190	Analysis of interleukin-10 (IL-10)-deficient macrophages at various time points up to 30 minutes following co-stimulation with lipopolysaccharide (LPS) and IL-10. LPS elicits an inflammatory response. Results provide insight into molecular mechanisms underlying the anti-inflammatory effect of IL-10.
GDS3194	Analysis of embryonic day 15 (E15) pregnant cervices treated with medroxyprogesterone acetate (MPA). The use of progestational agents such as MPA reduces the incidence of pre-term birth. Results provide insight into the molecular mechanisms underlying this effect.
GDS3195	Analysis of skeletal muscles from animals lacking hexose-6-phosphate dehydrogenase (H6PD). H6PD null animals develop severe skeletal myopathy characterized by switching of Type II to Type I fibers. Results provide insight into the molecular basis of the myopathy induced by the absence of H6PD.
GDS3197	Analysis of livers of animals bearing a hypomorphic PGC-1beta mutation. PGC-1beta is a transcriptional coactivator that stimulates mitochondrial biogenesis and respiration of cells. Results provide insight into the function of PGC-1beta in the liver.
GDS320	Temporal analysis of effects induced by 10 uM terbutaline in male c57BL/6 B cells. Cells incubated in culture with ligand and samples removed at several time points up to 4 hours. Spleen from male c57BL/6 used as reference.
GDS3202
GDS3209	Analysis of skeletal muscle from transgenic females overexpressing integrin alpha7. Enhancement of alpha7 integrin levels alleviates pathology in a Duchenne muscular dystrophy murine model. Results provide insight into effects of increased integrin alpha7 on skeletal muscle transcription in vivo.
GDS321	Temporal analysis of effects induced by 0.4 nM transforming growth factor-beta in male c57BL/6 B cells. Cells incubated in culture with ligand and samples removed at several time points up to 4 hours. Spleen from male c57BL/6 used as reference.
GDS3210	Analysis of primary culture tracheal epithelial cells following infection with Sendai virus (SeV), a common paramyxovirus.Respiratory paramyxoviral infections are a leading cause of serious respiratory disease. Results provide insight into the role of epithelial cells in antiviral defense.
GDS322	Temporal analysis of effects induced by 6 nM tumor necrosis factor-alpha in male c57BL/6 B cells. Cells incubated in culture with ligand and samples removed at several time points up to 4 hours. Spleen from male c57BL/6 used as reference.
GDS3221	Analysis of livers from NMR-1 females fed human and chimpanzee diets for 2 weeks. Human diet is markedly different from the diets of closely related primate species. Results provide insight into the influence of different diets on gene expression patterns.
GDS3222	Analysis of cytotoxic T cell line (CTLL-2) at various time points up to 24 hours following interleukin-2 cytokine (IL-2) stimulation. IL-2 regulates T cell proliferation and differentiation. Results provide insight into the expression patterns of IL-2 responsive genes.
GDS3226	Analysis of C57BL/6 colon cultures treated with 10 ng/ml of interleukin-22 (IL-22) for 24 hours. IL-22, a member of the IL-10 family of cytokines, can induce a marked antimicrobial response in vitro. Results provide insight into the molecular basis of IL-22 induced host defense mechanisms.
GDS3228	Analysis of hearts from Apelin knockouts (KO) subjected to pressure overload by aortic banding (AB). Banded Apelin KOs develop severe and progressive heart failure. Results provide insight into the role of Apelin in maintaining cardiovascular homeostasis on pressure overload.
GDS323	Temporal analysis of untreated male c57BL/6 B cells. Spleen from male c57BL/6 used as reference.
GDS3232	Analysis of brains from NMR1 females fed human and chimpanzee diets for 2 weeks. The human diet is markedly different from the diets of closely related primate species. Results provide insight into the influence of different diets on gene expression patterns in brain.
GDS324	Analysis of gene expression profiles in the paraventricular nucleus of the hypothalamus in male C57BL6. Mice subjected to either bacterial lipopolysaccharide (LPS) challenge, restraint stress or a saline control for 1 or 3 hours.
GDS325	Bone marrow-derived macrophages from mice that had received fetal liver cells from SOCS3+/+ or SOCS3-/- embryos analyzed. Macrophages either unstimulated, or stimulated for 100 or 400 minutes with 10 ng/ml IL-6.
GDS3254	Wild type newborn ovary RNA was compared to newborn ovary RNA from Lhx8 deficient (-/-) or Nobox deficient (-/-) mice. Results indicate that Lxh8 is a critical factor for maintenance and differentiation of ooyctes during early embryogenesis and it acts in part by down-regulating the Nobox pathway.
GDS3259	Analysis of adult male C57/BL6 livers exposed to a symptomatic dose of the marine neurotoxin Pacific ciguatoxin-1 (P-CTX-1) for up to 24 hours. Ciguatoxins (CTX) are polyether neurotoxins that target voltage-gated sodium channels. Results provide insight into the hepatic molecular response to CTX.
GDS3287	Analysis of pseudopodia from NIH/3T3 cells extending protrusions in response to LPA, a chemotactic stimulus. Asymmetric distribution of RNAs establishes polarity in multiple cell types. Results provide insight into RNAs that localize in cell protrusions in response to migratory stimuli.
GDS3288	Analysis of pseudopodia from NIH/3T3 cells extending protrusions in response to fibronectin, a haptotactic stimulus. Asymmetric distribution of RNAs establishes polarity in multiple cell types. Results provide insight into RNAs that localize in cell protrusions in response to migratory stimuli.
GDS3293	Analysis of blastocysts receiving reduced (CFW) or excess (20-p) Ca2+ signalling events. Results provide insight into the molecular mechanisms underlying the differential effect of the CFW and 20-p treatments on the ability of blastocysts to implant or develop post-implantation.
GDS3294	Analysis of germinal vesicle (GV) oocytes depleted for maternal stores of CTCF by RNA interference (RNAi). Depletion of CTCF, an 11 zinc-finger DNA-binding protein, causes meiotic defects in the egg. Results provide insight into the molecular basis of this observation.
GDS3295	Analysis of germinal vesicle (GV)-intact oocytes and metaphase II (MII) eggs obtained from young and old females. An increased incidence of aneuploidy is observed with increasing maternal age. Results provide insight into the molecular basis underlying the age-associated increase in aneuploidy.
GDS3316	Analysis of lungs from leptin-deficient (ob/ob) mutants treated with saline or leptin. Leptin deficiency results in low lung volumes and an attenuated chemical control of breathing. Results provide insight into molecular mechanisms by which leptin alters respiratory system structure and function.
GDS3319	Analysis of 2, 6, and 10 month old transgenic (Tg) thyroids expressing RET/PTC3 fusion gene or E7 human papillomavirus 16 oncoprotein. The two Tg populations with different initiating mutations both develop thyroid carcinoma. Results provide insight into the different steps leading to carcinoma.
GDS3320	Analysis of embryonic (e11.5) proximal hindlimb bud tissues deficient for transcription factor Lmx1b. In the developing limb, dorsal-ventral patterning is controlled by LMX1B, expressed in the dorsal mesenchyme. Results provide insight into the Lmx1b-dependent genes in the developing limb bud.
GDS3321	Analysis of cancerous lungs of transgenics overexpressing the c-Myc proto-oncogene in their alveolar epithelia. This overexpression results in bronchiolo-alveolar carcinoma and papillary adenocarcinoma. Results provide insight into the molecular mechanisms by which c-Myc effects tumorigenesis.
GDS3322	Analysis of embryonic (E12.5) kidneys with beta-catenin deficiency targeted to the ureteric bud cell lineage. Inactivation of beta-catenin leads to abnormal ureteric branching and causes renal aplasia or dysplasia. Results provide insight into the role of beta-catenin during ureteric morphogenesis.
GDS3323	Analysis of mutant colons lacking Na+/H+ exchanger 3 (NHE3). NHE3 provides a major route for intestinal Na+ absorption. NHE3 deficient animals develop colitis restricted to the distal colonic mucosa. Results provide insight into the molecular basis of colitis development induced by NHE3 deficiency.
GDS3331	Analysis of E14.5 palatal shelves of knockin mutants expressing developmentally-regulated transcription factor Pax3 beyond the time at which it is normally shut off. Cleft palate observed in newborns persistently expressing Pax3. Results provide insight into the role of Pax3 in palate development.
GDS3334	Analysis of papillomas initiated by DMBA/TPA treatment of epidermal keratinocytes deficient for activating transcriptional factor 2 (ATF2). ATF2 mutant animals show increased susceptibility to papillomas relative to the WT counterparts. Results provide insight into the role of ATF2 in skin cancer.
GDS3343	Analysis of hematopoietic stem cells lacking the ecotropic viral integration site-1 (Evi-1) gene. Evi-1 is an oncogene associated with myeloid leukemia. Results provide insight into the role of Evi-1 in normal hematopoiesis.
GDS3344	Analysis of spontaneously immortalized embryonic fibroblasts (EFs) lacking the LIM-only protein FHL2. FHL2 deficiency results in reduced proliferative capacity of spontaneously immortalized EFs. Results provide insight into the role of FLH2 in cell cycle and cell proliferation.
GDS3346	Analysis of a gastric epithelial progenitor (mGEP) cell line infected with two Helicobacter pylori strains: chronic atrophic gastritis (ChAG)-associated Kx1 and gastric cancer-associated Kx2. Results provide insight into the molecular basis of the ChAG-to-cancer transition induced by H. pylori.
GDS3349	Analysis of STAT5A and STAT5B depleted proB Ba/F3-beta cells stimulated with IL-3 for 0.5 or 2 hours. STAT5A and STAT5B are members of the family of signal transducers and activators of transcription. Results identify IL-3 inducible STAT5 target genes.
GDS3350	Analysis of STAT5A and STAT5B depleted pro-B Ba/F3-beta cells stimulated with IL-3 for 0.5 or 2 hours. STAT5A and STAT5B are members of the family of signal transducers and activators of transcription. Results identify IL-3 inducible STAT5 target genes.
GDS3351	Analysis of STAT5A and STAT5B depleted pro-B Ba/F3-beta cells stimulated with IL-3 for 0.5 or 2 hours. STAT5A and STAT5B are members of the family of signal transducers and activators of transcription. Results identify IL-3 inducible STAT5 target genes.
GDS3357	Analysis of small intestines of male C57BL/6J rodents fed a powdered high-fat purified diet for up to 8 weeks. Diet contributes to obesity and insulin resistance (IR) development. Results provide insight into the molecular mechanisms underlying dietary fat-induced obesity and IR pathogenesis.
GDS3361	Analysis of kidneys from C57Bl transgenics expressing human fibroblast growth factor-23 (FGF23). FGF23 is a circulating protein that causes decreased renal inorganic phosphate (Pi) reabsorption. Results provide insight into molecular mechanisms underlying the regulation of Pi homeostasis by FGF23.
GDS3368	Analysis of ovaries from high-fertility FL1 animals. FL1 animals exhibit an increase in ovulation number. Results provide insight into the molecular basis of this increase in ovulation number.
GDS3373	Analysis of livers of C57BL/6 and DBA/2 animals fed an iron enriched or deficient diet. Iron induces the production of hepcidin, a hepatic peptide hormone that regulates systemic iron homeostasis. Results provide insight into the molecular mechanisms regulating hepcidin expression.
GDS3375	Analysis of visual cortices before the critical period for ocular dominance plasticity opens [postnatal day 14 (P14)], at the peak sensitivity of the critical period (P28), and after the critical period (P60). Results provide insight into the molecular mechanisms associated with the critical period.
GDS3376	Analysis of visual cortices before the critical period for ocular dominance plasticity opens [postnatal day 14 (P14)], at the peak sensitivity of the critical period (P28), and after the critical period (P60). Results provide insight into the molecular mechanisms associated with the critical period.
GDS3382	Analysis of visual cortices before the critical period for ocular dominance plasticity opens [postnatal day 14 (P14)], at the peak sensitivity of the critical period (P28), and after the critical period (P60). Results provide insight into the molecular mechanisms associated with the critical period.
GDS3386	Analysis of non-infarcted left ventricular tissues from animals at various time points up to 14 days following myocardial infarction (MI). MI induced by ligating the left coronary artery. Results provide insight into the molecular pathogenesis of heart failure.
GDS3387	Analysis of embryonic stem (ES) cells deleted for BAF250a in vitro. BAF250 is a component of the BAF chromatin remodeling complex. Results provide insight into the role of BAF250a in ES cell self-renewal and differentiation.
GDS3392	Analysis of intestinal tissues from 4- or 7-day-old animals infected with Shigella flexineri strains for 2 or 4 hr. Animals >1 wk old are no longer susceptible to infection by Shigella. Results provide insight into the molecular basis of the switch from disease susceptibility to resistance.
GDS3395	Analysis of kidneys of 1 week old animals lacking aquaporin-11 (AQP11). AQP11 null mutants develop polycystic kidneys. Results provide insight into the molecular basis of cyst formation in kidneys of AQP11 mutants.
GDS3397	Analysis of renal proximal tubules dissected from CLCN5 deficient animals, a model for Dent disease. Clcn5 is a chloride/protein exchanger expressed in renal tubules. Results provide insight into the molecular pathophysiology of Dent disease.
GDS3398	Analysis of skeletal muscles from dystrophin-deficient mdx trangenics engineered to overexpress utrophin, a dystrophin-related protein. Dystrophin mutations result in Duchenne muscular dystrophy. mdx trangenics overexpressing utrophin display improved muscle function.
GDS3403	Analysis of zone of polarizing activity (ZPA) from limb buds of E10.5 embryos. The ZPA is a signaling center that is necessary for the normal anteroposterior patterning of the vertebrate limb. Results identify genes, beyond Sonic hedgehog (shh), expressed in the ZPA compared to the rest of the limb.
GDS3404	Analysis of embryonic stem (ES) cells homozygous or heterozygous null for Dicer, an RNase III endonuclease required for processing microRNAs. Loss of microRNA pathway components negatively affects ES cell differentiation. Results provide insight into the role of microRNAs in ES cell development.
GDS3405	Analysis of primitive erythroid precursors and epithelial cells isolated from frozen sections of the embryonic day 9.5 yolk sac. Results provide insight into the molecular mechanisms underlying embryonic erythropoiesis.
GDS3406	Analysis of livers from animals lacking Nrf2, a transcription factor involved in the defense against oxidative stress. The liver is often exposed to oxidative stresses, such as those induced by viruses, toxins, and surgery. Results provide insight into the role of Nrf2 in liver regeneration.
GDS3407	Analysis of PPAR-alpha null livers from animals treated with perfluorooctanoic acid (PFOA), a member of a class of industrial chemicals called peroxisome proliferator chemicals. PFOA exposure is linked to cancer. Results provide insight into the role of PPAR-alpha in mediating the effects of PFOA.
GDS3408	Analysis of motor neurons of 60, 90, and 120 day old SOD1 G93A transgenics, a model for familial amyotrophic lateral sclerosis (ALS). ALS is an adult-onset neurodegenerative disease characterized by degeneration of upper and lower motor neurons. Results provide insight into the pathogenesis of ALS.
GDS3410	Analysis of livers or lungs of fetuses dosed during gestation with up to 10 mg/(kg day) perfluorooctanoic acid (PFOA), an industrial chemical that induces growth deficits and mortality in murine neonates. Results provide insight into the molecular basis of PFOA-induced developmental toxicity.
GDS3411	Analysis of livers or lungs of fetuses dosed during gestation with up to 3 mg/(kg day) perfluorooctanoic acid (PFOA), an industrial chemical that induces growth deficits and mortality in murine neonates. Results provide insight into the molecular basis of PFOA-induced developmental toxicity.
GDS3415	Analysis of embryonic day 12.5 placentas from animals lacking protocadherin 12 (Pcdh12). Pcdh12 is a transmembrane adhesive protein with homophilic adhesive properties. Pcdh12 deficient placentas exhibit a reduction in size. Results provide insight into the function of Pcdh12.
GDS3418	Analysis of splenic CD11b+ cells from animals infected with wildtype Yersinia enterocolitica (Ye) or a YopH-deficient Ye mutant. YopH is a virulence factor that inhibits phagocytosis of Ye and promotes virulence of Ye. Results provide insight into the molecular basis of YopH-mediated immune evasion.
GDS3422	Analysis of granulosa cells from animals deficient for all ovarian activins. Granulosa cells are associated with the developing oocyte. Results provide insight into the role of activins in ovarian growth, differentiation, and cancer.
GDS3430	Analysis of undifferentiated Dicer deficient embryonic stem (ES) cells transfected with the siRNA-like form of miRNAs of the miR-290 cluster. Loss of miRNA pathway components negatively affects ES cell differentiation. Results provide insight into the role of miR-290 in ES cell differentiation.
GDS3435	Analysis of kidneys of BALB/c females treated with vancomycin (VA) for up to 400 mg/kg delivered intraperitoneally or intravenously. VA, an antibiotic treatment against methicillin-resistant Staphylococcus aureus, is nephrotoxic. Results provide insight into the molecular basis of VA nephrotoxicity.
GDS3440	Analysis of cultured endothelial cells expressing the dominant negative V290M PPAR gamma mutant protein. PPAR gamma exerts anti-inflammatory and antioxidant effects in the vascular endothelium. Results provide insight into the molecular basis of PPAR gamma's protective action in the vasculature.
GDS3442	Analysis of brains at embryonic days (E) 9.5, 11.5, and 13.5. Mostly undifferentiated neural progenitor cells (NPCs) are present at E9.5, NPCs begin to differentiate into neurons at E11.5, and neurogenesis peaks at E13.5. Results provide insight into the molecular mechanisms underlying neurogenesis.
GDS3444	Analysis of cultured embryonic stem (ES) cells overexpressing the transcription factor STAT3. STAT3 is a downstream target of the LIF signaling cascade. LIF activation maintains ES cells in a pluripotent state. Results provide insight into the role of STAT3 in maintenance of ES cell pluripotency.
GDS3445	Analysis of cultured embryonic stem (ES) cells overexpressing the transcription factor STAT3. STAT3 is a downstream target of the LIF signaling cascade. LIF activation maintains ES cells in a pluripotent state. Results provide insight into the role of STAT3 in maintenance of ES cell pluripotency.
GDS3446	Analysis of cultured embryonic stem (ES) cells overexpressing the transcription factor STAT3. STAT3 is a downstream target of the LIF signaling cascade. LIF activation maintains ES cells in a pluripotent state. Results provide insight into the role of STAT3 in maintenance of ES cell pluripotency.
GDS3447	Analysis of lungs from embryonic day 12 to adulthood. Results provide insight into the molecular mechanisms governing normal lung development.
GDS3448	Analysis of lungs from embryonic day 12 to adulthood. Results provide insight into the molecular mechanisms governing normal lung development.
GDS345	Identification of early aldosterone-responsive genes after 1 hour exposure in inner medullary collecting duct cell line, mIMCD-3. Aldosterone is major regulator of Na(+) and acid-base balance and control of blood pressure.
GDS3454	Analysis of hepatocytes from Pdss2 liver-specific knockouts. The mutant livers are depleted for Coenzyme Q (CoQ), a critical component of the mitochondrial respiratory chain. Results from this mammalian model of primary mitochondrial dysfunction are compared to nematode models (GDS3452 and GDS3453).
GDS3455	Analysis of MLP-29 liver cells bearing the heterozygous Kras G12D mutation. KRAS mutations are present at a high frequency in human cancers. Results identify a gene expression signature for the presence of the mutated Kras.
GDS3456	Analysis of MLP-29 liver cells bearing the heterozygous Kras G12D mutation. KRAS mutations are present at a high frequency in human cancers. Results identify a gene expression signature for the presence of the mutated Kras.
GDS346	Effect of 5-HT2A seratonin receptor agonist (Â±)2,5-dimethoxy 4-iodoamphetamine (DOI) in somatosensory cortex. 129Sv mice injected with DOI (2 mg/kg or 10 mg/kg), 1 hour. Abnormal 5-HT2A receptor function implicated in depression and schizophrenia.
GDS3461	Analysis of C3H10T1/2 fibroblast cells following microRNA-140 overexpression. MicroRNAs are short noncoding RNA molecules that regulate the expression of mRNAs. Results identify gene targets of microRNA-140.
GDS3462	Analysis of C3H10T1/2 fibroblast cells following microRNA-140 silencing. MicroRNAs are short noncoding RNA molecules that regulate the expression of mRNAs. Results identify gene targets of microRNA-140.
GDS3465	Analysis of heart left ventricles subjected to chronic pressure overload for 28 days to induce cardiac hypertrophy. PPARalpha mitigates cardiac hypertrophy. Results provide insight into processes and signalling pathways regulated by PPARalpha in hearts challenged by chronic pressure overload.
GDS3468	Analysis of livers of 2 day old mutants lacking multifunctional protein 2 (Mfp2), an enzyme of the peroxisomal beta-oxidation pathway. Mfp2 deficiency results in extensive metabolic and pathological abnormalities starting in the postnatal period and leads to death by the age of 6 months.
GDS3473	Analysis of bone marrow pre-BII cells from Aiolos/OBF-1 double null mutants. Aiolos is a chromatin regulator, OBF-1 a transcriptional activator. Small pre-BII to immature B cell transition is impaired in the double mutants. Results provide insight into the role of Aiolos and OBF-1 in pre-BII cells.
GDS3476	Analysis of livers with hepatocyte-specific Keap1 deficiency. Keap1 represses transcription factor NF-E2-related factor 2 (Nrf2) signaling. Amplification of Nrf2 signaling inhibits acute inflammatory liver injury. Results provide insight into the molecular basis of Nrf2-dependent cytoprotection.
GDS3478	Analysis of prefrontal cortex of Df(16)A/+ animals. Df(16)A/+ animals carry microdeletions of about 1.3Mb in the locus syntenic to human 22q11.2. Individuals with 22q11.2 microdeletions show behavioral and cognitive deficits and are at high risk of developing schizophrenia.
GDS3479	Analysis of hippocampi of Df(16)A/+ animals. Df(16)A/+ animals carry microdeletions of about 1.3Mb in the locus syntenic to human 22q11.2. Individuals with 22q11.2 microdeletions show behavioral and cognitive deficits and are at high risk of developing schizophrenia.
GDS3485	Analysis of chondrocytes lacking the zinc transporter SLC39A13. Zinc is an essential trace element that is abundant in connective tissues. Results provide insight into the role of zinc in connective tissues.
GDS3486	Analysis of jejuna of animals whose small intestinal epithelia lack the zinc finger transcription factor GATA4. These mutants exhibit impaired intestinal absorption of dietary fat and cholesterol. Results provide insight into the role of GATA4 in jejunal function.
GDS3488	Analysis of retroperitoneal adipose tissue samples from gonadectomized males and females following treatment with dihydrotestosterone (DHT) for up to 24 hours. Results provide insight into the role of DHT in the adipogenesis that occurs in retroperitoneal adipose tissues.
GDS3490	Analysis of cultured mammary epithelial cells lacking or overexpressing the transcription factor Deaf-1. Deaf-1 is involved in mammary gland development and breast cancer. Results identify target genes of Deaf-1.
GDS3491	Analysis of pancreatic islet beta cells ectopically expressing Aire. Aire promotes T cell tolerance by inducing the expression of genes encoding peripheral tissue antigens in medullary epithelial cells of the thymus. Results provide insight into the specificity of Aire's effect on transcription.
GDS3508	Analysis of livers from hormone-sensitive lipase (HSL) null mutants fed a high fat diet. Decreased hepatic insulin sensitivity and elevation of plasma cholesterol are observed in this HSL-null animal model. Results provide insight into the mechanisms underlying these features.
GDS3509	Analysis of embryonic stem cells (ESCs) lacking the transcription factor Klf5. Klf5 deficiency results in the failure of ESC derivation from cells of the inner cell mass and early embryonic lethality. Results provide insight into the role of Klf5 in blastocyst development and ESC self-renewal.
GDS3512	Analysis of T-cells lacking the proprotein convertase furin. Proprotein convertases promote the proteolytic maturation of proproteins. Furin is induced in activated T-cells. Results provide insight into the function of furin in T-cells.
GDS3519	Analysis of plasmocytoid dendritic cells (PDCs) heterozygous null for the transcription factor E2-2. Deletion of E2-2 blocked the development of PDCs but not of other lineages. Results provide insight into the role of E2-2 in the specification of the PDC lineage.
GDS352	Profiling of murine splenic CD11c high dendritic cell subtypes. CD4+, CD8+ and CD8- CD4- cells analyzed both directly after sorting and after 2 hours cultivation.
GDS3520	Analysis of the resident liver stem cell (RLSCs) lines MetE14/3 and WTE14/1. Results provide insight into the molecular phenotype of RLSCs.
GDS3521	Analysis of retinas subjected to hypoxia for 6 hours and subsequent reoxygenation for up to 16 hours. Hypoxic preconditioning protects photoreceptors from light damage in animal model. Results provide insight into the molecular basis of this protective effect.
GDS3522	Analysis of lungs exposed to aerosolized non-typeable Haemophilus influenza (NTHi) lysate for 2 or 4 hours. Aerosolized NTHi treatment induces lung inflammation but protects against fatal bacterial pneumonia in animal models. Results provide insight into molecular basis of NTHi's protective effect.
GDS3526	Analysis of skeletal muscles of 4 to 5 month old males treated with an anti-myostatin antibody to inhibit myostatin activity. Myostatin null mutations lead to hypermuscularity. Results provide insight into the molecular effect of the post-developmental loss of myostatin activity on skeletal muscles.
GDS3527	Analysis of brown adipose tissues from animals lacking KRAP. KRAP null mutants exhibit increased metabolic rate, reduced adiposity, improved glucose tolerance, hypoinsulinemia, and hypoleptinemia. Results provide insight into the molecular basis of the metabolic phenotype of KRAP deficient animals.
GDS3528	Analysis of livers from animals lacking KRAP. KRAP null mutants exhibit increased metabolic rate, reduced adiposity, improved glucose tolerance, hypoinsulinemia, and hypoleptinemia. Results provide insight into the molecular basis of the metabolic phenotype of KRAP deficient animals.
GDS353	Investigation into dermal burn wound healing. Thermal dermal injury induced. Skin excised at 0 hours, 2 hours, 3 days and 14 days post-injury.
GDS3533	Analysis of caveolin-3 (Cav-3) deficient mammary glands from virgin females. Cav-3 deficient virgin mammary glands develop lobulo-alveolar hyperplasia, akin to the changes normally observed during pregnancy and lactation. Results provide insight into the molecular basis of this Cav-3 null phenotype.
GDS3544	Analysis of cerebella from spinocerebellar ataxia type 1 (SCA1) knockin animals at an early symptomatic disease stage. SCA1 is a neurodegenerative disorder caused by expansion of a glutamine tract in ataxin-1. Results provide insight into the molecular basis of cerebellar pathogenesis in SCA1.
GDS3545	Analysis of cerebella from spinocerebellar ataxia type 7 (SCA7) knockin animals at an early symptomatic disease stage. SCA1 is a neurodegenerative disorder caused by expansion of a glutamine tract in ataxin-7. Results provide insight into the molecular basis of cerebellar pathogenesis in SCA7.
GDS3547	Analysis of fibroblast NIH-3T3 cells expressing the human cytomegalovirus (HCMV) chemokine receptor U28. HCMV proteins are present in malignancies such as colon cancer. U28 activates inflammatory and proliferative signaling pathways. Results provide insight into the role of U28 in oncogenesis.
GDS3548	Analysis of lungs of A/J animals exposed to cigarette smoke (CS) for up to 6 months. A/J animals chronically exposed to CS develop pulmonary emphysema (PE). Results provide insight into the molecular mechanisms underlying the initiation and development of PE.
GDS3549	Analysis of macrophage RAW264.7 cells infected with murine norovirus type 1. Noroviruses cause non-bacterial gastroenteritis in humans. Results provide insight into the molecular pathogenesis of norovirus infections.
GDS355	Investigation of the effect of calorie restriction on the aging process. Gene expression profiles generated for control-fed 5 month, control-fed 30 month and calorie restricted 30 month C57BL/6 mice. Kidney tissue analyzed.
GDS3551	Analysis of hearts lacking caveolin-1 (Cav1), the primary protein component of caveolae in non-muscle cells. Cav1 deficiency leads to cardiac hypertrophy and contractile dysfunction. Results provide insight into the molecular mechanisms underlying cardiac hypertrophy induced by Cav1 deficiency.
GDS3552	Analysis of hearts lacking caveolin-3 (Cav3), the primary protein component of caveolae in muscle cells. Cav3 deficiency leads to cardiac hypertrophy and contractile dysfunction. Results provide insight into the molecular mechanisms underlying cardiac hypertrophy induced by Cav3 deficiency.
GDS356	Investigation of the effect of calorie restriction on the aging process. Gene expression profiles generated for control-fed 5 month, control-fed 30 month and calorie restricted 30 month C57BL/6 mice. Kidney tissue analyzed.
GDS3564	Analysis of spontaneously contracting HL-1 atrial cells rapidly stimulated for 24 hr. The resulting electrical remodeling of the HL-1 cells resembles that seen in atrial fibrillation (AF)/atrial tachycardia (AT). Results provide insight into the molecular basis of early atrial myocyte remodeling.
GDS3566	Analysis of CD8 P14 memory cells from helper-deficient (hd/hd) animals harboring a mutation in the gene encoding ThPOK. Clonal expansion is significantly reduced in CD8 T cells lacking functional ThPOK. Results provide insight into the role of ThPOK in CD8 T cell response to acute viral infection.
GDS3574	Analysis of E14.5 fetal livers lacking Zfp36l2, a member of the tristetraprolin family of tandem CCCH zinc finger proteins. Knockout animals exhibit pancytopenia and decreased hematopoietic progenitor cells from fetal liver. Results provide insight into the role of Zfp36l2 in hematopoiesis.
GDS3575	Analysis of Langerhan cells (LCs) lacking the aryl hydrocarbon receptor (AhR). LCs are Ag-presenting cells of the epidermis. AhR is a ligand-activated transcription factor involved in low molecular mass chemical metabolism and cell differentiation. Results provide insight into the role of AhR in LC.
GDS3577	Analysis of regulatory T cells lacking Cbfbeta. Cbfbeta is a cofactor for the Runx family of transcription factors. Results provide insight into the role of the Runx1-Cbfbeta transcription complex in regulatory T cell function.
GDS3582	Analysis of medulloblastoma (MB) tumors from mice heterozygous for PTEN. SmoA1 +; Pten +/- mice exhibited decreased survival, an increased incidence, and a shorter time to onset of symptoms, compared to SmoA1 +; Pten +/+ mice. Results provide insight into the role of PTEN in the pathogenesis of MB.
GDS3593	Analysis of embryonic fibroblasts subjected to heat shock and then treated with lipolysaccharide (LPS). LPS induces the expression of inflammatory genes. Results provide insight into the mechanisms underlying the fever-mediated suppression of inflammatory gene expression.
GDS3596	Comparison of hearts of C57BL/6 males with isoproterenol-induced cardiomyopathy to those with exercise-induced cardiac hypertrophy. Results provide insight into the molecular differences between pathological and physiological cardiac hypertrophy models.
GDS3598	Analysis of hippocampi from heterozygous p300 deletion animals. A small percentage of cases of Rubinstein-Taybi syndrome (RSTS) is caused by p300 mutations. Results provide insight in the contribution of p300 to RSTS pathoetiology.
GDS3599	Analysis of embryonic stem (ES) cells following shRNA knock-down of Eset. Eset is a histone H3 lysine 9 (H3K9) methyltransferase critical for development of the inner cell mass (ICM) from which ES cells are derived. Results provide insight into the role of Eset in ES cell differentiation.
GDS3607	Analysis of retinas of Egr-1 deficient animals at post-natal days 30 and 42. 42 day-old Egr-1 knockout animals have longer eyes and a more myopic refractive error compared to wild-types. Results provide insight into the molecular mechanisms regulating axial eye growth.
GDS3612	Analysis of kidneys from animals deficient for Claudin16. Mutations in Caludin16 are associated with renal Ca2+ and Mg2+ wasting, nephrocalcinosis and progressive renal insufficiency in humans. Results provide insight into the role of Caludin16 in Ca2+ and Mg2+ homeostasis.
GDS3613	Analysis of lipopolysaccharide-activated microglial BV-2 cells treated with luteolin, a plant derived flavonoid. Luteolin possesses the ability to scavenge oxygen and nitrogen species, and exhibits anti-inflammatory activities. Results provide insight into the immuno-modulatory effects of luteolin.
GDS3616	Analysis of livers from B6.Alb/cre,Pdss2(loxP/loxP) animals following treatment with probucol, an antioxidant/antihyperlipidemic agent. Results used to evaluate the performance of Affymetrix 430 2.0 in comparison to Affymetrix Gene 1.0 ST, and Illumina Mouse WG-6.
GDS3618	Analysis of livers from B6.Alb/cre,Pdss2(loxP/loxP) animals following treatment with probucol, an antioxidant/antihyperlipidemic agent. Results used to evaluate the performance of Affymetrix Gene 1.0 ST in comparison to Affymetrix 430 2.0, and Illumina Mouse WG-6.
GDS3619	Analysis of livers from B6.Alb/cre,Pdss2(loxP/loxP) animals following treatment with probucol, an antioxidant/antihyperlipidemic agent. Results used to evaluate the performance of Illumina Mouse WG-6 in comparison to Affymetrix 430 2.0, and Affymetrix Gene 1.0 ST.
GDS3620	Analysis of brain striata from YAC128 trangenic animals at 12 and 24 months of age. The YAC128 transgenic animal is a model for Huntington disease (HD). Results provide insight into the pathogenesis of HD.
GDS3621	Analysis of brain striata from YAC128 trangenic animals at 12 and 24 months of age. The YAC128 transgenic animal is a model for Huntington disease (HD). Results provide insight into the pathogenesis of HD.
GDS3622	Analysis of lungs from transcription factor Nrf2-deficient animals exposed to cigarette smoke (CS) at various doses and for various lengths of time with or without a subsequent recovery period. Results provide insight into the impact of Nrf2 in acute and subchronic smoking scenarios.
GDS3629	Analysis of retinas from animals lacking the rod-derived cone viability factor (RdCVF). RdCVF is encoded by the Nxnl1 gene. Cone loss in animal models of retinitis pigmentosa is reduced by RdCVF protein therapy. Results provide insight into the physiological role of RdCVF in the retina.
GDS3636	Analysis of lens epithelia from animals lacking SPARC. SPARC is a matricellular glycoprotein involved in regulation of extracellular matrix, growth factors, adhesion, and migration. Results provide insight into the function of SPARC in the lens.
GDS3637	Analysis of mature skeletal muscle depleted for the TBFb protein myostatin (MSTN). MSTN inhibits muscle differentiation and growth. MSTN deficiency during development results in muscle hypertrophy. Results provide insight into the effect of reducing MSTN activity after normal muscle development.
GDS3641	Analysis of yolk sacs from E9 and E10.5 embryos lacking Hypb, a histone H3 lysine 36-specific methytransferase. Hypb deficiency results in lethality at E10.5-E11.5 and severe vascular defects in the embryo, yolk sac, and placenta. Results provide insight into the function of Hypb in development.
GDS3642	Analysis of livers from male FVB animals fasting for up to 72 hours. Results provide insight into the adaptive response of the liver to fasting.
GDS3647	Analysis of temporal lobes of C57B6 and 129S6 animals deficient for the Wfs1 protein. WFS1 gene mutations cause the Wolfram syndrome, an autosomal recessive disorder characterized by diabetes insipidus, diabetes mellitus, optic atrophy, and deafness. WFS1 is expressed in the temporal lobe.
GDS3653	Analysis of liver from ob/ob animals treated with 12.5 or 25 ng/hour of leptin. Treatment of ob/ob animals with 12.5 ng/hour of leptin lowers blood glucose and that with 25 ng/hour normalizes plasma glucose and insulin without reducing body weight.
GDS3654	Analysis of liver of animals lacking sphingosine 1-phosphate lyase (S1P). In addition to the expected increase of sphingoid base phosphates, other sphingolipids are elevated in the sera and livers of S1P deficient animals. Results provide insight into the role of S1P in lipid metabolic pathways.
GDS3655	Analysis of C57BL/6 hearts 7 weeks after inducing myocardial infarction. Myocardial infarcts were produced by ligation of the descending branch of the left coronary artery. Results provide insight into the molecular pathogenesis of post-ischemic heart failure.
GDS3657	Analysis of retina from adult CD-1 animals injected with streptozotocin on three successive days. This drug selectively destroys the beta-islet cells of the pancreas thereby inducing diabetes. Results provide insight into the molecular mechanisms underlying neural degeneration of the retina.
GDS3659	Analysis of heart ventricles of 6-week-old animals deficient for zinc finger transcriptional regulator FOG2 (friend of Gata 2, also known as ZFPM2). Fog2-null adults have severely depressed ventricular function and die at 8-14 weeks. Results provide insight into the role of Fog2 in the adult heart.
GDS3660	Analysis of lung and heart left ventricle from CD-1 animals with congestive heart failure (CHF) exposed to ambient particulate matter (PM). Results provide insight into potential mechanistic links between PM exposure and increased cardiovascular morbidity and mortality observed in people with CHF.
GDS3662	Analysis of heart of A2B adenosine receptor (A2BAR) deficient animals subjected to ischemic preconditioning (IP) and subsequent reperfusion. IP induces cardioprotection to prolonged ischemia. A2BAR deficient animals do not respond to IP and have increased susceptibility to acute myocardial ischemia.
GDS3663	Analysis of atrioventricular canals (AVC) from E9.5 hearts with endocardial-restricted Gata4 inactivation. The mutant endothelium failed to undergo epithelial-mesenchymal transition (EMT), resulting in hypocellular AV cushions. Results provide insight into the role of Gata4 in endocardial cell EMT.
GDS3664	Analysis of skeletal muscle of transgenics constitutively expressing suppressor of cytokine signaling 3 (SOCS-3). SOCS proteins are feedback inhibitors of signaling pathways induced by stimuli such as hormones and cytokines. Results provide insight into the role of SOCS-3 in the skeletal muscle.
GDS3666	Analysis of liver deficient for SIRT1. SIRT1, a NAD+-dependent protein deacetylase, is an important regulator of energy homeostasis in response to nutrient availability. Results provide insight into the role of hepatic SIRT1 in fatty acid metabolsim.
GDS3667	Analysis of heart left ventricle from ATF6-MER transgenic (TG) males, treated with tamoxifen to confer activation to ATF6-MER. Activating ATF6 protects the heart of TG animals from endoplasmic reticulum stress. Results provide insight into molecular mechanisms underlying this protective effect.
GDS3670	Analysis of macrophage RAW 264.7 cells treated with up to 3.5 mM hypochlorous acid (HOCl). HOCl exposure can occur from chlorine gas inhalation or from endogenous sources of HOCl, such as respiratory burst by phagocytes. Results provide insight into the dose-dependent molecular response to HOCl.
GDS3671	Analysis of carotid artery from 20 week old, heterozygous apolipoprotein E deficient (apoE-/+) progeny of apoE+/+ or apoE-/- mothers. Results provide insight into whether in utero exposure to maternal atherosclerotic risk factors increases susceptibility to cardiovascular disease in adult life.
GDS3672	Analysis of aorta of genetically hypotensive BPL, normotensive BPN, and hypertensive BPH inbred strains. Results provide insight into the molecular pathways affected by hypertension in the aorta.
GDS3673	Analysis of heart of genetically hypotensive BPL, normotensive BPN, and hypertensive BPH inbred strains. Results provide insight into the molecular pathways affected by hypertension in the heart.
GDS3674	Analysis of liver of genetically hypotensive BPL, normotensive BPN, and hypertensive BPH inbred strains. Results provide insight into the molecular pathways affected by hypertension in the liver.
GDS3675	Analysis of kidney of genetically hypotensive BPL, normotensive BPN, and hypertensive BPH inbred strains. Results provide insight into the molecular pathways affected by hypertension in the kidney.
GDS3680	Analysis of D3 embryonic stem cells lacking calreticulin (CRT). CRT is a calcium binding protein.
GDS3683	Analysis of aorta from hypercholesterolemic, apolipoprotein E (APOE)-null animals treated with captopril, an angiotensin-converting enzyme (ACE) inhibitor. Captopril attenuates atherosclerosis. Results provide insight into the molecular basis of the antiatherosclerotic effect of captopril.
GDS3684	Analysis of hearts of various wild type and beta2 adrenergic receptor (B2KO) deficient animals subjected to catecholamine (CA) stress by beta receptor agonist isoproterenol treatment. B2KO mutants and FVB wild type animals develop left ventricle systolic dysfunction in response to CA stress.
GDS3685	Analysis of liver with hepatocytes lacking Dicer1. Dicer1 is an RNaseIII-type enzyme that cleaves both long double-stranded RNA molecules and hairpin miRNA precursors, and it is required for the processing of all miRNAs. Results provide insight into the function of Dicer1 in the liver.
GDS3692	Analysis of brain, liver, gastrocnemius muscle, and gonadal white adipose tissue from male B6.C-D7Mit353 and C57BL/6J animals. B6.C-D7Mit353 is a lean congenic stain with less body fat than the background C57BL/6J strain.
GDS3695	Analysis of quadriceps from trangenics (Tg) overexpressing muscle specific RING-Finger protein (MuRF1) specifically in skeletal muscle. The MuRF1-Tg animals develop a profound dysregulation of insulin and glycogen metabolism. Results provide insight into the role of MuRF1 in carbohydrate metabolism.
GDS3703	Analysis of brain striata of C57BL/6J animals treated for up to 8 hours with cocaine, ethanol, heroin, methamphetamine, morphine, or nicotine. Results provide insight into the molecular mechanisms underlying addiction to different classes of drugs of abuse.
GDS3718	Analysis of hippocampi of postnatal day 2 mutants lacking Zbtb20. Zbtb20 is a member of the BTB/POZ zinc finger family. Results provide insight into the role of Zbtb20 in hippocampal development.
GDS384	Examination of whole heart of embryonic day 12.5 Csx/Nkx2.5 heterozygous and homozygous embryos to identify downstream target genes and affected pathways of Nkx2.5. Nkx2.5 is a cardiogenic marker with critical function in cardiac differentiation.
GDS385	Examination of whole heart of embryonic day 12.5 Csx/Nkx2.5 heterozygous and homozygous embryos to identify downstream target genes and affected pathways of Nkx2.5. Nkx2.5 is a cardiogenic marker with critical function in cardiac differentiation.
GDS387	Evaluation of in vivo models of cardiac remodeling. Mice underwent transverse aortic constriction (TAC); myocardial infarction (MI) or sham operation. Left ventricle free wall and septum tissues examined 1 week later.
GDS388	Evaluation of in vivo models of cardiac remodeling. Mice underwent transverse aortic constriction (TAC); myocardial infarction (MI) or sham operation. Left ventricle free wall and septum tissues examined 1 week later.
GDS389	Examination of transition from normal intestinal epithelia to adenomas and carcinomas in the multiple intestinal neoplasia adenomatous polyposis coli mutant mouse, APC(Min/+).
GDS394	Tibialis anterior muscle eccentric contraction (EC) and isometric contraction (IC) comparison. Mice subjected to 50 EC or 50 IC using non-invasive model, and sacrificed 48 hours later.
GDS40	Benchmark gene expression profile of heart ventricle at various ages to monitor changes in cardiac development. Examined embryonic stages through adolescence and adulthood.
GDS401	Analysis of C57BL/6 testis from day 1 to adult. Determination of transcripts expressed specifically by male germ cells late in spermatogenesis (postmeiotic) reveals many candidates for contraceptive targeting and fertilization participants.
GDS402	Kidney tissue from a genetic model of non-insulin-dependent diabetes mellitus (NIDDM) type 2 diabetic db/db mice compared with control nondiabetic db/m littermates. 8 and 16 week old mice examined. Renal failure is common with diabetes.
GDS404	Examination of molecular basis of circadian oscillation system in aorta. After 2 week acclimation to 12/12 hour light/dark regimen, C57Bl6 mice subjected to 36 hours constant darkness. Aortae subsequently harvested at 4 hour intervals to 48 hours.
GDS409	Analysis of C57BL/6 testis from day 1 to adult. Determination of transcripts expressed specifically by male germ cells late in spermatogenesis (postmeiotic) reveals many candidates for contraceptive targeting and fertilization participants.
GDS410	Analysis of C57BL/6 testis from day 1 to adult. Determination of transcripts expressed specifically by male germ cells late in spermatogenesis (postmeiotic) reveals many candidates for contraceptive targeting and fertilization participants.
GDS411	Analysis of left ventricular (LV) gene expression to uncover genomic changes associated with cardiomyopathy and/or its phenotypic rescue by the beta-adrenergic receptor kinase, betaARKc.
GDS413	Identification of CLOCK and CRY-regulated genes expressed in circadian manner in liver. Wild-type, Clock mutant and Cry-deficient C57BL/6 8-10 week old male mice examined at circadian times (CT) 14 and 2.
GDS427	Analysis of left ventricular (LV) gene expression to uncover genomic changes associated with cardiomyopathy and/or its phenotypic rescue by the beta-adrenergic receptor kinase, betaARKc.
GDS428	Molecular basis of renewal properties in Bmi-1-deficient central and peripheral nervous system stem cells. Bmi-1 is a polycomb transcriptional repressor. Forebrain and gut neurospheres cultured from postnatal day 0 Bmi-1 -/- and wild type mice compared.
GDS429	Molecular basis of renewal properties in Bmi-1-deficient central and peripheral nervous system stem cells. Bmi-1 is a polycomb transcriptional repressor. Forebrain and gut neurospheres cultured from postnatal day 0 Bmi-1 -/- and wild type mice compared.
GDS430	Molecular basis of renewal properties in Bmi-1-deficient central and peripheral nervous system stem cells. Bmi-1 is a polycomb transcriptional repressor. Forebrain and gut neurospheres cultured from postnatal day 0 Bmi-1 -/- and wild type mice compared.
GDS431	Identification of new targets of major histocompatibility complex class II transactivator CIITA in dendritic cells (DC). Day 10 bone marrow-derived DC isolated from B6 background CIITA-deficient, MHC class II-deficient and wild type mice examined.
GDS432	Identification of new targets of major histocompatibility complex class II transactivator CIITA in dendritic cells (DC). Day 10 bone marrow-derived DCs isolated from B6 background CIITA-deficient, MHC class II-deficient and wild type mice examined.
GDS433	Identification of mechanisms by which activated mast cells induce chemotaxis of antigen-experienced CD8+ effector (TEFF) but not central (TCM) memory T cells. Leukotriene B4 (LTB4) implicated in recruitment of TEFF cells to sites of allergic inflammation.
GDS434	Transcriptional profiling of embryonic stem (ES) cell lines with mutations affecting cholesterol transport and metabolism. Abca1 +/- and Cdk4 +/- ES lines compared with controls.
GDS435	Identification of mechanisms by which activated mast cells induce chemotaxis of antigen-experienced CD8+ effector (TEFF) but not central (TCM) memory T cells. Leukotriene B4 (LTB4) implicated in recruitment of TEFF cells to sites of allergic inflammation.
GDS436	Identification of mechanisms by which activated mast cells induce chemotaxis of antigen-experienced CD8+ effector (TEFF) but not central (TCM) memory T cells. Leukotriene B4 (LTB4) implicated in recruitment of TEFF cells to sites of allergic inflammation.
GDS437	Examination of immunologic tolerance induction achieved in cardiac allografts from BALB/c to C57BL/6 mice by daily intraperitoneal injection of anti-CD80 and anti-CD86 monoclonal antibodies (mAbs).
GDS446	Analysis of the relationship between cardiac hypertrophy/cell size regulation with phosphoinositide 3-kinase (PI3K) signaling pathway. Constitutively active (caPI3K - hearts 20% larger) and dominant-negative (dnPI3K - hearts 17% smaller) mice examined.
GDS45	Gene expression profile of differentiation of inner ear hair cell precursors in vitro. A conditionally immortal cell line derived from the mouse cochlea, UB/OC-1, examined from 0 to 14 days.
GDS46	Identification of E2F1-regulated genes that modulate the transition from quiescence into DNA synthesis, or have roles in apoptosis, signal transduction, membrane biology, and transcription repression.
GDS47	Comparison of global changes in ovarian transcriptomes uniquely associated with either granulosa cell tumors or luteomas, and identification of new markers for this tumor phenotype. Luteinizing hormone hypersecreting mice studied.
GDS471	Examination of molecular basis of malaria resistance. Spleens from malaria resistant recombinant congenic strains AcB55 and AcB61 compared with malaria susceptible A/J mice.
GDS48	Comparison of global changes in ovarian transcriptomes uniquely associated with either granulosa cell tumors or luteomas, and identification of new markers for this tumor phenotype. Luteinizing hormone hypersecreting mice studied.
GDS487	Examination of ventricles of 10 week mice overexpressing dominant-negative (dn) small GTP binding protein p21ras. dn-p21ras mice show severe cardiac dilation and decreased contractility. p21ras implicated in hypertrophic response of cardiomyocytes.
GDS488	Temporal analysis of acute myocardial infarction (AMI) induced by left coronary artery ligation. Left ventricle above and below left anterior descending (LAD) artery examined at 1 hour to 8 week time points.
GDS49	Use of E9.5 Csx/Nkx2.5 mutant embryos to identify downstream target genes and affected pathways of Nkx2.5 which has a function in cardiac differentiation.
GDS50	Use of E9.5 Csx/Nkx2.5 mutant embryos to identify downstream target genes and affected pathways of Nkx2.5 which has a function in cardiac differentiation.
GDS51	Gene expression profile of differentiation of inner ear hair cell precursors in vitro. A conditionally immortal cell line derived from the mouse cochlea, UB/OC-1, examined from 0 to 14 days.
GDS510	Examination of effect of 200 ng 1,25-dihydroxyvitamin D3 (1alpha,25-(OH)2D3) on B10.PL mice with severe (stage 2.5-3) experimental autoimmune encephalomyelitis (EAE), a model of multiple sclerosis (MS). Spinal cord tissue examined.
GDS514	Analysis of spleen and liver tissue of 5 month old male and female transcription factor nuclear factor E2-related factor 2 (Nrf2) double knockouts. Nrf2-deficient female mice develop lupus-like autoimmune nephritis.
GDS52	Gene expression profiles of five consecutive stages of B cell development. Flow-cytometrically purified or ex vivo-isolated cells examined.
GDS521	Analysis of regional differences in gene expression profiles along the intestinal tract. Duodenum, jejunum, ileum, and colon of 8 week-old male Hsd:ICR(CD-1) mice examined.
GDS522	Analysis of regional differences in gene expression profiles along the intestinal tract. Duodenum, jejunum, ileum, and colon of 8 week-old male Hsd:ICR(CD-1) mice examined.
GDS524	Analysis of regional differences in gene expression profiles along the intestinal tract. Duodenum, jejunum, ileum, and colon of 8 week-old male Hsd:ICR(CD-1) mice examined.
GDS538	Examination of DNA methylation and histone deacetylation in neural stem cells. Neurospheres from bcl2 transgene E14.5 forebrains treated with 150 nM trichostatin A (histone deacetylase inhibitor) or 500 nM 5-aza-2'-deoxycytidine (demethylating agent).
GDS553	Comparison of mesangioblast clone lines D16 and D351 derived from E9.5 C57BL6 embryo dorsal aorta. Mesangioblast vessel-associated stem cells have possible use in therapy of primary myopathies.
GDS554	Comparison of mesangioblast clone lines D16 and D351 derived from E9.5 C57BL6 embryo dorsal aorta. Mesangioblast vessel-associated stem cells have possible use in therapy of primary myopathies.
GDS555	Comparison of mesangioblast clone lines D16 and D351 derived from E9.5 C57BL6 embryo dorsal aorta. Mesangioblast vessel-associated stem cells have possible use in therapy of primary myopathies.
GDS56	Analysis of allergic response to an immunogenic protein of ragweed pollen in lung. Determination of the temporal relationship between gene expression and airway allergen challenge.
GDS565	Analysis of sex specific transcription in somatic and reproductive tissues. Hypothalamus, liver, kidney, ovary, and testis tissues pooled from 10 different animals examined.
GDS567	Analysis of pancreas from 8 week male CFTR-/- and CFTR+/+ mice. The abnormally acidic duodenum in CF increases signaling from intestine to pancreas to stimulate bicarbonate ion secretion, leading to pancreatic stress and inflammation.
GDS568	Analysis of erythroid differentiation using G1E ER4 clone cells. Estradiol addition induces Gata-1 triggering synchronous differentiation. 30 hour time course corresponds to late burst-forming unit-erythroid stage through orthochromatic erythroblast stage.
GDS575	Comparison of retinoblastoma-deficient (Rb-/-) and control wild type prostate epithelial cell lines maintained in RPMI-1640 medium supplemented with 5% fetal bovine serum, or without serum for 48 hours.
GDS576	Analysis of gastric mucosa from rodent with predisposition for gastric carcinoids derived from enterochromaffin-like (ECL) cells. Animals treated with hypergastrinemia-inducing loxtidine for 8 weeks (hyperplasia) or 16 weeks (neoplasia).
GDS578	Dynamics of global gene expression changes during preimplantation development. Unfertilized eggs, fertilized egg, 2-cell embryos, 4-cell embryos, 8-cell embryos, morulae and blastocysts examined.
GDS579	Characterization of zygotic gene activation (ZGA) and influence of maternal transcripts. Embryos cultured until 2-cell stage with inhibitors of transcription (&#945;-amanitine), DNA replication (aphidicolin) and protein synthesis (cycloheximide).
GDS58	Analysis of allergic response to an immunogenic protein of ragweed pollen in lung. Determination of the temporal relationship between gene expression and airway allergen challenge.
GDS580	Gene expression profiling of anti-glomerular basement membrane (GBM) glomerulonephropathy model. Analysis of kidney tissue of BALB/c mice injected with anti-GBM antibody for 1, 3, 7, 11 or 16 days.
GDS586	Analysis of early stages of myogenesis. C2C12 myoblasts induced to differentiate and examined during cell proliferation (days -2 to -1), at cell cycle withdrawal (day 0) and during myogenic fusion and maturation of multinucleated myotubes (days 2 to 10).
GDS587	Analysis of early stages of myogenesis. C2C12 myoblasts induced to differentiate and examined during cell proliferation (days -2 to -1), at cell cycle withdrawal (day 0) and during myogenic fusion and maturation of multinucleated myotubes (days 2 to 10).
GDS588	Analysis of small intestine from 40 day old CFTR-/- and CFTR+/+ mice. The CFTR null mouse has a severe intestinal phenotype serving as model for cystic fibrosis related growth deficiency, meconium ileus, and distal intestinal obstructive syndrome.
GDS59	Analysis of vascular remodeling following pulmonary hypertension. Lungs of normoxic and hypoxic treated animals analyzed. Hypoxia induces vasoconstriction then hypertrophy/hyperplasia of pulmonary vascular smooth muscle and endothelial cell proliferation.
GDS591	Determination of effects of tetracycline transactivator (tTA) expression in cardiac ventricle of FVBN mice.
GDS592	Gene atlas of mouse protein-encoding transcriptome. Gene expression profiles from 61 physiologically normal tissues. Samples generated from adult (10-12 week old) C57BL/6 mice (4 male, 3 female) by dissection.
GDS60	Analysis of allergic response to an immunogenic protein of ragweed pollen in lung. Determination of the temporal relationship between gene expression and airway allergen challenge.
GDS604	Examination of hippocampus from 10 to 32 day old NF1 heterozygotes. NF1+/- mice develop learning and memory difficulties mimicking cognitive deficits in human neurofibromatosis.
GDS605	Spermatogenesis time course generated from BL/6-129 testis collected from birth through adulthood. Provides insight into genes implicated in maturation, maintenance, and function of testis and the integrated process of spermatogenesis.
GDS606	Spermatogenesis time course generated from BL/6-129 testis collected from birth through adulthood. Provides insight into genes implicated in maturation, maintenance, and function of testis and the integrated process of spermatogenesis.
GDS607	Spermatogenesis time course generated from BL/6-129 testis collected from birth through adulthood. Provides insight into genes implicated in maturation, maintenance, and function of testis and the integrated process of spermatogenesis.
GDS61	Analysis of vascular remodeling following pulmonary hypertension. Lungs of normoxic and hypoxic treated animals analyzed. Hypoxia induces vasoconstriction then hypertrophy/hyperplasia of pulmonary vascular smooth muscle and endothelial cell proliferation.
GDS614	Analysis of extraocular muscle (EOM) from dystrophin-deficient mdx mice, a Duchenne muscular dystrophy (DMD) model. Postnatal ages 14, 28, 56, and 112 days examined. EOM is unaffected in DMD, so results provide insight into mdx EOM protective mechanisms.
GDS615	Analysis of medial, dorsal, lateral, rostral, and occipital regions from strain ICR embryo day 16.5 cerebral cortex provides insight into molecular mechanisms of neocortical area and layer formation.
GDS627	Analysis of strain C57BL/6 embryo heart development from E (embryonic day) 10.5 to E18.5, which encompass stages of septation of atrial and ventricular chambers as well as cardiac outflow tract. Atrial and ventricular chambers analyzed separately.
GDS630	Dose response analysis of ocular teratogen 2-chloro-2'deoxyadenosine (2CdA) exposure and induction of microphthalmia (small eye syndrome). Pregnant 8 days post coitum CD-1 dams exposed to 5, 2.5, 1.25 or 0.625 mg/kg 2CdA, and embryos examined at 3 hours.
GDS631	Temporal analysis of ocular teratogen 2-chloro-2'deoxyadenosine (2CdA) exposure and induction of microphthalmia (small eye syndrome). Pregnant 8 days post coitum CD-1 dams exposed to 2.5 mg/kg 2CdA, and embryonic headfold examined at 3, 4.5, and 6 hours.
GDS632	Temporal analysis of ocular teratogen 2-chloro-2'deoxyadenosine (2CdA) exposure in developing embryos, intervention with PK11195, and induction of microphthalmia (small eye syndrome). Embryonic headfold examined at 3, 4.5, and 6 hours.
GDS635	Dose response analysis of methylmercury (MeHg) exposure in embryos. Pregnant 9 days post coitum CD-1 dams injected with 10, 5, 2.5, or 1.25 mg/kg MeHg. Embryonic forebrain examined after 3 hours. MeHg induces symptoms of fetal minamata disease (FMD).
GDS636	Temporal analysis of methylmercury (MeHg) exposure in embryos. Pregnant 9 days post coitum CD-1 dams injected with 5.0 mg/kg MeHg. Embryonic forebrain examined at 1.5 - 24 hours post-treatment. MeHg induces symptoms of fetal minamata disease (FMD).
GDS637	Temporal analysis of methylmercury (MeHg) exposure, and PK11195 intervention. Pregnant 9 days post coitum CD-1 dams injected with 5.0 mg/kg MeHg. Embryonic forebrain examined at 3, 4.5 and 6 hours. MeHg induces symptoms of fetal minamata disease (FMD).
GDS638	Temporal analysis of diaphram muscle from dystrophin-deficient mdx mice, a Duchenne muscular dystrophy (DMD) model. Postnatal ages 7 to 112 days examined. Results provide insight into mechanisms of muscular dystrophy pathogenesis.
GDS639	Temporal analysis of hindlimb gastrocnemius/soleus muscle from dystrophin-deficient mdx mice, a Duchenne muscular dystrophy (DMD) model. Postnatal ages 7 to 112 days examined. Results provide insight into mechanisms of muscular dystrophy pathogenesis.
GDS640	Analysis of germ-free and conventional corpus, jejunum, descending colon and rectum. Findings identify important interaction between commensal microbiota and gastrointestinal tract transcriptome.
GDS641	Analysis of diaphragm, extensor digitorum longus, gastroc, soleus, quadricep, and tibialis anterior muscle in 8 week old male dystrophin-deficient mdx, mdx5cv, and C57BL10 wild type provides insight into pathogenesis of muscular dystrophy.
GDS648	Characterization of ventricles from transgenics with an overexpressed IGF1R, and from double transgenics with an overexpressed IGF1R and either a constitutively active phosphatidylinositol-3-kinase (PI3K) or a dominan
GDS658	Analysis of CD8 alpha beta cells in reaggregation thymic organ culture (RTOC) selected by natural ligands, CD8 alpha beta RTOC cells selected by low-dose agonist (100 nM Smcy), and CD8 alpha alpha RTOC cells selected by high-dose agonist (10 mM Smcy).
GDS660	Time course of gene expression in BL/6-129 embryonic testis from the time of the indifferent gonad (11.5 days post coitum) to birth (18.5 days post coitum).
GDS661	Time course of gene expression in BL/6-129 embryonic testis from the time of the indifferent gonad (11.5 days post coitum) to birth (18.5 days post coitum).
GDS662	Time course of gene expression in BL/6-129 embryonic testis from the time of the indifferent gonad (11.5 days post coitum) to birth (18.5 days post coitum).
GDS663	Time course of gene expression in BL/6-129 embryonic ovary from the time of the indifferent gonad (11.5 days post coitum) to birth (18.5 days post coitum).
GDS665	Time course of gene expression in BL/6-129 embryonic ovary from the time of the indifferent gonad (11.5 days post coitum) to birth (18.5 days post coitum).
GDS666	Time course of gene expression in BL/6-129 embryonic ovary from the time of the indifferent gonad (11.5 days post coitum) to birth (18.5 days post coitum).
GDS677	Analysis of FVB/NJ liver treated with 45 mg/kg/day 4-nonylphenol (4-NP) for 32 weeks. 4-NP is an industrial waste and elicits estrogen-like responses. Results provide insight into molecular events altered by 4-NP.
GDS679	Response of calvarial MC3T3-1b cells to osteogenic stimulus (beta-glycerophosphate (GP), ascorbic acid (AA) and bone morphogenic protein 2 (BMP-2)) for 0, 1 and 3 days. Notch, Wnt and TGF-&#946; signaling pathways are activated in osteogenesis.
GDS681	Analyses of six Ts1Cje (Down syndrome) and six normal brains at postnatal day 0. Dosage-dependent over-expression of genes in trisomic region of Ts1Cje observed.
GDS682	Analyses of six Ts1Cje (Down syndrome) and six normal brains at postnatal day 0. Dosage-dependent over-expression of genes in trisomic region of Ts1Cje observed.
GDS683	Time course of long-lived Snell dwarf (Pit1 mutation) and wild type response to oxidative stress induced by 3-nitropropionic acid (3-NPA). Livers examined at several time points up to 42 hours.
GDS684	Comparison of T regulatory (CD4+CD25+CD69-) and T effector (CD4+CD25lo/-CD69+/-) cells isolated from the pancreatic lesion of 3-4 week old BDC2.5 transgenic NOD mice before type 1 diabetes onset.
GDS700	Comparison of cultured laminin binding to non-binding germ cells from testes of 19-day-old neonates. Laminin binding germ cells are enriched in spermatogonial stem cells. Results provide insight into molecular events underlying stem cell activity.
GDS701	Comparison of cultured laminin binding to non-binding germ cells from testes of 19 day old neonates. Laminin binding germ cells are enriched in spermatogonial stem cells. Results provide insight into molecular events underlying stem cell activity.
GDS702	Comparison of extraocular (EOM), masticatory (masseter), and hindlimb (gastrocnemius/soleus) muscle in 8 week old mice. EOM defined by distinct gene expression profile.
GDS703	Analysis of extraocular (EOM) and hindlimb (gastrocnemius/soleus) muscle in mdx (dystrophin-deficient; Duchenne muscular dystrophy model) mice at postnatal day 56.5. Highly specific changes observed between dystrophic (leg) and spared (EOM) muscle.
GDS704	Comparison of cultured laminin binding to non-binding germ cells from testes of 19 day old neonates. Laminin binding germ cells are enriched in spermatogonial stem cells. Results provide insight into molecular events underlying stem cell activity.
GDS717	Whole brain hemispheres from Huntingtons disease model R6/2 transgenic mice treated with creatine, tacrine and moclobemide from 5 weeks of age. Drug therapy was aimed at boosting neurotransmitter levels and improve cognitive functions.
GDS728	Expression profiling of naÃ¯ve and memory CD8 T cells from female RAG1-deficient transgenics expressing B6.2.16 T cell receptors specific for the human Y antigen. Genes protecting against programmed cell death upregulated in memory CD8 T cells.
GDS734	Expression profiling of 3T3-L1 adipocytes treated with the thiazolidinediones (TZD) pioglitazone, rosiglitazone, and troglitazone, at 20 uM, 1 uM, and 20 uM respectively. TZDs increase sensitivity of cells to insulin in patients with type II diabetes.
GDS735	Comparison of gene expression in aortas of C57BL/6 and C3H/HeJ fed identical high fat diets at 0, 4, 8, 24, and 40 weeks. C57BL/6 has a greater tendency than C3H/HeJ to develop atherosclerotic aortic lesions when both fed identical high fat diets.
GDS739	Developmental gene expression profiling of fetal orofacial tissue from gestation day (GD) 12-14 embryos.
GDS752	Comparison of gene expression in dormant and active blastocysts. Dormancy induced by ovariectomy and maintained by progesterone injections. Dormant blastocysts activated by estradiol-17 beta injections. Results provide insight into delayed implantation.
GDS755	Expression profiling of naÃ¯ve and memory CD8 T cells from female RAG1-deficient transgenics expressing B6.2.16 T cell receptors specific for the human Y antigen. Genes protecting against programmed cell death upregulated in memory CD8 T cells.
GDS766	Analysis of the role of c-Fos and Nfat in osteoclastogenesis by expression profiling of osteoclastogenic splenocytes lacking c-Fos but with an active Nfatc4. Active Nfatc4 introduced into cells by retroviral gene transfer. Osteoclastogenesis restored by active Nfatc4 in splenocytes lacking c-Fos.
GDS767	Analysis of gene expression in NIH3T3 overexpressing RNA-dependent serine/threonine protein kinase (PKR) controlled by a tetracycline repressible promoter. PKR repressed in 1 ug/ml tetracycline and overexpressed upon tetracycline removal. PKR promotes cell survival before inducing cell death.
GDS768	Analysis of gene expression in NIH3T3 overexpressing RNA-dependent serine/threonine protein kinase (PKR) controlled by a tetracycline repressible promoter. PKR repressed in 1 ug/ml tetracycline and overexpressed upon tetracycline removal. PKR promotes cell survival before inducing cell death.
GDS771	Expression profiling of bone marrow Sca+ SP hematopoeitic stem cells (HSC) and fetal liver HSCs of C57BL/6. Bone marrow HSCs examined at various time points up to 30 days after treating mice with 150 mg/kg 5-fluorouracil. Results identify signatures for quiescent and proliferating HSCs.
GDS773	Expression profiling of cranial neural crest exposed to 1 uM retinoic acid (RA) at various lengths of time up to 48 hours. Neural crest obtained from 8.5 days postcoitum ICR embryos. Results provide insight into developmental pathways affected upon exposure to teratogenic concentrations of RA.
GDS775	Examination of brains from 13 week ddY males treated for 28 days with an antipsychotic: either the typical drugs chlorpromazine and thioridazine (25 mg/kg each) or the atypical drugs olanzapine (1.25 mg/kg) and quetiapine (18.75 mg/kg). Results provide insight into schizophrenia negative symptoms.
GDS782	Expression profiling of lungs from apical membrane protein T1alpha null mutants at 18.5 days post coitum and at birth. Lung alveolar epithelial type I cell differentiation is blocked in T1alpha null mutants. Results provide insight into mechanisms controlling alveolar type I cell differentiation.
GDS787	Expression profiling of brain cerebral cortex from presenilin (PS) 1 and 2 conditional double knockout (cDKO) mutant at 6 months of age. PS inactivation is restricted to the forebrain. PS1 and PS2 mutations cause familial Alzheimer's disease. Inflammatory markers upregulated in PS cDKO.
GDS788	Expression profiling of bone marrow derived macrophages of PIAS1 null mutants treated with 500 U/ml interferon (IFN)-beta or 10 ng/ml IFN-gamma for 2 and 4 hours. IFN activates the STAT pathway, which is negatively regulated by PIAS1. Antiviral activity of IFN is enhanced in PIAS1 nulls.
GDS790	Comparison of gene expression in keratinocytes from embryos at 15.5 days of gestation to that from 2 day newborns infected with an adenovirus expressing a constitutively activate Notch1. Results indicate that Notch1 promotes differentiation in part through caspase 3.
GDS791	Comparison of expression profiles of soleus muscles from 5 to 6 month old C57BL/6 males to those of estrogen receptor beta (ERbeta) knockout male littermates. Male ERbeta knockout muscles are more resistant to fatigue than male wild type muscles.
GDS794	Expression profiling of hearts from FVB males subjected to cardiac pressure overload by transverse aortic constriction (TAC). TAC performed on 3 month old males. Hearts examined 2, 10, and 21 days after surgery. Results provide insight into the progression of cardiac hypertrophy.
GDS799	Expression profiling of A404 cells at 48 and 96 hours following 1 umol/L all trans-retinoic acid (RA) treatment to induce differentiation into smooth muscle cells (SMCs). A set of cells treated with RA for 96 hours was subsequently treated with 0.5 ug/ml puromycin to enrich for SMCs.
GDS809	Expression profiling of hippocampal slice cultures treated with 1 nM alpha-secretase cleaved amyloid precursor protein (sAPPalpha) for 24 hours. Hippocampi obtained from 15 day postnatal C57B6/SJL males. Results provide insight into the neuroprotective activity of sAPPalpha.
GDS811	Expression profiling of brain left hippocampi from 12 month old Tg2576 transgenics overexpressing the amyloid precursor protein with the Swedish mutation (APPSw). APPSw linked to the early-onset Alzheimer's disease. Tg2576 express neuroprotective genes that prevent neuronal cell loss.
GDS812	Expression profiling of CF-1 x B6D2F1/J preimplantation embryos. Oocytes and embryos at the 1-cell, 2-cell, 8-cell, and blastocyst stages examined. Results provide insight into mechanisms underlying the major transitions in preimplantation development.
GDS813	Expression profiling of CF-1 x B6D2F1/J preimplantation embryos. Oocytes and embryos at the 1-cell, 2-cell, 8-cell, and blastocyst stages examined. Results provide insight into mechanisms underlying the major transitions in preimplantation development.
GDS814	Expression profiling of CF-1 x B6D2F1/J preimplantation embryos. Oocytes and embryos at the 1-cell, 2-cell, 8-cell, and blastocyst stages examined. Results provide insight into mechanisms underlying the major transitions in preimplantation development.
GDS827	Analysis of peritoneal macrophages from 8 to12 week-old C57BL/6xC3H females treated with 100 ug poly(I:C) and 6 g/kg ethanol. Poly(I:C) mimics viral dsRNA by binding Toll-like receptor 3. Results provide insight into the suppression of innate immunity by ethanol.
GDS828	Analysis of CD4+ automimmune T and CD45+ hematopoeitic cells from non-obese diabetic (NOD) and C57BL/6-H-2 g7 transgenics with the BDC2.5 T cell receptor (TCR) from a diabetogenic T cell. BDC2.5 TCR in NOD and in C57BL/6-H-2 g7 results in innocuous and destructive insulitis respectively.
GDS835	Expression analysis of spermatogonia, mitotic germ cells of the testis, in 1 week old wild type or Zfp145 (Plzf) knockout. PLZF plays role in maintenance of spermatogonial stem cells.
GDS836	Expression analysis of spermatogonia, mitotic germ cells of the testis, in 1 week old wild type or Zfp145 (Plzf) knockout. PLZF plays role in maintenance of spermatogonial stem cells.
GDS837	Expression analysis of spermatogonia, mitotic germ cells of the testis, in 1 week old wild type or Zfp145 (Plzf) knockout. PLZF plays role in maintenance of spermatogonial stem cells.
GDS840	Analysis of hair follicle stem cells (FACS-isolated Keratin1-15-EGFP-positive keratinocytes) from bulge cell population of 50-60 day old female B6SJL/F1 transgenics. Results provide targets for the treatment of hair loss and other disorders of skin and hair.
GDS853	Expression profiling of FACS-isolated erythroid progenitor and non-erythroid granulocyte-monocyte progenitor cells from 10-16 week old C57BL/6-S129Ola. Results provide insight into erythropoiesis and identify an expression pattern unique to erythroid progenitors.
GDS856	Expression profiling of heart mitral valve from homozygous and heterozygous C1039G fibrillin-1 mutants at 6.5 postnatal days. Fibrillin-1 deficient mutants are models for acquired myxomatous mitral valve disease and Marfan syndrome.
GDS857	Expression profiling of cultured keratocyte, fibroblast, and myofibroblast cells of the corneal stroma. Cultured cells compared to cornea from adults and 10 day postnatals. Keratocytes maintain the transparent corneal stroma, and upon injury differentiate into fibroblasts and myofibroblasts.
GDS859	Analysis of aorta isolated from adult male C57BL/6J treated for 21 days with a peroxisome proliferator-activated receptor-gamma (PPARgamma) agonist rosiglitazone or vehicle. Diminished activity of PPARgamma may play role in pathogenesis of hypertension and vascular dysfunction.
GDS868	Large scale transcriptome analysis using massively parallel signature sequencing (MPSS) technology. The focus of this project is to generate a reference tissue expression dataset for C57BL/6J.
GDS878	Massively parallel signature sequencing (MPSS) analysis of C57BL/6J BLK CL.4 cells and liver cells. Total mRNA, nuclear mRNA and post-nuclear mRNA examined.
GDS879	Examination of kidney from normal or X-linked hypophosphatemic (Hyp) 5 week old mice fed either control (1.0% P) or low phosphate diet (0.03% P) for 3 or 5 days. Results provide insight into mechanism of renal adaptation to low phosphate diet.
GDS882	Analysis of type-2 Th cell line D10.G4.1 after treatment with 10 nM neuromedin U (NmU) for various times up to 12 hours. NmU is a neuropeptide that binds to its receptor on D10.G4.1 cells, eliciting the release of cytokines. This effect suggests a role for NmU in immune response and inflammation.
GDS883	IL10-/- dendritic cells (DC) pulsed for 6 hours with soluble antigen molecules from the eggs of the helminth parasite Schistosoma mansoni (SEA), lipopolysaccharide (LPS), or SEA/LPS to compare changes in LPS-induced gene expression mediated by SEA, and the anti-inflammatory properties of SEA.
GDS887	Examination of kidneys from streptozotocin-induced diabetic C57BL/6J and db/db animals, which are models for type I and type II diabetes, respectively. Results identify HSD3-beta 4 and OPN as classifiers for the mesangial matrix expansion phenotype, an indicator for end-stage renal disease.
GDS890	Expression profiling of neural crest stem cells at embryonic day (E) 9.5 and developing Schwann cells (SC) at E12, E14, E16, E18, and mature SCs at birth. Cells isolated by FACS from proteolipid-GFP transgenics. Results provide insight into stem cell regulation and Schwann cell development.
GDS891	Gene expression profiles from prefrontal cortex of female FVB/N mice and female mice overexpressing human synaptic acetylcholinesterase (AChE).
GDS899	Gene expression profiles of kidney inner medulla from aquaporin-1 (AQP1) null and wild type mice compared against a wild type common reference. AQP1 null mice manifest a severe defect in urinary concentrating ability.
GDS900	Gene expression profiles of kidney inner medulla from aquaporin-1 (AQP1) null and wild type mice compared against a AQP1 null common reference. AQP1 null mice manifest a severe defect in urinary concentrating ability.
GDS907	Expression profiling of the olfactory epithelium (OE) from macrophage inflammatory protein-1alpha disrupted (Mip-1alpha-/-) 6 week old C57BL/6 males. Effect of injecting wild type Mip-1alpha into the OE of Mip-1alpha-/- males examined. Results provide insight into OE remodeling.
GDS912	Expression profiling of back skin excised from CB6F1 animals at various ages up to 1 year. Difference between synchronously and asynchronously growing hair used to identify hair cycle genes. Results provide insight into the mechanisms regulating hair follicle morphogenesis.
GDS925	Expression profiling of starved skeletal muscle C2C12 myotubes. Starvation induced by witholding differentiation medium containing 2% horse serum for 4 days. Results show that the expression profile of starved myotubes differs to that of whole muscle atrophy.
GDS927	Analysis of three distinct stages of late erythroid progenitor cell development. Developmentally synchronized erythroid progenitor cells (EPCs) were prepared from splenocytes at 80, 100 and 120 hours after thiamphenical withdrawal.
GDS928	Identification of gravisensitive gene expression in 2T3 pre-osteoblast cells exposed to 3 days of simulated microgravity. Microgravity causes bone loss possibly due to decreased bone formation by osteoblasts. Results provide insight into similar pathologic conditions such as osteoporosis.
GDS947	Examination of the effect of stimulation stress produced by chemical burn to the cornea in the lacrimal gland over a 0.5 to 360 hour time course in comparison with the non-stimulated controls.
GDS948	Examination of the effect of stimulation stress produced by chemical burn to the cornea in the lacrimal gland over a 0.5 to 24 hour time course in comparison with the non-stimulated controls.
GDS949	Examination of the effect of stimulation stress produced by chemical burn to the cornea in the lacrimal gland over a 1 to 360 hour time course in comparison with the non-stimulated controls.
GDS951	Analysis of differentiated C3H10T1/2 fibroblasts treated with 10 nM 2,3,7,8-tetrachlorodibenzo-p-dioxin (TCDD) and/or 10 nM EGF. Prior to treatment, cells induced to differentiate into adipocytes with IDMB hormone. EGF increases effectiveness of TCDD in suppressing hormone-induced adipogenesis.
GDS953	Transcriptional profiles of distal branching and proximal non-branching regions of lung at embryonic day E11.5. During development, the proximal and distal regions of respiratory tract undergo distinct processes that give rise to conducting airways and alveoli.
GDS958	Expression profiling of lung tissue from interleukin 13 (IL-13) knockout mice treated with house dust mite allergen. IL-13 mediates the development of asthma by causing hyperreactivity of the airway and mucus overproduction in the lung.
GDS959	Expression profiling of lung tissue from interleukin 13 (IL-13) knockout mice treated with house dust mite allergen. IL-13 mediates the development of asthma by causing hyperreactivity of the airway and mucus overproduction in the lung.
GDS960	Expression profiling of lungs from ovariectomized animals 3 and 6 hours following estrogen treatment. Estrogen prevents diminished alveoli formation in ovariectomized immature animals, and reverses the loss of alveoli in ovariectomized adults.
GDS967	Analysis of spinal cords from glycine receptor beta subunit mutants with alleviating or severe spastic symptoms. Mutants at various ages up to 6 months examined. Results provide insight into the basis for tendency of hyperekplexia (startle disease) symptoms to alleviate with age.
GDS970	Temporal analysis of hepatoblast cell line 3 (HBC-3) cells grown on Matrigel to induce in vitro bile ductular differentiation. HBC-3 line is derived from liver diverticulum on day 9.5 of gestation.
GDS981	Temporal analysis of immature Alpk:APfCD-1 uterus response up to 72 hours after a single dose of physiologic estrogen 17beta-estradiol (E2) or phytoestrogen genistein (GEN).
GDS982	Analysis of immature Alpk:APfCD-1 uterus 72 hours after 3 daily injections of physiologic estrogen 17beta-estradiol (E2), phytoestrogen genistein (GEN), or synthetic estrogen diethylstilbestrol (DES). Similarity in gene expression indicates synthetic estrogen may not pose unique threat to health.
GDS993	Analysis of OT-I CD8+ T cells from lymphopenic C57BL/6s. OT-I CD8+ T cells transferred into C57BL/6s, irradiated to induce lymphopenia. OT-I CD8+ T cells examined at various time points up to 115 days after transfer. Results provide insight into mechanisms regulating homeostatic proliferation.
GDS994	Expression profiling of brain cerebella from Ts1Cje males at postnatal days 0, 15, and 30. RNA pooled from 3 males at each developmental stage. Results provide insight into the molecular changes contributing to the pathogenesis of Down syndrome.
GDS996	Analysis of fetal livers of E14.5 embryos lacking DNaseII (DNase2-/-) and type I interferon receptor (Ifnar-/-) or DNaseII alone. DNase2-/- embryos exhibit dysregulated interferon target genes and die in utero. DNase2-/-, Ifnar-/- embryos exhibit normal interferon target gene regulation and survive.
GDS997	Expression profiling of embryonic fibroblasts deleted for the transcription factor CHOP. Fibroblast treated with 2 ug/ml tunicamycin for 4 or 8 hours to induce endoplasmic reticulum (ER) stress. Results provide insight into molecular mechanisms regulating the response to ER stress.
GDS998	Expression profiling of neuroblastoma N1E-115 cells with the Treacher Collins' syndrome (TCS) Tcof1 gene overexpressed or inactivated. TCS is an autosomal dominant dysostosis of the face and lower jaw. Results provide insight into the role of Tcof1 in neuroblastoma cell proliferation.
indirect_complex	MINT-indirect complex
neighbouring_reaction	MINT-neighbouring reaction
other	MINT-other interactions
Phenotype_and_disease_combined	Mouse phenotype and human disease (from OMIM) mapped to mouse through InParanoid
reaction	MINT-reaction
sage_expData_avgTagCounts	SAGE data
SC	functional relationship network from S. cerevisiae, mapped to mouse through inParanoid
Su_expData	Su el. al., expression data
Zhang_expData	Zhang et al., expression data

## Sheet: Sheet1
Dataset	# of arrays or # of pairs	Description
bidirectional	4397 pairs	MINT-bidirectional
combined	660 pairs	MINT-combined
GDS10	28	Examination of spleen and thymus of type 1 diabetes nonobese diabetic (NOD) mouse, four NOD-derived diabetes-resistant congenic strains and two nondiabetic control strains.
GDS1001	4	Expression profiling of hearts from 8 to 16 week old adult males lacking one copy of the Na,K-ATPase alpha 1 isoform. Na,K-ATPase alpha 1 isoform expression is reduced by half in heterozygous null mutants. Results provide insight into the role of the Na,K-ATPase alpha 1 isoform in the heart.
GDS1009	26	Expression profiling of 9 week old BALB/c male and female submandibular, sublingual, and parotid salivary glands. Lacrimal and meibomian glands also examined. Results provide insight into the differences between male and female salivary glands.
GDS1010	20	Expression profiling of Side Population (SP) cells from bone marrow and muscle of 4 to 5 week old C57BL/10SnJ males. Main Population from bone marrow and muscle also examined. Results provide insight into the similarities and differences between SP cells from different tissues.
GDS1011	6	Expression profiling of adrenal glands from blood pressure high (BPH) males at the prehypertensive stage. BPH males examined at 5 weeks of age. Results compared to gene expression in SHR rat model, and provides insight into mechanisms of hypertension shared across species.
GDS1014	23	Expression profiling of embryonic stem (ES) cells overexpressing serum response factor SRF. SRF transiently transfected into ES cells disrupted for both copies of SRF. RNA examined 72 hours after transfection. Results identify potential transcriptional targets of SRF.
GDS1015	15	Expression profiling of embryonic stem (ES) cells following stimulation with fetal bovine serum at various time points up to 180 minutes. Expression in wild type ES cells compared to that in Srf homozygous mutants with or without an SRF transgene. Results identify potential targets of SRF.
GDS1017	15	Analysis of 7 day old forebrains pretreated with erythropoietin (EPO) and then subjected to hypoxic-ischemic injury (HI). HI induced by ligation of the common carotid artery and confinement in hypoxic chambers for 50 minutes. Results provide insight into the neuroprotective effect of EPO.
GDS1019	7	Analysis of plantaris muscle following a bout of voluntary running for 12 hours. Gene expression examined at various time points up to 24 hours following cessation of running. Results provide insight into molecular events occuring during the early phase of adaptation to endurance training.
GDS1030	20	Expression profiling of naÃ¯ve CD8+ T cells stimulated with IL-15 or IL-21 or both cytokines for 4 hours. 100 ng/ml of each cytokine used. Results provide insight into the synergistic effect of IL-21 and IL-15 on T cell homeostasis and effector functions.
GDS1032	6	Expression profiling of hearts from 4 to 5 week old A/J males after infection with coxsackievirus B3 (CVB3). Hearts examined at various time points up to 30 days postinfection. CVB3 infection leads to cardiac inflammation and fibrosis within 9 days of infection.
GDS1037	14	Expression profiling of CD45+ and CD45- side population (SP) cells from embryonic 17.5-day lungs. CD45+ and CD45- main population cells also examined. Results provide insight into the role of CD45+ and CD45- SP cells in lung development.
GDS1043	3	Expression profiling of RAW264.7 macrophage cells exposed to 100 ng/ml of lipopolysaccharide (LPS) for 2 and 12 hours. Macrophages secrete proinflammatory cytokines in response to LPS. Results provide insight into trafficking and secretion of cytokines in macrophages.
GDS1053	12	Analysis of liver of 42 day old male mutants expressing growth hormone receptor (GHR) proteins truncated at amino acid residues 569 or 391. Receptors truncated at residue 569 have residues 539 and 545 replaced with phenylalanine. Results provide insight into the function of regions of GHR.
GDS1056	18	Analysis of pancreatic islets from BDC2.5/NOD transgenics after treatment with 200 mg/kg cyclophosphamide (CY) at various time points up to 3 days. CY induces diabetes in BDC2.5/NOD transgenics. Results provide insight into molecular events accompanying the progression from insulitis to diabetes.
GDS1058	42	Analysis of uteri of immature 19 to 20 day old Alpk:APfCD-1 females given a single injection of 400 ug/kg 17beta-estradiol (E2). Gene expression examined at various time points up to 72 hours following treatment. Results provide insight into mechanisms underlying E2-induced uterine growth.
GDS1071	9	Analysis of NIH3T3 fibroblasts treated with platelet-derived growth factor (PDGF) and one of several Src family kinase (SFK) small molecule inhibitors. Inhibitors of SFKs, MEK1/2, and phosphotidylinositol 3-kinase used. Results provide insight into the role of SFKs in PDGF signaling.
GDS1072	8	Analysis of NIH3T3 fibroblasts treated with platelet-derived growth factor (PDGF) and one of several Src family kinase (SFK) small molecule inhibitors. Inhibitors of SFKs, MEK1/2, and phosphotidylinositol 3-kinase used. Results provide insight into the role of SFKs in PDGF signaling.
GDS1076	19	Analysis of corticospinal motor neurons (CSMN) of C57BL/6 at embryonic day 18 to postnatal day 14. CSMN degeneration contributes to amyotrophic lateral sclerosis. CSMN compared to callosal projection and corticotectal projection neurons. Results provide insight into CSMN development.
GDS1077	44	Expression profiling of Lin- Sca-1+ c-kit+ hematopoietic stem cells (HSC) from 22 different BXD recombinant inbred (RI) strains. Each RI strain is homozygous for alleles at about 98% of loci. Results combined with QTL mapping to identify candidate genes for the control of HSC function.
GDS1079	4	Analysis of primary myoblast progenitor (MP) cultures from 8 and 23 month old DBA/2JNIA females. MPs are responsible for the growth, repair, and maintenance of skeletal muscle. Results provide insight into age-related alterations in MP function that contribute to changes in muscle composition.
GDS1080	4	Analysis of hearts from C57BL/6 mutants lacking manganese superoxide dismutase (MnSOD). MnSOD deficiency confined to heart and muscle. Mutants developed progressive congestive heart failure with dilated cardiomyopathy. Results provide insight into the effect of excess oxidative stress on the heart.
GDS1084	8	Expression profiling of cortex and basal ganglia from embryonic telencephalon of homozygous and heterozygous Dlx1/2 mutants. Mutants examined at embryonic day 14.5. Dlx homeobox transcription factors are implicated in regulating the function of inhibitory neurons.
GDS1093	4	Analysis of liver from male 3 month old hepatic NADH-cytochrome P450 reductase null mutants (POR). Results provide insight into the central role of POR and the P450 system in controlling hepatic homeostasis.
GDS1107	4	Expression profiling of blastocysts following inhibition of JNK, p38 MAPK, or ERK signaling. JNK, p38 MAPK, and ERK signaling inhibited by SP600125, SB203580, and U0126 respectively. Results provide insight into the role of MAPK pathways in preimplantation development.
GDS1108	4	Expression profiling of blastocysts following inhibition of JNK, p38 MAPK, or ERK signaling. JNK, p38 MAPK, and ERK signaling inhibited by SP600125, SB203580, and U0126 respectively. Results provide insight into the role of MAPK pathways in preimplantation development.
GDS1109	8	Expression profiling of blastocysts following inhibition of JNK, p38 MAPK, or ERK signaling. JNK, p38 MAPK, and ERK signaling inhibited by SP600125, SB203580, and U0126 respectively. Results provide insight into the role of MAPK pathways in preimplantation development.
GDS1110	14	Analysis of granule cell precursors, pre-neoplastic cells, and tumor cells obtained from 7 day old, 6 week old, and 10 to 25 week old patched heterozygous animals, respectively. Results provide insight into the mechanisms of pathogenesis of medulloblastoma at the early stage.
GDS1111	6	Analysis of hippocampus of 60 day old C57BL/6 males overexpressing the RNA binding protein HuD. HuD overexpressor mice exhibit learning deficits and abnormalities in prepulse inhibition.
GDS1113	4	Analysis of CD4+/CD25lo, CD4+/CD25+, and CD4+/CD25hi T cells expressing the forkhead transcription factor Foxp3. FACS used to sort CD4+ cells based on Foxp3 GFP fusion protein and CD25 expression. Results provide insight into the role of Foxp3 in regulatory T cell development and function.
GDS1211	4	Expression profiling of embryonic fibroblasts overexpressing mTert, the catalytic subunit of telomerase. Results identify potential downstream targets of telomerase.
GDS1213	10	Examination of chronic intermittent hypoxia (CIH) effect on liver gene expression in leptin deficient (ob/ob) mice. CIH in the presence of pre-existent obesity may cause an increase in gene expression of enzymes of lipid biosynthesis. CIH is a component of obstructive sleep apnea (OSA).
GDS1219	28	Expression profiling of brown preadipocytes derived from insulin receptor substrate (IRS) knockout animals.The IRS family of insulin signaling mediators is composed of IRS-1, IRS-2, IRS-3, and IRS-4. Results provide insight into the regulation of brown adipocyte differentiation.
GDS1222	14	Analysis of cancer progression by profiling of preneoplastic mammary glands and tumors of MMTV-neu animals. Activated neu allele placed under the control of mammary tumor virus promoter to enable mammary specific expression. Results provide insight into the early events of Neu induced tumorigenesis.
GDS1225	4	Temporal analysis of epididymal white adipose tissue of 3-4 month old males treated with Î²3-adrenergic receptor (Adrb3) agonist CL-316,243 for 0 to 6 days. Adrb3 agonists exert anti-diabetes and anti-obesity properties.
GDS1226	8	Temporal analysis of epididymal white adipose tissue during remodeling induced by the Î²3-adrenergic receptor (Adrb3) agonist CL-316,243 in peroxisome proliferator-activated receptor alpha (Ppara) knockouts. Ppara is upregulated by CL-316,243.
GDS1227	6	Hepatic gene expression analysis in Swiss-Webster mice fed diet supplemented with hexane or methanol extracts of Boswellia serrata for 21 days. Extracts from Boswellia serrata may have anti-inflammatory activity.
GDS1228	7	Analysis of hearts from 21 month old endothelial nitric oxide synthase (eNOS) knockout males. These animals exhibit cardiac dysfunction with age and 50% mortality at 21 month. Results provide clues to molecular mechanisms leading to heart failure.
GDS1232	8	Analysis of the effect of increasing liver X receptor (LXR) alpha in livers of low-density lipoprotein receptor (LDLR) knockouts fed a high-cholesterol, high-fat diet. LXR alpha improves the serum lipid profile of LDLR nulls fed the unhealthy diet. Effect of T0901317, an LXR alpha agonist, examined.
GDS1233	12	Comparison of the proximal quadriceps femoris muscle to the distal tibialis anterior muscle of 3 week old dysferlin deficient mutants. Dysferlin mutations can result in the neuromuscular disorders Limb-Girdle muscular dystrophy type 2B and Myoshi myopathy.
GDS1239	12	Analysis of effect of simvastatin in LPS-induced inflammatory model of acute lung injury. Male C57BL/6J administered simvastatin 24 hours prior to and concomitant with LPS. Simvastatin is a 3-hydroxy-3-methylglutaryl (HMG)-CoA reductase inhibitor that mediates endothelial cell barrier protection.
GDS1240	4	Investigation of deleterious effects of mechanical ventilation (MV) on lung gene expression in model of ventilator-induced lung injury. MV, a treatment of acute lung injury, can augment injury in some patients.
GDS1243	38	Temporal analysis of neuroblastoma Neuro2a cell differentiation induced by retinoic acid. Gene expression examined at several time points up to 24 hours following treatment with 20 uM all-trans-retinoic acid. Provides insight into the role of mKIAA genes in the early stages of neurite outgrowth.
GDS1244	104	Analysis of lungs exposed to the toxic industrial compound carbonyl chloride (phosgene). Phosgene exposure results in pulmonary edema and acute lung injury. Lungs examined at several time points up to 72 hours after exposure. Provides insight into molecular events affected in phosgene-injured lungs.
GDS1245	6	Analysis of megakaryocytes lacking the transcription factor GATA-1. GATA-1 is required for the development of megakaryocytes and erythroid cells. Megakaryocytes obtained from 13.5 day C57BL/6 mutant embryos. Results provide insight into the role of GATA-1 in megakaryopoiesis.
GDS1247	20	Comparison of skeletal and cardiac muscles of dysferlin deficient SJL/J animals. Dysferlin deficiency results in skeletal muscle weakness, but does not affect the heart. Dysferlin mutations can result in the neuromuscular disorders Limb-Girdle muscular dystrophy type 2B and Myoshi myopathy.
GDS1248	8	Expression profiling of male germ cells lacking the telomerase RNA component, Terc, or the DNA repair/telomere binding protein, Ku86, or both. Germ cells obtained from seminiferous tubules of 3 to 5 month old males. Results identify processes affected by dysfunctional telomeres.
GDS1254	4	Expression profiling of embryonic stems (ES) cells deleted for SOCS3, a regulator of cytokine signaling. SOCS3 null ES cells derived from blastocysts of SOCS3 heterozygous mutants. Results provide insight into the role of SOCS3 in ES cell biology.
GDS1255	4	Analysis of lungs from C57BL/6J males exposed to hexamethylene diisocyanate biuret trimer (HDI-BT) for 5 hours. HDI-BT is a major component of polyurethane spray paints and HDI-BT inhalation is a cause of occupational lung disease. Lungs examined at various time points up to 90 hours after exposure.
GDS1261	31	Analysis of livers from growth hormone/insulin-like growth factor-1 signaling defective Ames dwarfs (DF) subjected to caloric restriction (CR). DF and CR in combination additively extend life span. Results provide insight into the mechanisms underlying this additive effect.
GDS1265	20	Analysis of oocytes from follicles at the primordial to large antral stages of development, collected from B6SJLF1 animals at 2 to 22 days of age. Provides insight into the development of eggs of high meiotic and developmental competence.
GDS1266	20	Analysis of oocytes from follicles at the primordial to large antral stages of development, collected from B6SJLF1 animals at 2 to 22 days of age. Provides insight into the development of eggs of high meiotic and developmental competence.
GDS1271	4	Analysis of macrophages from C57BL/6J males infected with Sendai virus (SeV). Macrophages avoid virus-induced death and remove virus-infected, apoptotic cells. Provides insight into the mechanism controlling the viability of macrophages in viral infections.
GDS1272	6	Analysis of thoracic mammary gland from luteinizing hormone (LH) overexpressing transgenic virgins at 16 weeks of age. LH overexpression results in the development of spontaneous mammary tumors in the absence of p53 mutations.
GDS1275	14	Analysis of thymus of ovariectomized C57BL/6 treated with 17beta-estradiol (estrogen; E2) or genistein, an E2 analog. Thymus tissue examined at various intervals up to 6 days after treatment. Provides insight into E2-mediated regulation of thymic development and immune function.
GDS1276	24	Analysis of lungs of C57BL/6 based model of lung inflammation and injury. The model develops acute lung injury (ALI) after concurrent exposure to low-dose lipopolysaccharide (LPS) and mechanical ventilation (MV). MV may contribute to ALI in critically ill patients.
GDS1277	35	Analysis of tracheal grafts from BALB/c donors transplanted into MHC incompatible C57BL/6 recipients. Allografts examined up to 25 days after transplantation. Provides insight into pathogensis of allograft rejection and associated obliterative bronchiolitis development.
GDS1285	9	Analysis of RAW 264.7 macrophages treated with 100 ng/ml lipopolysaccharide (LPS) for 18 hours, or overexpressing polyadenylation factor CstF-64. LPS treatment increases CstF-64 expression. Results provide insight into post-transcriptional mechanisms affected by LPS in macrophages.
GDS1298	53	Analysis of NIH-3T3 embryonic fibroblasts induced to differentiate into adipocytes by overexpression of early B cell factor (EBF)-1 or peroxisome proliferator-activated receptor (PPAR)gamma2 transcription factors. Cells examined at various time points up to 10 days following overexpression.
GDS1300	6	Expression profiling of 32 week old aorta in an apolipoprotein E deficient (apoE(-/-)) strain. Results provide insight into a major site of immune cell accumulation during atherosclerosis progression.
GDS1302	20	Analysis of gestational day (GD) 17.5 fetal hearts isolated from pregnant C57BL/6Ns treated at GD 14.5 with up to 6.0 ug/kg 2,3,7,8-tetrachlorodibenzo-p-dioxin (TCDD). TCDD, a cardiovascular teratogen, inhibits cardiomyocyte proliferation, a process that peaks between GD 14.5 to 17.5.
GDS1303	15	Analysis of heart from C57BL/6 males injected with 10 ug/kg aldosterone. Hearts examined at various time points up to 12 hours after injection. Results provide insight into the molecular mechanisms underlying the adverse effects of aldosterone on the heart.
GDS1306	36	Analysis of adult hearts after induction of activated transgene mutants of Ras, MKK3, or MKK7, which are specific upstream activators of the MAP kinases ERK, p38, and JNK respectively. Hearts examined at various time points up to 4 weeks following each transgene induction using tamoxifen.
GDS1309	20	Expression profiling of myotubes following treatment with hydrogen peroxide at various concentrations up to 1000 uM. Myotubes derived from C2C12 myoblasts. Results provide insight into the response of muscle to reactive oxygen species.
GDS1311	12	Analysis of aged brain after activation of the peripheral innate immune system by intraperitoneal injection of E. coli lipopolysaccharide (LPS). Results provide insight into molecular events underlying severe behavioral deficits (delirium) common in older adults with systemic infections.
GDS1315	6	Analysis of bone marrow-derived dendritic cells (DC) treated with lipid-transfected, double-stranded DNA or CpG oligonucleotides for 4 hours. Double-stranded DNA is an immunosuppressive agent (ISD), CpG oligo an immunostimulant. Results provide insight into differential immune response.
GDS1316	10	Analysis of megakaryocytes and their progenitors from mutant E12.5 embryo liver expressing truncated transcription factor GATA-1. Results provide insight into the role of variant GATA-1 (GATA1s) in megakaryocyte hyperproliferation and Down syndrome (DS)-associated leukemias (TMD, DS-AMKL/DS-AML M7).
GDS1318	4	Expression profiling of soleus muscle from females lacking the hormone-sensitive lipase (HSL) gene. HSL is a key enzyme in fatty acid mobilization in adipocytes and found to be active in skeletal muscle. Results provide insight into the role of HSL in muscle lipid metabolism.
GDS1323	10	Comparison of hair follicle matrix, outer root sheath, dermal papilla cells, melanocytes, and a dermal fraction enriched in fibroblasts were FACS-isolated from 4 day old Lef1-RFP/K14-H2BGFP backskins. Contributes to molecular dissection of mesenchymal-epithelial interactions in the hair follicle.
GDS1328	9	Analysis of lung treated with prostaglandin E2 (PGE2) receptor subtype EP3 agonist, ONO-AE-248 (AE-248), after ovalbumin (OVA)-sensitization and challenge. OVA induces allergic asthma. Results identify inhibitory role of PGE2-EP3 pathway in allergic inflammation and allergy-related gene expression.
GDS1336	5	Analysis of pooled mRNA (2, 4, 6 hours) from A.E7 T cell clones activated in conditions that promote (anti-TCR) or inhibit (anti-TCR + CsA or PKCi or Combo) anergy induction. Results identify the early growth response gene 2 (Egr-2) and Egr-3 as key positive regulators of T cell anergy induction.
GDS1338	5	Analysis of pooled mRNA (2, 4, 6 hours) from A.E7 T cell clones activated in conditions that promote (anti-TCR) or inhibit (anti-TCR + CsA or PKCi or Combo) anergy induction. Results identify the early growth response gene 2 (Egr-2) and Egr-3 as key positive regulators of T cell anergy induction.
GDS1339	5	Analysis of pooled mRNA (2, 4, 6 hours) from A.E7 T cell clones activated in conditions that promote (anti-TCR) or inhibit (anti-TCR + CsA or PKCi or Combo) anergy induction. Results identify the early growth response gene 2 (Egr-2) and Egr-3 as key positive regulators of T cell anergy induction.
GDS1342	6	Analysis of forelimb and hindlimb autopod tissues at embryonic day 12.5. Results provide insight into the molecular mechanisms regulating the formation of forelimbs and hindlimbs.
GDS1343	6	Analysis of forelimb and hindlimb autopod tissues at embryonic day 12.5. Results provide insight into the molecular mechanisms regulating the formation of forelimbs and hindlimbs.
GDS1346	6	Analysis of splenic B cells from mutants with a knockout of Bruton's tyrosine kinase (Btk) or a R28C missense mutation in Btk. Btk mutations cause a block in B cell differentiation and lead to X-linked agammaglobulinemia (XLA). Results provide insight into the pathogenesis of XLA.
GDS1349	9	Analysis of liver in two NADPH-cytochrome P450 reductase (CPR)-loss transgenic models: liver-Cpr-null (liver-specific Cpr deletion) and Cpr-low (global Cpr suppression). Results provide insight into potential mechanisms underlying altered hepatic gene expression related to CPR-deficiency.
GDS1351	6	Analysis of gastrin knockout parietal cells isolated from the stomach fundus by flow cytometry. Results identify gastrin responsive genes and provide insight into the critical components of the acid secretory system.
GDS1352	4	Analysis of the neuromuscular junction (NMJ), a regionally specialized area of myofibers. NMJ regions isolated using laser capture microdissection. Results provide insight into the formation and maintenance of the NMJ.
GDS1357	6	Expression profiling of tibialis anterior muscle after 3 hours of low frequency electrical stimulation using a pacer. Muscle tissues harvested at various time points up to 24 hours following stimulation.
GDS1359	4	Analysis of epididymal adipose tissue from M16 polygenic obese animals fed diet containing 1% trans-10 cis-12-conjugated linoleic acid (CLA). Body weight was 12% lower by day 14 on CLA diet. Adipose examined at 5 and 14 days. Results provide insight to mechanisms underlying CLA delipidative effect.
GDS1360	4	Analysis of epididymal adipose tissue from M16 polygenic obese animals fed diet containing 1% trans-10 cis-12-conjugated linoleic acid (CLA). Body weight was 12% lower by day 14 on CLA diet. Adipose examined at 5 and 14 days. Results provide insight to mechanisms underlying CLA delipidative effect.
GDS1361	18	Analysis of meibomian glands from orchiectomized BALB/c adults treated with testosterone for 14 days. Androgen deficiency associated with glandular dysfunction and evaporative dry eye. Lacrimal and submandibular glands included. Results suggest pathways regulated by androgens in meibomian glands.
GDS1366	10	Analysis of testis from Sertoli cell-selective androgen receptor knockouts (SCARKO) at postnatal day 10. Results provide insight into molecular consequences of selective absence of androgen action in Sertoli cells at onset of spermatogenesis.
GDS1367	10	Analysis of testis from Sertoli cell-selective androgen receptor knockouts (SCARKO) between postnatal day 8 and 20. Results provide insight into molecular consequences of selective absence of androgen action in Sertoli cells at onset of spermatogenesis.
GDS1371	21	Analysis of sciatic nerve from postnatal day 4 and 60 mutants overexpressing peripheral myelin protein 22 (PMP22), lacking PMP22, or expressing the Trembler PMP22 point mutation. Results provide insight into normal function of PMP22, myelination, and neuropathies caused by PMP22 misexpression.
GDS1374	10	Analysis of liver of 6 week old stearoyl-CoA desaturase 1 (SCD1) knockout females. SCD1 is a lipogenic enzyme that catalyzes the synthesis of monosaturated fatty acids. SCD1 null mutants have reduced body adiposity, increased insulin sensitivity, and are resistant to diet-induced weight gain.
GDS1389	8	Analysis of wild type and vitamin D receptor (Vdr) knockout primary bone marrow-derived macrophages following treatment with IFN-gamma and/or 1alpha,25-dihydroxyvitamin D3 (1alpha,25(OH)2D3). Results indicate that 1alpha,25(OH)2D3 suppresses effector functions of IFN-gamma-activated macrophages.
GDS1406	87	Analysis of 7 brain regions of 6 inbred strains. 7 week old males from 129S6/SvEvTac, A/J, C3H/HeJ, C57BL/6J, DBA/2J, and FVB/NJ strains examined. Results correlated with behavioral phenotypes and identify candidate genes for anxiety-like behavior.
GDS1409	26	Analysis of wild type and Kin- S49 lymphoma cell line treated with 8-(4-chlorophenylthio)-cAMP (8-CPT-cAMP), a PKA-selective cAMP analog, for 2, 6, or 24 hours. Kin- S49 cells lack protein kinase A (PKA). Results identify the global impact of cAMP/PKA on transcriptional networks, particularly the ce
GDS1431	15	Analysis of the olfactory epithelium at various time points up to 5 days following olfactory bulbectomy. Olfactory bulbectomy performed to force the replacement of olfactory sensory neurons. Results provide insight into the cellular events involved in olfactory neurogenesis.
GDS1434	4	Analysis of skin from transcription factor p63 homozygous null mutants at embryonic age E18.5. Without p63, the epidermis fails to commit to stratification, resulting in aborted skin development. Results identify p63 target genes and provide insight into early events in epidermal morphogenesis.
GDS1435	4	Analysis of skin from transcription factor p63 homozygous null mutants at embryonic age E18.5. Without p63, the epidermis fails to commit to stratification, resulting in aborted skin development. Results identify p63 target genes and provide insight into early events in epidermal morphogenesis.
GDS144	30	Effects of chronic conditioning by swimming which increases left ventricular mass and induces myocyte hypertrophy. 8 week old FVB mice swum in tanks 7 days a week for 4 weeks. Animals sacrificed at several time points up to 28 days.
GDS1443	16	Analysis of adipose tissue, liver, skeletal muscle, and pancreatic islets from non-diabetic (C57BL/6J (B6)) and severely diabetic (BTBR) strains of obese (ob/ob), 14 week old males. Results correlate increased hepatic lipogenic gene expression in B6-ob/ob with type 2 diabetes resistance.
GDS1444	11	Analysis of lean (C57BL/6J (B6), BTBR, F1 (B6xBTBR)), obese (B6-ob/ob), and obese-diabetic (F2 (B6xBTBR)-ob/ob [increasingly hyperglycemic], BTBR-ob/ob [severely diabetic]) strains. Results identify decreased adipogenic gene expression in obesity and further changes in the progression to diabetes.
GDS1445	16	Expression profiling of Oct-1 deficient 3T3-immortalized embryonic fibroblasts exposed to gamma radiation. Oct-1 is a POU domain transcription factor. Results provide insight into the role of Oct-1 in the adaptation to cellular stress.
GDS1446	16	Expression profiling of Oct-1 deficient 3T3-immortalized embryonic fibroblasts exposed to gamma radiation. Oct-1 is a POU domain transcription factor. Results provide insight into the role of Oct-1 in the adaptation to cellular stress.
GDS1455	30	Analysis of lateral and medial motoneurons (MNs) from lumbar segments and sympathetic preganglionic motoneurons located in the thoracic intermediolateral nucleus. MNs isolated by laser capture microdissection. Results provide insight into the molecular differences between adult MN types.
GDS1456	11	Analysis of lean (C57BL/6J (B6), BTBR, F1 (B6xBTBR)), obese (B6-ob/ob), and obese-diabetic (F2 (B6xBTBR)-ob/ob [increasingly hyperglycemic], BTBR-ob/ob [severely diabetic]) strains. Results identify decreased adipogenic gene expression in obesity and further changes in the progression to diabetes.
GDS1465	37	Analysis of bone marrow derived macrophages from resistant C57BL/6 or susceptible BALB/c animals, with or without IFN-gamma pretreatment, infected with Yersinia enterocolitica. Results provide insight into the impact of host genetic background and IFN-gamma on Y. enterocolitica infections.
GDS1467	4	Analysis of TGF-beta activated kinase 1 (TAK1)-deficient B cells following B cell receptor (BCR) activation by anti-IgM treatment for 4 hours. Results provide insight into how TAK1 regulates BCR-mediated proliferative responses.
GDS1468	9	Analysis of neuromuscular degeneration mutant (nmd) spinal cords transplanted with ALDHhiSSClo neural stem cells. nmd is a model for spinal muscular atrophy with respiratory distress type 1. Results provide insight into the mechanisms underlying neuromuscular improvements in stem cell recipients.
GDS1473	4	Analysis of pancreatic islets from 6 to 8 week old Tcf1 knockouts. Mutations in Tcf1 lead to a subtype of type 2 diabetes called maturity-onset diabetes of the young (MODY) in humans. Results identify potential targets of Tcf1 that may be responsible for mediating pancreatic beta cell growth.
GDS1474	4	Analysis of pancreatic islets from 6 to 8 week old Tcf1 knockouts. Mutations in Tcf1 lead to a subtype of type 2 diabetes called maturity-onset diabetes of the young (MODY) in humans. Results identify potential targets of Tcf1 that may be responsible for mediating pancreatic beta cell growth.
GDS1475	10	Analysis of keratinocytes expressing activated Rho or Citron kinase (CRIK), or treated with C3 transferase. Rho plays a positive role during early differentiation, CRIK is a Rho effector, and C3 is a Rho inhibitor. Results provide insight into the role of Rho/CRIK in later stages of differentiation.
GDS1486	6	Analysis of serum response factor (SRF)-null neonatal cardiomyocytes. SRF is a transcriptional regulator required for mesodermal development and implicated in myogenesis. Results provide insight into the role of SRF in regulating genetic programs important for controlling cardiomyocyte function.
GDS1488	12	Analysis of olfactory bulb of 23 day and 4 month old transgenics overexpressing human intermediate filament protein GFAP. GFAP missense mutations result in Alexander disease, a neurodegenerative disease. GFAP overexpression results in an encephalopathy similar to that resulting from GFAP mutations.
GDS1489	18	Analysis of cultured 3T3-F442A adipocytes treated with 500 nM growth hormone (GH). Adipocytes examined at various time points up to 48 hours following treatment with GH. Chronic GH treatment induces metabolic changes consistent with insulin resistance in 3T3-F442A adipocytes.
GDS1490	150	Expression profiling of 24 neural tissues and 10 body regions from adult A/J, C57BL/6J, C3H/HeJ, DBA/2J, and 129S6/SvEvTac males. Relationship of regional gene expression in the brain to architecture and organization of the brain examined.
GDS1492	21	Comparison of lungs from C57BL/6J and C3H/HeJ strains, 3 and 6 weeks after treatment with 80, 100, or 125 units of bleomycin/kg. C57BL/6Js are susceptible to bleomycin-induced pulmonary fibrosis, while C3H/HeJs are resistant. Results identify candidate genes underlying fibrosis susceptibility.
GDS1500	18	Expression profiling of fetal fibroblasts from tendon, skin, and cornea following mechanical stimulation by fluid flow. Fibroblasts isolated from embryos at 19 days post conception. Results provide insight into differences among fibroblasts from different tissues and response to linear shear stress.
GDS1501	18	Expression profiling of fetal fibroblasts from tendon, skin, and cornea following mechanical stimulation by fluid flow. Fibroblasts isolated from embryos at 19 days post conception. Results provide insight into differences among fibroblasts from different tissues and response to linear shear stress.
GDS1507	5	Analysis of epithelial cells from colon lacking hepatocyte nuclear factor 4 (HNF4) from embryos at E18.5. HNF4 encodes a nuclear hormone receptor transcription factor required for hepatocyte differentiation and liver development. Results provide insight into the role of HNF4 in colon development.
GDS1509	8	Expression profiling of gallbladders from 12 leptin-deficient obese females following daily treatment with 5 ug/g recombinant leptin for 4 weeks. Studies indicate that leptin plays a role in gallbladder motility. Results provide insight into the role of leptin in gallstone disease.
GDS1511	8	Expression profiling of RUNX1 null mutant embryos at E8.5 and E12. RUNX1 is necessary for normal development of all hematopoietic lineages, and is implicated in acute leukemias.
GDS1513	10	Analysis of neonatal brains of X-monosomic females that inherited either a maternal or a paternal X chromosome. X-monosomy is the basis of Turner's syndrome (TS). Expressivity of TS phenotypes depends partly on the parental origin of the single X. This expressivity may be due to imprinted X genes.
GDS1514	8	Analysis of splenic CD8+ dendritic cells (DCs) rendered tolerogenic by interferon (IFN)-Î³, which activates indoleamine 2,3-dioxygenase (IDO) thereby initiating immunosuppression. Results suggest the IDO-dependent tolerogenic program requires tight co-modulation of a very restricted set of genes.
GDS1516	4	Analysis of YAMC colonic intestinal epithelial cell line following treatment with Lactobacillus GG (LGG) conditioned media. LGG is a probiotic bacterium used to treat acute and rotavirus diarrhea. Results provide insight into the mechanisms underlying the cytoprotective effect of LGG.
GDS1517	20	Analysis of liver from stearoyl-CoA desaturase 1 (SCD1) deficient mutants maintained on a very low-fat, high-carbohydrate (VLF-HC) diet. SCD1-deficient mutants on VLF-HC develop severe hypercholesterolemia, have reduced high-density lipoprotein cholesterol, and hepatic dysfunction.
GDS1519	6	Analysis of wildtype embryo fibroblasts (MEFs) induced to an antiviral state with interferon IFN-Î². IFN-Î² plays a crucial role in host defense by modulating gene expression and inducing antiviral activity. Results identify IFN-induced genes believed responsible for the antiviral action of IFN.
GDS1522	42	Analysis of 12 distinct neuronal subpopulations from 5 regions of the adult forebrain. Results identify highly heterogeneous expression profiles that likely underlie the fundamental differences observed between neuronal classes and between glutamatergic and GABAergic neurons within a given class.
GDS1527	20	Expression profiling of embryonic fibroblasts lacking heat shock factor 1 (HSF1) at various time points up to 8 hours of heat shock. Results provide insight into the role of HSF1 in the regulation of gene expression during heat shock.
GDS1528	12	Analysis of primary C57BL/6 embryonic fibroblasts infected with a 1st generation adenoviral (Ad) vector. Ad vectors are known to induce certain genes and impact innate response networks. Results provide insight into the innate immune response of cells to Ad transduction.
GDS1529	12	Analysis of primary C57BL/6 embryonic fibroblasts infected with a 1st generation adenoviral (Ad) vector. Ad vectors are known to induce certain genes and impact innate response networks. Results provide insight into the innate immune response of cells to Ad transduction.
GDS1533	8	Analysis of pancreas of 3-week-old BDC2.5 transgenics that express a diabetogenic T cell receptor on the NOD or NOD.scid genetic background. BDC2.5/NOD has severe insulitis. BDC2.5/NOD.scid has severe insulitis and type 1 diabetes (T1D). Result provides insight into the pathogenesis of T1D.
GDS1541	12	Analysis of experimental type 1 diabetic skeletal muscle subjected to endurance training. Diabetic muscle atrophy is accompanied by changes in the extracellular matrix (ECM). Results suggest the diabetes-induced decrease in gene expression of ECM proteins is partially attenuated by training.
GDS1544	14	Analysis of lymph nodes from ATM-deficient males exposed to ionizing radiation (IR). ATM regulates the cellular network induced by DNA double-strand breaks and is often mutated in lymphoid tumors. Results identify parallel induction of ATM-dependent pro- and antiapoptotic signals in response to IR.
GDS1555	8	Expression profiling of livers of 4 male glycerol kinase knockout mutants. Glycerol kinase deficiency (GKD) is an X-linked inborn error of metabolism with metabolic and neurologic crises. Results provide insight into the pathogenesis of GKD.
GDS1560	16	Analysis of skin of deltaNB-cateninER transgenics following the activation of beta-catenin for up to 7 days. Onset and duration of beta-catenin activation in deltaNB-cateninER transgenics controlled by 4-hydroxytamoxifen. Results provide insight into how beta-catenin induces hair follicle growth.
GDS1565	8	Analysis of CD4+CD8+ double positive thymocytes following engagement of T cell receptor (TCR) with anti-Î±-chain (aVÎ±2) or Î²-chain (aVÎ²5) antibody. Results suggest aVÎ± does not induce gene expression changes, whereas aVÎ² activates a transcriptional program that mimics positive thymic selection.
GDS1583	6	Analysis of ureteric bud (UB) tips and stalks and metanephric mesenchyme (MM) from E12.5 kidneys. UB-secreted factors induce conversion of adjacent MM cells into nephrons. Results identify as potential regulators a set of 20 secreted molecules specific to the UB and conserved between species.
GDS1585	5	Analysis of follicular dendritic cell (FDCs) enriched splenocytes. FDCs are important in the formation of lymphoid germinal centers (GCs), where rapid B-cell proliferation and differentiation occur. Results identify transcripts that are overrepresented in cells associated with FDC networks in GCs.
GDS1593	6	Analysis of embryonic stem cells differentiated in the presence of PD169316, an inhibitor of p38 that blocks apoptosis without altering differentiation. Results identify gene families whose transcriptional regulation correlates with cell fate: differentiation with or without apoptosis.
GDS1596	4	Analysis of embryonic stem cells differentiated in the presence of PD169316, an inhibitor of p38 that blocks apoptosis without altering differentiation. Results identify gene families whose transcriptional regulation correlates with cell fate: differentiation with or without apoptosis.
GDS1599	4	Analysis of follicular dendritic cell (FDCs) enriched splenocytes. FDCs are important in the formation of lymphoid germinal centers (GCs), where rapid B-cell proliferation and differentiation occur. Results identify transcripts that are overrepresented in cells associated with FDC networks in GCs.
GDS1600	5	Analysis of follicular dendritic cell (FDCs) enriched splenocytes. FDCs are important in the formation of lymphoid germinal centers (GCs), where rapid B-cell proliferation and differentiation occur. Results identify transcripts that are overrepresented in cells associated with FDC networks in GCs.
GDS1606	12	Analysis of spleens from dual specificity phosphatase 1 (DUSP1)-deficient mutants 6 hours after lipopolysaccharide (LPS) challenge. Mutants injected intraperitoneally with LPS. Results provide insight into the role of DUSP1 in the innate immune response to LPS endotoxin shock.
GDS1607	34	Analysis of skeletal muscles of MGSKO and GSL30 lines which lack or over-accumulate muscle glycogen, respectively. Liver was also analyzed in MGSKO to assess whether muscle glycogen loss has indirect effects on liver. The two largest glycogen stores in mammals are in skeletal muscle and liver.
GDS1609	4	Comparison of cerebella of Inbred Long Sleep (ILS) and Inbred Short Sleep (ISS) animals. ILS animals are more sensitive than ISS animals to ethanol. Initial sensitivity to ethanol is a predictor of alcohol abuse. Results provide insight into the molecular basis of differential ethanol sensitivity.
GDS1610	4	Comparison of cerebella of Inbred Long Sleep (ILS) and Inbred Short Sleep (ISS) animals. ILS animals are more sensitive than ISS animals to ethanol. Initial sensitivity to ethanol is a predictor of alcohol abuse. Results provide insight into the molecular basis of differential ethanol sensitivity.
GDS1616	4	Analysis of embryonic stem (ES) cells expressing a myristoylated, active form of Akt (myr-Akt) kinase. Myr-Akt expression maintains pluripotency of ES cells even in the absence of leukemia inhibitory factor (LIF). Results demonstrate Akt signaling is sufficient to maintain ES cell pluripotency.
GDS1631	18	Analysis of FACS-sorted bone cells 7 and 17 days following induction of differentiation. Cells sorted based on GFP expression from a promoter that becomes active in the preosteoblastic stage between days 5 and 7 or from one that remains inactive until the osteoblastic stage between days 15 and 17.
GDS1632	13	Analysis of FACS-sorted bone cells 7 and 17 days following induction of differentiation. Cells sorted based on GFP expression from a promoter that becomes active in the preosteoblastic stage between days 5 and 7 or from one that remains inactive until the osteoblastic stage between days 15 and 17.
GDS1633	13	Analysis of FACS-sorted bone cells 7 and 17 days following induction of differentiation. Cells sorted based on GFP expression from a promoter that becomes active in the preosteoblastic stage between days 5 and 7 or from one that remains inactive until the osteoblastic stage between days 15 and 17.
GDS1634	22	Comparison of whole nodose ganglia (NG) and dorsal root ganglia (DRG) vs. the population of laser-captured visceral sensory neurons. Results identify striking differences and the need for microdissection when studying visceral sensory neurons because of dilution of signal by somatic sensory neurons.
GDS1635	20	Analysis of laser-captured neurons of the nodose (NG) and dorsal root ganglia (DRG). Vagal afferents arise from NG and convey mostly physiological information, while spinal afferents arise from DRG and transmit noxious signals. Results elucidate molecular identities for these different properties.
GDS1638	10	Analysis of thymic tumors or premalignant thymocytes that contains the hypomorphic Ikaros mutation (IkL/L). Ikaros is a tumor suppressor in T cells. Results provide insight into the molecular changes involved in Ikaros-dependent tumor development.
GDS164	6	C57/B6 mice subjected either to sham laparotomy or cecal ligation and puncture (CLP) and spleen samples taken 24 hours post surgery. Effort to increase understanding of shock and the adaptive response to injury at the level of the entire genome.
GDS1640	4	Analysis of retinas of transgenics that secret high levels of myocilin (MYOC) into the aqueous humor of the eye. Results provide insight into the role of myocilin in the pathogenesis of glaucoma.
GDS1648	10	Analysis of hypoxia-inducible factor-1alpha (HIF-1alpha) null mutant hepatocytes subjected to hypoxic conditions for 8 hours. The HIF-1alpha transcription factor is a key regulator of oxygen homeostasis. Results provide insight into hepatocyte gene expression changes induced by short-term hypoxia.
GDS1649	44	Analysis of lung tumors that develop following treatment with urethane. Urethane-induced lung tumors exhibit similar histological appearance and molecular changes to human pulmonary adenocarcinoma (AC). Results compared with those from human AC (GDS1650).
GDS1651	6	Analysis of embryonic day 13.5 trigeminal ganglia of Brn3a knockout mutants. Brn3a encodes a POU-domain transcription factor. Results provide insight into the molecular mechanisms underlying the essential role of the Brn3a protein in normal axon growth and neuronal survival.
GDS1652	5	Analysis of embryonic day 13.5 trigeminal ganglia of Brn3a knockout mutants. Brn3a encodes a POU-domain transcription factor. Results provide insight into the molecular mechanisms underlying the essential role of the Brn3a protein in normal axon growth and neuronal survival.
GDS1653	6	Analysis of embryonic stem (ES) cells from histone H1c, H1d, H1e triple null mutants. The triple-H1 null ES cells have close to a 50% reduction in H1 content. Results provide insight into the mechanisms by which linker H1 affects chromatin structure and gene transcription in vivo.
GDS1654	6	Analysis of three dendritic cell (DC) subpopulations from BALB/c spleens: interferon-producing killer DCs (IKDCs), plasmacytoid DCs (PDCs), and conventional DCs (cDCs). Results identify IKDCs as a distinct DC lineage and provide insight into the role of IKDCs in linking innate and adaptive immunity.
GDS1655	8	Comparison of medullary thymic epithelial cells (TECs) to cortical TECs, dendritic cells, and macrophages. Aberrent expression of tissue-restricted antigens, called promiscuous gene expression (PGE), is a property of the thymic stroma. Results provide insight into the scope of PGE in the thymus.
GDS1657	6	Analysis of three dendritic cell (DC) subpopulations from BALB/c spleens: interferon-producing killer DCs (IKDCs), plasmacytoid DCs (PDCs), and conventional DCs (cDCs). Results identify IKDCs as a distinct DC lineage and provide insight into the role of IKDCs in linking innate and adaptive immunity.
GDS1658	6	Analysis of three dendritic cell (DC) subpopulations from BALB/c spleens: interferon-producing killer DCs (IKDCs), plasmacytoid DCs (PDCs), and conventional DCs (cDCs). Results identify IKDCs as a distinct DC lineage and provide insight into the role of IKDCs in linking innate and adaptive immunity.
GDS1661	4	Analysis of primary myotubes expressing wild-type or inactive truncated Egr3. Transcription factor Egr3 activity is critical for the development of muscle spindles, skeletal muscle stretch receptors that mediate axial and limb proprioception.
GDS167	6	Examination of medullary thymic epithelial cells from aire-deficient mice. aire is autoimmune regulator gene. Aim to understand autoimmune disease mechanisms, esp. autoimmune polyendocrinopathy candidiasis ectodermal dystrophy (APECED).
GDS1675	6	Analysis of embryonic fibroblast cells lacking Werner syndrome (WS) protein (Wrn), or poly(ADP-ribose) polymerase-1 (PARP-1), or both. Mutations in Wrn or PARP-1 result in genomic instability. Results provide insight into tumor progression, senescence, oxidative stress and aging.
GDS1677	6	Analysis of cumulus oocyte complexes (COCs) isolated from ovaries prior to ovulation or from the oviduct after ovulation. Follicular growth stimulated using equine chorionic gonadotropin (CG) and ovulation induced using human CG. Results identify candidate genes in COCs that impact ovulation.
GDS1678	48	Analysis of cytochrome-P450 oxidoreductase (POR) null mutants at 24 hours following consumption of anti-carcinogenic flavonoid, quercetin. Results identify a diminished transcriptomic response in KO compared to WT in all tissues examined and provide insight into the bioactive nature of quercetin.
GDS168	8	Dietary effects of long chain polyunsaturated fatty acids from arachidonate-rich fungal oil and fish oil on hepatic and hippocampal gene expression. Identified broad-spectrum effects on major lipid metabolism transcription factors.
GDS169	9	Dietary effects of long chain polyunsaturated fatty acids from arachidonate-rich fungal oil and fish oil on hepatic and hippocampal gene expression. Identified broad-spectrum effects on major lipid metabolism transcription factors.
GDS1691	10	Analysis of arrhythmogenic right ventricle from plakoglobin heterozygous mutants subjected to endurance training. Mutations in plakoglobin, a component of the desmosome, result in arrhythmogenic right ventricular cardiomyopathy (ARVC). Results identify transcriptional response induced by training.
GDS1693	39	Analysis of photoreceptors (PRs) from wild type and Nrl deficient retinas at various developmental stages. PRs isolated based on transgene GFP expression from an Nrl promoter. Nrl ablation leads to cones at the expense of rods. Results provide insight into the regulation of PR development.
GDS1695	14	Analysis of plasma, germinal center, and memory B cells (mBCs) from animals immunized with the T-dependent antigen, NP-CGG. MBC, memory T (mTCs), and long-term hematopoietic stem cells (Lt-HSCs) undergo self-renewal. Results indicate mBCs share a transcriptional program with mTCs and Lt-HSCs.
GDS1701	6	Analysis of endothelial progenitor cells (EPCs) from fetal liver (LEPs). EPCs have a high angiogenic capacity at sites of tissue injury and, thus, significant therapeutic potential. Results show that LEPs within the CD31+Sca1+ stem cell subset possess the endothelial progenitor activity.
GDS1705	16	Analysis of MyD88 null mutant macrophages treated with LPS or live E. coli. MyD88 transduces cell signaling events downstream of Toll-like receptors, a key component of host defense. Results suggest most of the host response to endotoxin or live bacteria is actually regulated independently of MyD88.
GDS1706	15	Analysis of MyD88 null mutant macrophages treated with LPS or live E. coli. MyD88 transduces cell signaling events downstream of Toll-like receptors, a key component of host defense. Results suggest most of the host response to endotoxin or live bacteria is actually regulated independently of MyD88.
GDS1707	8	Analysis of kidney epithelial cortical collecting duct cells treated with aldosterone for 1 or 6 hours. Aldosterone stimulates Na+ transport in tight epithelia. Results identify candidate genes that regulate Na+ transport via the epithelial Na+ channel and mediate the early response to aldosterone.
GDS1716	18	Analysis of oculomotor motor neurons (OMNs) of SOD1-G93A transgenic model of amyotrophic lateral sclerosis (ALS) at 6 and 10 weeks of age. ALS spares the ocular neurons suggesting they are intrinsically protected against ALS. Results instead suggest OMNs actively adapt to the ALS-inducing mutation.
GDS1724	12	Analysis of gonadal somatic cells from male and female embryos at 10.5 and 11.5 days post coitum (dpc), which span the critical period of male sex determination. Results provide insight into sex determination and gonad differentiation, and identify candidate genes for sexual dysgenesis syndromes.
GDS1728	6	Analysis of retinas from strain DBA/2J with elevated intraocular pressure (IOP). A model for glaucoma, DBA/2J has mutations that lead to iris atrophy and pigment dispersion. These conditions result in increased IOP. Results provide insight into the molecular changes associated with IOP elevation.
GDS1729	10	Analysis of liver from C57BL/6 adult males treated with an antisense oligonucleotide (ASO) targeting liver-specific microRNA (miRNA) miR-122. miR-122 is expressed at high levels in the adult liver, making up 70% of all miRNA. Results provide insight into the role of miR-122 in the adult liver.
GDS1731	12	Analysis of pancreas from transcription factor Mist1 knockouts (Mist1KO) injected with caerulein. Mist1KOs exhibit disrupted cell morphology in adult pancreatic acini; caerulein induces acute pancreatitis. Results identify genes that may contribute to susceptibility and initiation of pancreatitis.
GDS1745	18	Analysis of brain hippocampi, cerebella, and cortices of succinate semialdehyde dehydrogenase (SSADH)-deficient mutants at 3 weeks of age, when fatal seizures occur. Results indicate that SSADH deficiency results in the dysregulation of genes involved in myelin structure and compaction.
GDS1747	6	Analysis of spinal cord from SOD1-G93A transgenic model of amyotrophic lateral sclerosis (ALS) at 75 or 110 days of age. Cu/Zn superoxide dismutase mutations are a cause of ALS. Gene expression results, together with proteomic data, provide insight into functional changes underlying ALS progression.
GDS1748	8	Analysis of embryonic day 14.5 and 18.5 kidneys from Lim1 conditional mutants. Lim1 is a homoebox gene that is essential for nephrogenesis. The mutant is ablated for Lim1 in the metanephric mesenchyme, resulting in nephron deficient kidneys. Results identify genes expressed in developing nephrons.
GDS1756	20	Analysis of cerebellum and forebrain tissue of knock-in mice carrying 154 CAG repeats in the spinocerebellar ataxia type 1 (SCA1) locus at 4 and 12 weeks of age. Results provide insight into the pathophysiology of the neurodegenerative disease SCA1.
GDS1763	4	Analysis of blastocyst-derived extra-embryonic endoderm (XEN) cell lines and an embryonic stem (ES) cell line. Results identify independent XEN cell lines that express markers of extra-embryonic endoderm, but not those of the epiblast, and thus represent a new model of an early mammalian lineage.
GDS1765	30	Analysis of cell lines derived from extraocular (EOM) and gastrocnemius skeletal muscle allotypes at various time points up to 48 hours following induction of myogenesis. Results provide insight into the early developmental mechanisms underlying the formation of skeletal muscle classes.
GDS1766	30	Analysis of cell lines derived from extraocular (EOM) and gastrocnemius skeletal muscle allotypes at various time points up to 48 hours following induction of myogenesis. Results provide insight into the early developmental mechanisms underlying the formation of skeletal muscle classes.
GDS1769	10	Analysis of tibialis anterior muscle at various time points up to 14 days after denervation. Sciatic nerve transected at the level of the trochanter. Results provide insight into the mechanisms leading to atrophy and fiber phenotype change after denervation in fast-twitch muscles.
GDS1773	8	Analysis of embryonic fibroblast deficient in kinases TBK1, IKKi (Ikbke), or both following transfection with B-form DNA. B-DNA transfection triggers interferon-beta production via TBK1 and IKKi. Results provide insight into the mechanisms of intracellular recognition of DNA during infection.
GDS1778	8	Analysis of diaphragms of alpha2-laminin deficient dy/dy animals. Alpha-2 laminin is important in muscle cell attachment, and its deficiency underlies classical congenital muscular dystrophy. Results provide insight into the events that link alpha2-laminin deficiency with muscle fiber necrosis.
GDS1784	36	Analysis of protein kinase B alpha (PKBalpha) knockout embryonic fibroblasts (MEFs) following treatment with a standard induction cocktail to induce differentiation into adipocytes. Cells examined up to 48 hours following treatment. Results provide insight into the role of PKBalpha in adipogenesis.
GDS1788	6	Analysis of protein tyrosine kinase Src R388A mutant protein in living cells at 1 and 12 hours after chemical rescue with imidazole. Rapid and reversible activity stimulation is an advantage chemical rescue has over inducible transcriptional systems and temperature-sensitive mutants.
GDS1793	8	Analysis of the trigeminal ganglia of transgenics expressing a dominant-negative form of homeodomain interacting protein kinase 2 (HIPK2). HIPK2 is a downstream target of Brn-3.2, a class IV POU domain transcription factor that controls a developmental program regulating axon pathfinding.
GDS1796	4	Analysis of interleukin-1 beta activated synovial fibroblasts following treatment with indomethacin, a non-steroidal anti-inflammatory drug, alone or in combination with iloprost, a prostacyclin (PGI) receptor agonist. Results provide insight into the role of PGI in rheumatoid arthritis.
GDS1802	8	Analysis of colonic epithelial cells treated with sodium butyrate. Gene expression examined at various time points up to 24 hours following treatment. Results provide insight into the mechanisms underlying the ability of sodium butyrate to induce cell growth arrest and differentiation.
GDS1803	8	Analysis of highly purified long-term hematopoietic stem cells from young and old C57BL/6s at 2 to 3 months and 22 to 24 months of age, respectively. Results provide insight into the cellular and molecular changes underlying hematopoietic stem cell aging.
GDS1805	32	Analysis of mammary glands from FVBs fed a diet with 8%, 16%, or 40% fat. Gene expression examined at pregnancy day 12 to lactation day 9. Results provide insight into whether multiple metabolic control points are involved in activating lipid and lactose synthesis at the onset of lactation.
GDS1808	32	Analysis of livers of long-lived B6C3F1 animals fed a diet containing metformin, glipizide, rosiglitazone, or soy isoflavone extract. Results compared to hepatic gene expression profile produced by long-term caloric restriction. Caloric restriction extends the life span of laboratory animals.
GDS1809	6	Analysis of HoxA10 transgenic Lin(-) Sca1(+) c-kit(+) bone marrow cells following treatment with 0, 0.1 or 0.5 ug/ml doxycycline. In this model, doxycycline induces the expression of HoxA10 in a dose dependent manner. Results provide insight into the role of HoxA10 in early hematopoiesis.
GDS1810	9	Expression profiling of lymphedematous tail skin. Lymphedema is the swelling of subcutaneous tissue due to faulty lymphatic drainage. It is a common consequence of surgical and radiation treatment of certain types of cancers. Lymph vessels were surgically blocked to induce acute lymphedema.
GDS182	90	Gene expression profiles from a diverse array of tissues, organs, and cell lines, from the normal physiological state. Represents a preliminary description of the normal mammalian transcriptome.
GDS1821	6	Analysis of insulin growth factor II deficient C2AS12 myoblasts expressing wild type or protein interaction domain mutant p300 at 0 and 24 hours after a switch to low serum media. Wild type but not the mutant p300 prevents the progressive cell death induced by serum withdrawal.
GDS1824	14	Analysis of embryonic stem (ES) cells following RNA interference-mediated depletion of Nanog or Oct4. Nanog and Oct4 are required to maintain the pluripotency and self-renewal of ES cells. Differentially expressed genes scanned for the presence of binding sites for Nanog and Oct4.
GDS1826	29	Analysis of livers from complement-deficient C3 knockout mutants injected with a first generation LacZ adenovirus (Ad) vector. Ad vectors are used in gene delivery. Results provide insight into the role of the complement system in elaborating multiple Ad-associated acute inflammatory responses.
GDS1832	18	Expression profiling of lacrimal, meibomian, and submandibular glands from BALB/c females. Females ovariectomized at 8 weeks and allowed to recover from surgery for 10 days prior to testosterone treatment. Results compared to the response of male glands to testosterone.
GDS1833	6	Expression profiling of submandibular glands from BALB/c females. Females ovariectomized at 8 weeks and allowed to recover from surgery for 10 days prior to testosterone treatment. Results compared to the response of male glands to testosterone.
GDS1838	4	Analysis of synaptic regions of diaphragm muscles from 16-day-old animals. Results identify genes preferentially expressed in the synaptic region of muscles. Such genes are candidates for muscle-derived retrograde signals that regulate the differentiation of motor axon terminals.
GDS1843	10	Expression profiling of lungs from animals lacking the cystic fibrosis transmembrane conductance regulator gene (CFTR). Animals examined at 3, 6, and 11 weeks of age. Mutations in CFTR cause cystic fibrosis, an autosomal recessive monogenic disorder.
GDS1844	9	Analysis of lungs of adult Cftr+/+ animals overexpressing the normal human cystic fibrosis transmembrane conductance regulator gene (CFTR) under control of the Sftpc promoter in respiratory epithelial cells. Homozygous transgenic, heterozygous transgenic and wild type mice were compared.
GDS1845	30	Analysis of retinas of animals disrupted for the retinitis pigmentosa 1 (RP1) gene. Animals examined up to postnatal day 21. Results provide insight into mechanisms underlying autosomal dominant progressive RP caused by RP1 mutations and identify molecules involved early in the disease process.
GDS1854	6	Analysis of cerebellums of postnatal day 7 (P7) and adult animals using an array focusing on glycoconjugates. P7 was chosen for comparison as many differentiation events are peaking at this time. Glycoconjugates are widely distributed throughout the CNS and play an essential role in its development.
GDS1855	6	Analysis of cardiac allografts from transplant recipients treated with four-amino analog of tetrahydrobiopterin (ABH4), a nitric oxide synthase inhibitor shown to prolong allograft survival. The effect of tetrahydrobiopterin (BH4), N6-(iminoethyl)-L-lysine (L-NIL), and cyclosporin A also examined.
GDS186	11	Analysis of effects of progesterone on uterus tissue gene expression. 14 days after ovariectomy, mice injected subcutaneously with progesterone in sesame oil. Uterine horns removed for analysis at several time points up to 24 hours after injection.
GDS1862	4	Expression profiling of gastrocnemius muscle of adrenalectomized C57BL6 males at 3 and 24 hours following intraperitoneal injection of cortisol. Results compared with those from SAGE (GSE2122) to assess the reproducibility of SAGE experiments.
GDS1865	15	Analysis of micromass cultures derived from limb bud mesenchymal cells and cultured for 15 days in differentiating conditions (beta-glycerophosphate and ascorbic acid). Cultures examined every 3 days, up to day 15. Results provide insight into the mechanisms regulating chondrocyte differentiation.
GDS187	12	Hoxa-10 +/+ and Hoxa-10 -/- littermates injected 14 days after ovariectomy with either progesterone in sesame oil, or just sesame oil. Uterine horns removed for analysis 6 hours after injection.
GDS1870	4	Expression profiling of livers of adrenalectomized C57BL/6 males 2 hours into the light or dark periods of a 12:12 hour light cycle. Results identify genes regulated by endogenous glucocorticoids in a circadian manner.
GDS1871	8	Analysis of colons of C3H/HeJBir and C57BL/6J strains following interleukin-10 (IL-10) gene disruption. IL-10 disruption leads to colitis in C3H/HeJBir strain but not in C57BL/6J. Results used to reduce the number of candidate genes associated with colitogenic quantitative trait loci regions.
GDS1872	15	Analysis of NIH 3T3 cells following induction of CCAAT/enhancer-binding protein (C/EBP) alpha, beta, delta, or epsilon from zinc inducible expression vectors. The C/EBP family of transcription factors regulate growth and differentiation in numerous cell types. Results identify C/EBP targets.
GDS1874	15	Analysis of alveolar macrophages of integrin beta-6 (Itgb6) deficient animals treated with doxycycline. Itgb6 mutants develop emphysema. Effect of TGFbeta transgene induction to suppress the effect of the Itgb6 mutation also examined.
GDS1878	21	Analysis of C2C12 myoblast-derived myotubes transduced with transcriptional coactivator PGC-1alpha to induce mitochondrial proliferation in the muscle cells. Cells examined up to 3 days post-transduction. Results combined with other genome-scale datasets to identify mitochondrial proteins.
GDS1879	21	Analysis of C2C12 myoblast-derived myotubes transduced with transcriptional coactivator PGC-1alpha to induce mitochondrial proliferation in the muscle cells. Cells examined up to 3 days post-transduction. Results combined with other genome-scale datasets to identify mitochondrial proteins.
GDS1880	21	Analysis of C2C12 myoblast-derived myotubes transduced with transcriptional coactivator PGC-1alpha to induce mitochondrial proliferation in the muscle cells. Cells examined up to 3 days post-transduction. Results combined with other genome-scale datasets to identify mitochondrial proteins.
GDS1882	4	Analysis of CGR8 embryoid bodies differentiating for 3 or 10 days. Culturing of most embryonic stem (ES) cells require embryonic fibroblast (MEF) feeder cells which may affect their gene expression profiles. CGR8 cells are MEF-independent and represent a powerful model of ES cell differentiation.
GDS1884	8	Expression profiling of testes from subspecies castaneus, domesticus, musculus, and a strain from Iran (BID).
GDS1890	6	Analysis of skins of post-natal day 5 transgenics overexpressing the homeobox (Hox) gene Hoxc13. Hox genes are implicated in hair follicle differentiation, and Hoxc13 overexpression in transgenics leads to hair shaft defects, alopecia, and epidermal abnormalities.
GDS1891	6	Analysis of renal mesangial MES-13 cells treated with high glucose or glucosamine. Mesangial cells play an important role in the development of diabetic glomerulosclerosis and renal failure. Glucosamine and high glucose mimic the hyperglycemic and hemodynamic insults of diabetic kidney disease.
GDS1892	4	Analysis of renal mesangial MES-13 cells following treatment with TGF-beta1. TGF-beta1 has been identified as a mediator of renal hypertrophy and accumulation of extracellular matrix proteins in the diabetic glomerular mesangium.
GDS1901	24	Analysis of the amygdalae and hippocampi of strains exhibiting low or high freezing behavior in response to fear. Previous work identified alleles that contribute to the variability in freezing behavior, and the chromosomal location of these alleles.
GDS1903	48	Comparison of amygdalae and hippocampi of animals subjected to classical fear conditioning (CFC), which consists of a 3-minute exposure to the conditioning chamber, a 30-second exposure to tone, and a 2-second, 1.5-mA footshock. CFC induced greater gene expression changes in the amygdala.
GDS1904	27	Analysis of various wild type murine tissues using a glycogene array. Glycosylation is the most common posttranslational modification of proteins. Results used to determine whether glycogene expression profiles could be used for the analysis of glycan synthesis and function.
GDS1907	14	Acute myeloid leukemia cells resistant to cytarabine, Expression profiling by array, count
GDS1915	4	Expression profiling of small intestines lacking hepatocyte nuclear factor 4 alpha (HNF4alpha). Cre/Lox system used to knock out Hnf4a in the small intestine. HNF4alpha is a member of the nuclear receptor family of ligand-dependent transcription factors.
GDS1916	6	Analysis of embryonic day 18.5 livers lacking hepatocyte nuclear factor 4 alpha (HNF4alpha). Cre/lox system used to knock out Hnf4a in liver. HNF4alpha is a nuclear hormone transcription factor. Results provide insight into the role of HNF4alpha in hepatogenesis.
GDS1920	6	Analysis of the hippocampi of inhibitor-1 knockout animals. Inhibitor-1 is an inhibitor of protein phosphatase-1 (PP1) and regulates several PP1-dependent signaling pathways, such as pathways involved in learning and memory.
GDS1921	24	Analysis of the amygdalae and hippocampi of lines exhibiting high or low freezing behavior in response to fear. The amygdala and hippocampus are brain regions important in fear behavior. Results provide insight into the genetic basis of fear behavior.
GDS1924	6	Analysis of mammary glands of 5 and 10-week-old bitransgenics overexpressing oncogenic ErbB2/Neu and luteinizing hormone (LH). Results provide insight into the effect of chronic trophic maintenance of the mammary epithelial cells, induced by LH, on ErbB2/Neu-initiated tumorigenesis.
GDS1929	6	Analysis of femurs and tibias of growth hormone (GH) deficient animals at 6 and 24 hours following treatment with 4 mg/kg body weight GH. Results provide insight into the insulin-like growth factor-I dependent and independent pathways that mediate the action of GH in bone.
GDS1931	7	Expression profiling of neurospheres cultured from the brain of embryonic day 13.5 p107 knockout embryos. p107 knockout animals exhibit enhanced stem cell self-renewal and have an increased number of stem cells.
GDS1932	7	Expression profiling of neurospheres cultured from the brain of embryonic day 13.5 p107 knockout embryos. p107 knockout animals exhibit enhanced stem cell self-renewal and have an increased number of stem cells.
GDS1933	4	Analysis of positively selected T cell receptor (TCR) transgenic thymocytes from H-2b animals. T lymphocyte development involves TCR-mediated positive selection that ensures the survival of potentially useful T cells. Results provide insight into T lymphocyte development and selection.
GDS1934	4	Analysis of positively selected T cell receptor (TCR) transgenic thymocytes from H-2b animals. T lymphocyte development involves TCR-mediated positive selection that ensures the survival of potentially useful T cells. Results provide insight into T lymphocyte development and selection.
GDS1936	4	Analysis of positively selected T cell receptor (TCR) transgenic thymocytes from H-2b animals. T lymphocyte development involves TCR-mediated positive selection that ensures the survival of potentially useful T cells. Results provide insight into T lymphocyte development and selection.
GDS1938	12	Analysis of white portions of gastrocnemius muscles from AMP-activated protein kinase (AMPK) gamma-3 knockout mutants. AMPK gamma-3 is important in glucose uptake, glycogen synthesis, and fat oxidation. Results compared to those from AMPK gamma-3 R225Q transgenic mutant (GDS1939).
GDS1939	12	Analysis of white portions of gastrocnemius muscles from AMP-activated protein kinase (AMPK) gamma-3 R225Q transgenic mutants. AMPK gamma-3 is important in glucose uptake, glycogen synthesis, and fat oxidation. Results compared to those from AMPK gamma-3 knockout mutant (GDS1938).
GDS1941	23	Analysis of lungs of C57BL/6J (B6) or BALB/c (BALB) animals deficient for cystic fibrosis transmembrane conductance regulator (CFTR). B6 background animals have a higher propensity to develop CF lung disease. Results suggest the variable severity of CF is controlled by multiple genetic factors.
GDS1943	36	Analysis of various tissues from somatically cloned neonates. Clones produced by injecting the nucleus of cumulus or Sertoli cells into enucleated mature oocytes. Results provide insight into how somatic clones differ from each other and from normal individuals produced by sexual reproduction.
GDS1955	19	Temporal analysis of mammary glands from transgenic animals treated with dimerizing agent AP20187 to activate inducible fibroblast growth factor receptor 1 (iFGFR1). iFGFR1 dimerization induces proliferation in the mammary gland. Results provide insight into the early progression of tumorigenesis.
GDS1957	22	Analysis of the effect of interferon gamma (IFNg) on the livers of animals lacking IFNg, or both suppressor of cytokine signaling-1 (SOCS1) and IFNg. Gene expression examined up to 48 hours following IFNg treatment. Results provide insight into the role of SOCS1 in regulating the response to IFNg.
GDS1964	6	Analysis of brain from melanotransferrin (MTf) knockout mutants. MTf or melanoma tumor antigen p97 is a membrane bound iron binding transferrin homolog highly expressed in melanomas and at lower levels in normal tissues. Results provide insight into the function of MTf.
GDS1978	10	Analysis of oocytes following RNAi knockdown of basonuclin (Bnc1), a zinc-finger protein found in abundance in oocytes. The Bnc1 gene qualifies as a maternal-effect gene because the source of pre-implantation embryonic Bnc1 is maternal. Results provide insight into the function of Bnc1.
GDS1980	6	Anlaysis of primary dermal fibroblasts treated with exogenous endothelin-1 (ET1) peptide for 24 hours. ET1 has been implicated in the pathogenesis of fibrotic and inflammatory diseases. Results suggest that stable silencing of Et1 is important for the phenotypic stability of dermal fibroblasts.
GDS1983	12	Analysis of primary visual cortex (V1) under conditions of binocular deprivation by dark-rearing (DR) or monocular deprivation (MD). Animals subjected to DR from birth till postnatal day (P) 27 or to MD from P11-12 to P27. Results provide insight into the role of visual activity in V1 development.
GDS1984	12	Analysis of primary visual cortex (V1) under conditions of binocular deprivation by dark-rearing (DR) or monocular deprivation (MD). Animals subjected to DR from birth till postnatal day (P) 27 or to MD from P11-12 to P27. Results provide insight into the role of visual activity in V1 development.
GDS1985	12	Analysis of lungs of animals exhibiting extremes in airway hyperreactivity, goblet cell metaplasia, or both. Animals were derived from an intercross of an F1 hybrid strain, generated by crossing C57Bl/6J and Balb/cJ strains. Results provide insight into the pathogenesis of complex airway diseases.
GDS1986	12	Analysis of primary visual cortex (V1) under conditions of binocular deprivation by dark-rearing (DR) or monocular deprivation (MD). Animals subjected to DR from birth till postnatal day (P) 27 or to MD from P11-12 to P27. Results provide insight into the role of visual activity in V1 development.
GDS1987	12	Analysis of lungs of animals exhibiting extremes in airway hyperreactivity, goblet cell metaplasia, or both. Animals were derived from an intercross of an F1 hybrid strain, generated by crossing C57Bl/6J and Balb/cJ strains. Results provide insight into the pathogenesis of complex airway diseases.
GDS1988	12	Analysis of lungs of animals exhibiting extremes in airway hyperreactivity, goblet cell metaplasia, or both. Animals were derived from an intercross of an F1 hybrid strain, generated by crossing C57Bl/6J and Balb/cJ strains. Results provide insight into the pathogenesis of complex airway diseases.
GDS1990	12	Analysis of livers of 3 and 12-month-old Mdr2 knockout (Mdr2-KO) mutants. Mdr2-KO mutants lack the liver P-glycoprotein responsible for phosphatidylcholine transport across the canalicular membrane, and develop hepatocellular carcinoma between the ages of 12 and 15 months.
GDS200	64	Mice subject to novel spatial context with 0.5 mA shock, shock alone or control. Alzheimer's mice (50% C57BL/6, 50% SJL) and MK-801-injected mice also examined. Dentate gyrus and CA1 hippocampus tissue examined 1, 2, 4 or 6 hours after treatment.
GDS2001	18	Comparison of skeletal muscles of utrophin/dystrophin double knockout (dko) mutants and dystrophin-deficient mdx mutants. dko and mdx mutants display skeletal muscle weakness and degeneration but only dko mutants display clinical features similar to Duchenne muscular dystrophy patients.
GDS2004	18	Analysis of lymph nodes from animals treated with soluble lymphotoxin-beta receptor (LTbetaR)-immunoglobulin fusion protein (LTbetaR-Ig) for up to 35 days. LTbetaR-Ig inhibits LTbetaR activation, important in the differentiation of lymphoid germinal centers and follicular dendritic cells.
GDS2005	18	Analysis of lymph nodes from animals treated with soluble lymphotoxin-beta receptor (LTbetaR)-immunoglobulin fusion protein (LTbetaR-Ig) for up to 35 days. LTbetaR-Ig inhibits LTbetaR activation, important in the differentiation of lymphoid germinal centers and follicular dendritic cells.
GDS2006	15	Analysis of hepatocellular carcinoma (HCC) tumors from thioredoxin interacting protein (Txnip) deficient mutants. Txnip deficiency leads to HCC in mice. Results provide insight into the role of Txnip in the pathogenesis of HCC.
GDS2011	8	Analysis of spleens from 4-month-old pre-lupus male and female BWF1 animals. The BWF1 strain is a model for systemic lupus erythematosus. BWF1 females are more prone to lupus than BWF1 males.
GDS2012	8	Analysis of spleens from 4-month-old pre-lupus male and female BWF1 animals. The BWF1 strain is a model for systemic lupus erythematosus. BWF1 females are more prone to lupus than BWF1 males.
GDS2013	8	Analysis of spleens from 4-month-old pre-lupus male and female BWF1 animals. The BWF1 strain is a model for systemic lupus erythematosus. BWF1 females are more prone to lupus than BWF1 males.
GDS2015	6	Expression profiling of thymic epithelial cells from autoimmune regulator AIRE knockout mutants. Mutations in the AIRE gene cause autoimmune polyendocrinopathy-candidiasis-ectodermal dystrophy, a rare autosomal recessive disease in humans.
GDS2019	14	Analysis of livers from 6 and 22-month-old Snell dwarf mice which live 40% longer than wild types. Snell animals have a mutation in the Pit1 gene which prevents the development of anterior pituitary cells that produce growth hormone, thyroid stimulating hormone, and prolactin.
GDS2024	36	Analysis of lungs of SCID animals at various time points up to 12 days post infection with Nippostrongylus brasiliensis. SCID animals have no functional B or T cells but a fully functional innate immune system. Results provide insight into the immune response to helminth infection in the lung.
GDS2025	27	Analysis of transgenic pancreatic islet beta cells after activation of Myc for up to 24 hours or activation for 21 days followed by deactivation for up to 6 days. Results provide insight into the molecular basis of Myc-driven tumorigenesis in vivo.
GDS2026	4	Analysis of whole testes of TSLC1/IGSF4 deficient animals. The TSLC1/IGSF4 protein belongs to the immunoglobulin superfamily of cell adhesion molecules. Results provide insight into the role of TSLC1/IGSF4 in spermatogenesis.
GDS2027	4	Expression profiling of neural stem cell lines overexpressing the orphan nuclear receptor Nurr1. Nurr1 is critical for the development of the ventral midbrain dopaminergic neurons, the cells primarily lost in Parkinson's disease.
GDS2028	16	Analysis of NOD or B6g7 strain BDC2.5 transgenic fetal thymic organ culture thymocytes after addition of a mimotope peptide that activates mature BDC2.5 T cells to inititate apoptosis. Results provide insight into the differential sensitivity to clonal deletion of this clonotype in the 2 strains.
GDS2030	14	Analysis of kidneys from Hoxa11/Hoxd11 double null mutants at various embryonic ages up to E16.5. Hox11 genes play critical roles in kidney development. Results provide insight into the molecular mechanisms of Hox11 function in kidney development.
GDS2031	14	Analysis of kidneys from Hoxa11/Hoxd11 double null mutants at various embryonic ages up to E16.5. Hox11 genes play critical roles in kidney development. Results provide insight into the molecular mechanisms of Hox11 function in kidney development.
GDS2032	16	Analysis of metanephric mesenchyme (MM) dissected from the rudimentary kidney of embryonic day E11.5 Hoxa11 Hoxd11 null mutants and wild types. Gene expression in wild type ureteric bud (UB) examined. Hox11 genes are expressed in the early MM and are required for the induction of UB formation.
GDS2041	4	Analysis of type II activated macrophages (Mphi) generated by stimulation with lipopolysaccharide (LPS) in the presence of IgG immune complexes. Type II activated Mphi produce high levels of IL-10 and low levels of IL-12 relative to classically activated Mphi stimulated with LPS alone.
GDS2043	8	Analysis of testicular Sertoli cells (TSCs) treated with bisphenol A (BPA) for up to 12 hours. BPA, an industrial chemical that acts as an environmental estrogen, induces TSC death. Results provide insight into the mechanisms underlying TSC injury, which is accompanied by ER stress, induced by BPA.
GDS2044	6	Analysis of primary dermal fibroblasts treated with the DNA methyltransferase inhibitor 5-aza-2'-deoxycytidine (Aza-dC) for 96 hours. This study seeks to identify developmental regulator genes whose expression in terminally differentiated cells is inhibited by DNA methylation.
GDS2047	12	Analysis of RAW 264.7 macrophages exposed to carbon monoxide (CO) for 3 hours and subsequently treated with lipopolysaccharide (LPS) for up to 4 hours. CO suppresses proinflammatory responses elicited by LPS. Results indicate that PPARgamma mediates the anti-inflammatory effects of CO.
GDS2053	12	Analysis of substantia nigrae (SN) injured by treatment with the dopaminergic neurotoxin 1-methyl-4-phenyl-1,2,3,6-tetrahydropyridine at 1 and 7 days postlesion. Parkinson's disease (PD) culminates in the loss of dopaminergic neurons of the SN. Results provide insight into the pathogenesis of PD.
GDS2060	4	Analysis of primary myotubes expressing wild-type or inactive truncated Egr3. Transcription factor Egr3 activity is critical for the development of muscle spindles, skeletal muscle stretch receptors that mediate axial and limb proprioception.
GDS2061	5	Analysis of interleukin 2 (IL-2)-deficient, Foxp3-expressing regulatory T (Treg) cells. Foxp3+ Treg cells mediate dominant immune tolerance to self. Treg cells express IL-2 receptor alpha-chain CD25, but the role of IL-2 has been controversial to date. Results identify a role for IL-2 in Treg cells.
GDS2069	6	Analysis of olfactory epithelia from Kruppel-like transcription factor 7 (KLF7) knockout mutants. Kruppel-like transcription factors are important regulators of cell proliferation and differentiation in several organ systems. KLF7 knockout leads to impaired axon projection in the olfactory system.
GDS2077	12	Analysis of uteri from adult ovariectomized animals treated with estren, estradiol, dihydrotestosterone, or 19-nortestosterone for 2 or 24 hours. Estren is a synthetic steroid. Results provide insight into the molecular and physiological effects of estren on the uterus.
GDS2078	10	Analysis of uteri from adult ovariectomized estrogen receptor alpha (ERalpha) null mutants treated with estren, estradiol, or 19-nortestosterone for 2 or 24 hours. Estren is a synthetic steroid. Results provide insight into the dependence of gene responses induced by estren in the uterus on ERalpha.
GDS2082	23	Analysis of hippocampi of 2-month-old young and 15-month-old middle-aged animals. The hippocampal formation is one of the brain areas most affected by aging. Results provide insight into molecular changes accompanying the early stages of age-related memory decline.
GDS2091	18	Analysis of chondrocytes, fibroblasts, and osteoblasts treated with the DNA demethylating agent 5-aza-2'-deoxycytidine (5-aza-2dC). DNA methylation contributes to transcriptional silencing. Results identify genes whose expression is inhibited by DNA methylation in terminally differentiated cells.
GDS2092	10	Analysis of CD4+ splenocytes 6 hours after surgically induced sepsis. CD4+ splenocytes either undergo apoptosis or become Th2 polarized within 24 hours of the onset of sepsis.
GDS2098	21	Expression profiling of normal whole testes at various stages of development from gestation day 11 to postnatal day 2.
GDS2099	12	Expression profiling of postnatal day 1 transgenic bladders expressing enhanced green (EGFP) or yellow fluorescent proteins (EYFP).
GDS2100	15	Analysis of Peyer's patches (PPs) and mesenteric lymph nodes (MLNs) infected with enteric pathogen Yersinia enterocolitica. PP and MLN removed from animals at various time points up to 7 days post oral infection. Results provide insight into the host response to pathogens within the PPs and MLNs.
GDS2103	5	Analysis of cancerous stomach tissues of human gastrin overexpressing transgenic animals 6 months following infection with Helicobacter felis. Gastrin overexpression and H. felis infection synergistically accelerate gastric cancer in this model. Results identify gastric cancer-specific genes.
GDS2112	15	Analysis of spermatogonial stem cells (SSCs) at various time points following withdrawal and replacement of glial cell line-derived neurotrophic factor (GDNF) and GDNF-family receptor alpha-1 (GFRalpha1). Results provide insight into the mechanisms of GDNF-supported in vitro self-renewal of SSCs.
GDS2115	12	Comparison of terminal end buds (TEBs) and ducts from 5-week-old mammary glands. TEBs and ducts perform specialized functions for ductal invasion and branching. Results provide insight into the epithelial-stromal crosstalk that drives mammary morphogenesis.
GDS2123	6	Analysis of brown fat cells lacking PGC-1alpha or both PGC-1alpha and PGC-1beta. PGC-1alpha is required for the thermogenic function of brown fat cells, and PGC-1beta is the closest homolog of PGC-1alpha. Results provide insight into the specific roles of PGC-1alpha and PGC-1beta in brown fat cells.
GDS2124	19	Analysis of NIH3T3 cells treated with the ERK inhibitor U0126 before or after the addition of the ERK activator FGF. Cells stimulated with FGF for up to 12 hours. Results identify genes regulated by the ERK pathway during G0/G1 to S phase transition.
GDS2134	10	Analysis of ventricles of mutants with mild ventricular disorganization and limited hypertrophy or with severe hypertrophy and fibrosis. Mutants possess familial cardiac hypertrophy (CH) associated mutations in alpha-tropomyosin. Results provide insight into mechanisms that mediate the onset of CH.
GDS2135	23	Analysis of prefrontal cortex (PFC) of animals at 2 to 10 weeks of age. Although the basic laminar structure of the PFC is established in utero, extensive remodeling continues into adolescence. Results map the overall pattern of changes in cortical gene transcripts during postnatal development.
GDS2138	4	Analysis of NF639 breast cancer cells resistant to growth inhibition by green tea polyphenol epigallocatechin 3-gallate (EGCG) after initial EGCG sensitivity. EGCG inhibits growth of NF639 cells by inhibiting Her-2/Neu signaling. Results provide insight into mechanisms underlying EGCG resistance.
GDS2139	23	Analysis of the dorsal skin of animals treated with the tyrosine kinase receptor Erbb2 inhibitor AG825 and subsequently exposed to UV radiation. Skin examined 6 and 12 hours after UV irradiation. Results provide insight into the role of Erbb2 in the response to UV and in UV-induced pathologies.
GDS2141	4	Analysis of small intestines of adult animals containing a homozygous null deletion of the gene for protein kinase C alpha (PKCa). PKCa knockouts show an elevated tendency to develop spontaneous intestinal tumors. Results provide insight into the role of the PKCa isoform in colorectal cancer.
GDS2144	8	Analysis of cochlear nucleus (CN) at postnatal days 7 (P7), 14, and 21. Deprivation of auditory nerve input from P7 to P14 results in neuron death in the anteroventral CN. Results provide insight into the molecular basis underlying this critical period of susceptibility to loss of afferent input.
GDS2147	6	Analysis of lungs 1 or 8 weeks following induction in smooth muscle of a dominant negative mutant form of type 2 bone morphogenic protein receptor (BMPR2). Results provide insight into the pathogenesis of hereditary pulmonary arterial hypertension (PAH), a disorder associated with BMPR2 mutations.
GDS2149	8	Analysis of PGC-1alpha null brown adipocytes treated with cAMP for 4 hours. PGC-1alpha is required for the thermogenic function of brown fat cells, and cAMP plays a role in thermogenesis. Results provide insight into the role of PGC-1alpha in the global transcriptional response to cAMP.
GDS2150	12	Comparison of male and female spleens at pre-puberty, puberty, and post-puberty. Results provide insight into the differences in immune responses between males and females during puberty.
GDS2151	12	Analysis of C2C12 skeletal muscle cells following shRNA knockdown of the RNA helicases p68 and p72. C2C12 myoblasts cultured in differentiation medium to induce differentiation into skeletal muscle cells. Results provide insight into the role of p68/p72 in skeletal muscle cell differentiation.
GDS2152	12	Analysis of C2C12 skeletal muscle cells following shRNA knockdown of the RNA helicases p68 and p72. C2C12 myoblasts cultured in differentiation medium to induce differentiation into skeletal muscle cells. Results provide insight into the role of p68/p72 in skeletal muscle cell differentiation.
GDS2156	8	Analysis of two-cell stage embryos maternally depleted for BRG1, a catalytic subunit of SWI/SNF-related chromatin remodeling complexes. After fertilization, the embryo shifts from maternal to zygotic genome expression. Results provide insight into the role of Brg1 in this transition.
GDS2157	7	Analysis of Hoechst dye 33342-effluxing side population cells (SPs) from the mammary glands of 4 to 6 week old C57/BL6 virgins. Results provide insight into the stem cell potential of mammary gland SPs.
GDS2158	23	Analysis of regenerating gastrocnemius muscles of emerin and lamin A/C knockout mutants at various time points up to 4 days following treatment with cardiotoxin to induce muscle injury. Mutations in emerin and lamin A/C cause Emery-Dreifuss muscular dystrophy (EDMD).
GDS2159	96	Analysis of the T8 spinal cord segment up to 28 days after moderate contusion injury. Gene expression at the site of impact compared to that at the adjacent rostral and caudal regions. Results provide insight into the pathophysiology of secondary responses after moderate spinal cord injury (SCI).
GDS2160	4	Analysis of hypoxic fibroblasts bearing deletions in the CH1 domains of 1 allele of p300 and 2 alleles of CBP. CH1 domains interact with the C-TAD domain of hypoxia-inducible transcription factors HIF-1a and -2a. Results provide insight into the role of CH1 domains in the hypoxia response.
GDS2161	12	Analysis of hypoxic fibroblasts with deletions in the CH1 domains of p300 and CBP combined with a p300 or CBP allele knockout. CH1 domains interact with the C-TAD domain of hypoxia-inducible transcription factors HIF-1a and -2a. Results provide insight into the role for CH1 domains in hypoxia.
GDS2162	16	Analysis of trichostatin A (TSA)-treated hypoxic fibroblasts with deletions in CH1 domains of p300 and CBP, and a p300 or CBP allele knockout. TSA is a histone deacetylase inhibitor. Results provide insight into the role of deacetylase activity in CH1-independent hypoxia inducible transcription.
GDS2163	4	Analysis of Paneth cells harvested by LCM from germ-free animals and previously germ-free animals reconstituted with normal intestinal flora. Paneth cells are key effectors of small intestinal antimicrobial defense. Results provide insight into how intestinal surfaces cope with microbial challenges.
GDS2165	7	Analysis of female C57BL/6 lungs at various time points after influenza A virus or Streptococcus pneumoniae infection. Secondary bacterial infection during or after influenza recovery is common cause of pneumonia (PN). Results provide insight into molecular pathogenesis of severe infectious PN.
GDS2167	6	Analysis of LbetaT2 pituitary gonadotrope cells at various time points up to 6 hours following treatment with activin. Activin, a member of the follicle stimulating hormone (FSH) beta superfamily of ligands, stimulates the secretion FSH from the gonadotrope cells of the anterior pituitary.
GDS2169	48	Analysis of cerebella of transgenics expressing mutant huntingtin (htt) exon 1 protein in nucleus only or in both nucleus and cytoplasm. The polyglutamine (polyQ) expansion in htt results in Huntington's disease (HD). Results provide insight into the impact of subcellular location of polyQ in HD.
GDS2172	4	Analysis of left ventricles of interleukin (IL)-18 null mutants following surgical transaortic constriction (TAC) to induce cardiac hypertrophy (LVH) by pressure overload. IL-18 is a cardiotropic proinflammatory cytokine. Results provide insight into the role of IL-18 in the hypertrophic response.
GDS2177	39	Analysis of pancreata and submandibular and lacrimal glands from 6-, 9-, and 15-week-old NOD/scid animals, respectively, before the onset of autoimmune destruction of the tissues. The NOD/scid animal is a model for type 1 diabetes. The three organs examined are autoimmune targets in type 1 diabetes.
GDS2178	39	Analysis of pancreata and submandibular and lacrimal glands from 6-, 9-, and 15-week-old NOD/scid animals, respectively, before the onset of autoimmune destruction of the tissues. The NOD/scid animal is a model for type 1 diabetes. The three organs examined are autoimmune targets in type 1 diabetes.
GDS2179	39	Analysis of pancreata and submandibular and lacrimal glands from 6-, 9-, and 15-week-old NOD/scid animals, respectively, before the onset of autoimmune destruction of the tissues. The NOD/scid animal is a model for type 1 diabetes. The three organs examined are autoimmune targets in type 1 diabetes.
GDS2184	4	Analysis of embryonic day 14.5 humeri of runt-related transcription factor 2 (Runx2) deficient animals. Runx2 is an essential factor for skeletogenesis and heterozygous loss causes cleidocranial dysplasia. Results provide insight into the molecular mechanisms underlying skeletogenesis.
GDS2185	4	Analysis of embryonic day 14.5 humeri of runt-related transcription factor 2 (Runx2) deficient animals. Runx2 is an essential factor for skeletogenesis and heterozygous loss causes cleidocranial dysplasia. Results provide insight into the molecular mechanisms underlying skeletogenesis.
GDS2186	4	Analysis of embryonic day 14.5 humeri of runt-related transcription factor 2 (Runx2) deficient animals. Runx2 is an essential factor for skeletogenesis and heterozygous loss causes cleidocranial dysplasia. Results provide insight into the molecular mechanisms underlying skeletogenesis.
GDS2187	7	Analysis of embryonic stem (ES) cells stably-transduced with a triple-fusion (TF) construct consisting of fluorescence, bioluminescence, and positron emission tomography reporter genes. Results provide insight into the feasibility of using the TF construct to track cells in vivo.
GDS2197	28	Analysis of retroperitoneal white adipose tissue (WAT) of C57BL/6J males fed a diet containing 0.5% trans-10 ,cis-12 conjugated linoleic acid (t10c12 CLA) for up to 17 days. Results provide insight into the mechanisms underlying the reduction in fat content of mice WAT in response to t10c12 CLA.
GDS2202	16	Analysis of the epidididymis of animals at various ages from gestational day 12 to post-natal day 2. Results provide insight into the molecular events involved in testicular development.
GDS2203	19	Analysis of the ovary of animals at various ages from gestational day 12 to post-natal day 2. Results provide insight into the molecular events involved in ovary development.
GDS2208	10	Expression profiling of uteri from ovariectomized C57BL/6 animals at various time points up to 24 hours following treatment with estradiol (E2). E2 plays a critical role in regulating the growth, differentiation, and secretory function of the uterus.
GDS2209	6	Analysis of spinal cord (SC) and dorsal root ganglion (DRG). The central nervous system (CNS) comprises the brain and SC; the peripheral nervous system (PNS) includes spinal and cranial nerves along with their associated DRGs. Results identify gene expression differences between the CNS and the PNS.
GDS2211	4	Analysis of intestinal epithelial cells (IECs) from toll-like receptor 5 (TLR5) null animals stimulated with flagellin. TLR5 mediates the immune response to flagellin. Results provide insight into the role of IECs in the innate immune response mediated by TLR5.
GDS2212	4	Analysis of CD11c positive intestinal lamina propria cells (LPC) from toll-like receptor 5 (TLR5) null animals stimulated with flagellin. TLR5 mediates the immune response to flagellin. Results provide insight into the role of CD11c positive LPCs in the innate immune response mediated by TLR5.
GDS2218	33	Analysis of developing lungs of animals subjected to hypoxia at 10% oxygen. Animals subjected to hypoxia at fetal day 21 or at birth for 2 or 6 hours. Results provide insight into the relationship between oxygen deficiency and gene expression in the perinatal lung.
GDS2222	4	Comparison of XY and XX gonadal somatic support cells (SSCs) at embryonic day 13. SSCs express gonadal sex determining (GSD) genes that initiate development of fetal testes and ovaries, and give rise to Sertoli cells in XY and granulosa cells in XX gonads. Results identify potential GSD genes.
GDS2223	4	Comparison of male and female whole gonads at embryonic day 13 (E13). At E13, primordial germ cells enter mitotic arrest in male gonads and meiotic prophase in female X gonads. Results provide insight into the biological processes regulating early gonadal differentiation.
GDS2224	10	Analysis of small bowels at various time points up to 14 days following surgery to induce the formation of intra-abdominal adhesions. Adhesions in the peritoneal cavity are a cause of intestinal obstruction. Results provide insight into the pathogenesis of complications following adhesion formation.
GDS2226	32	Analysis of hippocampi from 8 inbred strains. The hippocampus is a key area of the brain involved in behaviors such as learning, memory, anxiety, and aggression. Results provide insight into strain-specific gene expression differences and their relationship to phenotypic variables such as behavior.
GDS2227	21	Comparison of cells induced to differentiate into dopaminergic neurons by guided differentiation (GD) to those induced to differentiate into embryoid bodies (EBs) by random differentiation (RD). Cells at 3 stages of differentiation in the GD model and days 4 to 21 EBs in the RD model compared.
GDS2232	24	Analysis of adrenal glands of wild type animals at various time points after transferring the animals from a light-day cycle to constant darkness. Results provide insight into the function of the adrenal cortical clock.
GDS2233	6	Analysis of adrenal glands of Per2/Cry1 double mutant animals at 46 and 54 hours after transferring the animals from a light-day cycle to constant darkness. Per2/Cry1 double mutants lack a circadian clock. Results identify clock-regulated genes in the adrenal that are not necessarily rhythmic.
GDS224	6	Part of a cross comparison of DNA microarray platforms and linear amplification methods. Double and single round amplified liver and spleen RNA analyzed on a cDNA array.
GDS2248	5	Comparison of lungs of animals expressing a dominant negative type II bone morphogenic protein receptor (BMPRII) in smooth muscles to those with pulmonary arterial hypertension (PAH) induced by acute exposure to hypobaric hypoxia. BMPRII mutations are responsible for the majority of hereditary PAHs.
GDS225	6	Part of a cross comparison of DNA microarray platforms and linear amplification methods. Single round amplified liver, spleen and universal RNA analyzed on a cDNA array.
GDS2253	9	Expression analysis of mammary stem cells, colony-forming progenitor cells and myoepithelial cells. Data reveal that the molecular features of stem cells are intermediate between progenitor and myoepithelial cells, and may provide insight into mammary stem cell self-renewal and differentiation.
GDS2254	9	Analysis of mammary stem cells, colony-forming progenitor cells, and myoepithelial cells. Results provide insight into the molecular mechanisms regulating mammary stem cell self-renewal and differentiation.
GDS2258	15	Analysis of heart left ventricles (LVs) of animals with pressure overload LV hypertrophy (LVH) caused by transverse aortic constriction. Pressure overload on the heart resulting from chronic hypertension or aortic stenosis is a stimulus for LVH. Results provide insight into the pathogenesis of LVH.
GDS2264	8	Analysis of adult C57BL/6 or MRL/MpJ hearts at various time points up to 60 days following left anterior descending (LAD) coronary artery ligation-induced myocardial injury. Results provide insight into the reparative myocardial mechanisms in the two strains following injury.
GDS2265	6	Analysis of C2C12 myoblasts treated with supraphysiological levels of sodium pyruvate for 72 hours. Pyruvate increases mitochondrial biogenesis in muscle myoblasts. Results provide insight into the impact of altering energy provision on mitochondrial biogenesis in muscle cells.
GDS2266	4	Analysis of CD4/CD8 double positive (DP) thymocytes treated with the glucocorticoid (GC) dexamethasone for 3 hours. GC treatment induces the apoptosis of CD4/CD8 DP thymocytes. Results provide insight into the molecular mechanisms underlying this apoptotic effect.
GDS227	4	Part of a cross comparison of DNA microarray platforms and linear amplification methods. Single round amplified liver and spleen RNA analyzed on Affymetrix array.
GDS2274	8	Analysis of transcription factor Aire deficient medullary thymic epithelial cells with low or high CD80 expression. Aberrent expression of tissue-restricted antigens, called promiscuous gene expression (PGE), is a property of the thymic stroma. Results provide insight into the role of Aire in PGE.
GDS2276	16	Analysis of transgenic embryonic stem cells induced with doxycycline to express neurogenin 3 (Ngn3) and differentiated for 3 or 10 days as embryoid bodies. Ngn3 is required for pancreatic islet development. Results provide insight into Ngn3-regulated molecular events during development.
GDS2277	18	Analysis of ribonucleoprotein (RNP) and polysome fractions of prepuberal and adult testes. Protein synthesis occurs on polysomes and translationally inactive mRNAs are sequestered as RNPs. Results provide insight into the translation state of individual mRNAs as spermatogenesis proceeds.
GDS2281	4	Analysis of embryos and brains of newborns with maternal or paternal uniparental duplications (UpDps) of chromosome 7 regions. Translocation used to produce UpDps. Results provide insight into the extent and distribution of imprinted genes.
GDS2282	13	Analysis of various tissues from animals bearing maternal or paternal uniparental duplications (UpDps) of chromosome 7 regions. Translocation used to produce UpDps proximal and distal to the breakpoint. Results provide insight into the extent and distribution of imprinted genes.
GDS2283	4	Analysis of embryos and brains of newborns with maternal or paternal uniparental duplications (UpDps) of chromosome 7 regions. Translocation used to produce UpDps. Results provide insight into the extent and distribution of imprinted genes.
GDS2284	13	Analysis of various tissues from animals bearing maternal or paternal uniparental duplications (UpDps) of chromosome 7 regions. Translocation used to produce UpDps proximal and distal to the breakpoint. Results provide insight into the extent and distribution of imprinted genes.
GDS2285	11	Analysis of various tissues from animals bearing maternal or paternal uniparental duplications (UpDps) of chromosome 7 regions. Translocation used to produce UpDps proximal and distal to the breakpoint. Results provide insight into the extent and distribution of imprinted genes.
GDS2288	9	Analysis of small intestines of animals 3 hours after ingesting bovine lactoperoxidase (LPO). LPO is a component of milk and exhibits antiviral activities as well as immuno-modulatory effects. Results provide insight into the effect of LPO on the digestive tract.
GDS2289	4	Analysis of skeletal muscles of transgenics (trs) overexpressing PPARalpha. Trs overexpressing PPARalpha develop glucose intolerance despite protection from diet-induced obesity. Results provide insight into the role of PPARalpha in the development of insulin-resistant diabetes.
GDS2291	4	Analysis of livers of transgenics overexpressing lipin 1-beta, an alternative form of lipin 1 containing a 33 amino acid insertion. Mutations in the gene encoding lipin 1 cause hepatic steatosis in fld animals, a genetic model of lipodystrophy. Results provide insight into the function of lipin 1.
GDS2292	4	Analysis of livers of animals fed an atherogenic diet with either a 14% or 60% fat content for 6 or 24 weeks. Results provide insight into the molecular basis of atherogenic diet-induced liver injury.
GDS2294	6	Analysis of embryonic stem cells lacking histone deacetylase 1 (HDAC1). HDACs catalyze the removal of acetyl groups from core histones resulting in chromatin compaction. Results provide insight into the role of HDAC1 in transcriptional regulation.
GDS2300	6	Comparison of oocytes at the germinal vesicle stage (GV) to those at the metaphase II (MII) stage. GV-stage oocytes are transcriptionally silent. Results show that the destruction of transcripts that occurs during oocyte maturation is selective.
GDS2303	8	Analysis of livers of LDL receptor (LDLr) knockout (KO) mutants overexpressing ATP binding cassette transporter A1 (ABCA1), responsible for cellular lipid efflux. LDLr KO is a model of hypercholesterolemia. Results provide insight into the role of ABCA1 in cholesterol metabolism and atherosclerosis.
GDS2304	18	Analysis of hearts after acute or chronic induction of a transgenic Akt1 kinase. Acute activation results in reversible hypertrophy, while chronic activation induces transition to failure. Results provide insight into the mechanisms involved in the development of cardiac hypertrophy and failure.
GDS2308	18	Analysis of hearts after acute or chronic induction of a transgenic Akt1 kinase. Acute activation results in reversible hypertrophy, while chronic activation induces transition to failure. Results provide insight into the mechanisms involved in the development of cardiac hypertrophy and failure.
GDS2309	11	Analysis of brains of beta-4 nicotinic acetylcholine receptor (nAChR) subunit null mutants. nAChRs are pentameric ion channels. Results provide insight into the molecular basis of the beta-4 subunit's role in the bradycardic response to vagal stimulation, nicotine-induced seizure, and anxiety.
GDS2312	36	Analysis of various skeletal muscles of trangenics expressing the human Met9Arg alpha-tropomyosin slow mutant gene, a model of nemaline myopathy (NM). NM, a non-dystrophic congenital myopathy, is a variably severe neuromuscular disorder. Results provide insight into the pathogenesis of NM.
GDS2314	6	Analysis of placentas of C57BL animals following antenatal steroid (AS) treatment using dexamethasone. AS therapy is used to promote fetal lung maturation. Results provide insight into the risks associated with AS therapy.
GDS2316	21	Analysis of pressure-overloaded (PO) heart ventricles of animals heterozygous for the second exon deletion of Gata4, a transcription factor. PO induced by transverse aortic constriction. Results provide insight into the role of Gata4 in the regulation of pathways necessary for cardiac hypertrophy.
GDS2319	6	Analysis of inguinal adipose tissue from genetically identical inbred C57BL/6J males exhibiting high or low weight gain after 4 weeks on a high saturated fat diet. Results provide insight into the role of epigenetic mechanisms in the susceptibility to obesity.
GDS2320	8	Analysis of hypothalami from genetically identical inbred C57BL/6J males exhibiting high or low weight gain after several weeks on a high saturated fat diet. Results provide insight into the role of epigenetic mechanisms in the susceptibility to obesity.
GDS2322	24	Analysis of VEGF receptor Flk1-expressing cells isolated from embryoid bodies up to 8 days post-differentiation. Flk1-expressing cells have developmental potential uniquely restricted to hematopoietic and endothelial lineages. Results provide insight into early vascular development.
GDS2327	6	Analysis of tolerant, naÃ¯ve, and memory CD8+ T cells purified from TCRxGag transgenics. T cell tolerance to self-proteins prevents autoimmunity but impedes the response to tumor-associated antigens. Results provide insight into the feasibility of rescuing tolerant cells for tumor immunotherapy.
GDS2329	66	Analysis of left heart ventricles (LV) at various time points up to 48 hours following surgically induced acute myocardial infarction (AMI). Ischemic/infarcted tissue, surviving free wall, and the interventricular septum of LV examined. Results provide insight into the molecular pathogenesis of AMI.
GDS233	12	Cardiotoxin injected into mouse gastrocnemius muscle to induce muscle regeneration. Muscles profiled at 27 time points (0-40 days) post-injection. Transcriptional regulatory pathways defined.
GDS2330	66	Analysis of left heart ventricles (LV) at various time points up to 48 hours following surgically induced acute myocardial infarction (AMI). Ischemic/infarcted tissue, surviving free wall, and the interventricular septum of LV examined. Results provide insight into the molecular pathogenesis of AMI.
GDS2331	66	Analysis of left heart ventricles (LV) at various time points up to 48 hours following surgically induced acute myocardial infarction (AMI). Ischemic/infarcted tissue, surviving free wall, and the interventricular septum of LV examined. Results provide insight into the molecular pathogenesis of AMI.
GDS2334	36	Temporal analysis of embryonic Myf-5/Myod null fibroblasts tranduced with a Myod-estrogen receptor hormone binding domain fusion protein alone or in combination with a constitutively expressed Myog. Results provide insight into the roles of Myod and Myog in muscle differentiation.
GDS2335	12	Analysis of experimental type 1 diabetic cardiac muscles of NMRI males subjected to endurance training for up to 5 weeks. Diabetes induced by a single peritoneal injection of streptozotocin.
GDS234	54	Cardiotoxin injected into gastrocnemius muscle to induce muscle regeneration. Muscles profiled at 27 time points (0-40 days) post-injection. Transcriptional regulatory pathways defined.
GDS2344	9	Analysis of three regions of the brain that are dopamine targets and associated with addiction: bed nucleus of the stria terminalis (BNST), nucleus accumbens, and dorsal striatum. Tissues excised from the brains of 12-week-old C57BL/6J males.
GDS2359	6	Analysis of skins of interferon regulatory factor 6 (IRF6) null mutants at embryonic day 17.5. Genetic variations in IRF6 are associated with cleft lip and palate in humans. Results provide insight into the role of IRF6 in epidermal development.
GDS236	10	Examination of mdx mouse, Duchenne muscular dystrophy model. 16 week regenerating mdx muscle analyzed in search for salvage pathways that maintain skeletal muscle integrity in the absence of functional dystrophin protein.
GDS2360	9	Analysis of whole mammary glands (no.4 inguinal) of C57BL/6J animals during puberty, pregnancy, lactation, and involution. Mammary glands examined during puberty were obtained from virgins.
GDS2371	28	Analysis of hearts of dominant negative thyroid hormone receptor (TR) transgenics after treatment with the peroxisome proliferators activated receptor alpha (PPARalpha) agonist WY14643. Results provide insight into the crosstalk between TR and PPARalpha in the heart.
GDS2383	4	Analysis of cultured molar teeth from embryonic day 14 fetuses following in vitro treatment with 2,3,7,8-tetrachlorodibenzo-p-dioxin (TCDD), a potent toxic dioxin. Results provide insight into the molecular basis of the retardation of dentin mineralization caused by TCDD.
GDS2387	8	Analysis of the polysomal maternal mRNA (MmRNA) populations of oocytes and late one-cell stage embryos. Results provide insight into the mechanisms that regulate the stage-specific translation of MmRNAs in early development.
GDS239	8	Ozone is an environmental pollutant associated with exacerbation of cardiopulmonary diseases like asthma. HeJ (Tlr4 mutant) and OuJ (wild type) exposed continuously to air or 0.3 ppm of ozone, and lungs examined.
GDS2390	8	Analysis of four spermatic subpopulations: type A and type B spermatogonia, pachytene spermatocytes, and round spermatids. The X and Y chromosomes are subject to meiotic sex chromosome inactivation in the mammalian male germline. Results provide insight into the extent of postmeiotic X silencing.
GDS2391	6	Analysis of brain striatum of PGC-1alpha transcriptional coactivator null mutants. PGC-1alpha regulates several metabolic processes. Altered energy metabolism is implicated in Huntington's disease (HD). Results provide insight into the role of PGC-1alpha in HD pathogenesis.
GDS2398	4	Analysis of hematopoietic stem cells (HSCs), progenitor cells (HPCs), and granulocytes. Short-term (ST) and long-term (LT) repopulating HSCs examined. Results provide insight into the basis of the differences observed in cloning efficiency of each cell type in somatic cell nuclear transfer.
GDS240	5	Study of IL-4 dependent alternatively activated macrophages (AAM). AAM implicated in pulmonary diseases like allergic asthma and nematode infections. Macrophages extracted from peritoneal cavity of wildtype and mutant (IL4--) mice infected with nematode.
GDS2400	4	Analysis of T cells anergized in vitro with plate-bound anti-CD3. Anergy is a hyporesponsive state resulting from the engagement of the T cell receptor in the absence of CD28 costimulation. Results provide insight into the mechanistic basis of T cell anergy.
GDS2406	4	Analysis of lungs of embryonic day 18.5 transgenic embryos overexpressing Nmyc in the lung epithelia. Nmyc is a member of a family of proto-oncogenes that encode basic helix-loop-helix-leucine zipper proteins. Results provide insight into the function of Nmyc in the developing lung.
GDS2408	4	Analysis of total and polysomal RNAs from B cells stimulated with B cell-activating factor of the TNF family (BAFF). BAFF promotes B cell survival. Results provide insight into the signaling mechanisms underlying BAFF-mediated B cell survival.
GDS241	24	Temporal study of lung alveoli destruction induced by caloric restriction. Alveoli number and surface area are linked to oxygen consumption, and calorie restriction lowers oxygen consumption.
GDS2410	21	Analysis of RAW 264.7 macrophage cells treated with edema toxin (EdTx) for 3 or 6 hours. EdTx is an adenylyl cyclase enzyme produced by Bacillus anthracis. It converts ATP to cAMP, resulting in interstitial edema in anthrax patients. Results provide insight into the effect of EdTx in the host cell.
GDS2411	6	Analysis of preleukemic hematopoietic stem cells from animals knocked down for the transcription factor PU.1. PU.1 knockdown leads to acute myeloid leukemia in the animal. Results provide insight into the molecular changes preceding malignant transformation.
GDS2412	6	Analysis of C2C12 skeletal myoblasts induced to differentiate into myotubes in vitro. Results provide insight into the role of nuclear envelope transmembrane proteins in myogenesis.
GDS2413	14	Analysis of liver of C57BL/6 males maintained on a high-fat high-calorie diet supplemented with 0.04% resveratrol, a compound in red wine that extends lifespan of diverse species. Results provide insight into molecular basis of increased lifespan and improved health associated with resveratrol.
GDS242	8	Study of alveolar septation using the Mg-delta strain of fibrillin-1 deficient mice which display an early defect in alveolar septation, and serve as a model for Marfan syndrome and emphysema.
GDS2420	6	Analysis of mock and deltaNp73alpha-expressing C2C12 myoblasts 6 and 24 hours after shifting the cells to a differentiation medium. DeltaNp73alpha, a p73alpha isoform, functions as a transdominant inhibitor of other p53 family members, interfering with multiple developmental programs.
GDS2421	4	Analysis of embryonic fibroblasts after treatment with fibroblast growth factor 2 (FGF2) at 4, 13, and 40 ng/ml for 24 hours. FGF2 promotes the self-renewal of embryonic stem cells (ESCs) . Results provide insight into the molecular mechanisms underlying ESC self-renewal in response to FGF2.
GDS243	8	Study of alveolar septation using the Mg-delta strain of fibrillin-1 deficient mice which display an early defect in alveolar septation, and serve as a model for Marfan syndrome and emphysema.
GDS2433	16	Analysis of microdissected resting limbal epithelial basal cells (LE) and central corneal epithelial (CE) basal cells of the eye. LE are enriched in corneal epithelial stem cells, CE in transient amplifying cells. Results provide insight into the molecular nature of the two basal cell populations.
GDS2434	30	Analysis of olfactory epithelia (OE) of scavenger receptor A (SR-A) mutants at up to 48 hours after olfactory bulbectomy (OBX). OBX induces apoptotic death of olfactory sensory neurons and recruitment of macrophages to the OE. SR-A mediates the binding of macrophages to apoptotic cells.
GDS244	8	Study of alveolar septation using the Mg-delta strain of fibrillin-1 deficient mice which display an early defect in alveolar septation, and serve as a model for Marfan syndrome and emphysema.
GDS2440	4	Analysis of dendritic cell (DC) development from Flt3(+)CD11b(+) DC progenitors. DC progenitors treated with GM-CSF for 7 and 10 days to induce differentiation. DCs differentiated for 10 days were subsequently treated with TNFalpha to induce maturation.
GDS2442	6	Analysis of livers of animals with decreased serum insulin-like growth factor-I (IGF-I) levels. The liver is the major source of serum IGF-I. The level of serum IGF-I is correlated to bone mineral density (BMD) and fracture risk. Results provide insight into the relationship between IGF-I and BMD.
GDS2443	10	Analysis of laser-microdissected stromal cells from prostate intraepithelial neoplasias and invasive prostate tumors. Results provide insight into the response of stromal cells to tumor invasion.
GDS245	5	A-J mice treated intratracheally with saline or IL13. Airway epithelial cells analyzed as they differentiate into goblet cells. Goblet cells increase mucus production which is a characteristic phenotype of allergic asthma.
GDS2454	9	Analysis of CD11b+ splenocytes from tumor-bearing animals. Tumor development often leads to the accumulation of CD11b+ GR-1 myeloid cells. Results provide insight into the molecular basis of the immunosuppressive activity exhibited by tumor-induced CD11b+ splenocytes.
GDS2455	8	Analysis of 4 week-old neural retinal leucine zipper (NRL) null retinas expressing photoreceptor-specific nuclear receptor (NR2E3) from the cone-rod homeobox (CRX) promoter. NRL, NR2E3, and CRX control photoreceptor differentiation. Results provide insight into the molecular function of NR2E3.
GDS2456	48	Analysis of tristetrapolin (TTP)-deficient fibroblasts after serum activation and subsequent actinomycin D treatment for up to 120 minutes. TTP is a tandem CCCH zinc finger protein that binds to AU-rich elements in mRNA, leading to increases in the rates of mRNA deadenylation and destruction.
GDS246	11	Analysis of the effects of intermittent hypoxia on brain, heart, lung and muscle tissue. Included as part of a sleep apnea study.
GDS2460	4	Analysis of CD4+ T cells from sanroque mutants that produce antinuclear autoantibodies. sanroque mutants exhibit a phenotype resembling the autoimmune disease systemic lupus erythematosus. Results provide insight into the molecular basis of the autoimmunity in the sanroque strain.
GDS2464	30	Analysis of retinas from R7E animals expressing the mutant ataxin-7, which harbors 90 glutamines. Polyglutamine expansion in ataxin-7 causes spinocerebellar ataxia type 7 (SCA7). Results provide insight into the molecular and cellular pathways involved in polyglutamine-induced retinal degeneration.
GDS2466	6	Comparison of carotid bodies (CBs) of A/J and DBA/2J animals. The CB is the primary hypoxic chemosensory organ. A/J animals are low responders to hypoxia, while DBA/2J animals are high responders. Results provide insight into the mechanisms regulating hypoxic sensitivity in the CB.
GDS247	7	Lung tissue from wild type and Nrf2 knock out mice examined after treatment with 100% oxygen to induce injury. Nrf2 mutant mice have increased susceptibility to hyperoxic lung injury. Search for downstream effector genes regulated by Nrf2.
GDS248	10	Lung tissue from wild type and Nrf2 knock out mice examined after treatment with 100% oxygen to induce injury. Nrf2 mutant mice have increased susceptibility to hyperoxic lung injury. Search for downstream effector genes regulated by Nrf2.
GDS2482	36	Analysis of brain cortices and hippocampi of ras-associated binding protein (Rab) 3A D77G point or knockout mutants. Rab3a is a neuronal GTP-binding protein that binds synaptic vesicles and regulates synaptic transmission. The D77G point mutant exhibits anomalies in circadian behavior.
GDS2483	36	Analysis of brain cortices and hippocampi of ras-associated binding protein (Rab) 3A D77G point or knockout mutants. Rab3a is a neuronal GTP-binding protein that binds synaptic vesicles and regulates synaptic transmission. The D77G point mutant exhibits anomalies in circadian behavior.
GDS249	10	Lung tissue from wild type and Nrf2 knock out mice examined after treatment with 100% oxygen to induce injury. Nrf2 mutant mice have increased susceptibility to hyperoxic lung injury. Search for downstream effector genes regulated by Nrf2.
GDS2496	18	Analysis of lungs of B6C3F1 females 13 weeks following treatment with chemicals that test positive in two-year rodent cancer bioassays. Results provide insight into the feasibility of using expression signatures, as alternatives to standard two-year bioassays, to identify chemical carcinogens.
GDS2497	18	Analysis of livers of B6C3F1 females 13 weeks following treatment with chemicals that test positive in two-year rodent cancer bioassays. Results provide insight into the feasibility of using expression signatures, as alternatives to standard two-year bioassays, to identify chemical carcinogens.
GDS250	8	Analysis of how dexamethasone (DEX) inhibits normal lung septation and alveoli formation, and mechanism by which retinoic acid (ATRA) protects against DEX. Three day old mice treated with ATRA or control. On day 4, half of each group administered DEX.
GDS2509	6	Analysis of livers of copper-transporting ATPase ATP7B null animals. Genetic inactivation of ATP7B causes Wilsonâ€™s Disease (WD), a severe metabolic disorder associated with intracellular copper overload. Results provide insight into the initial events of copper-dependent liver pathology in WD.
GDS251	24	Determination of genetic basis of sensitivity to pulmonary fibrosis induced by bleomycin by comparing susceptible (C57BL6/J) and resistant (Balb/c) strains. C57BL6/J experience inflammatory response then progressive lung disease, Balb/c do not.
GDS2511	9	Comparison of whole brains from C57BL/6 and DBA/2 strains. These two strains differ in their preference for alcohol. Results provide insight into the molecular basis of this difference.
GDS2514	12	Analysis of mammary gland segments from WAPâ€“SVT/t transgenic animals. These animals selectively synthesize the SV40 T/t antigen in mammary gland epithelial (ME) cells and develop breast cancer after the first lactation. Results provide insight into the role of SV40 T/t antigen in tumor formation.
GDS2515	6	Analysis of quadriceps muscles of animals bearing a hypomorphic PGC-1beta mutation. PGC-1beta is a transcriptional coactivator that stimulates mitochondrial biogenesis and respiration of cells. Results provide insight into the function of PGC-1beta in the skeletal muscle.
GDS252	9	Analysis of vascular remodeling following pulmonary hypertension. Lungs of hypoxic treated animals analyzed. Hypoxia induces vasoconstriction then hypertrophy/hyperplasia of pulmonary vascular smooth muscle and endothelial cell proliferation.
GDS2521	9	Analysis of primary megakaryocytes (MK) purified after 3 to 6 days in culture. MKs undergo sequential morphologic and functional transitions that culminate in platelet assembly in proplatelets. Results provide insight into molecular mechanisms underlying MK differentiation and platelet formation.
GDS2524	48	Analysis of white blood cells (WBCs) isolated from spleens of intact and gonadectomized (gdx) males and females up to 14 days after inoculation with Plasmodium chabaudi. Results provide insight into molecular mechanisms mediating the sexual dimorphism in resistance to blood-stage malaria infection.
GDS2525	4	Analysis of mature regulatory T cells (Treg) ablated for the transcription factor Foxp3. Foxp3 is required for the development of Treg cells. Results provide insight into the role of Foxp3 in maintaining the transcriptional and functional program established during Treg cell development.
GDS2531	30	Analysis of brains of animals treated for 12 weeks with the atypical antipsychotic clozapine or the typical antipsychotic haloperidol. Clozapine's use as an antipsychotic is limited by agranulocytosis. Results provide insight into the molecular basis of clozapine's therapeutic and toxic effects.
GDS2532	4	Analysis of uterine tissues of decidualized animals for up to 84 hours after the withdrawal of progesterone to induce a process similar to menstruation. Results provide insight into the molecular mechanisms underlying the remodeling and breakdown of the endometrium during the menstrual cycle.
GDS2537	9	Analysis of brains of animals treated for 4 weeks with the atypical antipsychotic clozapine or the typical antipsychotic haloperidol. Clozapine's use as an antipsychotic is limited by agranulocytosis. Results provide insight into the molecular basis of clozapine's therapeutic and toxic effects.
GDS2540	7	Analysis of E9 mutant embryos lacking the gene for the activity-dependent neuroprotective protein (ADNP). ADNP deficiency results in neural tube closure defects and death at E8.5 to E9.5. Results provide insight into the role of ADNP in embryogenesis at the molecular level.
GDS2552	9	Analysis of neonatal small intestines infected with Aeromonas caviae. A. caviae is associated with human gastrointestinal disease. Strains typically lack virulence factors. Results provide insight into the molecular basis of A. caviae's enteropathogenicity.
GDS2554	26	Analysis of lymphomas of transgenics engineered to constitutively express the dual bromodomain protein Brd2, which causes a malignancy similar to diffuse large B cell lymphoma (DLCL). Results provide insight into the similarity of DLCL lymphomas to activated B cells at the molecular level.
GDS2561	15	Analysis of 2 and 4 week old hearts ablated for menage-a-trois 1 (MAT1), a subunit of the cdk7/cyclin H/MAT1 heterotrimer. Results provide insight into the role of the cdk7/cyclin H/MAT1 complex in cardiac metabolism.
GDS2562	20	Analysis of prostate of animals following castration and subsequent hormone replacement with testosterone. Castration induces prostate involution, while hormone replacement induces regeneration. Results provide insight into the molecular mechanisms regulating prostatic involution and regeneration.
GDS2571	12	Analysis of endothelial cells treated for up to 24 hours with bone morphogenic protein 6 (BMP6). BMP proteins participate in the regulation of angiogenesis in physiological and pathological conditions. Results provide insight into the mechanisms that contribute to BMP-dependent angiogenic signaling.
GDS2576	6	Analysis of 2T3 osteoblasts following 3 days of simulated microgravity using the rotating wall vessel (RWV). Weightlessness or microgravity of spaceflight induces bone loss due in part to decreased bone formation. Results provide insight into the molecular mechanisms regulating bone formation.
GDS2577	32	Comparison of regenerating liver to developing embryonic liver. Regenerating liver examined at time points up to 72 hours after partial hepatectomy. Developing liver examined up to 16.5 days post conception (dpc). Results provide insight into molecular mechanisms regulating renewal and repair.
GDS2602	30	Analysis of cortex and hippocampus in cyclooxygenase (COX)-1 and COX-2 knockouts. COX-1 and COX-2 produce prostanoids from arachidonic acid. Results indicate COX-1 and COX-2 differentially modulate brain gene expression, and give insight into therapeutic and toxicologic effects of COX inhibition.
GDS2605	8	Analysis of subcutaneous fat tissues of type 2 Lepr(db/db) animals supplemented with niacin-bound chromium (NBC) for 10 weeks. The Lepr(db/db) animal is a model for type 2 diabetes with obesity. Results provide insight into the basis of the beneficial effect of NBC on diabetes and obesity.
GDS2610	7	Analysis of brown adipose tissues from glycerol kinase (GK) knockout mutants. GK is at the interface of fat and carbohydrate metabolism and has been implicated in insulin resistance and type 2 diabetes mellitus. Results provide insight into the role of GK in insulin resistance.
GDS2612	15	Analysis of aged skeletal muscles of C57BL/6NHsd animals fed a calorie-restricted diet. Caloric restriction extends the life of this strain by 40%. Results provide insight into the molecular basis of mammalian aging.
GDS2614	6	Analysis of hearts from miRNA-1-2 knockout mutants at postnatal day 10. miRNA-1-2 is a microRNA specific for cardiac and skeletal muscle. Results provide insight into the role of miRNA-1-2 in cardiac development.
GDS2624	4	Analysis of heart ventricles from histone deacetylase-2 (Hdac2) deficient embryos at embryonic day E17.5. The role of the HDAC family in cardiac myocyte homeostasis is complex. Results provide insight into the role of class I HDAC gene Hdac2 in cardiac development.
GDS2629	6	Analysis of skins of embryos lacking Grainyhead-like epithelial transactivator (Get-1). Results provide insight into the role of Get-1 in epidermal differentiation.
GDS2630	8	Analysis of spleens of mutants lacking Nix, a proapoptotic BH3-only factor that is transcriptionally induced during erythropoiesis. Erythropoiesis requires a critical balance between proapoptotic and antipaoptotic pathways. Results provide insight into the role of Nix in erythropoiesis.
GDS2636	6	Analysis of retinas from postnatal day 7 mutants lacking retinoschisin (RS1h), an animal model for retinoschisis (RS). RS is a recessive retinal dystrophy accompanied by macular disease often resulting in early-onset vision loss. Results provide insight into the pathogenesis of RS.
GDS2638	6	Analysis of uteri from overiectomized animals at various lengths of time up to 24 hours following treatment with 17beta-estradiol (E2). Results provide insight into the molecular basis of the uterotrophic effect induced by a physiological dose of E2.
GDS2640	16	Analysis of multiple myeloma (MM) tumors and splenic B cells from transgenics overexpressing XBP-1s. XBP-1s is a spliced isoform of XBP-1, a factor that governs unfolded protein/ER stress response and plasma-cell development. Results provide insight into the role of XBP-1 in MM pathogenesis.
GDS2641	12	Analysis of embryonic fibroblasts from IRAK-4 kinase deficient mutants following stimulation with IL-1beta for 1 or 4 hours. Results provide insight into the role of IRAK-4 in the inflammatory responses mediated by the IL-1 receptor and Toll-like receptor 7.
GDS2647	16	Comparison of whole lungs of wild-type and recombinase activating gene (RAG) deficient animals sensitized and then challenged with the allergen ovalbumin. RAG deficient animals do not develop allergic asthma. Results provide insight into the molecular basis of the allergic asthmatic response.
GDS2648	6	Analysis of myoblasts treated with the saturated fatty acid palmitate. Muscle expression of PPAR coactivator 1 (PGC-1) is reduced in models of obesity. Palmitate decreases the expression of PGC-1. Results provide insight into the molecular basis of the link between overnutrition, obesity, and PGC-1.
GDS2650	12	Analysis of lungs from MyD88 null mutants following Chlamydia pneumoniae infection. Toll-like receptors and key adaptor protein MyD88 play a critical role in inducing immunity against this microorganism. Results provide insight into the molecular mechanisms underlying this MyD88-mediated induction.
GDS2651	4	Analysis of ANA-1 macrophage cells infected with Chlamydia pneumoniae, an intracellular bacterium that causes pneumonia. Results provide insight into the contribution of the macrophage cell type in host defense against C. pneumoniae.
GDS2654	27	Analysis of retinas and hippocampi of SAMP8 and SAMP10 animals at 3 and 16 months of age. SAMP8 and SAMP10 are inbred animal models of accelerated neurological senescence. Results provide insight into the molecular mechanisms underlying neurological aging.
GDS2658	4	Analysis of transgenic hearts overexpressing Sirt1, a class III histone deacetylase. Sirt1 protects against apoptosis and mediates the survival of cardiac myocytes and neurons under stress in vitro. Results provide insight into the in vivo function of Sirt1 in the heart.
GDS2659	10	Analysis of differentiating 3T3-L1 preadipocytes at various time points up to 28 days after induction of adipogenesis using a standard differentiation cocktail of methylisobutylxanthine, dexamethasone, and insulin (MDI). Results provide insight into the molecular mechanisms regulating adipogenesis.
GDS2660	10	Analysis of differentiating 3T3-L1 preadipocytes at various time points up to 28 days after induction of adipogenesis using a standard differentiation cocktail of methylisobutylxanthine, dexamethasone, and insulin (MDI). Results provide insight into the molecular mechanisms regulating adipogenesis.
GDS2661	5	Analysis of various adult tissues, including in white adipose tissue (WAT). The differential expression of genes in WAT was compared to gene expression in differentiating 3T3-L1 preadipocytes (GDS2659).
GDS2662	5	Analysis of various adult tissues, including in white adipose tissue (WAT). The differential expression of genes in WAT was compared to gene expression in differentiating 3T3-L1 preadipocytes (GDS2660).
GDS2666	33	Analysis of R1 embryonic stem cells differentiating into embryoid bodies in vitro. Cells examined at various time points up to 14 days after inducing differentiation. Results provide insight into the molecular mechanisms that drive embryonic stem cell differentiation.
GDS2667	33	Analysis of R1 embryonic stem cells differentiating into embryoid bodies in vitro. Cells examined at various time points up to 14 days after inducing differentiation. Results provide insight into the molecular mechanisms that drive embryonic stem cell differentiation.
GDS2668	33	Analysis of J1 embryonic stem cells differentiating into embryoid bodies in vitro. Cells examined at various time points up to 14 days after inducing differentiation. Results provide insight into the molecular mechanisms that drive embryonic stem cell differentiation.
GDS2669	33	Analysis of J1 embryonic stem cells differentiating into embryoid bodies in vitro. Cells examined at various time points up to 14 days after inducing differentiation. Results provide insight into the molecular mechanisms that drive embryonic stem cell differentiation.
[truncated: 494 more rows]
