# Supplementary material for: Tissue-Specific Functional Networks for Prioritizing Phenotype and Disease Genes
Source: PLoS Comput Biol. 2012 Sep 27;8(9):e1002694. doi: 10.1371/journal.pcbi.1002694 (PMC3459891; doi:10.1371/journal.pcbi.1002694)
Supplement: Dataset S3 — Functional enrichment of top 100 changed genes for each tissue-specific network. (ZIP) [file pcbi.1002694.s003.zip]

Archive with 103 entries (102 files):
- enrichment_result/
- enrichment_result/apex_of_caecum_global.txt
- enrichment_result/caecum_global.txt
- enrichment_result/corpus_striatum_global.txt
- enrichment_result/fundus_stomach_global.txt
- enrichment_result/global_inner_nuclear_layer_retina_layer.txt
- enrichment_result/global_muscle.txt
- enrichment_result/global_olfactory_epithelium.txt
- enrichment_result/global_oocyte.txt
- enrichment_result/global_outer_nuclear_layer_retina_layer.txt
- enrichment_result/global_pyloric_antrum.txt
- enrichment_result/global_skeletal_muscle.txt
- enrichment_result/global_ventricular_zone_brain.txt
- enrichment_result/MA_0000006_global.txt
- enrichment_result/MA_0000009_global.txt
- enrichment_result/MA_0000010_global.txt
- enrichment_result/MA_0000013_global.txt
- enrichment_result/MA_0000014_global.txt
- enrichment_result/MA_0000016_global.txt
- enrichment_result/MA_0000018_global.txt
- enrichment_result/MA_0000023_global.txt
- enrichment_result/MA_0000025_global.txt
- enrichment_result/MA_0000134_global.txt
- enrichment_result/MA_0000139_global.txt
- enrichment_result/MA_0000141_global.txt
- enrichment_result/MA_0000142_global.txt
- enrichment_result/MA_0000145_global.txt
- enrichment_result/MA_0000151_global.txt
- enrichment_result/MA_0000167_global.txt
- enrichment_result/MA_0000168_global.txt
- enrichment_result/MA_0000169_global.txt
- enrichment_result/MA_0000170_global.txt
- enrichment_result/MA_0000171_global.txt
- enrichment_result/MA_0000173_global.txt
- enrichment_result/MA_0000176_global.txt
- enrichment_result/MA_0000179_global.txt
- enrichment_result/MA_0000183_global.txt
- enrichment_result/MA_0000185_global.txt
- enrichment_result/MA_0000189_global.txt
- enrichment_result/MA_0000191_global.txt
- enrichment_result/MA_0000194_global.txt
- enrichment_result/MA_0000195_global.txt
- enrichment_result/MA_0000197_global.txt
- enrichment_result/MA_0000198_global.txt
- enrichment_result/MA_0000207_global.txt
- enrichment_result/MA_0000214_global.txt
- enrichment_result/MA_0000216_global.txt
- enrichment_result/MA_0000232_global.txt
- enrichment_result/MA_0000236_global.txt
- enrichment_result/MA_0000261_global.txt
- enrichment_result/MA_0000276_global.txt
- enrichment_result/MA_0000323_global.txt
- enrichment_result/MA_0000324_global.txt
- enrichment_result/MA_0000325_global.txt
- enrichment_result/MA_0000327_global.txt
- enrichment_result/MA_0000328_global.txt
- enrichment_result/MA_0000333_global.txt
- enrichment_result/MA_0000337_global.txt
- enrichment_result/MA_0000338_global.txt
- enrichment_result/MA_0000339_global.txt
- enrichment_result/MA_0000340_global.txt
- enrichment_result/MA_0000341_global.txt
- enrichment_result/MA_0000346_global.txt
- enrichment_result/MA_0000347_global.txt
- enrichment_result/MA_0000349_global.txt
- enrichment_result/MA_0000352_global.txt
- enrichment_result/MA_0000353_global.txt
- enrichment_result/MA_0000356_global.txt
- enrichment_result/MA_0000358_global.txt
- enrichment_result/MA_0000368_global.txt
- enrichment_result/MA_0000380_global.txt
- enrichment_result/MA_0000381_global.txt
- enrichment_result/MA_0000384_global.txt
- enrichment_result/MA_0000386_global.txt
- enrichment_result/MA_0000389_global.txt
- enrichment_result/MA_0000392_global.txt
- enrichment_result/MA_0000396_global.txt
- enrichment_result/MA_0000397_global.txt
- enrichment_result/MA_0000411_global.txt
- enrichment_result/MA_0000415_global.txt
- enrichment_result/MA_0000581_global.txt
- enrichment_result/MA_0000997_global.txt
- enrichment_result/MA_0001080_global.txt
- enrichment_result/MA_0001273_global.txt
- enrichment_result/MA_0001319_global.txt
- enrichment_result/MA_0001359_global.txt
- enrichment_result/MA_0001459_global.txt
- enrichment_result/MA_0001541_global.txt
- enrichment_result/MA_0001542_global.txt
- enrichment_result/MA_0001910_global.txt
- enrichment_result/MA_0002413_global.txt
- enrichment_result/MA_0002418_global.txt
- enrichment_result/MA_0002431_global.txt
- enrichment_result/MA_0002434_global.txt
- enrichment_result/MA_0002435_global.txt
- enrichment_result/MA_0002443_global.txt
- enrichment_result/MA_0002444_global.txt
- enrichment_result/MA_0002446_global.txt
- enrichment_result/MA_0002449_global.txt
- enrichment_result/MA_0002473_global.txt
- enrichment_result/MA_0002474_global.txt
- enrichment_result/MA_0002636_global.txt
- enrichment_result/MA_0002711_global.txt
