# Supplementary material for: Tissue-Specific Functional Networks for Prioritizing Phenotype and Disease Genes
Source: PLoS Comput Biol. 2012 Sep 27;8(9):e1002694. doi: 10.1371/journal.pcbi.1002694 (PMC3459891; doi:10.1371/journal.pcbi.1002694)
Supplement: Dataset S3 — Functional enrichment of top 100 changed genes for each tissue-specific network. (ZIP) [file pcbi.1002694.s003.zip › enrichment_result/apex_of_caecum_global.txt]

GO:0048513	organ development	biological_process	6.961485031197938E-18	47	95	1574	14467	SLC1A2,SMYD1,FGF4,CRHR2,NEUROG3,TAL2,SCN8A,FGF3,CDK5R1,GPRIN1,ADRA2B,ANK1,TRP53,SOX5,ERCC2,NF1,PAX3,NTRK2,MMP2,RUNX1,CHRNB2,PKD1,NODAL,FGF8,EDA,THRA,EGFR,FOXH1,GRIN2B,P2RX7,TRP73,PAX6,SOX10,FGFR2,MMP14,RUNX2,MSX1,NKX2-6,TGFBR2,NEUROG1,ACVRL1,HOXD13,TRP63,FASL,PAX9,GNAS,NKX2-3
GO:0048731	system development	biological_process	7.643544147765178E-17	50	95	1922	14467	SLC1A2,SMYD1,FGF4,CRHR2,NEUROG3,TAL2,SCN8A,FGF3,CDK5R1,GPRIN1,ADRA2B,ANK1,TRP53,SOX5,ERCC2,NF1,PAX3,SIM1,NTRK2,MMP2,RUNX1,CHRNB2,PKD1,NODAL,FGF8,NTRK3,EDA,THRA,EGFR,FOXH1,GRIN2B,P2RX7,TRP73,PAX6,SOX10,FGFR2,MMP14,RUNX2,NEUROD2,MSX1,NKX2-6,TGFBR2,NEUROG1,ACVRL1,HOXD13,TRP63,FASL,PAX9,GNAS,NKX2-3
GO:0009653	anatomical structure morphogenesis	biological_process	1.1251547946236595E-16	40	95	1151	14467	FGF4,CRHR2,NEUROG3,FGF3,CDK5R1,GPRIN1,ADRA2B,TRP53,ERCC2,NF1,PAX3,NTRK2,MMP2,RUNX1,CHRNB2,PKD1,NODAL,FGF8,NTRK3,EDA,THRA,EGFR,P2RX7,NEURL1A,TRP73,PAX6,SOX10,FGFR2,MMP14,RUNX2,MSX1,TGFBR2,NEUROG1,ACVRL1,HOXD13,TRP63,FASL,PAX9,GNAS,NKX2-3
GO:0048856	anatomical structure development	biological_process	2.0562789196601082E-16	51	95	2056	14467	SLC1A2,SMYD1,FGF4,CRHR2,NEUROG3,TAL2,SCN8A,FGF3,CDK5R1,GPRIN1,ADRA2B,ANK1,TRP53,SOX5,ERCC2,NF1,PAX3,SIM1,NTRK2,MMP2,RUNX1,CHRNB2,PKD1,NODAL,FGF8,NTRK3,EDA,THRA,EGFR,FOXH1,GRIN2B,P2RX7,NEURL1A,TRP73,PAX6,SOX10,FGFR2,MMP14,RUNX2,NEUROD2,MSX1,NKX2-6,TGFBR2,NEUROG1,ACVRL1,HOXD13,TRP63,FASL,PAX9,GNAS,NKX2-3
GO:0007275	multicellular organismal development	biological_process	7.262815933779295E-16	54	95	2402	14467	SLC1A2,SMYD1,FGF4,CRHR2,NEUROG3,TAL2,SCN8A,FGF3,CDK5R1,GPRIN1,GNRH1,ADRA2B,ANK1,TRP53,SOX5,ERCC2,NF1,PAX3,SIM1,NTRK2,MMP2,RUNX1,CHRNB2,PKD1,NODAL,FGF8,NTRK3,EDA,THRA,EGFR,FOXH1,GRIN2B,P2RX7,TRP73,PAX6,SOX10,SEBOX,FGFR2,FOXN1,MMP14,RUNX2,NEUROD2,MSX1,NKX2-6,TGFBR2,NEUROG1,ACVRL1,HOXD13,TRP63,MDFI,FASL,PAX9,GNAS,NKX2-3
GO:0032502	developmental process	biological_process	7.587309332041956E-15	57	95	2840	14467	SKP2,SLC1A2,SMYD1,FGF4,CRHR2,NEUROG3,TAL2,SCN8A,FGF3,CDK5R1,GPRIN1,GNRH1,ADRA2B,ANK1,TRP53,SOX5,ERCC2,NF1,PAX3,SIM1,NTRK2,MMP2,RUNX1,CHRNB2,PKD1,NODAL,FGF8,NTRK3,EDA,THRA,EGFR,FOXH1,GRIN2B,P2RX7,NEURL1A,TRP73,PAX6,SOX10,SEBOX,FGFR2,FOXN1,MMP14,RUNX2,NEUROD2,MSX1,NKX2-6,TGFBR2,NEUROG1,OCA2,ACVRL1,HOXD13,TRP63,MDFI,FASL,PAX9,GNAS,NKX2-3
GO:0009887	organ morphogenesis	biological_process	1.047369159070278E-13	31	95	771	14467	FGF4,CRHR2,NEUROG3,FGF3,ADRA2B,ERCC2,NF1,PAX3,NTRK2,MMP2,RUNX1,PKD1,NODAL,FGF8,EDA,THRA,P2RX7,TRP73,PAX6,SOX10,FGFR2,RUNX2,MSX1,TGFBR2,NEUROG1,ACVRL1,TRP63,FASL,PAX9,GNAS,NKX2-3
GO:0008283	cell proliferation	biological_process	9.812618024433072E-13	27	95	598	14467	FGF4,FGF3,TRP53,ERCC2,NF1,PAX3,CHRNB2,NODAL,CDK4,FGF8,NPM1,EGFR,CSE1L,P2RX7,PAX6,FGFR2,TYR,FOXN1,PLAU,RUNX2,MSX1,NKX2-6,TGFBR2,OCA2,HOXD13,TRP63,NKX2-3
GO:0048869	cellular developmental process	biological_process	3.5115452277793915E-11	39	95	1568	14467	FGF4,NEUROG3,FGF3,CDK5R1,GPRIN1,ANK1,TRP53,SOX5,ERCC2,NF1,PAX3,SIM1,NTRK2,RUNX1,CHRNB2,NODAL,FGF8,NTRK3,EDA,EGFR,P2RX7,NEURL1A,TRP73,PAX6,SOX10,SEBOX,FGFR2,FOXN1,RUNX2,NEUROD2,NKX2-6,TGFBR2,NEUROG1,OCA2,TRP63,MDFI,FASL,GNAS,NKX2-3
GO:0048518	positive regulation of biological process	biological_process	3.8970604466020415E-11	34	95	1172	14467	SLC1A2,FGF4,NEUROG3,NFATC2,GPRIN1,TRP53,SOX5,NF1,PAX3,RUNX1,CHRNB2,NODAL,FGF8,NPM1,NTRK3,EDA,HNF4A,EGFR,FOXH1,P2RX7,TRP73,PAX6,SOX10,FGFR2,RUNX2,NKX2-6,TGFBR2,NEUROG1,HOXD13,TRP63,FASL,PAX9,GNAS,NKX2-3
GO:0032501	multicellular organismal process	biological_process	9.081444829632819E-11	63	95	4218	14467	SLC1A2,GAD2,SMYD1,FGF4,CRHR2,NEUROG3,RHO,NFATC2,TAL2,SCN8A,SYT1,FGF3,CDK5R1,GPRIN1,GNRH1,ADRA2B,ANK1,TRP53,SOX5,ERCC2,NF1,PAX3,SIM1,NTRK2,MMP2,RUNX1,CHRNB2,PKD1,NODAL,FGF8,NTRK3,EDA,CAMK4,THRA,EGFR,FOXH1,GRIN2B,P2RX7,NEURL1A,TRP73,GRIA2,PAX6,ATP7B,SOX10,SEBOX,FGFR2,FOXN1,MMP14,RUNX2,NEUROD2,MSX1,NKX2-6,TGFBR2,SYP,NEUROG1,ACVRL1,HOXD13,TRP63,MDFI,FASL,PAX9,GNAS,NKX2-3
GO:0007417	central nervous system development	biological_process	2.39775679756435E-10	19	95	316	14467	SLC1A2,TAL2,CDK5R1,GPRIN1,TRP53,SOX5,ERCC2,NF1,PAX3,RUNX1,CHRNB2,FGF8,TRP73,PAX6,SOX10,FGFR2,MSX1,NKX2-6,TGFBR2
GO:0030154	cell differentiation	biological_process	2.5989146057112914E-10	37	95	1495	14467	FGF4,NEUROG3,FGF3,CDK5R1,GPRIN1,ANK1,TRP53,SOX5,ERCC2,NF1,PAX3,SIM1,NTRK2,RUNX1,CHRNB2,NODAL,FGF8,NTRK3,EDA,NEURL1A,TRP73,PAX6,SOX10,SEBOX,FGFR2,FOXN1,RUNX2,NEUROD2,NKX2-6,TGFBR2,NEUROG1,OCA2,TRP63,MDFI,FASL,GNAS,NKX2-3
GO:0048522	positive regulation of cellular process	biological_process	3.0635407892949104E-10	31	95	1031	14467	FGF4,NEUROG3,NFATC2,GPRIN1,TRP53,SOX5,NF1,PAX3,CHRNB2,NODAL,FGF8,NPM1,NTRK3,HNF4A,EGFR,FOXH1,P2RX7,TRP73,PAX6,SOX10,FGFR2,RUNX2,NKX2-6,TGFBR2,NEUROG1,HOXD13,TRP63,FASL,PAX9,GNAS,NKX2-3
GO:0048468	cell development	biological_process	1.7090461294400032E-9	26	95	748	14467	FGF4,CDK5R1,GPRIN1,ANK1,TRP53,SOX5,ERCC2,NF1,PAX3,NTRK2,RUNX1,CHRNB2,NODAL,FGF8,NTRK3,NEURL1A,TRP73,PAX6,SOX10,RUNX2,NEUROD2,NKX2-6,NEUROG1,OCA2,TRP63,FASL
GO:0007399	nervous system development	biological_process	4.305655028016347E-9	26	95	779	14467	SLC1A2,NEUROG3,TAL2,CDK5R1,GPRIN1,TRP53,SOX5,ERCC2,NF1,PAX3,SIM1,NTRK2,RUNX1,CHRNB2,FGF8,NTRK3,TRP73,PAX6,SOX10,FGFR2,NEUROD2,MSX1,NKX2-6,TGFBR2,NEUROG1,TRP63
GO:0042127	regulation of cell proliferation	biological_process	4.6468641137817835E-9	20	95	424	14467	FGF4,TRP53,NF1,PAX3,CHRNB2,NODAL,CDK4,FGF8,NPM1,EGFR,PAX6,FGFR2,PLAU,RUNX2,MSX1,NKX2-6,TGFBR2,HOXD13,TRP63,NKX2-3
GO:0019222	regulation of metabolic process	biological_process	9.961673263876751E-8	44	95	2525	14467	SKP2,SMYD1,NEUROG3,NFATC2,TAL2,GPRIN1,GNRH1,TRP53,SOX5,ERCC2,NF1,PAX3,SIM1,NTRK2,RUNX1,CHRNB2,NODAL,FGF8,NPM1,HNF4A,THRA,EGFR,SSRP1,FOXH1,P2RX7,TRP73,PAX6,SOX10,SEBOX,OPRM1,EIF2S1,FOXN1,RUNX2,NEUROD2,TARDBP,MSX1,ELK4,NKX2-6,NEUROG1,HOXD13,TRP63,PAX9,GNAS,NKX2-3
GO:0009790	embryonic development	biological_process	1.0623213736383996E-7	22	95	626	14467	FGF4,TRP53,ERCC2,NF1,PAX3,RUNX1,PKD1,NODAL,FGF8,FOXH1,GRIN2B,PAX6,SOX10,FGFR2,MSX1,NKX2-6,TGFBR2,NEUROG1,ACVRL1,HOXD13,TRP63,GNAS
GO:0010628	positive regulation of gene expression	biological_process	1.5937759425734245E-7	18	95	403	14467	NEUROG3,NFATC2,GPRIN1,TRP53,SOX5,PAX3,NODAL,FGF8,HNF4A,FOXH1,TRP73,PAX6,SOX10,RUNX2,HOXD13,TRP63,PAX9,NKX2-3
GO:0045893	positive regulation of transcription, DNA-dependent	biological_process	1.7463513971571124E-7	17	95	353	14467	NEUROG3,NFATC2,GPRIN1,TRP53,SOX5,PAX3,NODAL,HNF4A,FOXH1,TRP73,PAX6,SOX10,RUNX2,HOXD13,TRP63,PAX9,NKX2-3
GO:0051254	positive regulation of RNA metabolic process	biological_process	1.8249414068946785E-7	17	95	354	14467	NEUROG3,NFATC2,GPRIN1,TRP53,SOX5,PAX3,NODAL,HNF4A,FOXH1,TRP73,PAX6,SOX10,RUNX2,HOXD13,TRP63,PAX9,NKX2-3
GO:0008284	positive regulation of cell proliferation	biological_process	2.993738280811849E-7	14	95	224	14467	FGF4,NF1,PAX3,CHRNB2,NODAL,FGF8,NPM1,EGFR,PAX6,FGFR2,RUNX2,NKX2-6,TGFBR2,TRP63
GO:0009888	tissue development	biological_process	3.1482397900808074E-7	21	95	598	14467	FGF4,NEUROG3,SOX5,ERCC2,NF1,PAX3,PKD1,NODAL,FGF8,EDA,THRA,FOXH1,P2RX7,PAX6,FGFR2,RUNX2,NKX2-6,TRP63,PAX9,GNAS,NKX2-3
GO:0045944	positive regulation of transcription from RNA polymerase II promoter	biological_process	3.4319026579289833E-7	16	95	318	14467	NEUROG3,NFATC2,GPRIN1,TRP53,SOX5,PAX3,NODAL,HNF4A,FOXH1,PAX6,SOX10,RUNX2,HOXD13,TRP63,PAX9,NKX2-3
GO:0009893	positive regulation of metabolic process	biological_process	3.586854090938872E-7	20	95	540	14467	NEUROG3,NFATC2,GPRIN1,TRP53,SOX5,PAX3,NODAL,FGF8,NPM1,HNF4A,FOXH1,P2RX7,TRP73,PAX6,SOX10,RUNX2,HOXD13,TRP63,PAX9,NKX2-3
GO:0043009	chordate embryonic development	biological_process	4.103209213252446E-7	17	95	373	14467	TRP53,ERCC2,NF1,PAX3,RUNX1,PKD1,NODAL,FGF8,GRIN2B,PAX6,SOX10,FGFR2,MSX1,NKX2-6,TGFBR2,ACVRL1,GNAS
GO:0065007	biological regulation	biological_process	4.635934467027983E-7	74	95	6717	14467	SKP2,SLC1A2,GAD2,SMYD1,FGF4,CRHR2,NEUROG3,RHO,NFATC2,TAL2,SYT1,GPRIN1,GNRH1,ADRA2B,ANK1,TRP53,HTR4,SOX5,ERCC2,NF1,PAX3,SIM1,NTRK2,KCNJ6,RUNX1,CHRNB2,PKD1,NODAL,CDK4,FGF8,HTR1A,NPM1,NTRK3,EDA,NRAS,CAMK4,HNF4A,THRA,EGFR,SSRP1,FOXH1,GNRHR,GRIN2B,P2RX7,OPRL1,TRP73,PAX6,ATP7B,SOX10,SEBOX,FGFR2,CCKBR,OPRM1,CRHR1,CHRNG,EIF2S1,FOXN1,PLAU,RUNX2,NEUROD2,TARDBP,MSX1,ELK4,HTR5A,NKX2-6,TGFBR2,NEUROG1,ACVRL1,H…
GO:0009792	embryonic development ending in birth or egg hatching	biological_process	4.642948316913E-7	17	95	376	14467	TRP53,ERCC2,NF1,PAX3,RUNX1,PKD1,NODAL,FGF8,GRIN2B,PAX6,SOX10,FGFR2,MSX1,NKX2-6,TGFBR2,ACVRL1,GNAS
GO:0001501	skeletal system development	biological_process	6.769837732255641E-7	15	95	284	14467	FGF4,SOX5,ERCC2,NF1,MMP2,RUNX1,PKD1,THRA,P2RX7,FGFR2,RUNX2,TGFBR2,HOXD13,TRP63,GNAS
GO:0045941	positive regulation of transcription	biological_process	9.899217005180451E-7	17	95	395	14467	NEUROG3,NFATC2,GPRIN1,TRP53,SOX5,PAX3,NODAL,HNF4A,FOXH1,TRP73,PAX6,SOX10,RUNX2,HOXD13,TRP63,PAX9,NKX2-3
GO:0010604	positive regulation of macromolecule metabolic process	biological_process	1.0121803342870114E-6	19	95	511	14467	NEUROG3,NFATC2,GPRIN1,TRP53,SOX5,PAX3,NODAL,FGF8,HNF4A,FOXH1,P2RX7,TRP73,PAX6,SOX10,RUNX2,HOXD13,TRP63,PAX9,NKX2-3
GO:0007267	cell-cell signaling	biological_process	1.084755525415488E-6	16	95	344	14467	GAD2,SYT1,FGF3,GPRIN1,ERCC2,NF1,NTRK2,CHRNB2,FGF8,CAMK4,GRIN2B,P2RX7,GRIA2,FGFR2,SYP,TRP63
GO:0031328	positive regulation of cellular biosynthetic process	biological_process	1.1319476030075332E-6	18	95	455	14467	NEUROG3,NFATC2,GPRIN1,TRP53,SOX5,PAX3,NODAL,NPM1,HNF4A,FOXH1,TRP73,PAX6,SOX10,RUNX2,HOXD13,TRP63,PAX9,NKX2-3
GO:0009891	positive regulation of biosynthetic process	biological_process	1.2141568572282094E-6	18	95	457	14467	NEUROG3,NFATC2,GPRIN1,TRP53,SOX5,PAX3,NODAL,NPM1,HNF4A,FOXH1,TRP73,PAX6,SOX10,RUNX2,HOXD13,TRP63,PAX9,NKX2-3
GO:0050793	regulation of developmental process	biological_process	1.3267506877765544E-6	24	95	858	14467	SKP2,FGF4,CRHR2,GPRIN1,TRP53,SOX5,ERCC2,NF1,RUNX1,CHRNB2,NODAL,FGF8,NTRK3,P2RX7,TRP73,PAX6,FGFR2,RUNX2,MSX1,NKX2-6,TGFBR2,TRP63,FASL,GNAS
GO:0031325	positive regulation of cellular metabolic process	biological_process	1.3986489417487793E-6	19	95	521	14467	NEUROG3,NFATC2,GPRIN1,TRP53,SOX5,PAX3,NODAL,NPM1,HNF4A,FOXH1,P2RX7,TRP73,PAX6,SOX10,RUNX2,HOXD13,TRP63,PAX9,NKX2-3
GO:0045935	positive regulation of nucleobase, nucleoside, nucleotide and nucleic acid metabolic process	biological_process	2.025555925840778E-6	17	95	414	14467	NEUROG3,NFATC2,GPRIN1,TRP53,SOX5,PAX3,NODAL,HNF4A,FOXH1,TRP73,PAX6,SOX10,RUNX2,HOXD13,TRP63,PAX9,NKX2-3
GO:0010557	positive regulation of macromolecule biosynthetic process	biological_process	4.429978484701872E-6	17	95	436	14467	NEUROG3,NFATC2,GPRIN1,TRP53,SOX5,PAX3,NODAL,HNF4A,FOXH1,TRP73,PAX6,SOX10,RUNX2,HOXD13,TRP63,PAX9,NKX2-3
GO:0031323	regulation of cellular metabolic process	biological_process	4.70331686889304E-6	40	95	2396	14467	SMYD1,NEUROG3,NFATC2,TAL2,GPRIN1,TRP53,SOX5,ERCC2,NF1,PAX3,SIM1,RUNX1,CHRNB2,NODAL,NPM1,HNF4A,THRA,EGFR,SSRP1,FOXH1,P2RX7,TRP73,PAX6,SOX10,SEBOX,OPRM1,EIF2S1,FOXN1,RUNX2,NEUROD2,TARDBP,MSX1,ELK4,NKX2-6,NEUROG1,HOXD13,TRP63,PAX9,GNAS,NKX2-3
GO:0080090	regulation of primary metabolic process	biological_process	4.8819941190889626E-6	40	95	2399	14467	SMYD1,NEUROG3,NFATC2,TAL2,GPRIN1,TRP53,SOX5,ERCC2,NF1,PAX3,SIM1,RUNX1,CHRNB2,NODAL,NPM1,HNF4A,THRA,EGFR,SSRP1,FOXH1,P2RX7,TRP73,PAX6,SOX10,SEBOX,OPRM1,EIF2S1,FOXN1,RUNX2,NEUROD2,TARDBP,MSX1,ELK4,NKX2-6,NEUROG1,HOXD13,TRP63,PAX9,GNAS,NKX2-3
GO:0048646	anatomical structure formation involved in morphogenesis	biological_process	6.5315423746185516E-6	15	95	335	14467	CRHR2,FGF3,ADRA2B,ERCC2,NF1,PAX3,MMP2,RUNX1,NODAL,FGF8,NEURL1A,FGFR2,TGFBR2,ACVRL1,TRP63
GO:0007420	brain development	biological_process	1.022224898380309E-5	13	95	245	14467	SLC1A2,TAL2,CDK5R1,GPRIN1,NF1,CHRNB2,FGF8,TRP73,PAX6,FGFR2,MSX1,NKX2-6,TGFBR2
GO:0010468	regulation of gene expression	biological_process	1.270430176334412E-5	37	95	2159	14467	SKP2,SMYD1,NEUROG3,NFATC2,TAL2,GPRIN1,GNRH1,TRP53,SOX5,ERCC2,PAX3,SIM1,RUNX1,NODAL,FGF8,NPM1,HNF4A,THRA,SSRP1,FOXH1,TRP73,PAX6,SOX10,SEBOX,EIF2S1,FOXN1,RUNX2,NEUROD2,TARDBP,MSX1,ELK4,NKX2-6,NEUROG1,HOXD13,TRP63,PAX9,NKX2-3
GO:0031326	regulation of cellular biosynthetic process	biological_process	2.1278859552102846E-5	37	95	2200	14467	SMYD1,NEUROG3,NFATC2,TAL2,GPRIN1,TRP53,SOX5,ERCC2,NF1,PAX3,SIM1,RUNX1,NODAL,NPM1,HNF4A,THRA,SSRP1,FOXH1,TRP73,PAX6,SOX10,SEBOX,OPRM1,EIF2S1,FOXN1,RUNX2,NEUROD2,TARDBP,MSX1,ELK4,NKX2-6,NEUROG1,HOXD13,TRP63,PAX9,GNAS,NKX2-3
GO:0050789	regulation of biological process	biological_process	2.129635153791192E-5	69	95	6376	14467	SKP2,SLC1A2,SMYD1,FGF4,CRHR2,NEUROG3,RHO,NFATC2,TAL2,GPRIN1,GNRH1,ADRA2B,ANK1,TRP53,HTR4,SOX5,ERCC2,NF1,PAX3,SIM1,NTRK2,RUNX1,CHRNB2,PKD1,NODAL,CDK4,FGF8,HTR1A,NPM1,NTRK3,EDA,NRAS,CAMK4,HNF4A,THRA,EGFR,SSRP1,FOXH1,GNRHR,GRIN2B,P2RX7,OPRL1,TRP73,PAX6,SOX10,SEBOX,FGFR2,CCKBR,OPRM1,CRHR1,EIF2S1,FOXN1,PLAU,RUNX2,NEUROD2,TARDBP,MSX1,ELK4,HTR5A,NKX2-6,TGFBR2,NEUROG1,ACVRL1,HOXD13,TRP63,FASL,PAX9,GNAS,N…
GO:0022008	neurogenesis	biological_process	2.2328765700858367E-5	17	95	486	14467	CDK5R1,GPRIN1,TRP53,SOX5,ERCC2,NF1,PAX3,NTRK2,RUNX1,CHRNB2,FGF8,NTRK3,TRP73,PAX6,SOX10,NEUROD2,NEUROG1
GO:0009889	regulation of biosynthetic process	biological_process	2.236051935702598E-5	37	95	2204	14467	SMYD1,NEUROG3,NFATC2,TAL2,GPRIN1,TRP53,SOX5,ERCC2,NF1,PAX3,SIM1,RUNX1,NODAL,NPM1,HNF4A,THRA,SSRP1,FOXH1,TRP73,PAX6,SOX10,SEBOX,OPRM1,EIF2S1,FOXN1,RUNX2,NEUROD2,TARDBP,MSX1,ELK4,NKX2-6,NEUROG1,HOXD13,TRP63,PAX9,GNAS,NKX2-3
GO:0060255	regulation of macromolecule metabolic process	biological_process	2.3113841668986026E-5	39	95	2420	14467	SKP2,SMYD1,NEUROG3,NFATC2,TAL2,GPRIN1,GNRH1,TRP53,SOX5,ERCC2,PAX3,SIM1,RUNX1,NODAL,FGF8,NPM1,HNF4A,THRA,EGFR,SSRP1,FOXH1,P2RX7,TRP73,PAX6,SOX10,SEBOX,EIF2S1,FOXN1,RUNX2,NEUROD2,TARDBP,MSX1,ELK4,NKX2-6,NEUROG1,HOXD13,TRP63,PAX9,NKX2-3
GO:0019219	regulation of nucleobase, nucleoside, nucleotide and nucleic acid metabolic process	biological_process	2.4475505868094354E-5	36	95	2107	14467	SMYD1,NEUROG3,NFATC2,TAL2,GPRIN1,TRP53,SOX5,ERCC2,NF1,PAX3,SIM1,RUNX1,NODAL,NPM1,HNF4A,THRA,SSRP1,FOXH1,TRP73,PAX6,SOX10,SEBOX,OPRM1,FOXN1,RUNX2,NEUROD2,TARDBP,MSX1,ELK4,NKX2-6,NEUROG1,HOXD13,TRP63,PAX9,GNAS,NKX2-3
GO:0010926	anatomical structure formation	biological_process	2.6869449163553397E-5	21	95	767	14467	CRHR2,FGF3,GPRIN1,ADRA2B,ERCC2,NF1,PAX3,MMP2,RUNX1,CHRNB2,NODAL,FGF8,NPM1,CSE1L,P2RX7,NEURL1A,FGFR2,HIST1H1D,TGFBR2,ACVRL1,TRP63
GO:0007431	salivary gland development	biological_process	3.068768835569852E-5	5	95	14	14467	FGF8,EDA,EGFR,PAX6,FGFR2
GO:0050794	regulation of cellular process	biological_process	3.3677769867793094E-5	67	95	6122	14467	SKP2,SMYD1,FGF4,CRHR2,NEUROG3,RHO,NFATC2,TAL2,GPRIN1,ADRA2B,ANK1,TRP53,HTR4,SOX5,ERCC2,NF1,PAX3,SIM1,NTRK2,RUNX1,CHRNB2,PKD1,NODAL,CDK4,FGF8,HTR1A,NPM1,NTRK3,EDA,NRAS,CAMK4,HNF4A,THRA,EGFR,SSRP1,FOXH1,GNRHR,GRIN2B,P2RX7,OPRL1,TRP73,PAX6,SOX10,SEBOX,FGFR2,CCKBR,OPRM1,CRHR1,EIF2S1,FOXN1,PLAU,RUNX2,NEUROD2,TARDBP,MSX1,ELK4,HTR5A,NKX2-6,TGFBR2,NEUROG1,ACVRL1,HOXD13,TRP63,FASL,PAX9,GNAS,NKX2-3
GO:0045165	cell fate commitment	biological_process	3.8269582952691296E-5	10	95	140	14467	FGF3,TRP53,SOX5,PAX3,NODAL,FGF8,PAX6,FGFR2,RUNX2,NEUROG1
GO:0048732	gland development	biological_process	4.7722911793768494E-5	9	95	107	14467	NF1,FGF8,EDA,EGFR,PAX6,FGFR2,HOXD13,TRP63,NKX2-3
GO:0030900	forebrain development	biological_process	7.394277735012835E-5	10	95	150	14467	SLC1A2,TAL2,GPRIN1,NF1,CHRNB2,FGF8,TRP73,PAX6,MSX1,NKX2-6
GO:0006357	regulation of transcription from RNA polymerase II promoter	biological_process	7.50386478846772E-5	17	95	528	14467	NEUROG3,NFATC2,GPRIN1,TRP53,SOX5,PAX3,NODAL,HNF4A,FOXH1,PAX6,SOX10,RUNX2,MSX1,HOXD13,TRP63,PAX9,NKX2-3
GO:0022612	gland morphogenesis	biological_process	9.338609616344338E-5	5	95	17	14467	FGF8,EGFR,PAX6,FGFR2,NKX2-3
GO:0035272	exocrine system development	biological_process	1.2863398591644686E-4	5	95	18	14467	FGF8,EDA,EGFR,PAX6,FGFR2
GO:0051252	regulation of RNA metabolic process	biological_process	1.4998568626059492E-4	33	95	1943	14467	SMYD1,NEUROG3,NFATC2,TAL2,GPRIN1,TRP53,SOX5,ERCC2,PAX3,SIM1,RUNX1,NODAL,NPM1,HNF4A,THRA,SSRP1,FOXH1,TRP73,PAX6,SOX10,SEBOX,FOXN1,RUNX2,NEUROD2,TARDBP,MSX1,ELK4,NKX2-6,NEUROG1,HOXD13,TRP63,PAX9,NKX2-3
GO:0007507	heart development	biological_process	1.5014039938550744E-4	11	95	206	14467	SMYD1,NF1,PAX3,PKD1,NODAL,FGF8,FOXH1,FGFR2,MSX1,NKX2-6,TGFBR2
GO:0001701	in utero embryonic development	biological_process	1.5771824021747503E-4	11	95	207	14467	TRP53,ERCC2,RUNX1,PKD1,NODAL,GRIN2B,SOX10,FGFR2,MSX1,TGFBR2,ACVRL1
GO:0007435	salivary gland morphogenesis	biological_process	1.7513244272988245E-4	4	95	8	14467	FGF8,EGFR,PAX6,FGFR2
GO:0006366	transcription from RNA polymerase II promoter	biological_process	1.796773877502711E-4	17	95	561	14467	NEUROG3,NFATC2,GPRIN1,TRP53,SOX5,PAX3,NODAL,HNF4A,FOXH1,PAX6,SOX10,RUNX2,MSX1,HOXD13,TRP63,PAX9,NKX2-3
GO:0010467	gene expression	biological_process	2.1561764685428713E-4	41	95	2850	14467	SKP2,SMYD1,NEUROG3,NFATC2,TAL2,GPRIN1,GNRH1,TRP53,SOX5,ERCC2,PAX3,SIM1,RUNX1,NODAL,FGF8,NPM1,EDA,HNF4A,THRA,SSRP1,FOXH1,P2RX7,TRP73,PAX6,SOX10,SEBOX,EIF2S1,FOXN1,MMP14,SYNCRIP,RUNX2,NEUROD2,TARDBP,MSX1,ELK4,NKX2-6,NEUROG1,HOXD13,TRP63,PAX9,NKX2-3
GO:0051093	negative regulation of developmental process	biological_process	2.307395020019144E-4	14	95	377	14467	SKP2,FGF4,CRHR2,GPRIN1,TRP53,ERCC2,NF1,NODAL,FGF8,TRP73,PAX6,MSX1,NKX2-6,TRP63
GO:0045595	regulation of cell differentiation	biological_process	2.95170714809646E-4	13	95	326	14467	FGF4,GPRIN1,TRP53,SOX5,NF1,CHRNB2,NODAL,NTRK3,PAX6,RUNX2,TGFBR2,TRP63,GNAS
GO:0048699	generation of neurons	biological_process	3.8286350217237594E-4	15	95	456	14467	CDK5R1,GPRIN1,TRP53,SOX5,NF1,PAX3,NTRK2,RUNX1,CHRNB2,FGF8,NTRK3,TRP73,PAX6,NEUROD2,NEUROG1
GO:0006355	regulation of transcription, DNA-dependent	biological_process	4.416946557304056E-4	32	95	1929	14467	SMYD1,NEUROG3,NFATC2,TAL2,GPRIN1,TRP53,SOX5,ERCC2,PAX3,SIM1,RUNX1,NODAL,HNF4A,THRA,SSRP1,FOXH1,TRP73,PAX6,SOX10,SEBOX,FOXN1,RUNX2,NEUROD2,TARDBP,MSX1,ELK4,NKX2-6,NEUROG1,HOXD13,TRP63,PAX9,NKX2-3
GO:0019226	transmission of nerve impulse	biological_process	4.566019625395026E-4	11	95	230	14467	GAD2,SYT1,GPRIN1,ERCC2,NF1,CHRNB2,CAMK4,GRIN2B,P2RX7,GRIA2,SYP
GO:0001568	blood vessel development	biological_process	5.197956907699882E-4	11	95	233	14467	CRHR2,ADRA2B,NF1,NTRK2,MMP2,RUNX1,PKD1,FGF8,FGFR2,TGFBR2,ACVRL1
GO:0006351	transcription, DNA-dependent	biological_process	5.276612733987608E-4	32	95	1944	14467	SMYD1,NEUROG3,NFATC2,TAL2,GPRIN1,TRP53,SOX5,ERCC2,PAX3,SIM1,RUNX1,NODAL,HNF4A,THRA,SSRP1,FOXH1,TRP73,PAX6,SOX10,SEBOX,FOXN1,RUNX2,NEUROD2,TARDBP,MSX1,ELK4,NKX2-6,NEUROG1,HOXD13,TRP63,PAX9,NKX2-3
GO:0032774	RNA biosynthetic process	biological_process	5.530990559351526E-4	32	95	1948	14467	SMYD1,NEUROG3,NFATC2,TAL2,GPRIN1,TRP53,SOX5,ERCC2,PAX3,SIM1,RUNX1,NODAL,HNF4A,THRA,SSRP1,FOXH1,TRP73,PAX6,SOX10,SEBOX,FOXN1,RUNX2,NEUROD2,TARDBP,MSX1,ELK4,NKX2-6,NEUROG1,HOXD13,TRP63,PAX9,NKX2-3
GO:0001944	vasculature development	biological_process	5.906083164450343E-4	11	95	236	14467	CRHR2,ADRA2B,NF1,NTRK2,MMP2,RUNX1,PKD1,FGF8,FGFR2,TGFBR2,ACVRL1
GO:0007268	synaptic transmission	biological_process	7.107649577024652E-4	10	95	191	14467	GAD2,SYT1,GPRIN1,NF1,CHRNB2,CAMK4,GRIN2B,P2RX7,GRIA2,SYP
GO:0009628	response to abiotic stimulus	biological_process	9.89572417244336E-4	10	95	198	14467	SLC1A2,RHO,GPRIN1,TRP53,ERCC2,NF1,CHRNB2,PKD1,GRIN2B,P2RX7
GO:0022603	regulation of anatomical structure morphogenesis	biological_process	0.0010356411133266782	9	95	153	14467	CRHR2,GPRIN1,NF1,RUNX1,CHRNB2,NODAL,NTRK3,PAX6,RUNX2
GO:0051239	regulation of multicellular organismal process	biological_process	0.0010530765582390195	17	95	636	14467	CRHR2,GPRIN1,TRP53,SOX5,NF1,RUNX1,CHRNB2,NODAL,NTRK3,THRA,GRIN2B,P2RX7,PAX6,FGFR2,RUNX2,TGFBR2,GNAS
GO:0045449	regulation of transcription	biological_process	0.0011146030166620882	32	95	2009	14467	SMYD1,NEUROG3,NFATC2,TAL2,GPRIN1,TRP53,SOX5,ERCC2,PAX3,SIM1,RUNX1,NODAL,HNF4A,THRA,SSRP1,FOXH1,TRP73,PAX6,SOX10,SEBOX,FOXN1,RUNX2,NEUROD2,TARDBP,MSX1,ELK4,NKX2-6,NEUROG1,HOXD13,TRP63,PAX9,NKX2-3
GO:0043066	negative regulation of apoptosis	biological_process	0.0012433611176938006	10	95	203	14467	SKP2,FGF4,GPRIN1,TRP53,ERCC2,FGF8,TRP73,MSX1,NKX2-6,TRP63
GO:0051094	positive regulation of developmental process	biological_process	0.0012458137932916536	13	95	370	14467	GPRIN1,TRP53,NF1,RUNX1,NTRK3,P2RX7,PAX6,FGFR2,RUNX2,TGFBR2,TRP63,FASL,GNAS
GO:0048705	skeletal system morphogenesis	biological_process	0.0012478847918677867	8	95	115	14467	FGF4,MMP2,PKD1,THRA,P2RX7,RUNX2,TGFBR2,GNAS
GO:0010556	regulation of macromolecule biosynthetic process	biological_process	0.0012649836541564615	33	95	2127	14467	SMYD1,NEUROG3,NFATC2,TAL2,GPRIN1,TRP53,SOX5,ERCC2,PAX3,SIM1,RUNX1,NODAL,HNF4A,THRA,SSRP1,FOXH1,TRP73,PAX6,SOX10,SEBOX,EIF2S1,FOXN1,RUNX2,NEUROD2,TARDBP,MSX1,ELK4,NKX2-6,NEUROG1,HOXD13,TRP63,PAX9,NKX2-3
GO:0043069	negative regulation of programmed cell death	biological_process	0.0015523451687331055	10	95	208	14467	SKP2,FGF4,GPRIN1,TRP53,ERCC2,FGF8,TRP73,MSX1,NKX2-6,TRP63
GO:0060548	negative regulation of cell death	biological_process	0.001621613758643913	10	95	209	14467	SKP2,FGF4,GPRIN1,TRP53,ERCC2,FGF8,TRP73,MSX1,NKX2-6,TRP63
GO:0006350	transcription	biological_process	0.002108176362660185	32	95	2067	14467	SMYD1,NEUROG3,NFATC2,TAL2,GPRIN1,TRP53,SOX5,ERCC2,PAX3,SIM1,RUNX1,NODAL,HNF4A,THRA,SSRP1,FOXH1,TRP73,PAX6,SOX10,SEBOX,FOXN1,RUNX2,NEUROD2,TARDBP,MSX1,ELK4,NKX2-6,NEUROG1,HOXD13,TRP63,PAX9,NKX2-3
GO:0009416	response to light stimulus	biological_process	0.0023462337060235912	7	95	87	14467	SLC1A2,RHO,GPRIN1,TRP53,ERCC2,NF1,CHRNB2
GO:0007154	cell communication	biological_process	0.0025636084755626004	46	95	3737	14467	SLC1A2,GAD2,CRHR2,RHO,SYT1,FGF3,GPRIN1,ADRA2B,ANK1,TRP53,HTR4,ERCC2,NF1,SIM1,NTRK2,CHRNB2,PKD1,NODAL,CDK4,FGF8,HTR1A,NPM1,NTRK3,NRAS,CAMK4,EGFR,FOXH1,GNRHR,GRIN2B,P2RX7,OPRL1,GRIA2,PAX6,FGFR2,CCKBR,OPRM1,CRHR1,RUNX2,MSX1,HTR5A,TGFBR2,SYP,ACVRL1,TRP63,FASL,GNAS
GO:0048598	embryonic morphogenesis	biological_process	0.003153885642628782	12	95	339	14467	FGF4,TRP53,PAX3,NODAL,FGF8,FGFR2,MSX1,TGFBR2,NEUROG1,HOXD13,TRP63,GNAS
GO:0001503	ossification	biological_process	0.0031620240824615465	8	95	130	14467	ERCC2,NF1,MMP2,THRA,P2RX7,FGFR2,RUNX2,GNAS
GO:0043473	pigmentation	biological_process	0.004151080706395393	6	95	61	14467	NF1,PAX3,EDA,SOX10,TYR,OCA2
GO:0060348	bone development	biological_process	0.004436711911525817	8	95	136	14467	ERCC2,NF1,MMP2,THRA,P2RX7,FGFR2,RUNX2,GNAS
GO:0016070	RNA metabolic process	biological_process	0.0046481558522263365	34	95	2364	14467	SMYD1,NEUROG3,NFATC2,TAL2,GPRIN1,TRP53,SOX5,ERCC2,PAX3,SIM1,RUNX1,NODAL,NPM1,HNF4A,THRA,SSRP1,FOXH1,TRP73,PAX6,SOX10,SEBOX,FOXN1,SYNCRIP,RUNX2,NEUROD2,TARDBP,MSX1,ELK4,NKX2-6,NEUROG1,HOXD13,TRP63,PAX9,NKX2-3
GO:0007167	enzyme linked receptor protein signaling pathway	biological_process	0.004921529638882718	11	95	293	14467	NTRK2,NODAL,FGF8,NTRK3,EGFR,FOXH1,FGFR2,RUNX2,MSX1,TGFBR2,ACVRL1
GO:0021537	telencephalon development	biological_process	0.005026319895690502	6	95	63	14467	SLC1A2,GPRIN1,NF1,FGF8,TRP73,PAX6
GO:0050896	response to stimulus	biological_process	0.0055437584019293025	32	95	2160	14467	SLC1A2,RHO,TAL2,SCN8A,GPRIN1,GNRH1,TRP53,ERCC2,NF1,NTRK2,MMP2,RUNX1,CHRNB2,PKD1,NPM1,NTRK3,EDA,SSRP1,GRIN2B,P2RX7,NEURL1A,TRP73,OPRM1,CRHR1,EIF2S1,PLAU,NEUROD2,MSX1,TRP63,FASL,GNAS,NKX2-3
GO:0001525	angiogenesis	biological_process	0.00580982205077064	8	95	141	14467	CRHR2,ADRA2B,NF1,RUNX1,FGF8,FGFR2,TGFBR2,ACVRL1
GO:0042391	regulation of membrane potential	biological_process	0.008303481839733586	7	95	105	14467	GPRIN1,ERCC2,NF1,CHRNB2,GRIN2B,P2RX7,CHRNG
GO:0048514	blood vessel morphogenesis	biological_process	0.008750266583429353	9	95	198	14467	CRHR2,ADRA2B,NF1,NTRK2,RUNX1,FGF8,FGFR2,TGFBR2,ACVRL1
GO:0051402	neuron apoptosis	biological_process	0.00934797901735232	6	95	70	14467	GPRIN1,TRP53,NF1,FGF8,TRP73,TRP63
GO:0007610	behavior	biological_process	0.00939099466561364	12	95	377	14467	SLC1A2,TAL2,SCN8A,GPRIN1,NF1,NTRK2,RUNX1,CHRNB2,GRIN2B,OPRM1,CRHR1,NEUROD2
GO:0010033	response to organic substance	biological_process	0.010157191976474649	6	95	71	14467	SLC1A2,GPRIN1,GNRH1,CHRNB2,GRIN2B,P2RX7
GO:0051179	localization	biological_process	0.011150474680326719	36	95	2689	14467	SLC1A2,SCN8A,SYT1,CDK5R1,GPRIN1,ANK1,TRP53,NF1,PAX3,NTRK2,KCNJ6,CHRNB2,PKD1,NODAL,G3BP1,NPM1,EDA,CAMK4,CSE1L,GRIN2B,P2RX7,KCNJ9,NEURL1A,SLC12A1,TRP73,GRIA2,KCNC1,PAX6,ATP7B,CHRNG,MMP14,PLAU,KCNQ2,SYP,OCA2,NKX2-3
GO:0048523	negative regulation of cellular process	biological_process	0.01319971110593866	20	95	1027	14467	SKP2,SMYD1,FGF4,GPRIN1,TRP53,ERCC2,NF1,PAX3,NODAL,FGF8,NPM1,THRA,FOXH1,P2RX7,TRP73,PAX6,RUNX2,MSX1,NKX2-6,TRP63
GO:0009058	biosynthetic process	biological_process	0.014276400092846744	41	95	3324	14467	GAD2,SMYD1,NEUROG3,NFATC2,TAL2,GPRIN1,TRP53,SOX5,ERCC2,NF1,PAX3,SIM1,RUNX1,NODAL,NPM1,HNF4A,THRA,SSRP1,FOXH1,P2RX7,TRP73,PAX6,SOX10,SEBOX,OPRM1,TYR,EIF2S1,FOXN1,RUNX2,NEUROD2,TARDBP,MSX1,ELK4,NKX2-6,NEUROG1,OCA2,HOXD13,TRP63,PAX9,GNAS,NKX2-3
GO:0009314	response to radiation	biological_process	0.014308790709701051	7	95	114	14467	SLC1A2,RHO,GPRIN1,TRP53,ERCC2,NF1,CHRNB2
GO:0051726	regulation of cell cycle	biological_process	0.014630493298981586	9	95	211	14467	SKP2,TRP53,CDK4,FGF8,NPM1,NRAS,TRP73,NEUROG1,TRP63
GO:0042981	regulation of apoptosis	biological_process	0.014927923960813607	13	95	464	14467	SKP2,FGF4,GPRIN1,TRP53,ERCC2,NF1,FGF8,P2RX7,TRP73,MSX1,NKX2-6,TRP63,FASL
GO:0048519	negative regulation of biological process	biological_process	0.015676800256227197	21	95	1131	14467	SKP2,SMYD1,FGF4,CRHR2,GPRIN1,TRP53,ERCC2,NF1,PAX3,NODAL,FGF8,NPM1,THRA,FOXH1,P2RX7,TRP73,PAX6,RUNX2,MSX1,NKX2-6,TRP63
GO:0050767	regulation of neurogenesis	biological_process	0.016042993324752727	7	95	116	14467	GPRIN1,TRP53,SOX5,NF1,CHRNB2,NTRK3,PAX6
GO:0048546	digestive tract morphogenesis	biological_process	0.017054975874597464	4	95	22	14467	TRP73,SOX10,TRP63,NKX2-3
GO:0055123	digestive system development	biological_process	0.017054975874597464	4	95	22	14467	TRP73,SOX10,TRP63,NKX2-3
GO:0043067	regulation of programmed cell death	biological_process	0.017512543784186613	13	95	471	14467	SKP2,FGF4,GPRIN1,TRP53,ERCC2,NF1,FGF8,P2RX7,TRP73,MSX1,NKX2-6,TRP63,FASL
GO:0051216	cartilage development	biological_process	0.017556409672967153	6	95	78	14467	FGF4,SOX5,PKD1,THRA,RUNX2,GNAS
GO:0021543	pallium development	biological_process	0.017797703591541685	5	95	46	14467	GPRIN1,NF1,FGF8,TRP73,PAX6
GO:0010941	regulation of cell death	biological_process	0.018320030090889422	13	95	473	14467	SKP2,FGF4,GPRIN1,TRP53,ERCC2,NF1,FGF8,P2RX7,TRP73,MSX1,NKX2-6,TRP63,FASL
GO:0060429	epithelium development	biological_process	0.019345008826758443	8	95	166	14467	NEUROG3,PAX3,NODAL,FGF8,PAX6,FGFR2,TRP63,NKX2-3
GO:0002009	morphogenesis of an epithelium	biological_process	0.019345008826758443	8	95	166	14467	NEUROG3,PAX3,NODAL,FGF8,PAX6,FGFR2,TRP63,NKX2-3
GO:0030182	neuron differentiation	biological_process	0.022379377376251803	12	95	411	14467	CDK5R1,GPRIN1,SOX5,PAX3,NTRK2,RUNX1,CHRNB2,NTRK3,TRP73,PAX6,NEUROD2,NEUROG1
GO:0006139	nucleobase, nucleoside, nucleotide and nucleic acid metabolic process	biological_process	0.027300876066122526	38	95	3037	14467	SMYD1,NEUROG3,NFATC2,TAL2,GPRIN1,TRP53,SOX5,ERCC2,NF1,PAX3,SIM1,RUNX1,NODAL,NPM1,HNF4A,THRA,SSRP1,FOXH1,TRP73,PAX6,ATP7B,SOX10,SEBOX,OPRM1,FOXN1,SYNCRIP,RUNX2,NEUROD2,TARDBP,MSX1,ELK4,NKX2-6,NEUROG1,HOXD13,TRP63,PAX9,GNAS,NKX2-3
GO:0006812	cation transport	biological_process	0.031561332504655336	13	95	498	14467	SCN8A,GPRIN1,ANK1,KCNJ6,CHRNB2,PKD1,GRIN2B,P2RX7,KCNJ9,SLC12A1,KCNC1,ATP7B,KCNQ2
GO:0051960	regulation of nervous system development	biological_process	0.032090847698526555	7	95	129	14467	GPRIN1,TRP53,SOX5,NF1,CHRNB2,NTRK3,PAX6
GO:0035113	embryonic appendage morphogenesis	biological_process	0.03514182476354774	6	95	88	14467	FGF4,FGF8,MSX1,HOXD13,TRP63,GNAS
GO:0030326	embryonic limb morphogenesis	biological_process	0.03514182476354774	6	95	88	14467	FGF4,FGF8,MSX1,HOXD13,TRP63,GNAS
GO:0030001	metal ion transport	biological_process	0.03581845979291367	12	95	431	14467	SCN8A,GPRIN1,KCNJ6,CHRNB2,PKD1,GRIN2B,P2RX7,KCNJ9,SLC12A1,KCNC1,ATP7B,KCNQ2
GO:0065008	regulation of biological quality	biological_process	0.03793149886593066	19	95	1011	14467	GAD2,FGF4,SYT1,GPRIN1,ANK1,TRP53,ERCC2,NF1,KCNJ6,CHRNB2,NODAL,NPM1,GRIN2B,P2RX7,TRP73,ATP7B,CHRNG,TRP63,NKX2-3
GO:0060284	regulation of cell development	biological_process	0.03909967692667933	7	95	133	14467	GPRIN1,TRP53,SOX5,NF1,CHRNB2,NTRK3,PAX6
GO:0007612	learning	biological_process	0.03939555694820748	5	95	54	14467	GPRIN1,NF1,CHRNB2,GRIN2B,NEUROD2
GO:0043170	macromolecule metabolic process	biological_process	0.04532962763846935	54	95	5234	14467	SKP2,SMYD1,NEUROG3,RHO,NFATC2,TAL2,GPRIN1,GNRH1,TRP53,SOX5,ERCC2,PAX3,UBA2,SIM1,NTRK2,MMP2,RUNX1,NODAL,CDK4,FGF8,NPM1,NTRK3,EDA,CAMK4,HNF4A,THRA,EGFR,SSRP1,FOXH1,P2RX7,TRP73,PAX6,SOX10,SEBOX,FGFR2,EIF2S1,FOXN1,MMP14,SYNCRIP,PLAU,RUNX2,NEUROD2,TARDBP,MSX1,ELK4,NKX2-6,TGFBR2,NEUROG1,ACVRL1,HOXD13,TRP63,PAX9,MMP24,NKX2-3
GO:0001666	response to hypoxia	biological_process	0.04631839716195553	4	95	28	14467	NF1,MMP2,CHRNB2,PLAU
GO:0007632	visual behavior	biological_process	0.04631839716195553	4	95	28	14467	SLC1A2,GPRIN1,NF1,CHRNB2
