# Supplementary material for: Tissue-Specific Functional Networks for Prioritizing Phenotype and Disease Genes
Source: PLoS Comput Biol. 2012 Sep 27;8(9):e1002694. doi: 10.1371/journal.pcbi.1002694 (PMC3459891; doi:10.1371/journal.pcbi.1002694)
Supplement: Dataset S3 — Functional enrichment of top 100 changed genes for each tissue-specific network. (ZIP) [file pcbi.1002694.s003.zip › enrichment_result/caecum_global.txt]

GO:0048513	organ development	biological_process	8.510976980744206E-20	49	95	1574	14467	SLC1A2,GNAQ,SMYD1,CRHR2,NEUROG3,PAX8,TAL2,SCN8A,FGF3,CDK5R1,GPRIN1,ADRA2B,ANK1,ERCC2,CD4,NF1,PAX3,NTRK2,MMP2,RUNX1,CHRNB2,NODAL,FGF8,SIX3,EDA,IL3,THRA,EGFR,FOXH1,PBX1,GRIN2B,TRP73,PAX6,SOX10,POU3F4,FGFR2,MMP14,RUNX2,MSX1,NKX2-6,TGFBR2,NEUROG1,ACVRL1,HOXD13,TRP63,FASL,PAX9,GNAS,NKX2-3
GO:0048731	system development	biological_process	1.1528795551237368E-18	52	95	1922	14467	SLC1A2,GNAQ,SMYD1,CRHR2,NEUROG3,PAX8,TAL2,SCN8A,FGF3,CDK5R1,GPRIN1,ADRA2B,ANK1,ERCC2,CD4,NF1,PAX3,SIM1,NTRK2,MMP2,RUNX1,CHRNB2,NODAL,FGF8,SIX3,NTRK3,EDA,IL3,THRA,EGFR,FOXH1,PBX1,GRIN2B,TRP73,PAX6,SOX10,POU3F4,FGFR2,MMP14,RUNX2,NEUROD2,MSX1,NKX2-6,TGFBR2,NEUROG1,ACVRL1,HOXD13,TRP63,FASL,PAX9,GNAS,NKX2-3
GO:0048856	anatomical structure development	biological_process	3.3403989046543167E-18	53	95	2056	14467	SLC1A2,GNAQ,SMYD1,CRHR2,NEUROG3,PAX8,TAL2,SCN8A,FGF3,CDK5R1,GPRIN1,ADRA2B,ANK1,ERCC2,CD4,NF1,PAX3,SIM1,NTRK2,MMP2,RUNX1,CHRNB2,NODAL,FGF8,SIX3,NTRK3,EDA,IL3,THRA,EGFR,FOXH1,PBX1,GRIN2B,NEURL1A,TRP73,PAX6,SOX10,POU3F4,FGFR2,MMP14,RUNX2,NEUROD2,MSX1,NKX2-6,TGFBR2,NEUROG1,ACVRL1,HOXD13,TRP63,FASL,PAX9,GNAS,NKX2-3
GO:0007275	multicellular organismal development	biological_process	1.3262444170825243E-17	56	95	2402	14467	SLC1A2,GNAQ,SMYD1,CRHR2,NEUROG3,PAX8,TAL2,SCN8A,FGF3,CDK5R1,GPRIN1,ADRA2B,ANK1,ERCC2,CD4,NF1,PAX3,SIM1,NTRK2,MMP2,RUNX1,HYDIN,CHRNB2,NODAL,FGF8,SIX3,NTRK3,EDA,IL3,THRA,EGFR,FOXH1,PBX1,GRIN2B,TRP73,PAX6,SOX10,SEBOX,POU3F4,FGFR2,MMP14,FOXN1,RUNX2,NEUROD2,MSX1,NKX2-6,TGFBR2,NEUROG1,ACVRL1,HOXD13,TRP63,MDFI,FASL,PAX9,GNAS,NKX2-3
GO:0032502	developmental process	biological_process	2.3067134046546175E-17	60	95	2840	14467	SKP2,SLC1A2,GNAQ,SMYD1,CRHR2,NEUROG3,PAX8,TAL2,SCN8A,FGF3,CDK5R1,GPRIN1,ADRA2B,ANK1,ERCC2,CD4,NF1,PAX3,SIM1,NTRK2,MMP2,RUNX1,HYDIN,CHRNB2,NODAL,FGF8,SIX3,NTRK3,EDA,IL3,THRA,EGFR,FOXH1,PBX1,GRIN2B,SLC45A2,NEURL1A,TRP73,PAX6,SOX10,SEBOX,POU3F4,FGFR2,MMP14,FOXN1,RUNX2,NEUROD2,MSX1,NKX2-6,TGFBR2,NEUROG1,OCA2,ACVRL1,HOXD13,TRP63,MDFI,FASL,PAX9,GNAS,NKX2-3
GO:0009653	anatomical structure morphogenesis	biological_process	1.0267133635150959E-16	40	95	1151	14467	GNAQ,CRHR2,NEUROG3,PAX8,FGF3,CDK5R1,GPRIN1,ADRA2B,ERCC2,NF1,PAX3,NTRK2,MMP2,RUNX1,CHRNB2,NODAL,FGF8,SIX3,NTRK3,EDA,THRA,EGFR,PBX1,NEURL1A,TRP73,PAX6,SOX10,FGFR2,MMP14,RUNX2,MSX1,TGFBR2,NEUROG1,ACVRL1,HOXD13,TRP63,FASL,PAX9,GNAS,NKX2-3
GO:0009887	organ morphogenesis	biological_process	9.557333064653597E-14	31	95	771	14467	CRHR2,NEUROG3,PAX8,FGF3,ADRA2B,ERCC2,NF1,PAX3,NTRK2,MMP2,RUNX1,NODAL,FGF8,SIX3,EDA,THRA,PBX1,TRP73,PAX6,SOX10,FGFR2,RUNX2,MSX1,TGFBR2,NEUROG1,ACVRL1,TRP63,FASL,PAX9,GNAS,NKX2-3
GO:0048869	cellular developmental process	biological_process	1.272094414844323E-13	42	95	1568	14467	GNAQ,NEUROG3,PAX8,FGF3,CDK5R1,GPRIN1,ANK1,ERCC2,CD4,NF1,PAX3,SIM1,NTRK2,RUNX1,CHRNB2,NODAL,FGF8,SIX3,NTRK3,EDA,IL3,EGFR,PBX1,NEURL1A,TRP73,PAX6,SOX10,SEBOX,POU3F4,FGFR2,FOXN1,RUNX2,NEUROD2,NKX2-6,TGFBR2,NEUROG1,OCA2,TRP63,MDFI,FASL,GNAS,NKX2-3
GO:0030154	cell differentiation	biological_process	1.5555395430734893E-13	41	95	1495	14467	GNAQ,NEUROG3,PAX8,FGF3,CDK5R1,GPRIN1,ANK1,ERCC2,CD4,NF1,PAX3,SIM1,NTRK2,RUNX1,CHRNB2,NODAL,FGF8,SIX3,NTRK3,EDA,IL3,PBX1,NEURL1A,TRP73,PAX6,SOX10,SEBOX,POU3F4,FGFR2,FOXN1,RUNX2,NEUROD2,NKX2-6,TGFBR2,NEUROG1,OCA2,TRP63,MDFI,FASL,GNAS,NKX2-3
GO:0032501	multicellular organismal process	biological_process	5.836560015643599E-13	66	95	4218	14467	SLC1A2,GNAQ,SMYD1,CRHR2,NEUROG3,RHO,NFATC2,PAX8,TAL2,SCN8A,SYT1,FGF3,CDK5R1,GPRIN1,ADRA2B,ANK1,ERCC2,CD4,NF1,PAX3,SIM1,NTRK2,MMP2,RUNX1,HYDIN,CHRNB2,NODAL,FGF8,SIX3,NTRK3,EDA,CAMK4,IL3,THRA,EGFR,FOXH1,PBX1,GRIN2B,SYN2,SLC45A2,NEURL1A,TRP73,PAX6,SOX10,ATP7B,SEBOX,POU3F4,OLFR66,FGFR2,MMP14,FOXN1,RUNX2,NEUROD2,MSX1,NKX2-6,TGFBR2,SYP,NEUROG1,ACVRL1,HOXD13,TRP63,MDFI,FASL,PAX9,GNAS,NKX2-3
GO:0048518	positive regulation of biological process	biological_process	5.288287344531628E-12	35	95	1172	14467	SLC1A2,NEUROG3,NFATC2,PAX8,GPRIN1,CD4,NF1,PAX3,RUNX1,CHRNB2,NODAL,FGF8,SIX3,NTRK3,NPM1,EDA,HNF4A,IL3,EGFR,FOXH1,PBX1,TRP73,PAX6,SOX10,FGFR2,RUNX2,NKX2-6,TGFBR2,NEUROG1,HOXD13,TRP63,FASL,PAX9,GNAS,NKX2-3
GO:0008283	cell proliferation	biological_process	8.50451536530442E-12	26	95	598	14467	FGF3,ERCC2,NF1,PAX3,CHRNB2,NODAL,CDK4,FGF8,NPM1,IL3,EGFR,CSE1L,PBX1,PAX6,FGFR2,TYR,FOXN1,PLAU,RUNX2,MSX1,NKX2-6,TGFBR2,OCA2,HOXD13,TRP63,NKX2-3
GO:0007417	central nervous system development	biological_process	1.7447867336109754E-11	20	95	316	14467	SLC1A2,GNAQ,TAL2,CDK5R1,GPRIN1,ERCC2,NF1,PAX3,RUNX1,CHRNB2,FGF8,SIX3,TRP73,PAX6,SOX10,POU3F4,FGFR2,MSX1,NKX2-6,TGFBR2
GO:0048522	positive regulation of cellular process	biological_process	4.147597246823999E-11	32	95	1031	14467	NEUROG3,NFATC2,PAX8,GPRIN1,CD4,NF1,PAX3,CHRNB2,NODAL,FGF8,SIX3,NTRK3,NPM1,HNF4A,IL3,EGFR,FOXH1,PBX1,TRP73,PAX6,SOX10,FGFR2,RUNX2,NKX2-6,TGFBR2,NEUROG1,HOXD13,TRP63,FASL,PAX9,GNAS,NKX2-3
GO:0007399	nervous system development	biological_process	7.326511697068236E-11	28	95	779	14467	SLC1A2,GNAQ,NEUROG3,TAL2,CDK5R1,GPRIN1,ERCC2,NF1,PAX3,SIM1,NTRK2,RUNX1,CHRNB2,FGF8,SIX3,NTRK3,PBX1,TRP73,PAX6,SOX10,POU3F4,FGFR2,NEUROD2,MSX1,NKX2-6,TGFBR2,NEUROG1,TRP63
GO:0048468	cell development	biological_process	1.5595191953536599E-9	26	95	748	14467	GNAQ,CDK5R1,GPRIN1,ANK1,ERCC2,NF1,PAX3,NTRK2,RUNX1,CHRNB2,NODAL,FGF8,NTRK3,PBX1,NEURL1A,TRP73,PAX6,SOX10,POU3F4,RUNX2,NEUROD2,NKX2-6,NEUROG1,OCA2,TRP63,FASL
GO:0010628	positive regulation of gene expression	biological_process	1.6668029351360274E-9	20	95	403	14467	NEUROG3,NFATC2,PAX8,GPRIN1,PAX3,NODAL,FGF8,SIX3,HNF4A,IL3,FOXH1,PBX1,TRP73,PAX6,SOX10,RUNX2,HOXD13,TRP63,PAX9,NKX2-3
GO:0042127	regulation of cell proliferation	biological_process	4.240303207039426E-9	20	95	424	14467	NF1,PAX3,CHRNB2,NODAL,CDK4,FGF8,NPM1,IL3,EGFR,PBX1,PAX6,FGFR2,PLAU,RUNX2,MSX1,NKX2-6,TGFBR2,HOXD13,TRP63,NKX2-3
GO:0019222	regulation of metabolic process	biological_process	4.755888245642909E-9	46	95	2525	14467	SKP2,GNAQ,SMYD1,NEUROG3,NFATC2,PAX8,TAL2,GPRIN1,ERCC2,CD4,NF1,PAX3,SIM1,NTRK2,RUNX1,CHRNB2,NODAL,FGF8,RBPJL,SIX3,NPM1,HNF4A,IL3,THRA,EGFR,SSRP1,FOXH1,PBX1,TRP73,PAX6,SOX10,SEBOX,POU3F4,OPRM1,FOXN1,RUNX2,NEUROD2,MSX1,ELK4,NKX2-6,NEUROG1,HOXD13,TRP63,PAX9,GNAS,NKX2-3
GO:0009893	positive regulation of metabolic process	biological_process	5.43462299606136E-9	22	95	540	14467	NEUROG3,NFATC2,PAX8,GPRIN1,CD4,PAX3,NODAL,FGF8,SIX3,NPM1,HNF4A,IL3,FOXH1,PBX1,TRP73,PAX6,SOX10,RUNX2,HOXD13,TRP63,PAX9,NKX2-3
GO:0007420	brain development	biological_process	6.286530527483533E-9	16	95	245	14467	SLC1A2,GNAQ,TAL2,CDK5R1,GPRIN1,NF1,CHRNB2,FGF8,SIX3,TRP73,PAX6,POU3F4,FGFR2,MSX1,NKX2-6,TGFBR2
GO:0010604	positive regulation of macromolecule metabolic process	biological_process	1.54360665010994E-8	21	95	511	14467	NEUROG3,NFATC2,PAX8,GPRIN1,CD4,PAX3,NODAL,FGF8,SIX3,HNF4A,IL3,FOXH1,PBX1,TRP73,PAX6,SOX10,RUNX2,HOXD13,TRP63,PAX9,NKX2-3
GO:0045893	positive regulation of transcription, DNA-dependent	biological_process	1.6403471387455845E-8	18	95	353	14467	NEUROG3,NFATC2,PAX8,GPRIN1,PAX3,NODAL,SIX3,HNF4A,FOXH1,PBX1,TRP73,PAX6,SOX10,RUNX2,HOXD13,TRP63,PAX9,NKX2-3
GO:0051254	positive regulation of RNA metabolic process	biological_process	1.719348851118748E-8	18	95	354	14467	NEUROG3,NFATC2,PAX8,GPRIN1,PAX3,NODAL,SIX3,HNF4A,FOXH1,PBX1,TRP73,PAX6,SOX10,RUNX2,HOXD13,TRP63,PAX9,NKX2-3
GO:0030900	forebrain development	biological_process	2.125474044616312E-8	13	95	150	14467	SLC1A2,GNAQ,TAL2,GPRIN1,NF1,CHRNB2,FGF8,SIX3,TRP73,PAX6,POU3F4,MSX1,NKX2-6
GO:0008284	positive regulation of cell proliferation	biological_process	2.1726972554379293E-8	15	95	224	14467	NF1,PAX3,CHRNB2,NODAL,FGF8,NPM1,IL3,EGFR,PBX1,PAX6,FGFR2,RUNX2,NKX2-6,TGFBR2,TRP63
GO:0065007	biological regulation	biological_process	2.2204228612409372E-8	76	95	6717	14467	SKP2,SLC1A2,GNAQ,SMYD1,CRHR2,NEUROG3,RHO,NFATC2,PAX8,TAL2,SYT1,GPRIN1,ADRA2B,ANK1,HTR4,ERCC2,CD4,NF1,PAX3,SIM1,NTRK2,KCNJ6,RUNX1,CHRM1,CHRNB2,NODAL,CDK4,FGF8,RBPJL,SIX3,NTRK3,HTR1A,NPM1,EDA,HNF4A,CAMK4,IL3,THRA,EGFR,SSRP1,FOXH1,GNRHR,PBX1,GRIN2B,SYN2,OPRL1,TRP73,PAX6,SOX10,ATP7B,SEBOX,POU3F4,OLFR66,FGFR2,CCKBR,OPRM1,CRHR1,BRS3,CHRNG,FOXN1,PLAU,RUNX2,NEUROD2,MSX1,ELK4,HTR5A,NKX2-6,TGFBR2,NEUROG1,A…
GO:0031325	positive regulation of cellular metabolic process	biological_process	2.2229518973842663E-8	21	95	521	14467	NEUROG3,NFATC2,PAX8,GPRIN1,CD4,PAX3,NODAL,SIX3,NPM1,HNF4A,IL3,FOXH1,PBX1,TRP73,PAX6,SOX10,RUNX2,HOXD13,TRP63,PAX9,NKX2-3
GO:0045944	positive regulation of transcription from RNA polymerase II promoter	biological_process	3.099639190125522E-8	17	95	318	14467	NEUROG3,NFATC2,PAX8,GPRIN1,PAX3,NODAL,SIX3,HNF4A,FOXH1,PBX1,PAX6,SOX10,RUNX2,HOXD13,TRP63,PAX9,NKX2-3
GO:0031323	regulation of cellular metabolic process	biological_process	6.592094552503657E-8	43	95	2396	14467	GNAQ,SMYD1,NEUROG3,NFATC2,PAX8,TAL2,GPRIN1,ERCC2,CD4,NF1,PAX3,SIM1,RUNX1,CHRNB2,NODAL,RBPJL,SIX3,NPM1,HNF4A,IL3,THRA,EGFR,SSRP1,FOXH1,PBX1,TRP73,PAX6,SOX10,SEBOX,POU3F4,OPRM1,FOXN1,RUNX2,NEUROD2,MSX1,ELK4,NKX2-6,NEUROG1,HOXD13,TRP63,PAX9,GNAS,NKX2-3
GO:0080090	regulation of primary metabolic process	biological_process	6.873316861669071E-8	43	95	2399	14467	GNAQ,SMYD1,NEUROG3,NFATC2,PAX8,TAL2,GPRIN1,ERCC2,CD4,NF1,PAX3,SIM1,RUNX1,CHRNB2,NODAL,RBPJL,SIX3,NPM1,HNF4A,IL3,THRA,EGFR,SSRP1,FOXH1,PBX1,TRP73,PAX6,SOX10,SEBOX,POU3F4,OPRM1,FOXN1,RUNX2,NEUROD2,MSX1,ELK4,NKX2-6,NEUROG1,HOXD13,TRP63,PAX9,GNAS,NKX2-3
GO:0045941	positive regulation of transcription	biological_process	1.0481097347025867E-7	18	95	395	14467	NEUROG3,NFATC2,PAX8,GPRIN1,PAX3,NODAL,SIX3,HNF4A,FOXH1,PBX1,TRP73,PAX6,SOX10,RUNX2,HOXD13,TRP63,PAX9,NKX2-3
GO:0031328	positive regulation of cellular biosynthetic process	biological_process	1.3007009829674077E-7	19	95	455	14467	NEUROG3,NFATC2,PAX8,GPRIN1,PAX3,NODAL,SIX3,NPM1,HNF4A,FOXH1,PBX1,TRP73,PAX6,SOX10,RUNX2,HOXD13,TRP63,PAX9,NKX2-3
GO:0048732	gland development	biological_process	1.3332034236954568E-7	11	95	107	14467	PAX8,NF1,FGF8,EDA,EGFR,PBX1,PAX6,FGFR2,HOXD13,TRP63,NKX2-3
GO:0009891	positive regulation of biosynthetic process	biological_process	1.4016872663883418E-7	19	95	457	14467	NEUROG3,NFATC2,PAX8,GPRIN1,PAX3,NODAL,SIX3,NPM1,HNF4A,FOXH1,PBX1,TRP73,PAX6,SOX10,RUNX2,HOXD13,TRP63,PAX9,NKX2-3
GO:0045935	positive regulation of nucleobase, nucleoside, nucleotide and nucleic acid metabolic process	biological_process	2.2543950496798606E-7	18	95	414	14467	NEUROG3,NFATC2,PAX8,GPRIN1,PAX3,NODAL,SIX3,HNF4A,FOXH1,PBX1,TRP73,PAX6,SOX10,RUNX2,HOXD13,TRP63,PAX9,NKX2-3
GO:0019219	regulation of nucleobase, nucleoside, nucleotide and nucleic acid metabolic process	biological_process	3.6259967318001293E-7	39	95	2107	14467	GNAQ,SMYD1,NEUROG3,NFATC2,PAX8,TAL2,GPRIN1,ERCC2,NF1,PAX3,SIM1,RUNX1,NODAL,RBPJL,SIX3,NPM1,HNF4A,THRA,SSRP1,FOXH1,PBX1,TRP73,PAX6,SOX10,SEBOX,POU3F4,OPRM1,FOXN1,RUNX2,NEUROD2,MSX1,ELK4,NKX2-6,NEUROG1,HOXD13,TRP63,PAX9,GNAS,NKX2-3
GO:0010557	positive regulation of macromolecule biosynthetic process	biological_process	5.208945738815551E-7	18	95	436	14467	NEUROG3,NFATC2,PAX8,GPRIN1,PAX3,NODAL,SIX3,HNF4A,FOXH1,PBX1,TRP73,PAX6,SOX10,RUNX2,HOXD13,TRP63,PAX9,NKX2-3
GO:0009790	embryonic development	biological_process	6.622746994534263E-7	21	95	626	14467	GNAQ,ERCC2,NF1,PAX3,RUNX1,NODAL,FGF8,FOXH1,PBX1,GRIN2B,PAX6,SOX10,FGFR2,MSX1,NKX2-6,TGFBR2,NEUROG1,ACVRL1,HOXD13,TRP63,GNAS
GO:0050794	regulation of cellular process	biological_process	6.689217812205844E-7	70	95	6122	14467	SKP2,GNAQ,SMYD1,CRHR2,NEUROG3,RHO,NFATC2,PAX8,TAL2,GPRIN1,ADRA2B,ANK1,HTR4,ERCC2,CD4,NF1,PAX3,SIM1,NTRK2,RUNX1,CHRM1,CHRNB2,NODAL,CDK4,FGF8,RBPJL,SIX3,NTRK3,HTR1A,NPM1,EDA,HNF4A,CAMK4,IL3,THRA,EGFR,SSRP1,FOXH1,GNRHR,PBX1,GRIN2B,OPRL1,TRP73,PAX6,SOX10,SEBOX,POU3F4,OLFR66,FGFR2,CCKBR,OPRM1,CRHR1,BRS3,FOXN1,PLAU,RUNX2,NEUROD2,MSX1,ELK4,HTR5A,NKX2-6,TGFBR2,NEUROG1,ACVRL1,HOXD13,TRP63,FASL,PAX9,GNAS,N…
GO:0031326	regulation of cellular biosynthetic process	biological_process	1.3192560804306489E-6	39	95	2200	14467	GNAQ,SMYD1,NEUROG3,NFATC2,PAX8,TAL2,GPRIN1,ERCC2,NF1,PAX3,SIM1,RUNX1,NODAL,RBPJL,SIX3,NPM1,HNF4A,THRA,SSRP1,FOXH1,PBX1,TRP73,PAX6,SOX10,SEBOX,POU3F4,OPRM1,FOXN1,RUNX2,NEUROD2,MSX1,ELK4,NKX2-6,NEUROG1,HOXD13,TRP63,PAX9,GNAS,NKX2-3
GO:0009889	regulation of biosynthetic process	biological_process	1.392248715085494E-6	39	95	2204	14467	GNAQ,SMYD1,NEUROG3,NFATC2,PAX8,TAL2,GPRIN1,ERCC2,NF1,PAX3,SIM1,RUNX1,NODAL,RBPJL,SIX3,NPM1,HNF4A,THRA,SSRP1,FOXH1,PBX1,TRP73,PAX6,SOX10,SEBOX,POU3F4,OPRM1,FOXN1,RUNX2,NEUROD2,MSX1,ELK4,NKX2-6,NEUROG1,HOXD13,TRP63,PAX9,GNAS,NKX2-3
GO:0050789	regulation of biological process	biological_process	1.4931886589878127E-6	71	95	6376	14467	SKP2,SLC1A2,GNAQ,SMYD1,CRHR2,NEUROG3,RHO,NFATC2,PAX8,TAL2,GPRIN1,ADRA2B,ANK1,HTR4,ERCC2,CD4,NF1,PAX3,SIM1,NTRK2,RUNX1,CHRM1,CHRNB2,NODAL,CDK4,FGF8,RBPJL,SIX3,NTRK3,HTR1A,NPM1,EDA,HNF4A,CAMK4,IL3,THRA,EGFR,SSRP1,FOXH1,GNRHR,PBX1,GRIN2B,OPRL1,TRP73,PAX6,SOX10,SEBOX,POU3F4,OLFR66,FGFR2,CCKBR,OPRM1,CRHR1,BRS3,FOXN1,PLAU,RUNX2,NEUROD2,MSX1,ELK4,HTR5A,NKX2-6,TGFBR2,NEUROG1,ACVRL1,HOXD13,TRP63,FASL,PAX9…
GO:0022008	neurogenesis	biological_process	2.945501180721554E-6	18	95	486	14467	GNAQ,CDK5R1,GPRIN1,ERCC2,NF1,PAX3,NTRK2,RUNX1,CHRNB2,FGF8,NTRK3,PBX1,TRP73,PAX6,SOX10,POU3F4,NEUROD2,NEUROG1
GO:0010468	regulation of gene expression	biological_process	3.020033234945732E-6	38	95	2159	14467	SKP2,SMYD1,NEUROG3,NFATC2,PAX8,TAL2,GPRIN1,ERCC2,PAX3,SIM1,RUNX1,NODAL,FGF8,RBPJL,SIX3,NPM1,HNF4A,IL3,THRA,SSRP1,FOXH1,PBX1,TRP73,PAX6,SOX10,SEBOX,POU3F4,FOXN1,RUNX2,NEUROD2,MSX1,ELK4,NKX2-6,NEUROG1,HOXD13,TRP63,PAX9,NKX2-3
GO:0043009	chordate embryonic development	biological_process	3.1923861983628908E-6	16	95	373	14467	ERCC2,NF1,PAX3,RUNX1,NODAL,FGF8,PBX1,GRIN2B,PAX6,SOX10,FGFR2,MSX1,NKX2-6,TGFBR2,ACVRL1,GNAS
GO:0009792	embryonic development ending in birth or egg hatching	biological_process	3.5817469445066654E-6	16	95	376	14467	ERCC2,NF1,PAX3,RUNX1,NODAL,FGF8,PBX1,GRIN2B,PAX6,SOX10,FGFR2,MSX1,NKX2-6,TGFBR2,ACVRL1,GNAS
GO:0060255	regulation of macromolecule metabolic process	biological_process	5.772719444510736E-6	40	95	2420	14467	SKP2,SMYD1,NEUROG3,NFATC2,PAX8,TAL2,GPRIN1,ERCC2,CD4,PAX3,SIM1,RUNX1,NODAL,FGF8,RBPJL,SIX3,NPM1,HNF4A,IL3,THRA,EGFR,SSRP1,FOXH1,PBX1,TRP73,PAX6,SOX10,SEBOX,POU3F4,FOXN1,RUNX2,NEUROD2,MSX1,ELK4,NKX2-6,NEUROG1,HOXD13,TRP63,PAX9,NKX2-3
GO:0048646	anatomical structure formation involved in morphogenesis	biological_process	5.960088222908931E-6	15	95	335	14467	CRHR2,FGF3,ADRA2B,ERCC2,NF1,PAX3,MMP2,RUNX1,NODAL,FGF8,NEURL1A,FGFR2,TGFBR2,ACVRL1,TRP63
GO:0050793	regulation of developmental process	biological_process	6.62137437548138E-6	23	95	858	14467	SKP2,GNAQ,CRHR2,GPRIN1,ERCC2,NF1,RUNX1,CHRNB2,NODAL,FGF8,NTRK3,IL3,PBX1,TRP73,PAX6,FGFR2,RUNX2,MSX1,NKX2-6,TGFBR2,TRP63,FASL,GNAS
GO:0043473	pigmentation	biological_process	7.57205747303771E-6	8	95	61	14467	GNAQ,NF1,PAX3,EDA,SLC45A2,SOX10,TYR,OCA2
GO:0007267	cell-cell signaling	biological_process	8.531082891715403E-6	15	95	344	14467	SYT1,FGF3,GPRIN1,ERCC2,NF1,NTRK2,CHRNB2,FGF8,SIX3,CAMK4,GRIN2B,SYN2,FGFR2,SYP,TRP63
GO:0051252	regulation of RNA metabolic process	biological_process	9.890461606427607E-6	35	95	1943	14467	SMYD1,NEUROG3,NFATC2,PAX8,TAL2,GPRIN1,ERCC2,PAX3,SIM1,RUNX1,NODAL,RBPJL,SIX3,NPM1,HNF4A,THRA,SSRP1,FOXH1,PBX1,TRP73,PAX6,SOX10,SEBOX,POU3F4,FOXN1,RUNX2,NEUROD2,MSX1,ELK4,NKX2-6,NEUROG1,HOXD13,TRP63,PAX9,NKX2-3
GO:0006357	regulation of transcription from RNA polymerase II promoter	biological_process	1.0805519339002945E-5	18	95	528	14467	NEUROG3,NFATC2,PAX8,GPRIN1,PAX3,NODAL,SIX3,HNF4A,FOXH1,PBX1,PAX6,SOX10,RUNX2,MSX1,HOXD13,TRP63,PAX9,NKX2-3
GO:0006366	transcription from RNA polymerase II promoter	biological_process	2.758463291361359E-5	18	95	561	14467	NEUROG3,NFATC2,PAX8,GPRIN1,PAX3,NODAL,SIX3,HNF4A,FOXH1,PBX1,PAX6,SOX10,RUNX2,MSX1,HOXD13,TRP63,PAX9,NKX2-3
GO:0007431	salivary gland development	biological_process	2.8002777822869123E-5	5	95	14	14467	FGF8,EDA,EGFR,PAX6,FGFR2
GO:0006355	regulation of transcription, DNA-dependent	biological_process	3.134392038651986E-5	34	95	1929	14467	SMYD1,NEUROG3,NFATC2,PAX8,TAL2,GPRIN1,ERCC2,PAX3,SIM1,RUNX1,NODAL,RBPJL,SIX3,HNF4A,THRA,SSRP1,FOXH1,PBX1,TRP73,PAX6,SOX10,SEBOX,POU3F4,FOXN1,RUNX2,NEUROD2,MSX1,ELK4,NKX2-6,NEUROG1,HOXD13,TRP63,PAX9,NKX2-3
GO:0006351	transcription, DNA-dependent	biological_process	3.8115362978086014E-5	34	95	1944	14467	SMYD1,NEUROG3,NFATC2,PAX8,TAL2,GPRIN1,ERCC2,PAX3,SIM1,RUNX1,NODAL,RBPJL,SIX3,HNF4A,THRA,SSRP1,FOXH1,PBX1,TRP73,PAX6,SOX10,SEBOX,POU3F4,FOXN1,RUNX2,NEUROD2,MSX1,ELK4,NKX2-6,NEUROG1,HOXD13,TRP63,PAX9,NKX2-3
GO:0032774	RNA biosynthetic process	biological_process	4.0141689524599995E-5	34	95	1948	14467	SMYD1,NEUROG3,NFATC2,PAX8,TAL2,GPRIN1,ERCC2,PAX3,SIM1,RUNX1,NODAL,RBPJL,SIX3,HNF4A,THRA,SSRP1,FOXH1,PBX1,TRP73,PAX6,SOX10,SEBOX,POU3F4,FOXN1,RUNX2,NEUROD2,MSX1,ELK4,NKX2-6,NEUROG1,HOXD13,TRP63,PAX9,NKX2-3
GO:0001501	skeletal system development	biological_process	5.409136131758131E-5	13	95	284	14467	GNAQ,ERCC2,NF1,MMP2,RUNX1,THRA,PBX1,FGFR2,RUNX2,TGFBR2,HOXD13,TRP63,GNAS
GO:0048699	generation of neurons	biological_process	5.457328483687579E-5	16	95	456	14467	GNAQ,CDK5R1,GPRIN1,NF1,PAX3,NTRK2,RUNX1,CHRNB2,FGF8,NTRK3,PBX1,TRP73,PAX6,POU3F4,NEUROD2,NEUROG1
GO:0009888	tissue development	biological_process	7.308156697957405E-5	18	95	598	14467	NEUROG3,ERCC2,NF1,PAX3,NODAL,FGF8,EDA,THRA,FOXH1,PBX1,PAX6,FGFR2,RUNX2,NKX2-6,TRP63,PAX9,GNAS,NKX2-3
GO:0022612	gland morphogenesis	biological_process	8.52156106481182E-5	5	95	17	14467	FGF8,EGFR,PAX6,FGFR2,NKX2-3
GO:0045449	regulation of transcription	biological_process	8.683242526723367E-5	34	95	2009	14467	SMYD1,NEUROG3,NFATC2,PAX8,TAL2,GPRIN1,ERCC2,PAX3,SIM1,RUNX1,NODAL,RBPJL,SIX3,HNF4A,THRA,SSRP1,FOXH1,PBX1,TRP73,PAX6,SOX10,SEBOX,POU3F4,FOXN1,RUNX2,NEUROD2,MSX1,ELK4,NKX2-6,NEUROG1,HOXD13,TRP63,PAX9,NKX2-3
GO:0035272	exocrine system development	biological_process	1.1737961120878781E-4	5	95	18	14467	FGF8,EDA,EGFR,PAX6,FGFR2
GO:0007507	heart development	biological_process	1.370043972519839E-4	11	95	206	14467	GNAQ,SMYD1,NF1,PAX3,NODAL,FGF8,FOXH1,FGFR2,MSX1,NKX2-6,TGFBR2
GO:0007435	salivary gland morphogenesis	biological_process	1.5980985033793102E-4	4	95	8	14467	FGF8,EGFR,PAX6,FGFR2
GO:0006350	transcription	biological_process	1.75369265195606E-4	34	95	2067	14467	SMYD1,NEUROG3,NFATC2,PAX8,TAL2,GPRIN1,ERCC2,PAX3,SIM1,RUNX1,NODAL,RBPJL,SIX3,HNF4A,THRA,SSRP1,FOXH1,PBX1,TRP73,PAX6,SOX10,SEBOX,POU3F4,FOXN1,RUNX2,NEUROD2,MSX1,ELK4,NKX2-6,NEUROG1,HOXD13,TRP63,PAX9,NKX2-3
GO:0010467	gene expression	biological_process	1.9675294501057643E-4	41	95	2850	14467	SKP2,SMYD1,NEUROG3,NFATC2,PAX8,TAL2,GPRIN1,ERCC2,PAX3,SIM1,RUNX1,NODAL,FGF8,RBPJL,SIX3,NPM1,EDA,HNF4A,IL3,THRA,SSRP1,FOXH1,PBX1,TRP73,PAX6,SOX10,SEBOX,POU3F4,MMP14,FOXN1,SYNCRIP,RUNX2,NEUROD2,MSX1,ELK4,NKX2-6,NEUROG1,HOXD13,TRP63,PAX9,NKX2-3
GO:0051093	negative regulation of developmental process	biological_process	2.1055176703523972E-4	14	95	377	14467	SKP2,CRHR2,GPRIN1,ERCC2,NF1,NODAL,FGF8,IL3,PBX1,TRP73,PAX6,MSX1,NKX2-6,TRP63
GO:0021537	telencephalon development	biological_process	2.303740047098228E-4	7	95	63	14467	SLC1A2,GPRIN1,NF1,FGF8,SIX3,TRP73,PAX6
GO:0045595	regulation of cell differentiation	biological_process	2.6934579922821425E-4	13	95	326	14467	GNAQ,GPRIN1,NF1,CHRNB2,NODAL,NTRK3,IL3,PBX1,PAX6,RUNX2,TGFBR2,TRP63,GNAS
GO:0007154	cell communication	biological_process	2.791535940042937E-4	48	95	3737	14467	SLC1A2,GNAQ,CRHR2,RHO,SYT1,FGF3,GPRIN1,ADRA2B,ANK1,HTR4,ERCC2,CD4,NF1,SIM1,NTRK2,CHRM1,CHRNB2,NODAL,CDK4,FGF8,SIX3,NTRK3,HTR1A,NPM1,CAMK4,IL3,EGFR,FOXH1,GNRHR,GRIN2B,SYN2,OPRL1,PAX6,OLFR66,FGFR2,CCKBR,OPRM1,CRHR1,BRS3,RUNX2,MSX1,HTR5A,TGFBR2,SYP,ACVRL1,TRP63,FASL,GNAS
GO:0010556	regulation of macromolecule biosynthetic process	biological_process	3.522305419656736E-4	34	95	2127	14467	SMYD1,NEUROG3,NFATC2,PAX8,TAL2,GPRIN1,ERCC2,PAX3,SIM1,RUNX1,NODAL,RBPJL,SIX3,HNF4A,THRA,SSRP1,FOXH1,PBX1,TRP73,PAX6,SOX10,SEBOX,POU3F4,FOXN1,RUNX2,NEUROD2,MSX1,ELK4,NKX2-6,NEUROG1,HOXD13,TRP63,PAX9,NKX2-3
GO:0016070	RNA metabolic process	biological_process	4.4272039497346167E-4	36	95	2364	14467	SMYD1,NEUROG3,NFATC2,PAX8,TAL2,GPRIN1,ERCC2,PAX3,SIM1,RUNX1,NODAL,RBPJL,SIX3,NPM1,HNF4A,THRA,SSRP1,FOXH1,PBX1,TRP73,PAX6,SOX10,SEBOX,POU3F4,FOXN1,SYNCRIP,RUNX2,NEUROD2,MSX1,ELK4,NKX2-6,NEUROG1,HOXD13,TRP63,PAX9,NKX2-3
GO:0045165	cell fate commitment	biological_process	4.454788656662127E-4	9	95	140	14467	FGF3,PAX3,NODAL,FGF8,SIX3,PAX6,FGFR2,RUNX2,NEUROG1
GO:0030182	neuron differentiation	biological_process	6.007239126090757E-4	14	95	411	14467	GNAQ,CDK5R1,GPRIN1,PAX3,NTRK2,RUNX1,CHRNB2,NTRK3,PBX1,TRP73,PAX6,POU3F4,NEUROD2,NEUROG1
GO:0010926	anatomical structure formation	biological_process	6.180919066473269E-4	19	95	767	14467	CRHR2,FGF3,GPRIN1,ADRA2B,ERCC2,NF1,PAX3,MMP2,RUNX1,CHRNB2,NODAL,FGF8,NPM1,CSE1L,NEURL1A,FGFR2,TGFBR2,ACVRL1,TRP63
GO:0022603	regulation of anatomical structure morphogenesis	biological_process	9.450313645188758E-4	9	95	153	14467	CRHR2,GPRIN1,NF1,RUNX1,CHRNB2,NODAL,NTRK3,PAX6,RUNX2
GO:0007423	sensory organ development	biological_process	9.550812229228775E-4	11	95	250	14467	NF1,NTRK2,FGF8,SIX3,GRIN2B,PAX6,POU3F4,FGFR2,NKX2-6,NEUROG1,FASL
GO:0006139	nucleobase, nucleoside, nucleotide and nucleic acid metabolic process	biological_process	0.0011690910687546876	41	95	3037	14467	GNAQ,SMYD1,NEUROG3,NFATC2,PAX8,TAL2,GPRIN1,ERCC2,NF1,PAX3,SIM1,RUNX1,NODAL,RBPJL,SIX3,NPM1,HNF4A,THRA,SSRP1,FOXH1,PBX1,TRP73,PAX6,SOX10,ATP7B,SEBOX,POU3F4,OPRM1,FOXN1,SYNCRIP,RUNX2,NEUROD2,MSX1,ELK4,NKX2-6,NEUROG1,HOXD13,TRP63,PAX9,GNAS,NKX2-3
GO:0007610	behavior	biological_process	0.001402789877181372	13	95	377	14467	SLC1A2,GNAQ,TAL2,SCN8A,GPRIN1,NF1,NTRK2,RUNX1,CHRNB2,GRIN2B,OPRM1,CRHR1,NEUROD2
GO:0009058	biosynthetic process	biological_process	0.0017277941787962503	43	95	3324	14467	GNAQ,SMYD1,NEUROG3,NFATC2,PAX8,TAL2,GPRIN1,ERCC2,CD4,NF1,PAX3,SIM1,RUNX1,NODAL,RBPJL,SIX3,NPM1,HNF4A,THRA,SSRP1,FOXH1,PBX1,SLC45A2,TRP73,PAX6,SOX10,SEBOX,POU3F4,TYR,OPRM1,FOXN1,RUNX2,NEUROD2,MSX1,ELK4,NKX2-6,NEUROG1,OCA2,HOXD13,TRP63,PAX9,GNAS,NKX2-3
GO:0060429	epithelium development	biological_process	0.001871417413860443	9	95	166	14467	NEUROG3,PAX3,NODAL,FGF8,PBX1,PAX6,FGFR2,TRP63,NKX2-3
GO:0002009	morphogenesis of an epithelium	biological_process	0.001871417413860443	9	95	166	14467	NEUROG3,PAX3,NODAL,FGF8,PBX1,PAX6,FGFR2,TRP63,NKX2-3
GO:0021536	diencephalon development	biological_process	0.0021758574183577675	5	95	31	14467	TAL2,CHRNB2,SIX3,PAX6,NKX2-6
GO:0035113	embryonic appendage morphogenesis	biological_process	0.002313620796640966	7	95	88	14467	GNAQ,FGF8,PBX1,MSX1,HOXD13,TRP63,GNAS
GO:0030326	embryonic limb morphogenesis	biological_process	0.002313620796640966	7	95	88	14467	GNAQ,FGF8,PBX1,MSX1,HOXD13,TRP63,GNAS
GO:0048598	embryonic morphogenesis	biological_process	0.0028779475959736325	12	95	339	14467	GNAQ,PAX3,NODAL,FGF8,PBX1,FGFR2,MSX1,TGFBR2,NEUROG1,HOXD13,TRP63,GNAS
GO:0001503	ossification	biological_process	0.002885373991856572	8	95	130	14467	ERCC2,NF1,MMP2,THRA,PBX1,FGFR2,RUNX2,GNAS
GO:0001568	blood vessel development	biological_process	0.003946156775899856	10	95	233	14467	CRHR2,ADRA2B,NF1,NTRK2,MMP2,RUNX1,FGF8,FGFR2,TGFBR2,ACVRL1
GO:0060348	bone development	biological_process	0.004048537526922055	8	95	136	14467	ERCC2,NF1,MMP2,THRA,PBX1,FGFR2,RUNX2,GNAS
GO:0001944	vasculature development	biological_process	0.00442412368900896	10	95	236	14467	CRHR2,ADRA2B,NF1,NTRK2,MMP2,RUNX1,FGF8,FGFR2,TGFBR2,ACVRL1
GO:0007167	enzyme linked receptor protein signaling pathway	biological_process	0.004490937845460306	11	95	293	14467	NTRK2,NODAL,FGF8,NTRK3,EGFR,FOXH1,FGFR2,RUNX2,MSX1,TGFBR2,ACVRL1
GO:0051239	regulation of multicellular organismal process	biological_process	0.004666908409419258	16	95	636	14467	CRHR2,GPRIN1,NF1,RUNX1,CHRNB2,NODAL,NTRK3,IL3,THRA,PBX1,GRIN2B,PAX6,FGFR2,RUNX2,TGFBR2,GNAS
GO:0048066	pigmentation during development	biological_process	0.004704135120501814	5	95	36	14467	GNAQ,PAX3,SLC45A2,SOX10,OCA2
GO:0001525	angiogenesis	biological_process	0.005301512260956121	8	95	141	14467	CRHR2,ADRA2B,NF1,RUNX1,FGF8,FGFR2,TGFBR2,ACVRL1
GO:0051094	positive regulation of developmental process	biological_process	0.0070814250245863734	12	95	370	14467	GPRIN1,NF1,RUNX1,NTRK3,IL3,PAX6,FGFR2,RUNX2,TGFBR2,TRP63,FASL,GNAS
GO:0042391	regulation of membrane potential	biological_process	0.00757699812443222	7	95	105	14467	GNAQ,GPRIN1,ERCC2,NF1,CHRNB2,GRIN2B,CHRNG
GO:0048534	hemopoietic or lymphoid organ development	biological_process	0.007942918785672798	11	95	311	14467	FGF3,ANK1,ERCC2,CD4,NF1,RUNX1,IL3,PBX1,TGFBR2,GNAS,NKX2-3
GO:0048514	blood vessel morphogenesis	biological_process	0.007984693020422548	9	95	198	14467	CRHR2,ADRA2B,NF1,NTRK2,RUNX1,FGF8,FGFR2,TGFBR2,ACVRL1
GO:0035108	limb morphogenesis	biological_process	0.009135184316689415	7	95	108	14467	GNAQ,FGF8,PBX1,MSX1,HOXD13,TRP63,GNAS
GO:0035107	appendage morphogenesis	biological_process	0.009135184316689415	7	95	108	14467	GNAQ,FGF8,PBX1,MSX1,HOXD13,TRP63,GNAS
GO:0043066	negative regulation of apoptosis	biological_process	0.00977406132019734	9	95	203	14467	SKP2,GPRIN1,ERCC2,FGF8,IL3,TRP73,MSX1,NKX2-6,TRP63
GO:0048729	tissue morphogenesis	biological_process	0.010082116193452857	10	95	259	14467	NEUROG3,ERCC2,PAX3,NODAL,FGF8,PBX1,PAX6,FGFR2,TRP63,NKX2-3
GO:0035295	tube development	biological_process	0.010170402619089644	9	95	204	14467	PAX3,FGF8,FOXH1,PBX1,FGFR2,MMP14,TGFBR2,HOXD13,TRP63
GO:0003002	regionalization	biological_process	0.011004543090758347	9	95	206	14467	FGF3,NODAL,FGF8,SIX3,FOXH1,PBX1,PAX6,HOXD13,TRP63
GO:0001701	in utero embryonic development	biological_process	0.011443127214641025	9	95	207	14467	ERCC2,RUNX1,NODAL,GRIN2B,SOX10,FGFR2,MSX1,TGFBR2,ACVRL1
GO:0043069	negative regulation of programmed cell death	biological_process	0.011896591490317352	9	95	208	14467	SKP2,GPRIN1,ERCC2,FGF8,IL3,TRP73,MSX1,NKX2-6,TRP63
GO:0048523	negative regulation of cellular process	biological_process	0.012044849163655579	20	95	1027	14467	SKP2,SMYD1,GPRIN1,ERCC2,NF1,PAX3,NODAL,FGF8,SIX3,NPM1,IL3,THRA,FOXH1,PBX1,TRP73,PAX6,RUNX2,MSX1,NKX2-6,TRP63
GO:0048736	appendage development	biological_process	0.01232056065338605	7	95	113	14467	GNAQ,FGF8,PBX1,MSX1,HOXD13,TRP63,GNAS
GO:0001655	urogenital system development	biological_process	0.01232056065338605	7	95	113	14467	PAX8,NF1,FGF8,PBX1,FGFR2,HOXD13,TRP63
GO:0060173	limb development	biological_process	0.01232056065338605	7	95	113	14467	GNAQ,FGF8,PBX1,MSX1,HOXD13,TRP63,GNAS
GO:0060548	negative regulation of cell death	biological_process	0.012365349968971135	9	95	209	14467	SKP2,GPRIN1,ERCC2,FGF8,IL3,TRP73,MSX1,NKX2-6,TRP63
GO:0048519	negative regulation of biological process	biological_process	0.014305214177760294	21	95	1131	14467	SKP2,SMYD1,CRHR2,GPRIN1,ERCC2,NF1,PAX3,NODAL,FGF8,SIX3,NPM1,IL3,THRA,FOXH1,PBX1,TRP73,PAX6,RUNX2,MSX1,NKX2-6,TRP63
GO:0002520	immune system development	biological_process	0.014314610447281596	11	95	331	14467	FGF3,ANK1,ERCC2,CD4,NF1,RUNX1,IL3,PBX1,TGFBR2,GNAS,NKX2-3
GO:0009791	post-embryonic development	biological_process	0.01486615440299187	6	95	77	14467	GNAQ,TAL2,ERCC2,TRP73,GNAS,NKX2-3
GO:0050896	response to stimulus	biological_process	0.014878981773773779	31	95	2160	14467	SLC1A2,GNAQ,RHO,TAL2,SCN8A,GPRIN1,ERCC2,CD4,NF1,NTRK2,MMP2,RUNX1,CHRNB2,NTRK3,NPM1,EDA,IL3,SSRP1,GRIN2B,SLC45A2,NEURL1A,TRP73,OPRM1,CRHR1,PLAU,NEUROD2,MSX1,TRP63,FASL,GNAS,NKX2-3
GO:0007389	pattern specification process	biological_process	0.015473245347228593	10	95	272	14467	FGF3,NODAL,FGF8,SIX3,FOXH1,PBX1,PAX6,TGFBR2,HOXD13,TRP63
GO:0048546	digestive tract morphogenesis	biological_process	0.015562811204776223	4	95	22	14467	TRP73,SOX10,TRP63,NKX2-3
GO:0055123	digestive system development	biological_process	0.015562811204776223	4	95	22	14467	TRP73,SOX10,TRP63,NKX2-3
GO:0021543	pallium development	biological_process	0.01624055659241842	5	95	46	14467	GPRIN1,NF1,FGF8,TRP73,PAX6
GO:0043170	macromolecule metabolic process	biological_process	0.016900439949158866	55	95	5234	14467	SKP2,GNAQ,SMYD1,NEUROG3,RHO,NFATC2,PAX8,TAL2,GPRIN1,ERCC2,CD4,PAX3,SIM1,NTRK2,MMP2,RUNX1,NODAL,CDK4,FGF8,RBPJL,SIX3,NTRK3,NPM1,EDA,HNF4A,CAMK4,IL3,THRA,EGFR,SSRP1,FOXH1,PBX1,TRP73,PAX6,SOX10,SEBOX,POU3F4,FGFR2,MMP14,FOXN1,SYNCRIP,PLAU,RUNX2,NEUROD2,MSX1,ELK4,NKX2-6,TGFBR2,NEUROG1,ACVRL1,HOXD13,TRP63,PAX9,MMP24,NKX2-3
GO:0034961	cellular biopolymer biosynthetic process	biological_process	0.01957260025392056	34	95	2531	14467	SMYD1,NEUROG3,NFATC2,PAX8,TAL2,GPRIN1,ERCC2,PAX3,SIM1,RUNX1,NODAL,RBPJL,SIX3,HNF4A,THRA,SSRP1,FOXH1,PBX1,TRP73,PAX6,SOX10,SEBOX,POU3F4,FOXN1,RUNX2,NEUROD2,MSX1,ELK4,NKX2-6,NEUROG1,HOXD13,TRP63,PAX9,NKX2-3
GO:0043284	biopolymer biosynthetic process	biological_process	0.01974276928399063	34	95	2532	14467	SMYD1,NEUROG3,NFATC2,PAX8,TAL2,GPRIN1,ERCC2,PAX3,SIM1,RUNX1,NODAL,RBPJL,SIX3,HNF4A,THRA,SSRP1,FOXH1,PBX1,TRP73,PAX6,SOX10,SEBOX,POU3F4,FOXN1,RUNX2,NEUROD2,MSX1,ELK4,NKX2-6,NEUROG1,HOXD13,TRP63,PAX9,NKX2-3
GO:0044249	cellular biosynthetic process	biological_process	0.021092991060248804	40	95	3262	14467	GNAQ,SMYD1,NEUROG3,NFATC2,PAX8,TAL2,GPRIN1,ERCC2,CD4,NF1,PAX3,SIM1,RUNX1,NODAL,RBPJL,SIX3,NPM1,HNF4A,THRA,SSRP1,FOXH1,PBX1,TRP73,PAX6,SOX10,SEBOX,POU3F4,OPRM1,FOXN1,RUNX2,NEUROD2,MSX1,ELK4,NKX2-6,NEUROG1,HOXD13,TRP63,PAX9,GNAS,NKX2-3
GO:0030099	myeloid cell differentiation	biological_process	0.021484122940153217	7	95	123	14467	ANK1,ERCC2,NF1,IL3,TGFBR2,GNAS,NKX2-3
GO:0034960	cellular biopolymer metabolic process	biological_process	0.02308542367480065	53	95	4999	14467	SKP2,GNAQ,SMYD1,NEUROG3,RHO,NFATC2,PAX8,TAL2,GPRIN1,ERCC2,CD4,PAX3,SIM1,NTRK2,MMP2,RUNX1,NODAL,CDK4,RBPJL,SIX3,NTRK3,NPM1,HNF4A,CAMK4,IL3,THRA,EGFR,SSRP1,FOXH1,PBX1,TRP73,PAX6,SOX10,SEBOX,POU3F4,FGFR2,MMP14,FOXN1,SYNCRIP,PLAU,RUNX2,NEUROD2,MSX1,ELK4,NKX2-6,TGFBR2,NEUROG1,ACVRL1,HOXD13,TRP63,PAX9,MMP24,NKX2-3
GO:0007166	cell surface receptor linked signal transduction	biological_process	0.023422363163366176	33	95	2436	14467	GNAQ,CRHR2,RHO,GPRIN1,ADRA2B,HTR4,CD4,NTRK2,CHRM1,NODAL,FGF8,SIX3,NTRK3,HTR1A,IL3,EGFR,FOXH1,GNRHR,OPRL1,PAX6,OLFR66,FGFR2,CCKBR,OPRM1,CRHR1,BRS3,RUNX2,MSX1,HTR5A,TGFBR2,ACVRL1,TRP63,GNAS
GO:0030097	hemopoiesis	biological_process	0.023903287897177786	10	95	286	14467	ANK1,ERCC2,CD4,NF1,RUNX1,IL3,PBX1,TGFBR2,GNAS,NKX2-3
GO:0044238	primary metabolic process	biological_process	0.02412395840490899	61	95	6174	14467	SKP2,GNAQ,SMYD1,NEUROG3,RHO,NFATC2,PAX8,TAL2,GPRIN1,ERCC2,CD4,NF1,PAX3,SIM1,NTRK2,KCNJ6,MMP2,RUNX1,CHRNB2,NODAL,CDK4,RBPJL,SIX3,NTRK3,NPM1,HNF4A,CAMK4,IL3,THRA,EGFR,SSRP1,FOXH1,PBX1,SLC45A2,TRP73,PAX6,SOX10,ATP7B,SEBOX,POU3F4,FGFR2,TYR,OPRM1,MMP14,FOXN1,SYNCRIP,PLAU,RUNX2,NEUROD2,MSX1,ELK4,NKX2-6,TGFBR2,NEUROG1,ACVRL1,HOXD13,TRP63,PAX9,GNAS,MMP24,NKX2-3
GO:0019226	transmission of nerve impulse	biological_process	0.026575041226773365	9	95	230	14467	SYT1,GPRIN1,ERCC2,NF1,CHRNB2,CAMK4,GRIN2B,SYN2,SYP
GO:0001656	metanephros development	biological_process	0.02712005894633032	5	95	51	14467	PAX8,NF1,FGF8,PBX1,FGFR2
GO:0021871	forebrain regionalization	biological_process	0.029894919406140273	3	95	9	14467	FGF8,SIX3,PAX6
GO:0009416	response to light stimulus	biological_process	0.030038561177081285	6	95	87	14467	SLC1A2,RHO,GPRIN1,ERCC2,NF1,CHRNB2
GO:0035239	tube morphogenesis	biological_process	0.03398123088226417	7	95	132	14467	PAX3,FGF8,PBX1,MMP14,TGFBR2,HOXD13,TRP63
GO:0065008	regulation of biological quality	biological_process	0.034612816805206725	19	95	1011	14467	GNAQ,SYT1,GPRIN1,ANK1,ERCC2,CD4,NF1,KCNJ6,CHRNB2,NODAL,NPM1,PBX1,GRIN2B,SYN2,TRP73,ATP7B,CHRNG,TRP63,NKX2-3
GO:0034645	cellular macromolecule biosynthetic process	biological_process	0.03472639015540223	35	95	2717	14467	SMYD1,NEUROG3,NFATC2,PAX8,TAL2,GPRIN1,ERCC2,CD4,PAX3,SIM1,RUNX1,NODAL,RBPJL,SIX3,HNF4A,THRA,SSRP1,FOXH1,PBX1,TRP73,PAX6,SOX10,SEBOX,POU3F4,FOXN1,RUNX2,NEUROD2,MSX1,ELK4,NKX2-6,NEUROG1,HOXD13,TRP63,PAX9,NKX2-3
GO:0043283	biopolymer metabolic process	biological_process	0.03592859447544343	53	95	5069	14467	SKP2,GNAQ,SMYD1,NEUROG3,RHO,NFATC2,PAX8,TAL2,GPRIN1,ERCC2,CD4,PAX3,SIM1,NTRK2,MMP2,RUNX1,NODAL,CDK4,RBPJL,SIX3,NTRK3,NPM1,HNF4A,CAMK4,IL3,THRA,EGFR,SSRP1,FOXH1,PBX1,TRP73,PAX6,SOX10,SEBOX,POU3F4,FGFR2,MMP14,FOXN1,SYNCRIP,PLAU,RUNX2,NEUROD2,MSX1,ELK4,NKX2-6,TGFBR2,NEUROG1,ACVRL1,HOXD13,TRP63,PAX9,MMP24,NKX2-3
GO:0007612	learning	biological_process	0.03594878231432467	5	95	54	14467	GPRIN1,NF1,CHRNB2,GRIN2B,NEUROD2
GO:0048666	neuron development	biological_process	0.03602242583661189	10	95	300	14467	GNAQ,CDK5R1,GPRIN1,NTRK2,RUNX1,CHRNB2,NTRK3,TRP73,PAX6,NEUROD2
GO:0009059	macromolecule biosynthetic process	biological_process	0.0367494225079861	35	95	2724	14467	SMYD1,NEUROG3,NFATC2,PAX8,TAL2,GPRIN1,ERCC2,CD4,PAX3,SIM1,RUNX1,NODAL,RBPJL,SIX3,HNF4A,THRA,SSRP1,FOXH1,PBX1,TRP73,PAX6,SOX10,SEBOX,POU3F4,FOXN1,RUNX2,NEUROD2,MSX1,ELK4,NKX2-6,NEUROG1,HOXD13,TRP63,PAX9,NKX2-3
GO:0002573	myeloid leukocyte differentiation	biological_process	0.03933953639678788	5	95	55	14467	NF1,IL3,TGFBR2,GNAS,NKX2-3
GO:0001666	response to hypoxia	biological_process	0.04226593315872224	4	95	28	14467	NF1,MMP2,CHRNB2,PLAU
GO:0007632	visual behavior	biological_process	0.04226593315872224	4	95	28	14467	SLC1A2,GPRIN1,NF1,CHRNB2
GO:0042438	melanin biosynthetic process	biological_process	0.04250361976360643	3	95	10	14467	SLC45A2,TYR,OCA2
GO:0035162	embryonic hemopoiesis	biological_process	0.04250361976360643	3	95	10	14467	RUNX1,PBX1,TGFBR2
GO:0009987	cellular process	biological_process	0.04265107614478522	89	95	11293	14467	SKP2,SLC1A2,GNAQ,SMYD1,CRHR2,NEUROG3,RHO,NFATC2,PAX8,TAL2,SYT1,FGF3,CDK5R1,GPRIN1,ADRA2B,ANK1,HTR4,ERCC2,CD4,NF1,PAX3,SIM1,NTRK2,KCNJ6,MMP2,RUNX1,CHRM1,CHRNB2,NODAL,CDK4,FGF8,RBPJL,SIX3,NTRK3,HTR1A,NPM1,EDA,HNF4A,CAMK4,IL3,THRA,EGFR,SSRP1,FOXH1,GNRHR,CSE1L,PBX1,GRIN2B,SYN2,OPRL1,SLC45A2,NEURL1A,TRP73,PAX6,SOX10,ATP7B,SEBOX,POU3F4,OLFR66,FGFR2,CCKBR,TYR,OPRM1,CRHR1,BRS3,CHRNG,MMP14,FOXN1,SYNCRIP,P…
GO:0044260	cellular macromolecule metabolic process	biological_process	0.04407177328899197	53	95	5102	14467	SKP2,GNAQ,SMYD1,NEUROG3,RHO,NFATC2,PAX8,TAL2,GPRIN1,ERCC2,CD4,PAX3,SIM1,NTRK2,MMP2,RUNX1,NODAL,CDK4,RBPJL,SIX3,NTRK3,NPM1,HNF4A,CAMK4,IL3,THRA,EGFR,SSRP1,FOXH1,PBX1,TRP73,PAX6,SOX10,SEBOX,POU3F4,FGFR2,MMP14,FOXN1,SYNCRIP,PLAU,RUNX2,NEUROD2,MSX1,ELK4,NKX2-6,TGFBR2,NEUROG1,ACVRL1,HOXD13,TRP63,PAX9,MMP24,NKX2-3
GO:0021700	developmental maturation	biological_process	0.04668097457429665	6	95	94	14467	GNAQ,GPRIN1,ERCC2,MMP2,SOX10,RUNX2
GO:0007268	synaptic transmission	biological_process	0.048524893330930435	8	95	191	14467	SYT1,GPRIN1,NF1,CHRNB2,CAMK4,GRIN2B,SYN2,SYP
GO:0070482	response to oxygen levels	biological_process	0.04878262305119814	4	95	29	14467	NF1,MMP2,CHRNB2,PLAU
