# Supplementary material for: Tissue-Specific Functional Networks for Prioritizing Phenotype and Disease Genes
Source: PLoS Comput Biol. 2012 Sep 27;8(9):e1002694. doi: 10.1371/journal.pcbi.1002694 (PMC3459891; doi:10.1371/journal.pcbi.1002694)
Supplement: Dataset S3 — Functional enrichment of top 100 changed genes for each tissue-specific network. (ZIP) [file pcbi.1002694.s003.zip › enrichment_result/corpus_striatum_global.txt]

GO:0048731	system development	biological_process	5.437478623799965E-17	48	88	1922	14467	CRHR2,NANOS2,HOXB7,SCN8A,GPRIN1,ESR2,AKP3,NF1,PAX3,NTRK2,MMP2,LMX1B,CHRNB2,NODAL,FGF8,GDNF,DSPP,HOXB1,EGFR,IL3,DRD3,POU2F3,FOXH1,GRIN2B,THRB,GRIN2A,LIF,PITX3,SOX10,NKX3-2,SLC6A3,LEP,MMP14,RUNX2,PROP1,NEUROD2,MSX1,DRD2,MESP1,NKX2-6,GJA10,GDF11,GHRHR,FASL,WNT3A,PAX9,GNAS,CFC1
GO:0032502	developmental process	biological_process	2.6622393834035833E-16	56	88	2840	14467	SKP2,CRHR2,NANOS2,HOXB7,SCN8A,GPRIN1,ESR2,AKP3,NF1,PAX3,TWIST2,NTRK2,MMP2,LMX1B,CHRNB2,NODAL,FGF8,GDNF,DSPP,HOXB1,EGFR,IL3,DRD3,POU2F3,FOXH1,GRIN2B,SLC45A2,THRB,GRIN2A,LIF,PITX3,SOX10,NKX3-2,IL10,SLC6A3,LEP,MMP14,FOXN1,RUNX2,PROP1,NEUROD2,MSX1,INS2,DRD2,MESP1,NKX2-6,GJA10,OCA2,GDF11,MDFI,GHRHR,FASL,WNT3A,PAX9,GNAS,CFC1
GO:0048856	anatomical structure development	biological_process	9.448538031024267E-16	48	88	2056	14467	CRHR2,NANOS2,HOXB7,SCN8A,GPRIN1,ESR2,AKP3,NF1,PAX3,NTRK2,MMP2,LMX1B,CHRNB2,NODAL,FGF8,GDNF,DSPP,HOXB1,EGFR,IL3,DRD3,POU2F3,FOXH1,GRIN2B,THRB,GRIN2A,LIF,PITX3,SOX10,NKX3-2,SLC6A3,LEP,MMP14,RUNX2,PROP1,NEUROD2,MSX1,DRD2,MESP1,NKX2-6,GJA10,GDF11,GHRHR,FASL,WNT3A,PAX9,GNAS,CFC1
GO:0007275	multicellular organismal development	biological_process	2.0626525645915787E-15	51	88	2402	14467	CRHR2,NANOS2,HOXB7,SCN8A,GPRIN1,ESR2,AKP3,NF1,PAX3,TWIST2,NTRK2,MMP2,LMX1B,CHRNB2,NODAL,FGF8,GDNF,DSPP,HOXB1,EGFR,IL3,DRD3,POU2F3,FOXH1,GRIN2B,THRB,GRIN2A,LIF,PITX3,SOX10,NKX3-2,SLC6A3,LEP,MMP14,FOXN1,RUNX2,PROP1,NEUROD2,MSX1,DRD2,MESP1,NKX2-6,GJA10,GDF11,MDFI,GHRHR,FASL,WNT3A,PAX9,GNAS,CFC1
GO:0048513	organ development	biological_process	4.531221183470625E-15	42	88	1574	14467	CRHR2,NANOS2,HOXB7,SCN8A,GPRIN1,ESR2,NF1,PAX3,NTRK2,MMP2,LMX1B,CHRNB2,NODAL,FGF8,GDNF,HOXB1,EGFR,IL3,POU2F3,FOXH1,GRIN2B,THRB,LIF,PITX3,SOX10,NKX3-2,SLC6A3,LEP,MMP14,RUNX2,PROP1,MSX1,DRD2,MESP1,NKX2-6,GDF11,GHRHR,FASL,WNT3A,PAX9,GNAS,CFC1
GO:0008283	cell proliferation	biological_process	1.1262235526143949E-12	26	88	598	14467	NANOS2,ESR2,NF1,PAX3,LMX1B,CHRNB2,NODAL,CDK4,FGF8,NPM1,EGFR,IL3,CSE1L,LIF,IL10,TYR,FOXN1,PLAU,RUNX2,MSX1,DRD2,NKX2-6,OCA2,GDF11,GHRHR,WNT3A
GO:0048522	positive regulation of cellular process	biological_process	3.4876370987261594E-12	32	88	1031	14467	NFATC2,GPRIN1,NF1,PAX3,LMX1B,CHRNB2,NODAL,FGF8,NPM1,HOXB1,HNF4A,EGFR,IL3,DRD3,POU2F3,FOXH1,THRB,GRIN2A,LIF,GPR44,PITX3,SOX10,IL10,LEP,RUNX2,PROP1,DRD2,NKX2-6,GHRHR,FASL,PAX9,GNAS
GO:0007417	central nervous system development	biological_process	3.716774510767253E-12	20	88	316	14467	GPRIN1,ESR2,NF1,PAX3,LMX1B,CHRNB2,FGF8,HOXB1,DRD3,PITX3,SOX10,SLC6A3,LEP,PROP1,MSX1,DRD2,NKX2-6,GDF11,GHRHR,WNT3A
GO:0048518	positive regulation of biological process	biological_process	1.833580572351784E-11	33	88	1172	14467	NFATC2,GPRIN1,NF1,PAX3,LMX1B,CHRNB2,NODAL,FGF8,NPM1,HOXB1,HNF4A,EGFR,IL3,DRD3,POU2F3,FOXH1,THRB,GRIN2A,LIF,GPR44,PITX3,SOX10,IL10,SLC6A3,LEP,RUNX2,PROP1,DRD2,NKX2-6,GHRHR,FASL,PAX9,GNAS
GO:0032501	multicellular organismal process	biological_process	5.015901213489765E-11	60	88	4218	14467	GAD2,CRHR2,NANOS2,NFATC2,OLFR70,HOXB7,SCN8A,SYT1,GPRIN1,ESR2,AKP3,NF1,PAX3,TWIST2,NTRK2,MMP2,LMX1B,CHRNB2,NODAL,FGF8,GDNF,DSPP,HOXB1,CAMK4,EGFR,IL3,DRD3,POU2F3,FOXH1,GRIN2B,SLC45A2,THRB,GRIA2,GRIN2A,LIF,PITX3,SOX10,NKX3-2,IL10,SLC6A3,CYP11B2,LEP,MMP14,FOXN1,RUNX2,PROP1,NEUROD2,MSX1,DRD2,MESP1,NKX2-6,GJA10,GDF11,MDFI,GHRHR,FASL,WNT3A,PAX9,GNAS,CFC1
GO:0007399	nervous system development	biological_process	7.154810660204457E-11	27	88	779	14467	GPRIN1,ESR2,AKP3,NF1,PAX3,NTRK2,LMX1B,CHRNB2,FGF8,GDNF,HOXB1,DRD3,GRIN2A,LIF,PITX3,SOX10,SLC6A3,LEP,PROP1,NEUROD2,MSX1,DRD2,NKX2-6,GJA10,GDF11,GHRHR,WNT3A
GO:0019222	regulation of metabolic process	biological_process	1.3827631209826728E-10	46	88	2525	14467	SKP2,NANOS2,NFATC2,HOXB7,GPRIN1,ESR2,NF1,PAX3,TWIST2,NTRK2,LMX1B,CHRNB2,NODAL,FGF8,NPM1,HOXB1,HNF4A,EGFR,IL3,DRD3,POU2F3,SSRP1,FOXB1,FOXH1,THRB,GRIN2A,LIF,GPR44,PITX3,SOX10,NKX3-2,IL10,SLC6A3,LEP,FOXN1,RUNX2,PROP1,NEUROD2,MSX1,INS2,DRD2,MESP1,NKX2-6,GHRHR,PAX9,GNAS
GO:0048468	cell development	biological_process	2.2211295119617245E-10	26	88	748	14467	GPRIN1,ESR2,AKP3,NF1,PAX3,NTRK2,LMX1B,CHRNB2,NODAL,FGF8,GDNF,DRD3,GRIN2A,LIF,PITX3,SOX10,LEP,RUNX2,NEUROD2,DRD2,NKX2-6,OCA2,GDF11,GHRHR,FASL,WNT3A
GO:0048869	cellular developmental process	biological_process	3.7346162166972026E-10	36	88	1568	14467	NANOS2,HOXB7,GPRIN1,ESR2,AKP3,NF1,PAX3,TWIST2,NTRK2,LMX1B,CHRNB2,NODAL,FGF8,GDNF,EGFR,IL3,DRD3,POU2F3,GRIN2A,LIF,PITX3,SOX10,LEP,FOXN1,RUNX2,PROP1,NEUROD2,DRD2,NKX2-6,OCA2,GDF11,MDFI,GHRHR,FASL,WNT3A,GNAS
GO:0009653	anatomical structure morphogenesis	biological_process	5.135802098064868E-10	31	88	1151	14467	CRHR2,HOXB7,GPRIN1,AKP3,NF1,PAX3,NTRK2,MMP2,LMX1B,CHRNB2,NODAL,FGF8,GDNF,HOXB1,EGFR,THRB,LIF,SOX10,NKX3-2,MMP14,RUNX2,PROP1,MSX1,DRD2,MESP1,GDF11,FASL,WNT3A,PAX9,GNAS,CFC1
GO:0030154	cell differentiation	biological_process	5.29937769163257E-10	35	88	1495	14467	NANOS2,HOXB7,GPRIN1,ESR2,AKP3,NF1,PAX3,TWIST2,NTRK2,LMX1B,CHRNB2,NODAL,FGF8,GDNF,IL3,DRD3,POU2F3,GRIN2A,LIF,PITX3,SOX10,LEP,FOXN1,RUNX2,PROP1,NEUROD2,DRD2,NKX2-6,OCA2,GDF11,MDFI,GHRHR,FASL,WNT3A,GNAS
GO:0042127	regulation of cell proliferation	biological_process	9.50358960478757E-10	20	88	424	14467	NANOS2,ESR2,NF1,PAX3,CHRNB2,NODAL,CDK4,FGF8,NPM1,EGFR,IL3,LIF,IL10,PLAU,RUNX2,MSX1,DRD2,NKX2-6,GDF11,GHRHR
GO:0080090	regulation of primary metabolic process	biological_process	1.395722986994044E-8	42	88	2399	14467	NANOS2,NFATC2,HOXB7,GPRIN1,ESR2,NF1,PAX3,TWIST2,LMX1B,CHRNB2,NODAL,NPM1,HOXB1,HNF4A,EGFR,IL3,DRD3,POU2F3,SSRP1,FOXB1,FOXH1,THRB,GRIN2A,LIF,GPR44,PITX3,SOX10,NKX3-2,SLC6A3,LEP,FOXN1,RUNX2,PROP1,NEUROD2,MSX1,INS2,DRD2,MESP1,NKX2-6,GHRHR,PAX9,GNAS
GO:0007420	brain development	biological_process	2.567263658569829E-8	15	88	245	14467	GPRIN1,ESR2,NF1,LMX1B,CHRNB2,FGF8,HOXB1,PITX3,SLC6A3,PROP1,MSX1,DRD2,NKX2-6,GHRHR,WNT3A
GO:0007267	cell-cell signaling	biological_process	3.0601509594790245E-8	17	88	344	14467	GAD2,SYT1,GPRIN1,NF1,NTRK2,CHRNB2,FGF8,GDNF,CAMK4,GRIN2B,GRIA2,GRIN2A,LIF,LEP,DRD2,GHRHR,WNT3A
GO:0050793	regulation of developmental process	biological_process	3.497036596356988E-8	25	88	858	14467	SKP2,CRHR2,GPRIN1,NF1,CHRNB2,NODAL,FGF8,GDNF,IL3,DRD3,GRIN2A,LIF,NKX3-2,IL10,LEP,RUNX2,PROP1,MSX1,INS2,DRD2,NKX2-6,GDF11,FASL,WNT3A,GNAS
GO:0031323	regulation of cellular metabolic process	biological_process	6.181065678295921E-8	41	88	2396	14467	NANOS2,NFATC2,HOXB7,GPRIN1,ESR2,NF1,PAX3,TWIST2,LMX1B,CHRNB2,NODAL,NPM1,HOXB1,HNF4A,EGFR,IL3,DRD3,POU2F3,SSRP1,FOXB1,FOXH1,THRB,LIF,GPR44,PITX3,SOX10,NKX3-2,SLC6A3,LEP,FOXN1,RUNX2,PROP1,NEUROD2,MSX1,INS2,DRD2,MESP1,NKX2-6,GHRHR,PAX9,GNAS
GO:0048519	negative regulation of biological process	biological_process	7.60000767171385E-8	28	88	1131	14467	SKP2,CRHR2,GPRIN1,ESR2,NF1,PAX3,TWIST2,NODAL,FGF8,GDNF,NPM1,IL3,DRD3,FOXH1,THRB,GRIN2A,LIF,NKX3-2,IL10,SLC6A3,LEP,RUNX2,PROP1,MSX1,INS2,DRD2,NKX2-6,GDF11
GO:0009893	positive regulation of metabolic process	biological_process	7.748933535164068E-8	20	88	540	14467	NFATC2,GPRIN1,PAX3,LMX1B,NODAL,FGF8,NPM1,HOXB1,HNF4A,IL3,POU2F3,FOXH1,THRB,LIF,PITX3,SOX10,IL10,RUNX2,PROP1,PAX9
GO:0022008	neurogenesis	biological_process	1.010992987585423E-7	19	88	486	14467	GPRIN1,ESR2,AKP3,NF1,PAX3,NTRK2,LMX1B,CHRNB2,FGF8,GDNF,DRD3,GRIN2A,LIF,PITX3,SOX10,LEP,NEUROD2,DRD2,WNT3A
GO:0009887	organ morphogenesis	biological_process	1.6630455605332058E-7	23	88	771	14467	CRHR2,HOXB7,NF1,PAX3,NTRK2,MMP2,NODAL,FGF8,GDNF,HOXB1,THRB,LIF,SOX10,NKX3-2,RUNX2,PROP1,MSX1,MESP1,GDF11,FASL,WNT3A,PAX9,GNAS
GO:0009891	positive regulation of biosynthetic process	biological_process	3.054392613196504E-7	18	88	457	14467	NFATC2,GPRIN1,PAX3,LMX1B,NODAL,NPM1,HOXB1,HNF4A,POU2F3,FOXH1,THRB,LIF,PITX3,SOX10,IL10,RUNX2,PROP1,PAX9
GO:0010628	positive regulation of gene expression	biological_process	3.6225836641917497E-7	17	88	403	14467	NFATC2,GPRIN1,PAX3,LMX1B,NODAL,FGF8,HOXB1,HNF4A,IL3,POU2F3,FOXH1,THRB,LIF,SOX10,RUNX2,PROP1,PAX9
GO:0009889	regulation of biosynthetic process	biological_process	4.051692890714557E-7	38	88	2204	14467	NANOS2,NFATC2,HOXB7,GPRIN1,ESR2,NF1,PAX3,TWIST2,LMX1B,NODAL,NPM1,HOXB1,HNF4A,DRD3,POU2F3,SSRP1,FOXB1,FOXH1,THRB,LIF,GPR44,PITX3,SOX10,NKX3-2,IL10,LEP,FOXN1,RUNX2,PROP1,NEUROD2,MSX1,INS2,DRD2,MESP1,NKX2-6,GHRHR,PAX9,GNAS
GO:0045944	positive regulation of transcription from RNA polymerase II promoter	biological_process	1.0008338536255024E-6	15	88	318	14467	NFATC2,GPRIN1,PAX3,LMX1B,NODAL,HOXB1,HNF4A,POU2F3,FOXH1,THRB,LIF,SOX10,RUNX2,PROP1,PAX9
GO:0007610	behavior	biological_process	1.1905860096988315E-6	16	88	377	14467	SCN8A,GPRIN1,NF1,NTRK2,CHRNB2,DRD3,GRIN2B,GRIN2A,GPR44,CCR8,PITX3,SLC6A3,CYP11B2,LEP,NEUROD2,DRD2
GO:0008284	positive regulation of cell proliferation	biological_process	1.233412318705952E-6	13	88	224	14467	NF1,PAX3,CHRNB2,NODAL,FGF8,NPM1,EGFR,IL3,LIF,RUNX2,DRD2,NKX2-6,GHRHR
GO:0007612	learning	biological_process	1.5477013441254069E-6	8	88	54	14467	GPRIN1,NF1,CHRNB2,DRD3,GRIN2B,GRIN2A,NEUROD2,DRD2
GO:0060255	regulation of macromolecule metabolic process	biological_process	1.5516265257013425E-6	39	88	2420	14467	SKP2,NANOS2,NFATC2,HOXB7,GPRIN1,ESR2,PAX3,TWIST2,LMX1B,NODAL,FGF8,NPM1,HOXB1,HNF4A,EGFR,IL3,DRD3,POU2F3,SSRP1,FOXB1,FOXH1,THRB,GRIN2A,LIF,PITX3,SOX10,NKX3-2,IL10,FOXN1,RUNX2,PROP1,NEUROD2,MSX1,INS2,DRD2,MESP1,NKX2-6,GHRHR,PAX9
GO:0031326	regulation of cellular biosynthetic process	biological_process	1.637673285770836E-6	37	88	2200	14467	NANOS2,NFATC2,HOXB7,GPRIN1,ESR2,NF1,PAX3,TWIST2,LMX1B,NODAL,NPM1,HOXB1,HNF4A,DRD3,POU2F3,SSRP1,FOXB1,FOXH1,THRB,LIF,GPR44,PITX3,SOX10,NKX3-2,LEP,FOXN1,RUNX2,PROP1,NEUROD2,MSX1,INS2,DRD2,MESP1,NKX2-6,GHRHR,PAX9,GNAS
GO:0010604	positive regulation of macromolecule metabolic process	biological_process	1.8333269115755093E-6	18	88	511	14467	NFATC2,GPRIN1,PAX3,LMX1B,NODAL,FGF8,HOXB1,HNF4A,IL3,POU2F3,FOXH1,THRB,LIF,SOX10,IL10,RUNX2,PROP1,PAX9
GO:0030900	forebrain development	biological_process	2.2916377859918777E-6	11	88	150	14467	GPRIN1,NF1,CHRNB2,FGF8,SLC6A3,PROP1,MSX1,DRD2,NKX2-6,GHRHR,WNT3A
GO:0031328	positive regulation of cellular biosynthetic process	biological_process	2.317409369027928E-6	17	88	455	14467	NFATC2,GPRIN1,PAX3,LMX1B,NODAL,NPM1,HOXB1,HNF4A,POU2F3,FOXH1,THRB,LIF,PITX3,SOX10,RUNX2,PROP1,PAX9
GO:0031325	positive regulation of cellular metabolic process	biological_process	2.493432436103585E-6	18	88	521	14467	NFATC2,GPRIN1,PAX3,LMX1B,NODAL,NPM1,HOXB1,HNF4A,IL3,POU2F3,FOXH1,THRB,LIF,PITX3,SOX10,RUNX2,PROP1,PAX9
GO:0006357	regulation of transcription from RNA polymerase II promoter	biological_process	3.0796637329020232E-6	18	88	528	14467	NFATC2,GPRIN1,PAX3,TWIST2,LMX1B,NODAL,HOXB1,HNF4A,POU2F3,FOXH1,THRB,LIF,SOX10,RUNX2,PROP1,MSX1,INS2,PAX9
GO:0010468	regulation of gene expression	biological_process	3.9837653731169E-6	36	88	2159	14467	SKP2,NANOS2,NFATC2,HOXB7,GPRIN1,ESR2,PAX3,TWIST2,LMX1B,NODAL,FGF8,NPM1,HOXB1,HNF4A,IL3,DRD3,POU2F3,SSRP1,FOXB1,FOXH1,THRB,LIF,PITX3,SOX10,NKX3-2,IL10,FOXN1,RUNX2,PROP1,NEUROD2,MSX1,INS2,DRD2,MESP1,NKX2-6,PAX9
GO:0045893	positive regulation of transcription, DNA-dependent	biological_process	4.188177810711346E-6	15	88	353	14467	NFATC2,GPRIN1,PAX3,LMX1B,NODAL,HOXB1,HNF4A,POU2F3,FOXH1,THRB,LIF,SOX10,RUNX2,PROP1,PAX9
GO:0065007	biological regulation	biological_process	4.229646466105968E-6	68	88	6717	14467	SKP2,GAD2,CRHR2,NANOS2,NFATC2,OLFR70,HOXB7,SYT1,GPRIN1,ESR2,NF1,PAX3,TWIST2,NTRK2,KCNJ6,LMX1B,CHRNB2,NODAL,CDK4,FGF8,GDNF,HTR1A,NPM1,HOXB1,HNF4A,CAMK4,EGFR,IL3,DRD3,POU2F3,SSRP1,FOXB1,FOXH1,GNRHR,GRIN2B,THRB,GRIN2A,LIF,GPR44,CCR8,PITX3,HTR2C,SOX10,NKX3-2,IL10,SLC6A3,SSTR1,CYP11B2,LEP,MC5R,CHRNG,BRS3,FOXN1,PLAU,RUNX2,PROP1,NEUROD2,MSX1,INS2,DRD2,MESP1,NKX2-6,GDF11,GHRHR,FASL,WNT3A,PAX9,GNAS
GO:0051254	positive regulation of RNA metabolic process	biological_process	4.352470457344086E-6	15	88	354	14467	NFATC2,GPRIN1,PAX3,LMX1B,NODAL,HOXB1,HNF4A,POU2F3,FOXH1,THRB,LIF,SOX10,RUNX2,PROP1,PAX9
GO:0006366	transcription from RNA polymerase II promoter	biological_process	7.984489330301895E-6	18	88	561	14467	NFATC2,GPRIN1,PAX3,TWIST2,LMX1B,NODAL,HOXB1,HNF4A,POU2F3,FOXH1,THRB,LIF,SOX10,RUNX2,PROP1,MSX1,INS2,PAX9
GO:0048523	negative regulation of cellular process	biological_process	8.265233715186174E-6	24	88	1027	14467	SKP2,GPRIN1,ESR2,NF1,PAX3,TWIST2,NODAL,FGF8,GDNF,NPM1,IL3,DRD3,FOXH1,THRB,LIF,NKX3-2,IL10,RUNX2,PROP1,MSX1,INS2,DRD2,NKX2-6,GDF11
GO:0019219	regulation of nucleobase, nucleoside, nucleotide and nucleic acid metabolic process	biological_process	8.310517890618302E-6	35	88	2107	14467	NFATC2,HOXB7,GPRIN1,ESR2,NF1,PAX3,TWIST2,LMX1B,NODAL,NPM1,HOXB1,HNF4A,DRD3,POU2F3,SSRP1,FOXB1,FOXH1,THRB,LIF,GPR44,PITX3,SOX10,NKX3-2,FOXN1,RUNX2,PROP1,NEUROD2,MSX1,INS2,DRD2,MESP1,NKX2-6,GHRHR,PAX9,GNAS
GO:0010557	positive regulation of macromolecule biosynthetic process	biological_process	9.607249441650672E-6	16	88	436	14467	NFATC2,GPRIN1,PAX3,LMX1B,NODAL,HOXB1,HNF4A,POU2F3,FOXH1,THRB,LIF,SOX10,IL10,RUNX2,PROP1,PAX9
GO:0051093	negative regulation of developmental process	biological_process	1.0202827316917774E-5	15	88	377	14467	SKP2,CRHR2,GPRIN1,NF1,NODAL,FGF8,GDNF,IL3,DRD3,LIF,NKX3-2,PROP1,MSX1,NKX2-6,GDF11
GO:0008542	visual learning	biological_process	1.570037534389677E-5	6	88	27	14467	GPRIN1,NF1,CHRNB2,DRD3,GRIN2A,DRD2
GO:0007631	feeding behavior	biological_process	1.7214774239220968E-5	7	88	47	14467	GPRIN1,NTRK2,CHRNB2,GRIN2B,CYP11B2,LEP,DRD2
GO:0048699	generation of neurons	biological_process	1.8111675069996004E-5	16	88	456	14467	GPRIN1,ESR2,NF1,PAX3,NTRK2,LMX1B,CHRNB2,FGF8,GDNF,DRD3,LIF,PITX3,LEP,NEUROD2,DRD2,WNT3A
GO:0045941	positive regulation of transcription	biological_process	1.9076025511816934E-5	15	88	395	14467	NFATC2,GPRIN1,PAX3,LMX1B,NODAL,HOXB1,HNF4A,POU2F3,FOXH1,THRB,LIF,SOX10,RUNX2,PROP1,PAX9
GO:0045471	response to ethanol	biological_process	1.9629177242981344E-5	5	88	14	14467	CHRNB2,DRD3,GRIN2B,GRIN2A,DRD2
GO:0007632	visual behavior	biological_process	1.988526129968914E-5	6	88	28	14467	GPRIN1,NF1,CHRNB2,DRD3,GRIN2A,DRD2
GO:0050794	regulation of cellular process	biological_process	3.3033070756444846E-5	63	88	6122	14467	SKP2,CRHR2,NANOS2,NFATC2,OLFR70,HOXB7,GPRIN1,ESR2,NF1,PAX3,TWIST2,NTRK2,LMX1B,CHRNB2,NODAL,CDK4,FGF8,GDNF,HTR1A,NPM1,HOXB1,HNF4A,CAMK4,EGFR,IL3,DRD3,POU2F3,SSRP1,FOXB1,FOXH1,GNRHR,GRIN2B,THRB,GRIN2A,LIF,GPR44,CCR8,PITX3,HTR2C,SOX10,NKX3-2,IL10,SLC6A3,SSTR1,LEP,MC5R,BRS3,FOXN1,PLAU,RUNX2,PROP1,NEUROD2,MSX1,INS2,DRD2,MESP1,NKX2-6,GDF11,GHRHR,FASL,WNT3A,PAX9,GNAS
GO:0007611	learning or memory	biological_process	3.430741415290591E-5	8	88	79	14467	GPRIN1,NF1,CHRNB2,DRD3,GRIN2B,GRIN2A,NEUROD2,DRD2
GO:0045935	positive regulation of nucleobase, nucleoside, nucleotide and nucleic acid metabolic process	biological_process	3.565459422125906E-5	15	88	414	14467	NFATC2,GPRIN1,PAX3,LMX1B,NODAL,HOXB1,HNF4A,POU2F3,FOXH1,THRB,LIF,SOX10,RUNX2,PROP1,PAX9
GO:0009058	biosynthetic process	biological_process	3.679061216916278E-5	44	88	3324	14467	GAD2,NANOS2,NFATC2,HOXB7,GPRIN1,ESR2,NF1,PAX3,TWIST2,LMX1B,NODAL,NPM1,HOXB1,HNF4A,DRD3,POU2F3,SSRP1,FOXB1,FOXH1,SLC45A2,THRB,LIF,GPR44,PITX3,SOX10,NKX3-2,IL10,SLC6A3,CYP11B2,TYR,LEP,FOXN1,RUNX2,PROP1,NEUROD2,MSX1,INS2,DRD2,MESP1,NKX2-6,OCA2,GHRHR,PAX9,GNAS
GO:0021536	diencephalon development	biological_process	3.829935588925682E-5	6	88	31	14467	CHRNB2,SLC6A3,PROP1,DRD2,NKX2-6,GHRHR
GO:0001964	startle response	biological_process	4.241892481273933E-5	5	88	16	14467	GPRIN1,GRIN2B,GRIN2A,SLC6A3,DRD2
GO:0009790	embryonic development	biological_process	4.3455412482321584E-5	18	88	626	14467	HOXB7,AKP3,NF1,PAX3,LMX1B,NODAL,FGF8,HOXB1,FOXH1,GRIN2B,SOX10,NKX3-2,MSX1,MESP1,NKX2-6,WNT3A,GNAS,CFC1
GO:0051239	regulation of multicellular organismal process	biological_process	5.533737780076692E-5	18	88	636	14467	CRHR2,GPRIN1,NF1,CHRNB2,NODAL,IL3,DRD3,GRIN2B,THRB,GRIN2A,LIF,IL10,SLC6A3,LEP,RUNX2,DRD2,GHRHR,GNAS
GO:0003002	regionalization	biological_process	6.327334297265383E-5	11	88	206	14467	HOXB7,LMX1B,NODAL,FGF8,GDNF,HOXB1,FOXH1,PROP1,GDF11,WNT3A,CFC1
GO:0043009	chordate embryonic development	biological_process	7.072067550669668E-5	14	88	373	14467	HOXB7,AKP3,NF1,PAX3,NODAL,FGF8,HOXB1,GRIN2B,SOX10,NKX3-2,MSX1,NKX2-6,WNT3A,GNAS
GO:0009792	embryonic development ending in birth or egg hatching	biological_process	7.812414053026047E-5	14	88	376	14467	HOXB7,AKP3,NF1,PAX3,NODAL,FGF8,HOXB1,GRIN2B,SOX10,NKX3-2,MSX1,NKX2-6,WNT3A,GNAS
GO:0045595	regulation of cell differentiation	biological_process	1.1028322389366189E-4	13	88	326	14467	GPRIN1,NF1,CHRNB2,NODAL,IL3,DRD3,LIF,LEP,RUNX2,DRD2,GDF11,WNT3A,GNAS
GO:0043473	pigmentation	biological_process	1.1148511264068266E-4	7	88	61	14467	NF1,PAX3,SLC45A2,SOX10,TYR,DRD2,OCA2
GO:0007389	pattern specification process	biological_process	1.2182838792003862E-4	12	88	272	14467	HOXB7,LMX1B,NODAL,FGF8,GDNF,HOXB1,FOXH1,NKX3-2,PROP1,GDF11,WNT3A,CFC1
GO:0042221	response to chemical stimulus	biological_process	1.6602299144086405E-4	18	88	684	14467	NANOS2,GPRIN1,NF1,MMP2,CHRNB2,DRD3,GRIN2B,GRIN2A,GPR44,CCR8,SLC6A3,LEP,PLAU,MSX1,INS2,DRD2,GHRHR,GNAS
GO:0050789	regulation of biological process	biological_process	2.0559438550112627E-4	63	88	6376	14467	SKP2,CRHR2,NANOS2,NFATC2,OLFR70,HOXB7,GPRIN1,ESR2,NF1,PAX3,TWIST2,NTRK2,LMX1B,CHRNB2,NODAL,CDK4,FGF8,GDNF,HTR1A,NPM1,HOXB1,HNF4A,CAMK4,EGFR,IL3,DRD3,POU2F3,SSRP1,FOXB1,FOXH1,GNRHR,GRIN2B,THRB,GRIN2A,LIF,GPR44,CCR8,PITX3,HTR2C,SOX10,NKX3-2,IL10,SLC6A3,SSTR1,LEP,MC5R,BRS3,FOXN1,PLAU,RUNX2,PROP1,NEUROD2,MSX1,INS2,DRD2,MESP1,NKX2-6,GDF11,GHRHR,FASL,WNT3A,PAX9,GNAS
GO:0021984	adenohypophysis development	biological_process	2.169752472429056E-4	4	88	9	14467	SLC6A3,PROP1,DRD2,GHRHR
GO:0050896	response to stimulus	biological_process	2.2068562454901863E-4	33	88	2160	14467	NANOS2,SCN8A,GPRIN1,NF1,NTRK2,MMP2,CHRNB2,NPM1,IL3,DRD3,POU2F3,SSRP1,GRIN2B,SLC45A2,GRIN2A,LIF,GPR44,CCR8,PITX3,IL10,SLC6A3,REG3A,CYP11B2,LEP,PLAU,NEUROD2,MSX1,INS2,DRD2,GJA10,GHRHR,FASL,GNAS
GO:0010033	response to organic substance	biological_process	3.2356512299374897E-4	7	88	71	14467	GPRIN1,CHRNB2,DRD3,GRIN2B,GRIN2A,SLC6A3,DRD2
GO:0007268	synaptic transmission	biological_process	3.241362806589477E-4	10	88	191	14467	GAD2,SYT1,GPRIN1,NF1,CHRNB2,CAMK4,GRIN2B,GRIA2,GRIN2A,DRD2
GO:0048732	gland development	biological_process	3.7337315640291414E-4	8	88	107	14467	NF1,FGF8,EGFR,SLC6A3,PROP1,DRD2,GHRHR,WNT3A
GO:0043279	response to alkaloid	biological_process	4.941976080512668E-4	5	88	25	14467	GPRIN1,CHRNB2,DRD3,SLC6A3,DRD2
GO:0010467	gene expression	biological_process	5.6486368255738E-4	38	88	2850	14467	SKP2,NANOS2,NFATC2,HOXB7,GPRIN1,ESR2,PAX3,TWIST2,LMX1B,NODAL,FGF8,NPM1,HOXB1,HNF4A,IL3,DRD3,POU2F3,SSRP1,FOXB1,FOXH1,THRB,LIF,PITX3,SOX10,NKX3-2,IL10,MMP14,FOXN1,SYNCRIP,RUNX2,PROP1,NEUROD2,MSX1,INS2,DRD2,MESP1,NKX2-6,PAX9
GO:0045761	regulation of adenylate cyclase activity	biological_process	6.664097882043229E-4	6	88	49	14467	NF1,DRD3,GPR44,DRD2,GHRHR,GNAS
GO:0042220	response to cocaine	biological_process	8.405859380941132E-4	4	88	12	14467	CHRNB2,DRD3,SLC6A3,DRD2
GO:0014073	response to tropane	biological_process	8.405859380941132E-4	4	88	12	14467	CHRNB2,DRD3,SLC6A3,DRD2
GO:0051339	regulation of lyase activity	biological_process	8.499482709663345E-4	6	88	51	14467	NF1,DRD3,GPR44,DRD2,GHRHR,GNAS
GO:0031279	regulation of cyclase activity	biological_process	8.499482709663345E-4	6	88	51	14467	NF1,DRD3,GPR44,DRD2,GHRHR,GNAS
GO:0040011	locomotion	biological_process	8.883660108788467E-4	13	88	391	14467	ESR2,NF1,PAX3,LMX1B,NODAL,GDNF,GRIN2A,GPR44,CCR8,MMP14,PLAU,DRD2,MESP1
GO:0014070	response to organic cyclic substance	biological_process	9.01135871415075E-4	5	88	28	14467	GPRIN1,CHRNB2,DRD3,SLC6A3,DRD2
GO:0001666	response to hypoxia	biological_process	9.01135871415075E-4	5	88	28	14467	NANOS2,NF1,MMP2,CHRNB2,PLAU
GO:0042981	regulation of apoptosis	biological_process	0.0010131726755490513	14	88	464	14467	SKP2,GPRIN1,NF1,FGF8,GDNF,IL3,GRIN2A,NKX3-2,IL10,PROP1,MSX1,INS2,NKX2-6,FASL
GO:0070482	response to oxygen levels	biological_process	0.0010836743920774273	5	88	29	14467	NANOS2,NF1,MMP2,CHRNB2,PLAU
GO:0030817	regulation of cAMP biosynthetic process	biological_process	0.0012012502430647151	6	88	54	14467	NF1,DRD3,GPR44,DRD2,GHRHR,GNAS
GO:0015872	dopamine transport	biological_process	0.001208544417437615	4	88	13	14467	CHRNB2,DRD3,SLC6A3,DRD2
GO:0043067	regulation of programmed cell death	biological_process	0.001211116643240755	14	88	471	14467	SKP2,GPRIN1,NF1,FGF8,GDNF,IL3,GRIN2A,NKX3-2,IL10,PROP1,MSX1,INS2,NKX2-6,FASL
GO:0010941	regulation of cell death	biological_process	0.001273718152099933	14	88	473	14467	SKP2,GPRIN1,NF1,FGF8,GDNF,IL3,GRIN2A,NKX3-2,IL10,PROP1,MSX1,INS2,NKX2-6,FASL
GO:0048598	embryonic morphogenesis	biological_process	0.0012936017341295364	12	88	339	14467	HOXB7,PAX3,LMX1B,NODAL,FGF8,HOXB1,NKX3-2,MSX1,MESP1,WNT3A,GNAS,CFC1
GO:0009416	response to light stimulus	biological_process	0.0013143592665247996	7	88	87	14467	GPRIN1,NF1,CHRNB2,DRD3,GRIN2A,DRD2,GJA10
GO:0030814	regulation of cAMP metabolic process	biological_process	0.0014955304162336523	6	88	56	14467	NF1,DRD3,GPR44,DRD2,GHRHR,GNAS
GO:0001975	response to amphetamine	biological_process	0.0016841105135230155	4	88	14	14467	GPRIN1,DRD3,GRIN2A,DRD2
GO:0019226	transmission of nerve impulse	biological_process	0.0017863965564775032	10	88	230	14467	GAD2,SYT1,GPRIN1,NF1,CHRNB2,CAMK4,GRIN2B,GRIA2,GRIN2A,DRD2
GO:0030808	regulation of nucleotide biosynthetic process	biological_process	0.0018462993201115905	6	88	58	14467	NF1,DRD3,GPR44,DRD2,GHRHR,GNAS
GO:0030802	regulation of cyclic nucleotide biosynthetic process	biological_process	0.0018462993201115905	6	88	58	14467	NF1,DRD3,GPR44,DRD2,GHRHR,GNAS
GO:0006171	cAMP biosynthetic process	biological_process	0.002045347798786154	6	88	59	14467	NF1,DRD3,GPR44,DRD2,GHRHR,GNAS
GO:0007626	locomotory behavior	biological_process	0.0020882167957123527	10	88	234	14467	SCN8A,GPRIN1,CHRNB2,DRD3,GRIN2A,GPR44,CCR8,PITX3,SLC6A3,DRD2
GO:0044249	cellular biosynthetic process	biological_process	0.0021968043064426396	40	88	3262	14467	GAD2,NANOS2,NFATC2,HOXB7,GPRIN1,ESR2,NF1,PAX3,TWIST2,LMX1B,NODAL,NPM1,HOXB1,HNF4A,DRD3,POU2F3,SSRP1,FOXB1,FOXH1,THRB,LIF,GPR44,PITX3,SOX10,NKX3-2,SLC6A3,CYP11B2,LEP,FOXN1,RUNX2,PROP1,NEUROD2,MSX1,INS2,DRD2,MESP1,NKX2-6,GHRHR,PAX9,GNAS
GO:0051046	regulation of secretion	biological_process	0.002224663540784424	7	88	94	14467	NF1,CHRNB2,DRD3,LIF,LEP,DRD2,GHRHR
GO:0007270	nerve-nerve synaptic transmission	biological_process	0.0024791505569143873	5	88	34	14467	GPRIN1,NF1,CHRNB2,CAMK4,DRD2
GO:0030799	regulation of cyclic nucleotide metabolic process	biological_process	0.0024961457415248658	6	88	61	14467	NF1,DRD3,GPR44,DRD2,GHRHR,GNAS
GO:0048666	neuron development	biological_process	0.0027123795776102543	11	88	300	14467	GPRIN1,NTRK2,LMX1B,CHRNB2,GDNF,LIF,PITX3,LEP,NEUROD2,DRD2,WNT3A
GO:0006140	regulation of nucleotide metabolic process	biological_process	0.0027501907736862774	6	88	62	14467	NF1,DRD3,GPR44,DRD2,GHRHR,GNAS
GO:0051252	regulation of RNA metabolic process	biological_process	0.0028543783427202357	29	88	1943	14467	NFATC2,HOXB7,GPRIN1,ESR2,PAX3,TWIST2,LMX1B,NODAL,NPM1,HOXB1,HNF4A,POU2F3,SSRP1,FOXB1,FOXH1,THRB,LIF,PITX3,SOX10,NKX3-2,FOXN1,RUNX2,PROP1,NEUROD2,MSX1,INS2,MESP1,NKX2-6,PAX9
GO:0048167	regulation of synaptic plasticity	biological_process	0.002878541534874837	5	88	35	14467	GPRIN1,NF1,GRIN2B,GRIN2A,DRD2
GO:0046058	cAMP metabolic process	biological_process	0.003321691074534554	6	88	64	14467	NF1,DRD3,GPR44,DRD2,GHRHR,GNAS
GO:0007423	sensory organ development	biological_process	0.003786155159681514	10	88	250	14467	NF1,NTRK2,LMX1B,FGF8,GRIN2B,NKX3-2,NKX2-6,GDF11,FASL,WNT3A
GO:0051179	localization	biological_process	0.003900241286448377	35	88	2689	14467	KCNA6,SCN8A,SYT1,GPRIN1,ESR2,NF1,PAX3,NTRK2,KCNJ6,LMX1B,CHRNB2,NODAL,GDNF,NPM1,CAMK4,DRD3,CSE1L,GRIN2B,KCNJ9,SLC12A1,GRIA2,GRIN2A,LIF,PITX3,SLC6A3,LEP,CHRNG,MMP14,PLAU,INS2,KCNQ2,DRD2,MESP1,OCA2,GHRHR
GO:0009888	tissue development	biological_process	0.003932760679333575	15	88	598	14467	NF1,PAX3,NODAL,FGF8,GDNF,POU2F3,FOXH1,LIF,RUNX2,MESP1,NKX2-6,WNT3A,PAX9,GNAS,CFC1
GO:0051937	catecholamine transport	biological_process	0.00394870751029508	4	88	17	14467	CHRNB2,DRD3,SLC6A3,DRD2
GO:0050804	regulation of synaptic transmission	biological_process	0.003986506011655581	6	88	66	14467	GPRIN1,NF1,CHRNB2,GRIN2B,GRIN2A,DRD2
GO:0048168	regulation of neuronal synaptic plasticity	biological_process	0.0050533630613350585	4	88	18	14467	GPRIN1,NF1,GRIN2B,DRD2
GO:0008306	associative learning	biological_process	0.0050533630613350585	4	88	18	14467	GPRIN1,CHRNB2,NEUROD2,DRD2
GO:0051969	regulation of transmission of nerve impulse	biological_process	0.005183614042484296	6	88	69	14467	GPRIN1,NF1,CHRNB2,GRIN2B,GRIN2A,DRD2
GO:0043066	negative regulation of apoptosis	biological_process	0.005342480324660837	9	88	203	14467	SKP2,GPRIN1,FGF8,GDNF,IL3,NKX3-2,PROP1,MSX1,NKX2-6
GO:0044057	regulation of system process	biological_process	0.005377221503942506	8	88	152	14467	GPRIN1,NF1,CHRNB2,GRIN2B,THRB,GRIN2A,LEP,DRD2
GO:0010556	regulation of macromolecule biosynthetic process	biological_process	0.005748550724323187	30	88	2127	14467	NANOS2,NFATC2,HOXB7,GPRIN1,ESR2,PAX3,TWIST2,LMX1B,NODAL,HOXB1,HNF4A,POU2F3,SSRP1,FOXB1,FOXH1,THRB,LIF,PITX3,SOX10,NKX3-2,IL10,FOXN1,RUNX2,PROP1,NEUROD2,MSX1,INS2,MESP1,NKX2-6,PAX9
GO:0014072	response to isoquinoline alkaloid	biological_process	0.005919642755240035	3	88	6	14467	GPRIN1,DRD3,DRD2
GO:0048853	forebrain morphogenesis	biological_process	0.005919642755240035	3	88	6	14467	NF1,FGF8,PROP1
GO:0043278	response to morphine	biological_process	0.005919642755240035	3	88	6	14467	GPRIN1,DRD3,DRD2
GO:0016477	cell migration	biological_process	0.00594891227607415	10	88	263	14467	ESR2,NF1,PAX3,LMX1B,NODAL,GDNF,MMP14,PLAU,DRD2,MESP1
GO:0007507	heart development	biological_process	0.006022878855288976	9	88	206	14467	NF1,PAX3,NODAL,FGF8,FOXH1,MSX1,MESP1,NKX2-6,WNT3A
GO:0010243	response to organic nitrogen	biological_process	0.0063712433567699595	4	88	19	14467	GPRIN1,DRD3,GRIN2A,DRD2
GO:0014075	response to amine stimulus	biological_process	0.0063712433567699595	4	88	19	14467	GPRIN1,DRD3,GRIN2A,DRD2
GO:0043069	negative regulation of programmed cell death	biological_process	0.006516745335435478	9	88	208	14467	SKP2,GPRIN1,FGF8,GDNF,IL3,NKX3-2,PROP1,MSX1,NKX2-6
GO:0009190	cyclic nucleotide biosynthetic process	biological_process	0.006658167420525555	6	88	72	14467	NF1,DRD3,GPR44,DRD2,GHRHR,GNAS
GO:0060548	negative regulation of cell death	biological_process	0.006776456204045585	9	88	209	14467	SKP2,GPRIN1,FGF8,GDNF,IL3,NKX3-2,PROP1,MSX1,NKX2-6
GO:0003001	generation of a signal involved in cell-cell signaling	biological_process	0.007208572344753801	7	88	112	14467	SYT1,NF1,NTRK2,LIF,LEP,DRD2,GHRHR
GO:0031644	regulation of neurological system process	biological_process	0.007219267297664344	6	88	73	14467	GPRIN1,NF1,CHRNB2,GRIN2B,GRIN2A,DRD2
GO:0007368	determination of left/right symmetry	biological_process	0.007294672558302943	5	88	42	14467	NODAL,FGF8,FOXH1,NKX3-2,WNT3A
GO:0010646	regulation of cell communication	biological_process	0.007423829377467828	14	88	550	14467	GPRIN1,NF1,CHRNB2,NPM1,IL3,DRD3,GRIN2B,GRIN2A,LIF,GPR44,LEP,RUNX2,DRD2,GHRHR
GO:0048646	anatomical structure formation involved in morphogenesis	biological_process	0.007835151387639011	11	88	335	14467	CRHR2,NF1,PAX3,MMP2,NODAL,FGF8,GDNF,HOXB1,NKX3-2,MESP1,WNT3A
GO:0042417	dopamine metabolic process	biological_process	0.007927127470074914	4	88	20	14467	CHRNB2,GRIN2A,SLC6A3,DRD2
GO:0015844	monoamine transport	biological_process	0.007927127470074914	4	88	20	14467	CHRNB2,DRD3,SLC6A3,DRD2
GO:0045639	positive regulation of myeloid cell differentiation	biological_process	0.007927127470074914	4	88	20	14467	IL3,LIF,LEP,GNAS
GO:0006355	regulation of transcription, DNA-dependent	biological_process	0.007974276369451186	28	88	1929	14467	NFATC2,HOXB7,GPRIN1,ESR2,PAX3,TWIST2,LMX1B,NODAL,HOXB1,HNF4A,POU2F3,SSRP1,FOXB1,FOXH1,THRB,LIF,PITX3,SOX10,NKX3-2,FOXN1,RUNX2,PROP1,NEUROD2,MSX1,INS2,MESP1,NKX2-6,PAX9
GO:0009314	response to radiation	biological_process	0.008107458539238967	7	88	114	14467	GPRIN1,NF1,CHRNB2,DRD3,GRIN2A,DRD2,GJA10
GO:0009799	determination of symmetry	biological_process	0.008215138055690525	5	88	43	14467	NODAL,FGF8,FOXH1,NKX3-2,WNT3A
GO:0009855	determination of bilateral symmetry	biological_process	0.008215138055690525	5	88	43	14467	NODAL,FGF8,FOXH1,NKX3-2,WNT3A
GO:0009605	response to external stimulus	biological_process	0.008940613783855415	14	88	559	14467	NANOS2,GPRIN1,NF1,DRD3,POU2F3,GRIN2B,GRIN2A,GPR44,CCR8,SLC6A3,REG3A,LEP,DRD2,GJA10
GO:0006351	transcription, DNA-dependent	biological_process	0.009268233574194821	28	88	1944	14467	NFATC2,HOXB7,GPRIN1,ESR2,PAX3,TWIST2,LMX1B,NODAL,HOXB1,HNF4A,POU2F3,SSRP1,FOXB1,FOXH1,THRB,LIF,PITX3,SOX10,NKX3-2,FOXN1,RUNX2,PROP1,NEUROD2,MSX1,INS2,MESP1,NKX2-6,PAX9
GO:0030182	neuron differentiation	biological_process	0.009479610203868219	12	88	411	14467	GPRIN1,PAX3,NTRK2,LMX1B,CHRNB2,GDNF,LIF,PITX3,LEP,NEUROD2,DRD2,WNT3A
GO:0032774	RNA biosynthetic process	biological_process	0.00964456519510842	28	88	1948	14467	NFATC2,HOXB7,GPRIN1,ESR2,PAX3,TWIST2,LMX1B,NODAL,HOXB1,HNF4A,POU2F3,SSRP1,FOXB1,FOXH1,THRB,LIF,PITX3,SOX10,NKX3-2,FOXN1,RUNX2,PROP1,NEUROD2,MSX1,INS2,MESP1,NKX2-6,PAX9
GO:0060134	prepulse inhibition	biological_process	0.010313748845514949	3	88	7	14467	GPRIN1,SLC6A3,DRD2
GO:0045637	regulation of myeloid cell differentiation	biological_process	0.010327718621233271	5	88	45	14467	NF1,IL3,LIF,LEP,GNAS
GO:0007154	cell communication	biological_process	0.010647699143723516	42	88	3737	14467	GAD2,CRHR2,OLFR70,SYT1,GPRIN1,NF1,NTRK2,CHRNB2,NODAL,CDK4,FGF8,GDNF,HTR1A,NPM1,CAMK4,EGFR,IL3,DRD3,FOXH1,GNRHR,GRIN2B,GRIA2,GRIN2A,LIF,GPR44,CCR8,HTR2C,SSTR1,LEP,MC5R,BRS3,RUNX2,PROP1,MSX1,INS2,DRD2,MESP1,GJA10,GHRHR,FASL,WNT3A,GNAS
GO:0009719	response to endogenous stimulus	biological_process	0.010770280211787962	7	88	119	14467	GPRIN1,DRD3,GRIN2A,LEP,INS2,DRD2,GHRHR
GO:0007188	G-protein signaling, coupled to cAMP nucleotide second messenger	biological_process	0.0115319594522341	5	88	46	14467	DRD3,GPR44,DRD2,GHRHR,GNAS
GO:0021983	pituitary gland development	biological_process	0.01428753291355004	4	88	23	14467	SLC6A3,PROP1,DRD2,GHRHR
GO:0007167	enzyme linked receptor protein signaling pathway	biological_process	0.015381093523200618	10	88	293	14467	NTRK2,NODAL,FGF8,GDNF,EGFR,FOXH1,RUNX2,MSX1,INS2,GHRHR
GO:0007187	G-protein signaling, coupled to cyclic nucleotide second messenger	biological_process	0.015814050765367654	5	88	49	14467	DRD3,GPR44,DRD2,GHRHR,GNAS
GO:0032504	multicellular organism reproduction	biological_process	0.016341712165768667	6	88	84	14467	NANOS2,GPRIN1,NODAL,LIF,SLC6A3,GHRHR
GO:0048609	reproductive process in a multicellular organism	biological_process	0.016341712165768667	6	88	84	14467	NANOS2,GPRIN1,NODAL,LIF,SLC6A3,GHRHR
GO:0009187	cyclic nucleotide metabolic process	biological_process	0.016341712165768667	6	88	84	14467	NF1,DRD3,GPR44,DRD2,GHRHR,GNAS
GO:0014059	regulation of dopamine secretion	biological_process	0.016429335641398608	3	88	8	14467	CHRNB2,DRD3,DRD2
GO:0014046	dopamine secretion	biological_process	0.016429335641398608	3	88	8	14467	CHRNB2,DRD3,DRD2
GO:0045449	regulation of transcription	biological_process	0.01743113082630477	28	88	2009	14467	NFATC2,HOXB7,GPRIN1,ESR2,PAX3,TWIST2,LMX1B,NODAL,HOXB1,HNF4A,POU2F3,SSRP1,FOXB1,FOXH1,THRB,LIF,PITX3,SOX10,NKX3-2,FOXN1,RUNX2,PROP1,NEUROD2,MSX1,INS2,MESP1,NKX2-6,PAX9
GO:0010926	anatomical structure formation	biological_process	0.018447711058269048	16	88	767	14467	CRHR2,GPRIN1,NF1,PAX3,MMP2,CHRNB2,NODAL,FGF8,GDNF,NPM1,HOXB1,CSE1L,NKX3-2,MESP1,GJA10,WNT3A
GO:0051094	positive regulation of developmental process	biological_process	0.01998187980667304	11	88	370	14467	GPRIN1,NF1,IL3,GRIN2A,LIF,IL10,LEP,RUNX2,DRD2,FASL,GNAS
GO:0048870	cell motility	biological_process	0.02058400665560494	10	88	303	14467	ESR2,NF1,PAX3,LMX1B,NODAL,GDNF,MMP14,PLAU,DRD2,MESP1
GO:0019933	cAMP-mediated signaling	biological_process	0.02124688775589661	5	88	52	14467	DRD3,GPR44,DRD2,GHRHR,GNAS
GO:0009892	negative regulation of metabolic process	biological_process	0.02252809821894536	12	88	448	14467	SKP2,PAX3,TWIST2,NODAL,NPM1,IL3,FOXH1,THRB,GRIN2A,PROP1,MSX1,INS2
GO:0046903	secretion	biological_process	0.022801781805958318	9	88	243	14467	SYT1,NF1,NTRK2,CHRNB2,DRD3,LIF,LEP,DRD2,GHRHR
GO:0006139	nucleobase, nucleoside, nucleotide and nucleic acid metabolic process	biological_process	0.02360443565088475	36	88	3037	14467	NFATC2,HOXB7,GPRIN1,ESR2,NF1,PAX3,TWIST2,LMX1B,NODAL,NPM1,HOXB1,HNF4A,DRD3,POU2F3,SSRP1,FOXB1,FOXH1,THRB,LIF,GPR44,PITX3,SOX10,NKX3-2,FOXN1,SYNCRIP,RUNX2,PROP1,NEUROD2,MSX1,INS2,DRD2,MESP1,NKX2-6,GHRHR,PAX9,GNAS
GO:0050433	regulation of catecholamine secretion	biological_process	0.024535515838432102	3	88	9	14467	CHRNB2,DRD3,DRD2
GO:0030534	adult behavior	biological_process	0.02757553495255212	6	88	92	14467	SCN8A,GPRIN1,CHRNB2,DRD3,LEP,DRD2
GO:0007613	memory	biological_process	0.027795765460696554	4	88	27	14467	GPRIN1,CHRNB2,GRIN2B,GRIN2A
GO:0002761	regulation of myeloid leukocyte differentiation	biological_process	0.027795765460696554	4	88	27	14467	NF1,IL3,LIF,GNAS
GO:0019935	cyclic-nucleotide-mediated signaling	biological_process	0.0280348870203016	5	88	55	14467	DRD3,GPR44,DRD2,GHRHR,GNAS
GO:0006350	transcription	biological_process	0.029836362396387015	28	88	2067	14467	NFATC2,HOXB7,GPRIN1,ESR2,PAX3,TWIST2,LMX1B,NODAL,HOXB1,HNF4A,POU2F3,SSRP1,FOXB1,FOXH1,THRB,LIF,PITX3,SOX10,NKX3-2,FOXN1,RUNX2,PROP1,NEUROD2,MSX1,INS2,MESP1,NKX2-6,PAX9
GO:0021700	developmental maturation	biological_process	0.031183002608009033	6	88	94	14467	GPRIN1,MMP2,SOX10,RUNX2,GDF11,GHRHR
GO:0040007	growth	biological_process	0.031209856362205794	10	88	318	14467	AKP3,LMX1B,NPM1,DRD3,SOX10,SLC6A3,LEP,DRD2,GDF11,GHRHR
GO:0042438	melanin biosynthetic process	biological_process	0.03489647419801544	3	88	10	14467	SLC45A2,TYR,OCA2
GO:0009628	response to abiotic stimulus	biological_process	0.03714197878991639	8	88	198	14467	GPRIN1,NF1,CHRNB2,DRD3,GRIN2B,GRIN2A,DRD2,GJA10
GO:0009952	anterior/posterior pattern formation	biological_process	0.039071707396048164	7	88	145	14467	HOXB7,NODAL,HOXB1,FOXH1,GDF11,WNT3A,CFC1
GO:0018958	phenol metabolic process	biological_process	0.042803963281630227	4	88	30	14467	CHRNB2,GRIN2A,SLC6A3,DRD2
GO:0006584	catecholamine metabolic process	biological_process	0.042803963281630227	4	88	30	14467	CHRNB2,GRIN2A,SLC6A3,DRD2
GO:0051049	regulation of transport	biological_process	0.04285948576719972	8	88	202	14467	NF1,CHRNB2,DRD3,LIF,PITX3,LEP,DRD2,GHRHR
GO:0003007	heart morphogenesis	biological_process	0.04658979313604103	5	88	61	14467	NODAL,FGF8,MSX1,MESP1,WNT3A
GO:0006582	melanin metabolic process	biological_process	0.04777152551828515	3	88	11	14467	SLC45A2,TYR,OCA2
GO:0016070	RNA metabolic process	biological_process	0.04807041004523079	30	88	2364	14467	NFATC2,HOXB7,GPRIN1,ESR2,PAX3,TWIST2,LMX1B,NODAL,NPM1,HOXB1,HNF4A,POU2F3,SSRP1,FOXB1,FOXH1,THRB,LIF,PITX3,SOX10,NKX3-2,FOXN1,SYNCRIP,RUNX2,PROP1,NEUROD2,MSX1,INS2,MESP1,NKX2-6,PAX9
GO:0019233	sensory perception of pain	biological_process	0.048917776876275236	4	88	31	14467	GPRIN1,CHRNB2,GRIN2B,GRIN2A
GO:0046883	regulation of hormone secretion	biological_process	0.048917776876275236	4	88	31	14467	LIF,LEP,DRD2,GHRHR
