# Supplementary material for: Tissue-Specific Functional Networks for Prioritizing Phenotype and Disease Genes
Source: PLoS Comput Biol. 2012 Sep 27;8(9):e1002694. doi: 10.1371/journal.pcbi.1002694 (PMC3459891; doi:10.1371/journal.pcbi.1002694)
Supplement: Dataset S3 — Functional enrichment of top 100 changed genes for each tissue-specific network. (ZIP) [file pcbi.1002694.s003.zip › enrichment_result/fundus_stomach_global.txt]

GO:0048513	organ development	biological_process	4.536839695528293E-16	45	95	1574	14467	SLC1A2,GNAQ,SMYD1,FGF4,CRHR2,TFDP1,SCN8A,FGF3,CDK5R1,GPRIN1,ANK1,ERCC2,NF1,PAX3,NTRK2,MMP2,RUNX1,KRAS,CHRNB2,PKD1,NODAL,BMPR1A,EGFR,THRA,FOXH1,GRIN2B,PBX1,P2RX7,TRP73,LIF,PAX6,TRIM28,FGFR2,MMP14,RUNX2,MSX1,NR2F2,NKX2-6,TGFBR2,APC,ACVRL1,TRP63,FASL,PAX9,GNAS
GO:0048731	system development	biological_process	4.038221162455913E-15	48	95	1922	14467	SLC1A2,GNAQ,SMYD1,FGF4,CRHR2,TFDP1,SCN8A,FGF3,CDK5R1,GPRIN1,ANK1,ERCC2,NF1,PAX3,SIM1,NTRK2,MMP2,RUNX1,KRAS,CHRNB2,PKD1,NODAL,BMPR1A,NTRK3,EGFR,THRA,FOXH1,GRIN2B,PBX1,P2RX7,TRP73,LIF,PAX6,TRIM28,FGFR2,MMP14,RUNX2,NEUROD2,MSX1,NR2F2,NKX2-6,TGFBR2,APC,ACVRL1,TRP63,FASL,PAX9,GNAS
GO:0009653	anatomical structure morphogenesis	biological_process	8.167738069667899E-15	38	95	1151	14467	GNAQ,FGF4,CRHR2,FGF3,CDK5R1,GPRIN1,ERCC2,NF1,PAX3,NTRK2,MMP2,RUNX1,CHRNB2,PKD1,NODAL,BMPR1A,NTRK3,EGFR,THRA,PBX1,P2RX7,NEURL1A,TRP73,LIF,PAX6,TRIM28,FGFR2,MMP14,RUNX2,MSX1,NR2F2,TGFBR2,APC,ACVRL1,TRP63,FASL,PAX9,GNAS
GO:0048856	anatomical structure development	biological_process	1.0084099567594249E-14	49	95	2056	14467	SLC1A2,GNAQ,SMYD1,FGF4,CRHR2,TFDP1,SCN8A,FGF3,CDK5R1,GPRIN1,ANK1,ERCC2,NF1,PAX3,SIM1,NTRK2,MMP2,RUNX1,KRAS,CHRNB2,PKD1,NODAL,BMPR1A,NTRK3,EGFR,THRA,FOXH1,GRIN2B,PBX1,P2RX7,NEURL1A,TRP73,LIF,PAX6,TRIM28,FGFR2,MMP14,RUNX2,NEUROD2,MSX1,NR2F2,NKX2-6,TGFBR2,APC,ACVRL1,TRP63,FASL,PAX9,GNAS
GO:0007275	multicellular organismal development	biological_process	3.162549097764579E-14	52	95	2402	14467	SLC1A2,GNAQ,SMYD1,FGF4,CRHR2,TFDP1,SCN8A,FGF3,CDK5R1,GPRIN1,GNRH1,ANK1,ERCC2,NF1,PAX3,SIM1,NTRK2,MMP2,HYDIN,RUNX1,KRAS,CHRNB2,PKD1,NODAL,BMPR1A,NTRK3,EGFR,THRA,FOXH1,GRIN2B,PBX1,P2RX7,TRP73,LIF,PAX6,TRIM28,FGFR2,MMP14,FOXN1,RUNX2,NEUROD2,MSX1,NR2F2,NKX2-6,TGFBR2,APC,ACVRL1,TRP63,MDFI,FASL,PAX9,GNAS
GO:0008283	cell proliferation	biological_process	1.0141270302763367E-12	27	95	598	14467	FGF4,FGF3,ERCC2,NF1,PAX3,KRAS,CHRNB2,NODAL,CDK4,BMPR1A,NPM1,EGFR,CSE1L,PBX1,P2RX7,LIF,PAX6,FGFR2,TYR,FOXN1,PLAU,RUNX2,MSX1,NKX2-6,TGFBR2,APC,TRP63
GO:0032502	developmental process	biological_process	1.5910978805693597E-12	54	95	2840	14467	SKP2,SLC1A2,GNAQ,SMYD1,FGF4,CRHR2,TFDP1,SCN8A,FGF3,CDK5R1,GPRIN1,GNRH1,ANK1,ERCC2,NF1,PAX3,SIM1,NTRK2,MMP2,HYDIN,RUNX1,KRAS,CHRNB2,PKD1,NODAL,BMPR1A,NTRK3,EGFR,THRA,FOXH1,GRIN2B,PBX1,P2RX7,NEURL1A,TRP73,LIF,PAX6,TRIM28,FGFR2,MMP14,FOXN1,RUNX2,NEUROD2,MSX1,NR2F2,NKX2-6,TGFBR2,APC,ACVRL1,TRP63,MDFI,FASL,PAX9,GNAS
GO:0009887	organ morphogenesis	biological_process	8.029780777451712E-12	29	95	771	14467	FGF4,CRHR2,FGF3,ERCC2,NF1,PAX3,NTRK2,MMP2,RUNX1,PKD1,NODAL,BMPR1A,THRA,PBX1,P2RX7,TRP73,LIF,PAX6,FGFR2,RUNX2,MSX1,NR2F2,TGFBR2,APC,ACVRL1,TRP63,FASL,PAX9,GNAS
GO:0008284	positive regulation of cell proliferation	biological_process	1.2252257670944055E-10	17	95	224	14467	FGF4,NF1,PAX3,KRAS,CHRNB2,NODAL,BMPR1A,NPM1,EGFR,PBX1,LIF,PAX6,FGFR2,RUNX2,NKX2-6,TGFBR2,TRP63
GO:0048468	cell development	biological_process	2.368832489502385E-10	27	95	748	14467	GNAQ,FGF4,CDK5R1,GPRIN1,ANK1,ERCC2,NF1,PAX3,NTRK2,RUNX1,CHRNB2,NODAL,BMPR1A,NTRK3,PBX1,NEURL1A,TRP73,LIF,PAX6,TRIM28,RUNX2,NEUROD2,NR2F2,NKX2-6,APC,TRP63,FASL
GO:0042127	regulation of cell proliferation	biological_process	4.926716021300881E-10	21	95	424	14467	FGF4,NF1,PAX3,KRAS,CHRNB2,NODAL,CDK4,BMPR1A,NPM1,EGFR,PBX1,LIF,PAX6,FGFR2,PLAU,RUNX2,MSX1,NKX2-6,TGFBR2,APC,TRP63
GO:0009888	tissue development	biological_process	7.392843851470575E-10	24	95	598	14467	FGF4,TFDP1,ERCC2,NF1,PAX3,KRAS,PKD1,NODAL,BMPR1A,THRA,FOXH1,PBX1,P2RX7,LIF,PAX6,TRIM28,FGFR2,RUNX2,NR2F2,NKX2-6,APC,TRP63,PAX9,GNAS
GO:0048869	cellular developmental process	biological_process	1.1664170180966847E-9	37	95	1568	14467	GNAQ,FGF4,FGF3,CDK5R1,GPRIN1,ANK1,ERCC2,NF1,PAX3,SIM1,NTRK2,RUNX1,KRAS,CHRNB2,NODAL,BMPR1A,NTRK3,EGFR,PBX1,P2RX7,NEURL1A,TRP73,LIF,PAX6,TRIM28,FGFR2,FOXN1,RUNX2,NEUROD2,NR2F2,NKX2-6,TGFBR2,APC,TRP63,MDFI,FASL,GNAS
GO:0048518	positive regulation of biological process	biological_process	1.5870605764325313E-9	32	95	1172	14467	SLC1A2,FGF4,NFATC2,TFDP1,GPRIN1,NF1,PAX3,RUNX1,KRAS,CHRNB2,NODAL,BMPR1A,NTRK3,NPM1,HNF4A,EGFR,FOXH1,PBX1,P2RX7,TRP73,LIF,PAX6,TRIM28,FGFR2,RUNX2,NKX2-6,TGFBR2,APC,TRP63,FASL,PAX9,GNAS
GO:0048522	positive regulation of cellular process	biological_process	2.03450127660109E-9	30	95	1031	14467	FGF4,NFATC2,TFDP1,GPRIN1,NF1,PAX3,KRAS,CHRNB2,NODAL,BMPR1A,NTRK3,NPM1,HNF4A,EGFR,FOXH1,PBX1,P2RX7,TRP73,LIF,PAX6,TRIM28,FGFR2,RUNX2,NKX2-6,TGFBR2,APC,TRP63,FASL,PAX9,GNAS
GO:0001501	skeletal system development	biological_process	5.807156418581526E-9	17	95	284	14467	GNAQ,FGF4,ERCC2,NF1,MMP2,RUNX1,PKD1,BMPR1A,THRA,PBX1,P2RX7,FGFR2,RUNX2,TGFBR2,APC,TRP63,GNAS
GO:0050793	regulation of developmental process	biological_process	6.053756719572924E-9	27	95	858	14467	SKP2,GNAQ,FGF4,CRHR2,GPRIN1,ERCC2,NF1,RUNX1,KRAS,CHRNB2,NODAL,BMPR1A,NTRK3,PBX1,P2RX7,TRP73,LIF,PAX6,FGFR2,RUNX2,MSX1,NKX2-6,TGFBR2,APC,TRP63,FASL,GNAS
GO:0030154	cell differentiation	biological_process	8.065343108963574E-9	35	95	1495	14467	GNAQ,FGF4,FGF3,CDK5R1,GPRIN1,ANK1,ERCC2,NF1,PAX3,SIM1,NTRK2,RUNX1,KRAS,CHRNB2,NODAL,BMPR1A,NTRK3,PBX1,NEURL1A,TRP73,LIF,PAX6,TRIM28,FGFR2,FOXN1,RUNX2,NEUROD2,NR2F2,NKX2-6,TGFBR2,APC,TRP63,MDFI,FASL,GNAS
GO:0007399	nervous system development	biological_process	3.0119865964523313E-8	25	95	779	14467	SLC1A2,GNAQ,CDK5R1,GPRIN1,ERCC2,NF1,PAX3,SIM1,NTRK2,RUNX1,CHRNB2,BMPR1A,NTRK3,PBX1,TRP73,LIF,PAX6,FGFR2,NEUROD2,MSX1,NR2F2,NKX2-6,TGFBR2,APC,TRP63
GO:0032501	multicellular organismal process	biological_process	3.6418686579397015E-8	59	95	4218	14467	SLC1A2,GNAQ,SMYD1,FGF4,CRHR2,NFATC2,TFDP1,SYT1,SCN8A,FGF3,CDK5R1,GPRIN1,GNRH1,ANK1,ERCC2,NF1,PAX3,SIM1,NTRK2,MMP2,HYDIN,RUNX1,KRAS,CHRNB2,PKD1,NODAL,BMPR1A,NTRK3,CAMK4,EGFR,THRA,FOXH1,GRIN2B,PBX1,P2RX7,NEURL1A,TRP73,GRIA2,LIF,PAX6,ATP7B,TRIM28,FGFR2,MMP14,FOXN1,RUNX2,NEUROD2,MSX1,NR2F2,NKX2-6,TGFBR2,APC,SYP,ACVRL1,TRP63,MDFI,FASL,PAX9,GNAS
GO:0007417	central nervous system development	biological_process	3.2320067058436647E-7	16	95	316	14467	SLC1A2,GNAQ,CDK5R1,GPRIN1,ERCC2,NF1,PAX3,RUNX1,CHRNB2,TRP73,PAX6,FGFR2,MSX1,NR2F2,NKX2-6,TGFBR2
GO:0051093	negative regulation of developmental process	biological_process	4.998983182319518E-7	17	95	377	14467	SKP2,FGF4,CRHR2,GPRIN1,ERCC2,NF1,KRAS,NODAL,BMPR1A,PBX1,TRP73,LIF,PAX6,MSX1,NKX2-6,APC,TRP63
GO:0045595	regulation of cell differentiation	biological_process	5.110585553930831E-7	16	95	326	14467	GNAQ,FGF4,GPRIN1,NF1,CHRNB2,NODAL,BMPR1A,NTRK3,PBX1,LIF,PAX6,RUNX2,TGFBR2,APC,TRP63,GNAS
GO:0007267	cell-cell signaling	biological_process	1.1210870501901695E-6	16	95	344	14467	SYT1,FGF3,GPRIN1,ERCC2,NF1,NTRK2,KRAS,CHRNB2,CAMK4,GRIN2B,P2RX7,GRIA2,LIF,FGFR2,SYP,TRP63
GO:0019222	regulation of metabolic process	biological_process	1.6656074764294453E-6	42	95	2525	14467	SKP2,GNAQ,SMYD1,NFATC2,TFDP1,GPRIN1,GNRH1,ERCC2,NF1,PAX3,SIM1,NTRK2,RUNX1,CHRNB2,NODAL,NPM1,HNF4A,EGFR,THRA,SSRP1,FOXH1,PBX1,P2RX7,TRP73,LIF,STRAP,PAX6,TRIM28,OPRM1,EIF2S1,FOXN1,PCNA,RUNX2,NEUROD2,MSX1,TARDBP,NR2F2,NKX2-6,APC,TRP63,PAX9,GNAS
GO:0048523	negative regulation of cellular process	biological_process	1.9498124756921716E-6	26	95	1027	14467	SKP2,SMYD1,FGF4,GPRIN1,ERCC2,NF1,PAX3,KRAS,NODAL,BMPR1A,NPM1,THRA,FOXH1,PBX1,P2RX7,TRP73,LIF,STRAP,PAX6,TRIM28,RUNX2,MSX1,NR2F2,NKX2-6,APC,TRP63
GO:0048519	negative regulation of biological process	biological_process	3.107209979018644E-6	27	95	1131	14467	SKP2,SMYD1,FGF4,CRHR2,GPRIN1,ERCC2,NF1,PAX3,KRAS,NODAL,BMPR1A,NPM1,THRA,FOXH1,PBX1,P2RX7,TRP73,LIF,STRAP,PAX6,TRIM28,RUNX2,MSX1,NR2F2,NKX2-6,APC,TRP63
GO:0022008	neurogenesis	biological_process	3.3360283035587938E-6	18	95	486	14467	GNAQ,CDK5R1,GPRIN1,ERCC2,NF1,PAX3,NTRK2,RUNX1,CHRNB2,BMPR1A,NTRK3,PBX1,TRP73,LIF,PAX6,NEUROD2,NR2F2,APC
GO:0009790	embryonic development	biological_process	4.8229714225070756E-6	20	95	626	14467	GNAQ,FGF4,ERCC2,NF1,PAX3,RUNX1,PKD1,NODAL,BMPR1A,FOXH1,GRIN2B,PBX1,PAX6,FGFR2,MSX1,NKX2-6,TGFBR2,ACVRL1,TRP63,GNAS
GO:0051239	regulation of multicellular organismal process	biological_process	6.321876187642658E-6	20	95	636	14467	CRHR2,GPRIN1,NF1,RUNX1,KRAS,CHRNB2,NODAL,BMPR1A,NTRK3,THRA,GRIN2B,PBX1,P2RX7,LIF,PAX6,FGFR2,RUNX2,TGFBR2,APC,GNAS
GO:0048699	generation of neurons	biological_process	8.966421313284043E-6	17	95	456	14467	GNAQ,CDK5R1,GPRIN1,NF1,PAX3,NTRK2,RUNX1,CHRNB2,BMPR1A,NTRK3,PBX1,TRP73,LIF,PAX6,NEUROD2,NR2F2,APC
GO:0031325	positive regulation of cellular metabolic process	biological_process	9.941129575678156E-6	18	95	521	14467	NFATC2,TFDP1,GPRIN1,PAX3,NODAL,NPM1,HNF4A,FOXH1,PBX1,P2RX7,TRP73,LIF,PAX6,TRIM28,RUNX2,APC,TRP63,PAX9
GO:0007420	brain development	biological_process	1.0564620959337163E-5	13	95	245	14467	SLC1A2,GNAQ,CDK5R1,GPRIN1,NF1,CHRNB2,TRP73,PAX6,FGFR2,MSX1,NR2F2,NKX2-6,TGFBR2
GO:0045893	positive regulation of transcription, DNA-dependent	biological_process	1.368259842662099E-5	15	95	353	14467	NFATC2,TFDP1,GPRIN1,PAX3,NODAL,HNF4A,FOXH1,PBX1,TRP73,LIF,PAX6,TRIM28,RUNX2,TRP63,PAX9
GO:0051254	positive regulation of RNA metabolic process	biological_process	1.4212806652988167E-5	15	95	354	14467	NFATC2,TFDP1,GPRIN1,PAX3,NODAL,HNF4A,FOXH1,PBX1,TRP73,LIF,PAX6,TRIM28,RUNX2,TRP63,PAX9
GO:0007507	heart development	biological_process	1.4796545872348617E-5	12	95	206	14467	GNAQ,SMYD1,NF1,PAX3,PKD1,NODAL,BMPR1A,FOXH1,FGFR2,MSX1,NKX2-6,TGFBR2
GO:0048863	stem cell differentiation	biological_process	1.6547459576262323E-5	6	95	25	14467	FGF4,ERCC2,NODAL,BMPR1A,LIF,APC
GO:0009893	positive regulation of metabolic process	biological_process	1.7345541400685697E-5	18	95	540	14467	NFATC2,TFDP1,GPRIN1,PAX3,NODAL,NPM1,HNF4A,FOXH1,PBX1,P2RX7,TRP73,LIF,PAX6,TRIM28,RUNX2,APC,TRP63,PAX9
GO:0031323	regulation of cellular metabolic process	biological_process	1.7972294668601226E-5	39	95	2396	14467	GNAQ,SMYD1,NFATC2,TFDP1,GPRIN1,ERCC2,NF1,PAX3,SIM1,RUNX1,CHRNB2,NODAL,NPM1,HNF4A,EGFR,THRA,SSRP1,FOXH1,PBX1,P2RX7,TRP73,LIF,STRAP,PAX6,TRIM28,OPRM1,EIF2S1,FOXN1,PCNA,RUNX2,NEUROD2,MSX1,TARDBP,NR2F2,NKX2-6,APC,TRP63,PAX9,GNAS
GO:0080090	regulation of primary metabolic process	biological_process	1.8627249449637165E-5	39	95	2399	14467	GNAQ,SMYD1,NFATC2,TFDP1,GPRIN1,ERCC2,NF1,PAX3,SIM1,RUNX1,CHRNB2,NODAL,NPM1,HNF4A,EGFR,THRA,SSRP1,FOXH1,PBX1,P2RX7,TRP73,LIF,STRAP,PAX6,TRIM28,OPRM1,EIF2S1,FOXN1,PCNA,RUNX2,NEUROD2,MSX1,TARDBP,NR2F2,NKX2-6,APC,TRP63,PAX9,GNAS
GO:0001503	ossification	biological_process	1.93805116392918E-5	10	95	130	14467	ERCC2,NF1,MMP2,THRA,PBX1,P2RX7,FGFR2,RUNX2,APC,GNAS
GO:0043009	chordate embryonic development	biological_process	2.8604490542462867E-5	15	95	373	14467	ERCC2,NF1,PAX3,RUNX1,PKD1,NODAL,GRIN2B,PBX1,PAX6,FGFR2,MSX1,NKX2-6,TGFBR2,ACVRL1,GNAS
GO:0060348	bone development	biological_process	2.9942940728710878E-5	10	95	136	14467	ERCC2,NF1,MMP2,THRA,PBX1,P2RX7,FGFR2,RUNX2,APC,GNAS
GO:0009792	embryonic development ending in birth or egg hatching	biological_process	3.1822785157116957E-5	15	95	376	14467	ERCC2,NF1,PAX3,RUNX1,PKD1,NODAL,GRIN2B,PBX1,PAX6,FGFR2,MSX1,NKX2-6,TGFBR2,ACVRL1,GNAS
GO:0010604	positive regulation of macromolecule metabolic process	biological_process	4.817412074511527E-5	17	95	511	14467	NFATC2,TFDP1,GPRIN1,PAX3,NODAL,HNF4A,FOXH1,PBX1,P2RX7,TRP73,LIF,PAX6,TRIM28,RUNX2,APC,TRP63,PAX9
GO:0048646	anatomical structure formation involved in morphogenesis	biological_process	5.529897291330315E-5	14	95	335	14467	CRHR2,FGF3,ERCC2,NF1,PAX3,MMP2,RUNX1,NODAL,BMPR1A,NEURL1A,FGFR2,TGFBR2,ACVRL1,TRP63
GO:0031328	positive regulation of cellular biosynthetic process	biological_process	5.995472385784941E-5	16	95	455	14467	NFATC2,TFDP1,GPRIN1,PAX3,NODAL,NPM1,HNF4A,FOXH1,PBX1,TRP73,LIF,PAX6,TRIM28,RUNX2,TRP63,PAX9
GO:0045941	positive regulation of transcription	biological_process	6.11297626943158E-5	15	95	395	14467	NFATC2,TFDP1,GPRIN1,PAX3,NODAL,HNF4A,FOXH1,PBX1,TRP73,LIF,PAX6,TRIM28,RUNX2,TRP63,PAX9
GO:0009891	positive regulation of biosynthetic process	biological_process	6.371521944218413E-5	16	95	457	14467	NFATC2,TFDP1,GPRIN1,PAX3,NODAL,NPM1,HNF4A,FOXH1,PBX1,TRP73,LIF,PAX6,TRIM28,RUNX2,TRP63,PAX9
GO:0030900	forebrain development	biological_process	7.641932970156805E-5	10	95	150	14467	SLC1A2,GNAQ,GPRIN1,NF1,CHRNB2,TRP73,PAX6,MSX1,NR2F2,NKX2-6
GO:0010628	positive regulation of gene expression	biological_process	7.95883719324128E-5	15	95	403	14467	NFATC2,TFDP1,GPRIN1,PAX3,NODAL,HNF4A,FOXH1,PBX1,TRP73,LIF,PAX6,TRIM28,RUNX2,TRP63,PAX9
GO:0065007	biological regulation	biological_process	8.648293722097515E-5	70	95	6717	14467	SKP2,SLC1A2,GNAQ,SMYD1,FGF4,CRHR2,NFATC2,TFDP1,SYT1,GPRIN1,GNRH1,ANK1,HTR4,ERCC2,NF1,PAX3,SIM1,NTRK2,KCNJ6,RUNX1,KRAS,CHRNB2,PKD1,NODAL,CDK4,BMPR1A,NTRK3,HTR1A,NPM1,NRAS,CAMK4,HNF4A,EGFR,THRA,SSRP1,FOXH1,GNRHR,GRIN2B,PBX1,P2RX7,TRP73,LIF,STRAP,PAX6,ATP7B,TRIM28,FGFR2,CCKBR,OPRM1,CRHR1,CHRNG,EIF2S1,FOXN1,PCNA,PLAU,RUNX2,NEUROD2,MSX1,TARDBP,NR2F2,HTR5A,NKX2-6,TGFBR2,APC,ACVRL1,PARP1,TRP63,FASL,PAX9…
GO:0022603	regulation of anatomical structure morphogenesis	biological_process	9.223032966620399E-5	10	95	153	14467	CRHR2,GPRIN1,NF1,RUNX1,CHRNB2,NODAL,NTRK3,PAX6,RUNX2,APC
GO:0045935	positive regulation of nucleobase, nucleoside, nucleotide and nucleic acid metabolic process	biological_process	1.1326325133186731E-4	15	95	414	14467	NFATC2,TFDP1,GPRIN1,PAX3,NODAL,HNF4A,FOXH1,PBX1,TRP73,LIF,PAX6,TRIM28,RUNX2,TRP63,PAX9
GO:0010926	anatomical structure formation	biological_process	1.4380866834363715E-4	20	95	767	14467	CRHR2,FGF3,GPRIN1,ERCC2,NF1,PAX3,MMP2,RUNX1,CHRNB2,NODAL,BMPR1A,NPM1,CSE1L,P2RX7,NEURL1A,FGFR2,TGFBR2,APC,ACVRL1,TRP63
GO:0042592	homeostatic process	biological_process	1.5115472080934472E-4	17	95	553	14467	GNAQ,FGF4,GPRIN1,ANK1,ERCC2,NF1,CHRNB2,NODAL,BMPR1A,NPM1,GRIN2B,P2RX7,LIF,ATP7B,CHRNG,APC,PARP1
GO:0019827	stem cell maintenance	biological_process	1.7948713250769756E-4	5	95	19	14467	FGF4,NODAL,BMPR1A,LIF,APC
GO:0048864	stem cell development	biological_process	1.7948713250769756E-4	5	95	19	14467	FGF4,NODAL,BMPR1A,LIF,APC
GO:0051094	positive regulation of developmental process	biological_process	1.89498741622671E-4	14	95	370	14467	GPRIN1,NF1,RUNX1,NTRK3,P2RX7,LIF,PAX6,FGFR2,RUNX2,TGFBR2,APC,TRP63,FASL,GNAS
GO:0010557	positive regulation of macromolecule biosynthetic process	biological_process	2.22073959258134E-4	15	95	436	14467	NFATC2,TFDP1,GPRIN1,PAX3,NODAL,HNF4A,FOXH1,PBX1,TRP73,LIF,PAX6,TRIM28,RUNX2,TRP63,PAX9
GO:0031326	regulation of cellular biosynthetic process	biological_process	2.7221853022855953E-4	35	95	2200	14467	GNAQ,SMYD1,NFATC2,TFDP1,GPRIN1,ERCC2,NF1,PAX3,SIM1,RUNX1,NODAL,NPM1,HNF4A,THRA,SSRP1,FOXH1,PBX1,TRP73,LIF,STRAP,PAX6,TRIM28,OPRM1,EIF2S1,FOXN1,PCNA,RUNX2,NEUROD2,MSX1,TARDBP,NR2F2,NKX2-6,TRP63,PAX9,GNAS
GO:0009889	regulation of biosynthetic process	biological_process	2.8484226538790945E-4	35	95	2204	14467	GNAQ,SMYD1,NFATC2,TFDP1,GPRIN1,ERCC2,NF1,PAX3,SIM1,RUNX1,NODAL,NPM1,HNF4A,THRA,SSRP1,FOXH1,PBX1,TRP73,LIF,STRAP,PAX6,TRIM28,OPRM1,EIF2S1,FOXN1,PCNA,RUNX2,NEUROD2,MSX1,TARDBP,NR2F2,NKX2-6,TRP63,PAX9,GNAS
GO:0019219	regulation of nucleobase, nucleoside, nucleotide and nucleic acid metabolic process	biological_process	3.1721675744554454E-4	34	95	2107	14467	GNAQ,SMYD1,NFATC2,TFDP1,GPRIN1,ERCC2,NF1,PAX3,SIM1,RUNX1,NODAL,NPM1,HNF4A,THRA,SSRP1,FOXH1,PBX1,TRP73,LIF,STRAP,PAX6,TRIM28,OPRM1,FOXN1,PCNA,RUNX2,NEUROD2,MSX1,TARDBP,NR2F2,NKX2-6,TRP63,PAX9,GNAS
GO:0006357	regulation of transcription from RNA polymerase II promoter	biological_process	4.5804870024908405E-4	16	95	528	14467	NFATC2,GPRIN1,PAX3,NODAL,HNF4A,FOXH1,PBX1,LIF,STRAP,PAX6,TRIM28,RUNX2,MSX1,NR2F2,TRP63,PAX9
GO:0019226	transmission of nerve impulse	biological_process	4.718948512369979E-4	11	95	230	14467	SYT1,GPRIN1,ERCC2,NF1,KRAS,CHRNB2,CAMK4,GRIN2B,P2RX7,GRIA2,SYP
GO:0042391	regulation of membrane potential	biological_process	6.414001241829612E-4	8	95	105	14467	GNAQ,GPRIN1,ERCC2,NF1,CHRNB2,GRIN2B,P2RX7,CHRNG
GO:0030182	neuron differentiation	biological_process	6.803704538314027E-4	14	95	411	14467	GNAQ,CDK5R1,GPRIN1,PAX3,NTRK2,RUNX1,CHRNB2,NTRK3,PBX1,TRP73,LIF,PAX6,NEUROD2,APC
GO:0065008	regulation of biological quality	biological_process	6.844797412641705E-4	22	95	1011	14467	GNAQ,FGF4,SYT1,GPRIN1,ANK1,ERCC2,NF1,KCNJ6,CHRNB2,NODAL,BMPR1A,NPM1,GRIN2B,PBX1,P2RX7,TRP73,LIF,ATP7B,CHRNG,APC,PARP1,TRP63
GO:0007167	enzyme linked receptor protein signaling pathway	biological_process	7.02496683161491E-4	12	95	293	14467	NTRK2,NODAL,BMPR1A,NTRK3,EGFR,FOXH1,STRAP,FGFR2,RUNX2,MSX1,TGFBR2,ACVRL1
GO:0050789	regulation of biological process	biological_process	7.046070919015662E-4	66	95	6376	14467	SKP2,SLC1A2,GNAQ,SMYD1,FGF4,CRHR2,NFATC2,TFDP1,GPRIN1,GNRH1,ANK1,HTR4,ERCC2,NF1,PAX3,SIM1,NTRK2,RUNX1,KRAS,CHRNB2,PKD1,NODAL,CDK4,BMPR1A,NTRK3,HTR1A,NPM1,NRAS,CAMK4,HNF4A,EGFR,THRA,SSRP1,FOXH1,GNRHR,GRIN2B,PBX1,P2RX7,TRP73,LIF,STRAP,PAX6,TRIM28,FGFR2,CCKBR,OPRM1,CRHR1,EIF2S1,FOXN1,PCNA,PLAU,RUNX2,NEUROD2,MSX1,TARDBP,NR2F2,HTR5A,NKX2-6,TGFBR2,APC,ACVRL1,PARP1,TRP63,FASL,PAX9,GNAS
GO:0007268	synaptic transmission	biological_process	7.345704826015908E-4	10	95	191	14467	SYT1,GPRIN1,NF1,KRAS,CHRNB2,CAMK4,GRIN2B,P2RX7,GRIA2,SYP
GO:0060255	regulation of macromolecule metabolic process	biological_process	9.019055723459675E-4	36	95	2420	14467	SKP2,SMYD1,NFATC2,TFDP1,GPRIN1,GNRH1,ERCC2,PAX3,SIM1,RUNX1,NODAL,NPM1,HNF4A,EGFR,THRA,SSRP1,FOXH1,PBX1,P2RX7,TRP73,LIF,STRAP,PAX6,TRIM28,EIF2S1,FOXN1,PCNA,RUNX2,NEUROD2,MSX1,TARDBP,NR2F2,NKX2-6,APC,TRP63,PAX9
GO:0048666	neuron development	biological_process	9.03116035116221E-4	12	95	300	14467	GNAQ,CDK5R1,GPRIN1,NTRK2,RUNX1,CHRNB2,NTRK3,TRP73,LIF,PAX6,NEUROD2,APC
GO:0007154	cell communication	biological_process	9.341051582910661E-4	47	95	3737	14467	SLC1A2,GNAQ,CRHR2,SYT1,FGF3,GPRIN1,ANK1,HTR4,ERCC2,NF1,SIM1,NTRK2,KRAS,CHRNB2,PKD1,NODAL,CDK4,BMPR1A,AXL,NTRK3,HTR1A,NPM1,NRAS,CAMK4,EGFR,FOXH1,GNRHR,GRIN2B,P2RX7,GRIA2,LIF,STRAP,PAX6,FGFR2,CCKBR,OPRM1,CRHR1,RUNX2,MSX1,HTR5A,TGFBR2,APC,SYP,ACVRL1,TRP63,FASL,GNAS
GO:0006366	transcription from RNA polymerase II promoter	biological_process	0.001028995261826882	16	95	561	14467	NFATC2,GPRIN1,PAX3,NODAL,HNF4A,FOXH1,PBX1,LIF,STRAP,PAX6,TRIM28,RUNX2,MSX1,NR2F2,TRP63,PAX9
GO:0048736	appendage development	biological_process	0.001127775258231356	8	95	113	14467	GNAQ,FGF4,BMPR1A,PBX1,MSX1,NR2F2,TRP63,GNAS
GO:0060249	anatomical structure homeostasis	biological_process	0.001127775258231356	8	95	113	14467	FGF4,NF1,NODAL,BMPR1A,P2RX7,LIF,APC,PARP1
GO:0060173	limb development	biological_process	0.001127775258231356	8	95	113	14467	GNAQ,FGF4,BMPR1A,PBX1,MSX1,NR2F2,TRP63,GNAS
GO:0043066	negative regulation of apoptosis	biological_process	0.0012850047914921576	10	95	203	14467	SKP2,FGF4,GPRIN1,ERCC2,KRAS,TRP73,MSX1,NKX2-6,APC,TRP63
GO:0048705	skeletal system morphogenesis	biological_process	0.0012896799762844113	8	95	115	14467	FGF4,MMP2,PKD1,THRA,P2RX7,RUNX2,TGFBR2,GNAS
GO:0045596	negative regulation of cell differentiation	biological_process	0.0013297279798294647	9	95	157	14467	FGF4,NF1,NODAL,BMPR1A,PBX1,LIF,PAX6,APC,TRP63
GO:0007632	visual behavior	biological_process	0.0014477846110802323	5	95	28	14467	SLC1A2,GPRIN1,NF1,KRAS,CHRNB2
GO:0034960	cellular biopolymer metabolic process	biological_process	0.001450008535996239	56	95	4999	14467	SKP2,GNAQ,SMYD1,NFATC2,TFDP1,GPRIN1,RBMXRT,ERCC2,PAX3,SF3A3,UBA2,SIM1,NTRK2,MMP2,RUNX1,GSPT1,NODAL,CDK4,BMPR1A,RNPS1,AXL,NTRK3,NPM1,CAMK4,HNF4A,EGFR,THRA,SSRP1,FOXH1,CCT5,PBX1,P2RX7,TRP73,LIF,STRAP,PAX6,TRIM28,FGFR2,EIF2S1,MMP14,FOXN1,PCNA,SYNCRIP,PLAU,RUNX2,NEUROD2,MSX1,TARDBP,NR2F2,NKX2-6,TGFBR2,APC,ACVRL1,PARP1,TRP63,PAX9
GO:0046850	regulation of bone remodeling	biological_process	0.0014668571126534046	6	95	51	14467	NF1,PBX1,P2RX7,RUNX2,APC,GNAS
GO:0007610	behavior	biological_process	0.0015887777485380035	13	95	377	14467	SLC1A2,GNAQ,SCN8A,GPRIN1,NF1,NTRK2,RUNX1,KRAS,CHRNB2,GRIN2B,OPRM1,CRHR1,NEUROD2
GO:0043069	negative regulation of programmed cell death	biological_process	0.001604337590652396	10	95	208	14467	SKP2,FGF4,GPRIN1,ERCC2,KRAS,TRP73,MSX1,NKX2-6,APC,TRP63
GO:0045944	positive regulation of transcription from RNA polymerase II promoter	biological_process	0.0016713405173880978	12	95	318	14467	NFATC2,GPRIN1,PAX3,NODAL,HNF4A,FOXH1,PBX1,LIF,PAX6,RUNX2,TRP63,PAX9
GO:0060548	negative regulation of cell death	biological_process	0.0016759261811822258	10	95	209	14467	SKP2,FGF4,GPRIN1,ERCC2,KRAS,TRP73,MSX1,NKX2-6,APC,TRP63
GO:0050896	response to stimulus	biological_process	0.0018615311055331274	33	95	2160	14467	SLC1A2,GNAQ,SCN8A,GPRIN1,GNRH1,ERCC2,NF1,NTRK2,MMP2,RUNX1,KRAS,CHRNB2,PKD1,AXL,NTRK3,NPM1,SSRP1,GRIN2B,P2RX7,NEURL1A,TRP73,LIF,OPRM1,CRHR1,EIF2S1,PCNA,PLAU,NEUROD2,MSX1,PARP1,TRP63,FASL,GNAS
GO:0034103	regulation of tissue remodeling	biological_process	0.002070567992032769	6	95	54	14467	NF1,PBX1,P2RX7,RUNX2,APC,GNAS
GO:0007612	learning	biological_process	0.002070567992032769	6	95	54	14467	GPRIN1,NF1,KRAS,CHRNB2,GRIN2B,NEUROD2
GO:0010467	gene expression	biological_process	0.00208886978007542	39	95	2850	14467	SKP2,SMYD1,NFATC2,TFDP1,GPRIN1,GNRH1,RBMXRT,ERCC2,PAX3,SF3A3,SIM1,RUNX1,GSPT1,NODAL,RNPS1,NPM1,HNF4A,THRA,SSRP1,FOXH1,PBX1,P2RX7,TRP73,LIF,STRAP,PAX6,TRIM28,EIF2S1,MMP14,FOXN1,SYNCRIP,RUNX2,NEUROD2,MSX1,TARDBP,NR2F2,NKX2-6,TRP63,PAX9
GO:0043283	biopolymer metabolic process	biological_process	0.002401292465400197	56	95	5069	14467	SKP2,GNAQ,SMYD1,NFATC2,TFDP1,GPRIN1,RBMXRT,ERCC2,PAX3,SF3A3,UBA2,SIM1,NTRK2,MMP2,RUNX1,GSPT1,NODAL,CDK4,BMPR1A,RNPS1,AXL,NTRK3,NPM1,CAMK4,HNF4A,EGFR,THRA,SSRP1,FOXH1,CCT5,PBX1,P2RX7,TRP73,LIF,STRAP,PAX6,TRIM28,FGFR2,EIF2S1,MMP14,FOXN1,PCNA,SYNCRIP,PLAU,RUNX2,NEUROD2,MSX1,TARDBP,NR2F2,NKX2-6,TGFBR2,APC,ACVRL1,PARP1,TRP63,PAX9
GO:0007179	transforming growth factor beta receptor signaling pathway	biological_process	0.002620370520240555	7	95	88	14467	NODAL,BMPR1A,FOXH1,STRAP,MSX1,TGFBR2,ACVRL1
GO:0043170	macromolecule metabolic process	biological_process	0.0028205339954042105	57	95	5234	14467	SKP2,GNAQ,SMYD1,NFATC2,TFDP1,GPRIN1,GNRH1,RBMXRT,ERCC2,PAX3,SF3A3,UBA2,SIM1,NTRK2,MMP2,RUNX1,GSPT1,NODAL,CDK4,BMPR1A,RNPS1,AXL,NTRK3,NPM1,CAMK4,HNF4A,EGFR,THRA,SSRP1,FOXH1,CCT5,PBX1,P2RX7,TRP73,LIF,STRAP,PAX6,TRIM28,FGFR2,EIF2S1,MMP14,FOXN1,PCNA,SYNCRIP,PLAU,RUNX2,NEUROD2,MSX1,TARDBP,NR2F2,NKX2-6,TGFBR2,APC,ACVRL1,PARP1,TRP63,PAX9
GO:0050794	regulation of cellular process	biological_process	0.0028870895590608803	63	95	6122	14467	SKP2,GNAQ,SMYD1,FGF4,CRHR2,NFATC2,TFDP1,GPRIN1,ANK1,HTR4,ERCC2,NF1,PAX3,SIM1,NTRK2,RUNX1,KRAS,CHRNB2,PKD1,NODAL,CDK4,BMPR1A,NTRK3,HTR1A,NPM1,NRAS,CAMK4,HNF4A,EGFR,THRA,SSRP1,FOXH1,GNRHR,GRIN2B,PBX1,P2RX7,TRP73,LIF,STRAP,PAX6,TRIM28,FGFR2,CCKBR,OPRM1,CRHR1,EIF2S1,FOXN1,PCNA,PLAU,RUNX2,NEUROD2,MSX1,TARDBP,NR2F2,HTR5A,NKX2-6,TGFBR2,APC,ACVRL1,TRP63,FASL,PAX9,GNAS
GO:0044260	cellular macromolecule metabolic process	biological_process	0.003032527346102924	56	95	5102	14467	SKP2,GNAQ,SMYD1,NFATC2,TFDP1,GPRIN1,RBMXRT,ERCC2,PAX3,SF3A3,UBA2,SIM1,NTRK2,MMP2,RUNX1,GSPT1,NODAL,CDK4,BMPR1A,RNPS1,AXL,NTRK3,NPM1,CAMK4,HNF4A,EGFR,THRA,SSRP1,FOXH1,CCT5,PBX1,P2RX7,TRP73,LIF,STRAP,PAX6,TRIM28,FGFR2,EIF2S1,MMP14,FOXN1,PCNA,SYNCRIP,PLAU,RUNX2,NEUROD2,MSX1,TARDBP,NR2F2,NKX2-6,TGFBR2,APC,ACVRL1,PARP1,TRP63,PAX9
GO:0006139	nucleobase, nucleoside, nucleotide and nucleic acid metabolic process	biological_process	0.003827279604741299	40	95	3037	14467	GNAQ,SMYD1,NFATC2,TFDP1,GPRIN1,RBMXRT,ERCC2,NF1,PAX3,SF3A3,SIM1,RUNX1,NODAL,RNPS1,NPM1,HNF4A,THRA,SSRP1,FOXH1,PBX1,TRP73,LIF,STRAP,PAX6,ATP7B,TRIM28,OPRM1,FOXN1,PCNA,SYNCRIP,RUNX2,NEUROD2,MSX1,TARDBP,NR2F2,NKX2-6,PARP1,TRP63,PAX9,GNAS
GO:0007270	nerve-nerve synaptic transmission	biological_process	0.0039734393063261915	5	95	34	14467	GPRIN1,NF1,KRAS,CHRNB2,CAMK4
GO:0044238	primary metabolic process	biological_process	0.004068957010713716	63	95	6174	14467	SKP2,GNAQ,SMYD1,NFATC2,TFDP1,GPRIN1,RBMXRT,ERCC2,NF1,PAX3,SF3A3,UBA2,SIM1,NTRK2,KCNJ6,MMP2,RUNX1,CHRNB2,GSPT1,NODAL,CDK4,BMPR1A,RNPS1,AXL,NTRK3,NPM1,CAMK4,HNF4A,EGFR,THRA,SSRP1,FOXH1,CCT5,PBX1,P2RX7,TRP73,LIF,STRAP,PAX6,ATP7B,TRIM28,FGFR2,OPRM1,TYR,EIF2S1,MMP14,FOXN1,PCNA,SYNCRIP,PLAU,RUNX2,NEUROD2,MSX1,TARDBP,NR2F2,NKX2-6,TGFBR2,APC,ACVRL1,PARP1,TRP63,PAX9,GNAS
GO:0007178	transmembrane receptor protein serine/threonine kinase signaling pathway	biological_process	0.004394147415051415	7	95	95	14467	NODAL,BMPR1A,FOXH1,STRAP,MSX1,TGFBR2,ACVRL1
GO:0001568	blood vessel development	biological_process	0.004469355090007926	10	95	233	14467	CRHR2,NF1,NTRK2,MMP2,RUNX1,PKD1,FGFR2,NR2F2,TGFBR2,ACVRL1
GO:0046849	bone remodeling	biological_process	0.004724784817759375	6	95	62	14467	NF1,PBX1,P2RX7,RUNX2,APC,GNAS
GO:0001944	vasculature development	biological_process	0.005010692897214643	10	95	236	14467	CRHR2,NF1,NTRK2,MMP2,RUNX1,PKD1,FGFR2,NR2F2,TGFBR2,ACVRL1
GO:0019725	cellular homeostasis	biological_process	0.005086365559802235	11	95	293	14467	GNAQ,GPRIN1,ERCC2,NF1,CHRNB2,NPM1,GRIN2B,P2RX7,ATP7B,CHRNG,APC
GO:0010468	regulation of gene expression	biological_process	0.005672132247792245	32	95	2159	14467	SKP2,SMYD1,NFATC2,TFDP1,GPRIN1,GNRH1,ERCC2,PAX3,SIM1,RUNX1,NODAL,NPM1,HNF4A,THRA,SSRP1,FOXH1,PBX1,TRP73,LIF,STRAP,PAX6,TRIM28,EIF2S1,FOXN1,RUNX2,NEUROD2,MSX1,TARDBP,NR2F2,NKX2-6,TRP63,PAX9
GO:0010605	negative regulation of macromolecule metabolic process	biological_process	0.006620157818861568	13	95	429	14467	SKP2,SMYD1,PAX3,NODAL,NPM1,THRA,FOXH1,STRAP,TRIM28,MSX1,NR2F2,APC,TRP63
GO:0007517	muscle organ development	biological_process	0.007038928644371798	9	95	192	14467	SCN8A,NF1,PAX3,KRAS,LIF,MSX1,NR2F2,NKX2-6,TRP63
GO:0048168	regulation of neuronal synaptic plasticity	biological_process	0.007523340840863697	4	95	18	14467	GPRIN1,NF1,KRAS,GRIN2B
GO:0032989	cellular component morphogenesis	biological_process	0.008708038150093479	12	95	373	14467	CDK5R1,GPRIN1,ERCC2,CHRNB2,NODAL,NTRK3,EGFR,P2RX7,NEURL1A,PAX6,TRIM28,APC
GO:0009628	response to abiotic stimulus	biological_process	0.009043337713017897	9	95	198	14467	SLC1A2,GPRIN1,ERCC2,NF1,KRAS,CHRNB2,PKD1,GRIN2B,P2RX7
GO:0010629	negative regulation of gene expression	biological_process	0.009561100104843883	11	95	313	14467	SKP2,SMYD1,PAX3,NODAL,THRA,FOXH1,STRAP,TRIM28,MSX1,NR2F2,TRP63
GO:0035108	limb morphogenesis	biological_process	0.010346366057553855	7	95	108	14467	GNAQ,FGF4,BMPR1A,PBX1,MSX1,TRP63,GNAS
GO:0035107	appendage morphogenesis	biological_process	0.010346366057553855	7	95	108	14467	GNAQ,FGF4,BMPR1A,PBX1,MSX1,TRP63,GNAS
GO:0010033	response to organic substance	biological_process	0.010497385009179542	6	95	71	14467	SLC1A2,GPRIN1,GNRH1,CHRNB2,GRIN2B,P2RX7
GO:0009892	negative regulation of metabolic process	biological_process	0.010586717436970115	13	95	448	14467	SKP2,SMYD1,PAX3,NODAL,NPM1,THRA,FOXH1,STRAP,TRIM28,MSX1,NR2F2,APC,TRP63
GO:0045934	negative regulation of nucleobase, nucleoside, nucleotide and nucleic acid metabolic process	biological_process	0.0111115434809992	11	95	318	14467	SMYD1,PAX3,NODAL,NPM1,THRA,FOXH1,STRAP,TRIM28,MSX1,NR2F2,TRP63
GO:0002053	positive regulation of mesenchymal cell proliferation	biological_process	0.011792608121425597	4	95	20	14467	BMPR1A,FGFR2,TGFBR2,TRP63
GO:0044237	cellular metabolic process	biological_process	0.011794936060885159	63	95	6341	14467	SKP2,GNAQ,SMYD1,NFATC2,TFDP1,GPRIN1,RBMXRT,ERCC2,NF1,PAX3,SF3A3,UBA2,SIM1,NTRK2,KCNJ6,MMP2,RUNX1,CHRNB2,GSPT1,NODAL,CDK4,BMPR1A,RNPS1,AXL,NTRK3,NPM1,CAMK4,HNF4A,EGFR,THRA,SSRP1,FOXH1,CCT5,PBX1,P2RX7,TRP73,LIF,STRAP,PAX6,ATP7B,TRIM28,FGFR2,OPRM1,TYR,EIF2S1,MMP14,FOXN1,PCNA,SYNCRIP,PLAU,RUNX2,NEUROD2,MSX1,TARDBP,NR2F2,NKX2-6,TGFBR2,APC,ACVRL1,PARP1,TRP63,PAX9,GNAS
GO:0003002	regionalization	biological_process	0.01246357239942069	9	95	206	14467	FGF3,NODAL,BMPR1A,FOXH1,PBX1,PAX6,NR2F2,APC,TRP63
GO:0001701	in utero embryonic development	biological_process	0.012960305879054106	9	95	207	14467	ERCC2,RUNX1,PKD1,NODAL,GRIN2B,FGFR2,MSX1,TGFBR2,ACVRL1
GO:0016070	RNA metabolic process	biological_process	0.013918924665705313	33	95	2364	14467	SMYD1,NFATC2,TFDP1,GPRIN1,RBMXRT,ERCC2,PAX3,SF3A3,SIM1,RUNX1,NODAL,RNPS1,NPM1,HNF4A,THRA,SSRP1,FOXH1,PBX1,TRP73,LIF,STRAP,PAX6,TRIM28,FOXN1,SYNCRIP,RUNX2,NEUROD2,MSX1,TARDBP,NR2F2,NKX2-6,TRP63,PAX9
GO:0010463	mesenchymal cell proliferation	biological_process	0.014494196541762183	4	95	21	14467	BMPR1A,FGFR2,TGFBR2,TRP63
GO:0010464	regulation of mesenchymal cell proliferation	biological_process	0.014494196541762183	4	95	21	14467	BMPR1A,FGFR2,TGFBR2,TRP63
GO:0042981	regulation of apoptosis	biological_process	0.015427902275290617	13	95	464	14467	SKP2,FGF4,GPRIN1,ERCC2,NF1,KRAS,P2RX7,TRP73,MSX1,NKX2-6,APC,TRP63,FASL
GO:0050767	regulation of neurogenesis	biological_process	0.016580318460031523	7	95	116	14467	GPRIN1,NF1,CHRNB2,BMPR1A,NTRK3,PBX1,PAX6
GO:0051252	regulation of RNA metabolic process	biological_process	0.017175339007978012	29	95	1943	14467	SMYD1,NFATC2,TFDP1,GPRIN1,ERCC2,PAX3,SIM1,RUNX1,NODAL,NPM1,HNF4A,THRA,SSRP1,FOXH1,PBX1,TRP73,LIF,STRAP,PAX6,TRIM28,FOXN1,RUNX2,NEUROD2,MSX1,TARDBP,NR2F2,NKX2-6,TRP63,PAX9
GO:0007389	pattern specification process	biological_process	0.01752475428090609	10	95	272	14467	FGF3,NODAL,BMPR1A,FOXH1,PBX1,PAX6,NR2F2,TGFBR2,APC,TRP63
GO:0043067	regulation of programmed cell death	biological_process	0.018099088312843584	13	95	471	14467	SKP2,FGF4,GPRIN1,ERCC2,NF1,KRAS,P2RX7,TRP73,MSX1,NKX2-6,APC,TRP63,FASL
GO:0051216	cartilage development	biological_process	0.018144423394071317	6	95	78	14467	FGF4,PKD1,BMPR1A,THRA,RUNX2,GNAS
GO:0042476	odontogenesis	biological_process	0.01839379892714356	5	95	46	14467	FGF4,BMPR1A,RUNX2,APC,TRP63
GO:0050673	epithelial cell proliferation	biological_process	0.01839379892714356	5	95	46	14467	BMPR1A,PAX6,FGFR2,FOXN1,APC
GO:0030278	regulation of ossification	biological_process	0.01839379892714356	5	95	46	14467	PBX1,P2RX7,RUNX2,APC,GNAS
GO:0010941	regulation of cell death	biological_process	0.018933619615464668	13	95	473	14467	SKP2,FGF4,GPRIN1,ERCC2,NF1,KRAS,P2RX7,TRP73,MSX1,NKX2-6,APC,TRP63,FASL
GO:0007611	learning or memory	biological_process	0.019532572356116967	6	95	79	14467	GPRIN1,NF1,KRAS,CHRNB2,GRIN2B,NEUROD2
GO:0006873	cellular ion homeostasis	biological_process	0.01964492018588464	9	95	218	14467	GNAQ,GPRIN1,ERCC2,NF1,CHRNB2,GRIN2B,P2RX7,ATP7B,CHRNG
GO:0048598	embryonic morphogenesis	biological_process	0.020276781093883103	11	95	339	14467	GNAQ,FGF4,PAX3,NODAL,BMPR1A,PBX1,FGFR2,MSX1,TGFBR2,TRP63,GNAS
GO:0007435	salivary gland morphogenesis	biological_process	0.022680396215067417	3	95	8	14467	EGFR,PAX6,FGFR2
GO:0030099	myeloid cell differentiation	biological_process	0.024332579689521846	7	95	123	14467	ANK1,ERCC2,NF1,LIF,TGFBR2,APC,GNAS
GO:0055082	cellular chemical homeostasis	biological_process	0.025278333563792436	9	95	225	14467	GNAQ,GPRIN1,ERCC2,NF1,CHRNB2,GRIN2B,P2RX7,ATP7B,CHRNG
GO:0051179	localization	biological_process	0.03128010960930494	35	95	2689	14467	SLC1A2,SYT1,SCN8A,CDK5R1,GPRIN1,ANK1,NF1,PAX3,NTRK2,KCNJ6,CHRNB2,PKD1,NODAL,G3BP1,NPM1,CAMK4,CSE1L,GRIN2B,P2RX7,KCNJ9,NEURL1A,TRP73,GRIA2,LIF,KCNC1,PAX6,ATP7B,CHRNG,MMP14,PCNA,PLAU,NR2F2,KCNQ2,APC,SYP
GO:0031324	negative regulation of cellular metabolic process	biological_process	0.03224029445238622	12	95	425	14467	SMYD1,PAX3,NODAL,NPM1,THRA,FOXH1,STRAP,TRIM28,MSX1,NR2F2,APC,TRP63
GO:0051960	regulation of nervous system development	biological_process	0.033165660779338454	7	95	129	14467	GPRIN1,NF1,CHRNB2,BMPR1A,NTRK3,PBX1,PAX6
GO:0009416	response to light stimulus	biological_process	0.03402120187246959	6	95	87	14467	SLC1A2,GPRIN1,ERCC2,NF1,KRAS,CHRNB2
GO:0010556	regulation of macromolecule biosynthetic process	biological_process	0.035065766004843	30	95	2127	14467	SMYD1,NFATC2,TFDP1,GPRIN1,ERCC2,PAX3,SIM1,RUNX1,NODAL,HNF4A,THRA,SSRP1,FOXH1,PBX1,TRP73,LIF,STRAP,PAX6,TRIM28,EIF2S1,FOXN1,PCNA,RUNX2,NEUROD2,MSX1,TARDBP,NR2F2,NKX2-6,TRP63,PAX9
GO:0035113	embryonic appendage morphogenesis	biological_process	0.03631882367907326	6	95	88	14467	GNAQ,FGF4,PBX1,MSX1,TRP63,GNAS
GO:0030326	embryonic limb morphogenesis	biological_process	0.03631882367907326	6	95	88	14467	GNAQ,FGF4,PBX1,MSX1,TRP63,GNAS
GO:0016481	negative regulation of transcription	biological_process	0.03743946729193724	10	95	297	14467	SMYD1,PAX3,NODAL,THRA,FOXH1,STRAP,TRIM28,MSX1,NR2F2,TRP63
GO:0060284	regulation of cell development	biological_process	0.040409235484032226	7	95	133	14467	GPRIN1,NF1,CHRNB2,BMPR1A,NTRK3,PBX1,PAX6
GO:0002761	regulation of myeloid leukocyte differentiation	biological_process	0.04123802440613204	4	95	27	14467	NF1,LIF,APC,GNAS
GO:0008542	visual learning	biological_process	0.04123802440613204	4	95	27	14467	GPRIN1,NF1,KRAS,CHRNB2
GO:0048771	tissue remodeling	biological_process	0.04128895984677367	6	95	90	14467	NF1,PBX1,P2RX7,RUNX2,APC,GNAS
GO:0006355	regulation of transcription, DNA-dependent	biological_process	0.043375865603157315	28	95	1929	14467	SMYD1,NFATC2,TFDP1,GPRIN1,ERCC2,PAX3,SIM1,RUNX1,NODAL,HNF4A,THRA,SSRP1,FOXH1,PBX1,TRP73,LIF,STRAP,PAX6,TRIM28,FOXN1,RUNX2,NEUROD2,MSX1,TARDBP,NR2F2,NKX2-6,TRP63,PAX9
GO:0048870	cell motility	biological_process	0.04441293174866831	10	95	303	14467	CDK5R1,NF1,PAX3,NODAL,NEURL1A,PAX6,MMP14,PLAU,NR2F2,APC
GO:0002573	myeloid leukocyte differentiation	biological_process	0.04455534009883392	5	95	55	14467	NF1,LIF,TGFBR2,APC,GNAS
GO:0001666	response to hypoxia	biological_process	0.04786973103819328	4	95	28	14467	NF1,MMP2,CHRNB2,PLAU
GO:0050801	ion homeostasis	biological_process	0.047956685414887706	9	95	244	14467	GNAQ,GPRIN1,ERCC2,NF1,CHRNB2,GRIN2B,P2RX7,ATP7B,CHRNG
GO:0043409	negative regulation of MAPKKK cascade	biological_process	0.04813893114799469	3	95	10	14467	NF1,P2RX7,APC
GO:0035162	embryonic hemopoiesis	biological_process	0.04813893114799469	3	95	10	14467	RUNX1,PBX1,TGFBR2
