# Supplementary material for: Tissue-Specific Functional Networks for Prioritizing Phenotype and Disease Genes
Source: PLoS Comput Biol. 2012 Sep 27;8(9):e1002694. doi: 10.1371/journal.pcbi.1002694 (PMC3459891; doi:10.1371/journal.pcbi.1002694)
Supplement: Dataset S3 — Functional enrichment of top 100 changed genes for each tissue-specific network. (ZIP) [file pcbi.1002694.s003.zip › enrichment_result/global_inner_nuclear_layer_retina_layer.txt]

GO:0007267	cell-cell signaling	biological_process	2.7502755058739876E-10	19	90	344	14467	GAD2,HOXA11,SYT1,GPRIN1,GRIN2D,GJD2,NTRK2,GDNF,CAMK4,CHRNA7,LIF,FGFR2,FZD1,FGFR1,NPY5R,TRP63,WNT7A,GHRHR,WNT3A
GO:0048869	cellular developmental process	biological_process	1.8518545927787E-8	34	90	1568	14467	HOXA11,NEUROG3,CRYAA,COL2A1,ODF1,GPRIN1,ANK1,DLL3,PAX3,NTRK2,LMX1B,CASP14,NODAL,GDNF,THEG,IL3,EGFR,DCC,POU2F3,FGF15,LIF,SOX10,POU3F4,FGFR2,FZD1,NR5A1,FOXN1,NEUROD2,NKX2-6,FGFR1,TRP63,WNT7A,GHRHR,WNT3A
GO:0048513	organ development	biological_process	2.0592131011936215E-8	34	90	1574	14467	HOXA11,NEUROG3,CRYAA,COL2A1,SCN8A,GPRIN1,ANK1,DLL3,PAX3,NTRK2,LMX1B,PKD1,NODAL,GDNF,IL3,EGFR,POU2F3,HOXA13,FGF15,ALX3,NKX3-1,LIF,SOX10,POU3F4,FGFR2,FZD1,NR5A1,MESP1,NKX2-6,FGFR1,TRP63,WNT7A,GHRHR,WNT3A
GO:0030154	cell differentiation	biological_process	2.5975476198665353E-8	33	90	1495	14467	HOXA11,NEUROG3,CRYAA,COL2A1,ODF1,GPRIN1,ANK1,DLL3,PAX3,NTRK2,LMX1B,CASP14,NODAL,GDNF,THEG,IL3,DCC,POU2F3,FGF15,LIF,SOX10,POU3F4,FGFR2,FZD1,NR5A1,FOXN1,NEUROD2,NKX2-6,FGFR1,TRP63,WNT7A,GHRHR,WNT3A
GO:0048731	system development	biological_process	5.301066399065592E-8	37	90	1922	14467	HOXA11,NEUROG3,CRYAA,COL2A1,SCN8A,GPRIN1,ANK1,DLL3,PAX3,NTRK2,LMX1B,PKD1,NODAL,GDNF,DSPP,IL3,EGFR,DCC,POU2F3,HOXA13,FGF15,ALX3,NKX3-1,LIF,SOX10,POU3F4,FGFR2,FZD1,NR5A1,NEUROD2,MESP1,NKX2-6,FGFR1,TRP63,WNT7A,GHRHR,WNT3A
GO:0007275	multicellular organismal development	biological_process	1.2131193218163895E-7	41	90	2402	14467	HOXA11,NEUROG3,CRYAA,NKX1-2,COL2A1,SCN8A,ODF1,GPRIN1,ANK1,DLL3,PAX3,NTRK2,LMX1B,PKD1,NODAL,GDNF,THEG,DSPP,IL3,EGFR,DCC,POU2F3,HOXA13,FGF15,ALX3,NKX3-1,LIF,SOX10,POU3F4,FGFR2,FZD1,NR5A1,FOXN1,NEUROD2,MESP1,NKX2-6,FGFR1,TRP63,WNT7A,GHRHR,WNT3A
GO:0048856	anatomical structure development	biological_process	3.7928185976610156E-7	37	90	2056	14467	HOXA11,NEUROG3,CRYAA,COL2A1,SCN8A,GPRIN1,ANK1,DLL3,PAX3,NTRK2,LMX1B,PKD1,NODAL,GDNF,DSPP,IL3,EGFR,DCC,POU2F3,HOXA13,FGF15,ALX3,NKX3-1,LIF,SOX10,POU3F4,FGFR2,FZD1,NR5A1,NEUROD2,MESP1,NKX2-6,FGFR1,TRP63,WNT7A,GHRHR,WNT3A
GO:0009888	tissue development	biological_process	5.446997886524618E-7	20	90	598	14467	HOXA11,NEUROG3,COL2A1,DLL3,PAX3,PKD1,NODAL,GDNF,POU2F3,FGF15,LIF,FGFR2,FZD1,NR5A1,MESP1,NKX2-6,FGFR1,TRP63,WNT7A,WNT3A
GO:0065007	biological regulation	biological_process	1.1177824725176621E-6	70	90	6717	14467	GPR143,OPRK1,GAD2,HOXA11,NEUROG3,EPHA8,NFATC2,NKX1-2,GRPR,COL2A1,SYT1,GPRIN1,ANK1,GRIN2D,GJD2,DLL3,PAX3,NTRK2,KCNJ6,ADRA2A,LMX1B,PKD1,CASP14,NODAL,GDNF,HTR1A,CAMK4,CHRNA7,IL3,EGFR,DCC,POU2F3,HOXA13,MC3R,FSHR,ALX3,NKX3-1,LIF,SOX10,HTR2C,POU3F4,STMN4,FGFR2,NCAM1,FZD1,CRHR1,NR5A1,MC5R,CHRNE,ADAM23,BRS3,SYCP1,CHRNG,FOXN1,PLAU,NEUROD2,INS2,GAPDHS,HTR1F,HTR5A,MESP1,NKX2-6,FGFR1,NPY5R,TRP63,WNT7A,RFX2,G…
GO:0032502	developmental process	biological_process	1.5783233683678353E-6	43	90	2840	14467	HOXA11,NEUROG3,CRYAA,NKX1-2,COL2A1,SCN8A,ODF1,GPRIN1,ANK1,DLL3,PAX3,NTRK2,LMX1B,PKD1,CASP14,NODAL,GDNF,THEG,DSPP,IL3,EGFR,DCC,POU2F3,HOXA13,FGF15,ALX3,NKX3-1,LIF,SOX10,POU3F4,FGFR2,FZD1,NR5A1,FOXN1,NEUROD2,INS2,MESP1,NKX2-6,FGFR1,TRP63,WNT7A,GHRHR,WNT3A
GO:0048468	cell development	biological_process	4.37122122545706E-6	21	90	748	14467	HOXA11,CRYAA,GPRIN1,ANK1,PAX3,NTRK2,LMX1B,NODAL,GDNF,DCC,FGF15,LIF,SOX10,POU3F4,NEUROD2,NKX2-6,FGFR1,TRP63,WNT7A,GHRHR,WNT3A
GO:0009887	organ morphogenesis	biological_process	7.463586907085625E-6	21	90	771	14467	HOXA11,NEUROG3,CRYAA,COL2A1,PAX3,NTRK2,PKD1,NODAL,GDNF,HOXA13,ALX3,NKX3-1,LIF,SOX10,FGFR2,FZD1,MESP1,FGFR1,TRP63,WNT7A,WNT3A
GO:0009653	anatomical structure morphogenesis	biological_process	1.98838660114161E-5	25	90	1151	14467	HOXA11,NEUROG3,CRYAA,COL2A1,GPRIN1,PAX3,NTRK2,LMX1B,PKD1,NODAL,GDNF,EGFR,DCC,HOXA13,ALX3,NKX3-1,LIF,SOX10,FGFR2,FZD1,MESP1,FGFR1,TRP63,WNT7A,WNT3A
GO:0048732	gland development	biological_process	2.0963870106409848E-5	9	90	107	14467	EGFR,HOXA13,NKX3-1,FGFR2,NR5A1,FGFR1,TRP63,GHRHR,WNT3A
GO:0032501	multicellular organismal process	biological_process	4.601065410245588E-5	51	90	4218	14467	GAD2,ACR,HOXA11,NEUROG3,NFATC2,CRYAA,NKX1-2,COL2A1,SYT1,SCN8A,ODF1,GPRIN1,ANK1,GRIN2D,GJD2,DLL3,PAX3,NTRK2,ADRA2A,LMX1B,PKD1,NODAL,GDNF,THEG,DSPP,CAMK4,CHRNA7,IL3,EGFR,DCC,POU2F3,HOXA13,FGF15,ALX3,NKX3-1,LIF,SOX10,POU3F4,FGFR2,FZD1,NR5A1,FOXN1,NEUROD2,MESP1,NKX2-6,FGFR1,NPY5R,TRP63,WNT7A,GHRHR,WNT3A
GO:0009790	embryonic development	biological_process	4.72213399556513E-5	18	90	626	14467	HOXA11,COL2A1,DLL3,PAX3,LMX1B,PKD1,NODAL,HOXA13,ALX3,NKX3-1,SOX10,FGFR2,MESP1,NKX2-6,FGFR1,TRP63,WNT7A,WNT3A
GO:0048522	positive regulation of cellular process	biological_process	5.257729001998188E-5	23	90	1031	14467	HOXA11,NEUROG3,NFATC2,GPRIN1,PAX3,LMX1B,CASP14,NODAL,IL3,EGFR,POU2F3,HOXA13,LIF,SOX10,FGFR2,NCAM1,NR5A1,GAPDHS,NKX2-6,FGFR1,TRP63,WNT7A,GHRHR
GO:0007507	heart development	biological_process	6.033434917026744E-5	11	90	206	14467	COL2A1,PAX3,PKD1,NODAL,FGF15,NKX3-1,FGFR2,MESP1,NKX2-6,FGFR1,WNT3A
GO:0048518	positive regulation of biological process	biological_process	1.2622242574341028E-4	24	90	1172	14467	HOXA11,NEUROG3,NFATC2,GPRIN1,PAX3,LMX1B,CASP14,NODAL,CHRNA7,IL3,EGFR,POU2F3,HOXA13,LIF,SOX10,FGFR2,NCAM1,NR5A1,GAPDHS,NKX2-6,FGFR1,TRP63,WNT7A,GHRHR
GO:0007166	cell surface receptor linked signal transduction	biological_process	1.511750544533136E-4	36	90	2436	14467	GPR143,OPRK1,EPHA8,GRPR,GPRIN1,DLL3,NTRK2,ADRA2A,PKD1,NODAL,GDNF,HTR1A,IL3,EGFR,HOXA13,MC3R,FSHR,HTR2C,FGFR2,NCAM1,FZD1,CRHR1,MC5R,ADAM23,BRS3,INS2,HTR1F,HTR5A,MESP1,FGFR1,NPY5R,TRP63,WNT7A,GHRHR,GNG3,WNT3A
GO:0048598	embryonic morphogenesis	biological_process	1.714003975174001E-4	13	90	339	14467	HOXA11,COL2A1,PAX3,LMX1B,NODAL,HOXA13,ALX3,FGFR2,MESP1,FGFR1,TRP63,WNT7A,WNT3A
GO:0050789	regulation of biological process	biological_process	1.8519295108992138E-4	64	90	6376	14467	GPR143,OPRK1,HOXA11,NEUROG3,EPHA8,NFATC2,NKX1-2,GRPR,COL2A1,GPRIN1,ANK1,GRIN2D,DLL3,PAX3,NTRK2,ADRA2A,LMX1B,PKD1,CASP14,NODAL,GDNF,HTR1A,CAMK4,CHRNA7,IL3,EGFR,DCC,POU2F3,HOXA13,MC3R,FSHR,ALX3,NKX3-1,LIF,SOX10,HTR2C,POU3F4,STMN4,FGFR2,NCAM1,FZD1,CRHR1,NR5A1,MC5R,ADAM23,BRS3,SYCP1,FOXN1,PLAU,NEUROD2,INS2,GAPDHS,HTR1F,HTR5A,MESP1,NKX2-6,FGFR1,NPY5R,TRP63,WNT7A,RFX2,GHRHR,GNG3,WNT3A
GO:0007154	cell communication	biological_process	2.4999434373137194E-4	46	90	3737	14467	GPR143,OPRK1,GAD2,HOXA11,EPHA8,GRPR,SYT1,GPRIN1,ANK1,GRIN2D,GJD2,DLL3,NTRK2,ADRA2A,PKD1,NODAL,GDNF,HTR1A,CAMK4,CHRNA7,IL3,EGFR,HOXA13,MC3R,FSHR,LIF,HTR2C,STMN4,FGFR2,NCAM1,FZD1,CRHR1,MC5R,ADAM23,BRS3,INS2,HTR1F,HTR5A,MESP1,FGFR1,NPY5R,TRP63,WNT7A,GHRHR,GNG3,WNT3A
GO:0007399	nervous system development	biological_process	2.5002031116546166E-4	19	90	779	14467	NEUROG3,GPRIN1,DLL3,PAX3,NTRK2,LMX1B,GDNF,DCC,LIF,SOX10,POU3F4,FGFR2,NEUROD2,NKX2-6,FGFR1,TRP63,WNT7A,GHRHR,WNT3A
GO:0050794	regulation of cellular process	biological_process	3.0929069554271656E-4	62	90	6122	14467	GPR143,OPRK1,HOXA11,NEUROG3,EPHA8,NFATC2,NKX1-2,GRPR,COL2A1,GPRIN1,ANK1,DLL3,PAX3,NTRK2,ADRA2A,LMX1B,PKD1,CASP14,NODAL,GDNF,HTR1A,CAMK4,CHRNA7,IL3,EGFR,DCC,POU2F3,HOXA13,MC3R,FSHR,ALX3,NKX3-1,LIF,SOX10,HTR2C,POU3F4,STMN4,FGFR2,NCAM1,FZD1,CRHR1,NR5A1,MC5R,ADAM23,BRS3,FOXN1,PLAU,NEUROD2,INS2,GAPDHS,HTR1F,HTR5A,MESP1,NKX2-6,FGFR1,NPY5R,TRP63,WNT7A,RFX2,GHRHR,GNG3,WNT3A
GO:0035108	limb morphogenesis	biological_process	3.5943994910852113E-4	8	90	108	14467	HOXA11,COL2A1,LMX1B,HOXA13,ALX3,FGFR1,TRP63,WNT7A
GO:0035107	appendage morphogenesis	biological_process	3.5943994910852113E-4	8	90	108	14467	HOXA11,COL2A1,LMX1B,HOXA13,ALX3,FGFR1,TRP63,WNT7A
GO:0048736	appendage development	biological_process	5.094650776322414E-4	8	90	113	14467	HOXA11,COL2A1,LMX1B,HOXA13,ALX3,FGFR1,TRP63,WNT7A
GO:0060173	limb development	biological_process	5.094650776322414E-4	8	90	113	14467	HOXA11,COL2A1,LMX1B,HOXA13,ALX3,FGFR1,TRP63,WNT7A
GO:0007417	central nervous system development	biological_process	5.925846909934866E-4	12	90	316	14467	GPRIN1,PAX3,LMX1B,DCC,SOX10,POU3F4,FGFR2,NKX2-6,FGFR1,WNT7A,GHRHR,WNT3A
GO:0003002	regionalization	biological_process	6.067633820649805E-4	10	90	206	14467	HOXA11,DLL3,LMX1B,NODAL,GDNF,NKX3-1,FGFR1,TRP63,WNT7A,WNT3A
GO:0045944	positive regulation of transcription from RNA polymerase II promoter	biological_process	6.336326261382007E-4	12	90	318	14467	NEUROG3,NFATC2,GPRIN1,PAX3,LMX1B,NODAL,POU2F3,HOXA13,LIF,SOX10,NR5A1,TRP63
GO:0008283	cell proliferation	biological_process	7.700891975402613E-4	16	90	598	14467	GRPR,PAX3,LMX1B,NODAL,IL3,EGFR,NKX3-1,LIF,FGFR2,FOXN1,PLAU,NKX2-6,FGFR1,TRP63,GHRHR,WNT3A
GO:0032504	multicellular organism reproduction	biological_process	9.065350892318272E-4	7	90	84	14467	ACR,GPRIN1,NODAL,CHRNA7,LIF,NR5A1,GHRHR
GO:0048609	reproductive process in a multicellular organism	biological_process	9.065350892318272E-4	7	90	84	14467	ACR,GPRIN1,NODAL,CHRNA7,LIF,NR5A1,GHRHR
GO:0007389	pattern specification process	biological_process	9.829086582941228E-4	11	90	272	14467	HOXA11,DLL3,LMX1B,NODAL,GDNF,ALX3,NKX3-1,FGFR1,TRP63,WNT7A,WNT3A
GO:0010628	positive regulation of gene expression	biological_process	0.0012218511536608275	13	90	403	14467	NEUROG3,NFATC2,GPRIN1,PAX3,LMX1B,NODAL,IL3,POU2F3,HOXA13,LIF,SOX10,NR5A1,TRP63
GO:0035113	embryonic appendage morphogenesis	biological_process	0.0012453046331702582	7	90	88	14467	HOXA11,LMX1B,HOXA13,ALX3,FGFR1,TRP63,WNT7A
GO:0030326	embryonic limb morphogenesis	biological_process	0.0012453046331702582	7	90	88	14467	HOXA11,LMX1B,HOXA13,ALX3,FGFR1,TRP63,WNT7A
GO:0008284	positive regulation of cell proliferation	biological_process	0.0013035255273223679	10	90	224	14467	PAX3,NODAL,IL3,EGFR,LIF,FGFR2,NKX2-6,FGFR1,TRP63,GHRHR
GO:0007431	salivary gland development	biological_process	0.001386175559220718	4	90	14	14467	EGFR,NKX3-1,FGFR2,FGFR1
GO:0045893	positive regulation of transcription, DNA-dependent	biological_process	0.0018989066510993681	12	90	353	14467	NEUROG3,NFATC2,GPRIN1,PAX3,LMX1B,NODAL,POU2F3,HOXA13,LIF,SOX10,NR5A1,TRP63
GO:0051254	positive regulation of RNA metabolic process	biological_process	0.0019556435346597244	12	90	354	14467	NEUROG3,NFATC2,GPRIN1,PAX3,LMX1B,NODAL,POU2F3,HOXA13,LIF,SOX10,NR5A1,TRP63
GO:0042127	regulation of cell proliferation	biological_process	0.0021487749394080314	13	90	424	14467	GRPR,PAX3,NODAL,IL3,EGFR,NKX3-1,LIF,FGFR2,PLAU,NKX2-6,FGFR1,TRP63,GHRHR
GO:0045165	cell fate commitment	biological_process	0.0025936361717172813	8	90	140	14467	HOXA11,DLL3,PAX3,NODAL,GDNF,FGFR2,FGFR1,WNT3A
GO:0007268	synaptic transmission	biological_process	0.0029427460895978183	9	90	191	14467	GAD2,SYT1,GPRIN1,GRIN2D,GJD2,CAMK4,CHRNA7,NPY5R,WNT7A
GO:0010604	positive regulation of macromolecule metabolic process	biological_process	0.0031371556511684967	14	90	511	14467	NEUROG3,NFATC2,GPRIN1,PAX3,LMX1B,NODAL,IL3,POU2F3,HOXA13,LIF,SOX10,NR5A1,GAPDHS,TRP63
GO:0031325	positive regulation of cellular metabolic process	biological_process	0.003927313008178913	14	90	521	14467	NEUROG3,NFATC2,GPRIN1,PAX3,LMX1B,NODAL,IL3,POU2F3,HOXA13,LIF,SOX10,NR5A1,GAPDHS,TRP63
GO:0035272	exocrine system development	biological_process	0.0041575341302246965	4	90	18	14467	EGFR,NKX3-1,FGFR2,FGFR1
GO:0048729	tissue morphogenesis	biological_process	0.004795046798481701	10	90	259	14467	HOXA11,NEUROG3,PAX3,NODAL,FGFR2,FZD1,MESP1,TRP63,WNT7A,WNT3A
GO:0009893	positive regulation of metabolic process	biological_process	0.005931709249228177	14	90	540	14467	NEUROG3,NFATC2,GPRIN1,PAX3,LMX1B,NODAL,IL3,POU2F3,HOXA13,LIF,SOX10,NR5A1,GAPDHS,TRP63
GO:0045941	positive regulation of transcription	biological_process	0.006041098640343683	12	90	395	14467	NEUROG3,NFATC2,GPRIN1,PAX3,LMX1B,NODAL,POU2F3,HOXA13,LIF,SOX10,NR5A1,TRP63
GO:0001655	urogenital system development	biological_process	0.006681591693293505	7	90	113	14467	HOXA11,GDNF,HOXA13,NKX3-1,FGFR2,FGFR1,TRP63
GO:0022008	neurogenesis	biological_process	0.009495240516302999	13	90	486	14467	GPRIN1,PAX3,NTRK2,LMX1B,GDNF,DCC,LIF,SOX10,POU3F4,NEUROD2,FGFR1,WNT7A,WNT3A
GO:0045935	positive regulation of nucleobase, nucleoside, nucleotide and nucleic acid metabolic process	biological_process	0.0097200256750379	12	90	414	14467	NEUROG3,NFATC2,GPRIN1,PAX3,LMX1B,NODAL,POU2F3,HOXA13,LIF,SOX10,NR5A1,TRP63
GO:0001501	skeletal system development	biological_process	0.01078437613381305	10	90	284	14467	HOXA11,COL2A1,DLL3,PKD1,DSPP,ALX3,FGFR2,FGFR1,TRP63,WNT7A
GO:0048762	mesenchymal cell differentiation	biological_process	0.011977630785063233	5	90	48	14467	PAX3,GDNF,FGF15,FGFR2,FGFR1
GO:0060485	mesenchyme development	biological_process	0.011977630785063233	5	90	48	14467	PAX3,GDNF,FGF15,FGFR2,FGFR1
GO:0022414	reproductive process	biological_process	0.012060250679723454	13	90	497	14467	ACR,ODF1,GPRIN1,NODAL,THEG,CHRNA7,HOXA13,NKX3-1,LIF,NR5A1,TRP63,WNT7A,GHRHR
GO:0000003	reproduction	biological_process	0.01285821094580125	13	90	500	14467	ACR,ODF1,GPRIN1,NODAL,THEG,CHRNA7,HOXA13,NKX3-1,LIF,NR5A1,TRP63,WNT7A,GHRHR
GO:0007435	salivary gland morphogenesis	biological_process	0.01321975323266841	3	90	8	14467	EGFR,FGFR2,FGFR1
GO:0019226	transmission of nerve impulse	biological_process	0.01329057365575121	9	90	230	14467	GAD2,SYT1,GPRIN1,GRIN2D,GJD2,CAMK4,CHRNA7,NPY5R,WNT7A
GO:0007167	enzyme linked receptor protein signaling pathway	biological_process	0.014146571392975803	10	90	293	14467	EPHA8,NTRK2,NODAL,GDNF,EGFR,HOXA13,FGFR2,INS2,FGFR1,GHRHR
GO:0007165	signal transduction	biological_process	0.014727582932586974	40	90	3456	14467	GPR143,OPRK1,EPHA8,GRPR,GPRIN1,ANK1,DLL3,NTRK2,ADRA2A,PKD1,NODAL,GDNF,HTR1A,CAMK4,IL3,EGFR,HOXA13,MC3R,FSHR,LIF,HTR2C,STMN4,FGFR2,NCAM1,FZD1,CRHR1,MC5R,ADAM23,BRS3,INS2,HTR1F,HTR5A,MESP1,FGFR1,NPY5R,TRP63,WNT7A,GHRHR,GNG3,WNT3A
GO:0010557	positive regulation of macromolecule biosynthetic process	biological_process	0.0163219645318995	12	90	436	14467	NEUROG3,NFATC2,GPRIN1,PAX3,LMX1B,NODAL,POU2F3,HOXA13,LIF,SOX10,NR5A1,TRP63
GO:0048870	cell motility	biological_process	0.018908233472109893	10	90	303	14467	PAX3,LMX1B,NODAL,GDNF,CHRNA7,DCC,FGF15,PLAU,GAPDHS,MESP1
GO:0050793	regulation of developmental process	biological_process	0.0191025626923172	17	90	858	14467	HOXA11,COL2A1,GPRIN1,CASP14,NODAL,GDNF,IL3,HOXA13,ALX3,LIF,FGFR2,INS2,NKX2-6,FGFR1,TRP63,WNT7A,WNT3A
GO:0030850	prostate gland development	biological_process	0.01974028518282441	3	90	9	14467	HOXA13,NKX3-1,TRP63
GO:0043009	chordate embryonic development	biological_process	0.020112314675387603	11	90	373	14467	DLL3,PAX3,PKD1,NODAL,ALX3,NKX3-1,SOX10,FGFR2,NKX2-6,FGFR1,WNT3A
GO:0009792	embryonic development ending in birth or egg hatching	biological_process	0.021659804314336	11	90	376	14467	DLL3,PAX3,PKD1,NODAL,ALX3,NKX3-1,SOX10,FGFR2,NKX2-6,FGFR1,WNT3A
GO:0007420	brain development	biological_process	0.021967451063881746	9	90	245	14467	GPRIN1,LMX1B,POU3F4,FGFR2,NKX2-6,FGFR1,WNT7A,GHRHR,WNT3A
GO:0006357	regulation of transcription from RNA polymerase II promoter	biological_process	0.022862799464347883	13	90	528	14467	NEUROG3,NFATC2,GPRIN1,PAX3,LMX1B,NODAL,POU2F3,HOXA13,LIF,SOX10,NR5A1,INS2,TRP63
GO:0031328	positive regulation of cellular biosynthetic process	biological_process	0.02489679602034766	12	90	455	14467	NEUROG3,NFATC2,GPRIN1,PAX3,LMX1B,NODAL,POU2F3,HOXA13,LIF,SOX10,NR5A1,TRP63
GO:0048699	generation of neurons	biological_process	0.025440696255667212	12	90	456	14467	GPRIN1,PAX3,NTRK2,LMX1B,GDNF,DCC,LIF,POU3F4,NEUROD2,FGFR1,WNT7A,WNT3A
GO:0007423	sensory organ development	biological_process	0.02576681088595706	9	90	250	14467	CRYAA,COL2A1,NTRK2,LMX1B,POU3F4,FGFR2,NKX2-6,FGFR1,WNT3A
GO:0009891	positive regulation of biosynthetic process	biological_process	0.025994938446358667	12	90	457	14467	NEUROG3,NFATC2,GPRIN1,PAX3,LMX1B,NODAL,POU2F3,HOXA13,LIF,SOX10,NR5A1,TRP63
GO:0007169	transmembrane receptor protein tyrosine kinase signaling pathway	biological_process	0.02843474099333216	8	90	194	14467	EPHA8,NTRK2,GDNF,EGFR,FGFR2,INS2,FGFR1,GHRHR
GO:0040011	locomotion	biological_process	0.031047285321293958	11	90	391	14467	PAX3,LMX1B,NODAL,GDNF,CHRNA7,DCC,FGF15,JPH3,PLAU,GAPDHS,MESP1
GO:0043589	skin morphogenesis	biological_process	0.03969029531222633	2	90	2	14467	TRP63,WNT7A
GO:0006366	transcription from RNA polymerase II promoter	biological_process	0.042942972483551466	13	90	561	14467	NEUROG3,NFATC2,GPRIN1,PAX3,LMX1B,NODAL,POU2F3,HOXA13,LIF,SOX10,NR5A1,INS2,TRP63
GO:0048646	anatomical structure formation involved in morphogenesis	biological_process	0.04451934501030158	10	90	335	14467	HOXA11,PAX3,NODAL,GDNF,FGFR2,MESP1,FGFR1,TRP63,WNT7A,WNT3A
GO:0030182	neuron differentiation	biological_process	0.048906307069838055	11	90	411	14467	GPRIN1,PAX3,NTRK2,LMX1B,GDNF,DCC,LIF,POU3F4,NEUROD2,WNT7A,WNT3A
GO:0042391	regulation of membrane potential	biological_process	0.049895342281332404	6	90	105	14467	GPRIN1,GRIN2D,GJD2,CHRNA7,CHRNE,CHRNG
