# Supplementary material for: Tissue-Specific Functional Networks for Prioritizing Phenotype and Disease Genes
Source: PLoS Comput Biol. 2012 Sep 27;8(9):e1002694. doi: 10.1371/journal.pcbi.1002694 (PMC3459891; doi:10.1371/journal.pcbi.1002694)
Supplement: Dataset S3 — Functional enrichment of top 100 changed genes for each tissue-specific network. (ZIP) [file pcbi.1002694.s003.zip › enrichment_result/global_muscle.txt]

GO:0009653	anatomical structure morphogenesis	biological_process	8.34707595837456E-15	36	86	1151	14467	RXRA,CRHR2,CTNNB1,HOXC13,CDK5R1,GPRIN1,ERCC2,NF1,PAX3,CHRNA3,NTRK2,RUNX1,CHRNB2,PKD1,NODAL,FGF8,EDA,HOXB1,EGFR,HOXA13,NEURL1A,TRP73,LRP5,ARNT,SOX10,NKX3-2,WNT10B,FGFR2,RUNX2,FGFR1,TRP63,GDF11,WNT3A,GNAS,CFC1,LMX1A
GO:0048856	anatomical structure development	biological_process	1.2634988541422335E-14	46	86	2056	14467	SLC1A2,RXRA,SMYD1,CRHR2,CTNNB1,HOXC13,SCN8A,CDK5R1,GPRIN1,ERCC2,NF1,PAX3,CHRNA3,NTRK2,RUNX1,CHRNB2,PKD1,NODAL,FGF8,EDA,HOXB1,NTRK1,EGFR,NFATC4,FOXH1,SP7,HOXA13,GRIN2B,NEURL1A,TRP73,LRP5,ARNT,SOX10,NKX3-2,WNT10B,FGFR2,RUNX2,NEUROD2,FGFR1,GJA10,TRP63,GDF11,WNT3A,GNAS,CFC1,LMX1A
GO:0048731	system development	biological_process	4.512296599714092E-14	44	86	1922	14467	SLC1A2,RXRA,SMYD1,CRHR2,CTNNB1,HOXC13,SCN8A,CDK5R1,GPRIN1,ERCC2,NF1,PAX3,CHRNA3,NTRK2,RUNX1,CHRNB2,PKD1,NODAL,FGF8,EDA,HOXB1,NTRK1,EGFR,NFATC4,FOXH1,SP7,HOXA13,GRIN2B,TRP73,ARNT,SOX10,NKX3-2,WNT10B,FGFR2,RUNX2,NEUROD2,FGFR1,GJA10,TRP63,GDF11,WNT3A,GNAS,CFC1,LMX1A
GO:0048513	organ development	biological_process	7.947294065882022E-14	40	86	1574	14467	SLC1A2,RXRA,SMYD1,CRHR2,CTNNB1,HOXC13,SCN8A,CDK5R1,GPRIN1,ERCC2,NF1,PAX3,NTRK2,RUNX1,CHRNB2,PKD1,NODAL,FGF8,EDA,HOXB1,NTRK1,EGFR,NFATC4,FOXH1,HOXA13,GRIN2B,TRP73,ARNT,SOX10,NKX3-2,WNT10B,FGFR2,RUNX2,FGFR1,TRP63,GDF11,WNT3A,GNAS,CFC1,LMX1A
GO:0007275	multicellular organismal development	biological_process	9.578229987738735E-13	47	86	2402	14467	SLC1A2,RXRA,SMYD1,CRHR2,CTNNB1,NKX1-2,HOXC13,SCN8A,CDK5R1,GPRIN1,ERCC2,NF1,PAX3,CHRNA3,NTRK2,RUNX1,CHRNB2,PKD1,NODAL,FGF8,EDA,HOXB1,NTRK1,EGFR,NFATC4,FOXH1,SP7,HOXA13,GRIN2B,TRP73,LRP5,ARNT,SOX10,NKX3-2,WNT10B,FGFR2,FOXN1,RUNX2,NEUROD2,FGFR1,GJA10,TRP63,GDF11,WNT3A,GNAS,CFC1,LMX1A
GO:0032502	developmental process	biological_process	4.198650873853887E-12	50	86	2840	14467	SKP2,SLC1A2,RXRA,SMYD1,CRHR2,CTNNB1,NKX1-2,HOXC13,SCN8A,CDK5R1,GPRIN1,ERCC2,NF1,PAX3,CHRNA3,NTRK2,RUNX1,CHRNB2,PKD1,NODAL,FGF8,EDA,HOXB1,NTRK1,EGFR,NFATC4,FOXH1,SP7,HOXA13,GRIN2B,NEURL1A,TRP73,LRP5,ARNT,SOX10,NKX3-2,WNT10B,FGFR2,FOXN1,RUNX2,NEUROD2,FGFR1,GJA10,OCA2,TRP63,GDF11,WNT3A,GNAS,CFC1,LMX1A
GO:0009887	organ morphogenesis	biological_process	2.5984269270847434E-11	27	86	771	14467	RXRA,CRHR2,CTNNB1,HOXC13,ERCC2,NF1,PAX3,NTRK2,RUNX1,PKD1,NODAL,FGF8,EDA,HOXB1,HOXA13,TRP73,ARNT,SOX10,NKX3-2,WNT10B,FGFR2,RUNX2,FGFR1,TRP63,GDF11,WNT3A,GNAS
GO:0007267	cell-cell signaling	biological_process	1.334871984019105E-10	19	86	344	14467	GAD2,CTNNB1,SYT1,GPRIN1,ERCC2,NF1,CHRNA3,NTRK2,CHRNB2,FGF8,CAMK4,GRIN2B,CPLX1,GRIA2,WNT10B,FGFR2,FGFR1,TRP63,WNT3A
GO:0032501	multicellular organismal process	biological_process	2.4592611066930176E-10	58	86	4218	14467	SLC1A2,GAD2,RXRA,SMYD1,CRHR2,RHO,NFATC2,OLFR70,CTNNB1,NKX1-2,HOXC13,SYT1,SCN8A,CDK5R1,GPRIN1,GRIA1,ERCC2,NF1,PAX3,CHRNA3,NTRK2,RUNX1,CHRNB2,PKD1,NODAL,FGF8,EDA,HOXB1,CAMK4,NTRK1,EGFR,NFATC4,FOXH1,SP7,HOXA13,GRIN2B,CPLX1,NEURL1A,TRP73,GRIA2,LRP5,ARNT,SOX10,NKX3-2,WNT10B,FGFR2,FOXN1,RUNX2,NEUROD2,SLC6A2,FGFR1,GJA10,TRP63,GDF11,WNT3A,GNAS,CFC1,LMX1A
GO:0007417	central nervous system development	biological_process	3.8257657697011155E-10	18	86	316	14467	SLC1A2,CTNNB1,CDK5R1,GPRIN1,ERCC2,NF1,PAX3,RUNX1,CHRNB2,FGF8,HOXB1,TRP73,SOX10,FGFR2,FGFR1,GDF11,WNT3A,LMX1A
GO:0048468	cell development	biological_process	6.6330021246556745E-9	24	86	748	14467	CTNNB1,CDK5R1,GPRIN1,ERCC2,NF1,PAX3,CHRNA3,NTRK2,RUNX1,CHRNB2,NODAL,FGF8,NTRK1,NEURL1A,TRP73,SOX10,RUNX2,NEUROD2,FGFR1,OCA2,TRP63,GDF11,WNT3A,LMX1A
GO:0009790	embryonic development	biological_process	1.0510478966444202E-8	22	86	626	14467	CTNNB1,ERCC2,NF1,PAX3,RUNX1,PKD1,NODAL,FGF8,HOXB1,FOXH1,HOXA13,GRIN2B,LRP5,ARNT,SOX10,NKX3-2,FGFR2,FGFR1,TRP63,WNT3A,GNAS,CFC1
GO:0007399	nervous system development	biological_process	1.5608390682057973E-8	24	86	779	14467	SLC1A2,CTNNB1,CDK5R1,GPRIN1,ERCC2,NF1,PAX3,CHRNA3,NTRK2,RUNX1,CHRNB2,FGF8,HOXB1,NTRK1,TRP73,SOX10,FGFR2,NEUROD2,FGFR1,GJA10,TRP63,GDF11,WNT3A,LMX1A
GO:0048869	cellular developmental process	biological_process	1.3500193206305935E-7	32	86	1568	14467	RXRA,CTNNB1,CDK5R1,GPRIN1,ERCC2,NF1,PAX3,CHRNA3,NTRK2,RUNX1,CHRNB2,NODAL,FGF8,EDA,NTRK1,EGFR,SP7,NEURL1A,TRP73,ARNT,SOX10,FGFR2,FOXN1,RUNX2,NEUROD2,FGFR1,OCA2,TRP63,GDF11,WNT3A,GNAS,LMX1A
GO:0030154	cell differentiation	biological_process	2.0117420467425847E-7	31	86	1495	14467	RXRA,CTNNB1,CDK5R1,GPRIN1,ERCC2,NF1,PAX3,CHRNA3,NTRK2,RUNX1,CHRNB2,NODAL,FGF8,EDA,NTRK1,SP7,NEURL1A,TRP73,ARNT,SOX10,FGFR2,FOXN1,RUNX2,NEUROD2,FGFR1,OCA2,TRP63,GDF11,WNT3A,GNAS,LMX1A
GO:0007507	heart development	biological_process	2.872326687826308E-7	13	86	206	14467	RXRA,SMYD1,CTNNB1,NF1,PAX3,PKD1,NODAL,FGF8,NFATC4,FOXH1,FGFR2,FGFR1,WNT3A
GO:0022008	neurogenesis	biological_process	4.864941471556677E-7	18	86	486	14467	CTNNB1,CDK5R1,GPRIN1,ERCC2,NF1,PAX3,CHRNA3,NTRK2,RUNX1,CHRNB2,FGF8,NTRK1,TRP73,SOX10,NEUROD2,FGFR1,WNT3A,LMX1A
GO:0019222	regulation of metabolic process	biological_process	5.144586064084466E-7	40	86	2525	14467	SKP2,RXRA,SMYD1,NFATC2,CTNNB1,NKX1-2,HOXC13,GPRIN1,KLF17,ERCC2,NF1,PAX3,NTRK2,RUNX1,CHRNB2,NODAL,FGF8,NPM1,HOXB1,EGFR,FOXB1,NFATC4,FOXH1,SP7,HOXA13,SPZ1,TRP73,GPR44,ARNT,SOX10,NKX3-2,FOXN1,RUNX2,NEUROD2,ELK4,FGFR1,TRP63,MBD3L1,GNAS,LMX1A
GO:0065007	biological regulation	biological_process	6.194898484554143E-7	68	86	6717	14467	SKP2,GPR143,SLC1A2,GAD2,RXRA,SMYD1,CRHR2,RHO,NFATC2,OLFR70,CTNNB1,NKX1-2,HOXC13,SYT1,GPRIN1,KLF17,HTR4,ERCC2,NF1,PAX3,CHRNA3,NTRK2,KCNJ6,RUNX1,CHRNB2,PKD1,NODAL,FGF8,NPM1,HTR1A,EDA,HOXB1,CAMK4,NTRK1,EGFR,FOXB1,NFATC4,FOXH1,GNRHR,SP7,HOXA13,GRIN2B,CPLX1,SPZ1,TRP73,LRP5,GPR44,ARNT,SOX10,NKX3-2,WNT10B,FGFR2,CCKBR,BRS3,CHRNG,FOXN1,RUNX2,NEUROD2,ELK4,HTR5A,FGFR1,PLCB1,TRP63,GDF11,WNT3A,MBD3L1,GNAS,LMX…
GO:0043009	chordate embryonic development	biological_process	6.281474273106592E-7	16	86	373	14467	ERCC2,NF1,PAX3,RUNX1,PKD1,NODAL,FGF8,HOXB1,GRIN2B,ARNT,SOX10,NKX3-2,FGFR2,FGFR1,WNT3A,GNAS
GO:0009792	embryonic development ending in birth or egg hatching	biological_process	7.06017538341825E-7	16	86	376	14467	ERCC2,NF1,PAX3,RUNX1,PKD1,NODAL,FGF8,HOXB1,GRIN2B,ARNT,SOX10,NKX3-2,FGFR2,FGFR1,WNT3A,GNAS
GO:0050793	regulation of developmental process	biological_process	7.271000449518094E-7	23	86	858	14467	SKP2,CRHR2,CTNNB1,GPRIN1,ERCC2,NF1,CHRNA3,RUNX1,CHRNB2,NODAL,FGF8,NTRK1,HOXA13,TRP73,NKX3-2,FGFR2,RUNX2,FGFR1,TRP63,GDF11,WNT3A,GNAS,LMX1A
GO:0048646	anatomical structure formation involved in morphogenesis	biological_process	1.291468951824433E-6	15	86	335	14467	CRHR2,CTNNB1,ERCC2,NF1,PAX3,RUNX1,NODAL,FGF8,HOXB1,NEURL1A,NKX3-2,FGFR2,FGFR1,TRP63,WNT3A
GO:0008283	cell proliferation	biological_process	1.920586032715246E-6	19	86	598	14467	RXRA,CTNNB1,ERCC2,NF1,PAX3,CHRNB2,NODAL,FGF8,NPM1,EGFR,FGFR2,TYR,FOXN1,RUNX2,FGFR1,OCA2,TRP63,GDF11,WNT3A
GO:0007420	brain development	biological_process	2.4212349998012985E-6	13	86	245	14467	SLC1A2,CTNNB1,CDK5R1,GPRIN1,NF1,CHRNB2,FGF8,HOXB1,TRP73,FGFR2,FGFR1,WNT3A,LMX1A
GO:0048518	positive regulation of biological process	biological_process	2.4315278040606586E-6	26	86	1172	14467	SLC1A2,RXRA,NFATC2,CTNNB1,GPRIN1,NF1,PAX3,RUNX1,CHRNB2,NODAL,FGF8,NPM1,EDA,HOXB1,EGFR,FOXH1,HOXA13,TRP73,GPR44,ARNT,SOX10,FGFR2,RUNX2,FGFR1,TRP63,GNAS
GO:0003002	regionalization	biological_process	3.7174705089131648E-6	12	86	206	14467	CTNNB1,HOXC13,NODAL,FGF8,HOXB1,FOXH1,LRP5,FGFR1,TRP63,GDF11,WNT3A,CFC1
GO:0051093	negative regulation of developmental process	biological_process	6.465616848821239E-6	15	86	377	14467	SKP2,CRHR2,CTNNB1,GPRIN1,ERCC2,NF1,NODAL,FGF8,NTRK1,TRP73,NKX3-2,FGFR1,TRP63,GDF11,LMX1A
GO:0007389	pattern specification process	biological_process	8.56675212015285E-6	13	86	272	14467	CTNNB1,HOXC13,NODAL,FGF8,HOXB1,FOXH1,LRP5,NKX3-2,FGFR1,TRP63,GDF11,WNT3A,CFC1
GO:0019226	transmission of nerve impulse	biological_process	1.2879868769044478E-5	12	86	230	14467	GAD2,CTNNB1,SYT1,GPRIN1,ERCC2,NF1,CHRNA3,CHRNB2,CAMK4,GRIN2B,CPLX1,GRIA2
GO:0009888	tissue development	biological_process	1.2914107917806065E-5	18	86	598	14467	RXRA,CTNNB1,HOXC13,ERCC2,NF1,PAX3,PKD1,NODAL,FGF8,EDA,FOXH1,FGFR2,RUNX2,FGFR1,TRP63,WNT3A,GNAS,CFC1
GO:0048598	embryonic morphogenesis	biological_process	1.3829949729413012E-5	14	86	339	14467	CTNNB1,PAX3,NODAL,FGF8,HOXB1,HOXA13,LRP5,NKX3-2,FGFR2,FGFR1,TRP63,WNT3A,GNAS,CFC1
GO:0001501	skeletal system development	biological_process	1.4362730675631081E-5	13	86	284	14467	CTNNB1,ERCC2,NF1,RUNX1,PKD1,HOXB1,SP7,NKX3-2,FGFR2,RUNX2,FGFR1,TRP63,GNAS
GO:0019219	regulation of nucleobase, nucleoside, nucleotide and nucleic acid metabolic process	biological_process	1.4409843812546472E-5	34	86	2107	14467	RXRA,SMYD1,NFATC2,CTNNB1,NKX1-2,HOXC13,GPRIN1,KLF17,ERCC2,NF1,PAX3,RUNX1,NODAL,NPM1,HOXB1,FOXB1,NFATC4,FOXH1,SP7,HOXA13,SPZ1,TRP73,GPR44,ARNT,SOX10,NKX3-2,FOXN1,RUNX2,NEUROD2,ELK4,TRP63,MBD3L1,GNAS,LMX1A
GO:0007431	salivary gland development	biological_process	1.5377960406908094E-5	5	86	14	14467	FGF8,EDA,EGFR,FGFR2,FGFR1
GO:0010628	positive regulation of gene expression	biological_process	1.585090471512464E-5	15	86	403	14467	RXRA,NFATC2,CTNNB1,GPRIN1,PAX3,NODAL,FGF8,HOXB1,FOXH1,HOXA13,TRP73,ARNT,SOX10,RUNX2,TRP63
GO:0048732	gland development	biological_process	1.637577967957844E-5	9	86	107	14467	NF1,FGF8,EDA,EGFR,HOXA13,FGFR2,FGFR1,TRP63,WNT3A
GO:0010926	anatomical structure formation	biological_process	1.9396806415620128E-5	20	86	767	14467	CRHR2,CTNNB1,GPRIN1,ERCC2,NF1,PAX3,CHRNA3,RUNX1,CHRNB2,NODAL,FGF8,NPM1,HOXB1,NEURL1A,NKX3-2,FGFR2,FGFR1,GJA10,TRP63,WNT3A
GO:0007268	synaptic transmission	biological_process	1.997856443435737E-5	11	86	191	14467	GAD2,CTNNB1,SYT1,GPRIN1,NF1,CHRNA3,CHRNB2,CAMK4,GRIN2B,CPLX1,GRIA2
GO:0045893	positive regulation of transcription, DNA-dependent	biological_process	2.306144357979799E-5	14	86	353	14467	RXRA,NFATC2,CTNNB1,GPRIN1,PAX3,NODAL,HOXB1,FOXH1,HOXA13,TRP73,ARNT,SOX10,RUNX2,TRP63
GO:0051254	positive regulation of RNA metabolic process	biological_process	2.3897802192155352E-5	14	86	354	14467	RXRA,NFATC2,CTNNB1,GPRIN1,PAX3,NODAL,HOXB1,FOXH1,HOXA13,TRP73,ARNT,SOX10,RUNX2,TRP63
GO:0050794	regulation of cellular process	biological_process	2.4302867986870508E-5	62	86	6122	14467	SKP2,GPR143,RXRA,SMYD1,CRHR2,RHO,NFATC2,OLFR70,CTNNB1,NKX1-2,HOXC13,GPRIN1,KLF17,HTR4,ERCC2,NF1,PAX3,CHRNA3,NTRK2,RUNX1,CHRNB2,PKD1,NODAL,FGF8,NPM1,HTR1A,EDA,HOXB1,CAMK4,NTRK1,EGFR,FOXB1,NFATC4,FOXH1,GNRHR,SP7,HOXA13,GRIN2B,SPZ1,TRP73,LRP5,GPR44,ARNT,SOX10,NKX3-2,WNT10B,FGFR2,CCKBR,BRS3,FOXN1,RUNX2,NEUROD2,ELK4,HTR5A,FGFR1,PLCB1,TRP63,GDF11,WNT3A,MBD3L1,GNAS,LMX1A
GO:0048522	positive regulation of cellular process	biological_process	2.431562091696476E-5	23	86	1031	14467	RXRA,NFATC2,CTNNB1,GPRIN1,NF1,PAX3,CHRNB2,NODAL,FGF8,NPM1,HOXB1,EGFR,FOXH1,HOXA13,TRP73,GPR44,ARNT,SOX10,FGFR2,RUNX2,FGFR1,TRP63,GNAS
GO:0010468	regulation of gene expression	biological_process	2.692654971592857E-5	34	86	2159	14467	SKP2,RXRA,SMYD1,NFATC2,CTNNB1,NKX1-2,HOXC13,GPRIN1,KLF17,ERCC2,PAX3,RUNX1,NODAL,FGF8,NPM1,HOXB1,FOXB1,NFATC4,FOXH1,SP7,HOXA13,SPZ1,TRP73,ARNT,SOX10,NKX3-2,FOXN1,RUNX2,NEUROD2,ELK4,FGFR1,TRP63,MBD3L1,LMX1A
GO:0031323	regulation of cellular metabolic process	biological_process	2.8412284897348217E-5	36	86	2396	14467	RXRA,SMYD1,NFATC2,CTNNB1,NKX1-2,HOXC13,GPRIN1,KLF17,ERCC2,NF1,PAX3,RUNX1,CHRNB2,NODAL,NPM1,HOXB1,EGFR,FOXB1,NFATC4,FOXH1,SP7,HOXA13,SPZ1,TRP73,GPR44,ARNT,SOX10,NKX3-2,FOXN1,RUNX2,NEUROD2,ELK4,TRP63,MBD3L1,GNAS,LMX1A
GO:0080090	regulation of primary metabolic process	biological_process	2.9378820958304523E-5	36	86	2399	14467	RXRA,SMYD1,NFATC2,CTNNB1,NKX1-2,HOXC13,GPRIN1,KLF17,ERCC2,NF1,PAX3,RUNX1,CHRNB2,NODAL,NPM1,HOXB1,EGFR,FOXB1,NFATC4,FOXH1,SP7,HOXA13,SPZ1,TRP73,GPR44,ARNT,SOX10,NKX3-2,FOXN1,RUNX2,NEUROD2,ELK4,TRP63,MBD3L1,GNAS,LMX1A
GO:0031326	regulation of cellular biosynthetic process	biological_process	4.3438273110648375E-5	34	86	2200	14467	RXRA,SMYD1,NFATC2,CTNNB1,NKX1-2,HOXC13,GPRIN1,KLF17,ERCC2,NF1,PAX3,RUNX1,NODAL,NPM1,HOXB1,FOXB1,NFATC4,FOXH1,SP7,HOXA13,SPZ1,TRP73,GPR44,ARNT,SOX10,NKX3-2,FOXN1,RUNX2,NEUROD2,ELK4,TRP63,MBD3L1,GNAS,LMX1A
GO:0050789	regulation of biological process	biological_process	4.3598895644692483E-5	63	86	6376	14467	SKP2,GPR143,SLC1A2,RXRA,SMYD1,CRHR2,RHO,NFATC2,OLFR70,CTNNB1,NKX1-2,HOXC13,GPRIN1,KLF17,HTR4,ERCC2,NF1,PAX3,CHRNA3,NTRK2,RUNX1,CHRNB2,PKD1,NODAL,FGF8,NPM1,HTR1A,EDA,HOXB1,CAMK4,NTRK1,EGFR,FOXB1,NFATC4,FOXH1,GNRHR,SP7,HOXA13,GRIN2B,SPZ1,TRP73,LRP5,GPR44,ARNT,SOX10,NKX3-2,WNT10B,FGFR2,CCKBR,BRS3,FOXN1,RUNX2,NEUROD2,ELK4,HTR5A,FGFR1,PLCB1,TRP63,GDF11,WNT3A,MBD3L1,GNAS,LMX1A
GO:0009889	regulation of biosynthetic process	biological_process	4.548225742350359E-5	34	86	2204	14467	RXRA,SMYD1,NFATC2,CTNNB1,NKX1-2,HOXC13,GPRIN1,KLF17,ERCC2,NF1,PAX3,RUNX1,NODAL,NPM1,HOXB1,FOXB1,NFATC4,FOXH1,SP7,HOXA13,SPZ1,TRP73,GPR44,ARNT,SOX10,NKX3-2,FOXN1,RUNX2,NEUROD2,ELK4,TRP63,MBD3L1,GNAS,LMX1A
GO:0045944	positive regulation of transcription from RNA polymerase II promoter	biological_process	5.477655993423193E-5	13	86	318	14467	RXRA,NFATC2,CTNNB1,GPRIN1,PAX3,NODAL,HOXB1,FOXH1,HOXA13,ARNT,SOX10,RUNX2,TRP63
GO:0035272	exocrine system development	biological_process	6.459419516139946E-5	5	86	18	14467	FGF8,EDA,EGFR,FGFR2,FGFR1
GO:0031328	positive regulation of cellular biosynthetic process	biological_process	7.90090980341942E-5	15	86	455	14467	RXRA,NFATC2,CTNNB1,GPRIN1,PAX3,NODAL,NPM1,HOXB1,FOXH1,HOXA13,TRP73,ARNT,SOX10,RUNX2,TRP63
GO:0048699	generation of neurons	biological_process	8.131275810016433E-5	15	86	456	14467	CDK5R1,GPRIN1,NF1,PAX3,CHRNA3,NTRK2,RUNX1,CHRNB2,FGF8,NTRK1,TRP73,NEUROD2,FGFR1,WNT3A,LMX1A
GO:0009891	positive regulation of biosynthetic process	biological_process	8.367734134602758E-5	15	86	457	14467	RXRA,NFATC2,CTNNB1,GPRIN1,PAX3,NODAL,NPM1,HOXB1,FOXH1,HOXA13,TRP73,ARNT,SOX10,RUNX2,TRP63
GO:0045941	positive regulation of transcription	biological_process	9.38231798033642E-5	14	86	395	14467	RXRA,NFATC2,CTNNB1,GPRIN1,PAX3,NODAL,HOXB1,FOXH1,HOXA13,TRP73,ARNT,SOX10,RUNX2,TRP63
GO:0007435	salivary gland morphogenesis	biological_process	9.71319258103599E-5	4	86	8	14467	FGF8,EGFR,FGFR2,FGFR1
GO:0008284	positive regulation of cell proliferation	biological_process	1.0287381492663648E-4	11	86	224	14467	NF1,PAX3,CHRNB2,NODAL,FGF8,NPM1,EGFR,FGFR2,RUNX2,FGFR1,TRP63
GO:0021537	telencephalon development	biological_process	1.0502972761081452E-4	7	86	63	14467	SLC1A2,GPRIN1,NF1,FGF8,TRP73,WNT3A,LMX1A
GO:0051252	regulation of RNA metabolic process	biological_process	1.1481434399932641E-4	31	86	1943	14467	RXRA,SMYD1,NFATC2,CTNNB1,NKX1-2,HOXC13,GPRIN1,KLF17,ERCC2,PAX3,RUNX1,NODAL,NPM1,HOXB1,FOXB1,NFATC4,FOXH1,SP7,HOXA13,SPZ1,TRP73,ARNT,SOX10,NKX3-2,FOXN1,RUNX2,NEUROD2,ELK4,TRP63,MBD3L1,LMX1A
GO:0009893	positive regulation of metabolic process	biological_process	1.1880572587821458E-4	16	86	540	14467	RXRA,NFATC2,CTNNB1,GPRIN1,PAX3,NODAL,FGF8,NPM1,HOXB1,FOXH1,HOXA13,TRP73,ARNT,SOX10,RUNX2,TRP63
GO:0060255	regulation of macromolecule metabolic process	biological_process	1.3391347603317194E-4	35	86	2420	14467	SKP2,RXRA,SMYD1,NFATC2,CTNNB1,NKX1-2,HOXC13,GPRIN1,KLF17,ERCC2,PAX3,RUNX1,NODAL,FGF8,NPM1,HOXB1,EGFR,FOXB1,NFATC4,FOXH1,SP7,HOXA13,SPZ1,TRP73,ARNT,SOX10,NKX3-2,FOXN1,RUNX2,NEUROD2,ELK4,FGFR1,TRP63,MBD3L1,LMX1A
GO:0045935	positive regulation of nucleobase, nucleoside, nucleotide and nucleic acid metabolic process	biological_process	1.6732874369009947E-4	14	86	414	14467	RXRA,NFATC2,CTNNB1,GPRIN1,PAX3,NODAL,HOXB1,FOXH1,HOXA13,TRP73,ARNT,SOX10,RUNX2,TRP63
GO:0009952	anterior/posterior pattern formation	biological_process	2.305750316590096E-4	9	86	145	14467	CTNNB1,HOXC13,NODAL,HOXB1,FOXH1,LRP5,GDF11,WNT3A,CFC1
GO:0030900	forebrain development	biological_process	3.0804266377930796E-4	9	86	150	14467	SLC1A2,CTNNB1,GPRIN1,NF1,CHRNB2,FGF8,TRP73,WNT3A,LMX1A
GO:0007423	sensory organ development	biological_process	3.1202144231562586E-4	11	86	250	14467	CTNNB1,HOXC13,NF1,NTRK2,FGF8,GRIN2B,NKX3-2,FGFR2,FGFR1,GDF11,WNT3A
GO:0010557	positive regulation of macromolecule biosynthetic process	biological_process	3.1478225259643015E-4	14	86	436	14467	RXRA,NFATC2,CTNNB1,GPRIN1,PAX3,NODAL,HOXB1,FOXH1,HOXA13,TRP73,ARNT,SOX10,RUNX2,TRP63
GO:0021543	pallium development	biological_process	3.4758345999186176E-4	6	86	46	14467	GPRIN1,NF1,FGF8,TRP73,WNT3A,LMX1A
GO:0010604	positive regulation of macromolecule metabolic process	biological_process	3.551375135427778E-4	15	86	511	14467	RXRA,NFATC2,CTNNB1,GPRIN1,PAX3,NODAL,FGF8,HOXB1,FOXH1,HOXA13,TRP73,ARNT,SOX10,RUNX2,TRP63
GO:0006355	regulation of transcription, DNA-dependent	biological_process	3.5971765171473704E-4	30	86	1929	14467	RXRA,SMYD1,NFATC2,CTNNB1,NKX1-2,HOXC13,GPRIN1,KLF17,ERCC2,PAX3,RUNX1,NODAL,HOXB1,FOXB1,NFATC4,FOXH1,SP7,HOXA13,SPZ1,TRP73,ARNT,SOX10,NKX3-2,FOXN1,RUNX2,NEUROD2,ELK4,TRP63,MBD3L1,LMX1A
GO:0022603	regulation of anatomical structure morphogenesis	biological_process	3.646416137188737E-4	9	86	153	14467	CRHR2,CTNNB1,GPRIN1,NF1,CHRNA3,RUNX1,CHRNB2,NODAL,RUNX2
GO:0006351	transcription, DNA-dependent	biological_process	4.264826241597021E-4	30	86	1944	14467	RXRA,SMYD1,NFATC2,CTNNB1,NKX1-2,HOXC13,GPRIN1,KLF17,ERCC2,PAX3,RUNX1,NODAL,HOXB1,FOXB1,NFATC4,FOXH1,SP7,HOXA13,SPZ1,TRP73,ARNT,SOX10,NKX3-2,FOXN1,RUNX2,NEUROD2,ELK4,TRP63,MBD3L1,LMX1A
GO:0032774	RNA biosynthetic process	biological_process	4.461494927304856E-4	30	86	1948	14467	RXRA,SMYD1,NFATC2,CTNNB1,NKX1-2,HOXC13,GPRIN1,KLF17,ERCC2,PAX3,RUNX1,NODAL,HOXB1,FOXB1,NFATC4,FOXH1,SP7,HOXA13,SPZ1,TRP73,ARNT,SOX10,NKX3-2,FOXN1,RUNX2,NEUROD2,ELK4,TRP63,MBD3L1,LMX1A
GO:0031325	positive regulation of cellular metabolic process	biological_process	4.54879856198858E-4	15	86	521	14467	RXRA,NFATC2,CTNNB1,GPRIN1,PAX3,NODAL,NPM1,HOXB1,FOXH1,HOXA13,TRP73,ARNT,SOX10,RUNX2,TRP63
GO:0001701	in utero embryonic development	biological_process	4.830631247708975E-4	10	86	207	14467	ERCC2,RUNX1,PKD1,NODAL,GRIN2B,ARNT,SOX10,FGFR2,FGFR1,WNT3A
GO:0007154	cell communication	biological_process	5.122943457807074E-4	44	86	3737	14467	GPR143,SLC1A2,GAD2,CRHR2,RHO,OLFR70,CTNNB1,SYT1,GPRIN1,HTR4,ERCC2,NF1,CHRNA3,NTRK2,CHRNB2,PKD1,NODAL,FGF8,NPM1,HTR1A,CAMK4,NTRK1,EGFR,FOXH1,GNRHR,HOXA13,GRIN2B,CPLX1,GRIA2,LRP5,GPR44,ARNT,WNT10B,FGFR2,CCKBR,BRS3,RUNX2,HTR5A,FGFR1,GJA10,PLCB1,TRP63,WNT3A,GNAS
GO:0006357	regulation of transcription from RNA polymerase II promoter	biological_process	5.390989389344248E-4	15	86	528	14467	RXRA,NFATC2,CTNNB1,GPRIN1,PAX3,NODAL,HOXB1,FOXH1,SP7,HOXA13,ARNT,SOX10,RUNX2,TRP63,MBD3L1
GO:0045595	regulation of cell differentiation	biological_process	5.838967434114202E-4	12	86	326	14467	CTNNB1,GPRIN1,NF1,CHRNA3,CHRNB2,NODAL,RUNX2,TRP63,GDF11,WNT3A,GNAS,LMX1A
GO:0045449	regulation of transcription	biological_process	8.730527742484306E-4	30	86	2009	14467	RXRA,SMYD1,NFATC2,CTNNB1,NKX1-2,HOXC13,GPRIN1,KLF17,ERCC2,PAX3,RUNX1,NODAL,HOXB1,FOXB1,NFATC4,FOXH1,SP7,HOXA13,SPZ1,TRP73,ARNT,SOX10,NKX3-2,FOXN1,RUNX2,NEUROD2,ELK4,TRP63,MBD3L1,LMX1A
GO:0009416	response to light stimulus	biological_process	9.88894970952479E-4	7	86	87	14467	SLC1A2,RHO,GPRIN1,ERCC2,NF1,CHRNB2,GJA10
GO:0035113	embryonic appendage morphogenesis	biological_process	0.0010692265862466412	7	86	88	14467	CTNNB1,FGF8,HOXA13,LRP5,FGFR1,TRP63,GNAS
GO:0030326	embryonic limb morphogenesis	biological_process	0.0010692265862466412	7	86	88	14467	CTNNB1,FGF8,HOXA13,LRP5,FGFR1,TRP63,GNAS
GO:0006366	transcription from RNA polymerase II promoter	biological_process	0.0011589214387438891	15	86	561	14467	RXRA,NFATC2,CTNNB1,GPRIN1,PAX3,NODAL,HOXB1,FOXH1,SP7,HOXA13,ARNT,SOX10,RUNX2,TRP63,MBD3L1
GO:0042127	regulation of cell proliferation	biological_process	0.001481658498972251	13	86	424	14467	CTNNB1,NF1,PAX3,CHRNB2,NODAL,FGF8,NPM1,EGFR,FGFR2,RUNX2,FGFR1,TRP63,GDF11
GO:0007167	enzyme linked receptor protein signaling pathway	biological_process	0.0015036157432681894	11	86	293	14467	CHRNA3,NTRK2,NODAL,FGF8,NTRK1,EGFR,FOXH1,HOXA13,FGFR2,RUNX2,FGFR1
GO:0006350	transcription	biological_process	0.001608854642214062	30	86	2067	14467	RXRA,SMYD1,NFATC2,CTNNB1,NKX1-2,HOXC13,GPRIN1,KLF17,ERCC2,PAX3,RUNX1,NODAL,HOXB1,FOXB1,NFATC4,FOXH1,SP7,HOXA13,SPZ1,TRP73,ARNT,SOX10,NKX3-2,FOXN1,RUNX2,NEUROD2,ELK4,TRP63,MBD3L1,LMX1A
GO:0021700	developmental maturation	biological_process	0.0016752010711379413	7	86	94	14467	CTNNB1,GPRIN1,ERCC2,SOX10,RUNX2,FGFR1,GDF11
GO:0008543	fibroblast growth factor receptor signaling pathway	biological_process	0.0018348024218634807	4	86	15	14467	FGF8,FGFR2,RUNX2,FGFR1
GO:0043473	pigmentation	biological_process	0.001918912883932305	6	86	61	14467	NF1,PAX3,EDA,SOX10,TYR,OCA2
GO:0045165	cell fate commitment	biological_process	0.002147001286974279	8	86	140	14467	CTNNB1,PAX3,NODAL,FGF8,FGFR2,RUNX2,FGFR1,WNT3A
GO:0048523	negative regulation of cellular process	biological_process	0.002159136086844192	20	86	1027	14467	SKP2,SMYD1,CTNNB1,GPRIN1,ERCC2,NF1,PAX3,NODAL,FGF8,NPM1,NTRK1,FOXH1,TRP73,NKX3-2,RUNX2,FGFR1,TRP63,GDF11,MBD3L1,LMX1A
GO:0048519	negative regulation of biological process	biological_process	0.0024117474776919534	21	86	1131	14467	SKP2,SMYD1,CRHR2,CTNNB1,GPRIN1,ERCC2,NF1,PAX3,NODAL,FGF8,NPM1,NTRK1,FOXH1,TRP73,NKX3-2,RUNX2,FGFR1,TRP63,GDF11,MBD3L1,LMX1A
GO:0010467	gene expression	biological_process	0.0024425178461809516	36	86	2850	14467	SKP2,RXRA,SMYD1,NFATC2,CTNNB1,NKX1-2,HOXC13,GPRIN1,KLF17,ERCC2,PAX3,RUNX1,NODAL,FGF8,NPM1,EDA,HOXB1,FOXB1,NFATC4,FOXH1,A1CF,SP7,HOXA13,SPZ1,TRP73,ARNT,SOX10,NKX3-2,FOXN1,RUNX2,NEUROD2,ELK4,FGFR1,TRP63,MBD3L1,LMX1A
GO:0007610	behavior	biological_process	0.0026910145931059474	12	86	377	14467	SLC1A2,SCN8A,GPRIN1,GRIA1,NF1,CHRNA3,NTRK2,RUNX1,CHRNB2,GRIN2B,GPR44,NEUROD2
GO:0016070	RNA metabolic process	biological_process	0.002842407871172734	32	86	2364	14467	RXRA,SMYD1,NFATC2,CTNNB1,NKX1-2,HOXC13,GPRIN1,KLF17,ERCC2,PAX3,RUNX1,NODAL,NPM1,HOXB1,FOXB1,NFATC4,FOXH1,A1CF,SP7,HOXA13,SPZ1,TRP73,ARNT,SOX10,NKX3-2,FOXN1,RUNX2,NEUROD2,ELK4,TRP63,MBD3L1,LMX1A
GO:0010556	regulation of macromolecule biosynthetic process	biological_process	0.0029496052588625045	30	86	2127	14467	RXRA,SMYD1,NFATC2,CTNNB1,NKX1-2,HOXC13,GPRIN1,KLF17,ERCC2,PAX3,RUNX1,NODAL,HOXB1,FOXB1,NFATC4,FOXH1,SP7,HOXA13,SPZ1,TRP73,ARNT,SOX10,NKX3-2,FOXN1,RUNX2,NEUROD2,ELK4,TRP63,MBD3L1,LMX1A
GO:0009628	response to abiotic stimulus	biological_process	0.0031592587200724997	9	86	198	14467	SLC1A2,RHO,GPRIN1,ERCC2,NF1,CHRNB2,PKD1,GRIN2B,GJA10
GO:0022612	gland morphogenesis	biological_process	0.003170232083011663	4	86	17	14467	FGF8,EGFR,FGFR2,FGFR1
GO:0042391	regulation of membrane potential	biological_process	0.0035340738538238905	7	86	105	14467	GPRIN1,ERCC2,NF1,CHRNA3,CHRNB2,GRIN2B,CHRNG
GO:0043066	negative regulation of apoptosis	biological_process	0.003878035575548312	9	86	203	14467	SKP2,GPRIN1,ERCC2,FGF8,NTRK1,TRP73,NKX3-2,FGFR1,TRP63
GO:0048469	cell maturation	biological_process	0.003988670655518815	6	86	69	14467	CTNNB1,ERCC2,SOX10,RUNX2,FGFR1,GDF11
GO:0048483	autonomic nervous system development	biological_process	0.004057557193839304	4	86	18	14467	NF1,HOXB1,SOX10,TRP63
GO:0035108	limb morphogenesis	biological_process	0.004267768894587475	7	86	108	14467	CTNNB1,FGF8,HOXA13,LRP5,FGFR1,TRP63,GNAS
GO:0035107	appendage morphogenesis	biological_process	0.004267768894587475	7	86	108	14467	CTNNB1,FGF8,HOXA13,LRP5,FGFR1,TRP63,GNAS
GO:0051402	neuron apoptosis	biological_process	0.004341977038319421	6	86	70	14467	GPRIN1,NF1,FGF8,NTRK1,TRP73,TRP63
GO:0043069	negative regulation of programmed cell death	biological_process	0.004733349712940911	9	86	208	14467	SKP2,GPRIN1,ERCC2,FGF8,NTRK1,TRP73,NKX3-2,FGFR1,TRP63
GO:0060548	negative regulation of cell death	biological_process	0.00492259679802709	9	86	209	14467	SKP2,GPRIN1,ERCC2,FGF8,NTRK1,TRP73,NKX3-2,FGFR1,TRP63
GO:0007368	determination of left/right symmetry	biological_process	0.005733285447655632	5	86	42	14467	NODAL,FGF8,FOXH1,NKX3-2,WNT3A
GO:0048736	appendage development	biological_process	0.005771499604415968	7	86	113	14467	CTNNB1,FGF8,HOXA13,LRP5,FGFR1,TRP63,GNAS
GO:0001655	urogenital system development	biological_process	0.005771499604415968	7	86	113	14467	NF1,FGF8,HOXA13,FGFR2,FGFR1,TRP63,GDF11
GO:0060173	limb development	biological_process	0.005771499604415968	7	86	113	14467	CTNNB1,FGF8,HOXA13,LRP5,FGFR1,TRP63,GNAS
GO:0009314	response to radiation	biological_process	0.006119739021494706	7	86	114	14467	SLC1A2,RHO,GPRIN1,ERCC2,NF1,CHRNB2,GJA10
GO:0009799	determination of symmetry	biological_process	0.0064574715904944634	5	86	43	14467	NODAL,FGF8,FOXH1,NKX3-2,WNT3A
GO:0009855	determination of bilateral symmetry	biological_process	0.0064574715904944634	5	86	43	14467	NODAL,FGF8,FOXH1,NKX3-2,WNT3A
GO:0030182	neuron differentiation	biological_process	0.006539483631381339	12	86	411	14467	CDK5R1,GPRIN1,PAX3,CHRNA3,NTRK2,RUNX1,CHRNB2,NTRK1,TRP73,NEUROD2,WNT3A,LMX1A
GO:0048814	regulation of dendrite morphogenesis	biological_process	0.008471260918167191	3	86	7	14467	GPRIN1,CHRNA3,CHRNB2
GO:0050773	regulation of dendrite development	biological_process	0.008471260918167191	3	86	7	14467	GPRIN1,CHRNA3,CHRNB2
GO:0007611	learning or memory	biological_process	0.008820520398278221	6	86	79	14467	GPRIN1,GRIA1,NF1,CHRNB2,GRIN2B,NEUROD2
GO:0001649	osteoblast differentiation	biological_process	0.009067765926643311	5	86	46	14467	CTNNB1,NF1,SP7,RUNX2,GNAS
GO:0001568	blood vessel development	biological_process	0.011879910187915855	9	86	233	14467	CRHR2,CTNNB1,NF1,NTRK2,RUNX1,PKD1,FGF8,FGFR2,FGFR1
GO:0001944	vasculature development	biological_process	0.01316496221429036	9	86	236	14467	CRHR2,CTNNB1,NF1,NTRK2,RUNX1,PKD1,FGF8,FGFR2,FGFR1
GO:0048666	neuron development	biological_process	0.013526411894948041	10	86	300	14467	CDK5R1,GPRIN1,CHRNA3,NTRK2,RUNX1,CHRNB2,TRP73,NEUROD2,WNT3A,LMX1A
GO:0001503	ossification	biological_process	0.014554326264512559	7	86	130	14467	CTNNB1,ERCC2,NF1,SP7,FGFR2,RUNX2,GNAS
GO:0032989	cellular component morphogenesis	biological_process	0.015179197621436718	11	86	373	14467	CTNNB1,CDK5R1,GPRIN1,ERCC2,CHRNA3,CHRNB2,NODAL,EGFR,NEURL1A,WNT3A,LMX1A
GO:0001656	metanephros development	biological_process	0.015181345164944834	5	86	51	14467	NF1,FGF8,FGFR2,FGFR1,GDF11
GO:0060348	bone development	biological_process	0.01953915595738781	7	86	136	14467	CTNNB1,ERCC2,NF1,SP7,FGFR2,RUNX2,GNAS
GO:0007612	learning	biological_process	0.020154650735778486	5	86	54	14467	GPRIN1,NF1,CHRNB2,GRIN2B,NEUROD2
GO:0007613	memory	biological_process	0.022340586499126656	4	86	27	14467	GPRIN1,GRIA1,CHRNB2,GRIN2B
GO:0007169	transmembrane receptor protein tyrosine kinase signaling pathway	biological_process	0.023850472575225306	8	86	194	14467	CHRNA3,NTRK2,FGF8,NTRK1,EGFR,FGFR2,RUNX2,FGFR1
GO:0001525	angiogenesis	biological_process	0.024702715604060413	7	86	141	14467	CRHR2,CTNNB1,NF1,RUNX1,FGF8,FGFR2,FGFR1
GO:0051239	regulation of multicellular organismal process	biological_process	0.025658580982570577	14	86	636	14467	CRHR2,CTNNB1,GPRIN1,NF1,CHRNA3,RUNX1,CHRNB2,NODAL,GRIN2B,FGFR2,RUNX2,FGFR1,GNAS,LMX1A
GO:0007632	visual behavior	biological_process	0.025946165480723787	4	86	28	14467	SLC1A2,GPRIN1,NF1,CHRNB2
GO:0048729	tissue morphogenesis	biological_process	0.027595660335977008	9	86	259	14467	RXRA,CTNNB1,ERCC2,PAX3,NODAL,FGF8,FGFR2,TRP63,WNT3A
GO:0048514	blood vessel morphogenesis	biological_process	0.027628692265660035	8	86	198	14467	CRHR2,CTNNB1,NF1,NTRK2,RUNX1,FGF8,FGFR2,FGFR1
GO:0006139	nucleobase, nucleoside, nucleotide and nucleic acid metabolic process	biological_process	0.030889937103448842	35	86	3037	14467	RXRA,SMYD1,NFATC2,CTNNB1,NKX1-2,HOXC13,GPRIN1,KLF17,ERCC2,NF1,PAX3,RUNX1,NODAL,NPM1,HOXB1,FOXB1,NFATC4,FOXH1,A1CF,SP7,HOXA13,SPZ1,TRP73,GPR44,ARNT,SOX10,NKX3-2,FOXN1,RUNX2,NEUROD2,ELK4,TRP63,MBD3L1,GNAS,LMX1A
GO:0009058	biosynthetic process	biological_process	0.034404355486801604	37	86	3324	14467	GAD2,RXRA,SMYD1,NFATC2,CTNNB1,NKX1-2,HOXC13,GPRIN1,KLF17,ERCC2,NF1,PAX3,RUNX1,NODAL,NPM1,HOXB1,FOXB1,NFATC4,FOXH1,SP7,HOXA13,SPZ1,TRP73,GPR44,ARNT,SOX10,NKX3-2,TYR,FOXN1,RUNX2,NEUROD2,ELK4,OCA2,TRP63,MBD3L1,GNAS,LMX1A
GO:0043523	regulation of neuron apoptosis	biological_process	0.03973088747343307	5	86	62	14467	GPRIN1,NF1,FGF8,NTRK1,TRP73
GO:0051179	localization	biological_process	0.044534694766811066	32	86	2689	14467	SLC1A2,CTNNB1,SYT1,SCN8A,CDK5R1,GPRIN1,GRIA1,NF1,PAX3,CHRNA3,NTRK2,KCNJ6,CHRNB2,PKD1,NODAL,NPM1,EDA,CAMK4,GRIN2B,CPLX1,KCNJ9,NEURL1A,TRP73,GRIA2,LRP5,KCNC1,INS1,CHRNG,KCNQ2,SLC6A2,OCA2,LMX1A
GO:0007166	cell surface receptor linked signal transduction	biological_process	0.04609761597046554	30	86	2436	14467	GPR143,CRHR2,RHO,OLFR70,CTNNB1,GPRIN1,HTR4,CHRNA3,NTRK2,PKD1,NODAL,FGF8,HTR1A,NTRK1,EGFR,FOXH1,GNRHR,HOXA13,LRP5,GPR44,WNT10B,FGFR2,CCKBR,BRS3,RUNX2,HTR5A,FGFR1,TRP63,WNT3A,GNAS
