# Supplementary material for: Tissue-Specific Functional Networks for Prioritizing Phenotype and Disease Genes
Source: PLoS Comput Biol. 2012 Sep 27;8(9):e1002694. doi: 10.1371/journal.pcbi.1002694 (PMC3459891; doi:10.1371/journal.pcbi.1002694)
Supplement: Dataset S3 — Functional enrichment of top 100 changed genes for each tissue-specific network. (ZIP) [file pcbi.1002694.s003.zip › enrichment_result/global_olfactory_epithelium.txt]

GO:0048731	system development	biological_process	1.9387060418429144E-12	44	93	1922	14467	SLC1A2,SMYD1,CRHR2,NEUROG3,GCM2,TAL2,RASGRF1,GPRIN1,NRXN1,ADRA2B,TRP53,ERCC2,NF1,CD4,PAX3,NTRK2,LMX1B,PKD1,NODAL,SIX3,NTRK3,EDA,EGFR,FOXH1,GRIN2B,TBX19,ALX3,TRP73,PAX6,KRT6A,POU3F4,RUNX2,NEUROD2,MSX1,WHRN,IDUA,NKX2-6,TGFBR2,NOTCH2,TRP63,FASL,GNAS,PAX9,NKX2-3
GO:0048513	organ development	biological_process	2.2926741040297026E-12	40	93	1574	14467	SLC1A2,SMYD1,CRHR2,NEUROG3,GCM2,TAL2,GPRIN1,ADRA2B,TRP53,ERCC2,NF1,CD4,PAX3,NTRK2,LMX1B,PKD1,NODAL,SIX3,EDA,EGFR,FOXH1,GRIN2B,TBX19,ALX3,TRP73,PAX6,KRT6A,POU3F4,RUNX2,MSX1,WHRN,IDUA,NKX2-6,TGFBR2,NOTCH2,TRP63,FASL,GNAS,PAX9,NKX2-3
GO:0048856	anatomical structure development	biological_process	4.093989654419646E-12	45	93	2056	14467	SLC1A2,SMYD1,CRHR2,NEUROG3,GCM2,TAL2,RASGRF1,GPRIN1,NRXN1,ADRA2B,TRP53,ERCC2,NF1,CD4,PAX3,NTRK2,LMX1B,PKD1,NODAL,SIX3,NTRK3,EDA,EGFR,FOXH1,GRIN2B,TBX19,ALX3,NEURL1A,TRP73,PAX6,KRT6A,POU3F4,RUNX2,NEUROD2,MSX1,WHRN,IDUA,NKX2-6,TGFBR2,NOTCH2,TRP63,FASL,GNAS,PAX9,NKX2-3
GO:0007275	multicellular organismal development	biological_process	9.41910910682417E-12	48	93	2402	14467	SLC1A2,SMYD1,CRHR2,NEUROG3,GCM2,TAL2,RASGRF1,GPRIN1,NRXN1,ADRA2B,GNRH1,TRP53,ERCC2,NF1,CD4,PAX3,NTRK2,HYDIN,LMX1B,PKD1,NODAL,SIX3,NTRK3,EDA,EGFR,FOXH1,GRIN2B,TBX19,ALX3,TRP73,PAX6,KRT6A,POU3F4,FOXN1,RUNX2,NEUROD2,MSX1,WHRN,IDUA,NKX2-6,TGFBR2,NOTCH2,TRP63,MDFI,FASL,GNAS,PAX9,NKX2-3
GO:0032501	multicellular organismal process	biological_process	1.6468659632327237E-11	63	93	4218	14467	SLC1A2,PTAFR,SMYD1,CRHR2,NEUROG3,RHO,GCM2,NFATC2,TAL2,RASGRF1,GPRIN1,NRXN1,ADRA2B,GNRH1,GRIN2D,TRP53,ERCC2,NF1,CD4,PAX3,NTRK2,HYDIN,LMX1B,PKD1,NODAL,SIX3,NTRK3,EDA,CAMK4,EGFR,FOXH1,DRD4,TMC1,GRIN2B,SYN2,SLC45A2,TBX19,ALX3,NEURL1A,TRP73,GRIA2,PAX6,KRT6A,ATP7B,POU3F4,FOXN1,CHRNB4,RUNX2,NEUROD2,MSX1,WHRN,IDUA,SLC6A2,NKX2-6,TGFBR2,SYP,NOTCH2,TRP63,MDFI,FASL,GNAS,PAX9,NKX2-3
GO:0032502	developmental process	biological_process	5.7584734636338506E-11	51	93	2840	14467	SLC1A2,SMYD1,CRHR2,NEUROG3,GCM2,TAL2,RASGRF1,GPRIN1,NRXN1,ADRA2B,GNRH1,TRP53,ERCC2,NF1,CD4,PAX3,NTRK2,HYDIN,LMX1B,PKD1,NODAL,SIX3,NTRK3,EDA,EGFR,FOXH1,GRIN2B,SLC45A2,TBX19,ALX3,NEURL1A,TRP73,PAX6,KRT6A,POU3F4,FOXN1,RUNX2,NEUROD2,MSX1,WHRN,HRK,IDUA,NKX2-6,TGFBR2,NOTCH2,TRP63,MDFI,FASL,GNAS,PAX9,NKX2-3
GO:0009653	anatomical structure morphogenesis	biological_process	2.4827087071344187E-9	31	93	1151	14467	CRHR2,NEUROG3,GPRIN1,ADRA2B,TRP53,ERCC2,NF1,PAX3,NTRK2,LMX1B,PKD1,NODAL,SIX3,NTRK3,EDA,EGFR,ALX3,NEURL1A,TRP73,PAX6,KRT6A,RUNX2,MSX1,IDUA,TGFBR2,NOTCH2,TRP63,FASL,GNAS,PAX9,NKX2-3
GO:0009887	organ morphogenesis	biological_process	1.17001560174231E-8	25	93	771	14467	CRHR2,NEUROG3,ADRA2B,ERCC2,NF1,PAX3,NTRK2,PKD1,NODAL,SIX3,EDA,ALX3,TRP73,PAX6,KRT6A,RUNX2,MSX1,IDUA,TGFBR2,NOTCH2,TRP63,FASL,GNAS,PAX9,NKX2-3
GO:0048869	cellular developmental process	biological_process	1.2564513564718164E-8	35	93	1568	14467	NEUROG3,GCM2,RASGRF1,GPRIN1,TRP53,ERCC2,NF1,CD4,PAX3,NTRK2,LMX1B,NODAL,SIX3,NTRK3,EDA,EGFR,TBX19,NEURL1A,TRP73,PAX6,KRT6A,POU3F4,FOXN1,RUNX2,NEUROD2,WHRN,IDUA,NKX2-6,TGFBR2,NOTCH2,TRP63,MDFI,FASL,GNAS,NKX2-3
GO:0065007	biological regulation	biological_process	6.13692434478132E-8	74	93	6717	14467	SLC1A2,PTAFR,PRKD2,SMYD1,CRHR2,NEUROG3,RHO,GCM2,NFATC2,GPR132,TAL2,RASGRF1,GPRIN1,NRXN1,ADRA2B,GNRH1,GRIN2D,KLF17,TRP53,HTR7,ERCC2,NF1,CD4,PAX3,NTRK2,KCNJ6,LMX1B,CHRM1,PKD1,CASR,NODAL,RBPJL,SIX3,HTR1A,NTRK3,EDA,CAMK4,HNF4A,EGFR,FOXH1,GNRHR,DRD4,ADRA2C,GRIN2B,SYN2,TBX19,ALX3,TRP73,PAX6,ATP7B,POU3F4,CCKBR,OPRM1,HIF3A,GABRG3,FOXN1,CHRNB4,PLAU,RUNX2,NEUROD2,MSX1,ELK4,HTR5A,HRK,IDUA,NKX2-6,TGFBR2,NOTC…
GO:0030154	cell differentiation	biological_process	8.545080306769276E-8	33	93	1495	14467	NEUROG3,GCM2,RASGRF1,GPRIN1,TRP53,ERCC2,NF1,CD4,PAX3,NTRK2,LMX1B,NODAL,SIX3,NTRK3,EDA,TBX19,NEURL1A,TRP73,PAX6,KRT6A,POU3F4,FOXN1,RUNX2,NEUROD2,WHRN,NKX2-6,TGFBR2,NOTCH2,TRP63,MDFI,FASL,GNAS,NKX2-3
GO:0007399	nervous system development	biological_process	9.659692960925507E-8	24	93	779	14467	SLC1A2,NEUROG3,TAL2,RASGRF1,GPRIN1,NRXN1,TRP53,ERCC2,NF1,PAX3,NTRK2,LMX1B,SIX3,NTRK3,TBX19,TRP73,PAX6,POU3F4,NEUROD2,MSX1,WHRN,NKX2-6,TGFBR2,TRP63
GO:0045893	positive regulation of transcription, DNA-dependent	biological_process	1.0289233937894913E-7	17	93	353	14467	NEUROG3,NFATC2,GPRIN1,TRP53,PAX3,LMX1B,NODAL,SIX3,HNF4A,FOXH1,TBX19,TRP73,PAX6,RUNX2,TRP63,PAX9,NKX2-3
GO:0051254	positive regulation of RNA metabolic process	biological_process	1.0753700829935564E-7	17	93	354	14467	NEUROG3,NFATC2,GPRIN1,TRP53,PAX3,LMX1B,NODAL,SIX3,HNF4A,FOXH1,TBX19,TRP73,PAX6,RUNX2,TRP63,PAX9,NKX2-3
GO:0007417	central nervous system development	biological_process	1.8810764852090957E-7	16	93	316	14467	SLC1A2,TAL2,GPRIN1,TRP53,ERCC2,NF1,PAX3,LMX1B,SIX3,TBX19,TRP73,PAX6,POU3F4,MSX1,NKX2-6,TGFBR2
GO:0045944	positive regulation of transcription from RNA polymerase II promoter	biological_process	2.0648627188967784E-7	16	93	318	14467	NEUROG3,NFATC2,GPRIN1,TRP53,PAX3,LMX1B,NODAL,SIX3,HNF4A,FOXH1,TBX19,PAX6,RUNX2,TRP63,PAX9,NKX2-3
GO:0045941	positive regulation of transcription	biological_process	5.865072470033823E-7	17	93	395	14467	NEUROG3,NFATC2,GPRIN1,TRP53,PAX3,LMX1B,NODAL,SIX3,HNF4A,FOXH1,TBX19,TRP73,PAX6,RUNX2,TRP63,PAX9,NKX2-3
GO:0007267	cell-cell signaling	biological_process	6.54904062370544E-7	16	93	344	14467	RASGRF1,GPRIN1,NRXN1,GRIN2D,ERCC2,NF1,NTRK2,SIX3,CAMK4,DRD4,GRIN2B,SYN2,GRIA2,CHRNB4,SYP,TRP63
GO:0048518	positive regulation of biological process	biological_process	6.570873680068847E-7	28	93	1172	14467	SLC1A2,NEUROG3,NFATC2,GPRIN1,TRP53,NF1,CD4,PAX3,LMX1B,NODAL,SIX3,NTRK3,EDA,HNF4A,EGFR,FOXH1,TBX19,TRP73,PAX6,RUNX2,NKX2-6,TGFBR2,NOTCH2,TRP63,FASL,GNAS,PAX9,NKX2-3
GO:0010628	positive regulation of gene expression	biological_process	7.975097916970279E-7	17	93	403	14467	NEUROG3,NFATC2,GPRIN1,TRP53,PAX3,LMX1B,NODAL,SIX3,HNF4A,FOXH1,TBX19,TRP73,PAX6,RUNX2,TRP63,PAX9,NKX2-3
GO:0048522	positive regulation of cellular process	biological_process	1.036084875036358E-6	26	93	1031	14467	NEUROG3,NFATC2,GPRIN1,TRP53,NF1,CD4,PAX3,LMX1B,NODAL,SIX3,NTRK3,HNF4A,EGFR,FOXH1,TBX19,TRP73,PAX6,RUNX2,NKX2-6,TGFBR2,NOTCH2,TRP63,FASL,GNAS,PAX9,NKX2-3
GO:0045935	positive regulation of nucleobase, nucleoside, nucleotide and nucleic acid metabolic process	biological_process	1.203130604395136E-6	17	93	414	14467	NEUROG3,NFATC2,GPRIN1,TRP53,PAX3,LMX1B,NODAL,SIX3,HNF4A,FOXH1,TBX19,TRP73,PAX6,RUNX2,TRP63,PAX9,NKX2-3
GO:0010557	positive regulation of macromolecule biosynthetic process	biological_process	2.6390020883897326E-6	17	93	436	14467	NEUROG3,NFATC2,GPRIN1,TRP53,PAX3,LMX1B,NODAL,SIX3,HNF4A,FOXH1,TBX19,TRP73,PAX6,RUNX2,TRP63,PAX9,NKX2-3
GO:0019226	transmission of nerve impulse	biological_process	3.055314768077394E-6	13	93	230	14467	RASGRF1,GPRIN1,NRXN1,GRIN2D,ERCC2,NF1,CAMK4,DRD4,GRIN2B,SYN2,GRIA2,CHRNB4,SYP
GO:0030900	forebrain development	biological_process	3.7126564305188417E-6	11	93	150	14467	SLC1A2,TAL2,GPRIN1,NF1,SIX3,TBX19,TRP73,PAX6,POU3F4,MSX1,NKX2-6
GO:0007268	synaptic transmission	biological_process	3.986173360268306E-6	12	93	191	14467	RASGRF1,GPRIN1,NRXN1,GRIN2D,NF1,CAMK4,DRD4,GRIN2B,SYN2,GRIA2,CHRNB4,SYP
GO:0050789	regulation of biological process	biological_process	4.0030001117366134E-6	69	93	6376	14467	SLC1A2,PTAFR,PRKD2,SMYD1,CRHR2,NEUROG3,RHO,GCM2,NFATC2,GPR132,TAL2,RASGRF1,GPRIN1,ADRA2B,GNRH1,GRIN2D,KLF17,TRP53,HTR7,ERCC2,NF1,CD4,PAX3,NTRK2,LMX1B,CHRM1,PKD1,CASR,NODAL,RBPJL,SIX3,HTR1A,NTRK3,EDA,CAMK4,HNF4A,EGFR,FOXH1,GNRHR,DRD4,ADRA2C,GRIN2B,TBX19,ALX3,TRP73,PAX6,POU3F4,CCKBR,OPRM1,HIF3A,GABRG3,FOXN1,CHRNB4,PLAU,RUNX2,NEUROD2,MSX1,ELK4,HTR5A,HRK,NKX2-6,TGFBR2,NOTCH2,TRP63,GALR1,FASL,GNAS,PAX…
GO:0010604	positive regulation of macromolecule metabolic process	biological_process	4.1663733918509346E-6	18	93	511	14467	NEUROG3,NFATC2,GPRIN1,TRP53,CD4,PAX3,LMX1B,NODAL,SIX3,HNF4A,FOXH1,TBX19,TRP73,PAX6,RUNX2,TRP63,PAX9,NKX2-3
GO:0031328	positive regulation of cellular biosynthetic process	biological_process	5.014331737496415E-6	17	93	455	14467	NEUROG3,NFATC2,GPRIN1,TRP53,PAX3,LMX1B,NODAL,SIX3,HNF4A,FOXH1,TBX19,TRP73,PAX6,RUNX2,TRP63,PAX9,NKX2-3
GO:0009891	positive regulation of biosynthetic process	biological_process	5.354992889797451E-6	17	93	457	14467	NEUROG3,NFATC2,GPRIN1,TRP53,PAX3,LMX1B,NODAL,SIX3,HNF4A,FOXH1,TBX19,TRP73,PAX6,RUNX2,TRP63,PAX9,NKX2-3
GO:0031325	positive regulation of cellular metabolic process	biological_process	5.6475687529756906E-6	18	93	521	14467	NEUROG3,NFATC2,GPRIN1,TRP53,CD4,PAX3,LMX1B,NODAL,SIX3,HNF4A,FOXH1,TBX19,TRP73,PAX6,RUNX2,TRP63,PAX9,NKX2-3
GO:0007420	brain development	biological_process	6.565418732045647E-6	13	93	245	14467	SLC1A2,TAL2,GPRIN1,NF1,LMX1B,SIX3,TBX19,TRP73,PAX6,POU3F4,MSX1,NKX2-6,TGFBR2
GO:0008283	cell proliferation	biological_process	7.78848509592529E-6	19	93	598	14467	RASGRF1,TRP53,ERCC2,NF1,PAX3,LMX1B,NODAL,EGFR,TBX19,PAX6,TYR,FOXN1,PLAU,RUNX2,MSX1,NKX2-6,TGFBR2,TRP63,NKX2-3
GO:0019222	regulation of metabolic process	biological_process	8.862156021396204E-6	40	93	2525	14467	SMYD1,NEUROG3,GCM2,NFATC2,TAL2,GPRIN1,GNRH1,KLF17,TRP53,ERCC2,NF1,CD4,PAX3,NTRK2,LMX1B,NODAL,RBPJL,SIX3,HNF4A,EGFR,FOXH1,DRD4,TBX19,ALX3,TRP73,PAX6,POU3F4,OPRM1,HIF3A,FOXN1,RUNX2,NEUROD2,MSX1,ELK4,NKX2-6,NOTCH2,TRP63,GNAS,PAX9,NKX2-3
GO:0009893	positive regulation of metabolic process	biological_process	9.879125185250263E-6	18	93	540	14467	NEUROG3,NFATC2,GPRIN1,TRP53,CD4,PAX3,LMX1B,NODAL,SIX3,HNF4A,FOXH1,TBX19,TRP73,PAX6,RUNX2,TRP63,PAX9,NKX2-3
GO:0019219	regulation of nucleobase, nucleoside, nucleotide and nucleic acid metabolic process	biological_process	1.060061069602057E-5	36	93	2107	14467	SMYD1,NEUROG3,GCM2,NFATC2,TAL2,GPRIN1,KLF17,TRP53,ERCC2,NF1,PAX3,LMX1B,NODAL,RBPJL,SIX3,HNF4A,FOXH1,DRD4,TBX19,ALX3,TRP73,PAX6,POU3F4,OPRM1,HIF3A,FOXN1,RUNX2,NEUROD2,MSX1,ELK4,NKX2-6,NOTCH2,TRP63,GNAS,PAX9,NKX2-3
GO:0006366	transcription from RNA polymerase II promoter	biological_process	1.784391006431598E-5	18	93	561	14467	NEUROG3,NFATC2,GPRIN1,TRP53,PAX3,LMX1B,NODAL,SIX3,HNF4A,FOXH1,TBX19,PAX6,HIF3A,RUNX2,MSX1,TRP63,PAX9,NKX2-3
GO:0031323	regulation of cellular metabolic process	biological_process	2.6057035191495586E-5	38	93	2396	14467	SMYD1,NEUROG3,GCM2,NFATC2,TAL2,GPRIN1,KLF17,TRP53,ERCC2,NF1,CD4,PAX3,LMX1B,NODAL,RBPJL,SIX3,HNF4A,EGFR,FOXH1,DRD4,TBX19,ALX3,TRP73,PAX6,POU3F4,OPRM1,HIF3A,FOXN1,RUNX2,NEUROD2,MSX1,ELK4,NKX2-6,NOTCH2,TRP63,GNAS,PAX9,NKX2-3
GO:0080090	regulation of primary metabolic process	biological_process	2.6979170227669997E-5	38	93	2399	14467	SMYD1,NEUROG3,GCM2,NFATC2,TAL2,GPRIN1,KLF17,TRP53,ERCC2,NF1,CD4,PAX3,LMX1B,NODAL,RBPJL,SIX3,HNF4A,EGFR,FOXH1,DRD4,TBX19,ALX3,TRP73,PAX6,POU3F4,OPRM1,HIF3A,FOXN1,RUNX2,NEUROD2,MSX1,ELK4,NKX2-6,NOTCH2,TRP63,GNAS,PAX9,NKX2-3
GO:0031326	regulation of cellular biosynthetic process	biological_process	3.361823760303936E-5	36	93	2200	14467	SMYD1,NEUROG3,GCM2,NFATC2,TAL2,GPRIN1,KLF17,TRP53,ERCC2,NF1,PAX3,LMX1B,NODAL,RBPJL,SIX3,HNF4A,FOXH1,DRD4,TBX19,ALX3,TRP73,PAX6,POU3F4,OPRM1,HIF3A,FOXN1,RUNX2,NEUROD2,MSX1,ELK4,NKX2-6,NOTCH2,TRP63,GNAS,PAX9,NKX2-3
GO:0007154	cell communication	biological_process	3.4267183871071054E-5	49	93	3737	14467	SLC1A2,PTAFR,PRKD2,CRHR2,RHO,GPR132,RASGRF1,GPRIN1,NRXN1,ADRA2B,GRIN2D,TRP53,HTR7,ERCC2,NF1,CD4,NTRK2,CHRM1,PKD1,CASR,NODAL,SIX3,HTR1A,NTRK3,CAMK4,EGFR,FOXH1,GNRHR,DRD4,ADRA2C,GRIN2B,SYN2,GRIA2,PAX6,CCKBR,OPRM1,HIF3A,GABRG3,CHRNB4,RUNX2,MSX1,HTR5A,TGFBR2,SYP,NOTCH2,TRP63,GALR1,FASL,GNAS
GO:0009889	regulation of biosynthetic process	biological_process	3.527382910728896E-5	36	93	2204	14467	SMYD1,NEUROG3,GCM2,NFATC2,TAL2,GPRIN1,KLF17,TRP53,ERCC2,NF1,PAX3,LMX1B,NODAL,RBPJL,SIX3,HNF4A,FOXH1,DRD4,TBX19,ALX3,TRP73,PAX6,POU3F4,OPRM1,HIF3A,FOXN1,RUNX2,NEUROD2,MSX1,ELK4,NKX2-6,NOTCH2,TRP63,GNAS,PAX9,NKX2-3
GO:0006357	regulation of transcription from RNA polymerase II promoter	biological_process	4.52520053867862E-5	17	93	528	14467	NEUROG3,NFATC2,GPRIN1,TRP53,PAX3,LMX1B,NODAL,SIX3,HNF4A,FOXH1,TBX19,PAX6,RUNX2,MSX1,TRP63,PAX9,NKX2-3
GO:0048468	cell development	biological_process	5.303143171538989E-5	20	93	748	14467	RASGRF1,GPRIN1,TRP53,ERCC2,NF1,PAX3,NTRK2,LMX1B,NODAL,NTRK3,NEURL1A,TRP73,PAX6,POU3F4,RUNX2,NEUROD2,WHRN,NKX2-6,TRP63,FASL
GO:0050794	regulation of cellular process	biological_process	7.969325057965049E-5	65	93	6122	14467	PTAFR,PRKD2,SMYD1,CRHR2,NEUROG3,RHO,GCM2,NFATC2,GPR132,TAL2,RASGRF1,GPRIN1,ADRA2B,KLF17,TRP53,HTR7,ERCC2,NF1,CD4,PAX3,NTRK2,LMX1B,CHRM1,PKD1,CASR,NODAL,RBPJL,SIX3,HTR1A,NTRK3,EDA,CAMK4,HNF4A,EGFR,FOXH1,GNRHR,DRD4,ADRA2C,GRIN2B,TBX19,ALX3,TRP73,PAX6,POU3F4,CCKBR,OPRM1,HIF3A,GABRG3,FOXN1,PLAU,RUNX2,NEUROD2,MSX1,ELK4,HTR5A,HRK,NKX2-6,TGFBR2,NOTCH2,TRP63,GALR1,FASL,GNAS,PAX9,NKX2-3
GO:0006355	regulation of transcription, DNA-dependent	biological_process	2.1221935434961764E-4	32	93	1929	14467	SMYD1,NEUROG3,GCM2,NFATC2,TAL2,GPRIN1,KLF17,TRP53,ERCC2,PAX3,LMX1B,NODAL,RBPJL,SIX3,HNF4A,FOXH1,TBX19,ALX3,TRP73,PAX6,POU3F4,HIF3A,FOXN1,RUNX2,NEUROD2,MSX1,ELK4,NKX2-6,NOTCH2,TRP63,PAX9,NKX2-3
GO:0051252	regulation of RNA metabolic process	biological_process	2.510789406143001E-4	32	93	1943	14467	SMYD1,NEUROG3,GCM2,NFATC2,TAL2,GPRIN1,KLF17,TRP53,ERCC2,PAX3,LMX1B,NODAL,RBPJL,SIX3,HNF4A,FOXH1,TBX19,ALX3,TRP73,PAX6,POU3F4,HIF3A,FOXN1,RUNX2,NEUROD2,MSX1,ELK4,NKX2-6,NOTCH2,TRP63,PAX9,NKX2-3
GO:0006351	transcription, DNA-dependent	biological_process	2.5409562432386504E-4	32	93	1944	14467	SMYD1,NEUROG3,GCM2,NFATC2,TAL2,GPRIN1,KLF17,TRP53,ERCC2,PAX3,LMX1B,NODAL,RBPJL,SIX3,HNF4A,FOXH1,TBX19,ALX3,TRP73,PAX6,POU3F4,HIF3A,FOXN1,RUNX2,NEUROD2,MSX1,ELK4,NKX2-6,NOTCH2,TRP63,PAX9,NKX2-3
GO:0050896	response to stimulus	biological_process	2.611103191857489E-4	34	93	2160	14467	SLC1A2,PTAFR,RHO,TAL2,GPRIN1,GNRH1,GRIN2D,TRP53,ERCC2,NF1,CD4,NTRK2,FGR,PKD1,CASR,NTRK3,EDA,DRD4,GRIN2B,SLC45A2,NEURL1A,TRP73,OPRM1,HIF3A,CHRNB4,PLAU,NEUROD2,MSX1,SLC6A2,NOTCH2,TRP63,FASL,GNAS,NKX2-3
GO:0032774	RNA biosynthetic process	biological_process	2.665054545431691E-4	32	93	1948	14467	SMYD1,NEUROG3,GCM2,NFATC2,TAL2,GPRIN1,KLF17,TRP53,ERCC2,PAX3,LMX1B,NODAL,RBPJL,SIX3,HNF4A,FOXH1,TBX19,ALX3,TRP73,PAX6,POU3F4,HIF3A,FOXN1,RUNX2,NEUROD2,MSX1,ELK4,NKX2-6,NOTCH2,TRP63,PAX9,NKX2-3
GO:0009888	tissue development	biological_process	2.7086614885527064E-4	17	93	598	14467	NEUROG3,ERCC2,NF1,PAX3,PKD1,NODAL,EDA,FOXH1,PAX6,KRT6A,RUNX2,NKX2-6,NOTCH2,TRP63,GNAS,PAX9,NKX2-3
GO:0050793	regulation of developmental process	biological_process	4.901542071820224E-4	20	93	858	14467	CRHR2,GCM2,GPRIN1,TRP53,ERCC2,NF1,NODAL,NTRK3,ALX3,TRP73,PAX6,RUNX2,MSX1,HRK,NKX2-6,TGFBR2,NOTCH2,TRP63,FASL,GNAS
GO:0048732	gland development	biological_process	5.101552501355594E-4	8	93	107	14467	GCM2,NF1,EDA,EGFR,TBX19,PAX6,TRP63,NKX2-3
GO:0009790	embryonic development	biological_process	5.161884504295848E-4	17	93	626	14467	TRP53,ERCC2,NF1,PAX3,LMX1B,PKD1,NODAL,FOXH1,GRIN2B,ALX3,PAX6,MSX1,NKX2-6,TGFBR2,NOTCH2,TRP63,GNAS
GO:0045449	regulation of transcription	biological_process	5.420174415150179E-4	32	93	2009	14467	SMYD1,NEUROG3,GCM2,NFATC2,TAL2,GPRIN1,KLF17,TRP53,ERCC2,PAX3,LMX1B,NODAL,RBPJL,SIX3,HNF4A,FOXH1,TBX19,ALX3,TRP73,PAX6,POU3F4,HIF3A,FOXN1,RUNX2,NEUROD2,MSX1,ELK4,NKX2-6,NOTCH2,TRP63,PAX9,NKX2-3
GO:0042127	regulation of cell proliferation	biological_process	6.135666745263808E-4	14	93	424	14467	TRP53,NF1,PAX3,NODAL,EGFR,TBX19,PAX6,PLAU,RUNX2,MSX1,NKX2-6,TGFBR2,TRP63,NKX2-3
GO:0010468	regulation of gene expression	biological_process	8.588865483342468E-4	33	93	2159	14467	SMYD1,NEUROG3,GCM2,NFATC2,TAL2,GPRIN1,GNRH1,KLF17,TRP53,ERCC2,PAX3,LMX1B,NODAL,RBPJL,SIX3,HNF4A,FOXH1,TBX19,ALX3,TRP73,PAX6,POU3F4,HIF3A,FOXN1,RUNX2,NEUROD2,MSX1,ELK4,NKX2-6,NOTCH2,TRP63,PAX9,NKX2-3
GO:0043009	chordate embryonic development	biological_process	8.906993558846691E-4	13	93	373	14467	TRP53,ERCC2,NF1,PAX3,PKD1,NODAL,GRIN2B,ALX3,PAX6,MSX1,NKX2-6,TGFBR2,GNAS
GO:0009792	embryonic development ending in birth or egg hatching	biological_process	9.74770787813403E-4	13	93	376	14467	TRP53,ERCC2,NF1,PAX3,PKD1,NODAL,GRIN2B,ALX3,PAX6,MSX1,NKX2-6,TGFBR2,GNAS
GO:0006350	transcription	biological_process	0.0010341996420505774	32	93	2067	14467	SMYD1,NEUROG3,GCM2,NFATC2,TAL2,GPRIN1,KLF17,TRP53,ERCC2,PAX3,LMX1B,NODAL,RBPJL,SIX3,HNF4A,FOXH1,TBX19,ALX3,TRP73,PAX6,POU3F4,HIF3A,FOXN1,RUNX2,NEUROD2,MSX1,ELK4,NKX2-6,NOTCH2,TRP63,PAX9,NKX2-3
GO:0060255	regulation of macromolecule metabolic process	biological_process	0.0012624800883480932	35	93	2420	14467	SMYD1,NEUROG3,GCM2,NFATC2,TAL2,GPRIN1,GNRH1,KLF17,TRP53,ERCC2,CD4,PAX3,LMX1B,NODAL,RBPJL,SIX3,HNF4A,EGFR,FOXH1,TBX19,ALX3,TRP73,PAX6,POU3F4,HIF3A,FOXN1,RUNX2,NEUROD2,MSX1,ELK4,NKX2-6,NOTCH2,TRP63,PAX9,NKX2-3
GO:0021536	diencephalon development	biological_process	0.0017977312352035141	5	93	31	14467	TAL2,SIX3,TBX19,PAX6,NKX2-6
GO:0010556	regulation of macromolecule biosynthetic process	biological_process	0.001962019435241072	32	93	2127	14467	SMYD1,NEUROG3,GCM2,NFATC2,TAL2,GPRIN1,KLF17,TRP53,ERCC2,PAX3,LMX1B,NODAL,RBPJL,SIX3,HNF4A,FOXH1,TBX19,ALX3,TRP73,PAX6,POU3F4,HIF3A,FOXN1,RUNX2,NEUROD2,MSX1,ELK4,NKX2-6,NOTCH2,TRP63,PAX9,NKX2-3
GO:0022008	neurogenesis	biological_process	0.0030883409390584197	14	93	486	14467	RASGRF1,GPRIN1,TRP53,ERCC2,NF1,PAX3,NTRK2,LMX1B,NTRK3,TRP73,PAX6,POU3F4,NEUROD2,WHRN
GO:0021537	telencephalon development	biological_process	0.003719235908799117	6	93	63	14467	SLC1A2,GPRIN1,NF1,SIX3,TRP73,PAX6
GO:0045165	cell fate commitment	biological_process	0.003931717325986218	8	93	140	14467	TRP53,PAX3,NODAL,SIX3,TBX19,PAX6,RUNX2,NOTCH2
GO:0007423	sensory organ development	biological_process	0.00558676397269769	10	93	250	14467	NF1,NTRK2,LMX1B,SIX3,GRIN2B,PAX6,POU3F4,WHRN,NKX2-6,FASL
GO:0048168	regulation of neuronal synaptic plasticity	biological_process	0.0056034596646224065	4	93	18	14467	RASGRF1,GPRIN1,NF1,GRIN2B
GO:0042391	regulation of membrane potential	biological_process	0.006036785311948507	7	93	105	14467	GPRIN1,GRIN2D,ERCC2,NF1,DRD4,GRIN2B,CHRNB4
GO:0009628	response to abiotic stimulus	biological_process	0.00614544315767773	9	93	198	14467	SLC1A2,RHO,GPRIN1,GRIN2D,TRP53,ERCC2,NF1,PKD1,GRIN2B
GO:0007610	behavior	biological_process	0.0062851706717749235	12	93	377	14467	SLC1A2,PTAFR,TAL2,GPRIN1,GRIN2D,NF1,NTRK2,DRD4,GRIN2B,OPRM1,CHRNB4,NEUROD2
GO:0051093	negative regulation of developmental process	biological_process	0.0062851706717749235	12	93	377	14467	CRHR2,GCM2,GPRIN1,TRP53,ERCC2,NF1,NODAL,TRP73,PAX6,MSX1,NKX2-6,TRP63
GO:0035108	limb morphogenesis	biological_process	0.007280856511200636	7	93	108	14467	LMX1B,ALX3,MSX1,IDUA,NOTCH2,TRP63,GNAS
GO:0035107	appendage morphogenesis	biological_process	0.007280856511200636	7	93	108	14467	LMX1B,ALX3,MSX1,IDUA,NOTCH2,TRP63,GNAS
GO:0010033	response to organic substance	biological_process	0.007522929906847361	6	93	71	14467	SLC1A2,GPRIN1,GNRH1,DRD4,GRIN2B,CHRNB4
GO:0042221	response to chemical stimulus	biological_process	0.00812833180102425	16	93	684	14467	SLC1A2,PTAFR,GPRIN1,GNRH1,TRP53,ERCC2,NF1,CD4,CASR,DRD4,GRIN2B,HIF3A,CHRNB4,PLAU,MSX1,GNAS
GO:0048699	generation of neurons	biological_process	0.008178361485000786	13	93	456	14467	RASGRF1,GPRIN1,TRP53,NF1,PAX3,NTRK2,LMX1B,NTRK3,TRP73,PAX6,POU3F4,NEUROD2,WHRN
GO:0007507	heart development	biological_process	0.008478064129860562	9	93	206	14467	SMYD1,NF1,PAX3,PKD1,NODAL,FOXH1,MSX1,NKX2-6,TGFBR2
GO:0048736	appendage development	biological_process	0.009825541498665193	7	93	113	14467	LMX1B,ALX3,MSX1,IDUA,NOTCH2,TRP63,GNAS
GO:0060173	limb development	biological_process	0.009825541498665193	7	93	113	14467	LMX1B,ALX3,MSX1,IDUA,NOTCH2,TRP63,GNAS
GO:0042981	regulation of apoptosis	biological_process	0.009862617653837266	13	93	464	14467	GCM2,GPRIN1,TRP53,ERCC2,NF1,ALX3,TRP73,MSX1,HRK,NKX2-6,NOTCH2,TRP63,FASL
GO:0043067	regulation of programmed cell death	biological_process	0.011580666376409079	13	93	471	14467	GCM2,GPRIN1,TRP53,ERCC2,NF1,ALX3,TRP73,MSX1,HRK,NKX2-6,NOTCH2,TRP63,FASL
GO:0010941	regulation of cell death	biological_process	0.012117760132165438	13	93	473	14467	GCM2,GPRIN1,TRP53,ERCC2,NF1,ALX3,TRP73,MSX1,HRK,NKX2-6,NOTCH2,TRP63,FASL
GO:0007166	cell surface receptor linked signal transduction	biological_process	0.01290731415988656	33	93	2436	14467	PTAFR,CRHR2,RHO,GPR132,GPRIN1,ADRA2B,HTR7,CD4,NTRK2,CHRM1,PKD1,CASR,NODAL,SIX3,HTR1A,NTRK3,EGFR,FOXH1,GNRHR,DRD4,ADRA2C,PAX6,CCKBR,OPRM1,GABRG3,RUNX2,MSX1,HTR5A,TGFBR2,NOTCH2,TRP63,GALR1,GNAS
GO:0006873	cellular ion homeostasis	biological_process	0.0133828449210824	9	93	218	14467	GCM2,GPRIN1,GRIN2D,ERCC2,NF1,DRD4,GRIN2B,ATP7B,CHRNB4
GO:0060429	epithelium development	biological_process	0.01384866970084652	8	93	166	14467	NEUROG3,PAX3,NODAL,PAX6,KRT6A,NOTCH2,TRP63,NKX2-3
GO:0002009	morphogenesis of an epithelium	biological_process	0.01384866970084652	8	93	166	14467	NEUROG3,PAX3,NODAL,PAX6,KRT6A,NOTCH2,TRP63,NKX2-3
GO:0008284	positive regulation of cell proliferation	biological_process	0.016633049454387917	9	93	224	14467	NF1,PAX3,NODAL,EGFR,PAX6,RUNX2,NKX2-6,TGFBR2,TRP63
GO:0009058	biosynthetic process	biological_process	0.016875686441814197	40	93	3324	14467	PTAFR,SMYD1,NEUROG3,GCM2,NFATC2,TAL2,GPRIN1,KLF17,TRP53,ERCC2,NF1,CD4,PAX3,LMX1B,NODAL,RBPJL,SIX3,HNF4A,FOXH1,DRD4,SLC45A2,TBX19,ALX3,TRP73,PAX6,POU3F4,OPRM1,HIF3A,TYR,FOXN1,RUNX2,NEUROD2,MSX1,ELK4,NKX2-6,NOTCH2,TRP63,GNAS,PAX9,NKX2-3
GO:0055082	cellular chemical homeostasis	biological_process	0.017235424925665824	9	93	225	14467	GCM2,GPRIN1,GRIN2D,ERCC2,NF1,DRD4,GRIN2B,ATP7B,CHRNB4
GO:0060078	regulation of postsynaptic membrane potential	biological_process	0.018891962293248334	4	93	24	14467	GPRIN1,GRIN2D,DRD4,GRIN2B
GO:0016070	RNA metabolic process	biological_process	0.019155660413235104	32	93	2364	14467	SMYD1,NEUROG3,GCM2,NFATC2,TAL2,GPRIN1,KLF17,TRP53,ERCC2,PAX3,LMX1B,NODAL,RBPJL,SIX3,HNF4A,FOXH1,TBX19,ALX3,TRP73,PAX6,POU3F4,HIF3A,FOXN1,RUNX2,NEUROD2,MSX1,ELK4,NKX2-6,NOTCH2,TRP63,PAX9,NKX2-3
GO:0065008	regulation of biological quality	biological_process	0.023181228713279965	19	93	1011	14467	GCM2,GPRIN1,NRXN1,GRIN2D,TRP53,ERCC2,NF1,CD4,KCNJ6,NODAL,DRD4,GRIN2B,SYN2,TRP73,ATP7B,CHRNB4,IDUA,TRP63,NKX2-3
GO:0009416	response to light stimulus	biological_process	0.02442717267572397	6	93	87	14467	SLC1A2,RHO,GPRIN1,TRP53,ERCC2,NF1
GO:0035113	embryonic appendage morphogenesis	biological_process	0.026079925403699775	6	93	88	14467	LMX1B,ALX3,MSX1,NOTCH2,TRP63,GNAS
GO:0030326	embryonic limb morphogenesis	biological_process	0.026079925403699775	6	93	88	14467	LMX1B,ALX3,MSX1,NOTCH2,TRP63,GNAS
GO:0051094	positive regulation of developmental process	biological_process	0.030191388946592707	11	93	370	14467	GPRIN1,TRP53,NF1,NTRK3,PAX6,RUNX2,TGFBR2,NOTCH2,TRP63,FASL,GNAS
GO:0048878	chemical homeostasis	biological_process	0.03249992179338573	10	93	306	14467	GCM2,GPRIN1,GRIN2D,ERCC2,NF1,DRD4,GRIN2B,ATP7B,CHRNB4,IDUA
GO:0050801	ion homeostasis	biological_process	0.03277482965688334	9	93	244	14467	GCM2,GPRIN1,GRIN2D,ERCC2,NF1,DRD4,GRIN2B,ATP7B,CHRNB4
GO:0006139	nucleobase, nucleoside, nucleotide and nucleic acid metabolic process	biological_process	0.03375617347487275	37	93	3037	14467	SMYD1,NEUROG3,GCM2,NFATC2,TAL2,GPRIN1,KLF17,TRP53,ERCC2,NF1,PAX3,LMX1B,NODAL,RBPJL,SIX3,HNF4A,FOXH1,DRD4,TBX19,ALX3,TRP73,PAX6,ATP7B,POU3F4,OPRM1,HIF3A,FOXN1,RUNX2,NEUROD2,MSX1,ELK4,NKX2-6,NOTCH2,TRP63,GNAS,PAX9,NKX2-3
GO:0051179	localization	biological_process	0.039855072351842526	34	93	2689	14467	SLC1A2,KCNJ1,GPRIN1,NRXN1,GRIN2D,TRP53,NF1,CD4,PAX3,NTRK2,KCNJ6,LMX1B,PKD1,CASR,NODAL,SIX3,EDA,CAMK4,GRIN2B,KCNJ9,SYN2,NEURL1A,TRP73,GRIA2,KCNC1,PAX6,ATP7B,GABRG3,CHRNB4,PLAU,KCNQ2,SLC6A2,SYP,NKX2-3
GO:0007165	signal transduction	biological_process	0.04426854824241538	40	93	3456	14467	PTAFR,PRKD2,CRHR2,RHO,GPR132,RASGRF1,GPRIN1,ADRA2B,TRP53,HTR7,NF1,CD4,NTRK2,CHRM1,PKD1,CASR,NODAL,SIX3,HTR1A,NTRK3,CAMK4,EGFR,FOXH1,GNRHR,DRD4,ADRA2C,PAX6,CCKBR,OPRM1,HIF3A,GABRG3,RUNX2,MSX1,HTR5A,TGFBR2,NOTCH2,TRP63,GALR1,FASL,GNAS
