# Supplementary material for: Tissue-Specific Functional Networks for Prioritizing Phenotype and Disease Genes
Source: PLoS Comput Biol. 2012 Sep 27;8(9):e1002694. doi: 10.1371/journal.pcbi.1002694 (PMC3459891; doi:10.1371/journal.pcbi.1002694)
Supplement: Dataset S3 — Functional enrichment of top 100 changed genes for each tissue-specific network. (ZIP) [file pcbi.1002694.s003.zip › enrichment_result/global_oocyte.txt]

GO:0048731	system development	biological_process	5.212724249937312E-17	48	88	1922	14467	HBA-X,HMX2,NANOS2,POU5F1,GATA4,HOXB7,GPRIN1,WT1,NF1,PAX3,NTRK2,GCGR,PKD1,PAX7,GLI1,NODAL,FGF8,SIX3,GDNF,KRT6B,HOXB1,IL3,EGFR,DRD3,FOXH1,FOXA2,FOXI1,FOXE3,EN1,LIF,NKX2-2,PITX3,WNT10B,LEP,HOXD12,RUNX2,NEUROD2,GSX1,MSX1,ENAM,WNT1,MYF6,DRD2,MYOG,GHRHR,WNT3A,GNAS,LMX1A
GO:0048513	organ development	biological_process	6.668471820517542E-17	44	88	1574	14467	HBA-X,HMX2,NANOS2,POU5F1,GATA4,HOXB7,GPRIN1,WT1,NF1,PAX3,NTRK2,GCGR,PKD1,PAX7,GLI1,NODAL,FGF8,SIX3,GDNF,KRT6B,HOXB1,IL3,EGFR,FOXH1,FOXA2,FOXI1,FOXE3,EN1,LIF,NKX2-2,PITX3,WNT10B,LEP,RUNX2,GSX1,MSX1,WNT1,MYF6,DRD2,MYOG,GHRHR,WNT3A,GNAS,LMX1A
GO:0007275	multicellular organismal development	biological_process	2.729961560514398E-16	52	88	2402	14467	HBA-X,HMX2,NANOS2,POU5F1,GATA4,HOXB7,GPRIN1,WT1,NF1,PAX3,TWIST2,NTRK2,GCGR,PKD1,PAX7,GLI1,NODAL,FGF8,SIX3,GDNF,WNT2,KRT6B,HOXB1,IL3,EGFR,DRD3,FOXH1,FOXA2,FOXI1,FOXE3,EN1,LIF,NKX2-2,PITX3,WNT10B,LEP,FOXN1,HOXD12,RUNX2,NEUROD2,GSX1,MSX1,ENAM,WNT1,MYF6,DRD2,MDFI,MYOG,GHRHR,WNT3A,GNAS,LMX1A
GO:0048856	anatomical structure development	biological_process	9.057989323432981E-16	48	88	2056	14467	HBA-X,HMX2,NANOS2,POU5F1,GATA4,HOXB7,GPRIN1,WT1,NF1,PAX3,NTRK2,GCGR,PKD1,PAX7,GLI1,NODAL,FGF8,SIX3,GDNF,KRT6B,HOXB1,IL3,EGFR,DRD3,FOXH1,FOXA2,FOXI1,FOXE3,EN1,LIF,NKX2-2,PITX3,WNT10B,LEP,HOXD12,RUNX2,NEUROD2,GSX1,MSX1,ENAM,WNT1,MYF6,DRD2,MYOG,GHRHR,WNT3A,GNAS,LMX1A
GO:0048869	cellular developmental process	biological_process	3.769900053864534E-15	42	88	1568	14467	HBA-X,HMX2,NANOS2,POU5F1,GATA4,HOXB7,GPRIN1,WT1,NF1,PAX3,TWIST2,NTRK2,PAX7,GLI1,NODAL,FGF8,SIX3,GDNF,KRT6B,IL3,EGFR,DRD3,FOXA2,FOXE3,EN1,LIF,NKX2-2,PITX3,LEP,FOXN1,RUNX2,NEUROD2,GSX1,WNT1,MYF6,DRD2,MDFI,MYOG,GHRHR,WNT3A,GNAS,LMX1A
GO:0030154	cell differentiation	biological_process	5.096876029765052E-15	41	88	1495	14467	HBA-X,HMX2,NANOS2,POU5F1,GATA4,HOXB7,GPRIN1,WT1,NF1,PAX3,TWIST2,NTRK2,PAX7,GLI1,NODAL,FGF8,SIX3,GDNF,KRT6B,IL3,DRD3,FOXA2,FOXE3,EN1,LIF,NKX2-2,PITX3,LEP,FOXN1,RUNX2,NEUROD2,GSX1,WNT1,MYF6,DRD2,MDFI,MYOG,GHRHR,WNT3A,GNAS,LMX1A
GO:0007417	central nervous system development	biological_process	1.5334120261406093E-14	22	88	316	14467	HMX2,GPRIN1,NF1,PAX3,PAX7,GLI1,FGF8,SIX3,HOXB1,DRD3,FOXA2,EN1,NKX2-2,PITX3,LEP,GSX1,MSX1,WNT1,DRD2,GHRHR,WNT3A,LMX1A
GO:0010628	positive regulation of gene expression	biological_process	2.00656609606281E-13	23	88	403	14467	NFATC2,POU5F1,GATA4,GPRIN1,WT1,PAX3,PTH,GLI1,NODAL,FGF8,SIX3,HOXB1,HNF4A,IL3,FOXH1,FOXA2,FOXI1,LIF,NKX2-2,RUNX2,GSX1,MYF6,MYOG
GO:0048522	positive regulation of cellular process	biological_process	4.2072537042389743E-13	33	88	1031	14467	HMX2,NFATC2,POU5F1,GATA4,GPRIN1,WT1,NF1,PAX3,PTH,GLI1,NODAL,FGF8,SIX3,HOXB1,HNF4A,IL3,EGFR,DRD3,FOXH1,FOXA2,FOXI1,FOXE3,LIF,NKX2-2,PITX3,LEP,RUNX2,GSX1,MYF6,DRD2,MYOG,GHRHR,GNAS
GO:0032502	developmental process	biological_process	4.928757114423229E-13	52	88	2840	14467	HBA-X,HMX2,NANOS2,POU5F1,GATA4,HOXB7,GPRIN1,WT1,NF1,PAX3,TWIST2,NTRK2,GCGR,PKD1,PAX7,GLI1,NODAL,FGF8,SIX3,GDNF,WNT2,KRT6B,HOXB1,IL3,EGFR,DRD3,FOXH1,FOXA2,FOXI1,FOXE3,EN1,LIF,NKX2-2,PITX3,WNT10B,LEP,FOXN1,HOXD12,RUNX2,NEUROD2,GSX1,MSX1,ENAM,WNT1,MYF6,DRD2,MDFI,MYOG,GHRHR,WNT3A,GNAS,LMX1A
GO:0019222	regulation of metabolic process	biological_process	7.246171620922033E-13	49	88	2525	14467	HBA-X,HMX2,NANOS2,NFATC2,POU5F1,GATA4,HOXB7,GPRIN1,WT1,G6PC,NF1,PAX3,TWIST2,NTRK2,PTH,PAX7,GLI1,NODAL,FGF8,SIX3,HOXB1,HNF4A,IL3,EGFR,DRD3,FOXB1,FOXH1,FOXA2,FOXI1,FOXE3,EN1,LIF,NKX2-2,PITX3,FOXA3,LEP,FOXN1,HOXD12,RUNX2,NEUROD2,GSX1,MSX1,MYF6,DRD2,OLIG3,MYOG,GHRHR,GNAS,LMX1A
GO:0048468	cell development	biological_process	2.9319303966054635E-12	28	88	748	14467	HBA-X,POU5F1,GPRIN1,WT1,NF1,PAX3,NTRK2,PAX7,NODAL,FGF8,GDNF,DRD3,FOXA2,FOXE3,EN1,LIF,NKX2-2,PITX3,LEP,RUNX2,NEUROD2,GSX1,WNT1,DRD2,MYOG,GHRHR,WNT3A,LMX1A
GO:0009893	positive regulation of metabolic process	biological_process	1.0828946205910424E-11	24	88	540	14467	NFATC2,POU5F1,GATA4,GPRIN1,WT1,PAX3,PTH,GLI1,NODAL,FGF8,SIX3,HOXB1,HNF4A,IL3,FOXH1,FOXA2,FOXI1,LIF,NKX2-2,PITX3,RUNX2,GSX1,MYF6,MYOG
GO:0048518	positive regulation of biological process	biological_process	1.7577908025011302E-11	33	88	1172	14467	HMX2,NFATC2,POU5F1,GATA4,GPRIN1,WT1,NF1,PAX3,PTH,GLI1,NODAL,FGF8,SIX3,HOXB1,HNF4A,IL3,EGFR,DRD3,FOXH1,FOXA2,FOXI1,FOXE3,LIF,NKX2-2,PITX3,LEP,RUNX2,GSX1,MYF6,DRD2,MYOG,GHRHR,GNAS
GO:0031323	regulation of cellular metabolic process	biological_process	1.800528208667291E-11	46	88	2396	14467	HBA-X,HMX2,NANOS2,NFATC2,POU5F1,GATA4,HOXB7,GPRIN1,WT1,NF1,PAX3,TWIST2,PTH,PAX7,GLI1,NODAL,SIX3,HOXB1,HNF4A,IL3,EGFR,DRD3,FOXB1,FOXH1,FOXA2,FOXI1,FOXE3,EN1,LIF,NKX2-2,PITX3,FOXA3,LEP,FOXN1,HOXD12,RUNX2,NEUROD2,GSX1,MSX1,MYF6,DRD2,OLIG3,MYOG,GHRHR,GNAS,LMX1A
GO:0080090	regulation of primary metabolic process	biological_process	1.888996379585435E-11	46	88	2399	14467	HBA-X,HMX2,NANOS2,NFATC2,POU5F1,GATA4,HOXB7,GPRIN1,WT1,NF1,PAX3,TWIST2,PTH,PAX7,GLI1,NODAL,SIX3,HOXB1,HNF4A,IL3,EGFR,DRD3,FOXB1,FOXH1,FOXA2,FOXI1,FOXE3,EN1,LIF,NKX2-2,PITX3,FOXA3,LEP,FOXN1,HOXD12,RUNX2,NEUROD2,GSX1,MSX1,MYF6,DRD2,OLIG3,MYOG,GHRHR,GNAS,LMX1A
GO:0045941	positive regulation of transcription	biological_process	2.1026230701633846E-11	21	88	395	14467	NFATC2,POU5F1,GATA4,GPRIN1,WT1,PAX3,PTH,GLI1,NODAL,SIX3,HOXB1,HNF4A,FOXH1,FOXA2,FOXI1,LIF,NKX2-2,RUNX2,GSX1,MYF6,MYOG
GO:0031326	regulation of cellular biosynthetic process	biological_process	2.3612217679580304E-11	44	88	2200	14467	HBA-X,HMX2,NANOS2,NFATC2,POU5F1,GATA4,HOXB7,GPRIN1,WT1,NF1,PAX3,TWIST2,PTH,PAX7,GLI1,NODAL,SIX3,HOXB1,HNF4A,DRD3,FOXB1,FOXH1,FOXA2,FOXI1,FOXE3,EN1,LIF,NKX2-2,PITX3,FOXA3,LEP,FOXN1,HOXD12,RUNX2,NEUROD2,GSX1,MSX1,MYF6,DRD2,OLIG3,MYOG,GHRHR,GNAS,LMX1A
GO:0009889	regulation of biosynthetic process	biological_process	2.5243099967769726E-11	44	88	2204	14467	HBA-X,HMX2,NANOS2,NFATC2,POU5F1,GATA4,HOXB7,GPRIN1,WT1,NF1,PAX3,TWIST2,PTH,PAX7,GLI1,NODAL,SIX3,HOXB1,HNF4A,DRD3,FOXB1,FOXH1,FOXA2,FOXI1,FOXE3,EN1,LIF,NKX2-2,PITX3,FOXA3,LEP,FOXN1,HOXD12,RUNX2,NEUROD2,GSX1,MSX1,MYF6,DRD2,OLIG3,MYOG,GHRHR,GNAS,LMX1A
GO:0045893	positive regulation of transcription, DNA-dependent	biological_process	2.941761152952538E-11	20	88	353	14467	NFATC2,POU5F1,GATA4,GPRIN1,WT1,PAX3,PTH,GLI1,NODAL,SIX3,HOXB1,HNF4A,FOXH1,FOXA2,FOXI1,LIF,NKX2-2,RUNX2,GSX1,MYOG
GO:0051254	positive regulation of RNA metabolic process	biological_process	3.103677537272804E-11	20	88	354	14467	NFATC2,POU5F1,GATA4,GPRIN1,WT1,PAX3,PTH,GLI1,NODAL,SIX3,HOXB1,HNF4A,FOXH1,FOXA2,FOXI1,LIF,NKX2-2,RUNX2,GSX1,MYOG
GO:0031328	positive regulation of cellular biosynthetic process	biological_process	3.1597171061551176E-11	22	88	455	14467	NFATC2,POU5F1,GATA4,GPRIN1,WT1,PAX3,PTH,GLI1,NODAL,SIX3,HOXB1,HNF4A,FOXH1,FOXA2,FOXI1,LIF,NKX2-2,PITX3,RUNX2,GSX1,MYF6,MYOG
GO:0010604	positive regulation of macromolecule metabolic process	biological_process	3.3555876891377094E-11	23	88	511	14467	NFATC2,POU5F1,GATA4,GPRIN1,WT1,PAX3,PTH,GLI1,NODAL,FGF8,SIX3,HOXB1,HNF4A,IL3,FOXH1,FOXA2,FOXI1,LIF,NKX2-2,RUNX2,GSX1,MYF6,MYOG
GO:0009891	positive regulation of biosynthetic process	biological_process	3.4565998044484894E-11	22	88	457	14467	NFATC2,POU5F1,GATA4,GPRIN1,WT1,PAX3,PTH,GLI1,NODAL,SIX3,HOXB1,HNF4A,FOXH1,FOXA2,FOXI1,LIF,NKX2-2,PITX3,RUNX2,GSX1,MYF6,MYOG
GO:0031325	positive regulation of cellular metabolic process	biological_process	5.06155105389504E-11	23	88	521	14467	NFATC2,POU5F1,GATA4,GPRIN1,WT1,PAX3,PTH,GLI1,NODAL,SIX3,HOXB1,HNF4A,IL3,FOXH1,FOXA2,FOXI1,LIF,NKX2-2,PITX3,RUNX2,GSX1,MYF6,MYOG
GO:0045935	positive regulation of nucleobase, nucleoside, nucleotide and nucleic acid metabolic process	biological_process	5.306170358594035E-11	21	88	414	14467	NFATC2,POU5F1,GATA4,GPRIN1,WT1,PAX3,PTH,GLI1,NODAL,SIX3,HOXB1,HNF4A,FOXH1,FOXA2,FOXI1,LIF,NKX2-2,RUNX2,GSX1,MYF6,MYOG
GO:0045944	positive regulation of transcription from RNA polymerase II promoter	biological_process	5.517074598087555E-11	19	88	318	14467	NFATC2,POU5F1,GATA4,GPRIN1,WT1,PAX3,PTH,GLI1,NODAL,SIX3,HOXB1,HNF4A,FOXH1,FOXA2,LIF,NKX2-2,RUNX2,GSX1,MYOG
GO:0010468	regulation of gene expression	biological_process	6.750744953314953E-11	43	88	2159	14467	HBA-X,HMX2,NANOS2,NFATC2,POU5F1,GATA4,HOXB7,GPRIN1,WT1,G6PC,PAX3,TWIST2,PTH,PAX7,GLI1,NODAL,FGF8,SIX3,HOXB1,HNF4A,IL3,DRD3,FOXB1,FOXH1,FOXA2,FOXI1,FOXE3,EN1,LIF,NKX2-2,PITX3,FOXA3,FOXN1,HOXD12,RUNX2,NEUROD2,GSX1,MSX1,MYF6,DRD2,OLIG3,MYOG,LMX1A
GO:0009653	anatomical structure morphogenesis	biological_process	7.346082001667418E-11	32	88	1151	14467	HMX2,POU5F1,GATA4,HOXB7,GPRIN1,WT1,NF1,PAX3,NTRK2,PKD1,PAX7,GLI1,NODAL,FGF8,SIX3,GDNF,KRT6B,HOXB1,EGFR,FOXA2,FOXI1,EN1,LIF,WNT10B,HOXD12,RUNX2,MSX1,WNT1,DRD2,WNT3A,GNAS,LMX1A
GO:0007420	brain development	biological_process	1.2369804771406246E-10	17	88	245	14467	HMX2,GPRIN1,NF1,GLI1,FGF8,SIX3,HOXB1,FOXA2,EN1,PITX3,GSX1,MSX1,WNT1,DRD2,GHRHR,WNT3A,LMX1A
GO:0060255	regulation of macromolecule metabolic process	biological_process	1.4400887042254023E-10	45	88	2420	14467	HBA-X,HMX2,NANOS2,NFATC2,POU5F1,GATA4,HOXB7,GPRIN1,WT1,G6PC,PAX3,TWIST2,PTH,PAX7,GLI1,NODAL,FGF8,SIX3,HOXB1,HNF4A,IL3,EGFR,DRD3,FOXB1,FOXH1,FOXA2,FOXI1,FOXE3,EN1,LIF,NKX2-2,PITX3,FOXA3,FOXN1,HOXD12,RUNX2,NEUROD2,GSX1,MSX1,MYF6,DRD2,OLIG3,MYOG,GHRHR,LMX1A
GO:0010557	positive regulation of macromolecule biosynthetic process	biological_process	1.4625204244633838E-10	21	88	436	14467	NFATC2,POU5F1,GATA4,GPRIN1,WT1,PAX3,PTH,GLI1,NODAL,SIX3,HOXB1,HNF4A,FOXH1,FOXA2,FOXI1,LIF,NKX2-2,RUNX2,GSX1,MYF6,MYOG
GO:0019219	regulation of nucleobase, nucleoside, nucleotide and nucleic acid metabolic process	biological_process	1.5841448796115147E-10	42	88	2107	14467	HBA-X,HMX2,NFATC2,POU5F1,GATA4,HOXB7,GPRIN1,WT1,NF1,PAX3,TWIST2,PTH,PAX7,GLI1,NODAL,SIX3,HOXB1,HNF4A,DRD3,FOXB1,FOXH1,FOXA2,FOXI1,FOXE3,EN1,LIF,NKX2-2,PITX3,FOXA3,FOXN1,HOXD12,RUNX2,NEUROD2,GSX1,MSX1,MYF6,DRD2,OLIG3,MYOG,GHRHR,GNAS,LMX1A
GO:0006366	transcription from RNA polymerase II promoter	biological_process	2.405603514533201E-10	23	88	561	14467	HBA-X,NFATC2,POU5F1,GATA4,GPRIN1,WT1,PAX3,TWIST2,PTH,GLI1,NODAL,SIX3,HOXB1,HNF4A,FOXH1,FOXA2,FOXE3,LIF,NKX2-2,RUNX2,GSX1,MSX1,MYOG
GO:0032501	multicellular organismal process	biological_process	2.474541963152997E-10	59	88	4218	14467	HBA-X,HMX2,NANOS2,NFATC2,OLFR70,POU5F1,GATA4,HOXB7,GPRIN1,WT1,G6PC,SLC34A1,NF1,PAX3,TWIST2,NTRK2,GCGR,PKD1,PAX7,GLI1,NODAL,FGF8,SIX3,GDNF,WNT2,KRT6B,HOXB1,IL3,EGFR,DRD3,FOXH1,FOXA2,FOXI1,MYBPH,FOXE3,EN1,GRIA2,LIF,NKX2-2,PITX3,WNT10B,LEP,FOXN1,HOXD12,RUNX2,NEUROD2,GSX1,MSX1,ENAM,WNT1,MYF6,OLFR140,DRD2,MDFI,MYOG,GHRHR,WNT3A,GNAS,LMX1A
GO:0009887	organ morphogenesis	biological_process	4.292190853316295E-10	26	88	771	14467	HMX2,POU5F1,GATA4,HOXB7,WT1,NF1,PAX3,NTRK2,PKD1,PAX7,GLI1,NODAL,FGF8,SIX3,GDNF,KRT6B,HOXB1,FOXA2,FOXI1,LIF,WNT10B,RUNX2,MSX1,WNT1,WNT3A,GNAS
GO:0007399	nervous system development	biological_process	5.446138126416495E-10	26	88	779	14467	HMX2,GPRIN1,NF1,PAX3,NTRK2,PAX7,GLI1,FGF8,SIX3,GDNF,HOXB1,DRD3,FOXA2,EN1,LIF,NKX2-2,PITX3,LEP,NEUROD2,GSX1,MSX1,WNT1,DRD2,GHRHR,WNT3A,LMX1A
GO:0006357	regulation of transcription from RNA polymerase II promoter	biological_process	6.457566273647404E-10	22	88	528	14467	HBA-X,NFATC2,POU5F1,GATA4,GPRIN1,WT1,PAX3,TWIST2,PTH,GLI1,NODAL,SIX3,HOXB1,HNF4A,FOXH1,FOXA2,LIF,NKX2-2,RUNX2,GSX1,MSX1,MYOG
GO:0003002	regionalization	biological_process	2.0229543516338137E-9	15	88	206	14467	GATA4,HOXB7,PAX7,GLI1,NODAL,FGF8,SIX3,GDNF,HOXB1,FOXH1,FOXA2,EN1,WNT1,MYF6,WNT3A
GO:0045165	cell fate commitment	biological_process	3.170827041369556E-9	13	88	140	14467	POU5F1,PAX3,PAX7,NODAL,FGF8,SIX3,GDNF,FOXA2,NKX2-2,RUNX2,GSX1,WNT1,WNT3A
GO:0048699	generation of neurons	biological_process	3.480997369472555E-9	20	88	456	14467	GPRIN1,NF1,PAX3,NTRK2,PAX7,FGF8,GDNF,DRD3,FOXA2,EN1,LIF,NKX2-2,PITX3,LEP,NEUROD2,GSX1,WNT1,DRD2,WNT3A,LMX1A
GO:0007389	pattern specification process	biological_process	8.941436720483471E-9	16	88	272	14467	GATA4,HOXB7,PAX7,GLI1,NODAL,FGF8,SIX3,GDNF,HOXB1,FOXH1,FOXA2,EN1,HOXD12,WNT1,MYF6,WNT3A
GO:0022008	neurogenesis	biological_process	1.1132882235584087E-8	20	88	486	14467	GPRIN1,NF1,PAX3,NTRK2,PAX7,FGF8,GDNF,DRD3,FOXA2,EN1,LIF,NKX2-2,PITX3,LEP,NEUROD2,GSX1,WNT1,DRD2,WNT3A,LMX1A
GO:0009790	embryonic development	biological_process	1.882687170146166E-8	22	88	626	14467	HMX2,POU5F1,GATA4,HOXB7,NF1,PAX3,PKD1,PAX7,GLI1,NODAL,FGF8,HOXB1,FOXH1,FOXA2,FOXI1,EN1,HOXD12,MSX1,WNT1,MYF6,WNT3A,GNAS
GO:0048598	embryonic morphogenesis	biological_process	2.327876948028081E-8	17	88	339	14467	HMX2,POU5F1,GATA4,HOXB7,PAX3,GLI1,NODAL,FGF8,HOXB1,FOXA2,FOXI1,EN1,HOXD12,MSX1,WNT1,WNT3A,GNAS
GO:0007267	cell-cell signaling	biological_process	2.933661761008898E-8	17	88	344	14467	GATA4,GPRIN1,NF1,NTRK2,GLI1,FGF8,SIX3,GDNF,WNT2,GRIA2,LIF,WNT10B,LEP,WNT1,DRD2,GHRHR,WNT3A
GO:0006355	regulation of transcription, DNA-dependent	biological_process	3.398604842515632E-8	37	88	1929	14467	HBA-X,HMX2,NFATC2,POU5F1,GATA4,HOXB7,GPRIN1,WT1,PAX3,TWIST2,PTH,PAX7,GLI1,NODAL,SIX3,HOXB1,HNF4A,FOXB1,FOXH1,FOXA2,FOXI1,FOXE3,EN1,LIF,NKX2-2,PITX3,FOXA3,FOXN1,HOXD12,RUNX2,NEUROD2,GSX1,MSX1,MYF6,OLIG3,MYOG,LMX1A
GO:0051252	regulation of RNA metabolic process	biological_process	4.214263852544239E-8	37	88	1943	14467	HBA-X,HMX2,NFATC2,POU5F1,GATA4,HOXB7,GPRIN1,WT1,PAX3,TWIST2,PTH,PAX7,GLI1,NODAL,SIX3,HOXB1,HNF4A,FOXB1,FOXH1,FOXA2,FOXI1,FOXE3,EN1,LIF,NKX2-2,PITX3,FOXA3,FOXN1,HOXD12,RUNX2,NEUROD2,GSX1,MSX1,MYF6,OLIG3,MYOG,LMX1A
GO:0006351	transcription, DNA-dependent	biological_process	4.279185013082706E-8	37	88	1944	14467	HBA-X,HMX2,NFATC2,POU5F1,GATA4,HOXB7,GPRIN1,WT1,PAX3,TWIST2,PTH,PAX7,GLI1,NODAL,SIX3,HOXB1,HNF4A,FOXB1,FOXH1,FOXA2,FOXI1,FOXE3,EN1,LIF,NKX2-2,PITX3,FOXA3,FOXN1,HOXD12,RUNX2,NEUROD2,GSX1,MSX1,MYF6,OLIG3,MYOG,LMX1A
GO:0032774	RNA biosynthetic process	biological_process	4.548559959928102E-8	37	88	1948	14467	HBA-X,HMX2,NFATC2,POU5F1,GATA4,HOXB7,GPRIN1,WT1,PAX3,TWIST2,PTH,PAX7,GLI1,NODAL,SIX3,HOXB1,HNF4A,FOXB1,FOXH1,FOXA2,FOXI1,FOXE3,EN1,LIF,NKX2-2,PITX3,FOXA3,FOXN1,HOXD12,RUNX2,NEUROD2,GSX1,MSX1,MYF6,OLIG3,MYOG,LMX1A
GO:0008283	cell proliferation	biological_process	6.078661498512809E-8	21	88	598	14467	HMX2,NANOS2,GATA4,NF1,PAX3,GLI1,NODAL,FGF8,IL3,EGFR,CSE1L,FOXE3,LIF,TYR,FOXN1,PLAU,RUNX2,MSX1,DRD2,GHRHR,WNT3A
GO:0043009	chordate embryonic development	biological_process	1.0450818760956749E-7	17	88	373	14467	POU5F1,GATA4,HOXB7,NF1,PAX3,PKD1,PAX7,NODAL,FGF8,HOXB1,FOXA2,EN1,MSX1,WNT1,MYF6,WNT3A,GNAS
GO:0045449	regulation of transcription	biological_process	1.1312610989339794E-7	37	88	2009	14467	HBA-X,HMX2,NFATC2,POU5F1,GATA4,HOXB7,GPRIN1,WT1,PAX3,TWIST2,PTH,PAX7,GLI1,NODAL,SIX3,HOXB1,HNF4A,FOXB1,FOXH1,FOXA2,FOXI1,FOXE3,EN1,LIF,NKX2-2,PITX3,FOXA3,FOXN1,HOXD12,RUNX2,NEUROD2,GSX1,MSX1,MYF6,OLIG3,MYOG,LMX1A
GO:0009792	embryonic development ending in birth or egg hatching	biological_process	1.184202571542836E-7	17	88	376	14467	POU5F1,GATA4,HOXB7,NF1,PAX3,PKD1,PAX7,NODAL,FGF8,HOXB1,FOXA2,EN1,MSX1,WNT1,MYF6,WNT3A,GNAS
GO:0010556	regulation of macromolecule biosynthetic process	biological_process	1.3440864818515898E-7	38	88	2127	14467	HBA-X,HMX2,NANOS2,NFATC2,POU5F1,GATA4,HOXB7,GPRIN1,WT1,PAX3,TWIST2,PTH,PAX7,GLI1,NODAL,SIX3,HOXB1,HNF4A,FOXB1,FOXH1,FOXA2,FOXI1,FOXE3,EN1,LIF,NKX2-2,PITX3,FOXA3,FOXN1,HOXD12,RUNX2,NEUROD2,GSX1,MSX1,MYF6,OLIG3,MYOG,LMX1A
GO:0045595	regulation of cell differentiation	biological_process	1.3518937297455498E-7	16	88	326	14467	POU5F1,GATA4,GPRIN1,NF1,NODAL,IL3,DRD3,FOXA2,LIF,NKX2-2,LEP,RUNX2,DRD2,WNT3A,GNAS,LMX1A
GO:0050794	regulation of cellular process	biological_process	1.3579468644225377E-7	67	88	6122	14467	GPR143,HBA-X,HMX2,NANOS2,NFATC2,OLFR70,POU5F1,GATA4,HOXB7,GPRIN1,WT1,NF1,GABRQ,PAX3,TWIST2,NTRK2,GCGR,PTH,PKD1,PAX7,GLI1,NODAL,FGF8,SIX3,GDNF,WNT2,HOXB1,HNF4A,IL3,EGFR,DRD3,FOXB1,FOXH1,GNRHR,FOXA2,FOXI1,FSHR,FOXE3,EN1,LIF,NKX2-2,PITX3,STMN4,WNT10B,FOXA3,LEP,MC5R,BRS3,FOXN1,HOXD12,PLAU,RUNX2,NEUROD2,GSX1,MSX1,WNT1,MYF6,OLFR140,DRD2,OLIG3,ROR1,IGFBP1,MYOG,GHRHR,WNT3A,GNAS,LMX1A
GO:0030900	forebrain development	biological_process	1.367338597129941E-7	12	88	150	14467	GPRIN1,NF1,GLI1,FGF8,SIX3,GSX1,MSX1,WNT1,DRD2,GHRHR,WNT3A,LMX1A
GO:0065007	biological regulation	biological_process	2.2678637339016882E-7	70	88	6717	14467	GPR143,HBA-X,HMX2,NANOS2,NFATC2,OLFR70,POU5F1,GATA4,HOXB7,GPRIN1,WT1,ATP12A,G6PC,NF1,GABRQ,PAX3,TWIST2,NTRK2,KCNJ6,GCGR,PTH,PKD1,PAX7,GLI1,NODAL,FGF8,SIX3,GDNF,WNT2,HOXB1,HNF4A,IL3,EGFR,DRD3,FOXB1,FOXH1,GNRHR,FOXA2,FOXI1,FSHR,FOXE3,EN1,LIF,NKX2-2,PITX3,STMN4,WNT10B,FOXA3,LEP,MC5R,BRS3,FOXN1,HOXD12,PLAU,RUNX2,NEUROD2,GSX1,MSX1,WNT1,MYF6,OLFR140,DRD2,OLIG3,ROR1,IGFBP1,MYOG,GHRHR,WNT3A,GNAS,LMX1A
GO:0006350	transcription	biological_process	2.6022863877115455E-7	37	88	2067	14467	HBA-X,HMX2,NFATC2,POU5F1,GATA4,HOXB7,GPRIN1,WT1,PAX3,TWIST2,PTH,PAX7,GLI1,NODAL,SIX3,HOXB1,HNF4A,FOXB1,FOXH1,FOXA2,FOXI1,FOXE3,EN1,LIF,NKX2-2,PITX3,FOXA3,FOXN1,HOXD12,RUNX2,NEUROD2,GSX1,MSX1,MYF6,OLIG3,MYOG,LMX1A
GO:0050789	regulation of biological process	biological_process	2.6515398112267436E-7	68	88	6376	14467	GPR143,HBA-X,HMX2,NANOS2,NFATC2,OLFR70,POU5F1,GATA4,HOXB7,GPRIN1,WT1,G6PC,NF1,GABRQ,PAX3,TWIST2,NTRK2,GCGR,PTH,PKD1,PAX7,GLI1,NODAL,FGF8,SIX3,GDNF,WNT2,HOXB1,HNF4A,IL3,EGFR,DRD3,FOXB1,FOXH1,GNRHR,FOXA2,FOXI1,FSHR,FOXE3,EN1,LIF,NKX2-2,PITX3,STMN4,WNT10B,FOXA3,LEP,MC5R,BRS3,FOXN1,HOXD12,PLAU,RUNX2,NEUROD2,GSX1,MSX1,WNT1,MYF6,OLFR140,DRD2,OLIG3,ROR1,IGFBP1,MYOG,GHRHR,WNT3A,GNAS,LMX1A
GO:0009888	tissue development	biological_process	4.524622235120577E-7	20	88	598	14467	POU5F1,GATA4,WT1,NF1,PAX3,GCGR,PKD1,PAX7,NODAL,FGF8,GDNF,KRT6B,FOXH1,FOXA2,LIF,RUNX2,MYF6,MYOG,WNT3A,GNAS
GO:0030182	neuron differentiation	biological_process	4.7018155581154335E-7	17	88	411	14467	GPRIN1,PAX3,NTRK2,PAX7,GDNF,FOXA2,EN1,LIF,NKX2-2,PITX3,LEP,NEUROD2,GSX1,WNT1,DRD2,WNT3A,LMX1A
GO:0009058	biosynthetic process	biological_process	7.072974974857585E-7	47	88	3324	14467	HBA-X,HMX2,NANOS2,NFATC2,POU5F1,GATA4,HOXB7,GPRIN1,WT1,G6PC,NF1,PAX3,TWIST2,PTH,PAX7,GLI1,NODAL,SIX3,HOXB1,HNF4A,DRD3,FOXB1,FOXH1,FOXA2,FOXI1,FOXE3,EN1,LIF,NKX2-2,PITX3,FOXA3,TYR,LEP,FOXN1,HOXD12,RUNX2,NEUROD2,GSX1,MSX1,MYF6,DRD2,OLIG3,LALBA,MYOG,GHRHR,GNAS,LMX1A
GO:0042127	regulation of cell proliferation	biological_process	7.584212072573292E-7	17	88	424	14467	HMX2,NANOS2,GATA4,NF1,PAX3,GLI1,NODAL,FGF8,IL3,EGFR,FOXE3,LIF,PLAU,RUNX2,MSX1,DRD2,GHRHR
GO:0010467	gene expression	biological_process	9.256592985031756E-7	43	88	2850	14467	HBA-X,HMX2,NANOS2,NFATC2,POU5F1,GATA4,HOXB7,GPRIN1,WT1,G6PC,PAX3,TWIST2,PTH,PAX7,GLI1,NODAL,FGF8,SIX3,HOXB1,HNF4A,IL3,DRD3,FOXB1,FOXH1,FOXA2,FOXI1,FOXE3,EN1,LIF,NKX2-2,PITX3,FOXA3,FOXN1,HOXD12,RUNX2,NEUROD2,GSX1,MSX1,MYF6,DRD2,OLIG3,MYOG,LMX1A
GO:0008284	positive regulation of cell proliferation	biological_process	1.182430083632537E-6	13	88	224	14467	HMX2,NF1,PAX3,GLI1,NODAL,FGF8,IL3,EGFR,FOXE3,LIF,RUNX2,DRD2,GHRHR
GO:0044249	cellular biosynthetic process	biological_process	1.4252461077019847E-6	46	88	3262	14467	HBA-X,HMX2,NANOS2,NFATC2,POU5F1,GATA4,HOXB7,GPRIN1,WT1,G6PC,NF1,PAX3,TWIST2,PTH,PAX7,GLI1,NODAL,SIX3,HOXB1,HNF4A,DRD3,FOXB1,FOXH1,FOXA2,FOXI1,FOXE3,EN1,LIF,NKX2-2,PITX3,FOXA3,LEP,FOXN1,HOXD12,RUNX2,NEUROD2,GSX1,MSX1,MYF6,DRD2,OLIG3,LALBA,MYOG,GHRHR,GNAS,LMX1A
GO:0009952	anterior/posterior pattern formation	biological_process	1.5302395184323766E-6	11	88	145	14467	GATA4,HOXB7,NODAL,SIX3,HOXB1,FOXH1,FOXA2,EN1,WNT1,MYF6,WNT3A
GO:0006139	nucleobase, nucleoside, nucleotide and nucleic acid metabolic process	biological_process	7.1747261684629765E-6	43	88	3037	14467	HBA-X,HMX2,NFATC2,POU5F1,GATA4,HOXB7,GPRIN1,WT1,ATP12A,NF1,PAX3,TWIST2,PTH,PAX7,GLI1,NODAL,SIX3,HOXB1,HNF4A,DRD3,FOXB1,FOXH1,FOXA2,FOXI1,FOXE3,EN1,LIF,NKX2-2,PITX3,FOXA3,FOXN1,HOXD12,RUNX2,NEUROD2,GSX1,MSX1,MYF6,DRD2,OLIG3,MYOG,GHRHR,GNAS,LMX1A
GO:0016070	RNA metabolic process	biological_process	1.1848777004978412E-5	37	88	2364	14467	HBA-X,HMX2,NFATC2,POU5F1,GATA4,HOXB7,GPRIN1,WT1,PAX3,TWIST2,PTH,PAX7,GLI1,NODAL,SIX3,HOXB1,HNF4A,FOXB1,FOXH1,FOXA2,FOXI1,FOXE3,EN1,LIF,NKX2-2,PITX3,FOXA3,FOXN1,HOXD12,RUNX2,NEUROD2,GSX1,MSX1,MYF6,OLIG3,MYOG,LMX1A
GO:0034961	cellular biopolymer biosynthetic process	biological_process	2.1158534513130083E-5	38	88	2531	14467	HBA-X,HMX2,NANOS2,NFATC2,POU5F1,GATA4,HOXB7,GPRIN1,WT1,PAX3,TWIST2,PTH,PAX7,GLI1,NODAL,SIX3,HOXB1,HNF4A,FOXB1,FOXH1,FOXA2,FOXI1,FOXE3,EN1,LIF,NKX2-2,PITX3,FOXA3,FOXN1,HOXD12,RUNX2,NEUROD2,GSX1,MSX1,MYF6,OLIG3,MYOG,LMX1A
GO:0043284	biopolymer biosynthetic process	biological_process	2.139459594871234E-5	38	88	2532	14467	HBA-X,HMX2,NANOS2,NFATC2,POU5F1,GATA4,HOXB7,GPRIN1,WT1,PAX3,TWIST2,PTH,PAX7,GLI1,NODAL,SIX3,HOXB1,HNF4A,FOXB1,FOXH1,FOXA2,FOXI1,FOXE3,EN1,LIF,NKX2-2,PITX3,FOXA3,FOXN1,HOXD12,RUNX2,NEUROD2,GSX1,MSX1,MYF6,OLIG3,MYOG,LMX1A
GO:0021536	diencephalon development	biological_process	3.6716278814791525E-5	6	88	31	14467	GLI1,SIX3,GSX1,WNT1,DRD2,GHRHR
GO:0035270	endocrine system development	biological_process	1.1988955749116601E-4	7	88	62	14467	NF1,GLI1,FOXA2,NKX2-2,GSX1,DRD2,GHRHR
GO:0021537	telencephalon development	biological_process	1.342153588381783E-4	7	88	63	14467	GPRIN1,NF1,FGF8,SIX3,DRD2,WNT3A,LMX1A
GO:0034645	cellular macromolecule biosynthetic process	biological_process	1.501805788950478E-4	38	88	2717	14467	HBA-X,HMX2,NANOS2,NFATC2,POU5F1,GATA4,HOXB7,GPRIN1,WT1,PAX3,TWIST2,PTH,PAX7,GLI1,NODAL,SIX3,HOXB1,HNF4A,FOXB1,FOXH1,FOXA2,FOXI1,FOXE3,EN1,LIF,NKX2-2,PITX3,FOXA3,FOXN1,HOXD12,RUNX2,NEUROD2,GSX1,MSX1,MYF6,OLIG3,MYOG,LMX1A
GO:0009059	macromolecule biosynthetic process	biological_process	1.6104759300736594E-4	38	88	2724	14467	HBA-X,HMX2,NANOS2,NFATC2,POU5F1,GATA4,HOXB7,GPRIN1,WT1,PAX3,TWIST2,PTH,PAX7,GLI1,NODAL,SIX3,HOXB1,HNF4A,FOXB1,FOXH1,FOXA2,FOXI1,FOXE3,EN1,LIF,NKX2-2,PITX3,FOXA3,FOXN1,HOXD12,RUNX2,NEUROD2,GSX1,MSX1,MYF6,OLIG3,MYOG,LMX1A
GO:0048523	negative regulation of cellular process	biological_process	1.8601194883888691E-4	22	88	1027	14467	HBA-X,POU5F1,GPRIN1,WT1,NF1,PAX3,TWIST2,NODAL,FGF8,SIX3,GDNF,IL3,DRD3,FOXH1,FOXA2,LIF,NKX2-2,RUNX2,MSX1,MYF6,DRD2,LMX1A
GO:0050793	regulation of developmental process	biological_process	2.0255682101097896E-4	20	88	858	14467	POU5F1,GATA4,GPRIN1,NF1,GLI1,NODAL,FGF8,GDNF,IL3,DRD3,FOXA2,LIF,NKX2-2,LEP,RUNX2,MSX1,DRD2,WNT3A,GNAS,LMX1A
GO:0048519	negative regulation of biological process	biological_process	2.3045274768413403E-4	23	88	1131	14467	HBA-X,POU5F1,GPRIN1,WT1,NF1,PAX3,TWIST2,NODAL,FGF8,SIX3,GDNF,IL3,DRD3,FOXH1,FOXA2,LIF,NKX2-2,LEP,RUNX2,MSX1,MYF6,DRD2,LMX1A
GO:0048732	gland development	biological_process	3.5794003826298225E-4	8	88	107	14467	NF1,GLI1,FGF8,EGFR,GSX1,DRD2,GHRHR,WNT3A
GO:0045597	positive regulation of cell differentiation	biological_process	3.6527760021258873E-4	9	88	148	14467	GATA4,IL3,FOXA2,LIF,NKX2-2,LEP,RUNX2,DRD2,GNAS
GO:0048663	neuron fate commitment	biological_process	4.342216911855637E-4	6	88	46	14467	PAX3,PAX7,FOXA2,NKX2-2,GSX1,WNT1
GO:0051093	negative regulation of developmental process	biological_process	5.634746982733668E-4	13	88	377	14467	POU5F1,GPRIN1,NF1,NODAL,FGF8,GDNF,IL3,DRD3,FOXA2,LIF,NKX2-2,MSX1,LMX1A
GO:0045761	regulation of adenylate cyclase activity	biological_process	6.388642059507721E-4	6	88	49	14467	NF1,PTH,DRD3,DRD2,GHRHR,GNAS
GO:0051339	regulation of lyase activity	biological_process	8.148162539648254E-4	6	88	51	14467	NF1,PTH,DRD3,DRD2,GHRHR,GNAS
GO:0031279	regulation of cyclase activity	biological_process	8.148162539648254E-4	6	88	51	14467	NF1,PTH,DRD3,DRD2,GHRHR,GNAS
GO:0030817	regulation of cAMP biosynthetic process	biological_process	0.0011515974048814746	6	88	54	14467	NF1,PTH,DRD3,DRD2,GHRHR,GNAS
GO:0030814	regulation of cAMP metabolic process	biological_process	0.0014337137130245746	6	88	56	14467	NF1,PTH,DRD3,DRD2,GHRHR,GNAS
GO:0051960	regulation of nervous system development	biological_process	0.0015018265679248594	8	88	129	14467	GPRIN1,NF1,GLI1,DRD3,FOXA2,NKX2-2,DRD2,LMX1A
GO:0051239	regulation of multicellular organismal process	biological_process	0.0016139322701142812	16	88	636	14467	GATA4,GPRIN1,NF1,GLI1,NODAL,IL3,DRD3,FOXA2,LIF,NKX2-2,LEP,RUNX2,DRD2,GHRHR,GNAS,LMX1A
GO:0030808	regulation of nucleotide biosynthetic process	biological_process	0.0017699838297226414	6	88	58	14467	NF1,PTH,DRD3,DRD2,GHRHR,GNAS
GO:0030802	regulation of cyclic nucleotide biosynthetic process	biological_process	0.0017699838297226414	6	88	58	14467	NF1,PTH,DRD3,DRD2,GHRHR,GNAS
GO:0006171	cAMP biosynthetic process	biological_process	0.0019608047788218243	6	88	59	14467	NF1,PTH,DRD3,DRD2,GHRHR,GNAS
GO:0051046	regulation of secretion	biological_process	0.0021327086301066054	7	88	94	14467	POU5F1,NF1,DRD3,LIF,LEP,DRD2,GHRHR
GO:0030902	hindbrain development	biological_process	0.0023929693040579208	6	88	61	14467	GPRIN1,GLI1,HOXB1,FOXA2,EN1,LMX1A
GO:0043473	pigmentation	biological_process	0.0023929693040579208	6	88	61	14467	NF1,PAX3,GCGR,EN1,TYR,DRD2
GO:0030799	regulation of cyclic nucleotide metabolic process	biological_process	0.0023929693040579208	6	88	61	14467	NF1,PTH,DRD3,DRD2,GHRHR,GNAS
GO:0048666	neuron development	biological_process	0.0026002652658453636	11	88	300	14467	GPRIN1,NTRK2,GDNF,EN1,LIF,PITX3,LEP,NEUROD2,DRD2,WNT3A,LMX1A
GO:0006140	regulation of nucleotide metabolic process	biological_process	0.002636513562591196	6	88	62	14467	NF1,PTH,DRD3,DRD2,GHRHR,GNAS
GO:0046058	cAMP metabolic process	biological_process	0.0031843912984297904	6	88	64	14467	NF1,PTH,DRD3,DRD2,GHRHR,GNAS
GO:0007166	cell surface receptor linked signal transduction	biological_process	0.003498100268293936	33	88	2436	14467	GPR143,OLFR70,GPRIN1,GABRQ,NTRK2,GCGR,PTH,PKD1,GLI1,NODAL,FGF8,SIX3,GDNF,WNT2,IL3,EGFR,DRD3,FOXH1,GNRHR,FSHR,NKX2-2,WNT10B,MC5R,BRS3,RUNX2,MSX1,WNT1,OLFR140,DRD2,ROR1,GHRHR,WNT3A,GNAS
GO:0007423	sensory organ development	biological_process	0.003629657085641016	10	88	250	14467	HMX2,WT1,NF1,NTRK2,FGF8,SIX3,FOXI1,FOXE3,WNT1,WNT3A
GO:0031281	positive regulation of cyclase activity	biological_process	0.0036701040728435034	5	88	37	14467	NF1,PTH,DRD3,GHRHR,GNAS
GO:0051349	positive regulation of lyase activity	biological_process	0.0036701040728435034	5	88	37	14467	NF1,PTH,DRD3,GHRHR,GNAS
GO:0045762	positive regulation of adenylate cyclase activity	biological_process	0.0036701040728435034	5	88	37	14467	NF1,PTH,DRD3,GHRHR,GNAS
GO:0021510	spinal cord development	biological_process	0.004801540098404232	5	88	39	14467	NF1,PAX3,PAX7,NKX2-2,GSX1
GO:0021527	spinal cord association neuron differentiation	biological_process	0.005674958464414305	3	88	6	14467	PAX3,PAX7,GSX1
GO:0014072	response to isoquinoline alkaloid	biological_process	0.005674958464414305	3	88	6	14467	GPRIN1,DRD3,DRD2
GO:0043278	response to morphine	biological_process	0.005674958464414305	3	88	6	14467	GPRIN1,DRD3,DRD2
GO:0007507	heart development	biological_process	0.005773927372510534	9	88	206	14467	GATA4,NF1,PAX3,PKD1,NODAL,FGF8,FOXH1,MSX1,WNT3A
GO:0009190	cyclic nucleotide biosynthetic process	biological_process	0.006382956729466848	6	88	72	14467	NF1,PTH,DRD3,DRD2,GHRHR,GNAS
GO:0045596	negative regulation of cell differentiation	biological_process	0.006555531615413832	8	88	157	14467	POU5F1,NF1,NODAL,DRD3,FOXA2,LIF,NKX2-2,LMX1A
GO:0045639	positive regulation of myeloid cell differentiation	biological_process	0.007599465203364059	4	88	20	14467	IL3,LIF,LEP,GNAS
GO:0007223	Wnt receptor signaling pathway, calcium modulating pathway	biological_process	0.007599465203364059	4	88	20	14467	WNT2,WNT10B,WNT1,WNT3A
GO:0050767	regulation of neurogenesis	biological_process	0.008721667980255095	7	88	116	14467	GPRIN1,NF1,DRD3,FOXA2,NKX2-2,DRD2,LMX1A
GO:0045637	regulation of myeloid cell differentiation	biological_process	0.009900829599180844	5	88	45	14467	NF1,IL3,LIF,LEP,GNAS
GO:0007188	G-protein signaling, coupled to cAMP nucleotide second messenger	biological_process	0.011055293978138854	5	88	46	14467	PTH,DRD3,DRD2,GHRHR,GNAS
GO:0021543	pallium development	biological_process	0.011055293978138854	5	88	46	14467	GPRIN1,NF1,FGF8,WNT3A,LMX1A
GO:0001947	heart looping	biological_process	0.011367571796063127	4	88	22	14467	GATA4,NODAL,FGF8,WNT3A
GO:0021532	neural tube patterning	biological_process	0.011367571796063127	4	88	22	14467	PAX7,FOXA2,EN1,WNT1
GO:0030099	myeloid cell differentiation	biological_process	0.012837252765708154	7	88	123	14467	HBA-X,HOXB7,NF1,IL3,LIF,LEP,GNAS
GO:0021983	pituitary gland development	biological_process	0.013696967738733249	4	88	23	14467	GLI1,GSX1,DRD2,GHRHR
GO:0007167	enzyme linked receptor protein signaling pathway	biological_process	0.014745326785838446	10	88	293	14467	NTRK2,NODAL,FGF8,GDNF,EGFR,FOXH1,RUNX2,MSX1,ROR1,GHRHR
GO:0007187	G-protein signaling, coupled to cyclic nucleotide second messenger	biological_process	0.015160388043376388	5	88	49	14467	PTH,DRD3,DRD2,GHRHR,GNAS
GO:0009187	cyclic nucleotide metabolic process	biological_process	0.015666238929040014	6	88	84	14467	NF1,PTH,DRD3,DRD2,GHRHR,GNAS
GO:0016481	negative regulation of transcription	biological_process	0.016591222258905622	10	88	297	14467	HBA-X,POU5F1,WT1,PAX3,TWIST2,NODAL,SIX3,FOXH1,MSX1,MYF6
GO:0021915	neural tube development	biological_process	0.016774446839374336	6	88	85	14467	NF1,PAX3,PAX7,FOXA2,EN1,WNT1
GO:0042221	response to chemical stimulus	biological_process	0.019026233384256266	15	88	684	14467	NANOS2,POU5F1,GATA4,GPRIN1,NF1,GPX5,APCS,DRD3,EPX,LEP,PLAU,MSX1,DRD2,GHRHR,GNAS
GO:0051094	positive regulation of developmental process	biological_process	0.019155942787833037	11	88	370	14467	GATA4,GPRIN1,NF1,IL3,FOXA2,LIF,NKX2-2,LEP,RUNX2,DRD2,GNAS
GO:0021515	cell differentiation in spinal cord	biological_process	0.019386179836726615	4	88	25	14467	PAX3,PAX7,NKX2-2,GSX1
GO:0019933	cAMP-mediated signaling	biological_process	0.020368662518705817	5	88	52	14467	PTH,DRD3,DRD2,GHRHR,GNAS
GO:0060284	regulation of cell development	biological_process	0.02140854193236572	7	88	133	14467	GPRIN1,NF1,DRD3,FOXA2,NKX2-2,DRD2,LMX1A
GO:0021984	adenohypophysis development	biological_process	0.023521357460773922	3	88	9	14467	GSX1,DRD2,GHRHR
GO:0021871	forebrain regionalization	biological_process	0.023521357460773922	3	88	9	14467	FGF8,SIX3,WNT1
GO:0007612	learning	biological_process	0.02454974417421758	5	88	54	14467	GPRIN1,NF1,DRD3,NEUROD2,DRD2
GO:0010629	negative regulation of gene expression	biological_process	0.02611315987868348	10	88	313	14467	HBA-X,POU5F1,WT1,PAX3,TWIST2,NODAL,SIX3,FOXH1,MSX1,MYF6
GO:0002761	regulation of myeloid leukocyte differentiation	biological_process	0.026646846946367545	4	88	27	14467	NF1,IL3,LIF,GNAS
GO:0008542	visual learning	biological_process	0.026646846946367545	4	88	27	14467	GPRIN1,NF1,DRD3,DRD2
GO:0019935	cyclic-nucleotide-mediated signaling	biological_process	0.026876084583639385	5	88	55	14467	PTH,DRD3,DRD2,GHRHR,GNAS
GO:0007517	muscle organ development	biological_process	0.028541964223158526	8	88	192	14467	GATA4,NF1,PAX3,PAX7,LIF,MSX1,MYF6,MYOG
GO:0045934	negative regulation of nucleobase, nucleoside, nucleotide and nucleic acid metabolic process	biological_process	0.0299198187895838	10	88	318	14467	HBA-X,POU5F1,WT1,PAX3,TWIST2,NODAL,SIX3,FOXH1,MSX1,MYF6
GO:0010578	regulation of adenylate cyclase activity involved in G-protein signaling	biological_process	0.03094400676217828	4	88	28	14467	PTH,DRD3,GHRHR,GNAS
GO:0007189	activation of adenylate cyclase activity by G-protein signaling pathway	biological_process	0.03094400676217828	4	88	28	14467	PTH,DRD3,GHRHR,GNAS
GO:0007632	visual behavior	biological_process	0.03094400676217828	4	88	28	14467	GPRIN1,NF1,DRD3,DRD2
GO:0010579	positive regulation of adenylate cyclase activity by G-protein signaling pathway	biological_process	0.03094400676217828	4	88	28	14467	PTH,DRD3,GHRHR,GNAS
GO:0001708	cell fate specification	biological_process	0.03204118656437044	5	88	57	14467	FGF8,SIX3,GDNF,FOXA2,NKX2-2
GO:0009953	dorsal/ventral pattern formation	biological_process	0.03204118656437044	5	88	57	14467	PAX7,GLI1,FGF8,FOXA2,EN1
GO:0010558	negative regulation of macromolecule biosynthetic process	biological_process	0.04105368479586653	10	88	330	14467	HBA-X,POU5F1,WT1,PAX3,TWIST2,NODAL,SIX3,FOXH1,MSX1,MYF6
GO:0051049	regulation of transport	biological_process	0.04108791891532852	8	88	202	14467	POU5F1,NF1,DRD3,LIF,PITX3,LEP,DRD2,GHRHR
GO:0003007	heart morphogenesis	biological_process	0.04466403663948241	5	88	61	14467	GATA4,NODAL,FGF8,MSX1,WNT3A
GO:0021516	dorsal spinal cord development	biological_process	0.04579692294066205	3	88	11	14467	PAX3,PAX7,GSX1
GO:0048646	anatomical structure formation involved in morphogenesis	biological_process	0.046647684038136156	10	88	335	14467	POU5F1,GATA4,NF1,PAX3,NODAL,FGF8,GDNF,HOXB1,FOXA2,WNT3A
GO:0046883	regulation of hormone secretion	biological_process	0.0468957948008962	4	88	31	14467	LIF,LEP,DRD2,GHRHR
GO:0032922	circadian regulation of gene expression	biological_process	0.04836224331496041	2	88	2	14467	DRD3,DRD2
GO:0035054	embryonic heart tube anterior/posterior pattern formation	biological_process	0.04836224331496041	2	88	2	14467	GATA4,FOXH1
GO:0031327	negative regulation of cellular biosynthetic process	biological_process	0.04906152535270685	10	88	337	14467	HBA-X,POU5F1,WT1,PAX3,TWIST2,NODAL,SIX3,FOXH1,MSX1,MYF6
