# Supplementary material for: Tissue-Specific Functional Networks for Prioritizing Phenotype and Disease Genes
Source: PLoS Comput Biol. 2012 Sep 27;8(9):e1002694. doi: 10.1371/journal.pcbi.1002694 (PMC3459891; doi:10.1371/journal.pcbi.1002694)
Supplement: Dataset S3 — Functional enrichment of top 100 changed genes for each tissue-specific network. (ZIP) [file pcbi.1002694.s003.zip › enrichment_result/global_outer_nuclear_layer_retina_layer.txt]

GO:0030900	forebrain development	biological_process	7.199069000870201E-5	9	75	150	14467	GSX2,GPRIN1,GSX1,WNT1,SOX1,DRD2,GHRHR,WNT3A,LMX1A
GO:0007420	brain development	biological_process	4.8094538180363215E-4	10	75	245	14467	GSX2,GPRIN1,HOXB1,GSX1,WNT1,SOX1,DRD2,GHRHR,WNT3A,LMX1A
GO:0022414	reproductive process	biological_process	0.0013512904515889145	13	75	497	14467	ACR,GPRIN1,ODF1,FSCN3,ADAD1,THEG,HOXA13,AMH,SPAM1,TSSK2,GJA10,ZAN,GHRHR
GO:0000003	reproduction	biological_process	0.0014448979331141594	13	75	500	14467	ACR,GPRIN1,ODF1,FSCN3,ADAD1,THEG,HOXA13,AMH,SPAM1,TSSK2,GJA10,ZAN,GHRHR
GO:0007417	central nervous system development	biological_process	0.004769609037180066	10	75	316	14467	GSX2,GPRIN1,HOXB1,GSX1,WNT1,SOX1,DRD2,GHRHR,WNT3A,LMX1A
GO:0021984	adenohypophysis development	biological_process	0.010366200554996093	3	75	9	14467	GSX1,DRD2,GHRHR
GO:0021537	telencephalon development	biological_process	0.01715434564240828	5	75	63	14467	GSX2,GPRIN1,DRD2,WNT3A,LMX1A
GO:0021536	diencephalon development	biological_process	0.01777777757283598	4	75	31	14467	GSX1,WNT1,DRD2,GHRHR
GO:0007193	inhibition of adenylate cyclase activity by G-protein signaling	biological_process	0.03477107910455883	3	75	13	14467	CHRM4,GPR44,DRD2
GO:0030154	cell differentiation	biological_process	0.0486572191849355	20	75	1495	14467	MSGN1,NEUROG3,MADCAM1,GSX2,GPRIN1,ODF1,FSCN3,DLL3,ADAD1,THEG,IL3,FGF15,GSX1,WNT1,SOX1,DRD2,TSSK2,GHRHR,WNT3A,LMX1A
