# Supplementary material for: Tissue-Specific Functional Networks for Prioritizing Phenotype and Disease Genes
Source: PLoS Comput Biol. 2012 Sep 27;8(9):e1002694. doi: 10.1371/journal.pcbi.1002694 (PMC3459891; doi:10.1371/journal.pcbi.1002694)
Supplement: Dataset S3 — Functional enrichment of top 100 changed genes for each tissue-specific network. (ZIP) [file pcbi.1002694.s003.zip › enrichment_result/global_pyloric_antrum.txt]

GO:0048731	system development	biological_process	3.4120555656493603E-12	44	94	1922	14467	SLC1A2,GNAQ,SMYD1,CRHR2,NEUROG3,NANOS2,GCM2,TFDP1,RASGRF1,FGF3,SCN8A,GPRIN1,NRXN1,ERCC2,NF1,PAX3,SIM1,NTRK2,RUNX1,CHRNB2,NODAL,SIX3,NTRK3,EDA,EGFR,OVOL1,FOXH1,GRIN2B,CACNA1A,TRP73,PAX6,FGFR2,MMP14,RUNX2,NEUROD2,WHRN,TGFBR2,NEUROG1,HOXD13,TGFA,FASL,PAX9,GNAS,NKX2-3
GO:0048856	anatomical structure development	biological_process	7.27596964437036E-12	45	94	2056	14467	SLC1A2,GNAQ,SMYD1,CRHR2,NEUROG3,NANOS2,GCM2,TFDP1,RASGRF1,FGF3,SCN8A,GPRIN1,NRXN1,ERCC2,NF1,PAX3,SIM1,NTRK2,RUNX1,CHRNB2,NODAL,SIX3,NTRK3,EDA,EGFR,OVOL1,FOXH1,GRIN2B,CACNA1A,NEURL1A,TRP73,PAX6,FGFR2,MMP14,RUNX2,NEUROD2,WHRN,TGFBR2,NEUROG1,HOXD13,TGFA,FASL,PAX9,GNAS,NKX2-3
GO:0048513	organ development	biological_process	2.353285396970065E-11	39	94	1574	14467	SLC1A2,GNAQ,SMYD1,CRHR2,NEUROG3,NANOS2,GCM2,TFDP1,FGF3,SCN8A,GPRIN1,ERCC2,NF1,PAX3,NTRK2,RUNX1,CHRNB2,NODAL,SIX3,EDA,EGFR,OVOL1,FOXH1,GRIN2B,CACNA1A,TRP73,PAX6,FGFR2,MMP14,RUNX2,WHRN,TGFBR2,NEUROG1,HOXD13,TGFA,FASL,PAX9,GNAS,NKX2-3
GO:0007275	multicellular organismal development	biological_process	9.129398661788586E-11	47	94	2402	14467	SLC1A2,GNAQ,SMYD1,CRHR2,NEUROG3,NANOS2,GCM2,TFDP1,RASGRF1,FGF3,SCN8A,GPRIN1,NRXN1,ERCC2,NF1,PAX3,SIM1,NTRK2,RUNX1,CHRNB2,NODAL,SIX3,NTRK3,EDA,EGFR,OVOL1,FOXH1,GRIN2B,CACNA1A,TRP73,PAX6,SEBOX,FGFR2,MMP14,FOXN1,RUNX2,NEUROD2,WHRN,TGFBR2,NEUROG1,HOXD13,TGFA,MDFI,FASL,PAX9,GNAS,NKX2-3
GO:0032502	developmental process	biological_process	5.323435933375232E-10	50	94	2840	14467	SLC1A2,GNAQ,SMYD1,CRHR2,NEUROG3,NANOS2,GCM2,TFDP1,RASGRF1,FGF3,SCN8A,GPRIN1,NRXN1,ERCC2,NF1,PAX3,SIM1,NTRK2,RUNX1,CHRNB2,NODAL,SIX3,NTRK3,EDA,EGFR,OVOL1,FOXH1,GRIN2B,SLC45A2,CACNA1A,NEURL1A,TRP73,PAX6,SEBOX,FGFR2,MMP14,FOXN1,RUNX2,NEUROD2,WHRN,HRK,TGFBR2,NEUROG1,HOXD13,TGFA,MDFI,FASL,PAX9,GNAS,NKX2-3
GO:0009653	anatomical structure morphogenesis	biological_process	3.675129094539351E-9	31	94	1151	14467	GNAQ,CRHR2,NEUROG3,FGF3,GPRIN1,ERCC2,NF1,PAX3,NTRK2,RUNX1,CHRNB2,NODAL,SIX3,NTRK3,EDA,EGFR,CACNA1A,NEURL1A,TRP73,PAX6,FGFR2,MMP14,RUNX2,TGFBR2,NEUROG1,HOXD13,TGFA,FASL,PAX9,GNAS,NKX2-3
GO:0048869	cellular developmental process	biological_process	1.925904817762282E-8	35	94	1568	14467	GNAQ,NEUROG3,NANOS2,GCM2,RASGRF1,FGF3,GPRIN1,ERCC2,NF1,PAX3,SIM1,NTRK2,RUNX1,CHRNB2,NODAL,SIX3,NTRK3,EDA,EGFR,CACNA1A,NEURL1A,TRP73,PAX6,SEBOX,FGFR2,FOXN1,RUNX2,NEUROD2,WHRN,TGFBR2,NEUROG1,MDFI,FASL,GNAS,NKX2-3
GO:0030154	cell differentiation	biological_process	2.559244659292261E-8	34	94	1495	14467	GNAQ,NEUROG3,NANOS2,GCM2,RASGRF1,FGF3,GPRIN1,ERCC2,NF1,PAX3,SIM1,NTRK2,RUNX1,CHRNB2,NODAL,SIX3,NTRK3,EDA,CACNA1A,NEURL1A,TRP73,PAX6,SEBOX,FGFR2,FOXN1,RUNX2,NEUROD2,WHRN,TGFBR2,NEUROG1,MDFI,FASL,GNAS,NKX2-3
GO:0008283	cell proliferation	biological_process	3.150884352563192E-8	22	94	598	14467	NANOS2,RASGRF1,FGF3,ERCC2,NF1,PAX3,CHRNB2,NODAL,CDK4,NPM1,EGFR,CSE1L,PAX6,FGFR2,TYR,FOXN1,PLAU,RUNX2,TGFBR2,HOXD13,TGFA,NKX2-3
GO:0007399	nervous system development	biological_process	8.131875025044508E-7	23	94	779	14467	SLC1A2,GNAQ,NEUROG3,RASGRF1,GPRIN1,NRXN1,ERCC2,NF1,PAX3,SIM1,NTRK2,RUNX1,CHRNB2,SIX3,NTRK3,CACNA1A,TRP73,PAX6,FGFR2,NEUROD2,WHRN,TGFBR2,NEUROG1
GO:0048518	positive regulation of biological process	biological_process	9.27261757704036E-7	28	94	1172	14467	SLC1A2,NEUROG3,NFATC2,TFDP1,GPRIN1,NF1,PAX3,RUNX1,CHRNB2,NODAL,SIX3,NTRK3,NPM1,EDA,HNF4A,EGFR,FOXH1,TRP73,PAX6,FGFR2,RUNX2,TGFBR2,NEUROG1,HOXD13,FASL,PAX9,GNAS,NKX2-3
GO:0032501	multicellular organismal process	biological_process	9.97293446355319E-7	56	94	4218	14467	SLC1A2,PTAFR,GNAQ,SMYD1,CRHR2,NEUROG3,NANOS2,GCM2,RHO,NFATC2,OLFR70,TFDP1,RASGRF1,FGF3,SCN8A,GPRIN1,NRXN1,ERCC2,NF1,PAX3,SIM1,NTRK2,RUNX1,CHRNB2,NODAL,SIX3,NTRK3,EDA,CAMK4,EGFR,OVOL1,FOXH1,GRIN2B,SYN2,SLC45A2,CACNA1A,NEURL1A,TRP73,PAX6,SEBOX,OLFR66,FGFR2,MMP14,FOXN1,RUNX2,NEUROD2,WHRN,TGFBR2,NEUROG1,HOXD13,TGFA,MDFI,FASL,PAX9,GNAS,NKX2-3
GO:0065007	biological regulation	biological_process	2.7748198275144947E-6	72	94	6717	14467	SLC1A2,PTAFR,GNAQ,SMYD1,CRHR2,NEUROG3,NANOS2,GCM2,RHO,NFATC2,OLFR70,TFDP1,RASGRF1,GPRIN1,NRXN1,HTR4,ERCC2,NF1,PAX3,SIM1,NTRK2,KCNJ6,RUNX1,CHRNB2,CHRM1,CASR,NODAL,CDK4,RBPJL,SIX3,NTRK3,HTR1A,NPM1,EDA,NRAS,CAMK4,HNF4A,EGFR,OVOL1,SSRP1,FOXH1,GNRHR,ADRA2C,GRIN2B,SYN2,CACNA1A,TRP73,PAX6,SEBOX,OLFR66,FGFR2,CCKBR,OPRM1,CHRNG,FOXN1,PCNA,PLAU,RUNX2,NEUROD2,TARDBP,ELK4,HTR5A,HRK,TGFBR2,NEUROG1,HOXD13,PARP1…
GO:0009887	organ morphogenesis	biological_process	3.907274397282428E-6	22	94	771	14467	CRHR2,NEUROG3,FGF3,ERCC2,NF1,PAX3,NTRK2,RUNX1,NODAL,SIX3,EDA,TRP73,PAX6,FGFR2,RUNX2,TGFBR2,NEUROG1,TGFA,FASL,PAX9,GNAS,NKX2-3
GO:0048522	positive regulation of cellular process	biological_process	7.26838616149332E-6	25	94	1031	14467	NEUROG3,NFATC2,TFDP1,GPRIN1,NF1,PAX3,CHRNB2,NODAL,SIX3,NTRK3,NPM1,HNF4A,EGFR,FOXH1,TRP73,PAX6,FGFR2,RUNX2,TGFBR2,NEUROG1,HOXD13,FASL,PAX9,GNAS,NKX2-3
GO:0045893	positive regulation of transcription, DNA-dependent	biological_process	1.0245004067334657E-5	15	94	353	14467	NEUROG3,NFATC2,TFDP1,GPRIN1,PAX3,NODAL,SIX3,HNF4A,FOXH1,TRP73,PAX6,RUNX2,HOXD13,PAX9,NKX2-3
GO:0051254	positive regulation of RNA metabolic process	biological_process	1.0642701473500049E-5	15	94	354	14467	NEUROG3,NFATC2,TFDP1,GPRIN1,PAX3,NODAL,SIX3,HNF4A,FOXH1,TRP73,PAX6,RUNX2,HOXD13,PAX9,NKX2-3
GO:0031323	regulation of cellular metabolic process	biological_process	1.0949374656355862E-5	39	94	2396	14467	GNAQ,SMYD1,NEUROG3,NANOS2,GCM2,NFATC2,TFDP1,GPRIN1,ERCC2,NF1,PAX3,SIM1,RUNX1,CHRNB2,NODAL,RBPJL,SIX3,NPM1,HNF4A,EGFR,OVOL1,SSRP1,FOXH1,CACNA1A,TRP73,PAX6,SEBOX,OPRM1,FOXN1,PCNA,RUNX2,NEUROD2,TARDBP,ELK4,NEUROG1,HOXD13,PAX9,GNAS,NKX2-3
GO:0031326	regulation of cellular biosynthetic process	biological_process	1.3660941321703558E-5	37	94	2200	14467	GNAQ,SMYD1,NEUROG3,NANOS2,GCM2,NFATC2,TFDP1,GPRIN1,ERCC2,NF1,PAX3,SIM1,RUNX1,NODAL,RBPJL,SIX3,NPM1,HNF4A,OVOL1,SSRP1,FOXH1,CACNA1A,TRP73,PAX6,SEBOX,OPRM1,FOXN1,PCNA,RUNX2,NEUROD2,TARDBP,ELK4,NEUROG1,HOXD13,PAX9,GNAS,NKX2-3
GO:0019222	regulation of metabolic process	biological_process	1.3779423431034276E-5	40	94	2525	14467	GNAQ,SMYD1,NEUROG3,NANOS2,GCM2,NFATC2,TFDP1,GPRIN1,ERCC2,NF1,PAX3,SIM1,NTRK2,RUNX1,CHRNB2,NODAL,RBPJL,SIX3,NPM1,HNF4A,EGFR,OVOL1,SSRP1,FOXH1,CACNA1A,TRP73,PAX6,SEBOX,OPRM1,FOXN1,PCNA,RUNX2,NEUROD2,TARDBP,ELK4,NEUROG1,HOXD13,PAX9,GNAS,NKX2-3
GO:0009889	regulation of biosynthetic process	biological_process	1.4359813456696521E-5	37	94	2204	14467	GNAQ,SMYD1,NEUROG3,NANOS2,GCM2,NFATC2,TFDP1,GPRIN1,ERCC2,NF1,PAX3,SIM1,RUNX1,NODAL,RBPJL,SIX3,NPM1,HNF4A,OVOL1,SSRP1,FOXH1,CACNA1A,TRP73,PAX6,SEBOX,OPRM1,FOXN1,PCNA,RUNX2,NEUROD2,TARDBP,ELK4,NEUROG1,HOXD13,PAX9,GNAS,NKX2-3
GO:0007417	central nervous system development	biological_process	2.008532271785349E-5	14	94	316	14467	SLC1A2,GNAQ,GPRIN1,ERCC2,NF1,PAX3,RUNX1,CHRNB2,SIX3,CACNA1A,TRP73,PAX6,FGFR2,TGFBR2
GO:0050789	regulation of biological process	biological_process	3.185850880167351E-5	68	94	6376	14467	SLC1A2,PTAFR,GNAQ,SMYD1,CRHR2,NEUROG3,NANOS2,GCM2,RHO,NFATC2,OLFR70,TFDP1,RASGRF1,GPRIN1,HTR4,ERCC2,NF1,PAX3,SIM1,NTRK2,RUNX1,CHRNB2,CHRM1,CASR,NODAL,CDK4,RBPJL,SIX3,NTRK3,HTR1A,NPM1,EDA,NRAS,CAMK4,HNF4A,EGFR,OVOL1,SSRP1,FOXH1,GNRHR,ADRA2C,GRIN2B,CACNA1A,TRP73,PAX6,SEBOX,OLFR66,FGFR2,CCKBR,OPRM1,FOXN1,PCNA,PLAU,RUNX2,NEUROD2,TARDBP,ELK4,HTR5A,HRK,TGFBR2,NEUROG1,HOXD13,PARP1,GALR1,FASL,PAX9,GNAS,N…
GO:0080090	regulation of primary metabolic process	biological_process	4.087146095842761E-5	38	94	2399	14467	GNAQ,SMYD1,NEUROG3,NANOS2,GCM2,NFATC2,TFDP1,GPRIN1,ERCC2,NF1,PAX3,SIM1,RUNX1,CHRNB2,NODAL,RBPJL,SIX3,NPM1,HNF4A,EGFR,OVOL1,SSRP1,FOXH1,TRP73,PAX6,SEBOX,OPRM1,FOXN1,PCNA,RUNX2,NEUROD2,TARDBP,ELK4,NEUROG1,HOXD13,PAX9,GNAS,NKX2-3
GO:0031328	positive regulation of cellular biosynthetic process	biological_process	4.46321864352658E-5	16	94	455	14467	NEUROG3,NFATC2,TFDP1,GPRIN1,PAX3,NODAL,SIX3,NPM1,HNF4A,FOXH1,TRP73,PAX6,RUNX2,HOXD13,PAX9,NKX2-3
GO:0045941	positive regulation of transcription	biological_process	4.589786705603155E-5	15	94	395	14467	NEUROG3,NFATC2,TFDP1,GPRIN1,PAX3,NODAL,SIX3,HNF4A,FOXH1,TRP73,PAX6,RUNX2,HOXD13,PAX9,NKX2-3
GO:0009891	positive regulation of biosynthetic process	biological_process	4.7437885721884935E-5	16	94	457	14467	NEUROG3,NFATC2,TFDP1,GPRIN1,PAX3,NODAL,SIX3,NPM1,HNF4A,FOXH1,TRP73,PAX6,RUNX2,HOXD13,PAX9,NKX2-3
GO:0050794	regulation of cellular process	biological_process	5.097797481415965E-5	66	94	6122	14467	PTAFR,GNAQ,SMYD1,CRHR2,NEUROG3,NANOS2,GCM2,RHO,NFATC2,OLFR70,TFDP1,RASGRF1,GPRIN1,HTR4,ERCC2,NF1,PAX3,SIM1,NTRK2,RUNX1,CHRNB2,CHRM1,CASR,NODAL,CDK4,RBPJL,SIX3,NTRK3,HTR1A,NPM1,EDA,NRAS,CAMK4,HNF4A,EGFR,OVOL1,SSRP1,FOXH1,GNRHR,ADRA2C,GRIN2B,CACNA1A,TRP73,PAX6,SEBOX,OLFR66,FGFR2,CCKBR,OPRM1,FOXN1,PCNA,PLAU,RUNX2,NEUROD2,TARDBP,ELK4,HTR5A,HRK,TGFBR2,NEUROG1,HOXD13,GALR1,FASL,PAX9,GNAS,NKX2-3
GO:0007267	cell-cell signaling	biological_process	5.831476533388037E-5	14	94	344	14467	RASGRF1,FGF3,GPRIN1,NRXN1,ERCC2,NF1,NTRK2,CHRNB2,SIX3,CAMK4,GRIN2B,SYN2,CACNA1A,FGFR2
GO:0019219	regulation of nucleobase, nucleoside, nucleotide and nucleic acid metabolic process	biological_process	5.84059599859951E-5	35	94	2107	14467	GNAQ,SMYD1,NEUROG3,GCM2,NFATC2,TFDP1,GPRIN1,ERCC2,NF1,PAX3,SIM1,RUNX1,NODAL,RBPJL,SIX3,NPM1,HNF4A,OVOL1,SSRP1,FOXH1,TRP73,PAX6,SEBOX,OPRM1,FOXN1,PCNA,RUNX2,NEUROD2,TARDBP,ELK4,NEUROG1,HOXD13,PAX9,GNAS,NKX2-3
GO:0010628	positive regulation of gene expression	biological_process	5.978845077126128E-5	15	94	403	14467	NEUROG3,NFATC2,TFDP1,GPRIN1,PAX3,NODAL,SIX3,HNF4A,FOXH1,TRP73,PAX6,RUNX2,HOXD13,PAX9,NKX2-3
GO:0048468	cell development	biological_process	6.880460294986784E-5	20	94	748	14467	GNAQ,RASGRF1,GPRIN1,ERCC2,NF1,PAX3,NTRK2,RUNX1,CHRNB2,NODAL,NTRK3,CACNA1A,NEURL1A,TRP73,PAX6,RUNX2,NEUROD2,WHRN,NEUROG1,FASL
GO:0022603	regulation of anatomical structure morphogenesis	biological_process	7.242029039287789E-5	10	94	153	14467	CRHR2,GPRIN1,NF1,RUNX1,CHRNB2,NODAL,NTRK3,CACNA1A,PAX6,RUNX2
GO:0045935	positive regulation of nucleobase, nucleoside, nucleotide and nucleic acid metabolic process	biological_process	8.51471386422598E-5	15	94	414	14467	NEUROG3,NFATC2,TFDP1,GPRIN1,PAX3,NODAL,SIX3,HNF4A,FOXH1,TRP73,PAX6,RUNX2,HOXD13,PAX9,NKX2-3
GO:0022008	neurogenesis	biological_process	1.1095031363818549E-4	16	94	486	14467	GNAQ,RASGRF1,GPRIN1,ERCC2,NF1,PAX3,NTRK2,RUNX1,CHRNB2,NTRK3,CACNA1A,TRP73,PAX6,NEUROD2,WHRN,NEUROG1
GO:0042127	regulation of cell proliferation	biological_process	1.1630953984383726E-4	15	94	424	14467	NANOS2,NF1,PAX3,CHRNB2,NODAL,CDK4,NPM1,EGFR,PAX6,FGFR2,PLAU,RUNX2,TGFBR2,HOXD13,NKX2-3
GO:0010557	positive regulation of macromolecule biosynthetic process	biological_process	1.6718811812517997E-4	15	94	436	14467	NEUROG3,NFATC2,TFDP1,GPRIN1,PAX3,NODAL,SIX3,HNF4A,FOXH1,TRP73,PAX6,RUNX2,HOXD13,PAX9,NKX2-3
GO:0045944	positive regulation of transcription from RNA polymerase II promoter	biological_process	1.7538364918830108E-4	13	94	318	14467	NEUROG3,NFATC2,GPRIN1,PAX3,NODAL,SIX3,HNF4A,FOXH1,PAX6,RUNX2,HOXD13,PAX9,NKX2-3
GO:0031325	positive regulation of cellular metabolic process	biological_process	2.861402584878657E-4	16	94	521	14467	NEUROG3,NFATC2,TFDP1,GPRIN1,PAX3,NODAL,SIX3,NPM1,HNF4A,FOXH1,TRP73,PAX6,RUNX2,HOXD13,PAX9,NKX2-3
GO:0048699	generation of neurons	biological_process	2.9828333583186426E-4	15	94	456	14467	GNAQ,RASGRF1,GPRIN1,NF1,PAX3,NTRK2,RUNX1,CHRNB2,NTRK3,CACNA1A,TRP73,PAX6,NEUROD2,WHRN,NEUROG1
GO:0009893	positive regulation of metabolic process	biological_process	4.6351308462137363E-4	16	94	540	14467	NEUROG3,NFATC2,TFDP1,GPRIN1,PAX3,NODAL,SIX3,NPM1,HNF4A,FOXH1,TRP73,PAX6,RUNX2,HOXD13,PAX9,NKX2-3
GO:0042391	regulation of membrane potential	biological_process	5.139163634430055E-4	8	94	105	14467	GNAQ,GPRIN1,ERCC2,NF1,CHRNB2,GRIN2B,CACNA1A,CHRNG
GO:0030182	neuron differentiation	biological_process	5.17722375222651E-4	14	94	411	14467	GNAQ,RASGRF1,GPRIN1,PAX3,NTRK2,RUNX1,CHRNB2,NTRK3,CACNA1A,TRP73,PAX6,NEUROD2,WHRN,NEUROG1
GO:0048732	gland development	biological_process	5.944563027910499E-4	8	94	107	14467	GCM2,NF1,EDA,EGFR,PAX6,FGFR2,HOXD13,NKX2-3
GO:0007420	brain development	biological_process	6.91262663085188E-4	11	94	245	14467	SLC1A2,GNAQ,GPRIN1,NF1,CHRNB2,SIX3,CACNA1A,TRP73,PAX6,FGFR2,TGFBR2
GO:0048666	neuron development	biological_process	6.990263090625222E-4	12	94	300	14467	GNAQ,RASGRF1,GPRIN1,NTRK2,RUNX1,CHRNB2,NTRK3,CACNA1A,TRP73,PAX6,NEUROD2,WHRN
GO:0007610	behavior	biological_process	0.0012210700959269774	13	94	377	14467	SLC1A2,PTAFR,GNAQ,SCN8A,GPRIN1,NF1,NTRK2,RUNX1,CHRNB2,GRIN2B,CACNA1A,OPRM1,NEUROD2
GO:0010604	positive regulation of macromolecule metabolic process	biological_process	0.001265650780558049	15	94	511	14467	NEUROG3,NFATC2,TFDP1,GPRIN1,PAX3,NODAL,SIX3,HNF4A,FOXH1,TRP73,PAX6,RUNX2,HOXD13,PAX9,NKX2-3
GO:0007431	salivary gland development	biological_process	0.0020931808708178866	4	94	14	14467	EDA,EGFR,PAX6,FGFR2
GO:0048646	anatomical structure formation involved in morphogenesis	biological_process	0.0022351144194188034	12	94	335	14467	CRHR2,FGF3,ERCC2,NF1,PAX3,RUNX1,NODAL,CACNA1A,NEURL1A,FGFR2,TGFBR2,TGFA
GO:0006139	nucleobase, nucleoside, nucleotide and nucleic acid metabolic process	biological_process	0.0024119698547079307	40	94	3037	14467	GNAQ,SMYD1,NEUROG3,GCM2,NFATC2,TFDP1,GPRIN1,RBMXRT,ERCC2,NF1,PAX3,SF3A3,SIM1,RUNX1,MAGOH,NODAL,RBPJL,SIX3,NPM1,HNF4A,OVOL1,SSRP1,FOXH1,TRP73,PAX6,SEBOX,OPRM1,FOXN1,PCNA,SYNCRIP,RUNX2,NEUROD2,TARDBP,ELK4,NEUROG1,HOXD13,PARP1,PAX9,GNAS,NKX2-3
GO:0008284	positive regulation of cell proliferation	biological_process	0.002475326272901182	10	94	224	14467	NF1,PAX3,CHRNB2,NODAL,NPM1,EGFR,PAX6,FGFR2,RUNX2,TGFBR2
GO:0050793	regulation of developmental process	biological_process	0.0027634493323945197	19	94	858	14467	GNAQ,CRHR2,GCM2,GPRIN1,ERCC2,NF1,RUNX1,CHRNB2,NODAL,NTRK3,CACNA1A,TRP73,PAX6,FGFR2,RUNX2,HRK,TGFBR2,FASL,GNAS
GO:0019226	transmission of nerve impulse	biological_process	0.003139993075316969	10	94	230	14467	RASGRF1,GPRIN1,NRXN1,ERCC2,NF1,CHRNB2,CAMK4,GRIN2B,SYN2,CACNA1A
GO:0016070	RNA metabolic process	biological_process	0.003176449150780023	34	94	2364	14467	SMYD1,NEUROG3,GCM2,NFATC2,TFDP1,GPRIN1,RBMXRT,ERCC2,PAX3,SF3A3,SIM1,RUNX1,MAGOH,NODAL,RBPJL,SIX3,NPM1,HNF4A,OVOL1,SSRP1,FOXH1,TRP73,PAX6,SEBOX,FOXN1,SYNCRIP,RUNX2,NEUROD2,TARDBP,ELK4,NEUROG1,HOXD13,PAX9,NKX2-3
GO:0007270	nerve-nerve synaptic transmission	biological_process	0.0032793400497996136	5	94	34	14467	GPRIN1,NF1,CHRNB2,CAMK4,CACNA1A
GO:0043473	pigmentation	biological_process	0.003506919914325347	6	94	61	14467	GNAQ,NF1,PAX3,EDA,SLC45A2,TYR
GO:0010467	gene expression	biological_process	0.0038602712493862757	38	94	2850	14467	SMYD1,NEUROG3,NANOS2,GCM2,NFATC2,TFDP1,GPRIN1,RBMXRT,ERCC2,PAX3,SF3A3,SIM1,RUNX1,MAGOH,GSPT1,NODAL,RBPJL,SIX3,NPM1,EDA,HNF4A,OVOL1,SSRP1,FOXH1,TRP73,PAX6,SEBOX,MMP14,FOXN1,SYNCRIP,RUNX2,NEUROD2,TARDBP,ELK4,NEUROG1,HOXD13,PAX9,NKX2-3
GO:0051252	regulation of RNA metabolic process	biological_process	0.0038694260563173766	30	94	1943	14467	SMYD1,NEUROG3,GCM2,NFATC2,TFDP1,GPRIN1,ERCC2,PAX3,SIM1,RUNX1,NODAL,RBPJL,SIX3,NPM1,HNF4A,OVOL1,SSRP1,FOXH1,TRP73,PAX6,SEBOX,FOXN1,RUNX2,NEUROD2,TARDBP,ELK4,NEUROG1,HOXD13,PAX9,NKX2-3
GO:0021537	telencephalon development	biological_process	0.0042468415766548405	6	94	63	14467	SLC1A2,GPRIN1,NF1,SIX3,TRP73,PAX6
GO:0045165	cell fate commitment	biological_process	0.004572172173888268	8	94	140	14467	FGF3,PAX3,NODAL,SIX3,PAX6,FGFR2,RUNX2,NEUROG1
GO:0022612	gland morphogenesis	biological_process	0.004902959651559198	4	94	17	14467	EGFR,PAX6,FGFR2,NKX2-3
GO:0007268	synaptic transmission	biological_process	0.005371052845630925	9	94	191	14467	RASGRF1,GPRIN1,NRXN1,NF1,CHRNB2,CAMK4,GRIN2B,SYN2,CACNA1A
GO:0050804	regulation of synaptic transmission	biological_process	0.005590869064921351	6	94	66	14467	RASGRF1,GPRIN1,NF1,CHRNB2,GRIN2B,CACNA1A
GO:0035272	exocrine system development	biological_process	0.006272485785501577	4	94	18	14467	EDA,EGFR,PAX6,FGFR2
GO:0048168	regulation of neuronal synaptic plasticity	biological_process	0.006272485785501577	4	94	18	14467	RASGRF1,GPRIN1,NF1,GRIN2B
GO:0051969	regulation of transmission of nerve impulse	biological_process	0.007262037239923354	6	94	69	14467	RASGRF1,GPRIN1,NF1,CHRNB2,GRIN2B,CACNA1A
GO:0030900	forebrain development	biological_process	0.00763544550680243	8	94	150	14467	SLC1A2,GNAQ,GPRIN1,NF1,CHRNB2,SIX3,TRP73,PAX6
GO:0010556	regulation of macromolecule biosynthetic process	biological_process	0.00834764333882172	31	94	2127	14467	SMYD1,NEUROG3,NANOS2,GCM2,NFATC2,TFDP1,GPRIN1,ERCC2,PAX3,SIM1,RUNX1,NODAL,RBPJL,SIX3,HNF4A,OVOL1,SSRP1,FOXH1,TRP73,PAX6,SEBOX,FOXN1,PCNA,RUNX2,NEUROD2,TARDBP,ELK4,NEUROG1,HOXD13,PAX9,NKX2-3
GO:0009888	tissue development	biological_process	0.008735084751165087	15	94	598	14467	NEUROG3,TFDP1,ERCC2,NF1,PAX3,NODAL,EDA,OVOL1,FOXH1,PAX6,FGFR2,RUNX2,PAX9,GNAS,NKX2-3
GO:0009058	biosynthetic process	biological_process	0.009352857138433958	41	94	3324	14467	PTAFR,GNAQ,SMYD1,NEUROG3,NANOS2,GCM2,NFATC2,TFDP1,GPRIN1,ERCC2,NF1,PAX3,SIM1,RUNX1,GSPT1,NODAL,RBPJL,SIX3,NPM1,HNF4A,OVOL1,SSRP1,FOXH1,SLC45A2,CACNA1A,TRP73,PAX6,SEBOX,OPRM1,TYR,FOXN1,PCNA,RUNX2,NEUROD2,TARDBP,ELK4,NEUROG1,HOXD13,PAX9,GNAS,NKX2-3
GO:0006357	regulation of transcription from RNA polymerase II promoter	biological_process	0.009799180650751312	14	94	528	14467	NEUROG3,NFATC2,GPRIN1,PAX3,NODAL,SIX3,HNF4A,OVOL1,FOXH1,PAX6,RUNX2,HOXD13,PAX9,NKX2-3
GO:0031644	regulation of neurological system process	biological_process	0.010099608452496283	6	94	73	14467	RASGRF1,GPRIN1,NF1,CHRNB2,GRIN2B,CACNA1A
GO:0010926	anatomical structure formation	biological_process	0.010252793460414649	17	94	767	14467	CRHR2,FGF3,GPRIN1,NRXN1,ERCC2,NF1,PAX3,RUNX1,CHRNB2,NODAL,NPM1,CSE1L,CACNA1A,NEURL1A,FGFR2,TGFBR2,TGFA
GO:0006355	regulation of transcription, DNA-dependent	biological_process	0.010307505208407277	29	94	1929	14467	SMYD1,NEUROG3,GCM2,NFATC2,TFDP1,GPRIN1,ERCC2,PAX3,SIM1,RUNX1,NODAL,RBPJL,SIX3,HNF4A,OVOL1,SSRP1,FOXH1,TRP73,PAX6,SEBOX,FOXN1,RUNX2,NEUROD2,TARDBP,ELK4,NEUROG1,HOXD13,PAX9,NKX2-3
GO:0045595	regulation of cell differentiation	biological_process	0.011022969928636757	11	94	326	14467	GNAQ,GPRIN1,NF1,CHRNB2,NODAL,NTRK3,CACNA1A,PAX6,RUNX2,TGFBR2,GNAS
GO:0010468	regulation of gene expression	biological_process	0.011389790814777506	31	94	2159	14467	SMYD1,NEUROG3,NANOS2,GCM2,NFATC2,TFDP1,GPRIN1,ERCC2,PAX3,SIM1,RUNX1,NODAL,RBPJL,SIX3,NPM1,HNF4A,OVOL1,SSRP1,FOXH1,TRP73,PAX6,SEBOX,FOXN1,RUNX2,NEUROD2,TARDBP,ELK4,NEUROG1,HOXD13,PAX9,NKX2-3
GO:0007154	cell communication	biological_process	0.01171436678272705	44	94	3737	14467	SLC1A2,PTAFR,GNAQ,CRHR2,RHO,OLFR70,RASGRF1,FGF3,GPRIN1,NRXN1,HTR4,ERCC2,NF1,SIM1,NTRK2,CHRNB2,CHRM1,CASR,NODAL,CDK4,SIX3,NTRK3,HTR1A,NPM1,NRAS,CAMK4,EGFR,FOXH1,GNRHR,ADRA2C,GRIN2B,SYN2,CACNA1A,PAX6,OLFR66,FGFR2,CCKBR,OPRM1,RUNX2,HTR5A,TGFBR2,GALR1,FASL,GNAS
GO:0006351	transcription, DNA-dependent	biological_process	0.012005433735154718	29	94	1944	14467	SMYD1,NEUROG3,GCM2,NFATC2,TFDP1,GPRIN1,ERCC2,PAX3,SIM1,RUNX1,NODAL,RBPJL,SIX3,HNF4A,OVOL1,SSRP1,FOXH1,TRP73,PAX6,SEBOX,FOXN1,RUNX2,NEUROD2,TARDBP,ELK4,NEUROG1,HOXD13,PAX9,NKX2-3
GO:0007416	synaptogenesis	biological_process	0.012086348779888956	4	94	21	14467	GPRIN1,NRXN1,CHRNB2,CACNA1A
GO:0032774	RNA biosynthetic process	biological_process	0.01249981658459442	29	94	1948	14467	SMYD1,NEUROG3,GCM2,NFATC2,TFDP1,GPRIN1,ERCC2,PAX3,SIM1,RUNX1,NODAL,RBPJL,SIX3,HNF4A,OVOL1,SSRP1,FOXH1,TRP73,PAX6,SEBOX,FOXN1,RUNX2,NEUROD2,TARDBP,ELK4,NEUROG1,HOXD13,PAX9,NKX2-3
GO:0060255	regulation of macromolecule metabolic process	biological_process	0.015552562774402012	33	94	2420	14467	SMYD1,NEUROG3,NANOS2,GCM2,NFATC2,TFDP1,GPRIN1,ERCC2,PAX3,SIM1,RUNX1,NODAL,RBPJL,SIX3,NPM1,HNF4A,EGFR,OVOL1,SSRP1,FOXH1,TRP73,PAX6,SEBOX,FOXN1,PCNA,RUNX2,NEUROD2,TARDBP,ELK4,NEUROG1,HOXD13,PAX9,NKX2-3
GO:0006873	cellular ion homeostasis	biological_process	0.015669155298570454	9	94	218	14467	GNAQ,GCM2,GPRIN1,ERCC2,NF1,CHRNB2,GRIN2B,CACNA1A,CHRNG
GO:0051239	regulation of multicellular organismal process	biological_process	0.018211961965826723	15	94	636	14467	CRHR2,RASGRF1,GPRIN1,NF1,RUNX1,CHRNB2,NODAL,NTRK3,GRIN2B,CACNA1A,PAX6,FGFR2,RUNX2,TGFBR2,GNAS
GO:0007435	salivary gland morphogenesis	biological_process	0.01910740999522509	3	94	8	14467	EGFR,PAX6,FGFR2
GO:0006366	transcription from RNA polymerase II promoter	biological_process	0.019434726924220384	14	94	561	14467	NEUROG3,NFATC2,GPRIN1,PAX3,NODAL,SIX3,HNF4A,OVOL1,FOXH1,PAX6,RUNX2,HOXD13,PAX9,NKX2-3
GO:0055082	cellular chemical homeostasis	biological_process	0.02017118520514184	9	94	225	14467	GNAQ,GCM2,GPRIN1,ERCC2,NF1,CHRNB2,GRIN2B,CACNA1A,CHRNG
GO:0044093	positive regulation of molecular function	biological_process	0.02089655387230526	9	94	226	14467	GNAQ,RASGRF1,ERCC2,NF1,CASR,NPM1,OPRM1,TGFBR2,GNAS
GO:0045449	regulation of transcription	biological_process	0.022769899586653795	29	94	2009	14467	SMYD1,NEUROG3,GCM2,NFATC2,TFDP1,GPRIN1,ERCC2,PAX3,SIM1,RUNX1,NODAL,RBPJL,SIX3,HNF4A,OVOL1,SSRP1,FOXH1,TRP73,PAX6,SEBOX,FOXN1,RUNX2,NEUROD2,TARDBP,ELK4,NEUROG1,HOXD13,PAX9,NKX2-3
GO:0019725	cellular homeostasis	biological_process	0.026403529669264972	10	94	293	14467	GNAQ,GCM2,GPRIN1,ERCC2,NF1,CHRNB2,NPM1,GRIN2B,CACNA1A,CHRNG
GO:0009416	response to light stimulus	biological_process	0.02785298772606038	6	94	87	14467	SLC1A2,RHO,GPRIN1,ERCC2,NF1,CHRNB2
GO:0048266	behavioral response to pain	biological_process	0.02852605125920124	3	94	9	14467	RUNX1,GRIN2B,CACNA1A
GO:0030001	metal ion transport	biological_process	0.028893294553868198	12	94	431	14467	KCNJ1,SCN8A,GPRIN1,KCNJ6,CHRNB2,CASR,GRIN2B,KCNJ9,CACNA1A,SLC12A1,KCNC1,KCNQ2
GO:0050896	response to stimulus	biological_process	0.03279926285134409	30	94	2160	14467	SLC1A2,PTAFR,GNAQ,NANOS2,RHO,SCN8A,GPRIN1,ERCC2,NF1,NTRK2,RUNX1,CHRNB2,CASR,NTRK3,NPM1,EDA,SSRP1,GRIN2B,SLC45A2,CACNA1A,NEURL1A,TRP73,OPRM1,PCNA,PLAU,NEUROD2,PARP1,FASL,GNAS,NKX2-3
GO:0007612	learning	biological_process	0.03364130629545663	5	94	54	14467	GPRIN1,NF1,CHRNB2,GRIN2B,NEUROD2
GO:0050801	ion homeostasis	biological_process	0.03831253732445531	9	94	244	14467	GNAQ,GCM2,GPRIN1,ERCC2,NF1,CHRNB2,GRIN2B,CACNA1A,CHRNG
GO:0006350	transcription	biological_process	0.039229667826633306	29	94	2067	14467	SMYD1,NEUROG3,GCM2,NFATC2,TFDP1,GPRIN1,ERCC2,PAX3,SIM1,RUNX1,NODAL,RBPJL,SIX3,HNF4A,OVOL1,SSRP1,FOXH1,TRP73,PAX6,SEBOX,FOXN1,RUNX2,NEUROD2,TARDBP,ELK4,NEUROG1,HOXD13,PAX9,NKX2-3
GO:0044249	cellular biosynthetic process	biological_process	0.03959251077131573	39	94	3262	14467	PTAFR,GNAQ,SMYD1,NEUROG3,NANOS2,GCM2,NFATC2,TFDP1,GPRIN1,ERCC2,NF1,PAX3,SIM1,RUNX1,GSPT1,NODAL,RBPJL,SIX3,NPM1,HNF4A,OVOL1,SSRP1,FOXH1,CACNA1A,TRP73,PAX6,SEBOX,OPRM1,FOXN1,PCNA,RUNX2,NEUROD2,TARDBP,ELK4,NEUROG1,HOXD13,PAX9,GNAS,NKX2-3
GO:0001666	response to hypoxia	biological_process	0.03993279526418212	4	94	28	14467	NANOS2,NF1,CHRNB2,PLAU
GO:0007632	visual behavior	biological_process	0.03993279526418212	4	94	28	14467	SLC1A2,GPRIN1,NF1,CHRNB2
GO:0070482	response to oxygen levels	biological_process	0.04609229422913924	4	94	29	14467	NANOS2,NF1,CHRNB2,PLAU
GO:0007423	sensory organ development	biological_process	0.04634846375794158	9	94	250	14467	NF1,NTRK2,SIX3,GRIN2B,PAX6,FGFR2,WHRN,NEUROG1,FASL
