# Supplementary material for: Tissue-Specific Functional Networks for Prioritizing Phenotype and Disease Genes
Source: PLoS Comput Biol. 2012 Sep 27;8(9):e1002694. doi: 10.1371/journal.pcbi.1002694 (PMC3459891; doi:10.1371/journal.pcbi.1002694)
Supplement: Dataset S3 — Functional enrichment of top 100 changed genes for each tissue-specific network. (ZIP) [file pcbi.1002694.s003.zip › enrichment_result/global_skeletal_muscle.txt]

GO:0009653	anatomical structure morphogenesis	biological_process	4.5824009547599444E-11	33	92	1151	14467	GNAQ,CRHR2,FGF3,GPRIN1,ERCC2,NF1,PAX3,NTRK2,MMP2,RUNX1,CHRNB2,PKD1,NODAL,FGF8,NTRK3,EGFR,THRA,NEURL1A,TRP73,LIF,PAX6,SOX10,TRIM28,FGFR2,HNRNPAB,MMP14,RUNX2,MSX1,TGFBR2,HOXD13,TRP63,FASL,GNAS
GO:0048513	organ development	biological_process	5.95265571058028E-11	38	92	1574	14467	GNAQ,SMYD1,CRHR2,TFDP1,SCN8A,FGF3,GPRIN1,ANK1,ERCC2,NF1,PAX3,NTRK2,MMP2,RUNX1,CHRNB2,PKD1,NODAL,FGF8,EGFR,THRA,FOXH1,GRIN2B,TRP73,LIF,PAX6,SOX10,TRIM28,FGFR2,HNRNPAB,MMP14,RUNX2,MSX1,NKX2-6,TGFBR2,HOXD13,TRP63,FASL,GNAS
GO:0048731	system development	biological_process	2.365485875130733E-10	41	92	1922	14467	GNAQ,SMYD1,CRHR2,TFDP1,SCN8A,FGF3,GPRIN1,ANK1,ERCC2,NF1,PAX3,SIM1,NTRK2,MMP2,RUNX1,CHRNB2,PKD1,NODAL,FGF8,NTRK3,EGFR,THRA,FOXH1,GRIN2B,TRP73,LIF,PAX6,SOX10,TRIM28,FGFR2,HNRNPAB,MMP14,RUNX2,NEUROD2,MSX1,NKX2-6,TGFBR2,HOXD13,TRP63,FASL,GNAS
GO:0008283	cell proliferation	biological_process	2.9312930557451044E-10	24	92	598	14467	FGF3,IMPDH2,ERCC2,NF1,PAX3,CHRNB2,NODAL,CDK4,FGF8,NPM1,EGFR,CSE1L,LIF,PAX6,FGFR2,TYR,FOXN1,PLAU,RUNX2,MSX1,NKX2-6,TGFBR2,HOXD13,TRP63
GO:0048856	anatomical structure development	biological_process	4.4452304313197957E-10	42	92	2056	14467	GNAQ,SMYD1,CRHR2,TFDP1,SCN8A,FGF3,GPRIN1,ANK1,ERCC2,NF1,PAX3,SIM1,NTRK2,MMP2,RUNX1,CHRNB2,PKD1,NODAL,FGF8,NTRK3,EGFR,THRA,FOXH1,GRIN2B,NEURL1A,TRP73,LIF,PAX6,SOX10,TRIM28,FGFR2,HNRNPAB,MMP14,RUNX2,NEUROD2,MSX1,NKX2-6,TGFBR2,HOXD13,TRP63,FASL,GNAS
GO:0007275	multicellular organismal development	biological_process	4.028504322814215E-9	44	92	2402	14467	GNAQ,SMYD1,CRHR2,TFDP1,SCN8A,FGF3,GPRIN1,ANK1,ERCC2,NF1,PAX3,SIM1,NTRK2,MMP2,RUNX1,CHRNB2,PKD1,NODAL,FGF8,NTRK3,EGFR,THRA,FOXH1,GRIN2B,TRP73,LIF,PAX6,GABPA,SOX10,TRIM28,FGFR2,HNRNPAB,FOXN1,MMP14,RUNX2,NEUROD2,MSX1,NKX2-6,TGFBR2,HOXD13,TRP63,MDFI,FASL,GNAS
GO:0048468	cell development	biological_process	3.422630596217308E-8	24	92	748	14467	GNAQ,GPRIN1,ANK1,ERCC2,NF1,PAX3,NTRK2,RUNX1,CHRNB2,NODAL,FGF8,NTRK3,NEURL1A,TRP73,LIF,PAX6,SOX10,TRIM28,HNRNPAB,RUNX2,NEUROD2,NKX2-6,TRP63,FASL
GO:0048522	positive regulation of cellular process	biological_process	1.531502126930589E-7	27	92	1031	14467	NFATC2,TFDP1,GPRIN1,NF1,PAX3,CHRNB2,NODAL,FGF8,NPM1,NTRK3,HNF4A,EGFR,FOXH1,TRP73,LIF,PAX6,SOX10,TRIM28,FGFR2,HNRNPAB,RUNX2,NKX2-6,TGFBR2,HOXD13,TRP63,FASL,GNAS
GO:0008284	positive regulation of cell proliferation	biological_process	1.6978053070352894E-7	14	92	224	14467	NF1,PAX3,CHRNB2,NODAL,FGF8,NPM1,EGFR,LIF,PAX6,FGFR2,RUNX2,NKX2-6,TGFBR2,TRP63
GO:0042127	regulation of cell proliferation	biological_process	1.8407263346255403E-7	18	92	424	14467	NF1,PAX3,CHRNB2,NODAL,CDK4,FGF8,NPM1,EGFR,LIF,PAX6,FGFR2,PLAU,RUNX2,MSX1,NKX2-6,TGFBR2,HOXD13,TRP63
GO:0032502	developmental process	biological_process	3.100466409559851E-7	45	92	2840	14467	GNAQ,SMYD1,CRHR2,TFDP1,SCN8A,FGF3,GPRIN1,ANK1,ERCC2,NF1,PAX3,SIM1,NTRK2,MMP2,RUNX1,CHRNB2,PKD1,NODAL,FGF8,NTRK3,EGFR,THRA,FOXH1,GRIN2B,NEURL1A,TRP73,LIF,PAX6,GABPA,SOX10,TRIM28,FGFR2,HNRNPAB,FOXN1,MMP14,RUNX2,NEUROD2,MSX1,NKX2-6,TGFBR2,HOXD13,TRP63,MDFI,FASL,GNAS
GO:0009887	organ morphogenesis	biological_process	4.110484623375441E-7	23	92	771	14467	CRHR2,FGF3,ERCC2,NF1,PAX3,NTRK2,MMP2,RUNX1,PKD1,NODAL,FGF8,THRA,TRP73,LIF,PAX6,SOX10,FGFR2,RUNX2,MSX1,TGFBR2,TRP63,FASL,GNAS
GO:0048518	positive regulation of biological process	biological_process	5.239239857760226E-7	28	92	1172	14467	NFATC2,TFDP1,GPRIN1,NF1,PAX3,RUNX1,CHRNB2,NODAL,FGF8,NPM1,NTRK3,HNF4A,EGFR,FOXH1,TRP73,LIF,PAX6,SOX10,TRIM28,FGFR2,HNRNPAB,RUNX2,NKX2-6,TGFBR2,HOXD13,TRP63,FASL,GNAS
GO:0010628	positive regulation of gene expression	biological_process	7.045571824022826E-7	17	92	403	14467	NFATC2,TFDP1,GPRIN1,PAX3,NODAL,FGF8,HNF4A,FOXH1,TRP73,LIF,PAX6,SOX10,TRIM28,HNRNPAB,RUNX2,HOXD13,TRP63
GO:0006139	nucleobase, nucleoside, nucleotide and nucleic acid metabolic process	biological_process	7.896560314975533E-7	46	92	3037	14467	GNAQ,SMYD1,USP1,NFATC2,TFDP1,GPRIN1,HNRPLL,RBMXRT,IMPDH2,ERCC2,NF1,PAX3,SF3A3,SIM1,RUNX1,MAGOH,NODAL,RNPS1,NPM1,HNF4A,THRA,SSRP1,FOXH1,TRP73,LIF,STRAP,PAX6,GABPA,SOX10,HAT1,TRIM28,HNRNPAB,DDX39,FOXN1,SYNCRIP,PCNA,RUNX2,NEUROD2,MSX1,TARDBP,SNRPA1,NKX2-6,HOXD13,TRP63,PARP1,GNAS
GO:0045893	positive regulation of transcription, DNA-dependent	biological_process	8.512691624977188E-7	16	92	353	14467	NFATC2,TFDP1,GPRIN1,PAX3,NODAL,HNF4A,FOXH1,TRP73,LIF,PAX6,SOX10,TRIM28,HNRNPAB,RUNX2,HOXD13,TRP63
GO:0051254	positive regulation of RNA metabolic process	biological_process	8.870833409189548E-7	16	92	354	14467	NFATC2,TFDP1,GPRIN1,PAX3,NODAL,HNF4A,FOXH1,TRP73,LIF,PAX6,SOX10,TRIM28,HNRNPAB,RUNX2,HOXD13,TRP63
GO:0048869	cellular developmental process	biological_process	1.067250655943736E-6	32	92	1568	14467	GNAQ,FGF3,GPRIN1,ANK1,ERCC2,NF1,PAX3,SIM1,NTRK2,RUNX1,CHRNB2,NODAL,FGF8,NTRK3,EGFR,NEURL1A,TRP73,LIF,PAX6,SOX10,TRIM28,FGFR2,HNRNPAB,FOXN1,RUNX2,NEUROD2,NKX2-6,TGFBR2,TRP63,MDFI,FASL,GNAS
GO:0030154	cell differentiation	biological_process	1.4818986050046914E-6	31	92	1495	14467	GNAQ,FGF3,GPRIN1,ANK1,ERCC2,NF1,PAX3,SIM1,NTRK2,RUNX1,CHRNB2,NODAL,FGF8,NTRK3,NEURL1A,TRP73,LIF,PAX6,SOX10,TRIM28,FGFR2,HNRNPAB,FOXN1,RUNX2,NEUROD2,NKX2-6,TGFBR2,TRP63,MDFI,FASL,GNAS
GO:0007417	central nervous system development	biological_process	1.6400754938207052E-6	15	92	316	14467	GNAQ,GPRIN1,ERCC2,NF1,PAX3,RUNX1,CHRNB2,FGF8,TRP73,PAX6,SOX10,FGFR2,MSX1,NKX2-6,TGFBR2
GO:0019222	regulation of metabolic process	biological_process	1.669123103490077E-6	41	92	2525	14467	GNAQ,SMYD1,NFATC2,TFDP1,GPRIN1,ERCC2,NF1,XPO1,PAX3,SIM1,NTRK2,RUNX1,CHRNB2,NODAL,FGF8,NPM1,HNF4A,EGFR,THRA,SSRP1,FOXH1,TRP73,LIF,STRAP,PAX6,GABPA,SOX10,HAT1,TRIM28,HNRNPAB,EIF2S1,FOXN1,PCNA,RUNX2,NEUROD2,MSX1,TARDBP,NKX2-6,HOXD13,TRP63,GNAS
GO:0043009	chordate embryonic development	biological_process	1.8939248343259528E-6	16	92	373	14467	ERCC2,NF1,PAX3,RUNX1,PKD1,NODAL,FGF8,GRIN2B,PAX6,GABPA,SOX10,FGFR2,MSX1,NKX2-6,TGFBR2,GNAS
GO:0009792	embryonic development ending in birth or egg hatching	biological_process	2.126180990321418E-6	16	92	376	14467	ERCC2,NF1,PAX3,RUNX1,PKD1,NODAL,FGF8,GRIN2B,PAX6,GABPA,SOX10,FGFR2,MSX1,NKX2-6,TGFBR2,GNAS
GO:0009790	embryonic development	biological_process	2.2711917107504824E-6	20	92	626	14467	GNAQ,ERCC2,NF1,PAX3,RUNX1,PKD1,NODAL,FGF8,FOXH1,GRIN2B,PAX6,GABPA,SOX10,FGFR2,MSX1,NKX2-6,TGFBR2,HOXD13,TRP63,GNAS
GO:0016070	RNA metabolic process	biological_process	3.4827837783905594E-6	39	92	2364	14467	SMYD1,NFATC2,TFDP1,GPRIN1,HNRPLL,RBMXRT,ERCC2,PAX3,SF3A3,SIM1,RUNX1,MAGOH,NODAL,RNPS1,NPM1,HNF4A,THRA,SSRP1,FOXH1,TRP73,LIF,STRAP,PAX6,GABPA,SOX10,HAT1,TRIM28,HNRNPAB,DDX39,FOXN1,SYNCRIP,RUNX2,NEUROD2,MSX1,TARDBP,SNRPA1,NKX2-6,HOXD13,TRP63
GO:0045941	positive regulation of transcription	biological_process	4.318658744498186E-6	16	92	395	14467	NFATC2,TFDP1,GPRIN1,PAX3,NODAL,HNF4A,FOXH1,TRP73,LIF,PAX6,SOX10,TRIM28,HNRNPAB,RUNX2,HOXD13,TRP63
GO:0031328	positive regulation of cellular biosynthetic process	biological_process	4.445229778883094E-6	17	92	455	14467	NFATC2,TFDP1,GPRIN1,PAX3,NODAL,NPM1,HNF4A,FOXH1,TRP73,LIF,PAX6,SOX10,TRIM28,HNRNPAB,RUNX2,HOXD13,TRP63
GO:0009891	positive regulation of biosynthetic process	biological_process	4.7478589807404234E-6	17	92	457	14467	NFATC2,TFDP1,GPRIN1,PAX3,NODAL,NPM1,HNF4A,FOXH1,TRP73,LIF,PAX6,SOX10,TRIM28,HNRNPAB,RUNX2,HOXD13,TRP63
GO:0010467	gene expression	biological_process	5.151147552145959E-6	43	92	2850	14467	SMYD1,NFATC2,TFDP1,GPRIN1,HNRPLL,RBMXRT,ERCC2,PAX3,SF3A3,SIM1,RUNX1,MAGOH,GSPT1,NODAL,FGF8,RNPS1,NPM1,HNF4A,THRA,SSRP1,FOXH1,TRP73,LIF,STRAP,PAX6,GABPA,SOX10,HAT1,TRIM28,HNRNPAB,DDX39,EIF2S1,FOXN1,MMP14,SYNCRIP,RUNX2,NEUROD2,MSX1,TARDBP,SNRPA1,NKX2-6,HOXD13,TRP63
GO:0080090	regulation of primary metabolic process	biological_process	5.353693886829386E-6	39	92	2399	14467	GNAQ,SMYD1,NFATC2,TFDP1,GPRIN1,ERCC2,NF1,XPO1,PAX3,SIM1,RUNX1,CHRNB2,NODAL,NPM1,HNF4A,EGFR,THRA,SSRP1,FOXH1,TRP73,LIF,STRAP,PAX6,GABPA,SOX10,HAT1,TRIM28,HNRNPAB,EIF2S1,FOXN1,PCNA,RUNX2,NEUROD2,MSX1,TARDBP,NKX2-6,HOXD13,TRP63,GNAS
GO:0045935	positive regulation of nucleobase, nucleoside, nucleotide and nucleic acid metabolic process	biological_process	8.43975124319349E-6	16	92	414	14467	NFATC2,TFDP1,GPRIN1,PAX3,NODAL,HNF4A,FOXH1,TRP73,LIF,PAX6,SOX10,TRIM28,HNRNPAB,RUNX2,HOXD13,TRP63
GO:0009893	positive regulation of metabolic process	biological_process	8.692402942206156E-6	18	92	540	14467	NFATC2,TFDP1,GPRIN1,PAX3,NODAL,FGF8,NPM1,HNF4A,FOXH1,TRP73,LIF,PAX6,SOX10,TRIM28,HNRNPAB,RUNX2,HOXD13,TRP63
GO:0007507	heart development	biological_process	8.712322243386343E-6	12	92	206	14467	GNAQ,SMYD1,NF1,PAX3,PKD1,NODAL,FGF8,FOXH1,FGFR2,MSX1,NKX2-6,TGFBR2
GO:0010926	anatomical structure formation	biological_process	1.2923926831912433E-5	21	92	767	14467	CRHR2,FGF3,GPRIN1,IPO5,ERCC2,NF1,XPO1,PAX3,MMP2,RUNX1,CHRNB2,NODAL,FGF8,NPM1,CSE1L,NEURL1A,FGFR2,TGFBR2,TRP63,KPNB1,NAP1L1
GO:0043283	biopolymer metabolic process	biological_process	1.4909374352538383E-5	59	92	5069	14467	GNAQ,SMYD1,USP1,RHO,NFATC2,TFDP1,GPRIN1,HNRPLL,RBMXRT,ERCC2,XPO1,PAX3,SF3A3,SIM1,UBA2,NTRK2,MMP2,RUNX1,MAGOH,GSPT1,NODAL,CDK4,RNPS1,NPM1,NTRK3,HNF4A,CAMK4,EGFR,THRA,SSRP1,FOXH1,CCT5,TRP73,LIF,STRAP,PAX6,GABPA,SOX10,HAT1,TRIM28,FGFR2,HNRNPAB,DDX39,EIF2S1,FOXN1,MMP14,SYNCRIP,PCNA,PLAU,RUNX2,NEUROD2,MSX1,TARDBP,SNRPA1,NKX2-6,TGFBR2,HOXD13,TRP63,PARP1
GO:0007399	nervous system development	biological_process	1.6954828935628855E-5	21	92	779	14467	GNAQ,GPRIN1,ERCC2,NF1,PAX3,SIM1,NTRK2,RUNX1,CHRNB2,FGF8,NTRK3,TRP73,LIF,PAX6,SOX10,FGFR2,NEUROD2,MSX1,NKX2-6,TGFBR2,TRP63
GO:0043170	macromolecule metabolic process	biological_process	1.719622498122387E-5	60	92	5234	14467	GNAQ,SMYD1,USP1,RHO,NFATC2,TFDP1,GPRIN1,HNRPLL,RBMXRT,ERCC2,XPO1,PAX3,SF3A3,SIM1,UBA2,NTRK2,MMP2,RUNX1,MAGOH,GSPT1,NODAL,CDK4,FGF8,RNPS1,NPM1,NTRK3,HNF4A,CAMK4,EGFR,THRA,SSRP1,FOXH1,CCT5,TRP73,LIF,STRAP,PAX6,GABPA,SOX10,HAT1,TRIM28,FGFR2,HNRNPAB,DDX39,EIF2S1,FOXN1,MMP14,SYNCRIP,PCNA,PLAU,RUNX2,NEUROD2,MSX1,TARDBP,SNRPA1,NKX2-6,TGFBR2,HOXD13,TRP63,PARP1
GO:0010557	positive regulation of macromolecule biosynthetic process	biological_process	1.755124514982627E-5	16	92	436	14467	NFATC2,TFDP1,GPRIN1,PAX3,NODAL,HNF4A,FOXH1,TRP73,LIF,PAX6,SOX10,TRIM28,HNRNPAB,RUNX2,HOXD13,TRP63
GO:0031323	regulation of cellular metabolic process	biological_process	1.929612459761156E-5	38	92	2396	14467	GNAQ,SMYD1,NFATC2,TFDP1,GPRIN1,ERCC2,NF1,PAX3,SIM1,RUNX1,CHRNB2,NODAL,NPM1,HNF4A,EGFR,THRA,SSRP1,FOXH1,TRP73,LIF,STRAP,PAX6,GABPA,SOX10,HAT1,TRIM28,HNRNPAB,EIF2S1,FOXN1,PCNA,RUNX2,NEUROD2,MSX1,TARDBP,NKX2-6,HOXD13,TRP63,GNAS
GO:0010604	positive regulation of macromolecule metabolic process	biological_process	2.4956044118651352E-5	17	92	511	14467	NFATC2,TFDP1,GPRIN1,PAX3,NODAL,FGF8,HNF4A,FOXH1,TRP73,LIF,PAX6,SOX10,TRIM28,HNRNPAB,RUNX2,HOXD13,TRP63
GO:0031326	regulation of cellular biosynthetic process	biological_process	2.539982574434909E-5	36	92	2200	14467	GNAQ,SMYD1,NFATC2,TFDP1,GPRIN1,ERCC2,NF1,PAX3,SIM1,RUNX1,NODAL,NPM1,HNF4A,THRA,SSRP1,FOXH1,TRP73,LIF,STRAP,PAX6,GABPA,SOX10,HAT1,TRIM28,HNRNPAB,EIF2S1,FOXN1,PCNA,RUNX2,NEUROD2,MSX1,TARDBP,NKX2-6,HOXD13,TRP63,GNAS
GO:0009889	regulation of biosynthetic process	biological_process	2.6658934356528588E-5	36	92	2204	14467	GNAQ,SMYD1,NFATC2,TFDP1,GPRIN1,ERCC2,NF1,PAX3,SIM1,RUNX1,NODAL,NPM1,HNF4A,THRA,SSRP1,FOXH1,TRP73,LIF,STRAP,PAX6,GABPA,SOX10,HAT1,TRIM28,HNRNPAB,EIF2S1,FOXN1,PCNA,RUNX2,NEUROD2,MSX1,TARDBP,NKX2-6,HOXD13,TRP63,GNAS
GO:0034960	cellular biopolymer metabolic process	biological_process	2.7952059836780438E-5	58	92	4999	14467	GNAQ,SMYD1,USP1,RHO,NFATC2,TFDP1,GPRIN1,HNRPLL,RBMXRT,ERCC2,PAX3,SF3A3,SIM1,UBA2,NTRK2,MMP2,RUNX1,MAGOH,GSPT1,NODAL,CDK4,RNPS1,NPM1,NTRK3,HNF4A,CAMK4,EGFR,THRA,SSRP1,FOXH1,CCT5,TRP73,LIF,STRAP,PAX6,GABPA,SOX10,HAT1,TRIM28,FGFR2,HNRNPAB,DDX39,EIF2S1,FOXN1,MMP14,SYNCRIP,PCNA,PLAU,RUNX2,NEUROD2,MSX1,TARDBP,SNRPA1,NKX2-6,TGFBR2,HOXD13,TRP63,PARP1
GO:0019219	regulation of nucleobase, nucleoside, nucleotide and nucleic acid metabolic process	biological_process	3.0287109967431055E-5	35	92	2107	14467	GNAQ,SMYD1,NFATC2,TFDP1,GPRIN1,ERCC2,NF1,PAX3,SIM1,RUNX1,NODAL,NPM1,HNF4A,THRA,SSRP1,FOXH1,TRP73,LIF,STRAP,PAX6,GABPA,SOX10,HAT1,TRIM28,HNRNPAB,FOXN1,PCNA,RUNX2,NEUROD2,MSX1,TARDBP,NKX2-6,HOXD13,TRP63,GNAS
GO:0031325	positive regulation of cellular metabolic process	biological_process	3.316401360438795E-5	17	92	521	14467	NFATC2,TFDP1,GPRIN1,PAX3,NODAL,NPM1,HNF4A,FOXH1,TRP73,LIF,PAX6,SOX10,TRIM28,HNRNPAB,RUNX2,HOXD13,TRP63
GO:0001501	skeletal system development	biological_process	3.5300524512955466E-5	13	92	284	14467	GNAQ,ERCC2,NF1,MMP2,RUNX1,PKD1,THRA,FGFR2,RUNX2,TGFBR2,HOXD13,TRP63,GNAS
GO:0009888	tissue development	biological_process	4.196566588823199E-5	18	92	598	14467	TFDP1,ERCC2,NF1,PAX3,PKD1,NODAL,FGF8,THRA,FOXH1,LIF,PAX6,TRIM28,FGFR2,HNRNPAB,RUNX2,NKX2-6,TRP63,GNAS
GO:0007267	cell-cell signaling	biological_process	4.323816508335024E-5	14	92	344	14467	SYT1,FGF3,GPRIN1,ERCC2,NF1,NTRK2,CHRNB2,FGF8,CAMK4,GRIN2B,GRIA2,LIF,FGFR2,TRP63
GO:0044238	primary metabolic process	biological_process	6.354225930910762E-5	65	92	6174	14467	GNAQ,SMYD1,USP1,RHO,NFATC2,TFDP1,GPRIN1,HNRPLL,RBMXRT,IMPDH2,ERCC2,NF1,XPO1,PAX3,SF3A3,SIM1,UBA2,NTRK2,MMP2,KCNJ6,RUNX1,MAGOH,CHRNB2,GSPT1,NODAL,CDK4,RNPS1,NPM1,NTRK3,HNF4A,CAMK4,EGFR,THRA,SSRP1,FOXH1,CCT5,TRP73,LIF,STRAP,PAX6,GABPA,SOX10,HAT1,TRIM28,FGFR2,HNRNPAB,TYR,DDX39,EIF2S1,FOXN1,MMP14,SYNCRIP,PCNA,PLAU,RUNX2,NEUROD2,MSX1,TARDBP,SNRPA1,NKX2-6,TGFBR2,HOXD13,TRP63,PARP1,GNAS
GO:0044260	cellular macromolecule metabolic process	biological_process	6.412291251789535E-5	58	92	5102	14467	GNAQ,SMYD1,USP1,RHO,NFATC2,TFDP1,GPRIN1,HNRPLL,RBMXRT,ERCC2,PAX3,SF3A3,SIM1,UBA2,NTRK2,MMP2,RUNX1,MAGOH,GSPT1,NODAL,CDK4,RNPS1,NPM1,NTRK3,HNF4A,CAMK4,EGFR,THRA,SSRP1,FOXH1,CCT5,TRP73,LIF,STRAP,PAX6,GABPA,SOX10,HAT1,TRIM28,FGFR2,HNRNPAB,DDX39,EIF2S1,FOXN1,MMP14,SYNCRIP,PCNA,PLAU,RUNX2,NEUROD2,MSX1,TARDBP,SNRPA1,NKX2-6,TGFBR2,HOXD13,TRP63,PARP1
GO:0050793	regulation of developmental process	biological_process	8.96582618579098E-5	21	92	858	14467	GNAQ,CRHR2,GPRIN1,ERCC2,NF1,RUNX1,CHRNB2,NODAL,FGF8,NTRK3,TRP73,LIF,PAX6,FGFR2,RUNX2,MSX1,NKX2-6,TGFBR2,TRP63,FASL,GNAS
GO:0007435	salivary gland morphogenesis	biological_process	1.3583567343325732E-4	4	92	8	14467	FGF8,EGFR,PAX6,FGFR2
GO:0048646	anatomical structure formation involved in morphogenesis	biological_process	2.4266388918274564E-4	13	92	335	14467	CRHR2,FGF3,ERCC2,NF1,PAX3,MMP2,RUNX1,NODAL,FGF8,NEURL1A,FGFR2,TGFBR2,TRP63
GO:0006357	regulation of transcription from RNA polymerase II promoter	biological_process	2.4741856439927824E-4	16	92	528	14467	NFATC2,GPRIN1,PAX3,NODAL,HNF4A,FOXH1,LIF,STRAP,PAX6,GABPA,SOX10,TRIM28,RUNX2,MSX1,HOXD13,TRP63
GO:0060255	regulation of macromolecule metabolic process	biological_process	3.04951293684954E-4	36	92	2420	14467	SMYD1,NFATC2,TFDP1,GPRIN1,ERCC2,XPO1,PAX3,SIM1,RUNX1,NODAL,FGF8,NPM1,HNF4A,EGFR,THRA,SSRP1,FOXH1,TRP73,LIF,STRAP,PAX6,GABPA,SOX10,HAT1,TRIM28,HNRNPAB,EIF2S1,FOXN1,PCNA,RUNX2,NEUROD2,MSX1,TARDBP,NKX2-6,HOXD13,TRP63
GO:0008380	RNA splicing	biological_process	4.0027706227529147E-4	10	92	188	14467	RBMXRT,SF3A3,MAGOH,RNPS1,NPM1,STRAP,DDX39,SYNCRIP,TARDBP,SNRPA1
GO:0006397	mRNA processing	biological_process	4.434451322342514E-4	11	92	240	14467	HNRPLL,RBMXRT,SF3A3,MAGOH,RNPS1,NPM1,STRAP,DDX39,SYNCRIP,TARDBP,SNRPA1
GO:0032501	multicellular organismal process	biological_process	4.5789023679005596E-4	50	92	4218	14467	GNAQ,SMYD1,CRHR2,RHO,NFATC2,TFDP1,SYT1,SCN8A,FGF3,GPRIN1,ANK1,ERCC2,NF1,PAX3,SIM1,NTRK2,MMP2,RUNX1,CHRNB2,PKD1,NODAL,FGF8,NTRK3,CAMK4,EGFR,THRA,FOXH1,GRIN2B,NEURL1A,TRP73,GRIA2,LIF,PAX6,GABPA,SOX10,TRIM28,FGFR2,HNRNPAB,FOXN1,MMP14,RUNX2,NEUROD2,MSX1,NKX2-6,TGFBR2,HOXD13,TRP63,MDFI,FASL,GNAS
GO:0022008	neurogenesis	biological_process	4.954643552709496E-4	15	92	486	14467	GNAQ,GPRIN1,ERCC2,NF1,PAX3,NTRK2,RUNX1,CHRNB2,FGF8,NTRK3,TRP73,LIF,PAX6,SOX10,NEUROD2
GO:0007420	brain development	biological_process	5.447417191247394E-4	11	92	245	14467	GNAQ,GPRIN1,NF1,CHRNB2,FGF8,TRP73,PAX6,FGFR2,MSX1,NKX2-6,TGFBR2
GO:0006366	transcription from RNA polymerase II promoter	biological_process	5.594707656073135E-4	16	92	561	14467	NFATC2,GPRIN1,PAX3,NODAL,HNF4A,FOXH1,LIF,STRAP,PAX6,GABPA,SOX10,TRIM28,RUNX2,MSX1,HOXD13,TRP63
GO:0030900	forebrain development	biological_process	5.875123501824474E-4	9	92	150	14467	GNAQ,GPRIN1,NF1,CHRNB2,FGF8,TRP73,PAX6,MSX1,NKX2-6
GO:0044237	cellular metabolic process	biological_process	6.558976543070734E-4	64	92	6341	14467	GNAQ,SMYD1,USP1,RHO,NFATC2,TFDP1,GPRIN1,HNRPLL,RBMXRT,IMPDH2,ERCC2,NF1,PAX3,SF3A3,SIM1,UBA2,NTRK2,MMP2,KCNJ6,RUNX1,MAGOH,CHRNB2,GSPT1,NODAL,CDK4,RNPS1,NPM1,NTRK3,HNF4A,CAMK4,EGFR,THRA,SSRP1,FOXH1,CCT5,TRP73,LIF,STRAP,PAX6,GABPA,SOX10,HAT1,TRIM28,FGFR2,HNRNPAB,TYR,DDX39,EIF2S1,FOXN1,MMP14,SYNCRIP,PCNA,PLAU,RUNX2,NEUROD2,MSX1,TARDBP,SNRPA1,NKX2-6,TGFBR2,HOXD13,TRP63,PARP1,GNAS
GO:0010468	regulation of gene expression	biological_process	6.804954583359631E-4	33	92	2159	14467	SMYD1,NFATC2,TFDP1,GPRIN1,ERCC2,PAX3,SIM1,RUNX1,NODAL,FGF8,NPM1,HNF4A,THRA,SSRP1,FOXH1,TRP73,LIF,STRAP,PAX6,GABPA,SOX10,HAT1,TRIM28,HNRNPAB,EIF2S1,FOXN1,RUNX2,NEUROD2,MSX1,TARDBP,NKX2-6,HOXD13,TRP63
GO:0051252	regulation of RNA metabolic process	biological_process	6.927118912085688E-4	31	92	1943	14467	SMYD1,NFATC2,TFDP1,GPRIN1,ERCC2,PAX3,SIM1,RUNX1,NODAL,NPM1,HNF4A,THRA,SSRP1,FOXH1,TRP73,LIF,STRAP,PAX6,GABPA,SOX10,HAT1,TRIM28,HNRNPAB,FOXN1,RUNX2,NEUROD2,MSX1,TARDBP,NKX2-6,HOXD13,TRP63
GO:0022603	regulation of anatomical structure morphogenesis	biological_process	6.946830685607469E-4	9	92	153	14467	CRHR2,GPRIN1,NF1,RUNX1,CHRNB2,NODAL,NTRK3,PAX6,RUNX2
GO:0001701	in utero embryonic development	biological_process	9.717546667250054E-4	10	92	207	14467	ERCC2,RUNX1,PKD1,NODAL,GRIN2B,GABPA,SOX10,FGFR2,MSX1,TGFBR2
GO:0045934	negative regulation of nucleobase, nucleoside, nucleotide and nucleic acid metabolic process	biological_process	0.0010055071632663849	12	92	318	14467	SMYD1,PAX3,NODAL,NPM1,THRA,FOXH1,STRAP,GABPA,HAT1,TRIM28,MSX1,TRP63
GO:0045944	positive regulation of transcription from RNA polymerase II promoter	biological_process	0.0010055071632663849	12	92	318	14467	NFATC2,GPRIN1,PAX3,NODAL,HNF4A,FOXH1,LIF,PAX6,SOX10,RUNX2,HOXD13,TRP63
GO:0045595	regulation of cell differentiation	biological_process	0.001306705918512191	12	92	326	14467	GNAQ,GPRIN1,NF1,CHRNB2,NODAL,NTRK3,LIF,PAX6,RUNX2,TGFBR2,TRP63,GNAS
GO:0016071	mRNA metabolic process	biological_process	0.001530497144519801	11	92	272	14467	HNRPLL,RBMXRT,SF3A3,MAGOH,RNPS1,NPM1,STRAP,DDX39,SYNCRIP,TARDBP,SNRPA1
GO:0010556	regulation of macromolecule biosynthetic process	biological_process	0.0015761720171885017	32	92	2127	14467	SMYD1,NFATC2,TFDP1,GPRIN1,ERCC2,PAX3,SIM1,RUNX1,NODAL,HNF4A,THRA,SSRP1,FOXH1,TRP73,LIF,STRAP,PAX6,GABPA,SOX10,HAT1,TRIM28,HNRNPAB,EIF2S1,FOXN1,PCNA,RUNX2,NEUROD2,MSX1,TARDBP,NKX2-6,HOXD13,TRP63
GO:0048523	negative regulation of cellular process	biological_process	0.0017660740841370852	21	92	1027	14467	SMYD1,GPRIN1,ERCC2,NF1,PAX3,NODAL,FGF8,NPM1,THRA,FOXH1,TRP73,LIF,STRAP,PAX6,GABPA,HAT1,TRIM28,RUNX2,MSX1,NKX2-6,TRP63
GO:0007431	salivary gland development	biological_process	0.001886458593299304	4	92	14	14467	FGF8,EGFR,PAX6,FGFR2
GO:0006355	regulation of transcription, DNA-dependent	biological_process	0.0019753843367712157	30	92	1929	14467	SMYD1,NFATC2,TFDP1,GPRIN1,ERCC2,PAX3,SIM1,RUNX1,NODAL,HNF4A,THRA,SSRP1,FOXH1,TRP73,LIF,STRAP,PAX6,GABPA,SOX10,HAT1,TRIM28,HNRNPAB,FOXN1,RUNX2,NEUROD2,MSX1,TARDBP,NKX2-6,HOXD13,TRP63
GO:0048519	negative regulation of biological process	biological_process	0.0021514626877759944	22	92	1131	14467	SMYD1,CRHR2,GPRIN1,ERCC2,NF1,PAX3,NODAL,FGF8,NPM1,THRA,FOXH1,TRP73,LIF,STRAP,PAX6,GABPA,HAT1,TRIM28,RUNX2,MSX1,NKX2-6,TRP63
GO:0006351	transcription, DNA-dependent	biological_process	0.002326312801567758	30	92	1944	14467	SMYD1,NFATC2,TFDP1,GPRIN1,ERCC2,PAX3,SIM1,RUNX1,NODAL,HNF4A,THRA,SSRP1,FOXH1,TRP73,LIF,STRAP,PAX6,GABPA,SOX10,HAT1,TRIM28,HNRNPAB,FOXN1,RUNX2,NEUROD2,MSX1,TARDBP,NKX2-6,HOXD13,TRP63
GO:0032774	RNA biosynthetic process	biological_process	0.002429222747930755	30	92	1948	14467	SMYD1,NFATC2,TFDP1,GPRIN1,ERCC2,PAX3,SIM1,RUNX1,NODAL,HNF4A,THRA,SSRP1,FOXH1,TRP73,LIF,STRAP,PAX6,GABPA,SOX10,HAT1,TRIM28,HNRNPAB,FOXN1,RUNX2,NEUROD2,MSX1,TARDBP,NKX2-6,HOXD13,TRP63
GO:0000059	protein import into nucleus, docking	biological_process	0.0025599403922368594	4	92	15	14467	IPO5,XPO1,CSE1L,KPNB1
GO:0007167	enzyme linked receptor protein signaling pathway	biological_process	0.0031572659904416517	11	92	293	14467	NTRK2,NODAL,FGF8,NTRK3,EGFR,FOXH1,STRAP,FGFR2,RUNX2,MSX1,TGFBR2
GO:0016481	negative regulation of transcription	biological_process	0.003599222577413379	11	92	297	14467	SMYD1,PAX3,NODAL,THRA,FOXH1,STRAP,GABPA,HAT1,TRIM28,MSX1,TRP63
GO:0006913	nucleocytoplasmic transport	biological_process	0.003728914096594855	7	92	98	14467	IPO5,NF1,XPO1,NPM1,CAMK4,CSE1L,KPNB1
GO:0051169	nuclear transport	biological_process	0.0039920436973683755	7	92	99	14467	IPO5,NF1,XPO1,NPM1,CAMK4,CSE1L,KPNB1
GO:0022612	gland morphogenesis	biological_process	0.004420212132172001	4	92	17	14467	FGF8,EGFR,PAX6,FGFR2
GO:0008152	metabolic process	biological_process	0.0046148033225228416	66	92	6968	14467	GNAQ,SMYD1,USP1,RHO,NFATC2,TFDP1,GPRIN1,HNRPLL,RBMXRT,IMPDH2,ERCC2,NF1,XPO1,PAX3,SF3A3,SIM1,UBA2,NTRK2,MMP2,KCNJ6,RUNX1,MAGOH,CHRNB2,GSPT1,NODAL,CDK4,FGF8,RNPS1,NPM1,NTRK3,HNF4A,CAMK4,EGFR,THRA,SSRP1,FOXH1,CCT5,TRP73,LIF,STRAP,PAX6,GABPA,SOX10,HAT1,TRIM28,FGFR2,HNRNPAB,TYR,DDX39,EIF2S1,FOXN1,MMP14,SYNCRIP,PCNA,PLAU,RUNX2,NEUROD2,MSX1,TARDBP,SNRPA1,NKX2-6,TGFBR2,HOXD13,TRP63,PARP1,GNAS
GO:0045449	regulation of transcription	biological_process	0.004625058717658442	30	92	2009	14467	SMYD1,NFATC2,TFDP1,GPRIN1,ERCC2,PAX3,SIM1,RUNX1,NODAL,HNF4A,THRA,SSRP1,FOXH1,TRP73,LIF,STRAP,PAX6,GABPA,SOX10,HAT1,TRIM28,HNRNPAB,FOXN1,RUNX2,NEUROD2,MSX1,TARDBP,NKX2-6,HOXD13,TRP63
GO:0051094	positive regulation of developmental process	biological_process	0.004873513527877508	12	92	370	14467	GPRIN1,NF1,RUNX1,NTRK3,LIF,PAX6,FGFR2,RUNX2,TGFBR2,TRP63,FASL,GNAS
GO:0051253	negative regulation of RNA metabolic process	biological_process	0.005147707021829981	10	92	249	14467	PAX3,NODAL,NPM1,FOXH1,STRAP,GABPA,HAT1,TRIM28,MSX1,TRP63
GO:0035272	exocrine system development	biological_process	0.005655519895086358	4	92	18	14467	FGF8,EGFR,PAX6,FGFR2
GO:0051093	negative regulation of developmental process	biological_process	0.005905443197574276	12	92	377	14467	CRHR2,GPRIN1,ERCC2,NF1,NODAL,FGF8,TRP73,LIF,PAX6,MSX1,NKX2-6,TRP63
GO:0010629	negative regulation of gene expression	biological_process	0.005957445239685378	11	92	313	14467	SMYD1,PAX3,NODAL,THRA,FOXH1,STRAP,GABPA,HAT1,TRIM28,MSX1,TRP63
GO:0048732	gland development	biological_process	0.006710492969891981	7	92	107	14467	NF1,FGF8,EGFR,PAX6,FGFR2,HOXD13,TRP63
GO:0048699	generation of neurons	biological_process	0.0076291097800255244	13	92	456	14467	GNAQ,GPRIN1,NF1,PAX3,NTRK2,RUNX1,CHRNB2,FGF8,NTRK3,TRP73,LIF,PAX6,NEUROD2
GO:0006350	transcription	biological_process	0.008303070951929835	30	92	2067	14467	SMYD1,NFATC2,TFDP1,GPRIN1,ERCC2,PAX3,SIM1,RUNX1,NODAL,HNF4A,THRA,SSRP1,FOXH1,TRP73,LIF,STRAP,PAX6,GABPA,SOX10,HAT1,TRIM28,HNRNPAB,FOXN1,RUNX2,NEUROD2,MSX1,TARDBP,NKX2-6,HOXD13,TRP63
GO:0010558	negative regulation of macromolecule biosynthetic process	biological_process	0.00985051899305417	11	92	330	14467	SMYD1,PAX3,NODAL,THRA,FOXH1,STRAP,GABPA,HAT1,TRIM28,MSX1,TRP63
GO:0031327	negative regulation of cellular biosynthetic process	biological_process	0.012008885536383159	11	92	337	14467	SMYD1,PAX3,NODAL,THRA,FOXH1,STRAP,GABPA,HAT1,TRIM28,MSX1,TRP63
GO:0009890	negative regulation of biosynthetic process	biological_process	0.013053361348849183	11	92	340	14467	SMYD1,PAX3,NODAL,THRA,FOXH1,STRAP,GABPA,HAT1,TRIM28,MSX1,TRP63
GO:0021543	pallium development	biological_process	0.013435128338262164	5	92	46	14467	GPRIN1,NF1,FGF8,TRP73,PAX6
GO:0051239	regulation of multicellular organismal process	biological_process	0.013681713243181456	15	92	636	14467	CRHR2,GPRIN1,NF1,RUNX1,CHRNB2,NODAL,NTRK3,THRA,GRIN2B,LIF,PAX6,FGFR2,RUNX2,TGFBR2,GNAS
GO:0033365	protein localization in organelle	biological_process	0.013872684083584495	6	92	79	14467	IPO5,NF1,XPO1,CSE1L,PAX6,KPNB1
GO:0009987	cellular process	biological_process	0.016721577936060595	87	92	11293	14467	GNAQ,SMYD1,USP1,CRHR2,RHO,NFATC2,CLNS1A,TFDP1,SYT1,FGF3,GPRIN1,IPO5,ANK1,HNRPLL,RBMXRT,IMPDH2,ERCC2,NF1,XPO1,PAX3,SF3A3,SIM1,UBA2,NTRK2,MMP2,KCNJ6,RUNX1,MAGOH,CHRNB2,PKD1,GSPT1,NODAL,CDK4,FGF8,RNPS1,NPM1,HTR1A,NTRK3,NRAS,HNF4A,CAMK4,EGFR,THRA,SSRP1,FOXH1,GNRHR,CSE1L,CCT5,GRIN2B,NEURL1A,TRP73,GRIA2,CKS1B,LIF,STRAP,PAX6,GABPA,SOX10,HAT1,TRIM28,FGFR2,CCKBR,HNRNPAB,TYR,DDX39,CRHR1,EIF2S1,FOXN1,MMP14,…
GO:0031324	negative regulation of cellular metabolic process	biological_process	0.019798050618176695	12	92	425	14467	SMYD1,PAX3,NODAL,NPM1,THRA,FOXH1,STRAP,GABPA,HAT1,TRIM28,MSX1,TRP63
GO:0010605	negative regulation of macromolecule metabolic process	biological_process	0.021731096791682513	12	92	429	14467	SMYD1,PAX3,NODAL,NPM1,THRA,FOXH1,STRAP,GABPA,HAT1,TRIM28,MSX1,TRP63
GO:0001568	blood vessel development	biological_process	0.021969415653787995	9	92	233	14467	CRHR2,NF1,NTRK2,MMP2,RUNX1,PKD1,FGF8,FGFR2,TGFBR2
GO:0034961	cellular biopolymer biosynthetic process	biological_process	0.023861791880587277	33	92	2531	14467	SMYD1,NFATC2,TFDP1,GPRIN1,ERCC2,PAX3,SIM1,RUNX1,GSPT1,NODAL,HNF4A,THRA,SSRP1,FOXH1,TRP73,LIF,STRAP,PAX6,GABPA,SOX10,HAT1,TRIM28,HNRNPAB,EIF2S1,FOXN1,PCNA,RUNX2,NEUROD2,MSX1,TARDBP,NKX2-6,HOXD13,TRP63
GO:0043284	biopolymer biosynthetic process	biological_process	0.024063621659894462	33	92	2532	14467	SMYD1,NFATC2,TFDP1,GPRIN1,ERCC2,PAX3,SIM1,RUNX1,GSPT1,NODAL,HNF4A,THRA,SSRP1,FOXH1,TRP73,LIF,STRAP,PAX6,GABPA,SOX10,HAT1,TRIM28,HNRNPAB,EIF2S1,FOXN1,PCNA,RUNX2,NEUROD2,MSX1,TARDBP,NKX2-6,HOXD13,TRP63
GO:0001503	ossification	biological_process	0.024153021313221657	7	92	130	14467	ERCC2,NF1,MMP2,THRA,FGFR2,RUNX2,GNAS
GO:0001944	vasculature development	biological_process	0.024318796757144344	9	92	236	14467	CRHR2,NF1,NTRK2,MMP2,RUNX1,PKD1,FGF8,FGFR2,TGFBR2
GO:0035113	embryonic appendage morphogenesis	biological_process	0.025835816649058298	6	92	88	14467	GNAQ,FGF8,MSX1,HOXD13,TRP63,GNAS
GO:0030326	embryonic limb morphogenesis	biological_process	0.025835816649058298	6	92	88	14467	GNAQ,FGF8,MSX1,HOXD13,TRP63,GNAS
GO:0048666	neuron development	biological_process	0.02627548515572356	10	92	300	14467	GNAQ,GPRIN1,NTRK2,RUNX1,CHRNB2,NTRK3,TRP73,LIF,PAX6,NEUROD2
GO:0007612	learning	biological_process	0.029779824998157577	5	92	54	14467	GPRIN1,NF1,CHRNB2,GRIN2B,NEUROD2
GO:0006396	RNA processing	biological_process	0.03169149113157803	11	92	374	14467	HNRPLL,RBMXRT,SF3A3,MAGOH,RNPS1,NPM1,STRAP,DDX39,SYNCRIP,TARDBP,SNRPA1
GO:0060348	bone development	biological_process	0.03235548833255581	7	92	136	14467	ERCC2,NF1,MMP2,THRA,FGFR2,RUNX2,GNAS
GO:0009892	negative regulation of metabolic process	biological_process	0.03334625528762664	12	92	448	14467	SMYD1,PAX3,NODAL,NPM1,THRA,FOXH1,STRAP,GABPA,HAT1,TRIM28,MSX1,TRP63
GO:0045892	negative regulation of transcription, DNA-dependent	biological_process	0.03485451899648497	9	92	247	14467	PAX3,NODAL,FOXH1,STRAP,GABPA,HAT1,TRIM28,MSX1,TRP63
GO:0001666	response to hypoxia	biological_process	0.036044759937799306	4	92	28	14467	NF1,MMP2,CHRNB2,PLAU
GO:0021700	developmental maturation	biological_process	0.03764954858005766	6	92	94	14467	GNAQ,GPRIN1,ERCC2,MMP2,SOX10,RUNX2
GO:0045165	cell fate commitment	biological_process	0.03900529722021873	7	92	140	14467	FGF3,PAX3,NODAL,FGF8,PAX6,FGFR2,RUNX2
GO:0070482	response to oxygen levels	biological_process	0.04160912760745977	4	92	29	14467	NF1,MMP2,CHRNB2,PLAU
GO:0065007	biological regulation	biological_process	0.049305166636417035	62	92	6717	14467	GNAQ,SMYD1,CRHR2,RHO,NFATC2,CLNS1A,TFDP1,SYT1,GPRIN1,ANK1,ERCC2,NF1,XPO1,PAX3,SIM1,NTRK2,KCNJ6,RUNX1,CHRNB2,PKD1,NODAL,CDK4,FGF8,NPM1,HTR1A,NTRK3,NRAS,HNF4A,CAMK4,EGFR,THRA,SSRP1,FOXH1,GNRHR,GRIN2B,TRP73,LIF,STRAP,PAX6,GABPA,SOX10,HAT1,TRIM28,FGFR2,CCKBR,HNRNPAB,CRHR1,EIF2S1,FOXN1,PCNA,PLAU,RUNX2,NEUROD2,MSX1,TARDBP,NKX2-6,TGFBR2,HOXD13,TRP63,PARP1,FASL,GNAS
GO:0000122	negative regulation of transcription from RNA polymerase II promoter	biological_process	0.049853959052223756	8	92	199	14467	PAX3,NODAL,FOXH1,STRAP,GABPA,TRIM28,MSX1,TRP63
