# Supplementary material for: Tissue-Specific Functional Networks for Prioritizing Phenotype and Disease Genes
Source: PLoS Comput Biol. 2012 Sep 27;8(9):e1002694. doi: 10.1371/journal.pcbi.1002694 (PMC3459891; doi:10.1371/journal.pcbi.1002694)
Supplement: Dataset S3 — Functional enrichment of top 100 changed genes for each tissue-specific network. (ZIP) [file pcbi.1002694.s003.zip › enrichment_result/global_ventricular_zone_brain.txt]

GO:0048856	anatomical structure development	biological_process	5.955592181695147E-22	57	95	2056	14467	SLC1A2,RXRA,CRHR2,NEUROG3,NANOS2,HAND1,FOXA1,PITX1,RASGRF1,SCN8A,GPRIN1,ANK1,HOXB13,RAX,PITX2,NF1,PAX3,SIM1,NTRK2,MYOD1,PDHX,RUNX1,CHRNB2,GLI1,NODAL,PHEX,FGF8,GDNF,ALX1,HOXB1,EGFR,IL3,DRD3,FOXH1,PBX1,NEURL1A,PAX6,SOX10,NKX3-2,MYCN,EVX2,RUNX2,PROP1,NEUROD2,MSX1,POU3F2,WHRN,HOXD13,TGFA,TRP63,FASL,TCFAP2A,PAX9,GNAS,WNT3A,CFC1,NKX2-3
GO:0048731	system development	biological_process	1.6734812387190764E-21	55	95	1922	14467	SLC1A2,RXRA,CRHR2,NEUROG3,NANOS2,HAND1,FOXA1,PITX1,RASGRF1,SCN8A,GPRIN1,ANK1,HOXB13,RAX,PITX2,NF1,PAX3,SIM1,NTRK2,MYOD1,PDHX,RUNX1,CHRNB2,GLI1,NODAL,PHEX,FGF8,GDNF,ALX1,HOXB1,EGFR,IL3,DRD3,FOXH1,PBX1,PAX6,SOX10,NKX3-2,MYCN,RUNX2,PROP1,NEUROD2,MSX1,POU3F2,WHRN,HOXD13,TGFA,TRP63,FASL,TCFAP2A,PAX9,GNAS,WNT3A,CFC1,NKX2-3
GO:0007275	multicellular organismal development	biological_process	2.9593484029096964E-21	60	95	2402	14467	SLC1A2,RXRA,CRHR2,NEUROG3,NANOS2,HAND1,FOXA1,PITX1,RASGRF1,SCN8A,GPRIN1,ANK1,HOXB13,RAX,PITX2,NF1,PAX3,SIM1,TWIST2,NTRK2,MYOD1,PDHX,RUNX1,CHRNB2,GLI1,NODAL,NR6A1,PHEX,FGF8,GDNF,ALX1,HOXB1,EGFR,IL3,DRD3,FOXH1,PBX1,PAX6,SOX10,NKX3-2,MYCN,EVX2,FOXN1,RUNX2,PROP1,NEUROD2,MSX1,POU3F2,WHRN,HOXD13,TGFA,TRP63,MDFI,FASL,TCFAP2A,PAX9,GNAS,WNT3A,CFC1,NKX2-3
GO:0048513	organ development	biological_process	8.686221681834618E-21	50	95	1574	14467	SLC1A2,RXRA,CRHR2,NEUROG3,NANOS2,HAND1,FOXA1,PITX1,SCN8A,GPRIN1,ANK1,HOXB13,RAX,PITX2,NF1,PAX3,NTRK2,MYOD1,PDHX,RUNX1,CHRNB2,GLI1,NODAL,FGF8,GDNF,ALX1,HOXB1,EGFR,IL3,FOXH1,PBX1,PAX6,SOX10,NKX3-2,MYCN,RUNX2,PROP1,MSX1,POU3F2,WHRN,HOXD13,TGFA,TRP63,FASL,TCFAP2A,PAX9,GNAS,WNT3A,CFC1,NKX2-3
GO:0009653	anatomical structure morphogenesis	biological_process	1.1633000984180405E-20	44	95	1151	14467	RXRA,CRHR2,NEUROG3,HAND1,FOXA1,PITX1,GPRIN1,HOXB13,PITX2,NF1,PAX3,NTRK2,MYOD1,PDHX,RUNX1,CHRNB2,GLI1,NODAL,FGF8,GDNF,ALX1,HOXB1,EGFR,PBX1,NEURL1A,PAX6,SOX10,NKX3-2,MYCN,EVX2,RUNX2,PROP1,MSX1,POU3F2,HOXD13,TGFA,TRP63,FASL,TCFAP2A,PAX9,GNAS,WNT3A,CFC1,NKX2-3
GO:0006357	regulation of transcription from RNA polymerase II promoter	biological_process	1.141691540605533E-19	32	95	528	14467	RXRA,NEUROG3,NFATC2,HAND1,FOXA1,GPRIN1,PITX2,PAX3,TWIST2,MYOD1,PDHX,GLI1,CBX2,NODAL,NR6A1,ALX1,HOXB1,HNF4A,FOXH1,PBX1,NPAS1,PAX6,SOX10,RUNX2,PROP1,MSX1,POU3F2,HOXD13,TRP63,TCFAP2A,PAX9,NKX2-3
GO:0032502	developmental process	biological_process	3.8652091532895483E-19	62	95	2840	14467	SLC1A2,RXRA,CRHR2,NEUROG3,NANOS2,HAND1,FOXA1,PITX1,RASGRF1,SCN8A,GPRIN1,ANK1,HOXB13,RAX,PITX2,NF1,PAX3,SIM1,TWIST2,NTRK2,MYOD1,PDHX,RUNX1,CHRNB2,GLI1,CASP14,NODAL,NR6A1,PHEX,FGF8,GDNF,ALX1,HOXB1,EGFR,IL3,DRD3,FOXH1,PBX1,NEURL1A,PAX6,SOX10,NKX3-2,MYCN,EVX2,FOXN1,RUNX2,PROP1,NEUROD2,MSX1,POU3F2,WHRN,HOXD13,TGFA,TRP63,MDFI,FASL,TCFAP2A,PAX9,GNAS,WNT3A,CFC1,NKX2-3
GO:0006366	transcription from RNA polymerase II promoter	biological_process	7.281678689900109E-19	32	95	561	14467	RXRA,NEUROG3,NFATC2,HAND1,FOXA1,GPRIN1,PITX2,PAX3,TWIST2,MYOD1,PDHX,GLI1,CBX2,NODAL,NR6A1,ALX1,HOXB1,HNF4A,FOXH1,PBX1,NPAS1,PAX6,SOX10,RUNX2,PROP1,MSX1,POU3F2,HOXD13,TRP63,TCFAP2A,PAX9,NKX2-3
GO:0045944	positive regulation of transcription from RNA polymerase II promoter	biological_process	1.3497713231845842E-18	26	95	318	14467	RXRA,NEUROG3,NFATC2,HAND1,FOXA1,GPRIN1,PITX2,PAX3,MYOD1,PDHX,GLI1,NODAL,ALX1,HOXB1,HNF4A,FOXH1,PBX1,PAX6,SOX10,RUNX2,PROP1,POU3F2,HOXD13,TRP63,PAX9,NKX2-3
GO:0010628	positive regulation of gene expression	biological_process	2.392426501273446E-18	28	95	403	14467	RXRA,NEUROG3,NFATC2,HAND1,FOXA1,GPRIN1,PITX2,PAX3,MYOD1,PDHX,GLI1,NODAL,FGF8,ALX1,HOXB1,HNF4A,IL3,FOXH1,PBX1,PAX6,SOX10,RUNX2,PROP1,POU3F2,HOXD13,TRP63,PAX9,NKX2-3
GO:0045893	positive regulation of transcription, DNA-dependent	biological_process	1.924208230655426E-17	26	95	353	14467	RXRA,NEUROG3,NFATC2,HAND1,FOXA1,GPRIN1,PITX2,PAX3,MYOD1,PDHX,GLI1,NODAL,ALX1,HOXB1,HNF4A,FOXH1,PBX1,PAX6,SOX10,RUNX2,PROP1,POU3F2,HOXD13,TRP63,PAX9,NKX2-3
GO:0051254	positive regulation of RNA metabolic process	biological_process	2.0669906752527736E-17	26	95	354	14467	RXRA,NEUROG3,NFATC2,HAND1,FOXA1,GPRIN1,PITX2,PAX3,MYOD1,PDHX,GLI1,NODAL,ALX1,HOXB1,HNF4A,FOXH1,PBX1,PAX6,SOX10,RUNX2,PROP1,POU3F2,HOXD13,TRP63,PAX9,NKX2-3
GO:0048869	cellular developmental process	biological_process	3.2332293574348697E-16	45	95	1568	14467	RXRA,NEUROG3,NANOS2,HAND1,FOXA1,PITX1,RASGRF1,GPRIN1,ANK1,HOXB13,NF1,PAX3,SIM1,TWIST2,NTRK2,MYOD1,PDHX,RUNX1,CHRNB2,GLI1,CASP14,NODAL,NR6A1,FGF8,GDNF,ALX1,EGFR,IL3,DRD3,PBX1,NEURL1A,PAX6,SOX10,FOXN1,RUNX2,PROP1,NEUROD2,POU3F2,WHRN,TRP63,MDFI,FASL,GNAS,WNT3A,NKX2-3
GO:0045941	positive regulation of transcription	biological_process	3.2529831672064466E-16	26	95	395	14467	RXRA,NEUROG3,NFATC2,HAND1,FOXA1,GPRIN1,PITX2,PAX3,MYOD1,PDHX,GLI1,NODAL,ALX1,HOXB1,HNF4A,FOXH1,PBX1,PAX6,SOX10,RUNX2,PROP1,POU3F2,HOXD13,TRP63,PAX9,NKX2-3
GO:0030154	cell differentiation	biological_process	3.8157043687347723E-16	44	95	1495	14467	RXRA,NEUROG3,NANOS2,HAND1,FOXA1,PITX1,RASGRF1,GPRIN1,ANK1,HOXB13,NF1,PAX3,SIM1,TWIST2,NTRK2,MYOD1,PDHX,RUNX1,CHRNB2,GLI1,CASP14,NODAL,NR6A1,FGF8,GDNF,ALX1,IL3,DRD3,PBX1,NEURL1A,PAX6,SOX10,FOXN1,RUNX2,PROP1,NEUROD2,POU3F2,WHRN,TRP63,MDFI,FASL,GNAS,WNT3A,NKX2-3
GO:0009887	organ morphogenesis	biological_process	9.975978947658042E-16	33	95	771	14467	RXRA,CRHR2,NEUROG3,HAND1,FOXA1,HOXB13,PITX2,NF1,PAX3,NTRK2,PDHX,RUNX1,GLI1,NODAL,FGF8,GDNF,ALX1,HOXB1,PBX1,PAX6,SOX10,NKX3-2,RUNX2,PROP1,MSX1,TGFA,TRP63,FASL,TCFAP2A,PAX9,GNAS,WNT3A,NKX2-3
GO:0045935	positive regulation of nucleobase, nucleoside, nucleotide and nucleic acid metabolic process	biological_process	1.0494277864315463E-15	26	95	414	14467	RXRA,NEUROG3,NFATC2,HAND1,FOXA1,GPRIN1,PITX2,PAX3,MYOD1,PDHX,GLI1,NODAL,ALX1,HOXB1,HNF4A,FOXH1,PBX1,PAX6,SOX10,RUNX2,PROP1,POU3F2,HOXD13,TRP63,PAX9,NKX2-3
GO:0010604	positive regulation of macromolecule metabolic process	biological_process	1.3790035562097214E-15	28	95	511	14467	RXRA,NEUROG3,NFATC2,HAND1,FOXA1,GPRIN1,PITX2,PAX3,MYOD1,PDHX,GLI1,NODAL,FGF8,ALX1,HOXB1,HNF4A,IL3,FOXH1,PBX1,PAX6,SOX10,RUNX2,PROP1,POU3F2,HOXD13,TRP63,PAX9,NKX2-3
GO:0010557	positive regulation of macromolecule biosynthetic process	biological_process	3.787700314739723E-15	26	95	436	14467	RXRA,NEUROG3,NFATC2,HAND1,FOXA1,GPRIN1,PITX2,PAX3,MYOD1,PDHX,GLI1,NODAL,ALX1,HOXB1,HNF4A,FOXH1,PBX1,PAX6,SOX10,RUNX2,PROP1,POU3F2,HOXD13,TRP63,PAX9,NKX2-3
GO:0009893	positive regulation of metabolic process	biological_process	5.8933325184567634E-15	28	95	540	14467	RXRA,NEUROG3,NFATC2,HAND1,FOXA1,GPRIN1,PITX2,PAX3,MYOD1,PDHX,GLI1,NODAL,FGF8,ALX1,HOXB1,HNF4A,IL3,FOXH1,PBX1,PAX6,SOX10,RUNX2,PROP1,POU3F2,HOXD13,TRP63,PAX9,NKX2-3
GO:0019222	regulation of metabolic process	biological_process	6.30929366183203E-15	54	95	2525	14467	RXRA,NEUROG3,NANOS2,NFATC2,HAND1,FOXA1,PITX1,GPRIN1,HOXB13,RAX,PITX2,NF1,PAX3,SIM1,TWIST2,NTRK2,MYOD1,PDHX,RUNX1,CHRNB2,GLI1,CBX2,NODAL,NR6A1,FGF8,ALX1,HOXB1,HNF4A,EGFR,IL3,DRD3,FOXH1,PBX1,ADCYAP1,NPAS1,PAX6,SOX10,NKX3-2,MYCN,EVX2,FOXN1,RUNX2,PROP1,NEUROD2,MSX1,POU3F2,ELK4,MYBL2,HOXD13,TRP63,TCFAP2A,PAX9,GNAS,NKX2-3
GO:0048732	gland development	biological_process	1.07419959443969E-14	16	95	107	14467	FOXA1,PITX1,HOXB13,PITX2,NF1,GLI1,FGF8,EGFR,PBX1,PAX6,PROP1,POU3F2,HOXD13,TRP63,WNT3A,NKX2-3
GO:0031328	positive regulation of cellular biosynthetic process	biological_process	1.084044076332576E-14	26	95	455	14467	RXRA,NEUROG3,NFATC2,HAND1,FOXA1,GPRIN1,PITX2,PAX3,MYOD1,PDHX,GLI1,NODAL,ALX1,HOXB1,HNF4A,FOXH1,PBX1,PAX6,SOX10,RUNX2,PROP1,POU3F2,HOXD13,TRP63,PAX9,NKX2-3
GO:0048522	positive regulation of cellular process	biological_process	1.1859863897086156E-14	36	95	1031	14467	RXRA,NEUROG3,NFATC2,HAND1,FOXA1,GPRIN1,PITX2,NF1,PAX3,MYOD1,PDHX,CHRNB2,GLI1,CASP14,NODAL,FGF8,ALX1,HOXB1,HNF4A,EGFR,IL3,DRD3,FOXH1,PBX1,PAX6,SOX10,MYCN,RUNX2,PROP1,POU3F2,HOXD13,TRP63,FASL,PAX9,GNAS,NKX2-3
GO:0009891	positive regulation of biosynthetic process	biological_process	1.20745458113492E-14	26	95	457	14467	RXRA,NEUROG3,NFATC2,HAND1,FOXA1,GPRIN1,PITX2,PAX3,MYOD1,PDHX,GLI1,NODAL,ALX1,HOXB1,HNF4A,FOXH1,PBX1,PAX6,SOX10,RUNX2,PROP1,POU3F2,HOXD13,TRP63,PAX9,NKX2-3
GO:0048518	positive regulation of biological process	biological_process	1.2478675768815929E-14	38	95	1172	14467	SLC1A2,RXRA,NEUROG3,NFATC2,HAND1,FOXA1,GPRIN1,PITX2,NF1,PAX3,MYOD1,PDHX,RUNX1,CHRNB2,GLI1,CASP14,NODAL,FGF8,ALX1,HOXB1,HNF4A,EGFR,IL3,DRD3,FOXH1,PBX1,PAX6,SOX10,MYCN,RUNX2,PROP1,POU3F2,HOXD13,TRP63,FASL,PAX9,GNAS,NKX2-3
GO:0032501	multicellular organismal process	biological_process	1.5799357871520507E-14	68	95	4218	14467	SLC1A2,RGS9,GAD2,RXRA,CRHR2,NEUROG3,NANOS2,NFATC2,HAND1,FOXA1,PITX1,RASGRF1,SYT1,SCN8A,GPRIN1,ANK1,HOXB13,RAX,PITX2,NF1,PAX3,SIM1,TWIST2,NTRK2,MYOD1,PDHX,RUNX1,CHRNB2,GLI1,NODAL,NR6A1,PHEX,FGF8,GDNF,ALX1,HOXB1,CAMK4,EGFR,IL3,DRD3,FOXH1,PBX1,NEURL1A,GRIA2,PAX6,SOX10,NKX3-2,MYCN,EVX2,FOXN1,RUNX2,PROP1,NEUROD2,MSX1,POU3F2,WHRN,HOXD13,TGFA,TRP63,MDFI,CLCNKA,FASL,TCFAP2A,PAX9,GNAS,WNT3A,CFC1,NKX2-3
GO:0031323	regulation of cellular metabolic process	biological_process	2.3482689160903123E-14	52	95	2396	14467	RXRA,NEUROG3,NANOS2,NFATC2,HAND1,FOXA1,PITX1,GPRIN1,HOXB13,RAX,PITX2,NF1,PAX3,SIM1,TWIST2,MYOD1,PDHX,RUNX1,CHRNB2,GLI1,CBX2,NODAL,NR6A1,ALX1,HOXB1,HNF4A,EGFR,IL3,DRD3,FOXH1,PBX1,ADCYAP1,NPAS1,PAX6,SOX10,NKX3-2,MYCN,EVX2,FOXN1,RUNX2,PROP1,NEUROD2,MSX1,POU3F2,ELK4,MYBL2,HOXD13,TRP63,TCFAP2A,PAX9,GNAS,NKX2-3
GO:0080090	regulation of primary metabolic process	biological_process	2.48189840708574E-14	52	95	2399	14467	RXRA,NEUROG3,NANOS2,NFATC2,HAND1,FOXA1,PITX1,GPRIN1,HOXB13,RAX,PITX2,NF1,PAX3,SIM1,TWIST2,MYOD1,PDHX,RUNX1,CHRNB2,GLI1,CBX2,NODAL,NR6A1,ALX1,HOXB1,HNF4A,EGFR,IL3,DRD3,FOXH1,PBX1,ADCYAP1,NPAS1,PAX6,SOX10,NKX3-2,MYCN,EVX2,FOXN1,RUNX2,PROP1,NEUROD2,MSX1,POU3F2,ELK4,MYBL2,HOXD13,TRP63,TCFAP2A,PAX9,GNAS,NKX2-3
GO:0031325	positive regulation of cellular metabolic process	biological_process	2.67217570710704E-14	27	95	521	14467	RXRA,NEUROG3,NFATC2,HAND1,FOXA1,GPRIN1,PITX2,PAX3,MYOD1,PDHX,GLI1,NODAL,ALX1,HOXB1,HNF4A,IL3,FOXH1,PBX1,PAX6,SOX10,RUNX2,PROP1,POU3F2,HOXD13,TRP63,PAX9,NKX2-3
GO:0007399	nervous system development	biological_process	1.2000785527702366E-13	31	95	779	14467	SLC1A2,NEUROG3,FOXA1,PITX1,RASGRF1,GPRIN1,RAX,PITX2,NF1,PAX3,SIM1,NTRK2,RUNX1,CHRNB2,GLI1,FGF8,GDNF,ALX1,HOXB1,DRD3,PBX1,PAX6,SOX10,PROP1,NEUROD2,MSX1,POU3F2,WHRN,TRP63,TCFAP2A,WNT3A
GO:0031326	regulation of cellular biosynthetic process	biological_process	1.4199320491632107E-13	49	95	2200	14467	RXRA,NEUROG3,NANOS2,NFATC2,HAND1,FOXA1,PITX1,GPRIN1,HOXB13,RAX,PITX2,NF1,PAX3,SIM1,TWIST2,MYOD1,PDHX,RUNX1,GLI1,CBX2,NODAL,NR6A1,ALX1,HOXB1,HNF4A,DRD3,FOXH1,PBX1,ADCYAP1,NPAS1,PAX6,SOX10,NKX3-2,MYCN,EVX2,FOXN1,RUNX2,PROP1,NEUROD2,MSX1,POU3F2,ELK4,MYBL2,HOXD13,TRP63,TCFAP2A,PAX9,GNAS,NKX2-3
GO:0019219	regulation of nucleobase, nucleoside, nucleotide and nucleic acid metabolic process	biological_process	1.4721085901152284E-13	48	95	2107	14467	RXRA,NEUROG3,NFATC2,HAND1,FOXA1,PITX1,GPRIN1,HOXB13,RAX,PITX2,NF1,PAX3,SIM1,TWIST2,MYOD1,PDHX,RUNX1,GLI1,CBX2,NODAL,NR6A1,ALX1,HOXB1,HNF4A,DRD3,FOXH1,PBX1,ADCYAP1,NPAS1,PAX6,SOX10,NKX3-2,MYCN,EVX2,FOXN1,RUNX2,PROP1,NEUROD2,MSX1,POU3F2,ELK4,MYBL2,HOXD13,TRP63,TCFAP2A,PAX9,GNAS,NKX2-3
GO:0009889	regulation of biosynthetic process	biological_process	1.5311039533015172E-13	49	95	2204	14467	RXRA,NEUROG3,NANOS2,NFATC2,HAND1,FOXA1,PITX1,GPRIN1,HOXB13,RAX,PITX2,NF1,PAX3,SIM1,TWIST2,MYOD1,PDHX,RUNX1,GLI1,CBX2,NODAL,NR6A1,ALX1,HOXB1,HNF4A,DRD3,FOXH1,PBX1,ADCYAP1,NPAS1,PAX6,SOX10,NKX3-2,MYCN,EVX2,FOXN1,RUNX2,PROP1,NEUROD2,MSX1,POU3F2,ELK4,MYBL2,HOXD13,TRP63,TCFAP2A,PAX9,GNAS,NKX2-3
GO:0010468	regulation of gene expression	biological_process	3.963271888884435E-13	48	95	2159	14467	RXRA,NEUROG3,NANOS2,NFATC2,HAND1,FOXA1,PITX1,GPRIN1,HOXB13,RAX,PITX2,PAX3,SIM1,TWIST2,MYOD1,PDHX,RUNX1,GLI1,CBX2,NODAL,NR6A1,FGF8,ALX1,HOXB1,HNF4A,IL3,DRD3,FOXH1,PBX1,NPAS1,PAX6,SOX10,NKX3-2,MYCN,EVX2,FOXN1,RUNX2,PROP1,NEUROD2,MSX1,POU3F2,ELK4,MYBL2,HOXD13,TRP63,TCFAP2A,PAX9,NKX2-3
GO:0009888	tissue development	biological_process	8.410815449514061E-13	27	95	598	14467	RXRA,NEUROG3,HAND1,FOXA1,PITX1,HOXB13,PITX2,NF1,PAX3,MYOD1,PDHX,NODAL,FGF8,GDNF,ALX1,FOXH1,PBX1,PAX6,RUNX2,POU3F2,TRP63,TCFAP2A,PAX9,GNAS,WNT3A,CFC1,NKX2-3
GO:0008283	cell proliferation	biological_process	8.410815449514061E-13	27	95	598	14467	RXRA,NANOS2,RASGRF1,PITX2,NF1,PAX3,PDHX,CHRNB2,GLI1,NODAL,FGF8,EGFR,IL3,PBX1,PAX6,MYCN,TYR,FOXN1,PLAU,RUNX2,MSX1,POU3F2,HOXD13,TGFA,TRP63,WNT3A,NKX2-3
GO:0006355	regulation of transcription, DNA-dependent	biological_process	6.049217197795799E-12	44	95	1929	14467	RXRA,NEUROG3,NFATC2,HAND1,FOXA1,PITX1,GPRIN1,HOXB13,RAX,PITX2,PAX3,SIM1,TWIST2,MYOD1,PDHX,RUNX1,GLI1,CBX2,NODAL,NR6A1,ALX1,HOXB1,HNF4A,FOXH1,PBX1,NPAS1,PAX6,SOX10,NKX3-2,MYCN,EVX2,FOXN1,RUNX2,PROP1,NEUROD2,MSX1,POU3F2,ELK4,MYBL2,HOXD13,TRP63,TCFAP2A,PAX9,NKX2-3
GO:0060255	regulation of macromolecule metabolic process	biological_process	7.077878766458319E-12	49	95	2420	14467	RXRA,NEUROG3,NANOS2,NFATC2,HAND1,FOXA1,PITX1,GPRIN1,HOXB13,RAX,PITX2,PAX3,SIM1,TWIST2,MYOD1,PDHX,RUNX1,GLI1,CBX2,NODAL,NR6A1,FGF8,ALX1,HOXB1,HNF4A,EGFR,IL3,DRD3,FOXH1,PBX1,NPAS1,PAX6,SOX10,NKX3-2,MYCN,EVX2,FOXN1,RUNX2,PROP1,NEUROD2,MSX1,POU3F2,ELK4,MYBL2,HOXD13,TRP63,TCFAP2A,PAX9,NKX2-3
GO:0051252	regulation of RNA metabolic process	biological_process	7.895867395999786E-12	44	95	1943	14467	RXRA,NEUROG3,NFATC2,HAND1,FOXA1,PITX1,GPRIN1,HOXB13,RAX,PITX2,PAX3,SIM1,TWIST2,MYOD1,PDHX,RUNX1,GLI1,CBX2,NODAL,NR6A1,ALX1,HOXB1,HNF4A,FOXH1,PBX1,NPAS1,PAX6,SOX10,NKX3-2,MYCN,EVX2,FOXN1,RUNX2,PROP1,NEUROD2,MSX1,POU3F2,ELK4,MYBL2,HOXD13,TRP63,TCFAP2A,PAX9,NKX2-3
GO:0006351	transcription, DNA-dependent	biological_process	8.04681891560797E-12	44	95	1944	14467	RXRA,NEUROG3,NFATC2,HAND1,FOXA1,PITX1,GPRIN1,HOXB13,RAX,PITX2,PAX3,SIM1,TWIST2,MYOD1,PDHX,RUNX1,GLI1,CBX2,NODAL,NR6A1,ALX1,HOXB1,HNF4A,FOXH1,PBX1,NPAS1,PAX6,SOX10,NKX3-2,MYCN,EVX2,FOXN1,RUNX2,PROP1,NEUROD2,MSX1,POU3F2,ELK4,MYBL2,HOXD13,TRP63,TCFAP2A,PAX9,NKX2-3
GO:0032774	RNA biosynthetic process	biological_process	8.678982823716532E-12	44	95	1948	14467	RXRA,NEUROG3,NFATC2,HAND1,FOXA1,PITX1,GPRIN1,HOXB13,RAX,PITX2,PAX3,SIM1,TWIST2,MYOD1,PDHX,RUNX1,GLI1,CBX2,NODAL,NR6A1,ALX1,HOXB1,HNF4A,FOXH1,PBX1,NPAS1,PAX6,SOX10,NKX3-2,MYCN,EVX2,FOXN1,RUNX2,PROP1,NEUROD2,MSX1,POU3F2,ELK4,MYBL2,HOXD13,TRP63,TCFAP2A,PAX9,NKX2-3
GO:0048468	cell development	biological_process	2.5017258728698138E-11	28	95	748	14467	FOXA1,PITX1,RASGRF1,GPRIN1,ANK1,HOXB13,NF1,PAX3,NTRK2,MYOD1,RUNX1,CHRNB2,NODAL,FGF8,GDNF,ALX1,DRD3,PBX1,NEURL1A,PAX6,SOX10,RUNX2,NEUROD2,POU3F2,WHRN,TRP63,FASL,WNT3A
GO:0045449	regulation of transcription	biological_process	2.6858639943016725E-11	44	95	2009	14467	RXRA,NEUROG3,NFATC2,HAND1,FOXA1,PITX1,GPRIN1,HOXB13,RAX,PITX2,PAX3,SIM1,TWIST2,MYOD1,PDHX,RUNX1,GLI1,CBX2,NODAL,NR6A1,ALX1,HOXB1,HNF4A,FOXH1,PBX1,NPAS1,PAX6,SOX10,NKX3-2,MYCN,EVX2,FOXN1,RUNX2,PROP1,NEUROD2,MSX1,POU3F2,ELK4,MYBL2,HOXD13,TRP63,TCFAP2A,PAX9,NKX2-3
GO:0010556	regulation of macromolecule biosynthetic process	biological_process	4.0358319935258515E-11	45	95	2127	14467	RXRA,NEUROG3,NANOS2,NFATC2,HAND1,FOXA1,PITX1,GPRIN1,HOXB13,RAX,PITX2,PAX3,SIM1,TWIST2,MYOD1,PDHX,RUNX1,GLI1,CBX2,NODAL,NR6A1,ALX1,HOXB1,HNF4A,FOXH1,PBX1,NPAS1,PAX6,SOX10,NKX3-2,MYCN,EVX2,FOXN1,RUNX2,PROP1,NEUROD2,MSX1,POU3F2,ELK4,MYBL2,HOXD13,TRP63,TCFAP2A,PAX9,NKX2-3
GO:0006350	transcription	biological_process	7.558004447650016E-11	44	95	2067	14467	RXRA,NEUROG3,NFATC2,HAND1,FOXA1,PITX1,GPRIN1,HOXB13,RAX,PITX2,PAX3,SIM1,TWIST2,MYOD1,PDHX,RUNX1,GLI1,CBX2,NODAL,NR6A1,ALX1,HOXB1,HNF4A,FOXH1,PBX1,NPAS1,PAX6,SOX10,NKX3-2,MYCN,EVX2,FOXN1,RUNX2,PROP1,NEUROD2,MSX1,POU3F2,ELK4,MYBL2,HOXD13,TRP63,TCFAP2A,PAX9,NKX2-3
GO:0007417	central nervous system development	biological_process	2.0552201121980141E-10	19	95	316	14467	SLC1A2,PITX1,GPRIN1,RAX,PITX2,NF1,PAX3,RUNX1,CHRNB2,GLI1,FGF8,HOXB1,DRD3,PAX6,SOX10,PROP1,MSX1,POU3F2,WNT3A
GO:0042127	regulation of cell proliferation	biological_process	4.0860462240154134E-10	21	95	424	14467	NANOS2,PITX2,NF1,PAX3,PDHX,CHRNB2,GLI1,NODAL,FGF8,EGFR,IL3,PBX1,PAX6,MYCN,PLAU,RUNX2,MSX1,POU3F2,HOXD13,TRP63,NKX2-3
GO:0065007	biological regulation	biological_process	8.475050589527532E-10	78	95	6717	14467	SLC1A2,RGS9,GAD2,RXRA,CRHR2,NEUROG3,NANOS2,NFATC2,HAND1,FOXA1,PITX1,RASGRF1,SYT1,GPRIN1,ANK1,HOXB13,RAX,PITX2,NF1,PAX3,SIM1,TWIST2,NTRK2,MYOD1,KCNJ6,PDHX,RUNX1,CHRNB2,GLI1,CASP14,CBX2,NODAL,NR6A1,FGF8,GDNF,ALX1,HTR1A,HOXB1,CAMK4,HNF4A,EGFR,IL3,DRD3,FOXH1,GNRHR,ADRA2C,PBX1,ADCYAP1,NPAS1,PAX6,HTR2C,SOX10,NKX3-2,MYCN,CCKBR,CRHR1,MC5R,CHRNG,EVX2,FOXN1,PLAU,RUNX2,PROP1,NEUROD2,MSX1,POU3F2,ELK4,MYBL2,H…
GO:0030900	forebrain development	biological_process	1.1197519655894023E-9	14	95	150	14467	SLC1A2,PITX1,GPRIN1,RAX,PITX2,NF1,CHRNB2,GLI1,FGF8,PAX6,PROP1,MSX1,POU3F2,WNT3A
GO:0007389	pattern specification process	biological_process	2.4065240642104936E-9	17	95	272	14467	RAX,PITX2,GLI1,NODAL,FGF8,GDNF,ALX1,HOXB1,FOXH1,PBX1,PAX6,NKX3-2,PROP1,HOXD13,TRP63,WNT3A,CFC1
GO:0016070	RNA metabolic process	biological_process	8.879929892241089E-9	44	95	2364	14467	RXRA,NEUROG3,NFATC2,HAND1,FOXA1,PITX1,GPRIN1,HOXB13,RAX,PITX2,PAX3,SIM1,TWIST2,MYOD1,PDHX,RUNX1,GLI1,CBX2,NODAL,NR6A1,ALX1,HOXB1,HNF4A,FOXH1,PBX1,NPAS1,PAX6,SOX10,NKX3-2,MYCN,EVX2,FOXN1,RUNX2,PROP1,NEUROD2,MSX1,POU3F2,ELK4,MYBL2,HOXD13,TRP63,TCFAP2A,PAX9,NKX2-3
GO:0009790	embryonic development	biological_process	1.2565596848711959E-8	23	95	626	14467	HAND1,PITX2,NF1,PAX3,PDHX,RUNX1,GLI1,NODAL,FGF8,ALX1,HOXB1,FOXH1,PBX1,PAX6,SOX10,NKX3-2,MSX1,HOXD13,TRP63,TCFAP2A,GNAS,WNT3A,CFC1
GO:0048729	tissue morphogenesis	biological_process	1.3729396105971857E-8	16	95	259	14467	RXRA,NEUROG3,HAND1,FOXA1,HOXB13,PAX3,PDHX,NODAL,FGF8,ALX1,PBX1,PAX6,TRP63,TCFAP2A,WNT3A,NKX2-3
GO:0010467	gene expression	biological_process	1.977287037180018E-8	48	95	2850	14467	RXRA,NEUROG3,NANOS2,NFATC2,HAND1,FOXA1,PITX1,GPRIN1,HOXB13,RAX,PITX2,PAX3,SIM1,TWIST2,MYOD1,PDHX,RUNX1,GLI1,CBX2,NODAL,NR6A1,FGF8,ALX1,HOXB1,HNF4A,IL3,DRD3,FOXH1,PBX1,NPAS1,PAX6,SOX10,NKX3-2,MYCN,EVX2,FOXN1,RUNX2,PROP1,NEUROD2,MSX1,POU3F2,ELK4,MYBL2,HOXD13,TRP63,TCFAP2A,PAX9,NKX2-3
GO:0008284	positive regulation of cell proliferation	biological_process	2.0408706803888864E-8	15	95	224	14467	NF1,PAX3,PDHX,CHRNB2,GLI1,NODAL,FGF8,EGFR,IL3,PBX1,PAX6,MYCN,RUNX2,POU3F2,TRP63
GO:0034961	cellular biopolymer biosynthetic process	biological_process	2.1675694033200002E-8	45	95	2531	14467	RXRA,NEUROG3,NANOS2,NFATC2,HAND1,FOXA1,PITX1,GPRIN1,HOXB13,RAX,PITX2,PAX3,SIM1,TWIST2,MYOD1,PDHX,RUNX1,GLI1,CBX2,NODAL,NR6A1,ALX1,HOXB1,HNF4A,FOXH1,PBX1,NPAS1,PAX6,SOX10,NKX3-2,MYCN,EVX2,FOXN1,RUNX2,PROP1,NEUROD2,MSX1,POU3F2,ELK4,MYBL2,HOXD13,TRP63,TCFAP2A,PAX9,NKX2-3
GO:0043284	biopolymer biosynthetic process	biological_process	2.1978506316503746E-8	45	95	2532	14467	RXRA,NEUROG3,NANOS2,NFATC2,HAND1,FOXA1,PITX1,GPRIN1,HOXB13,RAX,PITX2,PAX3,SIM1,TWIST2,MYOD1,PDHX,RUNX1,GLI1,CBX2,NODAL,NR6A1,ALX1,HOXB1,HNF4A,FOXH1,PBX1,NPAS1,PAX6,SOX10,NKX3-2,MYCN,EVX2,FOXN1,RUNX2,PROP1,NEUROD2,MSX1,POU3F2,ELK4,MYBL2,HOXD13,TRP63,TCFAP2A,PAX9,NKX2-3
GO:0021536	diencephalon development	biological_process	2.2378520658937218E-8	8	95	31	14467	PITX1,RAX,PITX2,CHRNB2,GLI1,PAX6,PROP1,POU3F2
GO:0009058	biosynthetic process	biological_process	2.3880005603238625E-8	52	95	3324	14467	GAD2,RXRA,NEUROG3,NANOS2,NFATC2,HAND1,FOXA1,PITX1,GPRIN1,HOXB13,RAX,PITX2,NF1,PAX3,SIM1,TWIST2,MYOD1,PDHX,RUNX1,GLI1,CBX2,NODAL,NR6A1,ALX1,HOXB1,HNF4A,DRD3,FOXH1,PBX1,ADCYAP1,NPAS1,PAX6,SOX10,NKX3-2,MYCN,TYR,EVX2,FOXN1,RUNX2,PROP1,NEUROD2,MSX1,POU3F2,ELK4,MYBL2,LALBA,HOXD13,TRP63,TCFAP2A,PAX9,GNAS,NKX2-3
GO:0050794	regulation of cellular process	biological_process	3.767815639539344E-8	72	95	6122	14467	RGS9,RXRA,CRHR2,NEUROG3,NANOS2,NFATC2,HAND1,FOXA1,PITX1,RASGRF1,GPRIN1,ANK1,HOXB13,RAX,PITX2,NF1,PAX3,SIM1,TWIST2,NTRK2,MYOD1,PDHX,RUNX1,CHRNB2,GLI1,CASP14,CBX2,NODAL,NR6A1,FGF8,GDNF,ALX1,HTR1A,HOXB1,CAMK4,HNF4A,EGFR,IL3,DRD3,FOXH1,GNRHR,ADRA2C,PBX1,ADCYAP1,NPAS1,PAX6,HTR2C,SOX10,NKX3-2,MYCN,CCKBR,CRHR1,MC5R,EVX2,FOXN1,PLAU,RUNX2,PROP1,NEUROD2,MSX1,POU3F2,ELK4,MYBL2,HOXD13,PLCB1,TRP63,FASL,TCFAP2…
GO:0044249	cellular biosynthetic process	biological_process	4.670284282980509E-8	51	95	3262	14467	GAD2,RXRA,NEUROG3,NANOS2,NFATC2,HAND1,FOXA1,PITX1,GPRIN1,HOXB13,RAX,PITX2,NF1,PAX3,SIM1,TWIST2,MYOD1,PDHX,RUNX1,GLI1,CBX2,NODAL,NR6A1,ALX1,HOXB1,HNF4A,DRD3,FOXH1,PBX1,ADCYAP1,NPAS1,PAX6,SOX10,NKX3-2,MYCN,EVX2,FOXN1,RUNX2,PROP1,NEUROD2,MSX1,POU3F2,ELK4,MYBL2,LALBA,HOXD13,TRP63,TCFAP2A,PAX9,GNAS,NKX2-3
GO:0048646	anatomical structure formation involved in morphogenesis	biological_process	6.608137311211292E-8	17	95	335	14467	CRHR2,HAND1,PITX2,NF1,PAX3,RUNX1,NODAL,FGF8,GDNF,ALX1,HOXB1,NEURL1A,NKX3-2,TGFA,TRP63,TCFAP2A,WNT3A
GO:0060429	epithelium development	biological_process	7.220850805058999E-8	13	95	166	14467	NEUROG3,FOXA1,HOXB13,PAX3,PDHX,NODAL,FGF8,ALX1,PBX1,PAX6,TRP63,TCFAP2A,NKX2-3
GO:0002009	morphogenesis of an epithelium	biological_process	7.220850805058999E-8	13	95	166	14467	NEUROG3,FOXA1,HOXB13,PAX3,PDHX,NODAL,FGF8,ALX1,PBX1,PAX6,TRP63,TCFAP2A,NKX2-3
GO:0007420	brain development	biological_process	7.309476314282231E-8	15	95	245	14467	SLC1A2,PITX1,GPRIN1,RAX,PITX2,NF1,CHRNB2,GLI1,FGF8,HOXB1,PAX6,PROP1,MSX1,POU3F2,WNT3A
GO:0035295	tube development	biological_process	7.387043253572649E-8	14	95	204	14467	HAND1,FOXA1,HOXB13,PITX2,PAX3,GLI1,FGF8,ALX1,FOXH1,PBX1,MYCN,HOXD13,TRP63,TCFAP2A
GO:0048598	embryonic morphogenesis	biological_process	7.958766129564826E-8	17	95	339	14467	HAND1,PAX3,PDHX,GLI1,NODAL,FGF8,ALX1,HOXB1,PBX1,NKX3-2,MSX1,HOXD13,TRP63,TCFAP2A,GNAS,WNT3A,CFC1
GO:0003002	regionalization	biological_process	8.417188982468847E-8	14	95	206	14467	GLI1,NODAL,FGF8,GDNF,ALX1,HOXB1,FOXH1,PBX1,PAX6,PROP1,HOXD13,TRP63,WNT3A,CFC1
GO:0050789	regulation of biological process	biological_process	8.673929361374696E-8	73	95	6376	14467	SLC1A2,RGS9,RXRA,CRHR2,NEUROG3,NANOS2,NFATC2,HAND1,FOXA1,PITX1,RASGRF1,GPRIN1,ANK1,HOXB13,RAX,PITX2,NF1,PAX3,SIM1,TWIST2,NTRK2,MYOD1,PDHX,RUNX1,CHRNB2,GLI1,CASP14,CBX2,NODAL,NR6A1,FGF8,GDNF,ALX1,HTR1A,HOXB1,CAMK4,HNF4A,EGFR,IL3,DRD3,FOXH1,GNRHR,ADRA2C,PBX1,ADCYAP1,NPAS1,PAX6,HTR2C,SOX10,NKX3-2,MYCN,CCKBR,CRHR1,MC5R,EVX2,FOXN1,PLAU,RUNX2,PROP1,NEUROD2,MSX1,POU3F2,ELK4,MYBL2,HOXD13,PLCB1,TRP63,FASL…
GO:0050793	regulation of developmental process	biological_process	1.9679198850899215E-7	25	95	858	14467	CRHR2,FOXA1,GPRIN1,NF1,MYOD1,RUNX1,CHRNB2,GLI1,CASP14,NODAL,FGF8,GDNF,IL3,DRD3,PBX1,PAX6,NKX3-2,RUNX2,PROP1,MSX1,POU3F2,TRP63,FASL,GNAS,WNT3A
GO:0006139	nucleobase, nucleoside, nucleotide and nucleic acid metabolic process	biological_process	2.0441422657740965E-7	48	95	3037	14467	RXRA,NEUROG3,NFATC2,HAND1,FOXA1,PITX1,GPRIN1,HOXB13,RAX,PITX2,NF1,PAX3,SIM1,TWIST2,MYOD1,PDHX,RUNX1,GLI1,CBX2,NODAL,NR6A1,ALX1,HOXB1,HNF4A,DRD3,FOXH1,PBX1,ADCYAP1,NPAS1,PAX6,SOX10,NKX3-2,MYCN,EVX2,FOXN1,RUNX2,PROP1,NEUROD2,MSX1,POU3F2,ELK4,MYBL2,HOXD13,TRP63,TCFAP2A,PAX9,GNAS,NKX2-3
GO:0034645	cellular macromolecule biosynthetic process	biological_process	2.531620143300383E-7	45	95	2717	14467	RXRA,NEUROG3,NANOS2,NFATC2,HAND1,FOXA1,PITX1,GPRIN1,HOXB13,RAX,PITX2,PAX3,SIM1,TWIST2,MYOD1,PDHX,RUNX1,GLI1,CBX2,NODAL,NR6A1,ALX1,HOXB1,HNF4A,FOXH1,PBX1,NPAS1,PAX6,SOX10,NKX3-2,MYCN,EVX2,FOXN1,RUNX2,PROP1,NEUROD2,MSX1,POU3F2,ELK4,MYBL2,HOXD13,TRP63,TCFAP2A,PAX9,NKX2-3
GO:0009059	macromolecule biosynthetic process	biological_process	2.764233220695479E-7	45	95	2724	14467	RXRA,NEUROG3,NANOS2,NFATC2,HAND1,FOXA1,PITX1,GPRIN1,HOXB13,RAX,PITX2,PAX3,SIM1,TWIST2,MYOD1,PDHX,RUNX1,GLI1,CBX2,NODAL,NR6A1,ALX1,HOXB1,HNF4A,FOXH1,PBX1,NPAS1,PAX6,SOX10,NKX3-2,MYCN,EVX2,FOXN1,RUNX2,PROP1,NEUROD2,MSX1,POU3F2,ELK4,MYBL2,HOXD13,TRP63,TCFAP2A,PAX9,NKX2-3
GO:0035270	endocrine system development	biological_process	2.9471391333743763E-7	9	95	62	14467	PITX1,PITX2,NF1,PDHX,GLI1,PBX1,PAX6,PROP1,POU3F2
GO:0035239	tube morphogenesis	biological_process	1.22356436018997E-6	11	95	132	14467	FOXA1,HOXB13,PITX2,PAX3,FGF8,ALX1,PBX1,MYCN,HOXD13,TRP63,TCFAP2A
GO:0022008	neurogenesis	biological_process	2.76678537874519E-6	18	95	486	14467	FOXA1,RASGRF1,GPRIN1,NF1,PAX3,NTRK2,RUNX1,CHRNB2,FGF8,GDNF,DRD3,PBX1,PAX6,SOX10,NEUROD2,POU3F2,WHRN,WNT3A
GO:0043009	chordate embryonic development	biological_process	2.998690855990311E-6	16	95	373	14467	HAND1,NF1,PAX3,RUNX1,NODAL,FGF8,ALX1,HOXB1,PBX1,PAX6,SOX10,NKX3-2,MSX1,TCFAP2A,GNAS,WNT3A
GO:0009792	embryonic development ending in birth or egg hatching	biological_process	3.3644274669748005E-6	16	95	376	14467	HAND1,NF1,PAX3,RUNX1,NODAL,FGF8,ALX1,HOXB1,PBX1,PAX6,SOX10,NKX3-2,MSX1,TCFAP2A,GNAS,WNT3A
GO:0048736	appendage development	biological_process	4.1041744824454385E-6	10	95	113	14467	PITX1,RAX,FGF8,ALX1,PBX1,EVX2,MSX1,HOXD13,TRP63,GNAS
GO:0060173	limb development	biological_process	4.1041744824454385E-6	10	95	113	14467	PITX1,RAX,FGF8,ALX1,PBX1,EVX2,MSX1,HOXD13,TRP63,GNAS
GO:0048699	generation of neurons	biological_process	7.436436724112559E-6	17	95	456	14467	FOXA1,RASGRF1,GPRIN1,NF1,PAX3,NTRK2,RUNX1,CHRNB2,FGF8,GDNF,DRD3,PBX1,PAX6,NEUROD2,POU3F2,WHRN,WNT3A
GO:0021983	pituitary gland development	biological_process	7.905729988248522E-6	6	95	23	14467	PITX1,PITX2,GLI1,PAX6,PROP1,POU3F2
GO:0007267	cell-cell signaling	biological_process	8.013466626375366E-6	15	95	344	14467	GAD2,RASGRF1,SYT1,GPRIN1,NF1,NTRK2,CHRNB2,GLI1,FGF8,GDNF,CAMK4,GRIA2,POU3F2,TRP63,WNT3A
GO:0048523	negative regulation of cellular process	biological_process	8.116529330692749E-6	25	95	1027	14467	RGS9,HAND1,GPRIN1,NF1,PAX3,TWIST2,PDHX,CBX2,NODAL,NR6A1,FGF8,GDNF,ALX1,IL3,DRD3,FOXH1,PBX1,ADCYAP1,NPAS1,PAX6,NKX3-2,RUNX2,PROP1,MSX1,TRP63
GO:0000122	negative regulation of transcription from RNA polymerase II promoter	biological_process	8.315659893772034E-6	12	95	199	14467	HAND1,PAX3,PDHX,CBX2,NODAL,NR6A1,ALX1,FOXH1,NPAS1,PROP1,MSX1,TRP63
GO:0045892	negative regulation of transcription, DNA-dependent	biological_process	9.661280561312778E-6	13	95	247	14467	HAND1,PAX3,TWIST2,PDHX,CBX2,NODAL,NR6A1,ALX1,FOXH1,NPAS1,PROP1,MSX1,TRP63
GO:0051253	negative regulation of RNA metabolic process	biological_process	1.0643398078793371E-5	13	95	249	14467	HAND1,PAX3,TWIST2,PDHX,CBX2,NODAL,NR6A1,ALX1,FOXH1,NPAS1,PROP1,MSX1,TRP63
GO:0048519	negative regulation of biological process	biological_process	1.2267889988973241E-5	26	95	1131	14467	RGS9,CRHR2,HAND1,GPRIN1,NF1,PAX3,TWIST2,PDHX,CBX2,NODAL,NR6A1,FGF8,GDNF,ALX1,IL3,DRD3,FOXH1,PBX1,ADCYAP1,NPAS1,PAX6,NKX3-2,RUNX2,PROP1,MSX1,TRP63
GO:0045595	regulation of cell differentiation	biological_process	3.260502761624706E-5	14	95	326	14467	FOXA1,GPRIN1,NF1,CHRNB2,NODAL,IL3,DRD3,PBX1,PAX6,RUNX2,POU3F2,TRP63,GNAS,WNT3A
GO:0045165	cell fate commitment	biological_process	3.28024996737354E-5	10	95	140	14467	FOXA1,PITX1,PAX3,MYOD1,NODAL,FGF8,GDNF,PAX6,RUNX2,WNT3A
GO:0035108	limb morphogenesis	biological_process	4.43849953044753E-5	9	95	108	14467	PITX1,FGF8,ALX1,PBX1,EVX2,MSX1,HOXD13,TRP63,GNAS
GO:0035107	appendage morphogenesis	biological_process	4.43849953044753E-5	9	95	108	14467	PITX1,FGF8,ALX1,PBX1,EVX2,MSX1,HOXD13,TRP63,GNAS
GO:0001501	skeletal system development	biological_process	5.080941355224491E-5	13	95	284	14467	PITX1,NF1,RUNX1,PHEX,ALX1,HOXB1,PBX1,NKX3-2,RUNX2,HOXD13,TRP63,TCFAP2A,GNAS
GO:0022603	regulation of anatomical structure morphogenesis	biological_process	7.649261468347872E-5	10	95	153	14467	CRHR2,GPRIN1,NF1,MYOD1,RUNX1,CHRNB2,NODAL,PAX6,RUNX2,POU3F2
GO:0022612	gland morphogenesis	biological_process	8.004522528295147E-5	5	95	17	14467	FGF8,EGFR,PAX6,PROP1,NKX2-3
GO:0016481	negative regulation of transcription	biological_process	8.588332746688095E-5	13	95	297	14467	HAND1,PAX3,TWIST2,PDHX,CBX2,NODAL,NR6A1,ALX1,FOXH1,NPAS1,PROP1,MSX1,TRP63
GO:0010629	negative regulation of gene expression	biological_process	1.5815230828287893E-4	13	95	313	14467	HAND1,PAX3,TWIST2,PDHX,CBX2,NODAL,NR6A1,ALX1,FOXH1,NPAS1,PROP1,MSX1,TRP63
GO:0045934	negative regulation of nucleobase, nucleoside, nucleotide and nucleic acid metabolic process	biological_process	1.8998153424166359E-4	13	95	318	14467	HAND1,PAX3,TWIST2,PDHX,CBX2,NODAL,NR6A1,ALX1,FOXH1,NPAS1,PROP1,MSX1,TRP63
GO:0051093	negative regulation of developmental process	biological_process	1.977767160016409E-4	14	95	377	14467	CRHR2,GPRIN1,NF1,NODAL,FGF8,GDNF,IL3,DRD3,PBX1,PAX6,NKX3-2,PROP1,MSX1,TRP63
GO:0051960	regulation of nervous system development	biological_process	2.0773657568856944E-4	9	95	129	14467	FOXA1,GPRIN1,NF1,CHRNB2,GLI1,DRD3,PBX1,PAX6,POU3F2
GO:0021537	telencephalon development	biological_process	2.1639625610945154E-4	7	95	63	14467	SLC1A2,GPRIN1,NF1,FGF8,PAX6,POU3F2,WNT3A
GO:0030850	prostate gland development	biological_process	2.688450935263751E-4	4	95	9	14467	FOXA1,HOXB13,HOXD13,TRP63
GO:0010558	negative regulation of macromolecule biosynthetic process	biological_process	2.9106984237292145E-4	13	95	330	14467	HAND1,PAX3,TWIST2,PDHX,CBX2,NODAL,NR6A1,ALX1,FOXH1,NPAS1,PROP1,MSX1,TRP63
GO:0048754	branching morphogenesis of a tube	biological_process	3.6919731618436356E-4	7	95	68	14467	FOXA1,HOXB13,PITX2,FGF8,PBX1,MYCN,HOXD13
GO:0031327	negative regulation of cellular biosynthetic process	biological_process	3.702195222329559E-4	13	95	337	14467	HAND1,PAX3,TWIST2,PDHX,CBX2,NODAL,NR6A1,ALX1,FOXH1,NPAS1,PROP1,MSX1,TRP63
GO:0007368	determination of left/right symmetry	biological_process	3.7159808990108246E-4	6	95	42	14467	PITX2,NODAL,FGF8,FOXH1,NKX3-2,WNT3A
GO:0009890	negative regulation of biosynthetic process	biological_process	4.0968316903845764E-4	13	95	340	14467	HAND1,PAX3,TWIST2,PDHX,CBX2,NODAL,NR6A1,ALX1,FOXH1,NPAS1,PROP1,MSX1,TRP63
GO:0009799	determination of symmetry	biological_process	4.29583376987105E-4	6	95	43	14467	PITX2,NODAL,FGF8,FOXH1,NKX3-2,WNT3A
GO:0009855	determination of bilateral symmetry	biological_process	4.29583376987105E-4	6	95	43	14467	PITX2,NODAL,FGF8,FOXH1,NKX3-2,WNT3A
GO:0009952	anterior/posterior pattern formation	biological_process	5.63833624325072E-4	9	95	145	14467	NODAL,ALX1,HOXB1,FOXH1,PBX1,PAX6,HOXD13,WNT3A,CFC1
GO:0030182	neuron differentiation	biological_process	5.642754954395363E-4	14	95	411	14467	FOXA1,RASGRF1,GPRIN1,PAX3,NTRK2,RUNX1,CHRNB2,GDNF,PBX1,PAX6,NEUROD2,POU3F2,WHRN,WNT3A
GO:0010926	anatomical structure formation	biological_process	5.805897010754665E-4	19	95	767	14467	CRHR2,HAND1,GPRIN1,PITX2,NF1,PAX3,RUNX1,CHRNB2,NODAL,FGF8,GDNF,ALX1,HOXB1,NEURL1A,NKX3-2,TGFA,TRP63,TCFAP2A,WNT3A
GO:0021543	pallium development	biological_process	6.496580834387398E-4	6	95	46	14467	GPRIN1,NF1,FGF8,PAX6,POU3F2,WNT3A
GO:0001763	morphogenesis of a branching structure	biological_process	7.978206088369561E-4	7	95	76	14467	FOXA1,HOXB13,PITX2,FGF8,PBX1,MYCN,HOXD13
GO:0031324	negative regulation of cellular metabolic process	biological_process	8.433562803261584E-4	14	95	425	14467	HAND1,PAX3,TWIST2,PDHX,CBX2,NODAL,NR6A1,ALX1,IL3,FOXH1,NPAS1,PROP1,MSX1,TRP63
GO:0051239	regulation of multicellular organismal process	biological_process	9.026370499191595E-4	17	95	636	14467	CRHR2,FOXA1,RASGRF1,GPRIN1,NF1,MYOD1,RUNX1,CHRNB2,GLI1,NODAL,IL3,DRD3,PBX1,PAX6,RUNX2,POU3F2,GNAS
GO:0001655	urogenital system development	biological_process	9.353374165490215E-4	8	95	113	14467	FOXA1,HOXB13,NF1,FGF8,GDNF,PBX1,HOXD13,TRP63
GO:0050767	regulation of neurogenesis	biological_process	0.0011427077037137081	8	95	116	14467	FOXA1,GPRIN1,NF1,CHRNB2,DRD3,PBX1,PAX6,POU3F2
GO:0007632	visual behavior	biological_process	0.0012007419988720974	5	95	28	14467	SLC1A2,GPRIN1,NF1,CHRNB2,DRD3
GO:0007507	heart development	biological_process	0.0012184489619059265	10	95	206	14467	RXRA,HAND1,PITX2,NF1,PAX3,NODAL,FGF8,FOXH1,MSX1,WNT3A
GO:0009892	negative regulation of metabolic process	biological_process	0.0015780092918651254	14	95	448	14467	HAND1,PAX3,TWIST2,PDHX,CBX2,NODAL,NR6A1,ALX1,IL3,FOXH1,NPAS1,PROP1,MSX1,TRP63
GO:0035113	embryonic appendage morphogenesis	biological_process	0.002173243804485222	7	95	88	14467	FGF8,ALX1,PBX1,MSX1,HOXD13,TRP63,GNAS
GO:0030326	embryonic limb morphogenesis	biological_process	0.002173243804485222	7	95	88	14467	FGF8,ALX1,PBX1,MSX1,HOXD13,TRP63,GNAS
GO:0060284	regulation of cell development	biological_process	0.0032173600574198955	8	95	133	14467	FOXA1,GPRIN1,NF1,CHRNB2,DRD3,PBX1,PAX6,POU3F2
GO:0044238	primary metabolic process	biological_process	0.0033746508541236775	63	95	6174	14467	RXRA,NEUROG3,NANOS2,NFATC2,PDHA2,HAND1,FOXA1,PITX1,GPRIN1,HOXB13,RAX,PITX2,NF1,PAX3,SIM1,TWIST2,NTRK2,MYOD1,KCNJ6,PDHX,RUNX1,CHRNB2,GLI1,CASP14,CBX2,NODAL,NR6A1,PHEX,ALX1,HOXB1,CAMK4,HNF4A,EGFR,IL3,DRD3,FOXH1,PBX1,ADCYAP1,NPAS1,PAX6,SOX10,NKX3-2,MYCN,TYR,EVX2,FOXN1,PLAU,RUNX2,PROP1,NEUROD2,MSX1,POU3F2,ELK4,MYBL2,LALBA,HOXD13,PLCB1,TRP63,TCFAP2A,PAX9,GNAS,MMP24,NKX2-3
GO:0003007	heart morphogenesis	biological_process	0.003558069176910337	6	95	61	14467	RXRA,HAND1,NODAL,FGF8,MSX1,WNT3A
GO:0048666	neuron development	biological_process	0.005291228398405205	11	95	300	14467	RASGRF1,GPRIN1,NTRK2,RUNX1,CHRNB2,GDNF,PAX6,NEUROD2,POU3F2,WHRN,WNT3A
GO:0010605	negative regulation of macromolecule metabolic process	biological_process	0.005490527714849475	13	95	429	14467	HAND1,PAX3,TWIST2,PDHX,CBX2,NODAL,NR6A1,ALX1,FOXH1,NPAS1,PROP1,MSX1,TRP63
GO:0007517	muscle organ development	biological_process	0.0058378416137845465	9	95	192	14467	RXRA,PITX1,SCN8A,PITX2,NF1,PAX3,MYOD1,MSX1,TRP63
GO:0043170	macromolecule metabolic process	biological_process	0.006222876235126148	56	95	5234	14467	RXRA,NEUROG3,NANOS2,NFATC2,PDHA2,HAND1,FOXA1,PITX1,GPRIN1,HOXB13,RAX,PITX2,PAX3,SIM1,TWIST2,NTRK2,MYOD1,PDHX,RUNX1,GLI1,CASP14,CBX2,NODAL,NR6A1,PHEX,FGF8,ALX1,HOXB1,CAMK4,HNF4A,EGFR,IL3,DRD3,FOXH1,PBX1,NPAS1,PAX6,SOX10,NKX3-2,MYCN,EVX2,FOXN1,PLAU,RUNX2,PROP1,NEUROD2,MSX1,POU3F2,ELK4,MYBL2,HOXD13,TRP63,TCFAP2A,PAX9,MMP24,NKX2-3
GO:0035272	exocrine system development	biological_process	0.006239596173573463	4	95	18	14467	PDHX,FGF8,EGFR,PAX6
GO:0048483	autonomic nervous system development	biological_process	0.006239596173573463	4	95	18	14467	NF1,HOXB1,SOX10,TRP63
GO:0051094	positive regulation of developmental process	biological_process	0.006651765528712593	12	95	370	14467	FOXA1,GPRIN1,NF1,MYOD1,RUNX1,CASP14,IL3,PAX6,RUNX2,TRP63,FASL,GNAS
GO:0048853	forebrain morphogenesis	biological_process	0.006782471527495616	3	95	6	14467	NF1,FGF8,PROP1
GO:0007423	sensory organ development	biological_process	0.006934241570762378	10	95	250	14467	RAX,PITX2,NF1,NTRK2,FGF8,PAX6,NKX3-2,WHRN,FASL,WNT3A
GO:0044237	cellular metabolic process	biological_process	0.009782308082242057	63	95	6341	14467	GAD2,RXRA,NEUROG3,NANOS2,NFATC2,PDHA2,HAND1,FOXA1,PITX1,GPRIN1,HOXB13,RAX,PITX2,NF1,PAX3,SIM1,TWIST2,NTRK2,MYOD1,KCNJ6,PDHX,RUNX1,CHRNB2,GLI1,CASP14,CBX2,NODAL,NR6A1,PHEX,ALX1,HOXB1,CAMK4,HNF4A,EGFR,IL3,DRD3,FOXH1,PBX1,ADCYAP1,NPAS1,PAX6,SOX10,NKX3-2,MYCN,TYR,EVX2,FOXN1,PLAU,RUNX2,PROP1,NEUROD2,MSX1,POU3F2,ELK4,MYBL2,LALBA,HOXD13,TRP63,TCFAP2A,PAX9,GNAS,MMP24,NKX2-3
GO:0048706	embryonic skeletal system development	biological_process	0.010239665705946175	6	95	73	14467	ALX1,HOXB1,PBX1,NKX3-2,TCFAP2A,GNAS
GO:0021854	hypothalamus development	biological_process	0.011812747950129602	3	95	7	14467	RAX,PROP1,POU3F2
GO:0001947	heart looping	biological_process	0.01461855074965497	4	95	22	14467	HAND1,NODAL,FGF8,WNT3A
GO:0044260	cellular macromolecule metabolic process	biological_process	0.01696064461449333	54	95	5102	14467	RXRA,NEUROG3,NANOS2,NFATC2,PDHA2,HAND1,FOXA1,PITX1,GPRIN1,HOXB13,RAX,PITX2,PAX3,SIM1,TWIST2,NTRK2,MYOD1,PDHX,RUNX1,GLI1,CASP14,CBX2,NODAL,NR6A1,PHEX,ALX1,HOXB1,CAMK4,HNF4A,EGFR,IL3,FOXH1,PBX1,NPAS1,PAX6,SOX10,NKX3-2,MYCN,EVX2,FOXN1,PLAU,RUNX2,PROP1,NEUROD2,MSX1,POU3F2,ELK4,MYBL2,HOXD13,TRP63,TCFAP2A,PAX9,MMP24,NKX2-3
GO:0016331	morphogenesis of embryonic epithelium	biological_process	0.017421102358228475	6	95	80	14467	PAX3,PDHX,NODAL,FGF8,ALX1,TCFAP2A
GO:0007435	salivary gland morphogenesis	biological_process	0.018810328606940836	3	95	8	14467	FGF8,EGFR,PAX6
GO:0030855	epithelial cell differentiation	biological_process	0.01885992300561513	5	95	48	14467	NEUROG3,FOXA1,HOXB13,PAX6,TRP63
GO:0034960	cellular biopolymer metabolic process	biological_process	0.021684735047340836	53	95	4999	14467	RXRA,NEUROG3,NANOS2,NFATC2,HAND1,FOXA1,PITX1,GPRIN1,HOXB13,RAX,PITX2,PAX3,SIM1,TWIST2,NTRK2,MYOD1,PDHX,RUNX1,GLI1,CASP14,CBX2,NODAL,NR6A1,PHEX,ALX1,HOXB1,CAMK4,HNF4A,EGFR,IL3,FOXH1,PBX1,NPAS1,PAX6,SOX10,NKX3-2,MYCN,EVX2,FOXN1,PLAU,RUNX2,PROP1,NEUROD2,MSX1,POU3F2,ELK4,MYBL2,HOXD13,TRP63,TCFAP2A,PAX9,MMP24,NKX2-3
GO:0019226	transmission of nerve impulse	biological_process	0.024962622995036553	9	95	230	14467	GAD2,RASGRF1,SYT1,GPRIN1,NF1,CHRNB2,CAMK4,GRIA2,POU3F2
GO:0001568	blood vessel development	biological_process	0.027659461283636486	9	95	233	14467	CRHR2,HAND1,PITX2,NF1,NTRK2,RUNX1,FGF8,PROP1,TGFA
GO:0001944	vasculature development	biological_process	0.030600337214767764	9	95	236	14467	CRHR2,HAND1,PITX2,NF1,NTRK2,RUNX1,FGF8,PROP1,TGFA
GO:0043283	biopolymer metabolic process	biological_process	0.03374865728255136	53	95	5069	14467	RXRA,NEUROG3,NANOS2,NFATC2,HAND1,FOXA1,PITX1,GPRIN1,HOXB13,RAX,PITX2,PAX3,SIM1,TWIST2,NTRK2,MYOD1,PDHX,RUNX1,GLI1,CASP14,CBX2,NODAL,NR6A1,PHEX,ALX1,HOXB1,CAMK4,HNF4A,EGFR,IL3,FOXH1,PBX1,NPAS1,PAX6,SOX10,NKX3-2,MYCN,EVX2,FOXN1,PLAU,RUNX2,PROP1,NEUROD2,MSX1,POU3F2,ELK4,MYBL2,HOXD13,TRP63,TCFAP2A,PAX9,MMP24,NKX2-3
GO:0007612	learning	biological_process	0.0337676202413207	5	95	54	14467	GPRIN1,NF1,CHRNB2,DRD3,NEUROD2
GO:0008542	visual learning	biological_process	0.03420137738445078	4	95	27	14467	GPRIN1,NF1,CHRNB2,DRD3
GO:0045664	regulation of neuron differentiation	biological_process	0.03424362146022102	6	95	90	14467	FOXA1,GPRIN1,CHRNB2,PBX1,PAX6,POU3F2
GO:0048870	cell motility	biological_process	0.03683453466457015	10	95	303	14467	PITX2,NF1,PAX3,NODAL,GDNF,NEURL1A,PAX6,PLAU,POU3F2,NKX2-3
GO:0001666	response to hypoxia	biological_process	0.03970148328167617	4	95	28	14467	NANOS2,NF1,CHRNB2,PLAU
GO:0021761	limbic system development	biological_process	0.03970148328167617	4	95	28	14467	RAX,PROP1,POU3F2,WNT3A
GO:0007610	behavior	biological_process	0.04485332066127809	11	95	377	14467	SLC1A2,SCN8A,GPRIN1,NF1,NTRK2,RUNX1,CHRNB2,DRD3,NPAS1,CRHR1,NEUROD2
GO:0007268	synaptic transmission	biological_process	0.045580686319840275	8	95	191	14467	GAD2,RASGRF1,SYT1,GPRIN1,NF1,CHRNB2,CAMK4,GRIA2
GO:0070482	response to oxygen levels	biological_process	0.045822778506518703	4	95	29	14467	NANOS2,NF1,CHRNB2,PLAU
GO:0001525	angiogenesis	biological_process	0.04879096451246217	7	95	141	14467	CRHR2,HAND1,PITX2,NF1,RUNX1,FGF8,TGFA
