# Supplementary material for: Tissue-Specific Functional Networks for Prioritizing Phenotype and Disease Genes
Source: PLoS Comput Biol. 2012 Sep 27;8(9):e1002694. doi: 10.1371/journal.pcbi.1002694 (PMC3459891; doi:10.1371/journal.pcbi.1002694)
Supplement: Dataset S3 — Functional enrichment of top 100 changed genes for each tissue-specific network. (ZIP) [file pcbi.1002694.s003.zip › enrichment_result/MA_0000006_global.txt]

GO:0048731	system development	biological_process	2.908562456687119E-10	40	89	1922	14467	CRHR2,NANOS2,FOXD3,HOXB7,GPRIN1,PAX3,BARX2,LMX1B,CHRNB2,FGF8,GDNF,DSPP,HOXB1,EGFR,IL3,DRD3,POU2F3,FOXH1,HOXA13,FSHB,LIF,PITX3,NKX3-2,WNT10B,SLC6A3,GSX1,NEUROD2,PROP1,ENAM,WNT1,DRD2,MESP1,GJA10,GDF11,CSF3,GHRHR,GNAS,PAX9,WNT3A,CFC1
GO:0048856	anatomical structure development	biological_process	2.6602038968295445E-9	40	89	2056	14467	CRHR2,NANOS2,FOXD3,HOXB7,GPRIN1,PAX3,BARX2,LMX1B,CHRNB2,FGF8,GDNF,DSPP,HOXB1,EGFR,IL3,DRD3,POU2F3,FOXH1,HOXA13,FSHB,LIF,PITX3,NKX3-2,WNT10B,SLC6A3,GSX1,NEUROD2,PROP1,ENAM,WNT1,DRD2,MESP1,GJA10,GDF11,CSF3,GHRHR,GNAS,PAX9,WNT3A,CFC1
GO:0048513	organ development	biological_process	2.9202101977097543E-9	35	89	1574	14467	CRHR2,NANOS2,FOXD3,HOXB7,GPRIN1,PAX3,BARX2,LMX1B,CHRNB2,FGF8,GDNF,HOXB1,EGFR,IL3,POU2F3,FOXH1,HOXA13,FSHB,LIF,PITX3,NKX3-2,WNT10B,SLC6A3,GSX1,PROP1,WNT1,DRD2,MESP1,GDF11,CSF3,GHRHR,GNAS,PAX9,WNT3A,CFC1
GO:0009893	positive regulation of metabolic process	biological_process	7.951951971924818E-8	20	89	540	14467	IL17A,IL9,GPRIN1,PAX3,BARX2,LMX1B,FGF8,HOXB1,HNF4A,IL3,POU2F3,FOXH1,HOXA13,IL5,LIF,PITX3,IL10,GSX1,PROP1,PAX9
GO:0007275	multicellular organismal development	biological_process	8.605741591206682E-8	41	89	2402	14467	CRHR2,NANOS2,FOXD3,HOXB7,GPRIN1,PAX3,BARX2,LMX1B,CHRNB2,FGF8,GDNF,DSPP,HOXB1,EGFR,IL3,DRD3,POU2F3,FOXH1,HOXA13,FSHB,LIF,PITX3,NKX3-2,SEBOX,WNT10B,SLC6A3,GSX1,NEUROD2,PROP1,ENAM,WNT1,DRD2,MESP1,GJA10,GDF11,CSF3,GHRHR,GNAS,PAX9,WNT3A,CFC1
GO:0007417	central nervous system development	biological_process	8.741566455040062E-8	16	89	316	14467	GPRIN1,PAX3,LMX1B,CHRNB2,FGF8,HOXB1,DRD3,PITX3,SLC6A3,GSX1,PROP1,WNT1,DRD2,GDF11,GHRHR,WNT3A
GO:0010604	positive regulation of macromolecule metabolic process	biological_process	2.4072311122009384E-7	19	89	511	14467	IL17A,IL9,GPRIN1,PAX3,BARX2,LMX1B,FGF8,HOXB1,HNF4A,IL3,POU2F3,FOXH1,HOXA13,IL5,LIF,IL10,GSX1,PROP1,PAX9
GO:0048522	positive regulation of cellular process	biological_process	3.3230500522853317E-7	26	89	1031	14467	IL17A,IL9,GPRIN1,PAX3,BARX2,LMX1B,CHRNB2,FGF8,HOXB1,HNF4A,EGFR,IL3,DRD3,POU2F3,FOXH1,HOXA13,IL5,LIF,PITX3,IL10,GSX1,PROP1,DRD2,GHRHR,GNAS,PAX9
GO:0021536	diencephalon development	biological_process	6.951444582998929E-7	7	89	31	14467	CHRNB2,SLC6A3,GSX1,PROP1,WNT1,DRD2,GHRHR
GO:0048518	positive regulation of biological process	biological_process	1.0239442320983498E-6	27	89	1172	14467	IL17A,IL9,GPRIN1,PAX3,BARX2,LMX1B,CHRNB2,FGF8,HOXB1,HNF4A,EGFR,IL3,DRD3,POU2F3,FOXH1,HOXA13,IL5,LIF,PITX3,IL10,SLC6A3,GSX1,PROP1,DRD2,GHRHR,GNAS,PAX9
GO:0021984	adenohypophysis development	biological_process	1.1041757123391257E-6	5	89	9	14467	SLC6A3,GSX1,PROP1,DRD2,GHRHR
GO:0032502	developmental process	biological_process	1.1129803199431191E-6	43	89	2840	14467	CRHR2,NANOS2,FOXD3,HOXB7,GPRIN1,PAX3,BARX2,LMX1B,CHRNB2,FGF8,GDNF,DSPP,HOXB1,EGFR,IL3,DRD3,POU2F3,FOXH1,HOXA13,SLC45A2,FSHB,LIF,PITX3,NKX3-2,SEBOX,IL10,WNT10B,SLC6A3,GSX1,NEUROD2,PROP1,ENAM,WNT1,DRD2,MESP1,GJA10,GDF11,CSF3,GHRHR,GNAS,PAX9,WNT3A,CFC1
GO:0009891	positive regulation of biosynthetic process	biological_process	2.449459671532769E-6	17	89	457	14467	IL17A,IL9,GPRIN1,PAX3,BARX2,LMX1B,HOXB1,HNF4A,POU2F3,FOXH1,HOXA13,LIF,PITX3,IL10,GSX1,PROP1,PAX9
GO:0031325	positive regulation of cellular metabolic process	biological_process	2.490127732042139E-6	18	89	521	14467	IL17A,IL9,GPRIN1,PAX3,BARX2,LMX1B,HOXB1,HNF4A,IL3,POU2F3,FOXH1,HOXA13,IL5,LIF,PITX3,GSX1,PROP1,PAX9
GO:0010628	positive regulation of gene expression	biological_process	3.05591720596198E-6	16	89	403	14467	IL17A,GPRIN1,PAX3,BARX2,LMX1B,FGF8,HOXB1,HNF4A,IL3,POU2F3,FOXH1,HOXA13,LIF,GSX1,PROP1,PAX9
GO:0007420	brain development	biological_process	3.4990081286266457E-6	13	89	245	14467	GPRIN1,LMX1B,CHRNB2,FGF8,HOXB1,PITX3,SLC6A3,GSX1,PROP1,WNT1,DRD2,GHRHR,WNT3A
GO:0045944	positive regulation of transcription from RNA polymerase II promoter	biological_process	9.08495553294315E-6	14	89	318	14467	IL17A,GPRIN1,PAX3,BARX2,LMX1B,HOXB1,HNF4A,POU2F3,FOXH1,HOXA13,LIF,GSX1,PROP1,PAX9
GO:0010557	positive regulation of macromolecule biosynthetic process	biological_process	9.385854192459033E-6	16	89	436	14467	IL17A,IL9,GPRIN1,PAX3,BARX2,LMX1B,HOXB1,HNF4A,POU2F3,FOXH1,HOXA13,LIF,IL10,GSX1,PROP1,PAX9
GO:0009653	anatomical structure morphogenesis	biological_process	1.6999428840233253E-5	25	89	1151	14467	CRHR2,FOXD3,HOXB7,GPRIN1,PAX3,BARX2,LMX1B,CHRNB2,FGF8,GDNF,HOXB1,EGFR,HOXA13,LIF,NKX3-2,WNT10B,PROP1,WNT1,DRD2,MESP1,GDF11,GNAS,PAX9,WNT3A,CFC1
GO:0031328	positive regulation of cellular biosynthetic process	biological_process	1.7134021082124957E-5	16	89	455	14467	IL17A,IL9,GPRIN1,PAX3,BARX2,LMX1B,HOXB1,HNF4A,POU2F3,FOXH1,HOXA13,LIF,PITX3,GSX1,PROP1,PAX9
GO:0048732	gland development	biological_process	2.079555948025423E-5	9	89	107	14467	FGF8,EGFR,HOXA13,SLC6A3,GSX1,PROP1,DRD2,GHRHR,WNT3A
GO:0019222	regulation of metabolic process	biological_process	2.472320396029761E-5	38	89	2525	14467	IL17A,NANOS2,FOXD3,HOXB7,IL9,GPRIN1,PAX3,BARX2,LMX1B,CHRNB2,FGF8,HOXB1,HNF4A,EGFR,IL3,DRD3,POU2F3,SSRP1,FOXB1,FOXH1,HOXA13,IL5,LIF,PITX3,NKX3-2,SEBOX,IL10,SLC6A3,HTR1B,GSX1,NEUROD2,PROP1,DRD2,OLIG3,MESP1,GHRHR,GNAS,PAX9
GO:0032501	multicellular organismal process	biological_process	3.042312679104504E-5	51	89	4218	14467	CRHR2,NANOS2,OLFR70,FOXD3,HOXB7,IL9,GPRIN1,SLC34A1,PAX3,BARX2,LMX1B,CHRNB2,FGF8,GDNF,DSPP,HOXB1,EGFR,IL3,DRD3,POU2F3,FOXH1,OLFR2,HOXA13,SLC45A2,FSHB,LIF,PITX3,NKX3-2,SEBOX,IL10,WNT10B,SLC6A3,CYP11B2,OLFR1264,GSX1,NEUROD2,PROP1,ENAM,WNT1,OLFR140,DRD2,MESP1,GJA10,GDF11,CSF3,GHRHR,OLFR544,GNAS,PAX9,WNT3A,CFC1
GO:0030900	forebrain development	biological_process	3.046502385353127E-5	10	89	150	14467	GPRIN1,CHRNB2,FGF8,SLC6A3,GSX1,PROP1,WNT1,DRD2,GHRHR,WNT3A
GO:0045893	positive regulation of transcription, DNA-dependent	biological_process	3.3968837227567626E-5	14	89	353	14467	IL17A,GPRIN1,PAX3,BARX2,LMX1B,HOXB1,HNF4A,POU2F3,FOXH1,HOXA13,LIF,GSX1,PROP1,PAX9
GO:0051254	positive regulation of RNA metabolic process	biological_process	3.519388473597012E-5	14	89	354	14467	IL17A,GPRIN1,PAX3,BARX2,LMX1B,HOXB1,HNF4A,POU2F3,FOXH1,HOXA13,LIF,GSX1,PROP1,PAX9
GO:0007399	nervous system development	biological_process	4.3768031823350655E-5	20	89	779	14467	GPRIN1,PAX3,LMX1B,CHRNB2,FGF8,GDNF,HOXB1,DRD3,LIF,PITX3,SLC6A3,GSX1,NEUROD2,PROP1,WNT1,DRD2,GJA10,GDF11,GHRHR,WNT3A
GO:0003002	regionalization	biological_process	5.874074048186493E-5	11	89	206	14467	HOXB7,LMX1B,FGF8,GDNF,HOXB1,FOXH1,PROP1,WNT1,GDF11,WNT3A,CFC1
GO:0031323	regulation of cellular metabolic process	biological_process	7.688671777356332E-5	36	89	2396	14467	IL17A,NANOS2,FOXD3,HOXB7,IL9,GPRIN1,PAX3,BARX2,LMX1B,CHRNB2,HOXB1,HNF4A,EGFR,IL3,DRD3,POU2F3,SSRP1,FOXB1,FOXH1,HOXA13,IL5,LIF,PITX3,NKX3-2,SEBOX,SLC6A3,HTR1B,GSX1,NEUROD2,PROP1,DRD2,OLIG3,MESP1,GHRHR,GNAS,PAX9
GO:0007389	pattern specification process	biological_process	1.1408174534196281E-4	12	89	272	14467	HOXB7,LMX1B,FGF8,GDNF,HOXB1,FOXH1,NKX3-2,PROP1,WNT1,GDF11,WNT3A,CFC1
GO:0008283	cell proliferation	biological_process	1.2864160700030232E-4	17	89	598	14467	NANOS2,PAX3,LMX1B,CHRNB2,FGF8,EGFR,IL3,CSE1L,FSHB,LIF,IL10,TYR,PLAU,DRD2,GDF11,GHRHR,WNT3A
GO:0045941	positive regulation of transcription	biological_process	1.3706807515644192E-4	14	89	395	14467	IL17A,GPRIN1,PAX3,BARX2,LMX1B,HOXB1,HNF4A,POU2F3,FOXH1,HOXA13,LIF,GSX1,PROP1,PAX9
GO:0009887	organ morphogenesis	biological_process	1.937323204689111E-4	19	89	771	14467	CRHR2,FOXD3,HOXB7,PAX3,BARX2,FGF8,GDNF,HOXB1,HOXA13,LIF,NKX3-2,WNT10B,PROP1,WNT1,MESP1,GDF11,GNAS,PAX9,WNT3A
GO:0045935	positive regulation of nucleobase, nucleoside, nucleotide and nucleic acid metabolic process	biological_process	2.4354683329727683E-4	14	89	414	14467	IL17A,GPRIN1,PAX3,BARX2,LMX1B,HOXB1,HNF4A,POU2F3,FOXH1,HOXA13,LIF,GSX1,PROP1,PAX9
GO:0080090	regulation of primary metabolic process	biological_process	2.7406754289283617E-4	35	89	2399	14467	IL17A,NANOS2,FOXD3,HOXB7,GPRIN1,PAX3,BARX2,LMX1B,CHRNB2,HOXB1,HNF4A,EGFR,IL3,DRD3,POU2F3,SSRP1,FOXB1,FOXH1,HOXA13,IL5,LIF,PITX3,NKX3-2,SEBOX,SLC6A3,HTR1B,GSX1,NEUROD2,PROP1,DRD2,OLIG3,MESP1,GHRHR,GNAS,PAX9
GO:0021983	pituitary gland development	biological_process	2.7552687694253785E-4	5	89	23	14467	SLC6A3,GSX1,PROP1,DRD2,GHRHR
GO:0043279	response to alkaloid	biological_process	4.3084748337965904E-4	5	89	25	14467	GPRIN1,CHRNB2,DRD3,SLC6A3,DRD2
GO:0048869	cellular developmental process	biological_process	4.7981149429021435E-4	27	89	1568	14467	NANOS2,FOXD3,HOXB7,GPRIN1,PAX3,BARX2,LMX1B,CHRNB2,FGF8,GDNF,EGFR,IL3,DRD3,POU2F3,LIF,PITX3,SEBOX,GSX1,NEUROD2,PROP1,WNT1,DRD2,GDF11,CSF3,GHRHR,GNAS,WNT3A
GO:0030154	cell differentiation	biological_process	7.002767984872016E-4	26	89	1495	14467	NANOS2,FOXD3,HOXB7,GPRIN1,PAX3,BARX2,LMX1B,CHRNB2,FGF8,GDNF,IL3,DRD3,POU2F3,LIF,PITX3,SEBOX,GSX1,NEUROD2,PROP1,WNT1,DRD2,GDF11,CSF3,GHRHR,GNAS,WNT3A
GO:0042220	response to cocaine	biological_process	7.247269522879194E-4	4	89	12	14467	CHRNB2,DRD3,SLC6A3,DRD2
GO:0014073	response to tropane	biological_process	7.247269522879194E-4	4	89	12	14467	CHRNB2,DRD3,SLC6A3,DRD2
GO:0048699	generation of neurons	biological_process	7.81637280778542E-4	14	89	456	14467	GPRIN1,PAX3,LMX1B,CHRNB2,FGF8,GDNF,DRD3,LIF,PITX3,GSX1,NEUROD2,WNT1,DRD2,WNT3A
GO:0014070	response to organic cyclic substance	biological_process	7.854853955684318E-4	5	89	28	14467	GPRIN1,CHRNB2,DRD3,SLC6A3,DRD2
GO:0006357	regulation of transcription from RNA polymerase II promoter	biological_process	7.989711357809962E-4	15	89	528	14467	IL17A,FOXD3,GPRIN1,PAX3,BARX2,LMX1B,HOXB1,HNF4A,POU2F3,FOXH1,HOXA13,LIF,GSX1,PROP1,PAX9
GO:0015872	dopamine transport	biological_process	0.0010419115177628272	4	89	13	14467	CHRNB2,DRD3,SLC6A3,DRD2
GO:0060255	regulation of macromolecule metabolic process	biological_process	0.0011108253207122963	34	89	2420	14467	IL17A,NANOS2,FOXD3,HOXB7,IL9,GPRIN1,PAX3,BARX2,LMX1B,FGF8,HOXB1,HNF4A,EGFR,IL3,DRD3,POU2F3,SSRP1,FOXB1,FOXH1,HOXA13,IL5,LIF,PITX3,NKX3-2,SEBOX,IL10,GSX1,NEUROD2,PROP1,DRD2,OLIG3,MESP1,GHRHR,PAX9
GO:0048598	embryonic morphogenesis	biological_process	0.0012061572227639145	12	89	339	14467	HOXB7,PAX3,LMX1B,FGF8,HOXB1,HOXA13,NKX3-2,WNT1,MESP1,GNAS,WNT3A,CFC1
GO:0009889	regulation of biosynthetic process	biological_process	0.0013274284783524877	32	89	2204	14467	IL17A,NANOS2,FOXD3,HOXB7,IL9,GPRIN1,PAX3,BARX2,LMX1B,HOXB1,HNF4A,DRD3,POU2F3,SSRP1,FOXB1,FOXH1,HOXA13,LIF,PITX3,NKX3-2,SEBOX,IL10,HTR1B,GSX1,NEUROD2,PROP1,DRD2,OLIG3,MESP1,GHRHR,GNAS,PAX9
GO:0022008	neurogenesis	biological_process	0.0016651320119462321	14	89	486	14467	GPRIN1,PAX3,LMX1B,CHRNB2,FGF8,GDNF,DRD3,LIF,PITX3,GSX1,NEUROD2,WNT1,DRD2,WNT3A
GO:0006366	transcription from RNA polymerase II promoter	biological_process	0.0017064326204856318	15	89	561	14467	IL17A,FOXD3,GPRIN1,PAX3,BARX2,LMX1B,HOXB1,HNF4A,POU2F3,FOXH1,HOXA13,LIF,GSX1,PROP1,PAX9
GO:0048468	cell development	biological_process	0.002915730629965492	17	89	748	14467	GPRIN1,PAX3,BARX2,LMX1B,CHRNB2,FGF8,GDNF,DRD3,LIF,PITX3,GSX1,NEUROD2,WNT1,DRD2,GDF11,GHRHR,WNT3A
GO:0051937	catecholamine transport	biological_process	0.003403509685321453	4	89	17	14467	CHRNB2,DRD3,SLC6A3,DRD2
GO:0031326	regulation of cellular biosynthetic process	biological_process	0.004041811408761044	31	89	2200	14467	IL17A,NANOS2,FOXD3,HOXB7,IL9,GPRIN1,PAX3,BARX2,LMX1B,HOXB1,HNF4A,DRD3,POU2F3,SSRP1,FOXB1,FOXH1,HOXA13,LIF,PITX3,NKX3-2,SEBOX,HTR1B,GSX1,NEUROD2,PROP1,DRD2,OLIG3,MESP1,GHRHR,GNAS,PAX9
GO:0008306	associative learning	biological_process	0.004355404524080958	4	89	18	14467	GPRIN1,CHRNB2,NEUROD2,DRD2
GO:0014072	response to isoquinoline alkaloid	biological_process	0.005045837923347636	3	89	6	14467	GPRIN1,DRD3,DRD2
GO:0043278	response to morphine	biological_process	0.005045837923347636	3	89	6	14467	GPRIN1,DRD3,DRD2
GO:0015844	monoamine transport	biological_process	0.0068314958049219155	4	89	20	14467	CHRNB2,DRD3,SLC6A3,DRD2
GO:0010468	regulation of gene expression	biological_process	0.008347179165499196	30	89	2159	14467	IL17A,NANOS2,FOXD3,HOXB7,GPRIN1,PAX3,BARX2,LMX1B,FGF8,HOXB1,HNF4A,IL3,DRD3,POU2F3,SSRP1,FOXB1,FOXH1,HOXA13,LIF,PITX3,NKX3-2,SEBOX,IL10,GSX1,NEUROD2,PROP1,DRD2,OLIG3,MESP1,PAX9
GO:0050896	response to stimulus	biological_process	0.008426324087475038	30	89	2160	14467	IL17A,NANOS2,IFNA4,IL9,GPRIN1,CHRNB2,IL3,DRD3,POU2F3,SSRP1,EPX,SLC45A2,IL5,LIF,CCR8,PITX3,IL10,SLC6A3,CYP11B2,IFNA11,PLAU,HTR1B,NEUROD2,OLFR140,PRG3,DRD2,GJA10,CSF3,GHRHR,GNAS
GO:0065007	biological regulation	biological_process	0.008494630835957608	62	89	6717	14467	IL17A,CRHR2,NANOS2,OLFR70,FOXD3,HOXB7,IL9,GPRIN1,PAX3,BARX2,KCNJ6,LMX1B,CHRNB2,FGF8,GDNF,CACNA1E,HOXB1,HNF4A,EGFR,IL3,DRD3,POU2F3,SSRP1,FOXB1,FOXH1,OLFR2,GNRHR,HOXA13,FSHR,IL5,LIF,CCR8,PITX3,NKX3-2,SEBOX,PPYR1,IL10,WNT10B,SLC6A3,SSTR1,CYP11B2,MC5R,CHRNG,BRS3,OLFR1264,PLAU,HTR1B,GSX1,NEUROD2,PROP1,WNT1,OLFR140,HTR5A,DRD2,OLIG3,MESP1,GDF11,GHRHR,OLFR544,GNAS,PAX9,WNT3A
GO:0060134	prepulse inhibition	biological_process	0.008790868160076936	3	89	7	14467	GPRIN1,SLC6A3,DRD2
GO:0030182	neuron differentiation	biological_process	0.00879819101817913	12	89	411	14467	GPRIN1,PAX3,LMX1B,CHRNB2,GDNF,LIF,PITX3,GSX1,NEUROD2,WNT1,DRD2,WNT3A
GO:0042127	regulation of cell proliferation	biological_process	0.01204183502454216	12	89	424	14467	NANOS2,PAX3,CHRNB2,FGF8,EGFR,IL3,LIF,IL10,PLAU,DRD2,GDF11,GHRHR
GO:0050794	regulation of cellular process	biological_process	0.012465246043406463	58	89	6122	14467	IL17A,CRHR2,NANOS2,OLFR70,FOXD3,HOXB7,IL9,GPRIN1,PAX3,BARX2,LMX1B,CHRNB2,FGF8,GDNF,HOXB1,HNF4A,EGFR,IL3,DRD3,POU2F3,SSRP1,FOXB1,FOXH1,OLFR2,GNRHR,HOXA13,FSHR,IL5,LIF,CCR8,PITX3,NKX3-2,SEBOX,PPYR1,IL10,WNT10B,SLC6A3,SSTR1,MC5R,BRS3,OLFR1264,PLAU,HTR1B,GSX1,NEUROD2,PROP1,WNT1,OLFR140,HTR5A,DRD2,OLIG3,MESP1,GDF11,GHRHR,OLFR544,GNAS,PAX9,WNT3A
GO:0014059	regulation of dopamine secretion	biological_process	0.014002727805449582	3	89	8	14467	CHRNB2,DRD3,DRD2
GO:0014046	dopamine secretion	biological_process	0.014002727805449582	3	89	8	14467	CHRNB2,DRD3,DRD2
GO:0019219	regulation of nucleobase, nucleoside, nucleotide and nucleic acid metabolic process	biological_process	0.015329652881775544	29	89	2107	14467	IL17A,FOXD3,HOXB7,GPRIN1,PAX3,BARX2,LMX1B,HOXB1,HNF4A,DRD3,POU2F3,SSRP1,FOXB1,FOXH1,HOXA13,LIF,PITX3,NKX3-2,SEBOX,HTR1B,GSX1,NEUROD2,PROP1,DRD2,OLIG3,MESP1,GHRHR,GNAS,PAX9
GO:0019933	cAMP-mediated signaling	biological_process	0.018494575849689943	5	89	52	14467	DRD3,HTR5A,DRD2,GHRHR,GNAS
GO:0050433	regulation of catecholamine secretion	biological_process	0.020910541502326043	3	89	9	14467	CHRNB2,DRD3,DRD2
GO:0007612	learning	biological_process	0.022288410120610974	5	89	54	14467	GPRIN1,CHRNB2,DRD3,NEUROD2,DRD2
GO:0030817	regulation of cAMP biosynthetic process	biological_process	0.022288410120610974	5	89	54	14467	DRD3,HTR1B,DRD2,GHRHR,GNAS
GO:0008542	visual learning	biological_process	0.02394477462407901	4	89	27	14467	GPRIN1,CHRNB2,DRD3,DRD2
GO:0019935	cyclic-nucleotide-mediated signaling	biological_process	0.024399069054522153	5	89	55	14467	DRD3,HTR5A,DRD2,GHRHR,GNAS
GO:0030814	regulation of cAMP metabolic process	biological_process	0.026662003083324892	5	89	56	14467	DRD3,HTR1B,DRD2,GHRHR,GNAS
GO:0007632	visual behavior	biological_process	0.027804656162039837	4	89	28	14467	GPRIN1,CHRNB2,DRD3,DRD2
GO:0009790	embryonic development	biological_process	0.030034014469582457	14	89	626	14467	FOXD3,HOXB7,PAX3,LMX1B,FGF8,HOXB1,FOXH1,HOXA13,NKX3-2,WNT1,MESP1,GNAS,WNT3A,CFC1
GO:0030808	regulation of nucleotide biosynthetic process	biological_process	0.03167526860068326	5	89	58	14467	DRD3,HTR1B,DRD2,GHRHR,GNAS
GO:0030802	regulation of cyclic nucleotide biosynthetic process	biological_process	0.03167526860068326	5	89	58	14467	DRD3,HTR1B,DRD2,GHRHR,GNAS
GO:0007166	cell surface receptor linked signal transduction	biological_process	0.03334156784329601	31	89	2436	14467	CRHR2,OLFR70,GPRIN1,FGF8,GDNF,EGFR,IL3,DRD3,FOXH1,OLFR2,GNRHR,HOXA13,FSHR,CCR8,PPYR1,WNT10B,SSTR1,MC5R,BRS3,OLFR1264,HTR1B,PROP1,WNT1,OLFR140,HTR5A,DRD2,MESP1,GHRHR,OLFR544,GNAS,WNT3A
GO:0006171	cAMP biosynthetic process	biological_process	0.03444139928542458	5	89	59	14467	DRD3,HTR1B,DRD2,GHRHR,GNAS
GO:0009952	anterior/posterior pattern formation	biological_process	0.03464455725750012	7	89	145	14467	HOXB7,HOXB1,FOXH1,WNT1,GDF11,WNT3A,CFC1
GO:0030799	regulation of cyclic nucleotide metabolic process	biological_process	0.04053369362939724	5	89	61	14467	DRD3,HTR1B,DRD2,GHRHR,GNAS
GO:0032922	circadian regulation of gene expression	biological_process	0.04251322663417819	2	89	2	14467	DRD3,DRD2
GO:0035270	endocrine system development	biological_process	0.043876887226588154	5	89	62	14467	SLC6A3,GSX1,PROP1,DRD2,GHRHR
GO:0006140	regulation of nucleotide metabolic process	biological_process	0.043876887226588154	5	89	62	14467	DRD3,HTR1B,DRD2,GHRHR,GNAS
