# Supplementary material for: Tissue-Specific Functional Networks for Prioritizing Phenotype and Disease Genes
Source: PLoS Comput Biol. 2012 Sep 27;8(9):e1002694. doi: 10.1371/journal.pcbi.1002694 (PMC3459891; doi:10.1371/journal.pcbi.1002694)
Supplement: Dataset S3 — Functional enrichment of top 100 changed genes for each tissue-specific network. (ZIP) [file pcbi.1002694.s003.zip › enrichment_result/MA_0000009_global.txt]

GO:0048513	organ development	biological_process	2.060000123681001E-14	43	95	1574	14467	SLC1A2,GNAQ,SMYD1,FGF4,CRHR2,HAND1,TAL2,FGF3,SCN8A,CDK5R1,GPRIN1,ANK1,ERCC2,NF1,PAX3,NTRK2,MMP2,RUNX1,CHRNB2,PKD1,NODAL,FGF8,EGFR,THRA,FOXH1,GRIN2B,TRP73,PAX6,SOX10,TRIM28,FGFR2,MMP14,RUNX2,PROP1,MSX1,WHRN,NKX2-6,TGFBR2,ACVRL1,HOXD13,TRP63,FASL,GNAS
GO:0048731	system development	biological_process	1.4879352640951496E-13	46	95	1922	14467	SLC1A2,GNAQ,SMYD1,FGF4,CRHR2,HAND1,TAL2,FGF3,SCN8A,CDK5R1,GPRIN1,ANK1,ERCC2,NF1,PAX3,SIM1,NTRK2,MMP2,RUNX1,CHRNB2,PKD1,NODAL,FGF8,NTRK3,EGFR,THRA,FOXH1,GRIN2B,TRP73,PAX6,SOX10,TRIM28,FGFR2,MMP14,RUNX2,PROP1,NEUROD2,MSX1,WHRN,NKX2-6,TGFBR2,ACVRL1,HOXD13,TRP63,FASL,GNAS
GO:0048856	anatomical structure development	biological_process	3.449106527786879E-13	47	95	2056	14467	SLC1A2,GNAQ,SMYD1,FGF4,CRHR2,HAND1,TAL2,FGF3,SCN8A,CDK5R1,GPRIN1,ANK1,ERCC2,NF1,PAX3,SIM1,NTRK2,MMP2,RUNX1,CHRNB2,PKD1,NODAL,FGF8,NTRK3,EGFR,THRA,FOXH1,GRIN2B,NEURL1A,TRP73,PAX6,SOX10,TRIM28,FGFR2,MMP14,RUNX2,PROP1,NEUROD2,MSX1,WHRN,NKX2-6,TGFBR2,ACVRL1,HOXD13,TRP63,FASL,GNAS
GO:0009653	anatomical structure morphogenesis	biological_process	4.101517802983288E-13	36	95	1151	14467	GNAQ,FGF4,CRHR2,HAND1,FGF3,CDK5R1,GPRIN1,ERCC2,NF1,PAX3,NTRK2,MMP2,RUNX1,CHRNB2,PKD1,NODAL,FGF8,NTRK3,EGFR,THRA,NEURL1A,TRP73,PAX6,SOX10,TRIM28,FGFR2,MMP14,RUNX2,PROP1,MSX1,TGFBR2,ACVRL1,HOXD13,TRP63,FASL,GNAS
GO:0007275	multicellular organismal development	biological_process	5.375345309238654E-12	49	95	2402	14467	SLC1A2,GNAQ,SMYD1,FGF4,CRHR2,HAND1,TAL2,FGF3,SCN8A,CDK5R1,GPRIN1,ANK1,ERCC2,NF1,PAX3,SIM1,NTRK2,MMP2,RUNX1,HYDIN,CHRNB2,PKD1,NODAL,FGF8,NTRK3,EGFR,THRA,FOXH1,GRIN2B,TRP73,PAX6,SOX10,TRIM28,FGFR2,FOXN1,MMP14,RUNX2,PROP1,NEUROD2,MSX1,WHRN,NKX2-6,TGFBR2,ACVRL1,HOXD13,TRP63,MDFI,FASL,GNAS
GO:0032502	developmental process	biological_process	7.318613483873383E-12	53	95	2840	14467	SKP2,SLC1A2,GNAQ,SMYD1,FGF4,CRHR2,HAND1,TAL2,FGF3,SCN8A,CDK5R1,GPRIN1,ANK1,ERCC2,NF1,PAX3,SIM1,NTRK2,MMP2,RUNX1,HYDIN,CHRNB2,PKD1,NODAL,FGF8,NTRK3,EGFR,THRA,FOXH1,GRIN2B,SLC45A2,NEURL1A,TRP73,PAX6,SOX10,TRIM28,FGFR2,FOXN1,MMP14,RUNX2,PROP1,NEUROD2,MSX1,WHRN,NKX2-6,TGFBR2,OCA2,ACVRL1,HOXD13,TRP63,MDFI,FASL,GNAS
GO:0007417	central nervous system development	biological_process	2.1125827150105583E-10	19	95	316	14467	SLC1A2,GNAQ,TAL2,CDK5R1,GPRIN1,ERCC2,NF1,PAX3,RUNX1,CHRNB2,FGF8,TRP73,PAX6,SOX10,FGFR2,PROP1,MSX1,NKX2-6,TGFBR2
GO:0008283	cell proliferation	biological_process	6.302497172318499E-10	24	95	598	14467	FGF4,FGF3,ERCC2,NF1,PAX3,CHRNB2,NODAL,CDK4,FGF8,NPM1,EGFR,CSE1L,PAX6,FGFR2,TYR,FOXN1,PLAU,RUNX2,MSX1,NKX2-6,TGFBR2,OCA2,HOXD13,TRP63
GO:0048468	cell development	biological_process	1.50578295341638E-9	26	95	748	14467	GNAQ,FGF4,CDK5R1,GPRIN1,ANK1,ERCC2,NF1,PAX3,NTRK2,RUNX1,CHRNB2,NODAL,FGF8,NTRK3,NEURL1A,TRP73,PAX6,SOX10,TRIM28,RUNX2,NEUROD2,WHRN,NKX2-6,OCA2,TRP63,FASL
GO:0009887	organ morphogenesis	biological_process	3.0014603937510626E-9	26	95	771	14467	FGF4,CRHR2,HAND1,FGF3,ERCC2,NF1,PAX3,NTRK2,MMP2,RUNX1,PKD1,NODAL,FGF8,THRA,TRP73,PAX6,SOX10,FGFR2,RUNX2,PROP1,MSX1,TGFBR2,ACVRL1,TRP63,FASL,GNAS
GO:0048869	cellular developmental process	biological_process	5.279013750349885E-9	36	95	1568	14467	GNAQ,FGF4,HAND1,FGF3,CDK5R1,GPRIN1,ANK1,ERCC2,NF1,PAX3,SIM1,NTRK2,RUNX1,CHRNB2,NODAL,FGF8,NTRK3,EGFR,NEURL1A,TRP73,PAX6,SOX10,TRIM28,FGFR2,FOXN1,RUNX2,PROP1,NEUROD2,WHRN,NKX2-6,TGFBR2,OCA2,TRP63,MDFI,FASL,GNAS
GO:0030154	cell differentiation	biological_process	6.8758116848241054E-9	35	95	1495	14467	GNAQ,FGF4,HAND1,FGF3,CDK5R1,GPRIN1,ANK1,ERCC2,NF1,PAX3,SIM1,NTRK2,RUNX1,CHRNB2,NODAL,FGF8,NTRK3,NEURL1A,TRP73,PAX6,SOX10,TRIM28,FGFR2,FOXN1,RUNX2,PROP1,NEUROD2,WHRN,NKX2-6,TGFBR2,OCA2,TRP63,MDFI,FASL,GNAS
GO:0007399	nervous system development	biological_process	2.5677584145681584E-8	25	95	779	14467	SLC1A2,GNAQ,TAL2,CDK5R1,GPRIN1,ERCC2,NF1,PAX3,SIM1,NTRK2,RUNX1,CHRNB2,FGF8,NTRK3,TRP73,PAX6,SOX10,FGFR2,PROP1,NEUROD2,MSX1,WHRN,NKX2-6,TGFBR2,TRP63
GO:0032501	multicellular organismal process	biological_process	3.104741203759441E-8	59	95	4218	14467	SLC1A2,GNAQ,SMYD1,FGF4,CRHR2,RHO,NFATC2,HAND1,TAL2,SYT1,FGF3,SCN8A,CDK5R1,GPRIN1,ANK1,ERCC2,NF1,PAX3,SIM1,NTRK2,MMP2,RUNX1,HYDIN,CHRNB2,PKD1,NODAL,FGF8,NTRK3,CAMK4,EGFR,THRA,FOXH1,GRIN2B,CPLX1,SLC45A2,NEURL1A,TRP73,GRIA2,PAX6,ATP7B,SOX10,TRIM28,FGFR2,FOXN1,MMP14,RUNX2,PROP1,NEUROD2,MSX1,WHRN,NKX2-6,TGFBR2,SYP,ACVRL1,HOXD13,TRP63,MDFI,FASL,GNAS
GO:0007420	brain development	biological_process	7.51348881109234E-8	15	95	245	14467	SLC1A2,GNAQ,TAL2,CDK5R1,GPRIN1,NF1,CHRNB2,FGF8,TRP73,PAX6,FGFR2,PROP1,MSX1,NKX2-6,TGFBR2
GO:0009790	embryonic development	biological_process	9.359755643334909E-8	22	95	626	14467	GNAQ,FGF4,HAND1,ERCC2,NF1,PAX3,RUNX1,PKD1,NODAL,FGF8,FOXH1,GRIN2B,PAX6,SOX10,FGFR2,MSX1,NKX2-6,TGFBR2,ACVRL1,HOXD13,TRP63,GNAS
GO:0048518	positive regulation of biological process	biological_process	2.3508977605642336E-7	29	95	1172	14467	SLC1A2,FGF4,NFATC2,HAND1,GPRIN1,NF1,PAX3,RUNX1,CHRNB2,NODAL,FGF8,NPM1,NTRK3,HNF4A,EGFR,FOXH1,TRP73,PAX6,SOX10,TRIM28,FGFR2,RUNX2,PROP1,NKX2-6,TGFBR2,HOXD13,TRP63,FASL,GNAS
GO:0008284	positive regulation of cell proliferation	biological_process	2.6376819165867896E-7	14	95	224	14467	FGF4,NF1,PAX3,CHRNB2,NODAL,FGF8,NPM1,EGFR,PAX6,FGFR2,RUNX2,NKX2-6,TGFBR2,TRP63
GO:0042127	regulation of cell proliferation	biological_process	3.205130952325358E-7	18	95	424	14467	FGF4,NF1,PAX3,CHRNB2,NODAL,CDK4,FGF8,NPM1,EGFR,PAX6,FGFR2,PLAU,RUNX2,MSX1,NKX2-6,TGFBR2,HOXD13,TRP63
GO:0030900	forebrain development	biological_process	3.334931601767926E-7	12	95	150	14467	SLC1A2,GNAQ,TAL2,GPRIN1,NF1,CHRNB2,FGF8,TRP73,PAX6,PROP1,MSX1,NKX2-6
GO:0048522	positive regulation of cellular process	biological_process	3.4289094884330105E-7	27	95	1031	14467	FGF4,NFATC2,HAND1,GPRIN1,NF1,PAX3,CHRNB2,NODAL,FGF8,NPM1,NTRK3,HNF4A,EGFR,FOXH1,TRP73,PAX6,SOX10,TRIM28,FGFR2,RUNX2,PROP1,NKX2-6,TGFBR2,HOXD13,TRP63,FASL,GNAS
GO:0043009	chordate embryonic development	biological_process	3.6151993683406715E-7	17	95	373	14467	HAND1,ERCC2,NF1,PAX3,RUNX1,PKD1,NODAL,FGF8,GRIN2B,PAX6,SOX10,FGFR2,MSX1,NKX2-6,TGFBR2,ACVRL1,GNAS
GO:0009792	embryonic development ending in birth or egg hatching	biological_process	4.090745304511864E-7	17	95	376	14467	HAND1,ERCC2,NF1,PAX3,RUNX1,PKD1,NODAL,FGF8,GRIN2B,PAX6,SOX10,FGFR2,MSX1,NKX2-6,TGFBR2,ACVRL1,GNAS
GO:0007507	heart development	biological_process	1.0929698861896907E-6	13	95	206	14467	GNAQ,SMYD1,HAND1,NF1,PAX3,PKD1,NODAL,FGF8,FOXH1,FGFR2,MSX1,NKX2-6,TGFBR2
GO:0048646	anatomical structure formation involved in morphogenesis	biological_process	5.754721887138286E-6	15	95	335	14467	CRHR2,HAND1,FGF3,ERCC2,NF1,PAX3,MMP2,RUNX1,NODAL,FGF8,NEURL1A,FGFR2,TGFBR2,ACVRL1,TRP63
GO:0001501	skeletal system development	biological_process	5.8199853305375255E-6	14	95	284	14467	GNAQ,FGF4,ERCC2,NF1,MMP2,RUNX1,PKD1,THRA,FGFR2,RUNX2,TGFBR2,HOXD13,TRP63,GNAS
GO:0050793	regulation of developmental process	biological_process	6.3932221498093635E-6	23	95	858	14467	SKP2,GNAQ,FGF4,CRHR2,GPRIN1,ERCC2,NF1,RUNX1,CHRNB2,NODAL,FGF8,NTRK3,TRP73,PAX6,FGFR2,RUNX2,PROP1,MSX1,NKX2-6,TGFBR2,TRP63,FASL,GNAS
GO:0007267	cell-cell signaling	biological_process	8.23712797559637E-6	15	95	344	14467	SYT1,FGF3,GPRIN1,ERCC2,NF1,NTRK2,CHRNB2,FGF8,CAMK4,GRIN2B,CPLX1,GRIA2,FGFR2,SYP,TRP63
GO:0010628	positive regulation of gene expression	biological_process	9.30595838833729E-6	16	95	403	14467	NFATC2,HAND1,GPRIN1,PAX3,NODAL,FGF8,HNF4A,FOXH1,TRP73,PAX6,SOX10,TRIM28,RUNX2,PROP1,HOXD13,TRP63
GO:0045893	positive regulation of transcription, DNA-dependent	biological_process	1.1664596145446068E-5	15	95	353	14467	NFATC2,HAND1,GPRIN1,PAX3,NODAL,HNF4A,FOXH1,TRP73,PAX6,SOX10,TRIM28,RUNX2,PROP1,HOXD13,TRP63
GO:0051254	positive regulation of RNA metabolic process	biological_process	1.2116605671760415E-5	15	95	354	14467	NFATC2,HAND1,GPRIN1,PAX3,NODAL,HNF4A,FOXH1,TRP73,PAX6,SOX10,TRIM28,RUNX2,PROP1,HOXD13,TRP63
GO:0019222	regulation of metabolic process	biological_process	1.942915150242315E-5	40	95	2525	14467	SKP2,GNAQ,SMYD1,NFATC2,HAND1,TAL2,GPRIN1,ERCC2,NF1,PAX3,SIM1,NTRK2,RUNX1,CHRNB2,NODAL,FGF8,NPM1,HNF4A,EGFR,THRA,SSRP1,FOXH1,TRP73,STRAP,PAX6,SOX10,TRIM28,OPRM1,EIF2S1,FOXN1,PCNA,RUNX2,PROP1,NEUROD2,TARDBP,MSX1,NKX2-6,HOXD13,TRP63,GNAS
GO:0001568	blood vessel development	biological_process	4.974357729867132E-5	12	95	233	14467	CRHR2,HAND1,NF1,NTRK2,MMP2,RUNX1,PKD1,FGF8,FGFR2,PROP1,TGFBR2,ACVRL1
GO:0031328	positive regulation of cellular biosynthetic process	biological_process	5.11121951407195E-5	16	95	455	14467	NFATC2,HAND1,GPRIN1,PAX3,NODAL,NPM1,HNF4A,FOXH1,TRP73,PAX6,SOX10,TRIM28,RUNX2,PROP1,HOXD13,TRP63
GO:0045941	positive regulation of transcription	biological_process	5.2113931291648854E-5	15	95	395	14467	NFATC2,HAND1,GPRIN1,PAX3,NODAL,HNF4A,FOXH1,TRP73,PAX6,SOX10,TRIM28,RUNX2,PROP1,HOXD13,TRP63
GO:0009891	positive regulation of biosynthetic process	biological_process	5.431806736836994E-5	16	95	457	14467	NFATC2,HAND1,GPRIN1,PAX3,NODAL,NPM1,HNF4A,FOXH1,TRP73,PAX6,SOX10,TRIM28,RUNX2,PROP1,HOXD13,TRP63
GO:0001944	vasculature development	biological_process	5.728716054394229E-5	12	95	236	14467	CRHR2,HAND1,NF1,NTRK2,MMP2,RUNX1,PKD1,FGF8,FGFR2,PROP1,TGFBR2,ACVRL1
GO:0065007	biological regulation	biological_process	7.372784793507736E-5	70	95	6717	14467	SKP2,SLC1A2,GNAQ,PRKD2,SMYD1,FGF4,CRHR2,RHO,NFATC2,HAND1,TAL2,SYT1,GPRIN1,ANK1,HTR4,ERCC2,NF1,PAX3,SIM1,NTRK2,KCNJ6,RUNX1,CHRNB2,PKD1,NODAL,CDK4,FGF8,NPM1,HTR1A,NTRK3,NRAS,HNF4A,CAMK4,EGFR,THRA,SSRP1,FOXH1,GNRHR,GRIN2B,CPLX1,OPRL1,TRP73,STRAP,PAX6,ATP7B,SOX10,TRIM28,FGFR2,CCKBR,OPRM1,CRHR1,MC5R,CHRNG,EIF2S1,FOXN1,PCNA,PLAU,RUNX2,PROP1,NEUROD2,TARDBP,MSX1,HTR5A,NKX2-6,TGFBR2,ACVRL1,HOXD13,TRP63,FA…
GO:0022612	gland morphogenesis	biological_process	8.227934241604821E-5	5	95	17	14467	FGF8,EGFR,PAX6,FGFR2,PROP1
GO:0009893	positive regulation of metabolic process	biological_process	9.150666661012474E-5	17	95	540	14467	NFATC2,HAND1,GPRIN1,PAX3,NODAL,FGF8,NPM1,HNF4A,FOXH1,TRP73,PAX6,SOX10,TRIM28,RUNX2,PROP1,HOXD13,TRP63
GO:0045935	positive regulation of nucleobase, nucleoside, nucleotide and nucleic acid metabolic process	biological_process	9.655841995157206E-5	15	95	414	14467	NFATC2,HAND1,GPRIN1,PAX3,NODAL,HNF4A,FOXH1,TRP73,PAX6,SOX10,TRIM28,RUNX2,PROP1,HOXD13,TRP63
GO:0022008	neurogenesis	biological_process	1.26798846301446E-4	16	95	486	14467	GNAQ,CDK5R1,GPRIN1,ERCC2,NF1,PAX3,NTRK2,RUNX1,CHRNB2,FGF8,NTRK3,TRP73,PAX6,SOX10,NEUROD2,WHRN
GO:0001701	in utero embryonic development	biological_process	1.389602266851164E-4	11	95	207	14467	HAND1,ERCC2,RUNX1,PKD1,NODAL,GRIN2B,SOX10,FGFR2,MSX1,TGFBR2,ACVRL1
GO:0007435	salivary gland morphogenesis	biological_process	1.5430329369707347E-4	4	95	8	14467	FGF8,EGFR,PAX6,FGFR2
GO:0043473	pigmentation	biological_process	1.7727789025459863E-4	7	95	61	14467	GNAQ,NF1,PAX3,SLC45A2,SOX10,TYR,OCA2
GO:0031323	regulation of cellular metabolic process	biological_process	1.843188269058981E-4	37	95	2396	14467	GNAQ,SMYD1,NFATC2,HAND1,TAL2,GPRIN1,ERCC2,NF1,PAX3,SIM1,RUNX1,CHRNB2,NODAL,NPM1,HNF4A,EGFR,THRA,SSRP1,FOXH1,TRP73,STRAP,PAX6,SOX10,TRIM28,OPRM1,EIF2S1,FOXN1,PCNA,RUNX2,PROP1,NEUROD2,TARDBP,MSX1,NKX2-6,HOXD13,TRP63,GNAS
GO:0010557	positive regulation of macromolecule biosynthetic process	biological_process	1.8932098775379283E-4	15	95	436	14467	NFATC2,HAND1,GPRIN1,PAX3,NODAL,HNF4A,FOXH1,TRP73,PAX6,SOX10,TRIM28,RUNX2,PROP1,HOXD13,TRP63
GO:0080090	regulation of primary metabolic process	biological_process	1.9046847973997147E-4	37	95	2399	14467	GNAQ,SMYD1,NFATC2,HAND1,TAL2,GPRIN1,ERCC2,NF1,PAX3,SIM1,RUNX1,CHRNB2,NODAL,NPM1,HNF4A,EGFR,THRA,SSRP1,FOXH1,TRP73,STRAP,PAX6,SOX10,TRIM28,OPRM1,EIF2S1,FOXN1,PCNA,RUNX2,PROP1,NEUROD2,TARDBP,MSX1,NKX2-6,HOXD13,TRP63,GNAS
GO:0045944	positive regulation of transcription from RNA polymerase II promoter	biological_process	1.9528404915271483E-4	13	95	318	14467	NFATC2,HAND1,GPRIN1,PAX3,NODAL,HNF4A,FOXH1,PAX6,SOX10,RUNX2,PROP1,HOXD13,TRP63
GO:0051093	negative regulation of developmental process	biological_process	2.0329679978159102E-4	14	95	377	14467	SKP2,FGF4,CRHR2,GPRIN1,ERCC2,NF1,NODAL,FGF8,TRP73,PAX6,PROP1,MSX1,NKX2-6,TRP63
GO:0031326	regulation of cellular biosynthetic process	biological_process	2.320698977940564E-4	35	95	2200	14467	GNAQ,SMYD1,NFATC2,HAND1,TAL2,GPRIN1,ERCC2,NF1,PAX3,SIM1,RUNX1,NODAL,NPM1,HNF4A,THRA,SSRP1,FOXH1,TRP73,STRAP,PAX6,SOX10,TRIM28,OPRM1,EIF2S1,FOXN1,PCNA,RUNX2,PROP1,NEUROD2,TARDBP,MSX1,NKX2-6,HOXD13,TRP63,GNAS
GO:0009889	regulation of biosynthetic process	biological_process	2.42831798998026E-4	35	95	2204	14467	GNAQ,SMYD1,NFATC2,HAND1,TAL2,GPRIN1,ERCC2,NF1,PAX3,SIM1,RUNX1,NODAL,NPM1,HNF4A,THRA,SSRP1,FOXH1,TRP73,STRAP,PAX6,SOX10,TRIM28,OPRM1,EIF2S1,FOXN1,PCNA,RUNX2,PROP1,NEUROD2,TARDBP,MSX1,NKX2-6,HOXD13,TRP63,GNAS
GO:0010604	positive regulation of macromolecule metabolic process	biological_process	2.510736308295831E-4	16	95	511	14467	NFATC2,HAND1,GPRIN1,PAX3,NODAL,FGF8,HNF4A,FOXH1,TRP73,PAX6,SOX10,TRIM28,RUNX2,PROP1,HOXD13,TRP63
GO:0007154	cell communication	biological_process	2.6953481848055025E-4	48	95	3737	14467	SLC1A2,GNAQ,PRKD2,CRHR2,RHO,SYT1,FGF3,GPRIN1,ANK1,HTR4,ERCC2,NF1,SIM1,NTRK2,CHRNB2,PKD1,NODAL,CDK4,FGF8,NPM1,HTR1A,NTRK3,NRAS,CAMK4,EGFR,FOXH1,GNRHR,GRIN2B,CPLX1,OPRL1,GRIA2,STRAP,PAX6,FGFR2,CCKBR,OPRM1,CRHR1,MC5R,RUNX2,PROP1,MSX1,HTR5A,TGFBR2,SYP,ACVRL1,TRP63,FASL,GNAS
GO:0019219	regulation of nucleobase, nucleoside, nucleotide and nucleic acid metabolic process	biological_process	2.704314817111818E-4	34	95	2107	14467	GNAQ,SMYD1,NFATC2,HAND1,TAL2,GPRIN1,ERCC2,NF1,PAX3,SIM1,RUNX1,NODAL,NPM1,HNF4A,THRA,SSRP1,FOXH1,TRP73,STRAP,PAX6,SOX10,TRIM28,OPRM1,FOXN1,PCNA,RUNX2,PROP1,NEUROD2,TARDBP,MSX1,NKX2-6,HOXD13,TRP63,GNAS
GO:0031325	positive regulation of cellular metabolic process	biological_process	3.262579266922756E-4	16	95	521	14467	NFATC2,HAND1,GPRIN1,PAX3,NODAL,NPM1,HNF4A,FOXH1,TRP73,PAX6,SOX10,TRIM28,RUNX2,PROP1,HOXD13,TRP63
GO:0006357	regulation of transcription from RNA polymerase II promoter	biological_process	3.904925758075856E-4	16	95	528	14467	NFATC2,HAND1,GPRIN1,PAX3,NODAL,HNF4A,FOXH1,STRAP,PAX6,SOX10,TRIM28,RUNX2,PROP1,MSX1,HOXD13,TRP63
GO:0009888	tissue development	biological_process	3.9206826218374555E-4	17	95	598	14467	FGF4,HAND1,ERCC2,NF1,PAX3,PKD1,NODAL,FGF8,THRA,FOXH1,PAX6,TRIM28,FGFR2,RUNX2,NKX2-6,TRP63,GNAS
GO:0010926	anatomical structure formation	biological_process	5.967943578040481E-4	19	95	767	14467	CRHR2,HAND1,FGF3,GPRIN1,ERCC2,NF1,PAX3,MMP2,RUNX1,CHRNB2,NODAL,FGF8,NPM1,CSE1L,NEURL1A,FGFR2,TGFBR2,ACVRL1,TRP63
GO:0007167	enzyme linked receptor protein signaling pathway	biological_process	5.988877146793399E-4	12	95	293	14467	NTRK2,NODAL,FGF8,NTRK3,EGFR,FOXH1,STRAP,FGFR2,RUNX2,MSX1,TGFBR2,ACVRL1
GO:0048732	gland development	biological_process	6.324182649204517E-4	8	95	107	14467	NF1,FGF8,EGFR,PAX6,FGFR2,PROP1,HOXD13,TRP63
GO:0048523	negative regulation of cellular process	biological_process	7.621831792413826E-4	22	95	1027	14467	SKP2,SMYD1,FGF4,HAND1,GPRIN1,ERCC2,NF1,PAX3,NODAL,FGF8,NPM1,THRA,FOXH1,TRP73,STRAP,PAX6,TRIM28,RUNX2,PROP1,MSX1,NKX2-6,TRP63
GO:0050794	regulation of cellular process	biological_process	8.750172879150969E-4	64	95	6122	14467	SKP2,GNAQ,PRKD2,SMYD1,FGF4,CRHR2,RHO,NFATC2,HAND1,TAL2,GPRIN1,ANK1,HTR4,ERCC2,NF1,PAX3,SIM1,NTRK2,RUNX1,CHRNB2,PKD1,NODAL,CDK4,FGF8,NPM1,HTR1A,NTRK3,NRAS,HNF4A,CAMK4,EGFR,THRA,SSRP1,FOXH1,GNRHR,GRIN2B,OPRL1,TRP73,STRAP,PAX6,SOX10,TRIM28,FGFR2,CCKBR,OPRM1,CRHR1,MC5R,EIF2S1,FOXN1,PCNA,PLAU,RUNX2,PROP1,NEUROD2,TARDBP,MSX1,HTR5A,NKX2-6,TGFBR2,ACVRL1,HOXD13,TRP63,FASL,GNAS
GO:0006366	transcription from RNA polymerase II promoter	biological_process	8.772320717558538E-4	16	95	561	14467	NFATC2,HAND1,GPRIN1,PAX3,NODAL,HNF4A,FOXH1,STRAP,PAX6,SOX10,TRIM28,RUNX2,PROP1,MSX1,HOXD13,TRP63
GO:0022603	regulation of anatomical structure morphogenesis	biological_process	9.124684860410719E-4	9	95	153	14467	CRHR2,GPRIN1,NF1,RUNX1,CHRNB2,NODAL,NTRK3,PAX6,RUNX2
GO:0048519	negative regulation of biological process	biological_process	9.91633411722677E-4	23	95	1131	14467	SKP2,SMYD1,FGF4,CRHR2,HAND1,GPRIN1,ERCC2,NF1,PAX3,NODAL,FGF8,NPM1,THRA,FOXH1,TRP73,STRAP,PAX6,TRIM28,RUNX2,PROP1,MSX1,NKX2-6,TRP63
GO:0043066	negative regulation of apoptosis	biological_process	0.0010954835821649412	10	95	203	14467	SKP2,FGF4,GPRIN1,ERCC2,FGF8,TRP73,PROP1,MSX1,NKX2-6,TRP63
GO:0010629	negative regulation of gene expression	biological_process	0.001205969171110373	12	95	313	14467	SKP2,SMYD1,HAND1,PAX3,NODAL,THRA,FOXH1,STRAP,TRIM28,PROP1,MSX1,TRP63
GO:0007610	behavior	biological_process	0.0013544540462073324	13	95	377	14467	SLC1A2,GNAQ,TAL2,SCN8A,GPRIN1,NF1,NTRK2,RUNX1,CHRNB2,GRIN2B,OPRM1,CRHR1,NEUROD2
GO:0043069	negative regulation of programmed cell death	biological_process	0.0013677190174278694	10	95	208	14467	SKP2,FGF4,GPRIN1,ERCC2,FGF8,TRP73,PROP1,MSX1,NKX2-6,TRP63
GO:0045934	negative regulation of nucleobase, nucleoside, nucleotide and nucleic acid metabolic process	biological_process	0.0014248398987521547	12	95	318	14467	SMYD1,HAND1,PAX3,NODAL,NPM1,THRA,FOXH1,STRAP,TRIM28,PROP1,MSX1,TRP63
GO:0060548	negative regulation of cell death	biological_process	0.0014287492377935774	10	95	209	14467	SKP2,FGF4,GPRIN1,ERCC2,FGF8,TRP73,PROP1,MSX1,NKX2-6,TRP63
GO:0050789	regulation of biological process	biological_process	0.0017302439810305287	65	95	6376	14467	SKP2,SLC1A2,GNAQ,PRKD2,SMYD1,FGF4,CRHR2,RHO,NFATC2,HAND1,TAL2,GPRIN1,ANK1,HTR4,ERCC2,NF1,PAX3,SIM1,NTRK2,RUNX1,CHRNB2,PKD1,NODAL,CDK4,FGF8,NPM1,HTR1A,NTRK3,NRAS,HNF4A,CAMK4,EGFR,THRA,SSRP1,FOXH1,GNRHR,GRIN2B,OPRL1,TRP73,STRAP,PAX6,SOX10,TRIM28,FGFR2,CCKBR,OPRM1,CRHR1,MC5R,EIF2S1,FOXN1,PCNA,PLAU,RUNX2,PROP1,NEUROD2,TARDBP,MSX1,HTR5A,NKX2-6,TGFBR2,ACVRL1,HOXD13,TRP63,FASL,GNAS
GO:0045595	regulation of cell differentiation	biological_process	0.001848809046359368	12	95	326	14467	GNAQ,FGF4,GPRIN1,NF1,CHRNB2,NODAL,NTRK3,PAX6,RUNX2,TGFBR2,TRP63,GNAS
GO:0048699	generation of neurons	biological_process	0.0019986545874987383	14	95	456	14467	GNAQ,CDK5R1,GPRIN1,NF1,PAX3,NTRK2,RUNX1,CHRNB2,FGF8,NTRK3,TRP73,PAX6,NEUROD2,WHRN
GO:0021536	diencephalon development	biological_process	0.0021008840541297097	5	95	31	14467	TAL2,CHRNB2,PAX6,PROP1,NKX2-6
GO:0007431	salivary gland development	biological_process	0.0021407950883274777	4	95	14	14467	FGF8,EGFR,PAX6,FGFR2
GO:0035113	embryonic appendage morphogenesis	biological_process	0.0022339005294907902	7	95	88	14467	GNAQ,FGF4,FGF8,MSX1,HOXD13,TRP63,GNAS
GO:0030326	embryonic limb morphogenesis	biological_process	0.0022339005294907902	7	95	88	14467	GNAQ,FGF4,FGF8,MSX1,HOXD13,TRP63,GNAS
GO:0048598	embryonic morphogenesis	biological_process	0.002778782360456938	12	95	339	14467	GNAQ,FGF4,HAND1,PAX3,NODAL,FGF8,FGFR2,MSX1,TGFBR2,HOXD13,TRP63,GNAS
GO:0019226	transmission of nerve impulse	biological_process	0.003392687557260013	10	95	230	14467	SYT1,GPRIN1,ERCC2,NF1,CHRNB2,CAMK4,GRIN2B,CPLX1,GRIA2,SYP
GO:0021537	telencephalon development	biological_process	0.0044285210837628555	6	95	63	14467	SLC1A2,GPRIN1,NF1,FGF8,TRP73,PAX6
GO:0048066	pigmentation during development	biological_process	0.004542045071405871	5	95	36	14467	GNAQ,PAX3,SLC45A2,SOX10,OCA2
GO:0010468	regulation of gene expression	biological_process	0.0048355677694472245	32	95	2159	14467	SKP2,SMYD1,NFATC2,HAND1,TAL2,GPRIN1,ERCC2,PAX3,SIM1,RUNX1,NODAL,FGF8,NPM1,HNF4A,THRA,SSRP1,FOXH1,TRP73,STRAP,PAX6,SOX10,TRIM28,EIF2S1,FOXN1,RUNX2,PROP1,NEUROD2,TARDBP,MSX1,NKX2-6,HOXD13,TRP63
GO:0016481	negative regulation of transcription	biological_process	0.004939424985698166	11	95	297	14467	SMYD1,HAND1,PAX3,NODAL,THRA,FOXH1,STRAP,TRIM28,PROP1,MSX1,TRP63
GO:0001525	angiogenesis	biological_process	0.005118838430241528	8	95	141	14467	CRHR2,HAND1,NF1,RUNX1,FGF8,FGFR2,TGFBR2,ACVRL1
GO:0048666	neuron development	biological_process	0.005438910211757823	11	95	300	14467	GNAQ,CDK5R1,GPRIN1,NTRK2,RUNX1,CHRNB2,NTRK3,TRP73,PAX6,NEUROD2,WHRN
GO:0010605	negative regulation of macromolecule metabolic process	biological_process	0.005643772108804604	13	95	429	14467	SKP2,SMYD1,HAND1,PAX3,NODAL,NPM1,THRA,FOXH1,STRAP,TRIM28,PROP1,MSX1,TRP63
GO:0007268	synaptic transmission	biological_process	0.005750294736072795	9	95	191	14467	SYT1,GPRIN1,NF1,CHRNB2,CAMK4,GRIN2B,CPLX1,GRIA2,SYP
GO:0035272	exocrine system development	biological_process	0.006413747581926789	4	95	18	14467	FGF8,EGFR,PAX6,FGFR2
GO:0051253	negative regulation of RNA metabolic process	biological_process	0.006879556650441483	10	95	249	14467	HAND1,PAX3,NODAL,NPM1,FOXH1,STRAP,TRIM28,PROP1,MSX1,TRP63
GO:0060255	regulation of macromolecule metabolic process	biological_process	0.006970523373006789	34	95	2420	14467	SKP2,SMYD1,NFATC2,HAND1,TAL2,GPRIN1,ERCC2,PAX3,SIM1,RUNX1,NODAL,FGF8,NPM1,HNF4A,EGFR,THRA,SSRP1,FOXH1,TRP73,STRAP,PAX6,SOX10,TRIM28,EIF2S1,FOXN1,PCNA,RUNX2,PROP1,NEUROD2,TARDBP,MSX1,NKX2-6,HOXD13,TRP63
GO:0048853	forebrain morphogenesis	biological_process	0.0069717749592837705	3	95	6	14467	NF1,FGF8,PROP1
GO:0042391	regulation of membrane potential	biological_process	0.007315918039245792	7	95	105	14467	GNAQ,GPRIN1,ERCC2,NF1,CHRNB2,GRIN2B,CHRNG
GO:0048514	blood vessel morphogenesis	biological_process	0.007709565021216977	9	95	198	14467	CRHR2,HAND1,NF1,NTRK2,RUNX1,FGF8,FGFR2,TGFBR2,ACVRL1
GO:0000122	negative regulation of transcription from RNA polymerase II promoter	biological_process	0.008031503311817786	9	95	199	14467	HAND1,PAX3,NODAL,FOXH1,STRAP,TRIM28,PROP1,MSX1,TRP63
GO:0035108	limb morphogenesis	biological_process	0.008820413920758545	7	95	108	14467	GNAQ,FGF4,FGF8,MSX1,HOXD13,TRP63,GNAS
GO:0035107	appendage morphogenesis	biological_process	0.008820413920758545	7	95	108	14467	GNAQ,FGF4,FGF8,MSX1,HOXD13,TRP63,GNAS
GO:0009892	negative regulation of metabolic process	biological_process	0.009025316650961956	13	95	448	14467	SKP2,SMYD1,HAND1,PAX3,NODAL,NPM1,THRA,FOXH1,STRAP,TRIM28,PROP1,MSX1,TRP63
GO:0035295	tube development	biological_process	0.009819961779780189	9	95	204	14467	HAND1,PAX3,FGF8,FOXH1,FGFR2,MMP14,TGFBR2,HOXD13,TRP63
GO:0048736	appendage development	biological_process	0.011896031971696343	7	95	113	14467	GNAQ,FGF4,FGF8,MSX1,HOXD13,TRP63,GNAS
GO:0060173	limb development	biological_process	0.011896031971696343	7	95	113	14467	GNAQ,FGF4,FGF8,MSX1,HOXD13,TRP63,GNAS
GO:0048705	skeletal system morphogenesis	biological_process	0.013352851360398365	7	95	115	14467	FGF4,MMP2,PKD1,THRA,RUNX2,TGFBR2,GNAS
GO:0010558	negative regulation of macromolecule biosynthetic process	biological_process	0.01343407992290378	11	95	330	14467	SMYD1,HAND1,PAX3,NODAL,THRA,FOXH1,STRAP,TRIM28,PROP1,MSX1,TRP63
GO:0010467	gene expression	biological_process	0.014108304951623473	37	95	2850	14467	SKP2,SMYD1,NFATC2,HAND1,TAL2,GPRIN1,RBMXRT,ERCC2,PAX3,SIM1,RUNX1,GSPT1,NODAL,FGF8,RNPS1,NPM1,HNF4A,THRA,SSRP1,FOXH1,TRP73,STRAP,PAX6,SOX10,TRIM28,EIF2S1,FOXN1,MMP14,SYNCRIP,RUNX2,PROP1,NEUROD2,TARDBP,MSX1,NKX2-6,HOXD13,TRP63
GO:0051252	regulation of RNA metabolic process	biological_process	0.014642203691325172	29	95	1943	14467	SMYD1,NFATC2,HAND1,TAL2,GPRIN1,ERCC2,PAX3,SIM1,RUNX1,NODAL,NPM1,HNF4A,THRA,SSRP1,FOXH1,TRP73,STRAP,PAX6,SOX10,TRIM28,FOXN1,RUNX2,PROP1,NEUROD2,TARDBP,MSX1,NKX2-6,HOXD13,TRP63
GO:0021543	pallium development	biological_process	0.015680956889608497	5	95	46	14467	GPRIN1,NF1,FGF8,TRP73,PAX6
GO:0031327	negative regulation of cellular biosynthetic process	biological_process	0.016355933394151884	11	95	337	14467	SMYD1,HAND1,PAX3,NODAL,THRA,FOXH1,STRAP,TRIM28,PROP1,MSX1,TRP63
GO:0009890	negative regulation of biosynthetic process	biological_process	0.01776839139725835	11	95	340	14467	SMYD1,HAND1,PAX3,NODAL,THRA,FOXH1,STRAP,TRIM28,PROP1,MSX1,TRP63
GO:0030182	neuron differentiation	biological_process	0.0197177152686183	12	95	411	14467	GNAQ,CDK5R1,GPRIN1,PAX3,NTRK2,RUNX1,CHRNB2,NTRK3,TRP73,PAX6,NEUROD2,WHRN
GO:0006139	nucleobase, nucleoside, nucleotide and nucleic acid metabolic process	biological_process	0.024053881920185878	38	95	3037	14467	GNAQ,SMYD1,NFATC2,HAND1,TAL2,GPRIN1,RBMXRT,ERCC2,NF1,PAX3,SIM1,RUNX1,NODAL,RNPS1,NPM1,HNF4A,THRA,SSRP1,FOXH1,TRP73,STRAP,PAX6,ATP7B,SOX10,TRIM28,OPRM1,FOXN1,PCNA,SYNCRIP,RUNX2,PROP1,NEUROD2,TARDBP,MSX1,NKX2-6,HOXD13,TRP63,GNAS
GO:0031324	negative regulation of cellular metabolic process	biological_process	0.027485277479580583	12	95	425	14467	SMYD1,HAND1,PAX3,NODAL,NPM1,THRA,FOXH1,STRAP,TRIM28,PROP1,MSX1,TRP63
GO:0009416	response to light stimulus	biological_process	0.02900352461217811	6	95	87	14467	SLC1A2,RHO,GPRIN1,ERCC2,NF1,CHRNB2
GO:0001503	ossification	biological_process	0.029724713144111924	7	95	130	14467	ERCC2,NF1,MMP2,THRA,FGFR2,RUNX2,GNAS
GO:0010556	regulation of macromolecule biosynthetic process	biological_process	0.029894029352012318	30	95	2127	14467	SMYD1,NFATC2,HAND1,TAL2,GPRIN1,ERCC2,PAX3,SIM1,RUNX1,NODAL,HNF4A,THRA,SSRP1,FOXH1,TRP73,STRAP,PAX6,SOX10,TRIM28,EIF2S1,FOXN1,PCNA,RUNX2,PROP1,NEUROD2,TARDBP,MSX1,NKX2-6,HOXD13,TRP63
GO:0007179	transforming growth factor beta receptor signaling pathway	biological_process	0.030962277594130578	6	95	88	14467	NODAL,FOXH1,STRAP,MSX1,TGFBR2,ACVRL1
GO:0016070	RNA metabolic process	biological_process	0.032883005151288565	32	95	2364	14467	SMYD1,NFATC2,HAND1,TAL2,GPRIN1,RBMXRT,ERCC2,PAX3,SIM1,RUNX1,NODAL,RNPS1,NPM1,HNF4A,THRA,SSRP1,FOXH1,TRP73,STRAP,PAX6,SOX10,TRIM28,FOXN1,SYNCRIP,RUNX2,PROP1,NEUROD2,TARDBP,MSX1,NKX2-6,HOXD13,TRP63
GO:0007612	learning	biological_process	0.03471009768027303	5	95	54	14467	GPRIN1,NF1,CHRNB2,GRIN2B,NEUROD2
GO:0006355	regulation of transcription, DNA-dependent	biological_process	0.03697849918152763	28	95	1929	14467	SMYD1,NFATC2,HAND1,TAL2,GPRIN1,ERCC2,PAX3,SIM1,RUNX1,NODAL,HNF4A,THRA,SSRP1,FOXH1,TRP73,STRAP,PAX6,SOX10,TRIM28,FOXN1,RUNX2,PROP1,NEUROD2,TARDBP,MSX1,NKX2-6,HOXD13,TRP63
GO:0051094	positive regulation of developmental process	biological_process	0.03884586705419302	11	95	370	14467	GPRIN1,NF1,RUNX1,NTRK3,PAX6,FGFR2,RUNX2,TGFBR2,TRP63,FASL,GNAS
GO:0060348	bone development	biological_process	0.03977645460275403	7	95	136	14467	ERCC2,NF1,MMP2,THRA,FGFR2,RUNX2,GNAS
GO:0050896	response to stimulus	biological_process	0.040358973804076055	30	95	2160	14467	SLC1A2,GNAQ,RHO,TAL2,SCN8A,GPRIN1,ERCC2,NF1,NTRK2,MMP2,RUNX1,CHRNB2,PKD1,NPM1,NTRK3,SSRP1,GRIN2B,SLC45A2,NEURL1A,TRP73,OPRM1,CRHR1,EIF2S1,PCNA,PLAU,NEUROD2,MSX1,TRP63,FASL,GNAS
GO:0001666	response to hypoxia	biological_process	0.040809578907560276	4	95	28	14467	NF1,MMP2,CHRNB2,PLAU
GO:0007632	visual behavior	biological_process	0.040809578907560276	4	95	28	14467	SLC1A2,GPRIN1,NF1,CHRNB2
GO:0042438	melanin biosynthetic process	biological_process	0.04103907556201399	3	95	10	14467	SLC45A2,TYR,OCA2
GO:0006351	transcription, DNA-dependent	biological_process	0.04264685192560941	28	95	1944	14467	SMYD1,NFATC2,HAND1,TAL2,GPRIN1,ERCC2,PAX3,SIM1,RUNX1,NODAL,HNF4A,THRA,SSRP1,FOXH1,TRP73,STRAP,PAX6,SOX10,TRIM28,FOXN1,RUNX2,PROP1,NEUROD2,TARDBP,MSX1,NKX2-6,HOXD13,TRP63
GO:0032774	RNA biosynthetic process	biological_process	0.0442867937868775	28	95	1948	14467	SMYD1,NFATC2,HAND1,TAL2,GPRIN1,ERCC2,PAX3,SIM1,RUNX1,NODAL,HNF4A,THRA,SSRP1,FOXH1,TRP73,STRAP,PAX6,SOX10,TRIM28,FOXN1,RUNX2,PROP1,NEUROD2,TARDBP,MSX1,NKX2-6,HOXD13,TRP63
GO:0045892	negative regulation of transcription, DNA-dependent	biological_process	0.04498991585469515	9	95	247	14467	HAND1,PAX3,NODAL,FOXH1,STRAP,TRIM28,PROP1,MSX1,TRP63
GO:0021700	developmental maturation	biological_process	0.045072491555257214	6	95	94	14467	GNAQ,GPRIN1,ERCC2,MMP2,SOX10,RUNX2
GO:0070482	response to oxygen levels	biological_process	0.04710172368014562	4	95	29	14467	NF1,MMP2,CHRNB2,PLAU
GO:0007178	transmembrane receptor protein serine/threonine kinase signaling pathway	biological_process	0.04785854252772131	6	95	95	14467	NODAL,FOXH1,STRAP,MSX1,TGFBR2,ACVRL1
GO:0045165	cell fate commitment	biological_process	0.04791702749811557	7	95	140	14467	FGF3,PAX3,NODAL,FGF8,PAX6,FGFR2,RUNX2
GO:0007423	sensory organ development	biological_process	0.04944065647931348	9	95	250	14467	NF1,NTRK2,FGF8,GRIN2B,PAX6,FGFR2,WHRN,NKX2-6,FASL
