# Supplementary material for: Tissue-Specific Functional Networks for Prioritizing Phenotype and Disease Genes
Source: PLoS Comput Biol. 2012 Sep 27;8(9):e1002694. doi: 10.1371/journal.pcbi.1002694 (PMC3459891; doi:10.1371/journal.pcbi.1002694)
Supplement: Dataset S3 — Functional enrichment of top 100 changed genes for each tissue-specific network. (ZIP) [file pcbi.1002694.s003.zip › enrichment_result/MA_0000010_global.txt]

GO:0006139	nucleobase, nucleoside, nucleotide and nucleic acid metabolic process	biological_process	3.768046412654657E-8	47	89	3037	14467	GNAQ,USP1,NFATC2,TFDP1,HOXB7,GPRIN1,HNRPLL,RBMXRT,IMPDH2,NF1,PAX3,SF3A3,SIM1,PHB2,MAGOH,NODAL,RNPS1,NPM1,HOXB1,TMPO,HNF4A,THRA,DRD3,SSRP1,FOXH1,TCERG1,HOXA13,SNRPD1,PA2G4,TRP73,STRAP,HAT1,TRIM28,EEF1E1,DDX39,NHP2,RPA2,PCNA,SYNCRIP,RUNX2,CHEK1,NEUROD2,PROP1,TARDBP,SNRPA1,TRP63,GNAS
GO:0010467	gene expression	biological_process	2.997810273295039E-7	44	89	2850	14467	SKP2,NFATC2,TFDP1,HOXB7,GPRIN1,HNRPLL,RBMXRT,EIF3D,PAX3,SF3A3,SIM1,PHB2,MAGOH,GSPT1,NODAL,RNPS1,NPM1,HOXB1,TMPO,HNF4A,THRA,DRD3,SSRP1,FOXH1,TCERG1,HOXA13,SNRPD1,PA2G4,TRP73,STRAP,HAT1,TRIM28,EEF1E1,DDX39,NHP2,MMP14,EIF2S1,SYNCRIP,RUNX2,NEUROD2,PROP1,TARDBP,SNRPA1,TRP63
GO:0044238	primary metabolic process	biological_process	4.119663045378992E-7	67	89	6174	14467	SKP2,GNAQ,USP1,NFATC2,TFDP1,HOXB7,GPRIN1,HNRPLL,RBMXRT,EIF3D,IMPDH2,PSMC3,NF1,XPO1,PAX3,SF3A3,UBA2,SIM1,NTRK2,KCNJ6,PHB2,MAGOH,GSPT1,NODAL,CDK4,RNPS1,NPM1,HOXB1,TMPO,CAMK4,HNF4A,EGFR,THRA,DRD3,SSRP1,FOXH1,CCT5,TCERG1,HOXA13,PLK4,SNRPD1,PA2G4,SLC45A2,TRP73,STRAP,HAT1,TRIM28,EEF1E1,CCT7,DDX39,NHP2,MMP14,EIF2S1,RPA2,PCNA,SYNCRIP,PLAU,RUNX2,CHEK1,NEUROD2,PROP1,TARDBP,CCT3,SNRPA1,TRP63,GNAS,TYRP1
GO:0043283	biopolymer metabolic process	biological_process	5.018777210495595E-7	60	89	5069	14467	SKP2,GNAQ,USP1,NFATC2,TFDP1,HOXB7,GPRIN1,HNRPLL,RBMXRT,EIF3D,PSMC3,XPO1,PAX3,SF3A3,UBA2,SIM1,NTRK2,PHB2,MAGOH,GSPT1,NODAL,CDK4,RNPS1,NPM1,HOXB1,TMPO,CAMK4,HNF4A,EGFR,THRA,SSRP1,FOXH1,CCT5,TCERG1,HOXA13,PLK4,SNRPD1,PA2G4,TRP73,STRAP,HAT1,TRIM28,EEF1E1,CCT7,DDX39,NHP2,MMP14,EIF2S1,RPA2,PCNA,SYNCRIP,PLAU,RUNX2,CHEK1,NEUROD2,PROP1,TARDBP,CCT3,SNRPA1,TRP63
GO:0043170	macromolecule metabolic process	biological_process	5.537290708785086E-7	61	89	5234	14467	SKP2,GNAQ,USP1,NFATC2,TFDP1,HOXB7,GPRIN1,HNRPLL,RBMXRT,EIF3D,PSMC3,XPO1,PAX3,SF3A3,UBA2,SIM1,NTRK2,PHB2,MAGOH,GSPT1,NODAL,CDK4,RNPS1,NPM1,HOXB1,TMPO,CAMK4,HNF4A,EGFR,THRA,DRD3,SSRP1,FOXH1,CCT5,TCERG1,HOXA13,PLK4,SNRPD1,PA2G4,TRP73,STRAP,HAT1,TRIM28,EEF1E1,CCT7,DDX39,NHP2,MMP14,EIF2S1,RPA2,PCNA,SYNCRIP,PLAU,RUNX2,CHEK1,NEUROD2,PROP1,TARDBP,CCT3,SNRPA1,TRP63
GO:0034960	cellular biopolymer metabolic process	biological_process	3.840539799590634E-6	58	89	4999	14467	SKP2,GNAQ,USP1,NFATC2,TFDP1,HOXB7,GPRIN1,HNRPLL,RBMXRT,EIF3D,PAX3,SF3A3,UBA2,SIM1,NTRK2,PHB2,MAGOH,GSPT1,NODAL,CDK4,RNPS1,NPM1,HOXB1,TMPO,CAMK4,HNF4A,EGFR,THRA,SSRP1,FOXH1,CCT5,TCERG1,HOXA13,PLK4,SNRPD1,PA2G4,TRP73,STRAP,HAT1,TRIM28,EEF1E1,CCT7,DDX39,NHP2,MMP14,EIF2S1,RPA2,PCNA,SYNCRIP,PLAU,RUNX2,CHEK1,NEUROD2,PROP1,TARDBP,CCT3,SNRPA1,TRP63
GO:0044260	cellular macromolecule metabolic process	biological_process	9.090969564267207E-6	58	89	5102	14467	SKP2,GNAQ,USP1,NFATC2,TFDP1,HOXB7,GPRIN1,HNRPLL,RBMXRT,EIF3D,PAX3,SF3A3,UBA2,SIM1,NTRK2,PHB2,MAGOH,GSPT1,NODAL,CDK4,RNPS1,NPM1,HOXB1,TMPO,CAMK4,HNF4A,EGFR,THRA,SSRP1,FOXH1,CCT5,TCERG1,HOXA13,PLK4,SNRPD1,PA2G4,TRP73,STRAP,HAT1,TRIM28,EEF1E1,CCT7,DDX39,NHP2,MMP14,EIF2S1,RPA2,PCNA,SYNCRIP,PLAU,RUNX2,CHEK1,NEUROD2,PROP1,TARDBP,CCT3,SNRPA1,TRP63
GO:0008380	RNA splicing	biological_process	2.199975863809742E-5	11	89	188	14467	RBMXRT,SF3A3,MAGOH,RNPS1,NPM1,SNRPD1,STRAP,DDX39,SYNCRIP,TARDBP,SNRPA1
GO:0044237	cellular metabolic process	biological_process	2.2425548330314683E-5	65	89	6341	14467	SKP2,GNAQ,USP1,NFATC2,TFDP1,HOXB7,GPRIN1,HNRPLL,RBMXRT,EIF3D,IMPDH2,NF1,PAX3,SF3A3,UBA2,SIM1,NTRK2,KCNJ6,PHB2,MAGOH,GSPT1,NODAL,CDK4,RNPS1,NPM1,HOXB1,TMPO,CAMK4,HNF4A,EGFR,THRA,DRD3,SSRP1,FOXH1,CCT5,TCERG1,HOXA13,PLK4,SNRPD1,PA2G4,SLC45A2,TRP73,STRAP,HAT1,TRIM28,EEF1E1,CCT7,DDX39,NHP2,MMP14,EIF2S1,RPA2,PCNA,SYNCRIP,PLAU,RUNX2,CHEK1,NEUROD2,PROP1,TARDBP,CCT3,SNRPA1,TRP63,GNAS,TYRP1
GO:0006397	mRNA processing	biological_process	2.7689856923981232E-5	12	89	240	14467	HNRPLL,RBMXRT,SF3A3,MAGOH,RNPS1,NPM1,SNRPD1,STRAP,DDX39,SYNCRIP,TARDBP,SNRPA1
GO:0045893	positive regulation of transcription, DNA-dependent	biological_process	3.265314282790832E-5	14	89	353	14467	NFATC2,TFDP1,GPRIN1,PAX3,NODAL,HOXB1,HNF4A,FOXH1,HOXA13,TRP73,TRIM28,RUNX2,PROP1,TRP63
GO:0051254	positive regulation of RNA metabolic process	biological_process	3.383074131309804E-5	14	89	354	14467	NFATC2,TFDP1,GPRIN1,PAX3,NODAL,HOXB1,HNF4A,FOXH1,HOXA13,TRP73,TRIM28,RUNX2,PROP1,TRP63
GO:0016070	RNA metabolic process	biological_process	5.1923813321818033E-5	36	89	2364	14467	NFATC2,TFDP1,HOXB7,GPRIN1,HNRPLL,RBMXRT,PAX3,SF3A3,SIM1,PHB2,MAGOH,NODAL,RNPS1,NPM1,HOXB1,HNF4A,THRA,SSRP1,FOXH1,TCERG1,HOXA13,SNRPD1,PA2G4,TRP73,STRAP,HAT1,TRIM28,DDX39,NHP2,SYNCRIP,RUNX2,NEUROD2,PROP1,TARDBP,SNRPA1,TRP63
GO:0006396	RNA processing	biological_process	6.711460368566199E-5	14	89	374	14467	HNRPLL,RBMXRT,SF3A3,MAGOH,RNPS1,NPM1,SNRPD1,PA2G4,STRAP,DDX39,NHP2,SYNCRIP,TARDBP,SNRPA1
GO:0051726	regulation of cell cycle	biological_process	7.217258879289997E-5	11	89	211	14467	SKP2,XPO1,CDK4,NPM1,NRAS,HOXA13,MAD2L1,TRP73,CHEK1,PSMG2,TRP63
GO:0019222	regulation of metabolic process	biological_process	8.442852934714446E-5	37	89	2525	14467	SKP2,GNAQ,NFATC2,TFDP1,HOXB7,GPRIN1,NF1,XPO1,PAX3,SIM1,NTRK2,PHB2,NODAL,NPM1,HOXB1,TMPO,HNF4A,EGFR,THRA,DRD3,SSRP1,FOXH1,TCERG1,HOXA13,PA2G4,TRP73,STRAP,HAT1,TRIM28,EIF2S1,PCNA,RUNX2,NEUROD2,PROP1,TARDBP,TRP63,GNAS
GO:0016071	mRNA metabolic process	biological_process	1.0966308619139384E-4	12	89	272	14467	HNRPLL,RBMXRT,SF3A3,MAGOH,RNPS1,NPM1,SNRPD1,STRAP,DDX39,SYNCRIP,TARDBP,SNRPA1
GO:0031328	positive regulation of cellular biosynthetic process	biological_process	1.1419239043290235E-4	15	89	455	14467	NFATC2,TFDP1,GPRIN1,PAX3,NODAL,NPM1,HOXB1,HNF4A,FOXH1,HOXA13,TRP73,TRIM28,RUNX2,PROP1,TRP63
GO:0009891	positive regulation of biosynthetic process	biological_process	1.208917477533105E-4	15	89	457	14467	NFATC2,TFDP1,GPRIN1,PAX3,NODAL,NPM1,HOXB1,HNF4A,FOXH1,HOXA13,TRP73,TRIM28,RUNX2,PROP1,TRP63
GO:0045941	positive regulation of transcription	biological_process	1.3175910041446706E-4	14	89	395	14467	NFATC2,TFDP1,GPRIN1,PAX3,NODAL,HOXB1,HNF4A,FOXH1,HOXA13,TRP73,TRIM28,RUNX2,PROP1,TRP63
GO:0008152	metabolic process	biological_process	1.673736750129771E-4	67	89	6968	14467	SKP2,GNAQ,USP1,NFATC2,TFDP1,HOXB7,GPRIN1,HNRPLL,RBMXRT,EIF3D,IMPDH2,PSMC3,NF1,XPO1,PAX3,SF3A3,UBA2,SIM1,NTRK2,KCNJ6,PHB2,MAGOH,GSPT1,NODAL,CDK4,RNPS1,NPM1,HOXB1,TMPO,CAMK4,HNF4A,EGFR,THRA,DRD3,SSRP1,FOXH1,CCT5,TCERG1,HOXA13,PLK4,SNRPD1,PA2G4,SLC45A2,TRP73,STRAP,HAT1,TRIM28,EEF1E1,CCT7,DDX39,NHP2,MMP14,EIF2S1,RPA2,PCNA,SYNCRIP,PLAU,RUNX2,CHEK1,NEUROD2,PROP1,TARDBP,CCT3,SNRPA1,TRP63,GNAS,TYRP1
GO:0010628	positive regulation of gene expression	biological_process	1.6849709164518643E-4	14	89	403	14467	NFATC2,TFDP1,GPRIN1,PAX3,NODAL,HOXB1,HNF4A,FOXH1,HOXA13,TRP73,TRIM28,RUNX2,PROP1,TRP63
GO:0045935	positive regulation of nucleobase, nucleoside, nucleotide and nucleic acid metabolic process	biological_process	2.3411368130336823E-4	14	89	414	14467	NFATC2,TFDP1,GPRIN1,PAX3,NODAL,HOXB1,HNF4A,FOXH1,HOXA13,TRP73,TRIM28,RUNX2,PROP1,TRP63
GO:0080090	regulation of primary metabolic process	biological_process	2.634522507385362E-4	35	89	2399	14467	GNAQ,NFATC2,TFDP1,HOXB7,GPRIN1,NF1,XPO1,PAX3,SIM1,PHB2,NODAL,NPM1,HOXB1,TMPO,HNF4A,EGFR,THRA,DRD3,SSRP1,FOXH1,TCERG1,HOXA13,PA2G4,TRP73,STRAP,HAT1,TRIM28,EIF2S1,PCNA,RUNX2,NEUROD2,PROP1,TARDBP,TRP63,GNAS
GO:0031326	regulation of cellular biosynthetic process	biological_process	3.6842885445011474E-4	33	89	2200	14467	GNAQ,NFATC2,TFDP1,HOXB7,GPRIN1,NF1,PAX3,SIM1,PHB2,NODAL,NPM1,HOXB1,TMPO,HNF4A,THRA,DRD3,SSRP1,FOXH1,TCERG1,HOXA13,PA2G4,TRP73,STRAP,HAT1,TRIM28,EIF2S1,PCNA,RUNX2,NEUROD2,PROP1,TARDBP,TRP63,GNAS
GO:0009889	regulation of biosynthetic process	biological_process	3.845921984881216E-4	33	89	2204	14467	GNAQ,NFATC2,TFDP1,HOXB7,GPRIN1,NF1,PAX3,SIM1,PHB2,NODAL,NPM1,HOXB1,TMPO,HNF4A,THRA,DRD3,SSRP1,FOXH1,TCERG1,HOXA13,PA2G4,TRP73,STRAP,HAT1,TRIM28,EIF2S1,PCNA,RUNX2,NEUROD2,PROP1,TARDBP,TRP63,GNAS
GO:0010557	positive regulation of macromolecule biosynthetic process	biological_process	4.3852802387512696E-4	14	89	436	14467	NFATC2,TFDP1,GPRIN1,PAX3,NODAL,HOXB1,HNF4A,FOXH1,HOXA13,TRP73,TRIM28,RUNX2,PROP1,TRP63
GO:0019219	regulation of nucleobase, nucleoside, nucleotide and nucleic acid metabolic process	biological_process	4.590401032961106E-4	32	89	2107	14467	GNAQ,NFATC2,TFDP1,HOXB7,GPRIN1,NF1,PAX3,SIM1,PHB2,NODAL,NPM1,HOXB1,TMPO,HNF4A,THRA,DRD3,SSRP1,FOXH1,TCERG1,HOXA13,PA2G4,TRP73,STRAP,HAT1,TRIM28,PCNA,RUNX2,NEUROD2,PROP1,TARDBP,TRP63,GNAS
GO:0031325	positive regulation of cellular metabolic process	biological_process	6.489382166688593E-4	15	89	521	14467	NFATC2,TFDP1,GPRIN1,PAX3,NODAL,NPM1,HOXB1,HNF4A,FOXH1,HOXA13,TRP73,TRIM28,RUNX2,PROP1,TRP63
GO:0048523	negative regulation of cellular process	biological_process	8.336234149945756E-4	21	89	1027	14467	SKP2,GPRIN1,RASA1,NF1,PAX3,NODAL,NPM1,THRA,DRD3,FOXH1,PA2G4,MAD2L1,TRP73,STRAP,HAT1,TRIM28,EEF1E1,RUNX2,PSMG2,PROP1,TRP63
GO:0031323	regulation of cellular metabolic process	biological_process	8.427546088156606E-4	34	89	2396	14467	GNAQ,NFATC2,TFDP1,HOXB7,GPRIN1,NF1,PAX3,SIM1,PHB2,NODAL,NPM1,HOXB1,TMPO,HNF4A,EGFR,THRA,DRD3,SSRP1,FOXH1,TCERG1,HOXA13,PA2G4,TRP73,STRAP,HAT1,TRIM28,EIF2S1,PCNA,RUNX2,NEUROD2,PROP1,TARDBP,TRP63,GNAS
GO:0009893	positive regulation of metabolic process	biological_process	0.0010187887440760812	15	89	540	14467	NFATC2,TFDP1,GPRIN1,PAX3,NODAL,NPM1,HOXB1,HNF4A,FOXH1,HOXA13,TRP73,TRIM28,RUNX2,PROP1,TRP63
GO:0000059	protein import into nucleus, docking	biological_process	0.0018941474865942119	4	89	15	14467	IPO5,XPO1,CSE1L,KPNB1
GO:0006913	nucleocytoplasmic transport	biological_process	0.0025201291899454993	7	89	98	14467	IPO5,NF1,XPO1,NPM1,CAMK4,CSE1L,KPNB1
GO:0051169	nuclear transport	biological_process	0.0026984485474456977	7	89	99	14467	IPO5,NF1,XPO1,NPM1,CAMK4,CSE1L,KPNB1
GO:0010604	positive regulation of macromolecule metabolic process	biological_process	0.0028813891229847247	14	89	511	14467	NFATC2,TFDP1,GPRIN1,PAX3,NODAL,HOXB1,HNF4A,FOXH1,HOXA13,TRP73,TRIM28,RUNX2,PROP1,TRP63
GO:0051253	negative regulation of RNA metabolic process	biological_process	0.0032099510803228547	10	89	249	14467	PAX3,NODAL,NPM1,FOXH1,PA2G4,STRAP,HAT1,TRIM28,PROP1,TRP63
GO:0060255	regulation of macromolecule metabolic process	biological_process	0.0033262763750968745	33	89	2420	14467	SKP2,NFATC2,TFDP1,HOXB7,GPRIN1,XPO1,PAX3,SIM1,PHB2,NODAL,NPM1,HOXB1,TMPO,HNF4A,EGFR,THRA,DRD3,SSRP1,FOXH1,TCERG1,HOXA13,PA2G4,TRP73,STRAP,HAT1,TRIM28,EIF2S1,PCNA,RUNX2,NEUROD2,PROP1,TARDBP,TRP63
GO:0010629	negative regulation of gene expression	biological_process	0.003623793662139182	11	89	313	14467	SKP2,PAX3,NODAL,THRA,FOXH1,PA2G4,STRAP,HAT1,TRIM28,PROP1,TRP63
GO:0048522	positive regulation of cellular process	biological_process	0.0036417459434159227	20	89	1031	14467	NFATC2,TFDP1,GPRIN1,NF1,PAX3,NODAL,NPM1,HOXB1,HNF4A,EGFR,DRD3,FOXH1,HOXA13,TRP73,TRIM28,EEF1E1,RUNX2,PROP1,TRP63,GNAS
GO:0048519	negative regulation of biological process	biological_process	0.003920239122883475	21	89	1131	14467	SKP2,GPRIN1,RASA1,NF1,PAX3,NODAL,NPM1,THRA,DRD3,FOXH1,PA2G4,MAD2L1,TRP73,STRAP,HAT1,TRIM28,EEF1E1,RUNX2,PSMG2,PROP1,TRP63
GO:0045934	negative regulation of nucleobase, nucleoside, nucleotide and nucleic acid metabolic process	biological_process	0.004219434318625127	11	89	318	14467	PAX3,NODAL,NPM1,THRA,FOXH1,PA2G4,STRAP,HAT1,TRIM28,PROP1,TRP63
GO:0045944	positive regulation of transcription from RNA polymerase II promoter	biological_process	0.004219434318625127	11	89	318	14467	NFATC2,GPRIN1,PAX3,NODAL,HOXB1,HNF4A,FOXH1,HOXA13,RUNX2,PROP1,TRP63
GO:0009653	anatomical structure morphogenesis	biological_process	0.0051640364791173884	21	89	1151	14467	GNAQ,HOXB7,GPRIN1,RASA1,NF1,PAX3,NTRK2,NODAL,HOXB1,EGFR,THRA,HOXA13,NEURL1A,TRP73,TRIM28,MMP14,RUNX2,PROP1,TRP63,GNAS,CFC1
GO:0010468	regulation of gene expression	biological_process	0.008023872930215776	30	89	2159	14467	SKP2,NFATC2,TFDP1,HOXB7,GPRIN1,PAX3,SIM1,PHB2,NODAL,NPM1,HOXB1,TMPO,HNF4A,THRA,DRD3,SSRP1,FOXH1,TCERG1,HOXA13,PA2G4,TRP73,STRAP,HAT1,TRIM28,EIF2S1,RUNX2,NEUROD2,PROP1,TARDBP,TRP63
GO:0010564	regulation of cell cycle process	biological_process	0.009652634051366123	5	89	46	14467	XPO1,NPM1,HOXA13,MAD2L1,PSMG2
GO:0009058	biosynthetic process	biological_process	0.011272200761457263	39	89	3324	14467	GNAQ,NFATC2,TFDP1,HOXB7,GPRIN1,EIF3D,NF1,PAX3,SIM1,PHB2,GSPT1,NODAL,NPM1,HOXB1,TMPO,HNF4A,THRA,DRD3,SSRP1,FOXH1,TCERG1,HOXA13,PA2G4,SLC45A2,TRP73,STRAP,HAT1,TRIM28,EEF1E1,EIF2S1,RPA2,PCNA,RUNX2,NEUROD2,PROP1,TARDBP,TRP63,GNAS,TYRP1
GO:0010605	negative regulation of macromolecule metabolic process	biological_process	0.013019688826490414	12	89	429	14467	SKP2,PAX3,NODAL,NPM1,THRA,FOXH1,PA2G4,STRAP,HAT1,TRIM28,PROP1,TRP63
GO:0016481	negative regulation of transcription	biological_process	0.015163183367031836	10	89	297	14467	PAX3,NODAL,THRA,FOXH1,PA2G4,STRAP,HAT1,TRIM28,PROP1,TRP63
GO:0009892	negative regulation of metabolic process	biological_process	0.020051428945908435	12	89	448	14467	SKP2,PAX3,NODAL,NPM1,THRA,FOXH1,PA2G4,STRAP,HAT1,TRIM28,PROP1,TRP63
GO:0006357	regulation of transcription from RNA polymerase II promoter	biological_process	0.021294706962954397	13	89	528	14467	NFATC2,GPRIN1,PAX3,NODAL,HOXB1,HNF4A,FOXH1,HOXA13,STRAP,TRIM28,RUNX2,PROP1,TRP63
GO:0045892	negative regulation of transcription, DNA-dependent	biological_process	0.022532211989541986	9	89	247	14467	PAX3,NODAL,FOXH1,PA2G4,STRAP,HAT1,TRIM28,PROP1,TRP63
GO:0048518	positive regulation of biological process	biological_process	0.02447133548268349	20	89	1172	14467	NFATC2,TFDP1,GPRIN1,NF1,PAX3,NODAL,NPM1,HOXB1,HNF4A,EGFR,DRD3,FOXH1,HOXA13,TRP73,TRIM28,EEF1E1,RUNX2,PROP1,TRP63,GNAS
GO:0009987	cellular process	biological_process	0.02537954363693924	84	89	11293	14467	SKP2,GNAQ,USP1,NFATC2,CLNS1A,TFDP1,HOXB7,GPRIN1,RASA1,ANK1,IPO5,HNRPLL,RBMXRT,EIF3D,IMPDH2,NF1,XPO1,PAX3,SF3A3,UBA2,SIM1,NTRK2,KCNJ6,PHB2,MAGOH,GSPT1,NODAL,CDK4,RNPS1,HTR1A,NPM1,HOXB1,NRAS,TMPO,CAMK4,HNF4A,EGFR,THRA,DRD3,SSRP1,FOXH1,CSE1L,GNRHR,CCT5,TCERG1,HOXA13,PLK4,SNRPD1,PA2G4,SLC45A2,NEURL1A,MAD2L1,TRP73,GRIA2,CKS1B,STRAP,HAT1,TRIM28,EEF1E1,CCT7,CCKBR,DDX39,NHP2,MMP14,EIF2S1,RPA2,PCNA,SYNCRI…
GO:0034961	cellular biopolymer biosynthetic process	biological_process	0.025405033342041472	32	89	2531	14467	NFATC2,TFDP1,HOXB7,GPRIN1,EIF3D,PAX3,SIM1,PHB2,GSPT1,NODAL,HOXB1,TMPO,HNF4A,THRA,SSRP1,FOXH1,TCERG1,HOXA13,PA2G4,TRP73,STRAP,HAT1,TRIM28,EEF1E1,EIF2S1,RPA2,PCNA,RUNX2,NEUROD2,PROP1,TARDBP,TRP63
GO:0043284	biopolymer biosynthetic process	biological_process	0.025613923680790483	32	89	2532	14467	NFATC2,TFDP1,HOXB7,GPRIN1,EIF3D,PAX3,SIM1,PHB2,GSPT1,NODAL,HOXB1,TMPO,HNF4A,THRA,SSRP1,FOXH1,TCERG1,HOXA13,PA2G4,TRP73,STRAP,HAT1,TRIM28,EEF1E1,EIF2S1,RPA2,PCNA,RUNX2,NEUROD2,PROP1,TARDBP,TRP63
GO:0048856	anatomical structure development	biological_process	0.027008190384577704	28	89	2056	14467	GNAQ,TFDP1,HOXB7,GPRIN1,RASA1,ANK1,PSMC3,NF1,PAX3,SIM1,NTRK2,NODAL,HOXB1,EGFR,THRA,DRD3,FOXH1,HOXA13,NEURL1A,TRP73,TRIM28,MMP14,RUNX2,NEUROD2,PROP1,TRP63,GNAS,CFC1
GO:0009790	embryonic development	biological_process	0.028870725176746517	14	89	626	14467	GNAQ,HOXB7,RASA1,PSMC3,NF1,PAX3,NODAL,HOXB1,FOXH1,HOXA13,EEF1E1,TRP63,GNAS,CFC1
GO:0010558	negative regulation of macromolecule biosynthetic process	biological_process	0.0374428552990569	10	89	330	14467	PAX3,NODAL,THRA,FOXH1,PA2G4,STRAP,HAT1,TRIM28,PROP1,TRP63
GO:0043473	pigmentation	biological_process	0.03896372662262481	5	89	61	14467	GNAQ,NF1,PAX3,SLC45A2,TYRP1
GO:0032502	developmental process	biological_process	0.039776624112355205	34	89	2840	14467	SKP2,GNAQ,TFDP1,HOXB7,GPRIN1,RASA1,ANK1,PSMC3,NF1,PAX3,SIM1,NTRK2,NODAL,HOXB1,EGFR,THRA,DRD3,FOXH1,HOXA13,SLC45A2,NEURL1A,TRP73,TRIM28,EEF1E1,MMP14,RUNX2,PSMG2,NEUROD2,PROP1,HRK,TRP63,GNAS,CFC1,TYRP1
GO:0006366	transcription from RNA polymerase II promoter	biological_process	0.0400827353903677	13	89	561	14467	NFATC2,GPRIN1,PAX3,NODAL,HOXB1,HNF4A,FOXH1,HOXA13,STRAP,TRIM28,RUNX2,PROP1,TRP63
GO:0031327	negative regulation of cellular biosynthetic process	biological_process	0.04472683934990842	10	89	337	14467	PAX3,NODAL,THRA,FOXH1,PA2G4,STRAP,HAT1,TRIM28,PROP1,TRP63
GO:0006606	protein import into nucleus	biological_process	0.04559273625137793	5	89	63	14467	IPO5,NF1,XPO1,CSE1L,KPNB1
GO:0009890	negative regulation of biosynthetic process	biological_process	0.04820134498919893	10	89	340	14467	PAX3,NODAL,THRA,FOXH1,PA2G4,STRAP,HAT1,TRIM28,PROP1,TRP63
GO:0051170	nuclear import	biological_process	0.0492183209436236	5	89	64	14467	IPO5,NF1,XPO1,CSE1L,KPNB1
GO:0044249	cellular biosynthetic process	biological_process	0.049409318864920435	37	89	3262	14467	GNAQ,NFATC2,TFDP1,HOXB7,GPRIN1,EIF3D,NF1,PAX3,SIM1,PHB2,GSPT1,NODAL,NPM1,HOXB1,TMPO,HNF4A,THRA,DRD3,SSRP1,FOXH1,TCERG1,HOXA13,PA2G4,TRP73,STRAP,HAT1,TRIM28,EEF1E1,EIF2S1,RPA2,PCNA,RUNX2,NEUROD2,PROP1,TARDBP,TRP63,GNAS
