# Supplementary material for: Tissue-Specific Functional Networks for Prioritizing Phenotype and Disease Genes
Source: PLoS Comput Biol. 2012 Sep 27;8(9):e1002694. doi: 10.1371/journal.pcbi.1002694 (PMC3459891; doi:10.1371/journal.pcbi.1002694)
Supplement: Dataset S3 — Functional enrichment of top 100 changed genes for each tissue-specific network. (ZIP) [file pcbi.1002694.s003.zip › enrichment_result/MA_0000013_global.txt]

GO:0045893	positive regulation of transcription, DNA-dependent	biological_process	9.919962899340772E-8	17	93	353	14467	NFATC2,TFDP1,GPRIN1,PAX3,NODAL,HOXB1,HNF4A,FOXH1,TRP73,LIF,PAX6,TRIM28,RUNX2,PROP1,POU3F2,TRP63,PAX9
GO:0051254	positive regulation of RNA metabolic process	biological_process	1.0367760506512101E-7	17	93	354	14467	NFATC2,TFDP1,GPRIN1,PAX3,NODAL,HOXB1,HNF4A,FOXH1,TRP73,LIF,PAX6,TRIM28,RUNX2,PROP1,POU3F2,TRP63,PAX9
GO:0010467	gene expression	biological_process	5.023082373969937E-7	45	93	2850	14467	SKP2,SMYD1,NFATC2,TFDP1,APBA1,GPRIN1,SMARCA4,HNRPLL,RBMXRT,EIF3D,PAX3,SIM1,SF3A3,MAGOH,GSPT1,NODAL,NPM1,HOXB1,HNF4A,THRA,DRD3,FOXB1,SSRP1,FOXH1,SNRPD1,TRP73,LIF,STRAP,PAX6,POU3F4,TRIM28,DDX39,NHP2,FOXN1,EIF2S1,SYNCRIP,RUNX2,PROP1,NEUROD2,MSX1,POU3F2,TARDBP,NKX2-6,TRP63,PAX9
GO:0045941	positive regulation of transcription	biological_process	5.654580472740603E-7	17	93	395	14467	NFATC2,TFDP1,GPRIN1,PAX3,NODAL,HOXB1,HNF4A,FOXH1,TRP73,LIF,PAX6,TRIM28,RUNX2,PROP1,POU3F2,TRP63,PAX9
GO:0031328	positive regulation of cellular biosynthetic process	biological_process	6.351151842152768E-7	18	93	455	14467	NFATC2,TFDP1,GPRIN1,PAX3,NODAL,NPM1,HOXB1,HNF4A,FOXH1,TRP73,LIF,PAX6,TRIM28,RUNX2,PROP1,POU3F2,TRP63,PAX9
GO:0009891	positive regulation of biosynthetic process	biological_process	6.814234317130235E-7	18	93	457	14467	NFATC2,TFDP1,GPRIN1,PAX3,NODAL,NPM1,HOXB1,HNF4A,FOXH1,TRP73,LIF,PAX6,TRIM28,RUNX2,PROP1,POU3F2,TRP63,PAX9
GO:0010628	positive regulation of gene expression	biological_process	7.688879068400383E-7	17	93	403	14467	NFATC2,TFDP1,GPRIN1,PAX3,NODAL,HOXB1,HNF4A,FOXH1,TRP73,LIF,PAX6,TRIM28,RUNX2,PROP1,POU3F2,TRP63,PAX9
GO:0045935	positive regulation of nucleobase, nucleoside, nucleotide and nucleic acid metabolic process	biological_process	1.1599513657382144E-6	17	93	414	14467	NFATC2,TFDP1,GPRIN1,PAX3,NODAL,HOXB1,HNF4A,FOXH1,TRP73,LIF,PAX6,TRIM28,RUNX2,PROP1,POU3F2,TRP63,PAX9
GO:0019222	regulation of metabolic process	biological_process	2.273846641013066E-6	41	93	2525	14467	SKP2,SMYD1,NFATC2,TFDP1,APBA1,GPRIN1,SMARCA4,XPO1,PAX3,SIM1,NTRK2,CHRNB2,NODAL,NPM1,HOXB1,HNF4A,EGFR,THRA,DRD3,FOXB1,SSRP1,FOXH1,TRP73,LIF,STRAP,PAX6,POU3F4,TRIM28,FOXN1,EIF2S1,PCNA,RUNX2,PROP1,NEUROD2,MSX1,POU3F2,TARDBP,NKX2-6,TRP63,PAX9,GNAS
GO:0010557	positive regulation of macromolecule biosynthetic process	biological_process	2.544290757321912E-6	17	93	436	14467	NFATC2,TFDP1,GPRIN1,PAX3,NODAL,HOXB1,HNF4A,FOXH1,TRP73,LIF,PAX6,TRIM28,RUNX2,PROP1,POU3F2,TRP63,PAX9
GO:0048731	system development	biological_process	3.414481999948658E-6	35	93	1922	14467	SMYD1,CRHR2,TFDP1,FGF3,GPRIN1,SMARCA4,PAX3,SIM1,NTRK2,CHRNB2,PKD1,NODAL,NTRK3,HOXB1,EGFR,THRA,DRD3,FOXH1,GRIN2B,TRP73,LIF,PAX6,POU3F4,TRIM28,RUNX2,PROP1,NEUROD2,MSX1,POU3F2,WHRN,NKX2-6,TRP63,PAX9,GNAS,CFC1
GO:0016070	RNA metabolic process	biological_process	4.629104633301307E-6	39	93	2364	14467	SMYD1,NFATC2,TFDP1,GPRIN1,SMARCA4,HNRPLL,RBMXRT,PAX3,SIM1,SF3A3,MAGOH,NODAL,NPM1,HOXB1,HNF4A,THRA,FOXB1,SSRP1,FOXH1,SNRPD1,TRP73,LIF,STRAP,PAX6,POU3F4,TRIM28,DDX39,NHP2,FOXN1,SYNCRIP,RUNX2,PROP1,NEUROD2,MSX1,POU3F2,TARDBP,NKX2-6,TRP63,PAX9
GO:0048856	anatomical structure development	biological_process	5.261368931794584E-6	36	93	2056	14467	SMYD1,CRHR2,TFDP1,FGF3,GPRIN1,SMARCA4,PAX3,SIM1,NTRK2,CHRNB2,PKD1,NODAL,NTRK3,HOXB1,EGFR,THRA,DRD3,FOXH1,GRIN2B,NEURL1A,TRP73,LIF,PAX6,POU3F4,TRIM28,RUNX2,PROP1,NEUROD2,MSX1,POU3F2,WHRN,NKX2-6,TRP63,PAX9,GNAS,CFC1
GO:0031325	positive regulation of cellular metabolic process	biological_process	5.444882761841164E-6	18	93	521	14467	NFATC2,TFDP1,GPRIN1,PAX3,NODAL,NPM1,HOXB1,HNF4A,FOXH1,TRP73,LIF,PAX6,TRIM28,RUNX2,PROP1,POU3F2,TRP63,PAX9
GO:0048513	organ development	biological_process	6.397672691998348E-6	31	93	1574	14467	SMYD1,CRHR2,TFDP1,FGF3,GPRIN1,SMARCA4,PAX3,NTRK2,CHRNB2,PKD1,NODAL,HOXB1,EGFR,THRA,FOXH1,GRIN2B,TRP73,LIF,PAX6,POU3F4,TRIM28,RUNX2,PROP1,MSX1,POU3F2,WHRN,NKX2-6,TRP63,PAX9,GNAS,CFC1
GO:0006357	regulation of transcription from RNA polymerase II promoter	biological_process	6.709280669876273E-6	18	93	528	14467	NFATC2,GPRIN1,SMARCA4,PAX3,NODAL,HOXB1,HNF4A,FOXH1,LIF,STRAP,PAX6,TRIM28,RUNX2,PROP1,MSX1,POU3F2,TRP63,PAX9
GO:0009893	positive regulation of metabolic process	biological_process	9.52457256848761E-6	18	93	540	14467	NFATC2,TFDP1,GPRIN1,PAX3,NODAL,NPM1,HOXB1,HNF4A,FOXH1,TRP73,LIF,PAX6,TRIM28,RUNX2,PROP1,POU3F2,TRP63,PAX9
GO:0009653	anatomical structure morphogenesis	biological_process	1.0192396490609682E-5	26	93	1151	14467	CRHR2,FGF3,GPRIN1,SMARCA4,PAX3,NTRK2,CHRNB2,PKD1,NODAL,NTRK3,HOXB1,EGFR,THRA,NEURL1A,TRP73,LIF,PAX6,TRIM28,RUNX2,PROP1,MSX1,POU3F2,TRP63,PAX9,GNAS,CFC1
GO:0006139	nucleobase, nucleoside, nucleotide and nucleic acid metabolic process	biological_process	1.4981629071397825E-5	44	93	3037	14467	SMYD1,NFATC2,TFDP1,GPRIN1,SMARCA4,HNRPLL,RBMXRT,IMPDH2,PAX3,SIM1,SF3A3,MAGOH,NODAL,NPM1,HOXB1,HNF4A,THRA,DRD3,FOXB1,SSRP1,FOXH1,SNRPD1,TRP73,LIF,STRAP,PAX6,ATP7B,POU3F4,TRIM28,DDX39,NHP2,FOXN1,SYNCRIP,PCNA,RUNX2,PROP1,NEUROD2,MSX1,POU3F2,TARDBP,NKX2-6,TRP63,PAX9,GNAS
GO:0045944	positive regulation of transcription from RNA polymerase II promoter	biological_process	1.6972177686063362E-5	14	93	318	14467	NFATC2,GPRIN1,PAX3,NODAL,HOXB1,HNF4A,FOXH1,LIF,PAX6,RUNX2,PROP1,POU3F2,TRP63,PAX9
GO:0006366	transcription from RNA polymerase II promoter	biological_process	1.7203508724324213E-5	18	93	561	14467	NFATC2,GPRIN1,SMARCA4,PAX3,NODAL,HOXB1,HNF4A,FOXH1,LIF,STRAP,PAX6,TRIM28,RUNX2,PROP1,MSX1,POU3F2,TRP63,PAX9
GO:0032502	developmental process	biological_process	2.2551303007488744E-5	42	93	2840	14467	SKP2,SMYD1,CRHR2,TFDP1,APBA1,FGF3,GPRIN1,SMARCA4,PAX3,SIM1,NTRK2,CHRNB2,PKD1,NODAL,NTRK3,HOXB1,EGFR,THRA,DRD3,FOXH1,GRIN2B,SLC45A2,NEURL1A,TRP73,LIF,PAX6,POU3F4,TRIM28,FOXN1,RUNX2,PROP1,NEUROD2,MSX1,POU3F2,WHRN,HRK,NKX2-6,TRP63,PAX9,GNAS,TYRP1,CFC1
GO:0048522	positive regulation of cellular process	biological_process	2.5048631704446383E-5	24	93	1031	14467	NFATC2,TFDP1,GPRIN1,PAX3,CHRNB2,NODAL,NTRK3,NPM1,HOXB1,HNF4A,EGFR,DRD3,FOXH1,TRP73,LIF,PAX6,TRIM28,RUNX2,PROP1,POU3F2,NKX2-6,TRP63,PAX9,GNAS
GO:0080090	regulation of primary metabolic process	biological_process	2.601091289486618E-5	38	93	2399	14467	SMYD1,NFATC2,TFDP1,GPRIN1,SMARCA4,XPO1,PAX3,SIM1,CHRNB2,NODAL,NPM1,HOXB1,HNF4A,EGFR,THRA,DRD3,FOXB1,SSRP1,FOXH1,TRP73,LIF,STRAP,PAX6,POU3F4,TRIM28,FOXN1,EIF2S1,PCNA,RUNX2,PROP1,NEUROD2,MSX1,POU3F2,TARDBP,NKX2-6,TRP63,PAX9,GNAS
GO:0010604	positive regulation of macromolecule metabolic process	biological_process	2.703980056905858E-5	17	93	511	14467	NFATC2,TFDP1,GPRIN1,PAX3,NODAL,HOXB1,HNF4A,FOXH1,TRP73,LIF,PAX6,TRIM28,RUNX2,PROP1,POU3F2,TRP63,PAX9
GO:0060255	regulation of macromolecule metabolic process	biological_process	3.3121923726666206E-5	38	93	2420	14467	SKP2,SMYD1,NFATC2,TFDP1,APBA1,GPRIN1,SMARCA4,XPO1,PAX3,SIM1,NODAL,NPM1,HOXB1,HNF4A,EGFR,THRA,DRD3,FOXB1,SSRP1,FOXH1,TRP73,LIF,STRAP,PAX6,POU3F4,TRIM28,FOXN1,EIF2S1,PCNA,RUNX2,PROP1,NEUROD2,MSX1,POU3F2,TARDBP,NKX2-6,TRP63,PAX9
GO:0008283	cell proliferation	biological_process	4.580484345424022E-5	18	93	598	14467	FGF3,IMPDH2,PAX3,CHRNB2,NODAL,CDK4,NPM1,EGFR,CSE1L,LIF,PAX6,FOXN1,PLAU,RUNX2,MSX1,POU3F2,NKX2-6,TRP63
GO:0030900	forebrain development	biological_process	4.8616787845066004E-5	10	93	150	14467	GPRIN1,SMARCA4,CHRNB2,TRP73,PAX6,POU3F4,PROP1,MSX1,POU3F2,NKX2-6
GO:0048468	cell development	biological_process	5.1128182942570024E-5	20	93	748	14467	GPRIN1,SMARCA4,PAX3,NTRK2,CHRNB2,NODAL,NTRK3,DRD3,NEURL1A,TRP73,LIF,PAX6,POU3F4,TRIM28,RUNX2,NEUROD2,POU3F2,WHRN,NKX2-6,TRP63
GO:0010468	regulation of gene expression	biological_process	7.152858666695999E-5	35	93	2159	14467	SKP2,SMYD1,NFATC2,TFDP1,APBA1,GPRIN1,SMARCA4,PAX3,SIM1,NODAL,NPM1,HOXB1,HNF4A,THRA,DRD3,FOXB1,SSRP1,FOXH1,TRP73,LIF,STRAP,PAX6,POU3F4,TRIM28,FOXN1,EIF2S1,RUNX2,PROP1,NEUROD2,MSX1,POU3F2,TARDBP,NKX2-6,TRP63,PAX9
GO:0031323	regulation of cellular metabolic process	biological_process	8.829996244702564E-5	37	93	2396	14467	SMYD1,NFATC2,TFDP1,GPRIN1,SMARCA4,PAX3,SIM1,CHRNB2,NODAL,NPM1,HOXB1,HNF4A,EGFR,THRA,DRD3,FOXB1,SSRP1,FOXH1,TRP73,LIF,STRAP,PAX6,POU3F4,TRIM28,FOXN1,EIF2S1,PCNA,RUNX2,PROP1,NEUROD2,MSX1,POU3F2,TARDBP,NKX2-6,TRP63,PAX9,GNAS
GO:0007275	multicellular organismal development	biological_process	9.43733172220351E-5	37	93	2402	14467	SMYD1,CRHR2,TFDP1,APBA1,FGF3,GPRIN1,SMARCA4,PAX3,SIM1,NTRK2,CHRNB2,PKD1,NODAL,NTRK3,HOXB1,EGFR,THRA,DRD3,FOXH1,GRIN2B,TRP73,LIF,PAX6,POU3F4,TRIM28,FOXN1,RUNX2,PROP1,NEUROD2,MSX1,POU3F2,WHRN,NKX2-6,TRP63,PAX9,GNAS,CFC1
GO:0007399	nervous system development	biological_process	9.960046672601025E-5	20	93	779	14467	GPRIN1,SMARCA4,PAX3,SIM1,NTRK2,CHRNB2,NTRK3,HOXB1,DRD3,TRP73,LIF,PAX6,POU3F4,PROP1,NEUROD2,MSX1,POU3F2,WHRN,NKX2-6,TRP63
GO:0031326	regulation of cellular biosynthetic process	biological_process	1.153759215958238E-4	35	93	2200	14467	SMYD1,NFATC2,TFDP1,GPRIN1,SMARCA4,PAX3,SIM1,NODAL,NPM1,HOXB1,HNF4A,THRA,DRD3,FOXB1,SSRP1,FOXH1,TRP73,LIF,STRAP,PAX6,POU3F4,TRIM28,FOXN1,EIF2S1,PCNA,RUNX2,PROP1,NEUROD2,MSX1,POU3F2,TARDBP,NKX2-6,TRP63,PAX9,GNAS
GO:0009889	regulation of biosynthetic process	biological_process	1.2080073316587683E-4	35	93	2204	14467	SMYD1,NFATC2,TFDP1,GPRIN1,SMARCA4,PAX3,SIM1,NODAL,NPM1,HOXB1,HNF4A,THRA,DRD3,FOXB1,SSRP1,FOXH1,TRP73,LIF,STRAP,PAX6,POU3F4,TRIM28,FOXN1,EIF2S1,PCNA,RUNX2,PROP1,NEUROD2,MSX1,POU3F2,TARDBP,NKX2-6,TRP63,PAX9,GNAS
GO:0007417	central nervous system development	biological_process	1.2876806289617056E-4	13	93	316	14467	GPRIN1,SMARCA4,PAX3,CHRNB2,HOXB1,DRD3,TRP73,PAX6,POU3F4,PROP1,MSX1,POU3F2,NKX2-6
GO:0019219	regulation of nucleobase, nucleoside, nucleotide and nucleic acid metabolic process	biological_process	1.3697959861499657E-4	34	93	2107	14467	SMYD1,NFATC2,TFDP1,GPRIN1,SMARCA4,PAX3,SIM1,NODAL,NPM1,HOXB1,HNF4A,THRA,DRD3,FOXB1,SSRP1,FOXH1,TRP73,LIF,STRAP,PAX6,POU3F4,TRIM28,FOXN1,PCNA,RUNX2,PROP1,NEUROD2,MSX1,POU3F2,TARDBP,NKX2-6,TRP63,PAX9,GNAS
GO:0008284	positive regulation of cell proliferation	biological_process	2.2699951183265604E-4	11	93	224	14467	PAX3,CHRNB2,NODAL,NPM1,EGFR,LIF,PAX6,RUNX2,POU3F2,NKX2-6,TRP63
GO:0009888	tissue development	biological_process	2.6114501463860517E-4	17	93	598	14467	TFDP1,SMARCA4,PAX3,PKD1,NODAL,THRA,FOXH1,LIF,PAX6,TRIM28,RUNX2,POU3F2,NKX2-6,TRP63,PAX9,GNAS,CFC1
GO:0048518	positive regulation of biological process	biological_process	2.8128862283180494E-4	24	93	1172	14467	NFATC2,TFDP1,GPRIN1,PAX3,CHRNB2,NODAL,NTRK3,NPM1,HOXB1,HNF4A,EGFR,DRD3,FOXH1,TRP73,LIF,PAX6,TRIM28,RUNX2,PROP1,POU3F2,NKX2-6,TRP63,PAX9,GNAS
GO:0007420	brain development	biological_process	5.568646810531085E-4	11	93	245	14467	GPRIN1,SMARCA4,CHRNB2,HOXB1,TRP73,PAX6,POU3F4,PROP1,MSX1,POU3F2,NKX2-6
GO:0042127	regulation of cell proliferation	biological_process	5.915463371045531E-4	14	93	424	14467	PAX3,CHRNB2,NODAL,CDK4,NPM1,EGFR,LIF,PAX6,PLAU,RUNX2,MSX1,POU3F2,NKX2-6,TRP63
GO:0051252	regulation of RNA metabolic process	biological_process	8.295683334507243E-4	31	93	1943	14467	SMYD1,NFATC2,TFDP1,GPRIN1,SMARCA4,PAX3,SIM1,NODAL,NPM1,HOXB1,HNF4A,THRA,FOXB1,SSRP1,FOXH1,TRP73,LIF,STRAP,PAX6,POU3F4,TRIM28,FOXN1,RUNX2,PROP1,NEUROD2,MSX1,POU3F2,TARDBP,NKX2-6,TRP63,PAX9
GO:0010629	negative regulation of gene expression	biological_process	8.760065454011973E-4	12	93	313	14467	SKP2,SMYD1,SMARCA4,PAX3,NODAL,THRA,FOXH1,STRAP,TRIM28,PROP1,MSX1,TRP63
GO:0045934	negative regulation of nucleobase, nucleoside, nucleotide and nucleic acid metabolic process	biological_process	0.0010356547845189286	12	93	318	14467	SMYD1,SMARCA4,PAX3,NODAL,NPM1,THRA,FOXH1,STRAP,TRIM28,PROP1,MSX1,TRP63
GO:0048869	cellular developmental process	biological_process	0.0013146550276696806	27	93	1568	14467	FGF3,GPRIN1,SMARCA4,PAX3,SIM1,NTRK2,CHRNB2,NODAL,NTRK3,EGFR,DRD3,NEURL1A,TRP73,LIF,PAX6,POU3F4,TRIM28,FOXN1,RUNX2,PROP1,NEUROD2,POU3F2,WHRN,NKX2-6,TRP63,GNAS,TYRP1
GO:0021536	diencephalon development	biological_process	0.0017332123327981677	5	93	31	14467	CHRNB2,PAX6,PROP1,POU3F2,NKX2-6
GO:0030154	cell differentiation	biological_process	0.001844221649567616	26	93	1495	14467	FGF3,GPRIN1,SMARCA4,PAX3,SIM1,NTRK2,CHRNB2,NODAL,NTRK3,DRD3,NEURL1A,TRP73,LIF,PAX6,POU3F4,TRIM28,FOXN1,RUNX2,PROP1,NEUROD2,POU3F2,WHRN,NKX2-6,TRP63,GNAS,TYRP1
GO:0010556	regulation of macromolecule biosynthetic process	biological_process	0.0018916043821002831	32	93	2127	14467	SMYD1,NFATC2,TFDP1,GPRIN1,SMARCA4,PAX3,SIM1,NODAL,HOXB1,HNF4A,THRA,FOXB1,SSRP1,FOXH1,TRP73,LIF,STRAP,PAX6,POU3F4,TRIM28,FOXN1,EIF2S1,PCNA,RUNX2,PROP1,NEUROD2,MSX1,POU3F2,TARDBP,NKX2-6,TRP63,PAX9
GO:0009887	organ morphogenesis	biological_process	0.001948984394554941	18	93	771	14467	CRHR2,FGF3,SMARCA4,PAX3,NTRK2,PKD1,NODAL,HOXB1,THRA,TRP73,LIF,PAX6,RUNX2,PROP1,MSX1,TRP63,PAX9,GNAS
GO:0048523	negative regulation of cellular process	biological_process	0.0019494048632854328	21	93	1027	14467	SKP2,SMYD1,GPRIN1,SMARCA4,PAX3,NODAL,NPM1,THRA,DRD3,FOXH1,MAD2L1,TRP73,LIF,STRAP,PAX6,TRIM28,RUNX2,PROP1,MSX1,NKX2-6,TRP63
GO:0043170	macromolecule metabolic process	biological_process	0.0023082916021529153	56	93	5234	14467	SKP2,SMYD1,NFATC2,TFDP1,APBA1,GPRIN1,SMARCA4,HNRPLL,RBMXRT,EIF3D,XPO1,PAX3,SIM1,UBA2,SF3A3,NTRK2,MAGOH,GSPT1,NODAL,CDK4,NTRK3,NPM1,HOXB1,HNF4A,CAMK4,EGFR,THRA,DRD3,FOXB1,SSRP1,FOXH1,CCT5,SNRPD1,TRP73,LIF,STRAP,PAX6,POU3F4,TRIM28,CCT7,DDX39,NHP2,FOXN1,EIF2S1,SYNCRIP,PCNA,PLAU,RUNX2,PROP1,NEUROD2,MSX1,POU3F2,TARDBP,NKX2-6,TRP63,PAX9
GO:0006355	regulation of transcription, DNA-dependent	biological_process	0.0023311084174103616	30	93	1929	14467	SMYD1,NFATC2,TFDP1,GPRIN1,SMARCA4,PAX3,SIM1,NODAL,HOXB1,HNF4A,THRA,FOXB1,SSRP1,FOXH1,TRP73,LIF,STRAP,PAX6,POU3F4,TRIM28,FOXN1,RUNX2,PROP1,NEUROD2,MSX1,POU3F2,TARDBP,NKX2-6,TRP63,PAX9
GO:0048519	negative regulation of biological process	biological_process	0.0023905011746853328	22	93	1131	14467	SKP2,SMYD1,CRHR2,GPRIN1,SMARCA4,PAX3,NODAL,NPM1,THRA,DRD3,FOXH1,MAD2L1,TRP73,LIF,STRAP,PAX6,TRIM28,RUNX2,PROP1,MSX1,NKX2-6,TRP63
GO:0000059	protein import into nucleus, docking	biological_process	0.002445753507694222	4	93	15	14467	IPO5,XPO1,CSE1L,KPNB1
GO:0006351	transcription, DNA-dependent	biological_process	0.0027421618847072345	30	93	1944	14467	SMYD1,NFATC2,TFDP1,GPRIN1,SMARCA4,PAX3,SIM1,NODAL,HOXB1,HNF4A,THRA,FOXB1,SSRP1,FOXH1,TRP73,LIF,STRAP,PAX6,POU3F4,TRIM28,FOXN1,RUNX2,PROP1,NEUROD2,MSX1,POU3F2,TARDBP,NKX2-6,TRP63,PAX9
GO:0032774	RNA biosynthetic process	biological_process	0.0028626133753758783	30	93	1948	14467	SMYD1,NFATC2,TFDP1,GPRIN1,SMARCA4,PAX3,SIM1,NODAL,HOXB1,HNF4A,THRA,FOXB1,SSRP1,FOXH1,TRP73,LIF,STRAP,PAX6,POU3F4,TRIM28,FOXN1,RUNX2,PROP1,NEUROD2,MSX1,POU3F2,TARDBP,NKX2-6,TRP63,PAX9
GO:0044238	primary metabolic process	biological_process	0.0029118855072274388	62	93	6174	14467	SKP2,SMYD1,NFATC2,TFDP1,GPRIN1,SMARCA4,HNRPLL,RBMXRT,EIF3D,IMPDH2,XPO1,PAX3,SIM1,UBA2,SF3A3,NTRK2,KCNJ6,MAGOH,CHRNB2,GSPT1,NODAL,CDK4,NTRK3,NPM1,HOXB1,HNF4A,CAMK4,EGFR,THRA,DRD3,FOXB1,SSRP1,FOXH1,CCT5,SNRPD1,SLC45A2,TRP73,LIF,STRAP,PAX6,ATP7B,POU3F4,TRIM28,CCT7,DDX39,NHP2,FOXN1,EIF2S1,SYNCRIP,PCNA,PLAU,RUNX2,PROP1,NEUROD2,MSX1,POU3F2,TARDBP,NKX2-6,TRP63,PAX9,GNAS,TYRP1
GO:0022008	neurogenesis	biological_process	0.0029775032544592595	14	93	486	14467	GPRIN1,SMARCA4,PAX3,NTRK2,CHRNB2,NTRK3,DRD3,TRP73,LIF,PAX6,POU3F4,NEUROD2,POU3F2,WHRN
GO:0016481	negative regulation of transcription	biological_process	0.0036672176225294125	11	93	297	14467	SMYD1,SMARCA4,PAX3,NODAL,THRA,FOXH1,STRAP,TRIM28,PROP1,MSX1,TRP63
GO:0006397	mRNA processing	biological_process	0.0037450693434440954	10	93	240	14467	HNRPLL,RBMXRT,SF3A3,MAGOH,NPM1,SNRPD1,STRAP,DDX39,SYNCRIP,TARDBP
GO:0008380	RNA splicing	biological_process	0.003877701088549084	9	93	188	14467	RBMXRT,SF3A3,MAGOH,NPM1,SNRPD1,STRAP,DDX39,SYNCRIP,TARDBP
GO:0010605	negative regulation of macromolecule metabolic process	biological_process	0.004061831637078069	13	93	429	14467	SKP2,SMYD1,SMARCA4,PAX3,NODAL,NPM1,THRA,FOXH1,STRAP,TRIM28,PROP1,MSX1,TRP63
GO:0051253	negative regulation of RNA metabolic process	biological_process	0.005198033465148051	10	93	249	14467	SMARCA4,PAX3,NODAL,NPM1,FOXH1,STRAP,TRIM28,PROP1,MSX1,TRP63
GO:0045449	regulation of transcription	biological_process	0.005425417405875979	30	93	2009	14467	SMYD1,NFATC2,TFDP1,GPRIN1,SMARCA4,PAX3,SIM1,NODAL,HOXB1,HNF4A,THRA,FOXB1,SSRP1,FOXH1,TRP73,LIF,STRAP,PAX6,POU3F4,TRIM28,FOXN1,RUNX2,PROP1,NEUROD2,MSX1,POU3F2,TARDBP,NKX2-6,TRP63,PAX9
GO:0043283	biopolymer metabolic process	biological_process	0.0054261285957814065	54	93	5069	14467	SKP2,SMYD1,NFATC2,TFDP1,GPRIN1,SMARCA4,HNRPLL,RBMXRT,EIF3D,XPO1,PAX3,SIM1,UBA2,SF3A3,NTRK2,MAGOH,GSPT1,NODAL,CDK4,NTRK3,NPM1,HOXB1,HNF4A,CAMK4,EGFR,THRA,FOXB1,SSRP1,FOXH1,CCT5,SNRPD1,TRP73,LIF,STRAP,PAX6,POU3F4,TRIM28,CCT7,DDX39,NHP2,FOXN1,EIF2S1,SYNCRIP,PCNA,PLAU,RUNX2,PROP1,NEUROD2,MSX1,POU3F2,TARDBP,NKX2-6,TRP63,PAX9
GO:0051093	negative regulation of developmental process	biological_process	0.006059601740650864	12	93	377	14467	SKP2,CRHR2,GPRIN1,NODAL,DRD3,TRP73,LIF,PAX6,PROP1,MSX1,NKX2-6,TRP63
GO:0000122	negative regulation of transcription from RNA polymerase II promoter	biological_process	0.006173065814949356	9	93	199	14467	SMARCA4,PAX3,NODAL,FOXH1,STRAP,TRIM28,PROP1,MSX1,TRP63
GO:0009892	negative regulation of metabolic process	biological_process	0.006511460856423898	13	93	448	14467	SKP2,SMYD1,SMARCA4,PAX3,NODAL,NPM1,THRA,FOXH1,STRAP,TRIM28,PROP1,MSX1,TRP63
GO:0022603	regulation of anatomical structure morphogenesis	biological_process	0.00733354987670116	8	93	153	14467	CRHR2,GPRIN1,CHRNB2,NODAL,NTRK3,PAX6,RUNX2,POU3F2
GO:0048699	generation of neurons	biological_process	0.007884847695979552	13	93	456	14467	GPRIN1,PAX3,NTRK2,CHRNB2,NTRK3,DRD3,TRP73,LIF,PAX6,POU3F4,NEUROD2,POU3F2,WHRN
GO:0050793	regulation of developmental process	biological_process	0.008725663041088356	18	93	858	14467	SKP2,CRHR2,GPRIN1,CHRNB2,NODAL,NTRK3,DRD3,TRP73,LIF,PAX6,RUNX2,PROP1,MSX1,POU3F2,HRK,NKX2-6,TRP63,GNAS
GO:0034960	cellular biopolymer metabolic process	biological_process	0.008888306219098996	53	93	4999	14467	SKP2,SMYD1,NFATC2,TFDP1,GPRIN1,SMARCA4,HNRPLL,RBMXRT,EIF3D,PAX3,SIM1,UBA2,SF3A3,NTRK2,MAGOH,GSPT1,NODAL,CDK4,NTRK3,NPM1,HOXB1,HNF4A,CAMK4,EGFR,THRA,FOXB1,SSRP1,FOXH1,CCT5,SNRPD1,TRP73,LIF,STRAP,PAX6,POU3F4,TRIM28,CCT7,DDX39,NHP2,FOXN1,EIF2S1,SYNCRIP,PCNA,PLAU,RUNX2,PROP1,NEUROD2,MSX1,POU3F2,TARDBP,NKX2-6,TRP63,PAX9
GO:0045595	regulation of cell differentiation	biological_process	0.008925496744680518	11	93	326	14467	GPRIN1,CHRNB2,NODAL,NTRK3,DRD3,LIF,PAX6,RUNX2,POU3F2,TRP63,GNAS
GO:0006350	transcription	biological_process	0.009697682078407523	30	93	2067	14467	SMYD1,NFATC2,TFDP1,GPRIN1,SMARCA4,PAX3,SIM1,NODAL,HOXB1,HNF4A,THRA,FOXB1,SSRP1,FOXH1,TRP73,LIF,STRAP,PAX6,POU3F4,TRIM28,FOXN1,RUNX2,PROP1,NEUROD2,MSX1,POU3F2,TARDBP,NKX2-6,TRP63,PAX9
GO:0051726	regulation of cell cycle	biological_process	0.009922383702648785	9	93	211	14467	SKP2,XPO1,CDK4,NPM1,NRAS,MAD2L1,TRP73,LIF,TRP63
GO:0010558	negative regulation of macromolecule biosynthetic process	biological_process	0.010015681304658164	11	93	330	14467	SMYD1,SMARCA4,PAX3,NODAL,THRA,FOXH1,STRAP,TRIM28,PROP1,MSX1,TRP63
GO:0034961	cellular biopolymer biosynthetic process	biological_process	0.010219914111842665	34	93	2531	14467	SMYD1,NFATC2,TFDP1,GPRIN1,SMARCA4,EIF3D,PAX3,SIM1,GSPT1,NODAL,HOXB1,HNF4A,THRA,FOXB1,SSRP1,FOXH1,TRP73,LIF,STRAP,PAX6,POU3F4,TRIM28,FOXN1,EIF2S1,PCNA,RUNX2,PROP1,NEUROD2,MSX1,POU3F2,TARDBP,NKX2-6,TRP63,PAX9
GO:0043284	biopolymer biosynthetic process	biological_process	0.01031037641063889	34	93	2532	14467	SMYD1,NFATC2,TFDP1,GPRIN1,SMARCA4,EIF3D,PAX3,SIM1,GSPT1,NODAL,HOXB1,HNF4A,THRA,FOXB1,SSRP1,FOXH1,TRP73,LIF,STRAP,PAX6,POU3F4,TRIM28,FOXN1,EIF2S1,PCNA,RUNX2,PROP1,NEUROD2,MSX1,POU3F2,TARDBP,NKX2-6,TRP63,PAX9
GO:0021854	hypothalamus development	biological_process	0.010443101285192501	3	93	7	14467	PROP1,POU3F2,NKX2-6
GO:0016071	mRNA metabolic process	biological_process	0.01132090531654214	10	93	272	14467	HNRPLL,RBMXRT,SF3A3,MAGOH,NPM1,SNRPD1,STRAP,DDX39,SYNCRIP,TARDBP
GO:0031327	negative regulation of cellular biosynthetic process	biological_process	0.01220483622299294	11	93	337	14467	SMYD1,SMARCA4,PAX3,NODAL,THRA,FOXH1,STRAP,TRIM28,PROP1,MSX1,TRP63
GO:0009890	negative regulation of biosynthetic process	biological_process	0.013263840406518398	11	93	340	14467	SMYD1,SMARCA4,PAX3,NODAL,THRA,FOXH1,STRAP,TRIM28,PROP1,MSX1,TRP63
GO:0030182	neuron differentiation	biological_process	0.014503231250768247	12	93	411	14467	GPRIN1,PAX3,NTRK2,CHRNB2,NTRK3,TRP73,LIF,PAX6,POU3F4,NEUROD2,POU3F2,WHRN
GO:0007267	cell-cell signaling	biological_process	0.01479983770821665	11	93	344	14467	APBA1,FGF3,GPRIN1,NTRK2,CHRNB2,CAMK4,GRIN2B,GRIA2,LIF,POU3F2,TRP63
GO:0044260	cellular macromolecule metabolic process	biological_process	0.017319365568673202	53	93	5102	14467	SKP2,SMYD1,NFATC2,TFDP1,GPRIN1,SMARCA4,HNRPLL,RBMXRT,EIF3D,PAX3,SIM1,UBA2,SF3A3,NTRK2,MAGOH,GSPT1,NODAL,CDK4,NTRK3,NPM1,HOXB1,HNF4A,CAMK4,EGFR,THRA,FOXB1,SSRP1,FOXH1,CCT5,SNRPD1,TRP73,LIF,STRAP,PAX6,POU3F4,TRIM28,CCT7,DDX39,NHP2,FOXN1,EIF2S1,SYNCRIP,PCNA,PLAU,RUNX2,PROP1,NEUROD2,MSX1,POU3F2,TARDBP,NKX2-6,TRP63,PAX9
GO:0031324	negative regulation of cellular metabolic process	biological_process	0.020252725172737424	12	93	425	14467	SMYD1,SMARCA4,PAX3,NODAL,NPM1,THRA,FOXH1,STRAP,TRIM28,PROP1,MSX1,TRP63
GO:0044237	cellular metabolic process	biological_process	0.021535298364609743	61	93	6341	14467	SKP2,SMYD1,NFATC2,TFDP1,GPRIN1,SMARCA4,HNRPLL,RBMXRT,EIF3D,IMPDH2,PAX3,SIM1,UBA2,SF3A3,NTRK2,KCNJ6,MAGOH,CHRNB2,GSPT1,NODAL,CDK4,NTRK3,NPM1,HOXB1,HNF4A,CAMK4,EGFR,THRA,DRD3,FOXB1,SSRP1,FOXH1,CCT5,SNRPD1,SLC45A2,TRP73,LIF,STRAP,PAX6,ATP7B,POU3F4,TRIM28,CCT7,DDX39,NHP2,FOXN1,EIF2S1,SYNCRIP,PCNA,PLAU,RUNX2,PROP1,NEUROD2,MSX1,POU3F2,TARDBP,NKX2-6,TRP63,PAX9,GNAS,TYRP1
GO:0048666	neuron development	biological_process	0.026447904692980525	10	93	300	14467	GPRIN1,NTRK2,CHRNB2,NTRK3,TRP73,LIF,PAX6,NEUROD2,POU3F2,WHRN
GO:0007612	learning	biological_process	0.028711245810247366	5	93	54	14467	GPRIN1,CHRNB2,DRD3,GRIN2B,NEUROD2
GO:0043009	chordate embryonic development	biological_process	0.03135261611934673	11	93	373	14467	APBA1,SMARCA4,PAX3,PKD1,NODAL,HOXB1,GRIN2B,PAX6,MSX1,NKX2-6,GNAS
GO:0006396	RNA processing	biological_process	0.032133457674980465	11	93	374	14467	HNRPLL,RBMXRT,SF3A3,MAGOH,NPM1,SNRPD1,STRAP,DDX39,NHP2,SYNCRIP,TARDBP
GO:0010926	anatomical structure formation	biological_process	0.032464412747836256	16	93	767	14467	CRHR2,FGF3,GPRIN1,SMARCA4,IPO5,XPO1,PAX3,CHRNB2,NODAL,NPM1,HOXB1,CSE1L,NEURL1A,TRP63,KPNB1,NAP1L1
GO:0009792	embryonic development ending in birth or egg hatching	biological_process	0.033745792174510174	11	93	376	14467	APBA1,SMARCA4,PAX3,PKD1,NODAL,HOXB1,GRIN2B,PAX6,MSX1,NKX2-6,GNAS
GO:0021761	limbic system development	biological_process	0.03441224978633971	4	93	28	14467	TRP73,PROP1,POU3F2,NKX2-6
GO:0045892	negative regulation of transcription, DNA-dependent	biological_process	0.03478507001418851	9	93	247	14467	SMARCA4,PAX3,NODAL,FOXH1,STRAP,TRIM28,PROP1,MSX1,TRP63
GO:0009058	biosynthetic process	biological_process	0.04175617044542731	39	93	3324	14467	SMYD1,NFATC2,TFDP1,GPRIN1,SMARCA4,EIF3D,PAX3,SIM1,GSPT1,NODAL,NPM1,HOXB1,HNF4A,THRA,DRD3,FOXB1,SSRP1,FOXH1,SLC45A2,TRP73,LIF,STRAP,PAX6,POU3F4,TRIM28,FOXN1,EIF2S1,PCNA,RUNX2,PROP1,NEUROD2,MSX1,POU3F2,TARDBP,NKX2-6,TRP63,PAX9,GNAS,TYRP1
GO:0006913	nucleocytoplasmic transport	biological_process	0.04638853626007358	6	93	98	14467	IPO5,XPO1,NPM1,CAMK4,CSE1L,KPNB1
GO:0034645	cellular macromolecule biosynthetic process	biological_process	0.04792963215433411	34	93	2717	14467	SMYD1,NFATC2,TFDP1,GPRIN1,SMARCA4,EIF3D,PAX3,SIM1,GSPT1,NODAL,HOXB1,HNF4A,THRA,FOXB1,SSRP1,FOXH1,TRP73,LIF,STRAP,PAX6,POU3F4,TRIM28,FOXN1,EIF2S1,PCNA,RUNX2,PROP1,NEUROD2,MSX1,POU3F2,TARDBP,NKX2-6,TRP63,PAX9
GO:0051169	nuclear transport	biological_process	0.04912795755725085	6	93	99	14467	IPO5,XPO1,NPM1,CAMK4,CSE1L,KPNB1
