# Supplementary material for: Tissue-Specific Functional Networks for Prioritizing Phenotype and Disease Genes
Source: PLoS Comput Biol. 2012 Sep 27;8(9):e1002694. doi: 10.1371/journal.pcbi.1002694 (PMC3459891; doi:10.1371/journal.pcbi.1002694)
Supplement: Dataset S3 — Functional enrichment of top 100 changed genes for each tissue-specific network. (ZIP) [file pcbi.1002694.s003.zip › enrichment_result/MA_0000014_global.txt]

GO:0008283	cell proliferation	biological_process	4.760296188498497E-10	24	94	598	14467	FGF3,IMPDH2,ERCC2,NF1,PAX3,CHRNB2,NODAL,CDK4,BMPR1A,FGF8,NPM1,IL6ST,EGFR,CSE1L,LIF,PAX6,FGFR2,TYR,FOXN1,PLAU,RUNX2,POU3F2,MSX1,TGFBR2
GO:0009653	anatomical structure morphogenesis	biological_process	3.5018530459755186E-9	31	94	1151	14467	RNF2,FGF3,CDK5R1,GPRIN1,ERCC2,NF1,PAX3,NTRK2,MMP2,RUNX1,CHRNB2,PKD1,NODAL,BMPR1A,FGF8,SIX3,EGFR,THRA,NEURL1A,LIF,PAX6,TRIM28,FGFR2,MMP14,RUNX2,POU3F2,MSX1,TGFBR2,ACVRL1,FASL,GNAS
GO:0008284	positive regulation of cell proliferation	biological_process	1.740873876020096E-8	15	94	224	14467	NF1,PAX3,CHRNB2,NODAL,BMPR1A,FGF8,NPM1,IL6ST,EGFR,LIF,PAX6,FGFR2,RUNX2,POU3F2,TGFBR2
GO:0048513	organ development	biological_process	2.045758414238293E-8	35	94	1574	14467	SLC1A2,TFDP1,FGF3,SCN8A,CDK5R1,GPRIN1,ANK1,ERCC2,NF1,PAX3,NTRK2,MMP2,RUNX1,CHRNB2,PKD1,NODAL,BMPR1A,FGF8,SIX3,OVOL1,EGFR,THRA,FOXH1,LIF,PAX6,TRIM28,FGFR2,MMP14,RUNX2,POU3F2,MSX1,TGFBR2,ACVRL1,FASL,GNAS
GO:0048856	anatomical structure development	biological_process	2.452055355836711E-8	40	94	2056	14467	SLC1A2,RNF2,TFDP1,FGF3,SCN8A,CDK5R1,GPRIN1,ANK1,ERCC2,NF1,PAX3,SIM1,NTRK2,MMP2,RUNX1,CHRNB2,PKD1,NODAL,BMPR1A,FGF8,SIX3,OVOL1,EGFR,THRA,FOXH1,NEURL1A,LIF,GFRA2,PAX6,TRIM28,FGFR2,MMP14,RUNX2,NEUROD2,POU3F2,MSX1,TGFBR2,ACVRL1,FASL,GNAS
GO:0007275	multicellular organismal development	biological_process	4.379490231536727E-8	43	94	2402	14467	SLC1A2,RNF2,TFDP1,FGF3,SCN8A,CDK5R1,GPRIN1,GNRH1,ANK1,ERCC2,NF1,PAX3,SIM1,NTRK2,MMP2,RUNX1,CHRNB2,PKD1,NODAL,BMPR1A,FGF8,SIX3,OVOL1,EGFR,THRA,FOXH1,LIF,GFRA2,PAX6,TRIM28,FGFR2,FOXN1,MMP14,RUNX2,MTL5,NEUROD2,POU3F2,MSX1,TGFBR2,ACVRL1,MDFI,FASL,GNAS
GO:0048731	system development	biological_process	6.429911950938696E-8	38	94	1922	14467	SLC1A2,TFDP1,FGF3,SCN8A,CDK5R1,GPRIN1,ANK1,ERCC2,NF1,PAX3,SIM1,NTRK2,MMP2,RUNX1,CHRNB2,PKD1,NODAL,BMPR1A,FGF8,SIX3,OVOL1,EGFR,THRA,FOXH1,LIF,GFRA2,PAX6,TRIM28,FGFR2,MMP14,RUNX2,NEUROD2,POU3F2,MSX1,TGFBR2,ACVRL1,FASL,GNAS
GO:0042127	regulation of cell proliferation	biological_process	2.594248718710979E-7	18	94	424	14467	NF1,PAX3,CHRNB2,NODAL,CDK4,BMPR1A,FGF8,NPM1,IL6ST,EGFR,LIF,PAX6,FGFR2,PLAU,RUNX2,POU3F2,MSX1,TGFBR2
GO:0032502	developmental process	biological_process	7.352325573661064E-7	45	94	2840	14467	SKP2,SLC1A2,RNF2,TFDP1,FGF3,SCN8A,CDK5R1,GPRIN1,GNRH1,ANK1,ERCC2,NF1,PAX3,SIM1,NTRK2,MMP2,RUNX1,CHRNB2,PKD1,NODAL,BMPR1A,FGF8,SIX3,OVOL1,EGFR,THRA,FOXH1,NEURL1A,LIF,GFRA2,PAX6,TRIM28,FGFR2,FOXN1,MMP14,RUNX2,MTL5,NEUROD2,POU3F2,MSX1,TGFBR2,ACVRL1,MDFI,FASL,GNAS
GO:0007417	central nervous system development	biological_process	2.1694087635569835E-6	15	94	316	14467	SLC1A2,CDK5R1,GPRIN1,ERCC2,NF1,PAX3,RUNX1,CHRNB2,FGF8,SIX3,PAX6,FGFR2,POU3F2,MSX1,TGFBR2
GO:0009887	organ morphogenesis	biological_process	3.723053094901051E-6	22	94	771	14467	FGF3,ERCC2,NF1,PAX3,NTRK2,MMP2,RUNX1,PKD1,NODAL,BMPR1A,FGF8,SIX3,THRA,LIF,PAX6,FGFR2,RUNX2,MSX1,TGFBR2,ACVRL1,FASL,GNAS
GO:0007267	cell-cell signaling	biological_process	6.889493042447961E-6	15	94	344	14467	SYT1,FGF3,GPRIN1,ERCC2,NF1,NTRK2,CHRNB2,FGF8,SIX3,CAMK4,CPLX1,GRIA2,LIF,FGFR2,POU3F2
GO:0048518	positive regulation of biological process	biological_process	2.0068400926765056E-5	26	94	1172	14467	SLC1A2,NFATC2,TFDP1,GPRIN1,NF1,PAX3,RUNX1,CHRNB2,NODAL,BMPR1A,FGF8,SIX3,NPM1,IL6ST,HNF4A,EGFR,FOXH1,LIF,PAX6,TRIM28,FGFR2,RUNX2,POU3F2,TGFBR2,FASL,GNAS
GO:0007399	nervous system development	biological_process	2.4689506099022442E-5	21	94	779	14467	SLC1A2,CDK5R1,GPRIN1,ERCC2,NF1,PAX3,SIM1,NTRK2,RUNX1,CHRNB2,BMPR1A,FGF8,SIX3,LIF,GFRA2,PAX6,FGFR2,NEUROD2,POU3F2,MSX1,TGFBR2
GO:0048522	positive regulation of cellular process	biological_process	3.328269091845266E-5	24	94	1031	14467	NFATC2,TFDP1,GPRIN1,NF1,PAX3,CHRNB2,NODAL,BMPR1A,FGF8,SIX3,NPM1,IL6ST,HNF4A,EGFR,FOXH1,LIF,PAX6,TRIM28,FGFR2,RUNX2,POU3F2,TGFBR2,FASL,GNAS
GO:0048869	cellular developmental process	biological_process	3.398133188818945E-5	30	94	1568	14467	FGF3,CDK5R1,GPRIN1,ANK1,ERCC2,NF1,PAX3,SIM1,NTRK2,RUNX1,CHRNB2,NODAL,BMPR1A,FGF8,SIX3,EGFR,NEURL1A,LIF,PAX6,TRIM28,FGFR2,FOXN1,RUNX2,MTL5,NEUROD2,POU3F2,TGFBR2,MDFI,FASL,GNAS
GO:0030154	cell differentiation	biological_process	4.6725919109536855E-5	29	94	1495	14467	FGF3,CDK5R1,GPRIN1,ANK1,ERCC2,NF1,PAX3,SIM1,NTRK2,RUNX1,CHRNB2,NODAL,BMPR1A,FGF8,SIX3,NEURL1A,LIF,PAX6,TRIM28,FGFR2,FOXN1,RUNX2,MTL5,NEUROD2,POU3F2,TGFBR2,MDFI,FASL,GNAS
GO:0043170	macromolecule metabolic process	biological_process	5.46083619083006E-5	60	94	5234	14467	SKP2,PRKD2,RNF2,RHO,NFATC2,TFDP1,GPRIN1,GNRH1,HNRPLL,RBMXRT,EIF3D,ERCC2,PAX3,UBA2,SIM1,SF3A3,NTRK2,MMP2,RUNX1,GSPT1,NODAL,CDK4,BMPR1A,FGF8,SIX3,RNPS1,NPM1,IL6ST,CAMK4,HNF4A,OVOL1,EGFR,THRA,SSRP1,FOXH1,CCT5,SNRPD1,LIF,STRAP,PAX6,TRIM28,FGFR2,NHP2,FOXN1,EIF2S1,MMP14,SYNCRIP,PCNA,PLAU,CHEK1,RUNX2,NEUROD2,POU3F2,MSX1,TARDBP,BUB1B,SNRPA1,TGFBR2,ACVRL1,PARP1
GO:0009888	tissue development	biological_process	5.778316240210822E-5	18	94	598	14467	TFDP1,ERCC2,NF1,PAX3,PKD1,NODAL,BMPR1A,FGF8,OVOL1,THRA,FOXH1,LIF,PAX6,TRIM28,FGFR2,RUNX2,POU3F2,GNAS
GO:0007167	enzyme linked receptor protein signaling pathway	biological_process	6.436031702513706E-5	13	94	293	14467	NTRK2,NODAL,BMPR1A,FGF8,EGFR,FOXH1,GFRA2,STRAP,FGFR2,RUNX2,MSX1,TGFBR2,ACVRL1
GO:0048468	cell development	biological_process	6.556058364728851E-5	20	94	748	14467	CDK5R1,GPRIN1,ANK1,ERCC2,NF1,PAX3,NTRK2,RUNX1,CHRNB2,NODAL,BMPR1A,FGF8,NEURL1A,LIF,PAX6,TRIM28,RUNX2,NEUROD2,POU3F2,FASL
GO:0007420	brain development	biological_process	7.453293738048325E-5	12	94	245	14467	SLC1A2,CDK5R1,GPRIN1,NF1,CHRNB2,FGF8,SIX3,PAX6,FGFR2,POU3F2,MSX1,TGFBR2
GO:0034960	cellular biopolymer metabolic process	biological_process	8.303580549136948E-5	58	94	4999	14467	SKP2,PRKD2,RNF2,RHO,NFATC2,TFDP1,GPRIN1,HNRPLL,RBMXRT,EIF3D,ERCC2,PAX3,UBA2,SIM1,SF3A3,NTRK2,MMP2,RUNX1,GSPT1,NODAL,CDK4,BMPR1A,SIX3,RNPS1,NPM1,IL6ST,CAMK4,HNF4A,OVOL1,EGFR,THRA,SSRP1,FOXH1,CCT5,SNRPD1,LIF,STRAP,PAX6,TRIM28,FGFR2,NHP2,FOXN1,EIF2S1,MMP14,SYNCRIP,PCNA,PLAU,CHEK1,RUNX2,NEUROD2,POU3F2,MSX1,TARDBP,BUB1B,SNRPA1,TGFBR2,ACVRL1,PARP1
GO:0010467	gene expression	biological_process	1.2941893485628363E-4	41	94	2850	14467	SKP2,RNF2,NFATC2,TFDP1,GPRIN1,GNRH1,HNRPLL,RBMXRT,EIF3D,ERCC2,PAX3,SIM1,SF3A3,RUNX1,GSPT1,NODAL,FGF8,SIX3,RNPS1,NPM1,HNF4A,OVOL1,THRA,SSRP1,FOXH1,SNRPD1,LIF,STRAP,PAX6,TRIM28,NHP2,FOXN1,EIF2S1,MMP14,SYNCRIP,RUNX2,NEUROD2,POU3F2,MSX1,TARDBP,SNRPA1
GO:0007435	salivary gland morphogenesis	biological_process	1.4371022101270208E-4	4	94	8	14467	FGF8,EGFR,PAX6,FGFR2
GO:0043283	biopolymer metabolic process	biological_process	1.443813297502718E-4	58	94	5069	14467	SKP2,PRKD2,RNF2,RHO,NFATC2,TFDP1,GPRIN1,HNRPLL,RBMXRT,EIF3D,ERCC2,PAX3,UBA2,SIM1,SF3A3,NTRK2,MMP2,RUNX1,GSPT1,NODAL,CDK4,BMPR1A,SIX3,RNPS1,NPM1,IL6ST,CAMK4,HNF4A,OVOL1,EGFR,THRA,SSRP1,FOXH1,CCT5,SNRPD1,LIF,STRAP,PAX6,TRIM28,FGFR2,NHP2,FOXN1,EIF2S1,MMP14,SYNCRIP,PCNA,PLAU,CHEK1,RUNX2,NEUROD2,POU3F2,MSX1,TARDBP,BUB1B,SNRPA1,TGFBR2,ACVRL1,PARP1
GO:0044260	cellular macromolecule metabolic process	biological_process	1.865559520473585E-4	58	94	5102	14467	SKP2,PRKD2,RNF2,RHO,NFATC2,TFDP1,GPRIN1,HNRPLL,RBMXRT,EIF3D,ERCC2,PAX3,UBA2,SIM1,SF3A3,NTRK2,MMP2,RUNX1,GSPT1,NODAL,CDK4,BMPR1A,SIX3,RNPS1,NPM1,IL6ST,CAMK4,HNF4A,OVOL1,EGFR,THRA,SSRP1,FOXH1,CCT5,SNRPD1,LIF,STRAP,PAX6,TRIM28,FGFR2,NHP2,FOXN1,EIF2S1,MMP14,SYNCRIP,PCNA,PLAU,CHEK1,RUNX2,NEUROD2,POU3F2,MSX1,TARDBP,BUB1B,SNRPA1,TGFBR2,ACVRL1,PARP1
GO:0021537	telencephalon development	biological_process	2.0097278082456129E-4	7	94	63	14467	SLC1A2,GPRIN1,NF1,FGF8,SIX3,PAX6,POU3F2
GO:0044238	primary metabolic process	biological_process	2.2632521556698696E-4	65	94	6174	14467	SKP2,PRKD2,RNF2,RHO,NFATC2,TFDP1,GPRIN1,HNRPLL,RBMXRT,EIF3D,IMPDH2,ERCC2,NF1,PAX3,UBA2,SIM1,SF3A3,NTRK2,MMP2,KCNJ6,RUNX1,CHRNB2,GSPT1,NODAL,CDK4,BMPR1A,SIX3,RNPS1,NPM1,IL6ST,CAMK4,HNF4A,OVOL1,EGFR,THRA,SSRP1,FOXH1,CCT5,SNRPD1,LIF,STRAP,PAX6,TRIM28,FGFR2,TYR,OPRM1,NHP2,FOXN1,EIF2S1,MMP14,SYNCRIP,PCNA,PLAU,CHEK1,RUNX2,NEUROD2,POU3F2,MSX1,TARDBP,BUB1B,SNRPA1,TGFBR2,ACVRL1,PARP1,GNAS
GO:0048646	anatomical structure formation involved in morphogenesis	biological_process	3.0454790129795013E-4	13	94	335	14467	FGF3,ERCC2,NF1,PAX3,MMP2,RUNX1,NODAL,BMPR1A,FGF8,NEURL1A,FGFR2,TGFBR2,ACVRL1
GO:0006357	regulation of transcription from RNA polymerase II promoter	biological_process	3.2648027891803025E-4	16	94	528	14467	RNF2,NFATC2,GPRIN1,PAX3,NODAL,SIX3,HNF4A,OVOL1,FOXH1,LIF,STRAP,PAX6,TRIM28,RUNX2,POU3F2,MSX1
GO:0010628	positive regulation of gene expression	biological_process	3.8897662650429085E-4	14	94	403	14467	NFATC2,TFDP1,GPRIN1,PAX3,NODAL,FGF8,SIX3,HNF4A,FOXH1,LIF,PAX6,TRIM28,RUNX2,POU3F2
GO:0010926	anatomical structure formation	biological_process	4.879363239209685E-4	19	94	767	14467	FGF3,GPRIN1,IPO5,ERCC2,NF1,PAX3,MMP2,RUNX1,CHRNB2,NODAL,BMPR1A,FGF8,NPM1,CSE1L,NEURL1A,FGFR2,TGFBR2,ACVRL1,KPNB1
GO:0019222	regulation of metabolic process	biological_process	5.100545678214482E-4	37	94	2525	14467	SKP2,RNF2,NFATC2,TFDP1,GPRIN1,GNRH1,ERCC2,NF1,PAX3,SIM1,NTRK2,RUNX1,CHRNB2,NODAL,FGF8,SIX3,NPM1,HNF4A,OVOL1,EGFR,THRA,SSRP1,FOXH1,LIF,STRAP,PAX6,TRIM28,OPRM1,FOXN1,EIF2S1,PCNA,RUNX2,NEUROD2,POU3F2,MSX1,TARDBP,GNAS
GO:0045893	positive regulation of transcription, DNA-dependent	biological_process	5.535796275046958E-4	13	94	353	14467	NFATC2,TFDP1,GPRIN1,PAX3,NODAL,SIX3,HNF4A,FOXH1,LIF,PAX6,TRIM28,RUNX2,POU3F2
GO:0051254	positive regulation of RNA metabolic process	biological_process	5.71658575694809E-4	13	94	354	14467	NFATC2,TFDP1,GPRIN1,PAX3,NODAL,SIX3,HNF4A,FOXH1,LIF,PAX6,TRIM28,RUNX2,POU3F2
GO:0030900	forebrain development	biological_process	6.854594557126598E-4	9	94	150	14467	SLC1A2,GPRIN1,NF1,CHRNB2,FGF8,SIX3,PAX6,POU3F2,MSX1
GO:0044237	cellular metabolic process	biological_process	7.328016691483339E-4	65	94	6341	14467	SKP2,PRKD2,RNF2,RHO,NFATC2,TFDP1,GPRIN1,HNRPLL,RBMXRT,EIF3D,IMPDH2,ERCC2,NF1,PAX3,UBA2,SIM1,SF3A3,NTRK2,MMP2,KCNJ6,RUNX1,CHRNB2,GSPT1,NODAL,CDK4,BMPR1A,SIX3,RNPS1,NPM1,IL6ST,CAMK4,HNF4A,OVOL1,EGFR,THRA,SSRP1,FOXH1,CCT5,SNRPD1,LIF,STRAP,PAX6,TRIM28,FGFR2,TYR,OPRM1,NHP2,FOXN1,EIF2S1,MMP14,SYNCRIP,PCNA,PLAU,CHEK1,RUNX2,NEUROD2,POU3F2,MSX1,TARDBP,BUB1B,SNRPA1,TGFBR2,ACVRL1,PARP1,GNAS
GO:0006366	transcription from RNA polymerase II promoter	biological_process	7.350318377218696E-4	16	94	561	14467	RNF2,NFATC2,GPRIN1,PAX3,NODAL,SIX3,HNF4A,OVOL1,FOXH1,LIF,STRAP,PAX6,TRIM28,RUNX2,POU3F2,MSX1
GO:0006139	nucleobase, nucleoside, nucleotide and nucleic acid metabolic process	biological_process	7.808875035953467E-4	41	94	3037	14467	RNF2,NFATC2,TFDP1,GPRIN1,HNRPLL,RBMXRT,IMPDH2,ERCC2,NF1,PAX3,SIM1,SF3A3,RUNX1,NODAL,SIX3,RNPS1,NPM1,HNF4A,OVOL1,THRA,SSRP1,FOXH1,SNRPD1,LIF,STRAP,PAX6,TRIM28,OPRM1,NHP2,FOXN1,SYNCRIP,PCNA,CHEK1,RUNX2,NEUROD2,POU3F2,MSX1,TARDBP,SNRPA1,PARP1,GNAS
GO:0043009	chordate embryonic development	biological_process	0.001032125438410014	13	94	373	14467	ERCC2,NF1,PAX3,RUNX1,PKD1,NODAL,FGF8,PAX6,FGFR2,MSX1,TGFBR2,ACVRL1,GNAS
GO:0032501	multicellular organismal process	biological_process	0.0010588568348836843	50	94	4218	14467	SLC1A2,RNF2,RHO,NFATC2,TFDP1,SYT1,FGF3,SCN8A,CDK5R1,GPRIN1,GNRH1,ANK1,ERCC2,NF1,PAX3,SIM1,NTRK2,MMP2,RUNX1,CHRNB2,PKD1,NODAL,BMPR1A,FGF8,SIX3,CAMK4,OVOL1,EGFR,THRA,FOXH1,CPLX1,NEURL1A,GRIA2,LIF,GFRA2,PAX6,TRIM28,FGFR2,FOXN1,MMP14,RUNX2,MTL5,NEUROD2,POU3F2,MSX1,TGFBR2,ACVRL1,MDFI,FASL,GNAS
GO:0007507	heart development	biological_process	0.001102857505055309	10	94	206	14467	NF1,PAX3,PKD1,NODAL,BMPR1A,FGF8,FOXH1,FGFR2,MSX1,TGFBR2
GO:0009792	embryonic development ending in birth or egg hatching	biological_process	0.0011293271277554573	13	94	376	14467	ERCC2,NF1,PAX3,RUNX1,PKD1,NODAL,FGF8,PAX6,FGFR2,MSX1,TGFBR2,ACVRL1,GNAS
GO:0031328	positive regulation of cellular biosynthetic process	biological_process	0.0016612298331649318	14	94	455	14467	NFATC2,TFDP1,GPRIN1,PAX3,NODAL,SIX3,NPM1,HNF4A,FOXH1,LIF,PAX6,TRIM28,RUNX2,POU3F2
GO:0009891	positive regulation of biosynthetic process	biological_process	0.0017494848128460317	14	94	457	14467	NFATC2,TFDP1,GPRIN1,PAX3,NODAL,SIX3,NPM1,HNF4A,FOXH1,LIF,PAX6,TRIM28,RUNX2,POU3F2
GO:0045941	positive regulation of transcription	biological_process	0.00195873583917815	13	94	395	14467	NFATC2,TFDP1,GPRIN1,PAX3,NODAL,SIX3,HNF4A,FOXH1,LIF,PAX6,TRIM28,RUNX2,POU3F2
GO:0007431	salivary gland development	biological_process	0.0019944909742470054	4	94	14	14467	FGF8,EGFR,PAX6,FGFR2
GO:0007179	transforming growth factor beta receptor signaling pathway	biological_process	0.002021394790860511	7	94	88	14467	NODAL,BMPR1A,FOXH1,STRAP,MSX1,TGFBR2,ACVRL1
GO:0009893	positive regulation of metabolic process	biological_process	0.0023973338594465996	15	94	540	14467	NFATC2,TFDP1,GPRIN1,PAX3,NODAL,FGF8,SIX3,NPM1,HNF4A,FOXH1,LIF,PAX6,TRIM28,RUNX2,POU3F2
GO:0048523	negative regulation of cellular process	biological_process	0.002485612748065294	21	94	1027	14467	SKP2,RNF2,GPRIN1,ERCC2,NF1,PAX3,NODAL,BMPR1A,FGF8,SIX3,NPM1,OVOL1,THRA,FOXH1,LIF,STRAP,PAX6,TRIM28,RUNX2,MSX1,BUB1B
GO:0001501	skeletal system development	biological_process	0.0028067867031813663	11	94	284	14467	ERCC2,NF1,MMP2,RUNX1,PKD1,BMPR1A,THRA,FGFR2,RUNX2,TGFBR2,GNAS
GO:0016070	RNA metabolic process	biological_process	0.003026685008309786	34	94	2364	14467	RNF2,NFATC2,TFDP1,GPRIN1,HNRPLL,RBMXRT,ERCC2,PAX3,SIM1,SF3A3,RUNX1,NODAL,SIX3,RNPS1,NPM1,HNF4A,OVOL1,THRA,SSRP1,FOXH1,SNRPD1,LIF,STRAP,PAX6,TRIM28,NHP2,FOXN1,SYNCRIP,RUNX2,NEUROD2,POU3F2,MSX1,TARDBP,SNRPA1
GO:0009790	embryonic development	biological_process	0.0030932545801290547	16	94	626	14467	RNF2,ERCC2,NF1,PAX3,RUNX1,PKD1,NODAL,BMPR1A,FGF8,FOXH1,PAX6,FGFR2,MSX1,TGFBR2,ACVRL1,GNAS
GO:0045935	positive regulation of nucleobase, nucleoside, nucleotide and nucleic acid metabolic process	biological_process	0.0032932101769897397	13	94	414	14467	NFATC2,TFDP1,GPRIN1,PAX3,NODAL,SIX3,HNF4A,FOXH1,LIF,PAX6,TRIM28,RUNX2,POU3F2
GO:0007178	transmembrane receptor protein serine/threonine kinase signaling pathway	biological_process	0.0033911431925376413	7	94	95	14467	NODAL,BMPR1A,FOXH1,STRAP,MSX1,TGFBR2,ACVRL1
GO:0022008	neurogenesis	biological_process	0.0035965565115105087	14	94	486	14467	CDK5R1,GPRIN1,ERCC2,NF1,PAX3,NTRK2,RUNX1,CHRNB2,BMPR1A,FGF8,LIF,PAX6,NEUROD2,POU3F2
GO:0006913	nucleocytoplasmic transport	biological_process	0.004179079630327898	7	94	98	14467	IPO5,NF1,SIX3,NPM1,CAMK4,CSE1L,KPNB1
GO:0045165	cell fate commitment	biological_process	0.004356602078997718	8	94	140	14467	FGF3,PAX3,NODAL,FGF8,SIX3,PAX6,FGFR2,RUNX2
GO:0006397	mRNA processing	biological_process	0.004378776746280154	10	94	240	14467	HNRPLL,RBMXRT,SF3A3,RNPS1,NPM1,SNRPD1,STRAP,SYNCRIP,TARDBP,SNRPA1
GO:0051169	nuclear transport	biological_process	0.004473436606884423	7	94	99	14467	IPO5,NF1,SIX3,NPM1,CAMK4,CSE1L,KPNB1
GO:0008380	RNA splicing	biological_process	0.0044954741231769055	9	94	188	14467	RBMXRT,SF3A3,RNPS1,NPM1,SNRPD1,STRAP,SYNCRIP,TARDBP,SNRPA1
GO:0022612	gland morphogenesis	biological_process	0.004671793493082643	4	94	17	14467	FGF8,EGFR,PAX6,FGFR2
GO:0008152	metabolic process	biological_process	0.005466371423645914	67	94	6968	14467	SKP2,PRKD2,RNF2,RHO,NFATC2,TFDP1,GPRIN1,GNRH1,HNRPLL,RBMXRT,EIF3D,IMPDH2,ERCC2,NF1,PAX3,UBA2,SIM1,SF3A3,NTRK2,MMP2,KCNJ6,RUNX1,CHRNB2,GSPT1,NODAL,CDK4,BMPR1A,FGF8,SIX3,RNPS1,NPM1,IL6ST,CAMK4,HNF4A,OVOL1,EGFR,THRA,SSRP1,FOXH1,CCT5,SNRPD1,LIF,STRAP,PAX6,TRIM28,FGFR2,TYR,OPRM1,NHP2,FOXN1,EIF2S1,MMP14,SYNCRIP,PCNA,PLAU,CHEK1,RUNX2,NEUROD2,POU3F2,MSX1,TARDBP,BUB1B,SNRPA1,TGFBR2,ACVRL1,PARP1,GNAS
GO:0010557	positive regulation of macromolecule biosynthetic process	biological_process	0.005802531580390032	13	94	436	14467	NFATC2,TFDP1,GPRIN1,PAX3,NODAL,SIX3,HNF4A,FOXH1,LIF,PAX6,TRIM28,RUNX2,POU3F2
GO:0035272	exocrine system development	biological_process	0.005976748813105305	4	94	18	14467	FGF8,EGFR,PAX6,FGFR2
GO:0010604	positive regulation of macromolecule metabolic process	biological_process	0.0064218800500947	14	94	511	14467	NFATC2,TFDP1,GPRIN1,PAX3,NODAL,FGF8,SIX3,HNF4A,FOXH1,LIF,PAX6,TRIM28,RUNX2,POU3F2
GO:0010629	negative regulation of gene expression	biological_process	0.007141620746725439	11	94	313	14467	SKP2,RNF2,PAX3,NODAL,SIX3,OVOL1,THRA,FOXH1,STRAP,TRIM28,MSX1
GO:0031325	positive regulation of cellular metabolic process	biological_process	0.008018467231731009	14	94	521	14467	NFATC2,TFDP1,GPRIN1,PAX3,NODAL,SIX3,NPM1,HNF4A,FOXH1,LIF,PAX6,TRIM28,RUNX2,POU3F2
GO:0045934	negative regulation of nucleobase, nucleoside, nucleotide and nucleic acid metabolic process	biological_process	0.008302340997057954	11	94	318	14467	RNF2,PAX3,NODAL,SIX3,NPM1,OVOL1,THRA,FOXH1,STRAP,TRIM28,MSX1
GO:0045944	positive regulation of transcription from RNA polymerase II promoter	biological_process	0.008302340997057954	11	94	318	14467	NFATC2,GPRIN1,PAX3,NODAL,SIX3,HNF4A,FOXH1,LIF,PAX6,RUNX2,POU3F2
GO:0022603	regulation of anatomical structure morphogenesis	biological_process	0.00842186051490292	8	94	153	14467	GPRIN1,NF1,RUNX1,CHRNB2,NODAL,PAX6,RUNX2,POU3F2
GO:0048699	generation of neurons	biological_process	0.009426338230033655	13	94	456	14467	CDK5R1,GPRIN1,NF1,PAX3,NTRK2,RUNX1,CHRNB2,BMPR1A,FGF8,LIF,PAX6,NEUROD2,POU3F2
GO:0045595	regulation of cell differentiation	biological_process	0.010503255757096468	11	94	326	14467	GPRIN1,NF1,CHRNB2,NODAL,BMPR1A,LIF,PAX6,RUNX2,POU3F2,TGFBR2,GNAS
GO:0050793	regulation of developmental process	biological_process	0.01081689138546954	18	94	858	14467	SKP2,GPRIN1,ERCC2,NF1,RUNX1,CHRNB2,NODAL,BMPR1A,FGF8,LIF,PAX6,FGFR2,RUNX2,POU3F2,MSX1,TGFBR2,FASL,GNAS
GO:0007154	cell communication	biological_process	0.011162054432514825	44	94	3737	14467	SLC1A2,PRKD2,RHO,SYT1,FGF3,GPRIN1,ANK1,ERCC2,NF1,SIM1,NTRK2,CHRNB2,PKD1,NODAL,CDK4,BMPR1A,FGF8,SIX3,NPM1,HTR1A,IL6ST,NRAS,CAMK4,EGFR,FOXH1,GNRHR,CPLX1,GRIA2,LIF,GFRA2,STRAP,PAX6,FGFR2,CCKBR,OPRM1,CRHR1,CHEK1,RUNX2,POU3F2,MSX1,TGFBR2,ACVRL1,FASL,GNAS
GO:0048519	negative regulation of biological process	biological_process	0.011276815146348618	21	94	1131	14467	SKP2,RNF2,GPRIN1,ERCC2,NF1,PAX3,NODAL,BMPR1A,FGF8,SIX3,NPM1,OVOL1,THRA,FOXH1,LIF,STRAP,PAX6,TRIM28,RUNX2,MSX1,BUB1B
GO:0031323	regulation of cellular metabolic process	biological_process	0.01194477093252681	33	94	2396	14467	RNF2,NFATC2,TFDP1,GPRIN1,ERCC2,NF1,PAX3,SIM1,RUNX1,CHRNB2,NODAL,SIX3,NPM1,HNF4A,OVOL1,EGFR,THRA,SSRP1,FOXH1,LIF,STRAP,PAX6,TRIM28,OPRM1,FOXN1,EIF2S1,PCNA,RUNX2,NEUROD2,POU3F2,MSX1,TARDBP,GNAS
GO:0080090	regulation of primary metabolic process	biological_process	0.012273474572312473	33	94	2399	14467	RNF2,NFATC2,TFDP1,GPRIN1,ERCC2,NF1,PAX3,SIM1,RUNX1,CHRNB2,NODAL,SIX3,NPM1,HNF4A,OVOL1,EGFR,THRA,SSRP1,FOXH1,LIF,STRAP,PAX6,TRIM28,OPRM1,FOXN1,EIF2S1,PCNA,RUNX2,NEUROD2,POU3F2,MSX1,TARDBP,GNAS
GO:0016071	mRNA metabolic process	biological_process	0.013210051971312982	10	94	272	14467	HNRPLL,RBMXRT,SF3A3,RNPS1,NPM1,SNRPD1,STRAP,SYNCRIP,TARDBP,SNRPA1
GO:0021543	pallium development	biological_process	0.014474910912981712	5	94	46	14467	GPRIN1,NF1,FGF8,PAX6,POU3F2
GO:0033365	protein localization in organelle	biological_process	0.015230096415388104	6	94	79	14467	IPO5,NF1,SIX3,CSE1L,PAX6,KPNB1
GO:0031326	regulation of cellular biosynthetic process	biological_process	0.015990872791993238	31	94	2200	14467	RNF2,NFATC2,TFDP1,GPRIN1,ERCC2,NF1,PAX3,SIM1,RUNX1,NODAL,SIX3,NPM1,HNF4A,OVOL1,THRA,SSRP1,FOXH1,LIF,STRAP,PAX6,TRIM28,OPRM1,FOXN1,EIF2S1,PCNA,RUNX2,NEUROD2,POU3F2,MSX1,TARDBP,GNAS
GO:0009889	regulation of biosynthetic process	biological_process	0.01659685135693967	31	94	2204	14467	RNF2,NFATC2,TFDP1,GPRIN1,ERCC2,NF1,PAX3,SIM1,RUNX1,NODAL,SIX3,NPM1,HNF4A,OVOL1,THRA,SSRP1,FOXH1,LIF,STRAP,PAX6,TRIM28,OPRM1,FOXN1,EIF2S1,PCNA,RUNX2,NEUROD2,POU3F2,MSX1,TARDBP,GNAS
GO:0019219	regulation of nucleobase, nucleoside, nucleotide and nucleic acid metabolic process	biological_process	0.0191509445349291	30	94	2107	14467	RNF2,NFATC2,TFDP1,GPRIN1,ERCC2,NF1,PAX3,SIM1,RUNX1,NODAL,SIX3,NPM1,HNF4A,OVOL1,THRA,SSRP1,FOXH1,LIF,STRAP,PAX6,TRIM28,OPRM1,FOXN1,PCNA,RUNX2,NEUROD2,POU3F2,MSX1,TARDBP,GNAS
GO:0019226	transmission of nerve impulse	biological_process	0.02289215828874548	9	94	230	14467	SYT1,GPRIN1,ERCC2,NF1,CHRNB2,CAMK4,CPLX1,GRIA2,POU3F2
GO:0048863	stem cell differentiation	biological_process	0.023861724091004018	4	94	25	14467	ERCC2,NODAL,BMPR1A,LIF
GO:0001568	blood vessel development	biological_process	0.025370007469510875	9	94	233	14467	NF1,NTRK2,MMP2,RUNX1,PKD1,FGF8,FGFR2,TGFBR2,ACVRL1
GO:0010605	negative regulation of macromolecule metabolic process	biological_process	0.026295336425926616	12	94	429	14467	SKP2,RNF2,PAX3,NODAL,SIX3,NPM1,OVOL1,THRA,FOXH1,STRAP,TRIM28,MSX1
GO:0009416	response to light stimulus	biological_process	0.026539767011979968	6	94	87	14467	SLC1A2,RHO,GPRIN1,ERCC2,NF1,CHRNB2
GO:0001503	ossification	biological_process	0.026965018682246208	7	94	130	14467	ERCC2,NF1,MMP2,THRA,FGFR2,RUNX2,GNAS
GO:0021871	forebrain regionalization	biological_process	0.027181096751162856	3	94	9	14467	FGF8,SIX3,PAX6
GO:0001944	vasculature development	biological_process	0.028072650848726892	9	94	236	14467	NF1,NTRK2,MMP2,RUNX1,PKD1,FGF8,FGFR2,TGFBR2,ACVRL1
GO:0016481	negative regulation of transcription	biological_process	0.028265725043029013	10	94	297	14467	RNF2,PAX3,NODAL,SIX3,OVOL1,THRA,FOXH1,STRAP,TRIM28,MSX1
GO:0010468	regulation of gene expression	biological_process	0.03097095261426599	30	94	2159	14467	SKP2,RNF2,NFATC2,TFDP1,GPRIN1,GNRH1,ERCC2,PAX3,SIM1,RUNX1,NODAL,FGF8,SIX3,NPM1,HNF4A,OVOL1,THRA,SSRP1,FOXH1,LIF,STRAP,PAX6,TRIM28,FOXN1,EIF2S1,RUNX2,NEUROD2,POU3F2,MSX1,TARDBP
GO:0060348	bone development	biological_process	0.03609650203774432	7	94	136	14467	ERCC2,NF1,MMP2,THRA,FGFR2,RUNX2,GNAS
GO:0006396	RNA processing	biological_process	0.037699285361178676	11	94	374	14467	HNRPLL,RBMXRT,SF3A3,RNPS1,NPM1,SNRPD1,STRAP,NHP2,SYNCRIP,TARDBP,SNRPA1
GO:0001666	response to hypoxia	biological_process	0.038050032293551486	4	94	28	14467	NF1,MMP2,CHRNB2,PLAU
GO:0007632	visual behavior	biological_process	0.038050032293551486	4	94	28	14467	SLC1A2,GPRIN1,NF1,CHRNB2
GO:0009892	negative regulation of metabolic process	biological_process	0.040252471040491136	12	94	448	14467	SKP2,RNF2,PAX3,NODAL,SIX3,NPM1,OVOL1,THRA,FOXH1,STRAP,TRIM28,MSX1
GO:0060255	regulation of macromolecule metabolic process	biological_process	0.04058707593621413	32	94	2420	14467	SKP2,RNF2,NFATC2,TFDP1,GPRIN1,GNRH1,ERCC2,PAX3,SIM1,RUNX1,NODAL,FGF8,SIX3,NPM1,HNF4A,OVOL1,EGFR,THRA,SSRP1,FOXH1,LIF,STRAP,PAX6,TRIM28,FOXN1,EIF2S1,PCNA,RUNX2,NEUROD2,POU3F2,MSX1,TARDBP
GO:0051253	negative regulation of RNA metabolic process	biological_process	0.042799911732044525	9	94	249	14467	RNF2,PAX3,NODAL,NPM1,OVOL1,FOXH1,STRAP,TRIM28,MSX1
GO:0070482	response to oxygen levels	biological_process	0.04391912142137754	4	94	29	14467	NF1,MMP2,CHRNB2,PLAU
GO:0009987	cellular process	biological_process	0.048254966938055276	88	94	11293	14467	SKP2,SLC1A2,PRKD2,RNF2,RHO,NFATC2,TFDP1,SYT1,FGF3,CDK5R1,GPRIN1,IPO5,ANK1,HNRPLL,RBMXRT,EIF3D,IMPDH2,ERCC2,NF1,PAX3,UBA2,SIM1,SF3A3,NTRK2,MMP2,KCNJ6,RUNX1,CHRNB2,GSPT1,PKD1,NODAL,CDK4,BMPR1A,FGF8,SIX3,RNPS1,NPM1,HTR1A,IL6ST,NRAS,CAMK4,HNF4A,OVOL1,EGFR,THRA,SSRP1,FOXH1,CSE1L,GNRHR,CCT5,SNRPD1,CPLX1,NEURL1A,GRIA2,CKS1B,LIF,GFRA2,STRAP,PAX6,TRIM28,FGFR2,CCKBR,TYR,OPRM1,CRHR1,NHP2,FOXN1,EIF2S1,MMP14,…
