# Supplementary material for: Tissue-Specific Functional Networks for Prioritizing Phenotype and Disease Genes
Source: PLoS Comput Biol. 2012 Sep 27;8(9):e1002694. doi: 10.1371/journal.pcbi.1002694 (PMC3459891; doi:10.1371/journal.pcbi.1002694)
Supplement: Dataset S3 — Functional enrichment of top 100 changed genes for each tissue-specific network. (ZIP) [file pcbi.1002694.s003.zip › enrichment_result/MA_0000016_global.txt]

GO:0048731	system development	biological_process	2.1233972209402822E-9	38	86	1922	14467	NANOS2,CALCR,HOXB7,GJA8,GPRIN1,ESR2,PAX3,CHRNB2,FGF8,GDNF,DSPP,HOXB1,IL3,EGFR,DRD3,POU2F3,FOXH1,HOXA13,FSHB,LIF,GCM1,PITX3,NKX3-2,WNT10B,SLC6A3,PSPN,PROP1,GSX1,ENAM,WNT1,DRD2,MESP1,GJA10,GDF11,CSF3,GHRHR,WNT3A,CFC1
GO:0048856	anatomical structure development	biological_process	3.4011266850409428E-9	39	86	2056	14467	NANOS2,CALCR,HOXB7,GJA8,GPRIN1,ESR2,PAX3,CHRNB2,FGF8,GDNF,DSPP,HOXB1,IL3,EGFR,DRD3,POU2F3,FOXH1,HOXA13,FSHB,LIF,GCM1,PITX3,NKX3-2,WNT10B,SLC6A3,PSPN,EVX2,PROP1,GSX1,ENAM,WNT1,DRD2,MESP1,GJA10,GDF11,CSF3,GHRHR,WNT3A,CFC1
GO:0007417	central nervous system development	biological_process	4.265688934579528E-9	17	86	316	14467	GPRIN1,ESR2,PAX3,CHRNB2,FGF8,HOXB1,DRD3,GCM1,PITX3,SLC6A3,PROP1,GSX1,WNT1,DRD2,GDF11,GHRHR,WNT3A
GO:0048513	organ development	biological_process	2.6129234813162224E-8	33	86	1574	14467	NANOS2,CALCR,HOXB7,GJA8,GPRIN1,ESR2,PAX3,CHRNB2,FGF8,GDNF,HOXB1,IL3,EGFR,POU2F3,FOXH1,HOXA13,FSHB,LIF,PITX3,NKX3-2,WNT10B,SLC6A3,PSPN,PROP1,GSX1,WNT1,DRD2,MESP1,GDF11,CSF3,GHRHR,WNT3A,CFC1
GO:0007275	multicellular organismal development	biological_process	4.2825188277936416E-7	39	86	2402	14467	NANOS2,CALCR,HOXB7,GJA8,GPRIN1,ESR2,PAX3,CHRNB2,FGF8,GDNF,DSPP,HOXB1,IL3,EGFR,DRD3,POU2F3,FOXH1,HOXA13,FSHB,LIF,GCM1,PITX3,NKX3-2,WNT10B,SLC6A3,PSPN,EVX2,PROP1,GSX1,ENAM,WNT1,DRD2,MESP1,GJA10,GDF11,CSF3,GHRHR,WNT3A,CFC1
GO:0021536	diencephalon development	biological_process	5.2481602982243E-7	7	86	31	14467	CHRNB2,SLC6A3,PROP1,GSX1,WNT1,DRD2,GHRHR
GO:0021984	adenohypophysis development	biological_process	8.936241865692286E-7	5	86	9	14467	SLC6A3,PROP1,GSX1,DRD2,GHRHR
GO:0007420	brain development	biological_process	2.18389812585043E-6	13	86	245	14467	GPRIN1,ESR2,CHRNB2,FGF8,HOXB1,PITX3,SLC6A3,PROP1,GSX1,WNT1,DRD2,GHRHR,WNT3A
GO:0048732	gland development	biological_process	1.4770575575896534E-5	9	86	107	14467	FGF8,EGFR,HOXA13,SLC6A3,PROP1,GSX1,DRD2,GHRHR,WNT3A
GO:0032502	developmental process	biological_process	1.619693878332608E-5	40	86	2840	14467	NANOS2,CALCR,HOXB7,GJA8,GPRIN1,ESR2,PAX3,CHRNB2,FGF8,GDNF,DSPP,HOXB1,IL3,EGFR,DRD3,POU2F3,FOXH1,HOXA13,FSHB,LIF,GCM1,PITX3,NKX3-2,IL10,WNT10B,SLC6A3,PSPN,EVX2,PROP1,GSX1,ENAM,WNT1,DRD2,MESP1,GJA10,GDF11,CSF3,GHRHR,WNT3A,CFC1
GO:0030900	forebrain development	biological_process	2.099738452306016E-5	10	86	150	14467	GPRIN1,CHRNB2,FGF8,SLC6A3,PROP1,GSX1,WNT1,DRD2,GHRHR,WNT3A
GO:0007399	nervous system development	biological_process	2.268643676010766E-5	20	86	779	14467	GPRIN1,ESR2,PAX3,CHRNB2,FGF8,GDNF,HOXB1,DRD3,LIF,GCM1,PITX3,SLC6A3,PROP1,GSX1,WNT1,DRD2,GJA10,GDF11,GHRHR,WNT3A
GO:0032501	multicellular organismal process	biological_process	7.023720667226058E-5	49	86	4218	14467	RGR,NANOS2,CALCR,OLFR70,HOXB7,GJA8,GPRIN1,IL9,ESR2,SLC34A1,PAX3,CHRNB2,FGF8,GDNF,OLFR71,DSPP,HOXB1,IL3,EGFR,DRD3,POU2F3,FOXH1,OLFR2,HOXA13,FSHB,LIF,GCM1,PITX3,NKX3-2,IL10,WNT10B,SLC6A3,CYP11B2,PSPN,EVX2,OLFR1264,PROP1,GSX1,ENAM,WNT1,DRD2,MESP1,GJA10,GDF11,CSF3,GHRHR,OLFR544,WNT3A,CFC1
GO:0009893	positive regulation of metabolic process	biological_process	1.0716002457713752E-4	16	86	540	14467	IL17A,GPRIN1,IL9,PAX3,FGF8,HOXB1,IL3,POU2F3,FOXH1,HOXA13,IL5,LIF,PITX3,IL10,PROP1,GSX1
GO:0021983	pituitary gland development	biological_process	2.2352924705270193E-4	5	86	23	14467	SLC6A3,PROP1,GSX1,DRD2,GHRHR
GO:0010604	positive regulation of macromolecule metabolic process	biological_process	3.203258462350426E-4	15	86	511	14467	IL17A,GPRIN1,IL9,PAX3,FGF8,HOXB1,IL3,POU2F3,FOXH1,HOXA13,IL5,LIF,IL10,PROP1,GSX1
GO:0043279	response to alkaloid	biological_process	3.4965859042309066E-4	5	86	25	14467	GPRIN1,CHRNB2,DRD3,SLC6A3,DRD2
GO:0003002	regionalization	biological_process	4.166619401791688E-4	10	86	206	14467	HOXB7,FGF8,GDNF,HOXB1,FOXH1,PROP1,WNT1,GDF11,WNT3A,CFC1
GO:0008283	cell proliferation	biological_process	4.2692572521547083E-4	16	86	598	14467	NANOS2,ESR2,PAX3,CHRNB2,FGF8,IL3,EGFR,CSE1L,FSHB,LIF,IL10,TYR,DRD2,GDF11,GHRHR,WNT3A
GO:0048522	positive regulation of cellular process	biological_process	4.827225964603162E-4	21	86	1031	14467	IL17A,GPRIN1,IL9,PAX3,CHRNB2,FGF8,HOXB1,IL3,EGFR,DRD3,POU2F3,FOXH1,HOXA13,IL5,LIF,PITX3,IL10,PROP1,GSX1,DRD2,GHRHR
GO:0042220	response to cocaine	biological_process	6.083774557478967E-4	4	86	12	14467	CHRNB2,DRD3,SLC6A3,DRD2
GO:0014073	response to tropane	biological_process	6.083774557478967E-4	4	86	12	14467	CHRNB2,DRD3,SLC6A3,DRD2
GO:0014070	response to organic cyclic substance	biological_process	6.377992647783727E-4	5	86	28	14467	GPRIN1,CHRNB2,DRD3,SLC6A3,DRD2
GO:0007389	pattern specification process	biological_process	6.522051983747217E-4	11	86	272	14467	HOXB7,FGF8,GDNF,HOXB1,FOXH1,NKX3-2,PROP1,WNT1,GDF11,WNT3A,CFC1
GO:0015872	dopamine transport	biological_process	8.747858448401976E-4	4	86	13	14467	CHRNB2,DRD3,SLC6A3,DRD2
GO:0048518	positive regulation of biological process	biological_process	9.664094128975638E-4	22	86	1172	14467	IL17A,GPRIN1,IL9,PAX3,CHRNB2,FGF8,HOXB1,IL3,EGFR,DRD3,POU2F3,FOXH1,HOXA13,IL5,LIF,PITX3,IL10,SLC6A3,PROP1,GSX1,DRD2,GHRHR
GO:0022008	neurogenesis	biological_process	0.0010465237210669812	14	86	486	14467	GPRIN1,ESR2,PAX3,CHRNB2,FGF8,GDNF,DRD3,LIF,GCM1,PITX3,GSX1,WNT1,DRD2,WNT3A
GO:0007166	cell surface receptor linked signal transduction	biological_process	0.0015936781543022527	33	86	2436	14467	GPR143,RGR,CALCR,OLFR70,GPRIN1,FGF8,GDNF,OLFR71,IL3,EGFR,DRD3,GPR27,FOXH1,OLFR2,GNRHR,HOXA13,FSHR,CCR8,PPYR1,WNT10B,SSTR1,MC5R,BRS3,OLFR1264,HTR1B,PROP1,WNT1,HTR5A,DRD2,MESP1,GHRHR,OLFR544,WNT3A
GO:0031325	positive regulation of cellular metabolic process	biological_process	0.0023761466462926084	14	86	521	14467	IL17A,GPRIN1,IL9,PAX3,HOXB1,IL3,POU2F3,FOXH1,HOXA13,IL5,LIF,PITX3,PROP1,GSX1
GO:0051937	catecholamine transport	biological_process	0.0028594762198498936	4	86	17	14467	CHRNB2,DRD3,SLC6A3,DRD2
GO:0009653	anatomical structure morphogenesis	biological_process	0.0028774641623895074	21	86	1151	14467	HOXB7,GPRIN1,PAX3,CHRNB2,FGF8,GDNF,HOXB1,EGFR,HOXA13,LIF,NKX3-2,WNT10B,PSPN,EVX2,PROP1,WNT1,DRD2,MESP1,GDF11,WNT3A,CFC1
GO:0048699	generation of neurons	biological_process	0.002992871652875401	13	86	456	14467	GPRIN1,ESR2,PAX3,CHRNB2,FGF8,GDNF,DRD3,LIF,PITX3,GSX1,WNT1,DRD2,WNT3A
GO:0009891	positive regulation of biosynthetic process	biological_process	0.0030658193277562818	13	86	457	14467	IL17A,GPRIN1,IL9,PAX3,HOXB1,POU2F3,FOXH1,HOXA13,LIF,PITX3,IL10,PROP1,GSX1
GO:0019222	regulation of metabolic process	biological_process	0.0036072655012231994	33	86	2525	14467	HES2,IL17A,NANOS2,CALCR,HOXB7,GPRIN1,IL9,ESR2,PAX3,CHRNB2,FGF8,HOXB1,IL3,EGFR,DRD3,POU2F3,FOXB1,FOXH1,HOXA13,IL5,LIF,GCM1,PITX3,NKX3-2,IL10,SLC6A3,EVX2,HTR1B,PROP1,GSX1,DRD2,MESP1,GHRHR
GO:0014072	response to isoquinoline alkaloid	biological_process	0.004385077505320217	3	86	6	14467	GPRIN1,DRD3,DRD2
GO:0043278	response to morphine	biological_process	0.004385077505320217	3	86	6	14467	GPRIN1,DRD3,DRD2
GO:0010628	positive regulation of gene expression	biological_process	0.004825579559152484	12	86	403	14467	IL17A,GPRIN1,PAX3,FGF8,HOXB1,IL3,POU2F3,FOXH1,HOXA13,LIF,PROP1,GSX1
GO:0015844	monoamine transport	biological_process	0.005742374197798816	4	86	20	14467	CHRNB2,DRD3,SLC6A3,DRD2
GO:0060134	prepulse inhibition	biological_process	0.007640881964903686	3	86	7	14467	GPRIN1,SLC6A3,DRD2
GO:0048468	cell development	biological_process	0.007878058252154655	16	86	748	14467	GPRIN1,ESR2,PAX3,CHRNB2,FGF8,GDNF,DRD3,LIF,GCM1,PITX3,GSX1,WNT1,DRD2,GDF11,GHRHR,WNT3A
GO:0042127	regulation of cell proliferation	biological_process	0.00809321253165959	12	86	424	14467	NANOS2,ESR2,PAX3,CHRNB2,FGF8,IL3,EGFR,LIF,IL10,DRD2,GDF11,GHRHR
GO:0048869	cellular developmental process	biological_process	0.010059863573148652	24	86	1568	14467	NANOS2,CALCR,HOXB7,GPRIN1,ESR2,PAX3,CHRNB2,FGF8,GDNF,IL3,EGFR,DRD3,POU2F3,LIF,GCM1,PITX3,PROP1,GSX1,WNT1,DRD2,GDF11,CSF3,GHRHR,WNT3A
GO:0031323	regulation of cellular metabolic process	biological_process	0.010436257947471191	31	86	2396	14467	HES2,IL17A,NANOS2,CALCR,HOXB7,GPRIN1,IL9,ESR2,PAX3,CHRNB2,HOXB1,IL3,EGFR,DRD3,POU2F3,FOXB1,FOXH1,HOXA13,IL5,LIF,GCM1,PITX3,NKX3-2,SLC6A3,EVX2,HTR1B,PROP1,GSX1,DRD2,MESP1,GHRHR
GO:0010557	positive regulation of macromolecule biosynthetic process	biological_process	0.010726392478405905	12	86	436	14467	IL17A,GPRIN1,IL9,PAX3,HOXB1,POU2F3,FOXH1,HOXA13,LIF,IL10,PROP1,GSX1
GO:0014059	regulation of dopamine secretion	biological_process	0.012172844689805212	3	86	8	14467	CHRNB2,DRD3,DRD2
GO:0014046	dopamine secretion	biological_process	0.012172844689805212	3	86	8	14467	CHRNB2,DRD3,DRD2
GO:0009416	response to light stimulus	biological_process	0.013916153695328896	6	86	87	14467	RGR,GPRIN1,CHRNB2,DRD3,DRD2,GJA10
GO:0019933	cAMP-mediated signaling	biological_process	0.015079493220965166	5	86	52	14467	CALCR,DRD3,HTR5A,DRD2,GHRHR
GO:0030154	cell differentiation	biological_process	0.015087921454603309	23	86	1495	14467	NANOS2,CALCR,HOXB7,GPRIN1,ESR2,PAX3,CHRNB2,FGF8,GDNF,IL3,DRD3,POU2F3,LIF,GCM1,PITX3,PROP1,GSX1,WNT1,DRD2,GDF11,CSF3,GHRHR,WNT3A
GO:0031328	positive regulation of cellular biosynthetic process	biological_process	0.016441159453562608	12	86	455	14467	IL17A,GPRIN1,IL9,PAX3,HOXB1,POU2F3,FOXH1,HOXA13,LIF,PITX3,PROP1,GSX1
GO:0030817	regulation of cAMP biosynthetic process	biological_process	0.01817903011176066	5	86	54	14467	CALCR,DRD3,HTR1B,DRD2,GHRHR
GO:0050433	regulation of catecholamine secretion	biological_process	0.018180774803305353	3	86	9	14467	CHRNB2,DRD3,DRD2
GO:0019935	cyclic-nucleotide-mediated signaling	biological_process	0.019903959154609158	5	86	55	14467	CALCR,DRD3,HTR5A,DRD2,GHRHR
GO:0008542	visual learning	biological_process	0.02015069375333088	4	86	27	14467	GPRIN1,CHRNB2,DRD3,DRD2
GO:0045944	positive regulation of transcription from RNA polymerase II promoter	biological_process	0.020209366385753866	10	86	318	14467	IL17A,GPRIN1,PAX3,HOXB1,POU2F3,FOXH1,HOXA13,LIF,PROP1,GSX1
GO:0045165	cell fate commitment	biological_process	0.021276551751342028	7	86	140	14467	PAX3,FGF8,GDNF,GCM1,GSX1,WNT1,WNT3A
GO:0030814	regulation of cAMP metabolic process	biological_process	0.02175372173850169	5	86	56	14467	CALCR,DRD3,HTR1B,DRD2,GHRHR
GO:0007632	visual behavior	biological_process	0.02340284283475498	4	86	28	14467	GPRIN1,CHRNB2,DRD3,DRD2
GO:0030808	regulation of nucleotide biosynthetic process	biological_process	0.025852955873612523	5	86	58	14467	CALCR,DRD3,HTR1B,DRD2,GHRHR
GO:0030802	regulation of cyclic nucleotide biosynthetic process	biological_process	0.025852955873612523	5	86	58	14467	CALCR,DRD3,HTR1B,DRD2,GHRHR
GO:0009952	anterior/posterior pattern formation	biological_process	0.02670063070117261	7	86	145	14467	HOXB7,HOXB1,FOXH1,WNT1,GDF11,WNT3A,CFC1
GO:0006171	cAMP biosynthetic process	biological_process	0.028115461142425566	5	86	59	14467	CALCR,DRD3,HTR1B,DRD2,GHRHR
GO:0080090	regulation of primary metabolic process	biological_process	0.03082500819460699	30	86	2399	14467	HES2,IL17A,NANOS2,CALCR,HOXB7,GPRIN1,ESR2,PAX3,CHRNB2,HOXB1,IL3,EGFR,DRD3,POU2F3,FOXB1,FOXH1,HOXA13,IL5,LIF,GCM1,PITX3,NKX3-2,SLC6A3,EVX2,HTR1B,PROP1,GSX1,DRD2,MESP1,GHRHR
GO:0030799	regulation of cyclic nucleotide metabolic process	biological_process	0.033100122354740996	5	86	61	14467	CALCR,DRD3,HTR1B,DRD2,GHRHR
GO:0048598	embryonic morphogenesis	biological_process	0.03493232852983833	10	86	339	14467	HOXB7,PAX3,FGF8,HOXB1,HOXA13,NKX3-2,WNT1,MESP1,WNT3A,CFC1
GO:0035270	endocrine system development	biological_process	0.03583634413789885	5	86	62	14467	SLC6A3,PROP1,GSX1,DRD2,GHRHR
GO:0006140	regulation of nucleotide metabolic process	biological_process	0.03583634413789885	5	86	62	14467	CALCR,DRD3,HTR1B,DRD2,GHRHR
GO:0060255	regulation of macromolecule metabolic process	biological_process	0.036565390678878866	30	86	2420	14467	HES2,IL17A,NANOS2,CALCR,HOXB7,GPRIN1,IL9,ESR2,PAX3,FGF8,HOXB1,IL3,EGFR,DRD3,POU2F3,FOXB1,FOXH1,HOXA13,IL5,LIF,GCM1,PITX3,NKX3-2,IL10,EVX2,PROP1,GSX1,DRD2,MESP1,GHRHR
GO:0032922	circadian regulation of gene expression	biological_process	0.038247632155679015	2	86	2	14467	DRD3,DRD2
GO:0007267	cell-cell signaling	biological_process	0.039555521410238145	10	86	344	14467	GPRIN1,CHRNB2,FGF8,GDNF,LIF,WNT10B,WNT1,DRD2,GHRHR,WNT3A
GO:0046058	cAMP metabolic process	biological_process	0.04183302415431643	5	86	64	14467	CALCR,DRD3,HTR1B,DRD2,GHRHR
GO:0050432	catecholamine secretion	biological_process	0.047005163773202525	3	86	12	14467	CHRNB2,DRD3,DRD2
GO:0009887	organ morphogenesis	biological_process	0.047873999576027414	15	86	771	14467	HOXB7,PAX3,FGF8,GDNF,HOXB1,HOXA13,LIF,NKX3-2,WNT10B,PSPN,PROP1,WNT1,MESP1,GDF11,WNT3A
GO:0045893	positive regulation of transcription, DNA-dependent	biological_process	0.049205401963675004	10	86	353	14467	IL17A,GPRIN1,PAX3,HOXB1,POU2F3,FOXH1,HOXA13,LIF,PROP1,GSX1
