# Supplementary material for: Tissue-Specific Functional Networks for Prioritizing Phenotype and Disease Genes
Source: PLoS Comput Biol. 2012 Sep 27;8(9):e1002694. doi: 10.1371/journal.pcbi.1002694 (PMC3459891; doi:10.1371/journal.pcbi.1002694)
Supplement: Dataset S3 — Functional enrichment of top 100 changed genes for each tissue-specific network. (ZIP) [file pcbi.1002694.s003.zip › enrichment_result/MA_0000018_global.txt]

GO:0048513	organ development	biological_process	5.012962734032083E-10	37	93	1574	14467	CRHR2,TFDP1,SCN8A,FGF3,CDK5R1,GPRIN1,ANK1,NF1,PAX3,NTRK2,MMP2,RUNX1,KRAS,CHRNB2,PKD1,NODAL,BMPR1A,FGF8,EGFR,THRA,FOXH1,TRP73,LIF,SOX10,TRIM28,FGFR2,MMP14,RUNX2,PROP1,MSX1,WHRN,NKX2-6,TGFBR2,HOXD13,TRP63,FASL,GNAS
GO:0009653	anatomical structure morphogenesis	biological_process	2.5414350958023615E-9	31	93	1151	14467	CRHR2,FGF3,CDK5R1,GPRIN1,NF1,PAX3,NTRK2,MMP2,RUNX1,CHRNB2,PKD1,NODAL,BMPR1A,FGF8,EGFR,THRA,NEURL1A,TRP73,LIF,SOX10,TRIM28,FGFR2,MMP14,RUNX2,PROP1,MSX1,TGFBR2,HOXD13,TRP63,FASL,GNAS
GO:0008283	cell proliferation	biological_process	3.060304146902983E-9	23	93	598	14467	FGF3,IMPDH2,NF1,PAX3,KRAS,CHRNB2,NODAL,CDK4,BMPR1A,FGF8,NPM1,EGFR,CSE1L,LIF,FGFR2,FOXN1,PLAU,RUNX2,MSX1,NKX2-6,TGFBR2,HOXD13,TRP63
GO:0008284	positive regulation of cell proliferation	biological_process	1.485563035257957E-8	15	93	224	14467	NF1,PAX3,KRAS,CHRNB2,NODAL,BMPR1A,FGF8,NPM1,EGFR,LIF,FGFR2,RUNX2,NKX2-6,TGFBR2,TRP63
GO:0042127	regulation of cell proliferation	biological_process	2.4557854434835845E-8	19	93	424	14467	NF1,PAX3,KRAS,CHRNB2,NODAL,CDK4,BMPR1A,FGF8,NPM1,EGFR,LIF,FGFR2,PLAU,RUNX2,MSX1,NKX2-6,TGFBR2,HOXD13,TRP63
GO:0048522	positive regulation of cellular process	biological_process	3.426159329973373E-8	28	93	1031	14467	NFATC2,TFDP1,GPRIN1,NF1,PAX3,KRAS,CHRNB2,NODAL,BMPR1A,FGF8,NPM1,HNF4A,EGFR,HIP1,FOXH1,TRP73,LIF,SOX10,TRIM28,FGFR2,RUNX2,PROP1,NKX2-6,TGFBR2,HOXD13,TRP63,FASL,GNAS
GO:0048731	system development	biological_process	4.3941577999112146E-8	38	93	1922	14467	CRHR2,TFDP1,SCN8A,FGF3,CDK5R1,GPRIN1,ANK1,NF1,PAX3,NTRK2,MMP2,RUNX1,KRAS,CHRNB2,PKD1,NODAL,BMPR1A,FGF8,EGFR,THRA,FOXH1,TRP73,LIF,SOX10,TRIM28,FGFR2,MMP14,RUNX2,PROP1,NEUROD2,MSX1,WHRN,NKX2-6,TGFBR2,HOXD13,TRP63,FASL,GNAS
GO:0048856	anatomical structure development	biological_process	7.498339592147626E-8	39	93	2056	14467	CRHR2,TFDP1,SCN8A,FGF3,CDK5R1,GPRIN1,ANK1,NF1,PAX3,NTRK2,MMP2,RUNX1,KRAS,CHRNB2,PKD1,NODAL,BMPR1A,FGF8,EGFR,THRA,FOXH1,NEURL1A,TRP73,LIF,SOX10,TRIM28,FGFR2,MMP14,RUNX2,PROP1,NEUROD2,MSX1,WHRN,NKX2-6,TGFBR2,HOXD13,TRP63,FASL,GNAS
GO:0048518	positive regulation of biological process	biological_process	1.2887832596419059E-7	29	93	1172	14467	NFATC2,TFDP1,GPRIN1,NF1,PAX3,RUNX1,KRAS,CHRNB2,NODAL,BMPR1A,FGF8,NPM1,HNF4A,EGFR,HIP1,FOXH1,TRP73,LIF,SOX10,TRIM28,FGFR2,RUNX2,PROP1,NKX2-6,TGFBR2,HOXD13,TRP63,FASL,GNAS
GO:0009887	organ morphogenesis	biological_process	5.042125825598895E-7	23	93	771	14467	CRHR2,FGF3,NF1,PAX3,NTRK2,MMP2,RUNX1,PKD1,NODAL,BMPR1A,FGF8,THRA,TRP73,LIF,SOX10,FGFR2,RUNX2,PROP1,MSX1,TGFBR2,TRP63,FASL,GNAS
GO:0048468	cell development	biological_process	1.7117958516557644E-6	22	93	748	14467	CDK5R1,GPRIN1,ANK1,NF1,PAX3,NTRK2,RUNX1,CHRNB2,NODAL,BMPR1A,FGF8,NEURL1A,TRP73,LIF,SOX10,TRIM28,RUNX2,NEUROD2,WHRN,NKX2-6,TRP63,FASL
GO:0048869	cellular developmental process	biological_process	6.196335869465896E-6	31	93	1568	14467	FGF3,CDK5R1,GPRIN1,ANK1,NF1,PAX3,NTRK2,RUNX1,KRAS,CHRNB2,NODAL,BMPR1A,FGF8,EGFR,HIP1,NEURL1A,TRP73,LIF,SOX10,TRIM28,FGFR2,FOXN1,RUNX2,PROP1,NEUROD2,WHRN,NKX2-6,TGFBR2,TRP63,FASL,GNAS
GO:0010628	positive regulation of gene expression	biological_process	6.5786097751783966E-6	16	93	403	14467	NFATC2,TFDP1,GPRIN1,PAX3,NODAL,FGF8,HNF4A,FOXH1,TRP73,LIF,SOX10,TRIM28,RUNX2,PROP1,HOXD13,TRP63
GO:0007275	multicellular organismal development	biological_process	7.812212805419368E-6	39	93	2402	14467	CRHR2,TFDP1,SCN8A,FGF3,CDK5R1,GPRIN1,ANK1,NF1,PAX3,NTRK2,MMP2,RUNX1,KRAS,CHRNB2,PKD1,NODAL,BMPR1A,FGF8,EGFR,THRA,FOXH1,TRP73,LIF,SOX10,TRIM28,FGFR2,FOXN1,MMP14,RUNX2,PROP1,NEUROD2,MSX1,WHRN,NKX2-6,TGFBR2,HOXD13,TRP63,FASL,GNAS
GO:0045893	positive regulation of transcription, DNA-dependent	biological_process	8.401038553207398E-6	15	93	353	14467	NFATC2,TFDP1,GPRIN1,PAX3,NODAL,HNF4A,FOXH1,TRP73,LIF,SOX10,TRIM28,RUNX2,PROP1,HOXD13,TRP63
GO:0030154	cell differentiation	biological_process	8.562005012531897E-6	30	93	1495	14467	FGF3,CDK5R1,GPRIN1,ANK1,NF1,PAX3,NTRK2,RUNX1,KRAS,CHRNB2,NODAL,BMPR1A,FGF8,HIP1,NEURL1A,TRP73,LIF,SOX10,TRIM28,FGFR2,FOXN1,RUNX2,PROP1,NEUROD2,WHRN,NKX2-6,TGFBR2,TRP63,FASL,GNAS
GO:0051254	positive regulation of RNA metabolic process	biological_process	8.727728065624682E-6	15	93	354	14467	NFATC2,TFDP1,GPRIN1,PAX3,NODAL,HNF4A,FOXH1,TRP73,LIF,SOX10,TRIM28,RUNX2,PROP1,HOXD13,TRP63
GO:0010926	anatomical structure formation	biological_process	1.5419465515739447E-5	21	93	767	14467	CRHR2,FGF3,GPRIN1,IPO5,NF1,XPO1,PAX3,MMP2,RUNX1,CHRNB2,NODAL,BMPR1A,FGF8,NPM1,HIP1,CSE1L,NEURL1A,FGFR2,TGFBR2,TRP63,KPNB1
GO:0007417	central nervous system development	biological_process	1.6637561405375303E-5	14	93	316	14467	CDK5R1,GPRIN1,NF1,PAX3,RUNX1,CHRNB2,FGF8,TRP73,SOX10,FGFR2,PROP1,MSX1,NKX2-6,TGFBR2
GO:0050793	regulation of developmental process	biological_process	2.1209965749747076E-5	22	93	858	14467	SKP2,CRHR2,GPRIN1,NF1,RUNX1,KRAS,CHRNB2,NODAL,BMPR1A,FGF8,HIP1,TRP73,LIF,FGFR2,RUNX2,PROP1,MSX1,NKX2-6,TGFBR2,TRP63,FASL,GNAS
GO:0032502	developmental process	biological_process	2.3944065375971553E-5	42	93	2840	14467	SKP2,CRHR2,TFDP1,SCN8A,FGF3,CDK5R1,GPRIN1,ANK1,NF1,PAX3,NTRK2,MMP2,RUNX1,KRAS,CHRNB2,PKD1,NODAL,BMPR1A,FGF8,EGFR,THRA,HIP1,FOXH1,NEURL1A,TRP73,LIF,SOX10,TRIM28,FGFR2,FOXN1,MMP14,RUNX2,PROP1,NEUROD2,MSX1,WHRN,NKX2-6,TGFBR2,HOXD13,TRP63,FASL,GNAS
GO:0031328	positive regulation of cellular biosynthetic process	biological_process	3.638153703454725E-5	16	93	455	14467	NFATC2,TFDP1,GPRIN1,PAX3,NODAL,NPM1,HNF4A,FOXH1,TRP73,LIF,SOX10,TRIM28,RUNX2,PROP1,HOXD13,TRP63
GO:0045941	positive regulation of transcription	biological_process	3.774068905492749E-5	15	93	395	14467	NFATC2,TFDP1,GPRIN1,PAX3,NODAL,HNF4A,FOXH1,TRP73,LIF,SOX10,TRIM28,RUNX2,PROP1,HOXD13,TRP63
GO:0009891	positive regulation of biosynthetic process	biological_process	3.86736893848678E-5	16	93	457	14467	NFATC2,TFDP1,GPRIN1,PAX3,NODAL,NPM1,HNF4A,FOXH1,TRP73,LIF,SOX10,TRIM28,RUNX2,PROP1,HOXD13,TRP63
GO:0007267	cell-cell signaling	biological_process	4.839285217599677E-5	14	93	344	14467	SYT1,FGF3,GPRIN1,NF1,NTRK2,KRAS,CHRNB2,FGF8,CAMK4,SYN2,GRIA2,LIF,FGFR2,TRP63
GO:0009893	positive regulation of metabolic process	biological_process	6.42161168559859E-5	17	93	540	14467	NFATC2,TFDP1,GPRIN1,PAX3,NODAL,FGF8,NPM1,HNF4A,FOXH1,TRP73,LIF,SOX10,TRIM28,RUNX2,PROP1,HOXD13,TRP63
GO:0045935	positive regulation of nucleobase, nucleoside, nucleotide and nucleic acid metabolic process	biological_process	7.010173148611628E-5	15	93	414	14467	NFATC2,TFDP1,GPRIN1,PAX3,NODAL,HNF4A,FOXH1,TRP73,LIF,SOX10,TRIM28,RUNX2,PROP1,HOXD13,TRP63
GO:0007507	heart development	biological_process	1.0308186547348495E-4	11	93	206	14467	NF1,PAX3,PKD1,NODAL,BMPR1A,FGF8,FOXH1,FGFR2,MSX1,NKX2-6,TGFBR2
GO:0007399	nervous system development	biological_process	1.0575176458641528E-4	20	93	779	14467	CDK5R1,GPRIN1,NF1,PAX3,NTRK2,RUNX1,CHRNB2,BMPR1A,FGF8,TRP73,LIF,SOX10,FGFR2,PROP1,NEUROD2,MSX1,WHRN,NKX2-6,TGFBR2,TRP63
GO:0010557	positive regulation of macromolecule biosynthetic process	biological_process	1.3784499300996107E-4	15	93	436	14467	NFATC2,TFDP1,GPRIN1,PAX3,NODAL,HNF4A,FOXH1,TRP73,LIF,SOX10,TRIM28,RUNX2,PROP1,HOXD13,TRP63
GO:0051093	negative regulation of developmental process	biological_process	1.5057597911968156E-4	14	93	377	14467	SKP2,CRHR2,GPRIN1,NF1,KRAS,NODAL,BMPR1A,FGF8,TRP73,LIF,PROP1,MSX1,NKX2-6,TRP63
GO:0010604	positive regulation of macromolecule metabolic process	biological_process	1.8004142116236554E-4	16	93	511	14467	NFATC2,TFDP1,GPRIN1,PAX3,NODAL,FGF8,HNF4A,FOXH1,TRP73,LIF,SOX10,TRIM28,RUNX2,PROP1,HOXD13,TRP63
GO:0031325	positive regulation of cellular metabolic process	biological_process	2.342645808503552E-4	16	93	521	14467	NFATC2,TFDP1,GPRIN1,PAX3,NODAL,NPM1,HNF4A,FOXH1,TRP73,LIF,SOX10,TRIM28,RUNX2,PROP1,HOXD13,TRP63
GO:0048646	anatomical structure formation involved in morphogenesis	biological_process	2.683749988478682E-4	13	93	335	14467	CRHR2,FGF3,NF1,PAX3,MMP2,RUNX1,NODAL,BMPR1A,FGF8,NEURL1A,FGFR2,TGFBR2,TRP63
GO:0009888	tissue development	biological_process	2.772732600435275E-4	17	93	598	14467	TFDP1,NF1,PAX3,KRAS,PKD1,NODAL,BMPR1A,FGF8,THRA,FOXH1,LIF,TRIM28,FGFR2,RUNX2,NKX2-6,TRP63,GNAS
GO:0010467	gene expression	biological_process	2.9222627985333205E-4	40	93	2850	14467	SKP2,NFATC2,TFDP1,GPRIN1,RBMXRT,EIF3D,PAX3,SF3A3,RUNX1,GSPT1,NODAL,FGF8,RNPS1,NPM1,HNF4A,THRA,SSRP1,HIP1,FOXH1,SNRPD1,TRP73,LIF,STRAP,SOX10,HAT1,TRIM28,NHP2,FOXN1,MMP14,EIF2S1,SYNCRIP,RUNX2,PROP1,NEUROD2,MSX1,TARDBP,SNRPA1,NKX2-6,HOXD13,TRP63
GO:0001501	skeletal system development	biological_process	3.2967932993084603E-4	12	93	284	14467	NF1,MMP2,RUNX1,PKD1,BMPR1A,THRA,FGFR2,RUNX2,TGFBR2,HOXD13,TRP63,GNAS
GO:0019222	regulation of metabolic process	biological_process	3.7175842451156953E-4	37	93	2525	14467	SKP2,NFATC2,TFDP1,GPRIN1,NF1,XPO1,PAX3,NTRK2,RUNX1,CHRNB2,NODAL,FGF8,NPM1,HNF4A,EGFR,THRA,SSRP1,HIP1,FOXH1,TRP73,LIF,STRAP,SOX10,HAT1,TRIM28,FOXN1,EIF2S1,PCNA,RUNX2,PROP1,NEUROD2,MSX1,TARDBP,NKX2-6,HOXD13,TRP63,GNAS
GO:0048523	negative regulation of cellular process	biological_process	5.007482164596762E-4	22	93	1027	14467	SKP2,GPRIN1,NF1,PAX3,KRAS,NODAL,BMPR1A,FGF8,NPM1,THRA,FOXH1,TRP73,LIF,STRAP,HAT1,TRIM28,RUNX2,PROP1,MSX1,BUB1B,NKX2-6,TRP63
GO:0007420	brain development	biological_process	5.912564929963207E-4	11	93	245	14467	CDK5R1,GPRIN1,NF1,CHRNB2,FGF8,TRP73,FGFR2,PROP1,MSX1,NKX2-6,TGFBR2
GO:0048519	negative regulation of biological process	biological_process	6.431010268887385E-4	23	93	1131	14467	SKP2,CRHR2,GPRIN1,NF1,PAX3,KRAS,NODAL,BMPR1A,FGF8,NPM1,THRA,FOXH1,TRP73,LIF,STRAP,HAT1,TRIM28,RUNX2,PROP1,MSX1,BUB1B,NKX2-6,TRP63
GO:0045944	positive regulation of transcription from RNA polymerase II promoter	biological_process	0.0010996165436305036	12	93	318	14467	NFATC2,GPRIN1,PAX3,NODAL,HNF4A,FOXH1,LIF,SOX10,RUNX2,PROP1,HOXD13,TRP63
GO:0051726	regulation of cell cycle	biological_process	0.0012439422605926577	10	93	211	14467	SKP2,XPO1,CDK4,FGF8,NPM1,NRAS,TRP73,LIF,BUB1B,TRP63
GO:0006357	regulation of transcription from RNA polymerase II promoter	biological_process	0.0015794750949835888	15	93	528	14467	NFATC2,GPRIN1,PAX3,NODAL,HNF4A,FOXH1,LIF,STRAP,SOX10,TRIM28,RUNX2,PROP1,MSX1,HOXD13,TRP63
GO:0043283	biopolymer metabolic process	biological_process	0.0021359096100848334	55	93	5069	14467	SKP2,PRKD2,NFATC2,TFDP1,GPRIN1,RBMXRT,EIF3D,XPO1,PAX3,SF3A3,UBA2,NTRK2,MMP2,RUNX1,GSPT1,NODAL,CDK4,BMPR1A,RNPS1,NPM1,HNF4A,CAMK4,EGFR,THRA,SSRP1,HIP1,FOXH1,CCT5,SNRPD1,TRP73,LIF,STRAP,SOX10,HAT1,TRIM28,FGFR2,NHP2,FOXN1,MMP14,EIF2S1,SYNCRIP,PCNA,PLAU,RUNX2,PROP1,NEUROD2,MSX1,TARDBP,BUB1B,SNRPA1,NKX2-6,TGFBR2,HOXD13,PARP1,TRP63
GO:0016070	RNA metabolic process	biological_process	0.0022912646007140487	34	93	2364	14467	NFATC2,TFDP1,GPRIN1,RBMXRT,PAX3,SF3A3,RUNX1,NODAL,RNPS1,NPM1,HNF4A,THRA,SSRP1,HIP1,FOXH1,SNRPD1,TRP73,LIF,STRAP,SOX10,HAT1,TRIM28,NHP2,FOXN1,SYNCRIP,RUNX2,PROP1,NEUROD2,MSX1,TARDBP,SNRPA1,NKX2-6,HOXD13,TRP63
GO:0043170	macromolecule metabolic process	biological_process	0.002450851066583679	56	93	5234	14467	SKP2,PRKD2,NFATC2,TFDP1,GPRIN1,RBMXRT,EIF3D,XPO1,PAX3,SF3A3,UBA2,NTRK2,MMP2,RUNX1,GSPT1,NODAL,CDK4,BMPR1A,FGF8,RNPS1,NPM1,HNF4A,CAMK4,EGFR,THRA,SSRP1,HIP1,FOXH1,CCT5,SNRPD1,TRP73,LIF,STRAP,SOX10,HAT1,TRIM28,FGFR2,NHP2,FOXN1,MMP14,EIF2S1,SYNCRIP,PCNA,PLAU,RUNX2,PROP1,NEUROD2,MSX1,TARDBP,BUB1B,SNRPA1,NKX2-6,TGFBR2,HOXD13,PARP1,TRP63
GO:0000059	protein import into nucleus, docking	biological_process	0.0025968025821964877	4	93	15	14467	IPO5,XPO1,CSE1L,KPNB1
GO:0009790	embryonic development	biological_process	0.002676295495545763	16	93	626	14467	NF1,PAX3,RUNX1,PKD1,NODAL,BMPR1A,FGF8,FOXH1,SOX10,FGFR2,MSX1,NKX2-6,TGFBR2,HOXD13,TRP63,GNAS
GO:0007270	nerve-nerve synaptic transmission	biological_process	0.00296820283692487	5	93	34	14467	GPRIN1,NF1,KRAS,CHRNB2,CAMK4
GO:0001568	blood vessel development	biological_process	0.003050567357105362	10	93	233	14467	CRHR2,NF1,NTRK2,MMP2,RUNX1,PKD1,FGF8,FGFR2,PROP1,TGFBR2
GO:0022008	neurogenesis	biological_process	0.0031613930493624115	14	93	486	14467	CDK5R1,GPRIN1,NF1,PAX3,NTRK2,RUNX1,CHRNB2,BMPR1A,FGF8,TRP73,LIF,SOX10,NEUROD2,WHRN
GO:0080090	regulation of primary metabolic process	biological_process	0.003219598038726341	34	93	2399	14467	NFATC2,TFDP1,GPRIN1,NF1,XPO1,PAX3,RUNX1,CHRNB2,NODAL,NPM1,HNF4A,EGFR,THRA,SSRP1,HIP1,FOXH1,TRP73,LIF,STRAP,SOX10,HAT1,TRIM28,FOXN1,EIF2S1,PCNA,RUNX2,PROP1,NEUROD2,MSX1,TARDBP,NKX2-6,HOXD13,TRP63,GNAS
GO:0006366	transcription from RNA polymerase II promoter	biological_process	0.0033443061473196374	15	93	561	14467	NFATC2,GPRIN1,PAX3,NODAL,HNF4A,FOXH1,LIF,STRAP,SOX10,TRIM28,RUNX2,PROP1,MSX1,HOXD13,TRP63
GO:0007167	enzyme linked receptor protein signaling pathway	biological_process	0.003416452423366736	11	93	293	14467	NTRK2,NODAL,BMPR1A,FGF8,EGFR,FOXH1,STRAP,FGFR2,RUNX2,MSX1,TGFBR2
GO:0001944	vasculature development	biological_process	0.003421344262998942	10	93	236	14467	CRHR2,NF1,NTRK2,MMP2,RUNX1,PKD1,FGF8,FGFR2,PROP1,TGFBR2
GO:0034960	cellular biopolymer metabolic process	biological_process	0.003575952180457435	54	93	4999	14467	SKP2,PRKD2,NFATC2,TFDP1,GPRIN1,RBMXRT,EIF3D,PAX3,SF3A3,UBA2,NTRK2,MMP2,RUNX1,GSPT1,NODAL,CDK4,BMPR1A,RNPS1,NPM1,HNF4A,CAMK4,EGFR,THRA,SSRP1,HIP1,FOXH1,CCT5,SNRPD1,TRP73,LIF,STRAP,SOX10,HAT1,TRIM28,FGFR2,NHP2,FOXN1,MMP14,EIF2S1,SYNCRIP,PCNA,PLAU,RUNX2,PROP1,NEUROD2,MSX1,TARDBP,BUB1B,SNRPA1,NKX2-6,TGFBR2,HOXD13,PARP1,TRP63
GO:0006913	nucleocytoplasmic transport	biological_process	0.0038954384891365513	7	93	98	14467	IPO5,NF1,XPO1,NPM1,CAMK4,CSE1L,KPNB1
GO:0008380	RNA splicing	biological_process	0.004117186857977242	9	93	188	14467	RBMXRT,SF3A3,RNPS1,NPM1,SNRPD1,STRAP,SYNCRIP,TARDBP,SNRPA1
GO:0051169	nuclear transport	biological_process	0.004170067870823614	7	93	99	14467	IPO5,NF1,XPO1,NPM1,CAMK4,CSE1L,KPNB1
GO:0022612	gland morphogenesis	biological_process	0.00448336514780972	4	93	17	14467	FGF8,EGFR,FGFR2,PROP1
GO:0065007	biological regulation	biological_process	0.0047489671811746055	65	93	6717	14467	SKP2,PRKD2,CRHR2,NFATC2,CLNS1A,TFDP1,SYT1,GPRIN1,ANK1,NF1,XPO1,PAX3,NTRK2,KCNJ6,RUNX1,KRAS,CHRNB2,PKD1,CASR,NODAL,CDK4,BMPR1A,FGF8,HTR1A,NPM1,NRAS,HNF4A,CAMK4,EGFR,THRA,SSRP1,HIP1,FOXH1,GNRHR,SYN2,TRP73,LIF,STRAP,SOX10,HAT1,TRIM28,FGFR2,CCKBR,CRHR1,MC5R,CHRNG,BRS3,FOXN1,EIF2S1,PCNA,PLAU,RUNX2,PROP1,NEUROD2,MSX1,TARDBP,BUB1B,NKX2-6,TGFBR2,HOXD13,PLCB1,PARP1,TRP63,FASL,GNAS
GO:0006139	nucleobase, nucleoside, nucleotide and nucleic acid metabolic process	biological_process	0.004755903426158568	39	93	3037	14467	NFATC2,TFDP1,GPRIN1,RBMXRT,IMPDH2,NF1,PAX3,SF3A3,RUNX1,NODAL,RNPS1,NPM1,HNF4A,THRA,SSRP1,HIP1,FOXH1,SNRPD1,TRP73,LIF,STRAP,SOX10,HAT1,TRIM28,NHP2,FOXN1,SYNCRIP,PCNA,RUNX2,PROP1,NEUROD2,MSX1,TARDBP,SNRPA1,NKX2-6,HOXD13,PARP1,TRP63,GNAS
GO:0051253	negative regulation of RNA metabolic process	biological_process	0.005519062604704571	10	93	249	14467	PAX3,NODAL,NPM1,FOXH1,STRAP,HAT1,TRIM28,PROP1,MSX1,TRP63
GO:0043009	chordate embryonic development	biological_process	0.005769653892909555	12	93	373	14467	NF1,PAX3,RUNX1,PKD1,NODAL,FGF8,SOX10,FGFR2,MSX1,NKX2-6,TGFBR2,GNAS
GO:0009792	embryonic development ending in birth or egg hatching	biological_process	0.00626177466567133	12	93	376	14467	NF1,PAX3,RUNX1,PKD1,NODAL,FGF8,SOX10,FGFR2,MSX1,NKX2-6,TGFBR2,GNAS
GO:0048853	forebrain morphogenesis	biological_process	0.006365721109987328	3	93	6	14467	NF1,FGF8,PROP1
GO:0010629	negative regulation of gene expression	biological_process	0.006438349689724927	11	93	313	14467	SKP2,PAX3,NODAL,THRA,FOXH1,STRAP,HAT1,TRIM28,PROP1,MSX1,TRP63
GO:0030900	forebrain development	biological_process	0.006725314918324359	8	93	150	14467	GPRIN1,NF1,CHRNB2,FGF8,TRP73,PROP1,MSX1,NKX2-6
GO:0048732	gland development	biological_process	0.007006373805537331	7	93	107	14467	NF1,FGF8,EGFR,FGFR2,PROP1,HOXD13,TRP63
GO:0051402	neuron apoptosis	biological_process	0.00708652221690158	6	93	70	14467	GPRIN1,NF1,KRAS,FGF8,TRP73,TRP63
GO:0044260	cellular macromolecule metabolic process	biological_process	0.0071829770002738115	54	93	5102	14467	SKP2,PRKD2,NFATC2,TFDP1,GPRIN1,RBMXRT,EIF3D,PAX3,SF3A3,UBA2,NTRK2,MMP2,RUNX1,GSPT1,NODAL,CDK4,BMPR1A,RNPS1,NPM1,HNF4A,CAMK4,EGFR,THRA,SSRP1,HIP1,FOXH1,CCT5,SNRPD1,TRP73,LIF,STRAP,SOX10,HAT1,TRIM28,FGFR2,NHP2,FOXN1,MMP14,EIF2S1,SYNCRIP,PCNA,PLAU,RUNX2,PROP1,NEUROD2,MSX1,TARDBP,BUB1B,SNRPA1,NKX2-6,TGFBR2,HOXD13,PARP1,TRP63
GO:0045934	negative regulation of nucleobase, nucleoside, nucleotide and nucleic acid metabolic process	biological_process	0.0074871347564595065	11	93	318	14467	PAX3,NODAL,NPM1,THRA,FOXH1,STRAP,HAT1,TRIM28,PROP1,MSX1,TRP63
GO:0043066	negative regulation of apoptosis	biological_process	0.00770534151489861	9	93	203	14467	SKP2,GPRIN1,KRAS,FGF8,TRP73,PROP1,MSX1,NKX2-6,TRP63
GO:0035295	tube development	biological_process	0.008018787129587705	9	93	204	14467	PAX3,BMPR1A,FGF8,FOXH1,FGFR2,MMP14,TGFBR2,HOXD13,TRP63
GO:0044238	primary metabolic process	biological_process	0.008314427240197108	61	93	6174	14467	SKP2,PRKD2,NFATC2,TFDP1,GPRIN1,RBMXRT,EIF3D,IMPDH2,NF1,XPO1,PAX3,SF3A3,UBA2,NTRK2,MMP2,KCNJ6,RUNX1,CHRNB2,GSPT1,NODAL,CDK4,BMPR1A,RNPS1,NPM1,HNF4A,CAMK4,EGFR,THRA,SSRP1,HIP1,FOXH1,CCT5,SNRPD1,TRP73,LIF,STRAP,SOX10,HAT1,TRIM28,FGFR2,NHP2,FOXN1,MMP14,EIF2S1,SYNCRIP,PCNA,PLAU,RUNX2,PROP1,NEUROD2,MSX1,TARDBP,BUB1B,SNRPA1,NKX2-6,TGFBR2,HOXD13,PLCB1,PARP1,TRP63,GNAS
GO:0048699	generation of neurons	biological_process	0.00837181375503751	13	93	456	14467	CDK5R1,GPRIN1,NF1,PAX3,NTRK2,RUNX1,CHRNB2,BMPR1A,FGF8,TRP73,LIF,NEUROD2,WHRN
GO:0002053	positive regulation of mesenchymal cell proliferation	biological_process	0.00899300203467466	4	93	20	14467	BMPR1A,FGFR2,TGFBR2,TRP63
GO:0031323	regulation of cellular metabolic process	biological_process	0.009213093619176209	33	93	2396	14467	NFATC2,TFDP1,GPRIN1,NF1,PAX3,RUNX1,CHRNB2,NODAL,NPM1,HNF4A,EGFR,THRA,SSRP1,HIP1,FOXH1,TRP73,LIF,STRAP,SOX10,HAT1,TRIM28,FOXN1,EIF2S1,PCNA,RUNX2,PROP1,NEUROD2,MSX1,TARDBP,NKX2-6,HOXD13,TRP63,GNAS
GO:0043069	negative regulation of programmed cell death	biological_process	0.009384429320233569	9	93	208	14467	SKP2,GPRIN1,KRAS,FGF8,TRP73,PROP1,MSX1,NKX2-6,TRP63
GO:0060548	negative regulation of cell death	biological_process	0.009755407499015725	9	93	209	14467	SKP2,GPRIN1,KRAS,FGF8,TRP73,PROP1,MSX1,NKX2-6,TRP63
GO:0010463	mesenchymal cell proliferation	biological_process	0.011054445741422267	4	93	21	14467	BMPR1A,FGFR2,TGFBR2,TRP63
GO:0010464	regulation of mesenchymal cell proliferation	biological_process	0.011054445741422267	4	93	21	14467	BMPR1A,FGFR2,TGFBR2,TRP63
GO:0060255	regulation of macromolecule metabolic process	biological_process	0.01145142538719794	33	93	2420	14467	SKP2,NFATC2,TFDP1,GPRIN1,XPO1,PAX3,RUNX1,NODAL,FGF8,NPM1,HNF4A,EGFR,THRA,SSRP1,HIP1,FOXH1,TRP73,LIF,STRAP,SOX10,HAT1,TRIM28,FOXN1,EIF2S1,PCNA,RUNX2,PROP1,NEUROD2,MSX1,TARDBP,NKX2-6,HOXD13,TRP63
GO:0031326	regulation of cellular biosynthetic process	biological_process	0.01254059396205242	31	93	2200	14467	NFATC2,TFDP1,GPRIN1,NF1,PAX3,RUNX1,NODAL,NPM1,HNF4A,THRA,SSRP1,HIP1,FOXH1,TRP73,LIF,STRAP,SOX10,HAT1,TRIM28,FOXN1,EIF2S1,PCNA,RUNX2,PROP1,NEUROD2,MSX1,TARDBP,NKX2-6,HOXD13,TRP63,GNAS
GO:0009889	regulation of biosynthetic process	biological_process	0.01301976639174424	31	93	2204	14467	NFATC2,TFDP1,GPRIN1,NF1,PAX3,RUNX1,NODAL,NPM1,HNF4A,THRA,SSRP1,HIP1,FOXH1,TRP73,LIF,STRAP,SOX10,HAT1,TRIM28,FOXN1,EIF2S1,PCNA,RUNX2,PROP1,NEUROD2,MSX1,TARDBP,NKX2-6,HOXD13,TRP63,GNAS
GO:0009987	cellular process	biological_process	0.013347565999573721	88	93	11293	14467	SKP2,PRKD2,CRHR2,NFATC2,CLNS1A,TFDP1,SYT1,FGF3,CDK5R1,GPRIN1,IPO5,ANK1,RBMXRT,EIF3D,IMPDH2,NF1,XPO1,PAX3,SF3A3,UBA2,NTRK2,MMP2,KCNJ6,RUNX1,KRAS,CHRNB2,GSPT1,PKD1,CASR,NODAL,CDK4,BMPR1A,FGF8,RNPS1,HTR1A,NPM1,NRAS,HNF4A,CAMK4,EGFR,THRA,SSRP1,HIP1,FOXH1,CSE1L,GNRHR,CCT5,SNRPD1,SYN2,NEURL1A,TRP73,GRIA2,CKS1B,LIF,STRAP,SOX10,HAT1,TRIM28,FGFR2,CCKBR,CRHR1,MC5R,NHP2,CHRNG,BRS3,FOXN1,MMP14,EIF2S1,SYNCRIP…
GO:0019219	regulation of nucleobase, nucleoside, nucleotide and nucleic acid metabolic process	biological_process	0.015145663546982855	30	93	2107	14467	NFATC2,TFDP1,GPRIN1,NF1,PAX3,RUNX1,NODAL,NPM1,HNF4A,THRA,SSRP1,HIP1,FOXH1,TRP73,LIF,STRAP,SOX10,HAT1,TRIM28,FOXN1,PCNA,RUNX2,PROP1,NEUROD2,MSX1,TARDBP,NKX2-6,HOXD13,TRP63,GNAS
GO:0007435	salivary gland morphogenesis	biological_process	0.017658195940758667	3	93	8	14467	FGF8,EGFR,FGFR2
GO:0010605	negative regulation of macromolecule metabolic process	biological_process	0.02359707437740448	12	93	429	14467	SKP2,PAX3,NODAL,NPM1,THRA,FOXH1,STRAP,HAT1,TRIM28,PROP1,MSX1,TRP63
GO:0010468	regulation of gene expression	biological_process	0.024589446126653373	30	93	2159	14467	SKP2,NFATC2,TFDP1,GPRIN1,PAX3,RUNX1,NODAL,FGF8,NPM1,HNF4A,THRA,SSRP1,HIP1,FOXH1,TRP73,LIF,STRAP,SOX10,HAT1,TRIM28,FOXN1,EIF2S1,RUNX2,PROP1,NEUROD2,MSX1,TARDBP,NKX2-6,HOXD13,TRP63
GO:0016481	negative regulation of transcription	biological_process	0.025759719816044368	10	93	297	14467	PAX3,NODAL,THRA,FOXH1,STRAP,HAT1,TRIM28,PROP1,MSX1,TRP63
GO:0007179	transforming growth factor beta receptor signaling pathway	biological_process	0.026696824128583374	6	93	88	14467	NODAL,BMPR1A,FOXH1,STRAP,MSX1,TGFBR2
GO:0006397	mRNA processing	biological_process	0.029451460178850117	9	93	240	14467	RBMXRT,SF3A3,RNPS1,NPM1,SNRPD1,STRAP,SYNCRIP,TARDBP,SNRPA1
GO:0007612	learning	biological_process	0.030484444578562135	5	93	54	14467	GPRIN1,NF1,KRAS,CHRNB2,NEUROD2
GO:0008542	visual learning	biological_process	0.031472287193967864	4	93	27	14467	GPRIN1,NF1,KRAS,CHRNB2
GO:0009892	negative regulation of metabolic process	biological_process	0.03616576486088328	12	93	448	14467	SKP2,PAX3,NODAL,NPM1,THRA,FOXH1,STRAP,HAT1,TRIM28,PROP1,MSX1,TRP63
GO:0001666	response to hypoxia	biological_process	0.03653754101679892	4	93	28	14467	NF1,MMP2,CHRNB2,PLAU
GO:0007632	visual behavior	biological_process	0.03653754101679892	4	93	28	14467	GPRIN1,NF1,KRAS,CHRNB2
GO:0045892	negative regulation of transcription, DNA-dependent	biological_process	0.036933386520986954	9	93	247	14467	PAX3,NODAL,FOXH1,STRAP,HAT1,TRIM28,PROP1,MSX1,TRP63
GO:0050794	regulation of cellular process	biological_process	0.03893334681737448	59	93	6122	14467	SKP2,PRKD2,CRHR2,NFATC2,TFDP1,GPRIN1,ANK1,NF1,XPO1,PAX3,NTRK2,RUNX1,KRAS,CHRNB2,PKD1,CASR,NODAL,CDK4,BMPR1A,FGF8,HTR1A,NPM1,NRAS,HNF4A,CAMK4,EGFR,THRA,SSRP1,HIP1,FOXH1,GNRHR,TRP73,LIF,STRAP,SOX10,HAT1,TRIM28,FGFR2,CCKBR,CRHR1,MC5R,BRS3,FOXN1,EIF2S1,PCNA,PLAU,RUNX2,PROP1,NEUROD2,MSX1,TARDBP,BUB1B,NKX2-6,TGFBR2,HOXD13,PLCB1,TRP63,FASL,GNAS
GO:0007268	synaptic transmission	biological_process	0.039087822129170044	8	93	191	14467	SYT1,GPRIN1,NF1,KRAS,CHRNB2,CAMK4,SYN2,GRIA2
GO:0007517	muscle organ development	biological_process	0.040574560088510236	8	93	192	14467	SCN8A,NF1,PAX3,KRAS,LIF,MSX1,NKX2-6,TRP63
GO:0051179	localization	biological_process	0.04079781060486327	34	93	2689	14467	CLNS1A,SYT1,SCN8A,CDK5R1,GPRIN1,IPO5,ANK1,NF1,XPO1,PAX3,NTRK2,KCNJ6,CHRNB2,PKD1,CASR,NODAL,NPM1,G3BP1,CAMK4,HIP1,CSE1L,SYN2,KCNJ9,NEURL1A,TRP73,GRIA2,KCNC1,LIF,CHRNG,MMP14,PCNA,PLAU,KCNQ2,KPNB1
GO:0007178	transmembrane receptor protein serine/threonine kinase signaling pathway	biological_process	0.041299332582747664	6	93	95	14467	NODAL,BMPR1A,FOXH1,STRAP,MSX1,TGFBR2
GO:0070482	response to oxygen levels	biological_process	0.042175657191412516	4	93	29	14467	NF1,MMP2,CHRNB2,PLAU
