# Supplementary material for: Tissue-Specific Functional Networks for Prioritizing Phenotype and Disease Genes
Source: PLoS Comput Biol. 2012 Sep 27;8(9):e1002694. doi: 10.1371/journal.pcbi.1002694 (PMC3459891; doi:10.1371/journal.pcbi.1002694)
Supplement: Dataset S3 — Functional enrichment of top 100 changed genes for each tissue-specific network. (ZIP) [file pcbi.1002694.s003.zip › enrichment_result/MA_0000023_global.txt]

GO:0048731	system development	biological_process	5.371867690263783E-12	42	88	1922	14467	CRHR2,NANOS2,FOXD3,HOXB7,GPRIN1,PAX3,BARX2,LMX1B,CHRNB2,FOXL1,FGF8,GDNF,DSPP,HOXB1,EGFR,IL3,DRD3,POU2F3,FOXH1,HOXA13,FSHB,LIF,PITX3,NKX3-2,WNT10B,SLC6A3,GSX1,NEUROD2,PROP1,ENAM,WNT1,DRD2,MESP1,GJA10,HOXD13,GDF11,CSF3,GHRHR,GNAS,PAX9,WNT3A,CFC1
GO:0048513	organ development	biological_process	5.7864585737826984E-11	37	88	1574	14467	CRHR2,NANOS2,FOXD3,HOXB7,GPRIN1,PAX3,BARX2,LMX1B,CHRNB2,FOXL1,FGF8,GDNF,HOXB1,EGFR,IL3,POU2F3,FOXH1,HOXA13,FSHB,LIF,PITX3,NKX3-2,WNT10B,SLC6A3,GSX1,PROP1,WNT1,DRD2,MESP1,HOXD13,GDF11,CSF3,GHRHR,GNAS,PAX9,WNT3A,CFC1
GO:0048856	anatomical structure development	biological_process	5.810337512263439E-11	42	88	2056	14467	CRHR2,NANOS2,FOXD3,HOXB7,GPRIN1,PAX3,BARX2,LMX1B,CHRNB2,FOXL1,FGF8,GDNF,DSPP,HOXB1,EGFR,IL3,DRD3,POU2F3,FOXH1,HOXA13,FSHB,LIF,PITX3,NKX3-2,WNT10B,SLC6A3,GSX1,NEUROD2,PROP1,ENAM,WNT1,DRD2,MESP1,GJA10,HOXD13,GDF11,CSF3,GHRHR,GNAS,PAX9,WNT3A,CFC1
GO:0007275	multicellular organismal development	biological_process	2.5005774572310442E-9	43	88	2402	14467	CRHR2,NANOS2,FOXD3,HOXB7,GPRIN1,PAX3,BARX2,LMX1B,CHRNB2,FOXL1,FGF8,GDNF,DSPP,HOXB1,EGFR,IL3,DRD3,POU2F3,FOXH1,HOXA13,FSHB,LIF,PITX3,NKX3-2,SEBOX,WNT10B,SLC6A3,GSX1,NEUROD2,PROP1,ENAM,WNT1,DRD2,MESP1,GJA10,HOXD13,GDF11,CSF3,GHRHR,GNAS,PAX9,WNT3A,CFC1
GO:0009893	positive regulation of metabolic process	biological_process	7.72502547783997E-9	21	88	540	14467	IL17A,IL9,GPRIN1,PAX3,BARX2,LMX1B,FGF8,HOXB1,HNF4A,IL3,POU2F3,FOXH1,HOXA13,IL5,LIF,PITX3,IL10,GSX1,PROP1,HOXD13,PAX9
GO:0010604	positive regulation of macromolecule metabolic process	biological_process	2.3812132147655568E-8	20	88	511	14467	IL17A,IL9,GPRIN1,PAX3,BARX2,LMX1B,FGF8,HOXB1,HNF4A,IL3,POU2F3,FOXH1,HOXA13,IL5,LIF,IL10,GSX1,PROP1,HOXD13,PAX9
GO:0032502	developmental process	biological_process	4.0399423374440764E-8	45	88	2840	14467	CRHR2,NANOS2,FOXD3,HOXB7,GPRIN1,PAX3,BARX2,LMX1B,CHRNB2,FOXL1,FGF8,GDNF,DSPP,HOXB1,EGFR,IL3,DRD3,POU2F3,FOXH1,HOXA13,SLC45A2,FSHB,LIF,PITX3,NKX3-2,SEBOX,IL10,WNT10B,SLC6A3,GSX1,NEUROD2,PROP1,ENAM,WNT1,DRD2,MESP1,GJA10,HOXD13,GDF11,CSF3,GHRHR,GNAS,PAX9,WNT3A,CFC1
GO:0048522	positive regulation of cellular process	biological_process	4.322578413792695E-8	27	88	1031	14467	IL17A,IL9,GPRIN1,PAX3,BARX2,LMX1B,CHRNB2,FGF8,HOXB1,HNF4A,EGFR,IL3,DRD3,POU2F3,FOXH1,HOXA13,IL5,LIF,PITX3,IL10,GSX1,PROP1,DRD2,HOXD13,GHRHR,GNAS,PAX9
GO:0007417	central nervous system development	biological_process	7.345018031769692E-8	16	88	316	14467	GPRIN1,PAX3,LMX1B,CHRNB2,FGF8,HOXB1,DRD3,PITX3,SLC6A3,GSX1,PROP1,WNT1,DRD2,GDF11,GHRHR,WNT3A
GO:0048518	positive regulation of biological process	biological_process	1.445005015113852E-7	28	88	1172	14467	IL17A,IL9,GPRIN1,PAX3,BARX2,LMX1B,CHRNB2,FGF8,HOXB1,HNF4A,EGFR,IL3,DRD3,POU2F3,FOXH1,HOXA13,IL5,LIF,PITX3,IL10,SLC6A3,GSX1,PROP1,DRD2,HOXD13,GHRHR,GNAS,PAX9
GO:0009891	positive regulation of biosynthetic process	biological_process	2.527238558127057E-7	18	88	457	14467	IL17A,IL9,GPRIN1,PAX3,BARX2,LMX1B,HOXB1,HNF4A,POU2F3,FOXH1,HOXA13,LIF,PITX3,IL10,GSX1,PROP1,HOXD13,PAX9
GO:0031325	positive regulation of cellular metabolic process	biological_process	2.7282457756462016E-7	19	88	521	14467	IL17A,IL9,GPRIN1,PAX3,BARX2,LMX1B,HOXB1,HNF4A,IL3,POU2F3,FOXH1,HOXA13,IL5,LIF,PITX3,GSX1,PROP1,HOXD13,PAX9
GO:0010628	positive regulation of gene expression	biological_process	2.9973661790012954E-7	17	88	403	14467	IL17A,GPRIN1,PAX3,BARX2,LMX1B,FGF8,HOXB1,HNF4A,IL3,POU2F3,FOXH1,HOXA13,LIF,GSX1,PROP1,HOXD13,PAX9
GO:0009653	anatomical structure morphogenesis	biological_process	5.189620530777437E-7	27	88	1151	14467	CRHR2,FOXD3,HOXB7,GPRIN1,PAX3,BARX2,LMX1B,CHRNB2,FOXL1,FGF8,GDNF,HOXB1,EGFR,HOXA13,LIF,NKX3-2,WNT10B,PROP1,WNT1,DRD2,MESP1,HOXD13,GDF11,GNAS,PAX9,WNT3A,CFC1
GO:0021536	diencephalon development	biological_process	6.442276366433388E-7	7	88	31	14467	CHRNB2,SLC6A3,GSX1,PROP1,WNT1,DRD2,GHRHR
GO:0045944	positive regulation of transcription from RNA polymerase II promoter	biological_process	8.281011073145019E-7	15	88	318	14467	IL17A,GPRIN1,PAX3,BARX2,LMX1B,HOXB1,HNF4A,POU2F3,FOXH1,HOXA13,LIF,GSX1,PROP1,HOXD13,PAX9
GO:0010557	positive regulation of macromolecule biosynthetic process	biological_process	1.0027824786675277E-6	17	88	436	14467	IL17A,IL9,GPRIN1,PAX3,BARX2,LMX1B,HOXB1,HNF4A,POU2F3,FOXH1,HOXA13,LIF,IL10,GSX1,PROP1,HOXD13,PAX9
GO:0048732	gland development	biological_process	1.0175854718876826E-6	10	88	107	14467	FGF8,EGFR,HOXA13,SLC6A3,GSX1,PROP1,DRD2,HOXD13,GHRHR,WNT3A
GO:0021984	adenohypophysis development	biological_process	1.046972642530992E-6	5	88	9	14467	SLC6A3,GSX1,PROP1,DRD2,GHRHR
GO:0019222	regulation of metabolic process	biological_process	1.1375570511863617E-6	40	88	2525	14467	IL17A,NANOS2,FOXD3,HOXB7,IL9,GPRIN1,PAX3,BARX2,LMX1B,CHRNB2,FOXL1,FGF8,HOXB1,HNF4A,EGFR,IL3,DRD3,POU2F3,SSRP1,FOXB1,FOXH1,HOXA13,IL5,LIF,PITX3,NKX3-2,SEBOX,IL10,SLC6A3,HTR1B,GSX1,NEUROD2,PROP1,DRD2,OLIG3,MESP1,HOXD13,GHRHR,GNAS,PAX9
GO:0032501	multicellular organismal process	biological_process	1.4121352616361862E-6	53	88	4218	14467	CRHR2,NANOS2,OLFR70,FOXD3,HOXB7,IL9,GPRIN1,SLC34A1,PAX3,BARX2,LMX1B,CHRNB2,FOXL1,FGF8,GDNF,DSPP,HOXB1,EGFR,IL3,DRD3,POU2F3,FOXH1,OLFR2,HOXA13,SLC45A2,FSHB,LIF,PITX3,NKX3-2,SEBOX,IL10,WNT10B,SLC6A3,CYP11B2,OLFR1264,GSX1,NEUROD2,PROP1,ENAM,WNT1,OLFR140,DRD2,MESP1,GJA10,HOXD13,GDF11,CSF3,GHRHR,OLFR544,GNAS,PAX9,WNT3A,CFC1
GO:0031328	positive regulation of cellular biosynthetic process	biological_process	1.9174503916322453E-6	17	88	455	14467	IL17A,IL9,GPRIN1,PAX3,BARX2,LMX1B,HOXB1,HNF4A,POU2F3,FOXH1,HOXA13,LIF,PITX3,GSX1,PROP1,HOXD13,PAX9
GO:0007420	brain development	biological_process	3.0464076138470035E-6	13	88	245	14467	GPRIN1,LMX1B,CHRNB2,FGF8,HOXB1,PITX3,SLC6A3,GSX1,PROP1,WNT1,DRD2,GHRHR,WNT3A
GO:0045893	positive regulation of transcription, DNA-dependent	biological_process	3.465345092111418E-6	15	88	353	14467	IL17A,GPRIN1,PAX3,BARX2,LMX1B,HOXB1,HNF4A,POU2F3,FOXH1,HOXA13,LIF,GSX1,PROP1,HOXD13,PAX9
GO:0051254	positive regulation of RNA metabolic process	biological_process	3.6012826626755636E-6	15	88	354	14467	IL17A,GPRIN1,PAX3,BARX2,LMX1B,HOXB1,HNF4A,POU2F3,FOXH1,HOXA13,LIF,GSX1,PROP1,HOXD13,PAX9
GO:0031323	regulation of cellular metabolic process	biological_process	3.845623745954769E-6	38	88	2396	14467	IL17A,NANOS2,FOXD3,HOXB7,IL9,GPRIN1,PAX3,BARX2,LMX1B,CHRNB2,FOXL1,HOXB1,HNF4A,EGFR,IL3,DRD3,POU2F3,SSRP1,FOXB1,FOXH1,HOXA13,IL5,LIF,PITX3,NKX3-2,SEBOX,SLC6A3,HTR1B,GSX1,NEUROD2,PROP1,DRD2,OLIG3,MESP1,HOXD13,GHRHR,GNAS,PAX9
GO:0003002	regionalization	biological_process	4.577480275470303E-6	12	88	206	14467	HOXB7,LMX1B,FGF8,GDNF,HOXB1,FOXH1,PROP1,WNT1,HOXD13,GDF11,WNT3A,CFC1
GO:0007389	pattern specification process	biological_process	1.0741135995548284E-5	13	88	272	14467	HOXB7,LMX1B,FGF8,GDNF,HOXB1,FOXH1,NKX3-2,PROP1,WNT1,HOXD13,GDF11,WNT3A,CFC1
GO:0080090	regulation of primary metabolic process	biological_process	1.5347956882107964E-5	37	88	2399	14467	IL17A,NANOS2,FOXD3,HOXB7,GPRIN1,PAX3,BARX2,LMX1B,CHRNB2,FOXL1,HOXB1,HNF4A,EGFR,IL3,DRD3,POU2F3,SSRP1,FOXB1,FOXH1,HOXA13,IL5,LIF,PITX3,NKX3-2,SEBOX,SLC6A3,HTR1B,GSX1,NEUROD2,PROP1,DRD2,OLIG3,MESP1,HOXD13,GHRHR,GNAS,PAX9
GO:0045941	positive regulation of transcription	biological_process	1.5783716540234317E-5	15	88	395	14467	IL17A,GPRIN1,PAX3,BARX2,LMX1B,HOXB1,HNF4A,POU2F3,FOXH1,HOXA13,LIF,GSX1,PROP1,HOXD13,PAX9
GO:0008283	cell proliferation	biological_process	1.780952319244938E-5	18	88	598	14467	NANOS2,PAX3,LMX1B,CHRNB2,FGF8,EGFR,IL3,CSE1L,FSHB,LIF,IL10,TYR,PLAU,DRD2,HOXD13,GDF11,GHRHR,WNT3A
GO:0030900	forebrain development	biological_process	2.740196111148134E-5	10	88	150	14467	GPRIN1,CHRNB2,FGF8,SLC6A3,GSX1,PROP1,WNT1,DRD2,GHRHR,WNT3A
GO:0045935	positive regulation of nucleobase, nucleoside, nucleotide and nucleic acid metabolic process	biological_process	2.9501009431803182E-5	15	88	414	14467	IL17A,GPRIN1,PAX3,BARX2,LMX1B,HOXB1,HNF4A,POU2F3,FOXH1,HOXA13,LIF,GSX1,PROP1,HOXD13,PAX9
GO:0009887	organ morphogenesis	biological_process	3.021247073643433E-5	20	88	771	14467	CRHR2,FOXD3,HOXB7,PAX3,BARX2,FOXL1,FGF8,GDNF,HOXB1,HOXA13,LIF,NKX3-2,WNT10B,PROP1,WNT1,MESP1,GDF11,GNAS,PAX9,WNT3A
GO:0007399	nervous system development	biological_process	3.58672985372787E-5	20	88	779	14467	GPRIN1,PAX3,LMX1B,CHRNB2,FGF8,GDNF,HOXB1,DRD3,LIF,PITX3,SLC6A3,GSX1,NEUROD2,PROP1,WNT1,DRD2,GJA10,GDF11,GHRHR,WNT3A
GO:0060255	regulation of macromolecule metabolic process	biological_process	7.100370160637587E-5	36	88	2420	14467	IL17A,NANOS2,FOXD3,HOXB7,IL9,GPRIN1,PAX3,BARX2,LMX1B,FOXL1,FGF8,HOXB1,HNF4A,EGFR,IL3,DRD3,POU2F3,SSRP1,FOXB1,FOXH1,HOXA13,IL5,LIF,PITX3,NKX3-2,SEBOX,IL10,GSX1,NEUROD2,PROP1,DRD2,OLIG3,MESP1,HOXD13,GHRHR,PAX9
GO:0009889	regulation of biosynthetic process	biological_process	8.356020311376849E-5	34	88	2204	14467	IL17A,NANOS2,FOXD3,HOXB7,IL9,GPRIN1,PAX3,BARX2,LMX1B,FOXL1,HOXB1,HNF4A,DRD3,POU2F3,SSRP1,FOXB1,FOXH1,HOXA13,LIF,PITX3,NKX3-2,SEBOX,IL10,HTR1B,GSX1,NEUROD2,PROP1,DRD2,OLIG3,MESP1,HOXD13,GHRHR,GNAS,PAX9
GO:0006357	regulation of transcription from RNA polymerase II promoter	biological_process	1.1482032188369139E-4	16	88	528	14467	IL17A,FOXD3,GPRIN1,PAX3,BARX2,LMX1B,HOXB1,HNF4A,POU2F3,FOXH1,HOXA13,LIF,GSX1,PROP1,HOXD13,PAX9
GO:0048598	embryonic morphogenesis	biological_process	1.437123670354168E-4	13	88	339	14467	HOXB7,PAX3,LMX1B,FGF8,HOXB1,HOXA13,NKX3-2,WNT1,MESP1,HOXD13,GNAS,WNT3A,CFC1
GO:0021983	pituitary gland development	biological_process	2.6146426506643873E-4	5	88	23	14467	SLC6A3,GSX1,PROP1,DRD2,GHRHR
GO:0006366	transcription from RNA polymerase II promoter	biological_process	2.6191446848944534E-4	16	88	561	14467	IL17A,FOXD3,GPRIN1,PAX3,BARX2,LMX1B,HOXB1,HNF4A,POU2F3,FOXH1,HOXA13,LIF,GSX1,PROP1,HOXD13,PAX9
GO:0031326	regulation of cellular biosynthetic process	biological_process	2.831940446216042E-4	33	88	2200	14467	IL17A,NANOS2,FOXD3,HOXB7,IL9,GPRIN1,PAX3,BARX2,LMX1B,FOXL1,HOXB1,HNF4A,DRD3,POU2F3,SSRP1,FOXB1,FOXH1,HOXA13,LIF,PITX3,NKX3-2,SEBOX,HTR1B,GSX1,NEUROD2,PROP1,DRD2,OLIG3,MESP1,HOXD13,GHRHR,GNAS,PAX9
GO:0048869	cellular developmental process	biological_process	3.7391306581797593E-4	27	88	1568	14467	NANOS2,FOXD3,HOXB7,GPRIN1,PAX3,BARX2,LMX1B,CHRNB2,FGF8,GDNF,EGFR,IL3,DRD3,POU2F3,LIF,PITX3,SEBOX,GSX1,NEUROD2,PROP1,WNT1,DRD2,GDF11,CSF3,GHRHR,GNAS,WNT3A
GO:0043279	response to alkaloid	biological_process	4.0890461985967767E-4	5	88	25	14467	GPRIN1,CHRNB2,DRD3,SLC6A3,DRD2
GO:0030154	cell differentiation	biological_process	5.51485012148954E-4	26	88	1495	14467	NANOS2,FOXD3,HOXB7,GPRIN1,PAX3,BARX2,LMX1B,CHRNB2,FGF8,GDNF,IL3,DRD3,POU2F3,LIF,PITX3,SEBOX,GSX1,NEUROD2,PROP1,WNT1,DRD2,GDF11,CSF3,GHRHR,GNAS,WNT3A
GO:0010468	regulation of gene expression	biological_process	6.244831014036882E-4	32	88	2159	14467	IL17A,NANOS2,FOXD3,HOXB7,GPRIN1,PAX3,BARX2,LMX1B,FOXL1,FGF8,HOXB1,HNF4A,IL3,DRD3,POU2F3,SSRP1,FOXB1,FOXH1,HOXA13,LIF,PITX3,NKX3-2,SEBOX,IL10,GSX1,NEUROD2,PROP1,DRD2,OLIG3,MESP1,HOXD13,PAX9
GO:0048699	generation of neurons	biological_process	6.808945418439777E-4	14	88	456	14467	GPRIN1,PAX3,LMX1B,CHRNB2,FGF8,GDNF,DRD3,LIF,PITX3,GSX1,NEUROD2,WNT1,DRD2,WNT3A
GO:0042220	response to cocaine	biological_process	6.955101924332002E-4	4	88	12	14467	CHRNB2,DRD3,SLC6A3,DRD2
GO:0014073	response to tropane	biological_process	6.955101924332002E-4	4	88	12	14467	CHRNB2,DRD3,SLC6A3,DRD2
GO:0014070	response to organic cyclic substance	biological_process	7.456098834551128E-4	5	88	28	14467	GPRIN1,CHRNB2,DRD3,SLC6A3,DRD2
GO:0015872	dopamine transport	biological_process	9.999631474230013E-4	4	88	13	14467	CHRNB2,DRD3,SLC6A3,DRD2
GO:0019219	regulation of nucleobase, nucleoside, nucleotide and nucleic acid metabolic process	biological_process	0.0012093048855531155	31	88	2107	14467	IL17A,FOXD3,HOXB7,GPRIN1,PAX3,BARX2,LMX1B,FOXL1,HOXB1,HNF4A,DRD3,POU2F3,SSRP1,FOXB1,FOXH1,HOXA13,LIF,PITX3,NKX3-2,SEBOX,HTR1B,GSX1,NEUROD2,PROP1,DRD2,OLIG3,MESP1,HOXD13,GHRHR,GNAS,PAX9
GO:0022008	neurogenesis	biological_process	0.001453357612412641	14	88	486	14467	GPRIN1,PAX3,LMX1B,CHRNB2,FGF8,GDNF,DRD3,LIF,PITX3,GSX1,NEUROD2,WNT1,DRD2,WNT3A
GO:0065007	biological regulation	biological_process	0.001633654203624549	63	88	6717	14467	IL17A,CRHR2,NANOS2,OLFR70,FOXD3,HOXB7,IL9,GPRIN1,PAX3,BARX2,KCNJ6,LMX1B,CHRNB2,FOXL1,FGF8,GDNF,CACNA1E,HOXB1,HNF4A,EGFR,IL3,DRD3,POU2F3,SSRP1,FOXB1,FOXH1,OLFR2,GNRHR,HOXA13,FSHR,IL5,LIF,CCR8,PITX3,NKX3-2,SEBOX,IL10,WNT10B,SLC6A3,SSTR1,CYP11B2,MC5R,CHRNG,BRS3,OLFR1264,PLAU,HTR1B,GSX1,NEUROD2,PROP1,WNT1,OLFR140,HTR5A,DRD2,OLIG3,MESP1,HOXD13,GDF11,GHRHR,OLFR544,GNAS,PAX9,WNT3A
GO:0042127	regulation of cell proliferation	biological_process	0.0018215625260629318	13	88	424	14467	NANOS2,PAX3,CHRNB2,FGF8,EGFR,IL3,LIF,IL10,PLAU,DRD2,HOXD13,GDF11,GHRHR
GO:0048468	cell development	biological_process	0.0024869675036024073	17	88	748	14467	GPRIN1,PAX3,BARX2,LMX1B,CHRNB2,FGF8,GDNF,DRD3,LIF,PITX3,GSX1,NEUROD2,WNT1,DRD2,GDF11,GHRHR,WNT3A
GO:0050794	regulation of cellular process	biological_process	0.002671605894607426	59	88	6122	14467	IL17A,CRHR2,NANOS2,OLFR70,FOXD3,HOXB7,IL9,GPRIN1,PAX3,BARX2,LMX1B,CHRNB2,FOXL1,FGF8,GDNF,HOXB1,HNF4A,EGFR,IL3,DRD3,POU2F3,SSRP1,FOXB1,FOXH1,OLFR2,GNRHR,HOXA13,FSHR,IL5,LIF,CCR8,PITX3,NKX3-2,SEBOX,IL10,WNT10B,SLC6A3,SSTR1,MC5R,BRS3,OLFR1264,PLAU,HTR1B,GSX1,NEUROD2,PROP1,WNT1,OLFR140,HTR5A,DRD2,OLIG3,MESP1,HOXD13,GDF11,GHRHR,OLFR544,GNAS,PAX9,WNT3A
GO:0009952	anterior/posterior pattern formation	biological_process	0.0031293695107773964	8	88	145	14467	HOXB7,HOXB1,FOXH1,WNT1,HOXD13,GDF11,WNT3A,CFC1
GO:0051937	catecholamine transport	biological_process	0.0032672046912593806	4	88	17	14467	CHRNB2,DRD3,SLC6A3,DRD2
GO:0008306	associative learning	biological_process	0.004181209030444744	4	88	18	14467	GPRIN1,CHRNB2,NEUROD2,DRD2
GO:0014072	response to isoquinoline alkaloid	biological_process	0.004897978523371196	3	88	6	14467	GPRIN1,DRD3,DRD2
GO:0043278	response to morphine	biological_process	0.004897978523371196	3	88	6	14467	GPRIN1,DRD3,DRD2
GO:0009790	embryonic development	biological_process	0.005685483417263964	15	88	626	14467	FOXD3,HOXB7,PAX3,LMX1B,FGF8,HOXB1,FOXH1,HOXA13,NKX3-2,WNT1,MESP1,HOXD13,GNAS,WNT3A,CFC1
GO:0050896	response to stimulus	biological_process	0.006534136887776725	30	88	2160	14467	IL17A,NANOS2,IFNA4,IL9,GPRIN1,CHRNB2,IL3,DRD3,POU2F3,SSRP1,EPX,SLC45A2,IL5,LIF,CCR8,PITX3,IL10,SLC6A3,CYP11B2,IFNA11,PLAU,HTR1B,NEUROD2,OLFR140,PRG3,DRD2,GJA10,CSF3,GHRHR,GNAS
GO:0015844	monoamine transport	biological_process	0.006558993795036604	4	88	20	14467	CHRNB2,DRD3,SLC6A3,DRD2
GO:0030182	neuron differentiation	biological_process	0.007843535346347815	12	88	411	14467	GPRIN1,PAX3,LMX1B,CHRNB2,GDNF,LIF,PITX3,GSX1,NEUROD2,WNT1,DRD2,WNT3A
GO:0007267	cell-cell signaling	biological_process	0.008337532812062105	11	88	344	14467	GPRIN1,CHRNB2,FOXL1,FGF8,GDNF,LIF,WNT10B,WNT1,DRD2,GHRHR,WNT3A
GO:0009058	biosynthetic process	biological_process	0.008482007760780366	39	88	3324	14467	IL17A,NANOS2,FOXD3,HOXB7,IL9,GPRIN1,PAX3,BARX2,LMX1B,FOXL1,HOXB1,HNF4A,DRD3,POU2F3,SSRP1,FOXB1,FOXH1,HOXA13,SLC45A2,LIF,PITX3,NKX3-2,SEBOX,IL10,SLC6A3,CYP11B2,TYR,HTR1B,GSX1,NEUROD2,PROP1,DRD2,OLIG3,MESP1,HOXD13,GHRHR,GNAS,PAX9,HSD17B3
GO:0060134	prepulse inhibition	biological_process	0.008533710973700186	3	88	7	14467	GPRIN1,SLC6A3,DRD2
GO:0050789	regulation of biological process	biological_process	0.01258747959268199	59	88	6376	14467	IL17A,CRHR2,NANOS2,OLFR70,FOXD3,HOXB7,IL9,GPRIN1,PAX3,BARX2,LMX1B,CHRNB2,FOXL1,FGF8,GDNF,HOXB1,HNF4A,EGFR,IL3,DRD3,POU2F3,SSRP1,FOXB1,FOXH1,OLFR2,GNRHR,HOXA13,FSHR,IL5,LIF,CCR8,PITX3,NKX3-2,SEBOX,IL10,WNT10B,SLC6A3,SSTR1,MC5R,BRS3,OLFR1264,PLAU,HTR1B,GSX1,NEUROD2,PROP1,WNT1,OLFR140,HTR5A,DRD2,OLIG3,MESP1,HOXD13,GDF11,GHRHR,OLFR544,GNAS,PAX9,WNT3A
GO:0014059	regulation of dopamine secretion	biological_process	0.013593815784507478	3	88	8	14467	CHRNB2,DRD3,DRD2
GO:0014046	dopamine secretion	biological_process	0.013593815784507478	3	88	8	14467	CHRNB2,DRD3,DRD2
GO:0010556	regulation of macromolecule biosynthetic process	biological_process	0.014486945211445324	29	88	2127	14467	IL17A,NANOS2,FOXD3,HOXB7,IL9,GPRIN1,PAX3,BARX2,LMX1B,FOXL1,HOXB1,HNF4A,POU2F3,SSRP1,FOXB1,FOXH1,HOXA13,LIF,PITX3,NKX3-2,SEBOX,IL10,GSX1,NEUROD2,PROP1,OLIG3,MESP1,HOXD13,PAX9
GO:0019933	cAMP-mediated signaling	biological_process	0.017579912204117504	5	88	52	14467	DRD3,HTR5A,DRD2,GHRHR,GNAS
GO:0050433	regulation of catecholamine secretion	biological_process	0.020300959805403213	3	88	9	14467	CHRNB2,DRD3,DRD2
GO:0007612	learning	biological_process	0.021188546219956323	5	88	54	14467	GPRIN1,CHRNB2,DRD3,NEUROD2,DRD2
GO:0030817	regulation of cAMP biosynthetic process	biological_process	0.021188546219956323	5	88	54	14467	DRD3,HTR1B,DRD2,GHRHR,GNAS
GO:0008542	visual learning	biological_process	0.02299852675174385	4	88	27	14467	GPRIN1,CHRNB2,DRD3,DRD2
GO:0019935	cyclic-nucleotide-mediated signaling	biological_process	0.023196378600554114	5	88	55	14467	DRD3,HTR5A,DRD2,GHRHR,GNAS
GO:0030814	regulation of cAMP metabolic process	biological_process	0.025349217819391236	5	88	56	14467	DRD3,HTR1B,DRD2,GHRHR,GNAS
GO:0007166	cell surface receptor linked signal transduction	biological_process	0.025966004696119486	31	88	2436	14467	CRHR2,OLFR70,GPRIN1,FOXL1,FGF8,GDNF,EGFR,IL3,DRD3,FOXH1,OLFR2,GNRHR,HOXA13,FSHR,CCR8,WNT10B,SSTR1,MC5R,BRS3,OLFR1264,HTR1B,PROP1,WNT1,OLFR140,HTR5A,DRD2,MESP1,GHRHR,OLFR544,GNAS,WNT3A
GO:0007632	visual behavior	biological_process	0.026707346229686395	4	88	28	14467	GPRIN1,CHRNB2,DRD3,DRD2
GO:0030808	regulation of nucleotide biosynthetic process	biological_process	0.030119086100273192	5	88	58	14467	DRD3,HTR1B,DRD2,GHRHR,GNAS
GO:0030802	regulation of cyclic nucleotide biosynthetic process	biological_process	0.030119086100273192	5	88	58	14467	DRD3,HTR1B,DRD2,GHRHR,GNAS
GO:0006171	cAMP biosynthetic process	biological_process	0.032751191886366236	5	88	59	14467	DRD3,HTR1B,DRD2,GHRHR,GNAS
GO:0030799	regulation of cyclic nucleotide metabolic process	biological_process	0.038548915132866436	5	88	61	14467	DRD3,HTR1B,DRD2,GHRHR,GNAS
GO:0035270	endocrine system development	biological_process	0.04173079027078033	5	88	62	14467	SLC6A3,GSX1,PROP1,DRD2,GHRHR
GO:0006140	regulation of nucleotide metabolic process	biological_process	0.04173079027078033	5	88	62	14467	DRD3,HTR1B,DRD2,GHRHR,GNAS
GO:0032922	circadian regulation of gene expression	biological_process	0.04174078640118747	2	88	2	14467	DRD3,DRD2
GO:0046058	cAMP metabolic process	biological_process	0.04870268527963117	5	88	64	14467	DRD3,HTR1B,DRD2,GHRHR,GNAS
