# Supplementary material for: Tissue-Specific Functional Networks for Prioritizing Phenotype and Disease Genes
Source: PLoS Comput Biol. 2012 Sep 27;8(9):e1002694. doi: 10.1371/journal.pcbi.1002694 (PMC3459891; doi:10.1371/journal.pcbi.1002694)
Supplement: Dataset S3 — Functional enrichment of top 100 changed genes for each tissue-specific network. (ZIP) [file pcbi.1002694.s003.zip › enrichment_result/MA_0000025_global.txt]

GO:0048513	organ development	biological_process	2.363120795683946E-13	42	96	1574	14467	SLC1A2,GNAQ,CRHR2,TFDP1,SCN8A,FGF3,CDK5R1,GPRIN1,ANK1,ERCC2,NF1,PAX3,NTRK2,MMP2,RUNX1,KRAS,CHRNB2,PKD1,NODAL,BMPR1A,OVOL1,EGFR,THRA,FOXH1,PBX1,TRP73,PAX6,TRIM28,FGFR2,MMP14,RUNX2,MSX1,NR2F2,DRD2,NKX2-6,TGFBR2,ACVRL1,TGFA,TRP63,FASL,WNT3A,GNAS
GO:0009653	anatomical structure morphogenesis	biological_process	6.379858785470413E-13	36	96	1151	14467	GNAQ,CRHR2,FGF3,CDK5R1,GPRIN1,ERCC2,NF1,PAX3,NTRK2,MMP2,RUNX1,CHRNB2,PKD1,NODAL,BMPR1A,NTRK3,EGFR,THRA,PBX1,NEURL1A,TRP73,PAX6,TRIM28,FGFR2,MMP14,RUNX2,MSX1,NR2F2,DRD2,TGFBR2,ACVRL1,TGFA,TRP63,FASL,WNT3A,GNAS
GO:0048731	system development	biological_process	1.5863485689664943E-12	45	96	1922	14467	SLC1A2,GNAQ,CRHR2,TFDP1,SCN8A,FGF3,CDK5R1,GPRIN1,ANK1,ERCC2,NF1,PAX3,SIM1,NTRK2,MMP2,RUNX1,KRAS,CHRNB2,PKD1,NODAL,BMPR1A,NTRK3,OVOL1,EGFR,THRA,FOXH1,PBX1,TRP73,PAX6,TRIM28,FGFR2,MMP14,RUNX2,NEUROD2,MSX1,NR2F2,DRD2,NKX2-6,TGFBR2,ACVRL1,TGFA,TRP63,FASL,WNT3A,GNAS
GO:0048856	anatomical structure development	biological_process	3.5765912722344163E-12	46	96	2056	14467	SLC1A2,GNAQ,CRHR2,TFDP1,SCN8A,FGF3,CDK5R1,GPRIN1,ANK1,ERCC2,NF1,PAX3,SIM1,NTRK2,MMP2,RUNX1,KRAS,CHRNB2,PKD1,NODAL,BMPR1A,NTRK3,OVOL1,EGFR,THRA,FOXH1,PBX1,NEURL1A,TRP73,PAX6,TRIM28,FGFR2,MMP14,RUNX2,NEUROD2,MSX1,NR2F2,DRD2,NKX2-6,TGFBR2,ACVRL1,TGFA,TRP63,FASL,WNT3A,GNAS
GO:0008283	cell proliferation	biological_process	1.1386335354092079E-11	26	96	598	14467	FGF3,ERCC2,NF1,PAX3,KRAS,CHRNB2,NODAL,CDK4,BMPR1A,NPM1,EGFR,CSE1L,PBX1,PAX6,FGFR2,TYR,FOXN1,PLAU,RUNX2,MSX1,DRD2,NKX2-6,TGFBR2,TGFA,TRP63,WNT3A
GO:0007275	multicellular organismal development	biological_process	5.102170909342292E-11	48	96	2402	14467	SLC1A2,GNAQ,CRHR2,TFDP1,SCN8A,FGF3,CDK5R1,GPRIN1,GNRH1,ANK1,ERCC2,NF1,PAX3,SIM1,NTRK2,MMP2,RUNX1,KRAS,CHRNB2,PKD1,NODAL,BMPR1A,NTRK3,OVOL1,EGFR,THRA,FOXH1,PBX1,TRP73,PAX6,TRIM28,FGFR2,MMP14,FOXN1,RUNX2,NEUROD2,MSX1,NR2F2,DRD2,NKX2-6,TGFBR2,ACVRL1,TGFA,TRP63,MDFI,FASL,WNT3A,GNAS
GO:0032502	developmental process	biological_process	1.5881390512548598E-9	50	96	2840	14467	SKP2,SLC1A2,GNAQ,CRHR2,TFDP1,SCN8A,FGF3,CDK5R1,GPRIN1,GNRH1,ANK1,ERCC2,NF1,PAX3,SIM1,NTRK2,MMP2,RUNX1,KRAS,CHRNB2,PKD1,NODAL,BMPR1A,NTRK3,OVOL1,EGFR,THRA,FOXH1,PBX1,NEURL1A,TRP73,PAX6,TRIM28,FGFR2,MMP14,FOXN1,RUNX2,NEUROD2,MSX1,NR2F2,DRD2,NKX2-6,TGFBR2,ACVRL1,TGFA,TRP63,MDFI,FASL,WNT3A,GNAS
GO:0008284	positive regulation of cell proliferation	biological_process	1.914635394627087E-9	16	96	224	14467	NF1,PAX3,KRAS,CHRNB2,NODAL,BMPR1A,NPM1,EGFR,PBX1,PAX6,FGFR2,RUNX2,DRD2,NKX2-6,TGFBR2,TRP63
GO:0048468	cell development	biological_process	2.066387122461683E-9	26	96	748	14467	GNAQ,CDK5R1,GPRIN1,ANK1,ERCC2,NF1,PAX3,NTRK2,RUNX1,CHRNB2,NODAL,BMPR1A,NTRK3,PBX1,NEURL1A,TRP73,PAX6,TRIM28,RUNX2,NEUROD2,NR2F2,DRD2,NKX2-6,TRP63,FASL,WNT3A
GO:0007417	central nervous system development	biological_process	3.1421130654749645E-9	18	96	316	14467	SLC1A2,GNAQ,CDK5R1,GPRIN1,ERCC2,NF1,PAX3,RUNX1,CHRNB2,TRP73,PAX6,FGFR2,MSX1,NR2F2,DRD2,NKX2-6,TGFBR2,WNT3A
GO:0009887	organ morphogenesis	biological_process	4.112320434252174E-9	26	96	771	14467	CRHR2,FGF3,ERCC2,NF1,PAX3,NTRK2,MMP2,RUNX1,PKD1,NODAL,BMPR1A,THRA,PBX1,TRP73,PAX6,FGFR2,RUNX2,MSX1,NR2F2,TGFBR2,ACVRL1,TGFA,TRP63,FASL,WNT3A,GNAS
GO:0007399	nervous system development	biological_process	3.4667566591975786E-8	25	96	779	14467	SLC1A2,GNAQ,CDK5R1,GPRIN1,ERCC2,NF1,PAX3,SIM1,NTRK2,RUNX1,CHRNB2,BMPR1A,NTRK3,PBX1,TRP73,PAX6,FGFR2,NEUROD2,MSX1,NR2F2,DRD2,NKX2-6,TGFBR2,TRP63,WNT3A
GO:0048869	cellular developmental process	biological_process	3.978576414405752E-8	35	96	1568	14467	GNAQ,FGF3,CDK5R1,GPRIN1,ANK1,ERCC2,NF1,PAX3,SIM1,NTRK2,RUNX1,KRAS,CHRNB2,NODAL,BMPR1A,NTRK3,EGFR,PBX1,NEURL1A,TRP73,PAX6,TRIM28,FGFR2,FOXN1,RUNX2,NEUROD2,NR2F2,DRD2,NKX2-6,TGFBR2,TRP63,MDFI,FASL,WNT3A,GNAS
GO:0042127	regulation of cell proliferation	biological_process	4.776432845298043E-8	19	96	424	14467	NF1,PAX3,KRAS,CHRNB2,NODAL,CDK4,BMPR1A,NPM1,EGFR,PBX1,PAX6,FGFR2,PLAU,RUNX2,MSX1,DRD2,NKX2-6,TGFBR2,TRP63
GO:0030154	cell differentiation	biological_process	5.172788353853313E-8	34	96	1495	14467	GNAQ,FGF3,CDK5R1,GPRIN1,ANK1,ERCC2,NF1,PAX3,SIM1,NTRK2,RUNX1,KRAS,CHRNB2,NODAL,BMPR1A,NTRK3,PBX1,NEURL1A,TRP73,PAX6,TRIM28,FGFR2,FOXN1,RUNX2,NEUROD2,NR2F2,DRD2,NKX2-6,TGFBR2,TRP63,MDFI,FASL,WNT3A,GNAS
GO:0007420	brain development	biological_process	9.221150078785502E-8	15	96	245	14467	SLC1A2,GNAQ,CDK5R1,GPRIN1,NF1,CHRNB2,TRP73,PAX6,FGFR2,MSX1,NR2F2,DRD2,NKX2-6,TGFBR2,WNT3A
GO:0050793	regulation of developmental process	biological_process	2.7160970690210245E-7	25	96	858	14467	SKP2,GNAQ,CRHR2,GPRIN1,ERCC2,NF1,RUNX1,KRAS,CHRNB2,NODAL,BMPR1A,NTRK3,PBX1,TRP73,PAX6,FGFR2,RUNX2,MSX1,DRD2,NKX2-6,TGFBR2,TRP63,FASL,WNT3A,GNAS
GO:0009888	tissue development	biological_process	3.5902591453856065E-7	21	96	598	14467	TFDP1,ERCC2,NF1,PAX3,KRAS,PKD1,NODAL,BMPR1A,OVOL1,THRA,FOXH1,PBX1,PAX6,TRIM28,FGFR2,RUNX2,NR2F2,NKX2-6,TRP63,WNT3A,GNAS
GO:0030900	forebrain development	biological_process	3.971169316926247E-7	12	96	150	14467	SLC1A2,GNAQ,GPRIN1,NF1,CHRNB2,TRP73,PAX6,MSX1,NR2F2,DRD2,NKX2-6,WNT3A
GO:0048646	anatomical structure formation involved in morphogenesis	biological_process	8.01950623996976E-7	16	96	335	14467	CRHR2,FGF3,ERCC2,NF1,PAX3,MMP2,RUNX1,NODAL,BMPR1A,NEURL1A,FGFR2,TGFBR2,ACVRL1,TGFA,TRP63,WNT3A
GO:0048518	positive regulation of biological process	biological_process	1.6321325503430544E-6	28	96	1172	14467	SLC1A2,NFATC2,TFDP1,GPRIN1,NF1,PAX3,RUNX1,KRAS,CHRNB2,NODAL,BMPR1A,NTRK3,NPM1,HNF4A,EGFR,FOXH1,PBX1,TRP73,PAX6,TRIM28,FGFR2,RUNX2,DRD2,NKX2-6,TGFBR2,TRP63,FASL,GNAS
GO:0048522	positive regulation of cellular process	biological_process	2.429196978206129E-6	26	96	1031	14467	NFATC2,TFDP1,GPRIN1,NF1,PAX3,KRAS,CHRNB2,NODAL,BMPR1A,NTRK3,NPM1,HNF4A,EGFR,FOXH1,PBX1,TRP73,PAX6,TRIM28,FGFR2,RUNX2,DRD2,NKX2-6,TGFBR2,TRP63,FASL,GNAS
GO:0032501	multicellular organismal process	biological_process	3.090982456077116E-6	56	96	4218	14467	SLC1A2,GNAQ,CRHR2,RHO,NFATC2,TFDP1,SYT1,SCN8A,FGF3,CDK5R1,GPRIN1,GNRH1,ANK1,ERCC2,NF1,PAX3,SIM1,NTRK2,MMP2,RUNX1,KRAS,CHRNB2,PKD1,NODAL,BMPR1A,NTRK3,CAMK4,OVOL1,EGFR,THRA,FOXH1,PBX1,NEURL1A,TRP73,GRIA2,PAX6,ATP7B,TRIM28,FGFR2,MMP14,FOXN1,RUNX2,NEUROD2,MSX1,NR2F2,DRD2,SLC6A2,NKX2-6,TGFBR2,ACVRL1,TGFA,TRP63,MDFI,FASL,WNT3A,GNAS
GO:0022008	neurogenesis	biological_process	3.566930834639446E-6	18	96	486	14467	GNAQ,CDK5R1,GPRIN1,ERCC2,NF1,PAX3,NTRK2,RUNX1,CHRNB2,BMPR1A,NTRK3,PBX1,TRP73,PAX6,NEUROD2,NR2F2,DRD2,WNT3A
GO:0045595	regulation of cell differentiation	biological_process	4.852827284220209E-6	15	96	326	14467	GNAQ,GPRIN1,NF1,CHRNB2,NODAL,BMPR1A,NTRK3,PBX1,PAX6,RUNX2,DRD2,TGFBR2,TRP63,WNT3A,GNAS
GO:0010926	anatomical structure formation	biological_process	5.582339499046455E-6	22	96	767	14467	CRHR2,FGF3,GPRIN1,ERCC2,NF1,PAX3,MMP2,RUNX1,CHRNB2,NODAL,BMPR1A,NPM1,CSE1L,NEURL1A,FGFR2,TGFBR2,ACVRL1,TGFA,TRP63,KPNB1,WNT3A,NAP1L1
GO:0001501	skeletal system development	biological_process	7.037854471680811E-6	14	96	284	14467	GNAQ,ERCC2,NF1,MMP2,RUNX1,PKD1,BMPR1A,THRA,PBX1,FGFR2,RUNX2,TGFBR2,TRP63,GNAS
GO:0019222	regulation of metabolic process	biological_process	8.195107819778222E-6	41	96	2525	14467	SKP2,RBL1,GNAQ,NFATC2,TFDP1,GPRIN1,GNRH1,ERCC2,NF1,PAX3,SIM1,NTRK2,RUNX1,CHRNB2,NODAL,NPM1,HNF4A,OVOL1,EGFR,THRA,SSRP1,FOXH1,PBX1,TRP73,STRAP,PAX6,TRIM28,OPRM1,EIF2S1,FOXN1,PCNA,RUNX2,NEUROD2,MSX1,TARDBP,ELK4,NR2F2,DRD2,NKX2-6,TRP63,GNAS
GO:0048699	generation of neurons	biological_process	9.485176157160685E-6	17	96	456	14467	GNAQ,CDK5R1,GPRIN1,NF1,PAX3,NTRK2,RUNX1,CHRNB2,BMPR1A,NTRK3,PBX1,TRP73,PAX6,NEUROD2,NR2F2,DRD2,WNT3A
GO:0007507	heart development	biological_process	1.4966948725101679E-5	12	96	206	14467	GNAQ,NF1,PAX3,PKD1,NODAL,BMPR1A,FOXH1,FGFR2,MSX1,NKX2-6,TGFBR2,WNT3A
GO:0043009	chordate embryonic development	biological_process	2.9678070103308086E-5	15	96	373	14467	ERCC2,NF1,PAX3,RUNX1,PKD1,NODAL,PBX1,PAX6,FGFR2,MSX1,NKX2-6,TGFBR2,ACVRL1,WNT3A,GNAS
GO:0009790	embryonic development	biological_process	3.125367683734885E-5	19	96	626	14467	GNAQ,ERCC2,NF1,PAX3,RUNX1,PKD1,NODAL,BMPR1A,FOXH1,PBX1,PAX6,FGFR2,MSX1,NKX2-6,TGFBR2,ACVRL1,TRP63,WNT3A,GNAS
GO:0009792	embryonic development ending in birth or egg hatching	biological_process	3.301065918657329E-5	15	96	376	14467	ERCC2,NF1,PAX3,RUNX1,PKD1,NODAL,PBX1,PAX6,FGFR2,MSX1,NKX2-6,TGFBR2,ACVRL1,WNT3A,GNAS
GO:0007632	visual behavior	biological_process	3.3076398330112695E-5	6	96	28	14467	SLC1A2,GPRIN1,NF1,KRAS,CHRNB2,DRD2
GO:0048523	negative regulation of cellular process	biological_process	5.1954302233433956E-5	24	96	1027	14467	SKP2,RBL1,GPRIN1,ERCC2,NF1,PAX3,KRAS,NODAL,BMPR1A,NPM1,OVOL1,THRA,FOXH1,PBX1,TRP73,STRAP,PAX6,TRIM28,RUNX2,MSX1,NR2F2,DRD2,NKX2-6,TRP63
GO:0048519	negative regulation of biological process	biological_process	7.507453142999801E-5	25	96	1131	14467	SKP2,RBL1,CRHR2,GPRIN1,ERCC2,NF1,PAX3,KRAS,NODAL,BMPR1A,NPM1,OVOL1,THRA,FOXH1,PBX1,TRP73,STRAP,PAX6,TRIM28,RUNX2,MSX1,NR2F2,DRD2,NKX2-6,TRP63
GO:0007267	cell-cell signaling	biological_process	7.903955161682721E-5	14	96	344	14467	SYT1,FGF3,GPRIN1,ERCC2,NF1,NTRK2,KRAS,CHRNB2,CAMK4,GRIA2,FGFR2,DRD2,TRP63,WNT3A
GO:0031323	regulation of cellular metabolic process	biological_process	7.950606193901527E-5	38	96	2396	14467	RBL1,GNAQ,NFATC2,TFDP1,GPRIN1,ERCC2,NF1,PAX3,SIM1,RUNX1,CHRNB2,NODAL,NPM1,HNF4A,OVOL1,EGFR,THRA,SSRP1,FOXH1,PBX1,TRP73,STRAP,PAX6,TRIM28,OPRM1,EIF2S1,FOXN1,PCNA,RUNX2,NEUROD2,MSX1,TARDBP,ELK4,NR2F2,DRD2,NKX2-6,TRP63,GNAS
GO:0080090	regulation of primary metabolic process	biological_process	8.226147383616356E-5	38	96	2399	14467	RBL1,GNAQ,NFATC2,TFDP1,GPRIN1,ERCC2,NF1,PAX3,SIM1,RUNX1,CHRNB2,NODAL,NPM1,HNF4A,OVOL1,EGFR,THRA,SSRP1,FOXH1,PBX1,TRP73,STRAP,PAX6,TRIM28,OPRM1,EIF2S1,FOXN1,PCNA,RUNX2,NEUROD2,MSX1,TARDBP,ELK4,NR2F2,DRD2,NKX2-6,TRP63,GNAS
GO:0031326	regulation of cellular biosynthetic process	biological_process	9.694068872018057E-5	36	96	2200	14467	RBL1,GNAQ,NFATC2,TFDP1,GPRIN1,ERCC2,NF1,PAX3,SIM1,RUNX1,NODAL,NPM1,HNF4A,OVOL1,THRA,SSRP1,FOXH1,PBX1,TRP73,STRAP,PAX6,TRIM28,OPRM1,EIF2S1,FOXN1,PCNA,RUNX2,NEUROD2,MSX1,TARDBP,ELK4,NR2F2,DRD2,NKX2-6,TRP63,GNAS
GO:0009889	regulation of biosynthetic process	biological_process	1.0162044390395092E-4	36	96	2204	14467	RBL1,GNAQ,NFATC2,TFDP1,GPRIN1,ERCC2,NF1,PAX3,SIM1,RUNX1,NODAL,NPM1,HNF4A,OVOL1,THRA,SSRP1,FOXH1,PBX1,TRP73,STRAP,PAX6,TRIM28,OPRM1,EIF2S1,FOXN1,PCNA,RUNX2,NEUROD2,MSX1,TARDBP,ELK4,NR2F2,DRD2,NKX2-6,TRP63,GNAS
GO:0019219	regulation of nucleobase, nucleoside, nucleotide and nucleic acid metabolic process	biological_process	1.1123255615053935E-4	35	96	2107	14467	RBL1,GNAQ,NFATC2,TFDP1,GPRIN1,ERCC2,NF1,PAX3,SIM1,RUNX1,NODAL,NPM1,HNF4A,OVOL1,THRA,SSRP1,FOXH1,PBX1,TRP73,STRAP,PAX6,TRIM28,OPRM1,FOXN1,PCNA,RUNX2,NEUROD2,MSX1,TARDBP,ELK4,NR2F2,DRD2,NKX2-6,TRP63,GNAS
GO:0007270	nerve-nerve synaptic transmission	biological_process	1.1435314176919546E-4	6	96	34	14467	GPRIN1,NF1,KRAS,CHRNB2,CAMK4,DRD2
GO:0009416	response to light stimulus	biological_process	1.4402021729992065E-4	8	96	87	14467	SLC1A2,RHO,GPRIN1,ERCC2,NF1,KRAS,CHRNB2,DRD2
GO:0051093	negative regulation of developmental process	biological_process	2.4435431696752196E-4	14	96	377	14467	SKP2,CRHR2,GPRIN1,ERCC2,NF1,KRAS,NODAL,BMPR1A,PBX1,TRP73,PAX6,MSX1,NKX2-6,TRP63
GO:0021537	telencephalon development	biological_process	2.513609590408277E-4	7	96	63	14467	SLC1A2,GPRIN1,NF1,TRP73,PAX6,DRD2,WNT3A
GO:0010467	gene expression	biological_process	2.827287100844116E-4	41	96	2850	14467	SKP2,RBL1,NFATC2,TFDP1,GPRIN1,GNRH1,RBMXRT,ERCC2,PAX3,SF3A3,SIM1,RUNX1,GSPT1,NODAL,RNPS1,NPM1,HNF4A,OVOL1,THRA,SSRP1,FOXH1,SNRPD1,PBX1,TRP73,STRAP,PAX6,TRIM28,EIF2S1,MMP14,FOXN1,SYNCRIP,RUNX2,NEUROD2,MSX1,TARDBP,ELK4,SNRPA1,NR2F2,DRD2,NKX2-6,TRP63
GO:0006357	regulation of transcription from RNA polymerase II promoter	biological_process	4.762547485439172E-4	16	96	528	14467	RBL1,NFATC2,GPRIN1,PAX3,NODAL,HNF4A,OVOL1,FOXH1,PBX1,STRAP,PAX6,TRIM28,RUNX2,MSX1,NR2F2,TRP63
GO:0001568	blood vessel development	biological_process	5.361009665894886E-4	11	96	233	14467	CRHR2,NF1,NTRK2,MMP2,RUNX1,PKD1,FGFR2,NR2F2,TGFBR2,ACVRL1,TGFA
GO:0006139	nucleobase, nucleoside, nucleotide and nucleic acid metabolic process	biological_process	5.590836270369353E-4	42	96	3037	14467	RBL1,GNAQ,NFATC2,TFDP1,GPRIN1,RBMXRT,ERCC2,NF1,PAX3,SF3A3,SIM1,RUNX1,NODAL,RNPS1,NPM1,HNF4A,OVOL1,THRA,SSRP1,FOXH1,SNRPD1,PBX1,TRP73,STRAP,PAX6,ATP7B,TRIM28,OPRM1,FOXN1,PCNA,SYNCRIP,RUNX2,NEUROD2,MSX1,TARDBP,ELK4,SNRPA1,NR2F2,DRD2,NKX2-6,TRP63,GNAS
GO:0001944	vasculature development	biological_process	6.090190166600294E-4	11	96	236	14467	CRHR2,NF1,NTRK2,MMP2,RUNX1,PKD1,FGFR2,NR2F2,TGFBR2,ACVRL1,TGFA
GO:0030182	neuron differentiation	biological_process	6.956250597181916E-4	14	96	411	14467	GNAQ,CDK5R1,GPRIN1,PAX3,NTRK2,RUNX1,CHRNB2,NTRK3,PBX1,TRP73,PAX6,NEUROD2,DRD2,WNT3A
GO:0007167	enzyme linked receptor protein signaling pathway	biological_process	7.066385096088404E-4	12	96	293	14467	NTRK2,NODAL,BMPR1A,NTRK3,EGFR,FOXH1,STRAP,FGFR2,RUNX2,MSX1,TGFBR2,ACVRL1
GO:0048732	gland development	biological_process	7.208291730114333E-4	8	96	107	14467	NF1,EGFR,PBX1,PAX6,FGFR2,DRD2,TRP63,WNT3A
GO:0045893	positive regulation of transcription, DNA-dependent	biological_process	7.676986422534248E-4	13	96	353	14467	NFATC2,TFDP1,GPRIN1,PAX3,NODAL,HNF4A,FOXH1,PBX1,TRP73,PAX6,TRIM28,RUNX2,TRP63
GO:0051254	positive regulation of RNA metabolic process	biological_process	7.926680271759535E-4	13	96	354	14467	NFATC2,TFDP1,GPRIN1,PAX3,NODAL,HNF4A,FOXH1,PBX1,TRP73,PAX6,TRIM28,RUNX2,TRP63
GO:0044238	primary metabolic process	biological_process	8.193552932237324E-4	65	96	6174	14467	SKP2,RBL1,GNAQ,PRKD2,RHO,NFATC2,TFDP1,GPRIN1,RBMXRT,ERCC2,NF1,PAX3,SF3A3,UBA2,SIM1,NTRK2,KCNJ6,MMP2,RUNX1,CHRNB2,GSPT1,NODAL,CDK4,BMPR1A,RNPS1,NTRK3,NPM1,HNF4A,CAMK4,OVOL1,EGFR,THRA,SSRP1,FOXH1,CCT5,SNRPD1,PBX1,TRP73,STRAP,PAX6,ATP7B,TRIM28,FGFR2,TYR,OPRM1,EIF2S1,MMP14,FOXN1,PCNA,SYNCRIP,PLAU,RUNX2,NEUROD2,MSX1,TARDBP,ELK4,SNRPA1,NR2F2,DRD2,NKX2-6,TGFBR2,ACVRL1,PLCB1,TRP63,GNAS
GO:0048666	neuron development	biological_process	9.080339559292154E-4	12	96	300	14467	GNAQ,CDK5R1,GPRIN1,NTRK2,RUNX1,CHRNB2,NTRK3,TRP73,PAX6,NEUROD2,DRD2,WNT3A
GO:0051253	negative regulation of RNA metabolic process	biological_process	0.001036493110755615	11	96	249	14467	RBL1,PAX3,NODAL,NPM1,OVOL1,FOXH1,STRAP,TRIM28,MSX1,NR2F2,TRP63
GO:0022603	regulation of anatomical structure morphogenesis	biological_process	0.0010489567103288452	9	96	153	14467	CRHR2,GPRIN1,NF1,RUNX1,CHRNB2,NODAL,NTRK3,PAX6,RUNX2
GO:0000122	negative regulation of transcription from RNA polymerase II promoter	biological_process	0.0010587674523401078	10	96	199	14467	RBL1,PAX3,NODAL,OVOL1,FOXH1,STRAP,TRIM28,MSX1,NR2F2,TRP63
GO:0006366	transcription from RNA polymerase II promoter	biological_process	0.0010675639105815161	16	96	561	14467	RBL1,NFATC2,GPRIN1,PAX3,NODAL,HNF4A,OVOL1,FOXH1,PBX1,STRAP,PAX6,TRIM28,RUNX2,MSX1,NR2F2,TRP63
GO:0008542	visual learning	biological_process	0.0011287366753399478	5	96	27	14467	GPRIN1,NF1,KRAS,CHRNB2,DRD2
GO:0051239	regulation of multicellular organismal process	biological_process	0.0011376059234517906	17	96	636	14467	CRHR2,GPRIN1,NF1,RUNX1,KRAS,CHRNB2,NODAL,BMPR1A,NTRK3,THRA,PBX1,PAX6,FGFR2,RUNX2,DRD2,TGFBR2,GNAS
GO:0009314	response to radiation	biological_process	0.0011717568628534236	8	96	114	14467	SLC1A2,RHO,GPRIN1,ERCC2,NF1,KRAS,CHRNB2,DRD2
GO:0050767	regulation of neurogenesis	biological_process	0.0013380705466151574	8	96	116	14467	GPRIN1,NF1,CHRNB2,BMPR1A,NTRK3,PBX1,PAX6,DRD2
GO:0065007	biological regulation	biological_process	0.0014155770195720307	68	96	6717	14467	SKP2,SLC1A2,RBL1,GNAQ,PRKD2,CRHR2,RHO,NFATC2,TFDP1,SYT1,GPRIN1,GNRH1,ANK1,ERCC2,NF1,PAX3,SIM1,NTRK2,KCNJ6,RUNX1,KRAS,CHRNB2,PKD1,NODAL,CDK4,BMPR1A,NTRK3,HTR1A,NPM1,NRAS,HNF4A,CAMK4,OVOL1,EGFR,THRA,SSRP1,FOXH1,GNRHR,PBX1,TRP73,STRAP,PAX6,ATP7B,TRIM28,FGFR2,CCKBR,OPRM1,MC5R,CHRNG,EIF2S1,FOXN1,PCNA,PLAU,RUNX2,NEUROD2,MSX1,TARDBP,ELK4,NR2F2,DRD2,NKX2-6,TGFBR2,ACVRL1,PLCB1,TRP63,FASL,WNT3A,GNAS
GO:0010629	negative regulation of gene expression	biological_process	0.0014211258043053834	12	96	313	14467	SKP2,RBL1,PAX3,NODAL,OVOL1,THRA,FOXH1,STRAP,TRIM28,MSX1,NR2F2,TRP63
GO:0043170	macromolecule metabolic process	biological_process	0.0014932015560931526	58	96	5234	14467	SKP2,RBL1,GNAQ,PRKD2,RHO,NFATC2,TFDP1,GPRIN1,GNRH1,RBMXRT,ERCC2,PAX3,SF3A3,UBA2,SIM1,NTRK2,MMP2,RUNX1,GSPT1,NODAL,CDK4,BMPR1A,RNPS1,NTRK3,NPM1,HNF4A,CAMK4,OVOL1,EGFR,THRA,SSRP1,FOXH1,CCT5,SNRPD1,PBX1,TRP73,STRAP,PAX6,TRIM28,FGFR2,EIF2S1,MMP14,FOXN1,PCNA,SYNCRIP,PLAU,RUNX2,NEUROD2,MSX1,TARDBP,ELK4,SNRPA1,NR2F2,DRD2,NKX2-6,TGFBR2,ACVRL1,TRP63
GO:0045934	negative regulation of nucleobase, nucleoside, nucleotide and nucleic acid metabolic process	biological_process	0.0016785084913972827	12	96	318	14467	RBL1,PAX3,NODAL,NPM1,OVOL1,THRA,FOXH1,STRAP,TRIM28,MSX1,NR2F2,TRP63
GO:0016070	RNA metabolic process	biological_process	0.001889084127183732	35	96	2364	14467	RBL1,NFATC2,TFDP1,GPRIN1,RBMXRT,ERCC2,PAX3,SF3A3,SIM1,RUNX1,NODAL,RNPS1,NPM1,HNF4A,OVOL1,THRA,SSRP1,FOXH1,SNRPD1,PBX1,TRP73,STRAP,PAX6,TRIM28,FOXN1,SYNCRIP,RUNX2,NEUROD2,MSX1,TARDBP,ELK4,SNRPA1,NR2F2,NKX2-6,TRP63
GO:0007612	learning	biological_process	0.0019736423510296817	6	96	54	14467	GPRIN1,NF1,KRAS,CHRNB2,NEUROD2,DRD2
GO:0034960	cellular biopolymer metabolic process	biological_process	0.0020743365176203376	56	96	4999	14467	SKP2,RBL1,GNAQ,PRKD2,RHO,NFATC2,TFDP1,GPRIN1,RBMXRT,ERCC2,PAX3,SF3A3,UBA2,SIM1,NTRK2,MMP2,RUNX1,GSPT1,NODAL,CDK4,BMPR1A,RNPS1,NTRK3,NPM1,HNF4A,CAMK4,OVOL1,EGFR,THRA,SSRP1,FOXH1,CCT5,SNRPD1,PBX1,TRP73,STRAP,PAX6,TRIM28,FGFR2,EIF2S1,MMP14,FOXN1,PCNA,SYNCRIP,PLAU,RUNX2,NEUROD2,MSX1,TARDBP,ELK4,SNRPA1,NR2F2,NKX2-6,TGFBR2,ACVRL1,TRP63
GO:0010468	regulation of gene expression	biological_process	0.002158663195937981	33	96	2159	14467	SKP2,RBL1,NFATC2,TFDP1,GPRIN1,GNRH1,ERCC2,PAX3,SIM1,RUNX1,NODAL,NPM1,HNF4A,OVOL1,THRA,SSRP1,FOXH1,PBX1,TRP73,STRAP,PAX6,TRIM28,EIF2S1,FOXN1,RUNX2,NEUROD2,MSX1,TARDBP,ELK4,NR2F2,DRD2,NKX2-6,TRP63
GO:0031328	positive regulation of cellular biosynthetic process	biological_process	0.0023291441500283326	14	96	455	14467	NFATC2,TFDP1,GPRIN1,PAX3,NODAL,NPM1,HNF4A,FOXH1,PBX1,TRP73,PAX6,TRIM28,RUNX2,TRP63
GO:0048169	regulation of long-term neuronal synaptic plasticity	biological_process	0.002346950014228864	4	96	14	14467	GPRIN1,NF1,KRAS,DRD2
GO:0009891	positive regulation of biosynthetic process	biological_process	0.0024522448855179005	14	96	457	14467	NFATC2,TFDP1,GPRIN1,PAX3,NODAL,NPM1,HNF4A,FOXH1,PBX1,TRP73,PAX6,TRIM28,RUNX2,TRP63
GO:0007179	transforming growth factor beta receptor signaling pathway	biological_process	0.0025205852882143522	7	96	88	14467	NODAL,BMPR1A,FOXH1,STRAP,MSX1,TGFBR2,ACVRL1
GO:0045941	positive regulation of transcription	biological_process	0.0027016749850906825	13	96	395	14467	NFATC2,TFDP1,GPRIN1,PAX3,NODAL,HNF4A,FOXH1,PBX1,TRP73,PAX6,TRIM28,RUNX2,TRP63
GO:0051960	regulation of nervous system development	biological_process	0.002991985708090847	8	96	129	14467	GPRIN1,NF1,CHRNB2,BMPR1A,NTRK3,PBX1,PAX6,DRD2
GO:0001503	ossification	biological_process	0.0031709555140176826	8	96	130	14467	ERCC2,NF1,MMP2,THRA,PBX1,FGFR2,RUNX2,GNAS
GO:0060255	regulation of macromolecule metabolic process	biological_process	0.0032908851588707693	35	96	2420	14467	SKP2,RBL1,NFATC2,TFDP1,GPRIN1,GNRH1,ERCC2,PAX3,SIM1,RUNX1,NODAL,NPM1,HNF4A,OVOL1,EGFR,THRA,SSRP1,FOXH1,PBX1,TRP73,STRAP,PAX6,TRIM28,EIF2S1,FOXN1,PCNA,RUNX2,NEUROD2,MSX1,TARDBP,ELK4,NR2F2,DRD2,NKX2-6,TRP63
GO:0010628	positive regulation of gene expression	biological_process	0.003371047289552285	13	96	403	14467	NFATC2,TFDP1,GPRIN1,PAX3,NODAL,HNF4A,FOXH1,PBX1,TRP73,PAX6,TRIM28,RUNX2,TRP63
GO:0043283	biopolymer metabolic process	biological_process	0.0034112106034795415	56	96	5069	14467	SKP2,RBL1,GNAQ,PRKD2,RHO,NFATC2,TFDP1,GPRIN1,RBMXRT,ERCC2,PAX3,SF3A3,UBA2,SIM1,NTRK2,MMP2,RUNX1,GSPT1,NODAL,CDK4,BMPR1A,RNPS1,NTRK3,NPM1,HNF4A,CAMK4,OVOL1,EGFR,THRA,SSRP1,FOXH1,CCT5,SNRPD1,PBX1,TRP73,STRAP,PAX6,TRIM28,FGFR2,EIF2S1,MMP14,FOXN1,PCNA,SYNCRIP,PLAU,RUNX2,NEUROD2,MSX1,TARDBP,ELK4,SNRPA1,NR2F2,NKX2-6,TGFBR2,ACVRL1,TRP63
GO:0060284	regulation of cell development	biological_process	0.00376349867115297	8	96	133	14467	GPRIN1,NF1,CHRNB2,BMPR1A,NTRK3,PBX1,PAX6,DRD2
GO:0007178	transmembrane receptor protein serine/threonine kinase signaling pathway	biological_process	0.004225034598123323	7	96	95	14467	NODAL,BMPR1A,FOXH1,STRAP,MSX1,TGFBR2,ACVRL1
GO:0044260	cellular macromolecule metabolic process	biological_process	0.004293648476841544	56	96	5102	14467	SKP2,RBL1,GNAQ,PRKD2,RHO,NFATC2,TFDP1,GPRIN1,RBMXRT,ERCC2,PAX3,SF3A3,UBA2,SIM1,NTRK2,MMP2,RUNX1,GSPT1,NODAL,CDK4,BMPR1A,RNPS1,NTRK3,NPM1,HNF4A,CAMK4,OVOL1,EGFR,THRA,SSRP1,FOXH1,CCT5,SNRPD1,PBX1,TRP73,STRAP,PAX6,TRIM28,FGFR2,EIF2S1,MMP14,FOXN1,PCNA,SYNCRIP,PLAU,RUNX2,NEUROD2,MSX1,TARDBP,ELK4,SNRPA1,NR2F2,NKX2-6,TGFBR2,ACVRL1,TRP63
GO:0060348	bone development	biological_process	0.004447612083749391	8	96	136	14467	ERCC2,NF1,MMP2,THRA,PBX1,FGFR2,RUNX2,GNAS
GO:0045935	positive regulation of nucleobase, nucleoside, nucleotide and nucleic acid metabolic process	biological_process	0.004531194364783453	13	96	414	14467	NFATC2,TFDP1,GPRIN1,PAX3,NODAL,HNF4A,FOXH1,PBX1,TRP73,PAX6,TRIM28,RUNX2,TRP63
GO:0016481	negative regulation of transcription	biological_process	0.005758658931812832	11	96	297	14467	RBL1,PAX3,NODAL,OVOL1,THRA,FOXH1,STRAP,TRIM28,MSX1,NR2F2,TRP63
GO:0008380	RNA splicing	biological_process	0.005795077038073513	9	96	188	14467	RBMXRT,SF3A3,RNPS1,NPM1,SNRPD1,STRAP,SYNCRIP,TARDBP,SNRPA1
GO:0010605	negative regulation of macromolecule metabolic process	biological_process	0.0066800691341872736	13	96	429	14467	SKP2,RBL1,PAX3,NODAL,NPM1,OVOL1,THRA,FOXH1,STRAP,TRIM28,MSX1,NR2F2,TRP63
GO:0044237	cellular metabolic process	biological_process	0.006864226202621381	64	96	6341	14467	SKP2,RBL1,GNAQ,PRKD2,RHO,NFATC2,TFDP1,GPRIN1,RBMXRT,ERCC2,NF1,PAX3,SF3A3,UBA2,SIM1,NTRK2,KCNJ6,MMP2,RUNX1,CHRNB2,GSPT1,NODAL,CDK4,BMPR1A,RNPS1,NTRK3,NPM1,HNF4A,CAMK4,OVOL1,EGFR,THRA,SSRP1,FOXH1,CCT5,SNRPD1,PBX1,TRP73,STRAP,PAX6,ATP7B,TRIM28,FGFR2,TYR,OPRM1,EIF2S1,MMP14,FOXN1,PCNA,SYNCRIP,PLAU,RUNX2,NEUROD2,MSX1,TARDBP,ELK4,SNRPA1,NR2F2,DRD2,NKX2-6,TGFBR2,ACVRL1,TRP63,GNAS
GO:0048168	regulation of neuronal synaptic plasticity	biological_process	0.007029823801943762	4	96	18	14467	GPRIN1,NF1,KRAS,DRD2
GO:0008306	associative learning	biological_process	0.007029823801943762	4	96	18	14467	GPRIN1,CHRNB2,NEUROD2,DRD2
GO:0045892	negative regulation of transcription, DNA-dependent	biological_process	0.007405165030016318	10	96	247	14467	RBL1,PAX3,NODAL,OVOL1,FOXH1,STRAP,TRIM28,MSX1,NR2F2,TRP63
GO:0032228	regulation of synaptic transmission, GABAergic	biological_process	0.007563976636673092	3	96	6	14467	NF1,KRAS,DRD2
GO:0010557	positive regulation of macromolecule biosynthetic process	biological_process	0.007961215132130049	13	96	436	14467	NFATC2,TFDP1,GPRIN1,PAX3,NODAL,HNF4A,FOXH1,PBX1,TRP73,PAX6,TRIM28,RUNX2,TRP63
GO:0051094	positive regulation of developmental process	biological_process	0.008027995389041882	12	96	370	14467	GPRIN1,NF1,RUNX1,NTRK3,PAX6,FGFR2,RUNX2,DRD2,TGFBR2,TRP63,FASL,GNAS
GO:0050789	regulation of biological process	biological_process	0.008564689714048565	64	96	6376	14467	SKP2,SLC1A2,RBL1,GNAQ,PRKD2,CRHR2,RHO,NFATC2,TFDP1,GPRIN1,GNRH1,ANK1,ERCC2,NF1,PAX3,SIM1,NTRK2,RUNX1,KRAS,CHRNB2,PKD1,NODAL,CDK4,BMPR1A,NTRK3,HTR1A,NPM1,NRAS,HNF4A,CAMK4,OVOL1,EGFR,THRA,SSRP1,FOXH1,GNRHR,PBX1,TRP73,STRAP,PAX6,TRIM28,FGFR2,CCKBR,OPRM1,MC5R,EIF2S1,FOXN1,PCNA,PLAU,RUNX2,NEUROD2,MSX1,TARDBP,ELK4,NR2F2,DRD2,NKX2-6,TGFBR2,ACVRL1,PLCB1,TRP63,FASL,WNT3A,GNAS
GO:0032989	cellular component morphogenesis	biological_process	0.00871471318340041	12	96	373	14467	CDK5R1,GPRIN1,ERCC2,CHRNB2,NODAL,NTRK3,EGFR,NEURL1A,PAX6,TRIM28,DRD2,WNT3A
GO:0048514	blood vessel morphogenesis	biological_process	0.008838100342129222	9	96	198	14467	CRHR2,NF1,NTRK2,RUNX1,FGFR2,NR2F2,TGFBR2,ACVRL1,TGFA
GO:0009628	response to abiotic stimulus	biological_process	0.008838100342129222	9	96	198	14467	SLC1A2,RHO,GPRIN1,ERCC2,NF1,KRAS,CHRNB2,PKD1,DRD2
GO:0007610	behavior	biological_process	0.009710486276715663	12	96	377	14467	SLC1A2,GNAQ,SCN8A,GPRIN1,NF1,NTRK2,RUNX1,KRAS,CHRNB2,OPRM1,NEUROD2,DRD2
GO:0009892	negative regulation of metabolic process	biological_process	0.010669461102301159	13	96	448	14467	SKP2,RBL1,PAX3,NODAL,NPM1,OVOL1,THRA,FOXH1,STRAP,TRIM28,MSX1,NR2F2,TRP63
GO:0002053	positive regulation of mesenchymal cell proliferation	biological_process	0.01101781666522374	4	96	20	14467	BMPR1A,FGFR2,TGFBR2,TRP63
GO:0007212	dopamine receptor signaling pathway	biological_process	0.01101781666522374	4	96	20	14467	GNAQ,OPRM1,DRD2,GNAS
GO:0031325	positive regulation of cellular metabolic process	biological_process	0.011146313344391045	14	96	521	14467	NFATC2,TFDP1,GPRIN1,PAX3,NODAL,NPM1,HNF4A,FOXH1,PBX1,TRP73,PAX6,TRIM28,RUNX2,TRP63
GO:0050794	regulation of cellular process	biological_process	0.011559691683797562	62	96	6122	14467	SKP2,RBL1,GNAQ,PRKD2,CRHR2,RHO,NFATC2,TFDP1,GPRIN1,ANK1,ERCC2,NF1,PAX3,SIM1,NTRK2,RUNX1,KRAS,CHRNB2,PKD1,NODAL,CDK4,BMPR1A,NTRK3,HTR1A,NPM1,NRAS,HNF4A,CAMK4,OVOL1,EGFR,THRA,SSRP1,FOXH1,GNRHR,PBX1,TRP73,STRAP,PAX6,TRIM28,FGFR2,CCKBR,OPRM1,MC5R,EIF2S1,FOXN1,PCNA,PLAU,RUNX2,NEUROD2,MSX1,TARDBP,ELK4,NR2F2,DRD2,NKX2-6,TGFBR2,ACVRL1,PLCB1,TRP63,FASL,WNT3A,GNAS
GO:0003002	regionalization	biological_process	0.012174691184534936	9	96	206	14467	FGF3,NODAL,BMPR1A,FOXH1,PBX1,PAX6,NR2F2,TRP63,WNT3A
GO:0001701	in utero embryonic development	biological_process	0.012659129111064253	9	96	207	14467	ERCC2,RUNX1,PKD1,NODAL,FGFR2,MSX1,TGFBR2,ACVRL1,WNT3A
GO:0048736	appendage development	biological_process	0.013402529676869139	7	96	113	14467	GNAQ,BMPR1A,PBX1,MSX1,NR2F2,TRP63,GNAS
GO:0060173	limb development	biological_process	0.013402529676869139	7	96	113	14467	GNAQ,BMPR1A,PBX1,MSX1,NR2F2,TRP63,GNAS
GO:0010463	mesenchymal cell proliferation	biological_process	0.013541158477948572	4	96	21	14467	BMPR1A,FGFR2,TGFBR2,TRP63
GO:0010464	regulation of mesenchymal cell proliferation	biological_process	0.013541158477948572	4	96	21	14467	BMPR1A,FGFR2,TGFBR2,TRP63
GO:0010558	negative regulation of macromolecule biosynthetic process	biological_process	0.0156295763892774	11	96	330	14467	RBL1,PAX3,NODAL,OVOL1,THRA,FOXH1,STRAP,TRIM28,MSX1,NR2F2,TRP63
GO:0009893	positive regulation of metabolic process	biological_process	0.016710769605107315	14	96	540	14467	NFATC2,TFDP1,GPRIN1,PAX3,NODAL,NPM1,HNF4A,FOXH1,PBX1,TRP73,PAX6,TRIM28,RUNX2,TRP63
GO:0007389	pattern specification process	biological_process	0.017244676163225215	10	96	272	14467	FGF3,NODAL,BMPR1A,FOXH1,PBX1,PAX6,NR2F2,TGFBR2,TRP63,WNT3A
GO:0021543	pallium development	biological_process	0.017348523214508	5	96	46	14467	GPRIN1,NF1,TRP73,PAX6,WNT3A
GO:0007611	learning or memory	biological_process	0.01859080574511611	6	96	79	14467	GPRIN1,NF1,KRAS,CHRNB2,NEUROD2,DRD2
GO:0031327	negative regulation of cellular biosynthetic process	biological_process	0.01902053349595466	11	96	337	14467	RBL1,PAX3,NODAL,OVOL1,THRA,FOXH1,STRAP,TRIM28,MSX1,NR2F2,TRP63
GO:0051252	regulation of RNA metabolic process	biological_process	0.01925826742596559	29	96	1943	14467	RBL1,NFATC2,TFDP1,GPRIN1,ERCC2,PAX3,SIM1,RUNX1,NODAL,NPM1,HNF4A,OVOL1,THRA,SSRP1,FOXH1,PBX1,TRP73,STRAP,PAX6,TRIM28,FOXN1,RUNX2,NEUROD2,MSX1,TARDBP,ELK4,NR2F2,NKX2-6,TRP63
GO:0048598	embryonic morphogenesis	biological_process	0.020099843623809698	11	96	339	14467	GNAQ,PAX3,NODAL,BMPR1A,PBX1,FGFR2,MSX1,TGFBR2,TRP63,WNT3A,GNAS
GO:0009890	negative regulation of biosynthetic process	biological_process	0.020659187811020656	11	96	340	14467	RBL1,PAX3,NODAL,OVOL1,THRA,FOXH1,STRAP,TRIM28,MSX1,NR2F2,TRP63
GO:0051932	synaptic transmission, GABAergic	biological_process	0.020975553020105047	3	96	8	14467	NF1,KRAS,DRD2
GO:0007435	salivary gland morphogenesis	biological_process	0.020975553020105047	3	96	8	14467	EGFR,PAX6,FGFR2
GO:0007154	cell communication	biological_process	0.023470406922298948	44	96	3737	14467	SLC1A2,GNAQ,PRKD2,CRHR2,RHO,SYT1,FGF3,GPRIN1,ANK1,ERCC2,NF1,SIM1,NTRK2,KRAS,CHRNB2,PKD1,NODAL,CDK4,BMPR1A,NTRK3,HTR1A,NPM1,NRAS,CAMK4,EGFR,FOXH1,GNRHR,GRIA2,STRAP,PAX6,FGFR2,CCKBR,OPRM1,MC5R,RUNX2,MSX1,DRD2,TGFBR2,ACVRL1,PLCB1,TRP63,FASL,WNT3A,GNAS
GO:0045761	regulation of adenylate cyclase activity	biological_process	0.023757733749632554	5	96	49	14467	GNAQ,NF1,OPRM1,DRD2,GNAS
GO:0051339	regulation of lyase activity	biological_process	0.028961951530837013	5	96	51	14467	GNAQ,NF1,OPRM1,DRD2,GNAS
GO:0031279	regulation of cyclase activity	biological_process	0.028961951530837013	5	96	51	14467	GNAQ,NF1,OPRM1,DRD2,GNAS
GO:0019226	transmission of nerve impulse	biological_process	0.029357324931404673	9	96	230	14467	SYT1,GPRIN1,ERCC2,NF1,KRAS,CHRNB2,CAMK4,GRIA2,DRD2
GO:0000904	cell morphogenesis involved in differentiation	biological_process	0.029357324931404673	9	96	230	14467	CDK5R1,GPRIN1,CHRNB2,NODAL,NTRK3,PAX6,TRIM28,DRD2,WNT3A
GO:0031324	negative regulation of cellular metabolic process	biological_process	0.0321582217074227	12	96	425	14467	RBL1,PAX3,NODAL,NPM1,OVOL1,THRA,FOXH1,STRAP,TRIM28,MSX1,NR2F2,TRP63
GO:0030817	regulation of cAMP biosynthetic process	biological_process	0.03838369791182895	5	96	54	14467	GNAQ,NF1,OPRM1,DRD2,GNAS
GO:0010556	regulation of macromolecule biosynthetic process	biological_process	0.03935792393180022	30	96	2127	14467	RBL1,NFATC2,TFDP1,GPRIN1,ERCC2,PAX3,SIM1,RUNX1,NODAL,HNF4A,OVOL1,THRA,SSRP1,FOXH1,PBX1,TRP73,STRAP,PAX6,TRIM28,EIF2S1,FOXN1,PCNA,RUNX2,NEUROD2,MSX1,TARDBP,ELK4,NR2F2,NKX2-6,TRP63
GO:0006397	mRNA processing	biological_process	0.04105638789716794	9	96	240	14467	RBMXRT,SF3A3,RNPS1,NPM1,SNRPD1,STRAP,SYNCRIP,TARDBP,SNRPA1
GO:0010604	positive regulation of macromolecule metabolic process	biological_process	0.042859533963290654	13	96	511	14467	NFATC2,TFDP1,GPRIN1,PAX3,NODAL,HNF4A,FOXH1,PBX1,TRP73,PAX6,TRIM28,RUNX2,TRP63
GO:0048870	cell motility	biological_process	0.043618674175181886	10	96	303	14467	CDK5R1,NF1,PAX3,NODAL,NEURL1A,PAX6,MMP14,PLAU,NR2F2,DRD2
GO:0035162	embryonic hemopoiesis	biological_process	0.044515793335527354	3	96	10	14467	RUNX1,PBX1,TGFBR2
GO:0001666	response to hypoxia	biological_process	0.04470487878820551	4	96	28	14467	NF1,MMP2,CHRNB2,PLAU
GO:0007498	mesoderm development	biological_process	0.045878861746978146	5	96	56	14467	BMPR1A,OVOL1,FOXH1,TRP63,WNT3A
GO:0030814	regulation of cAMP metabolic process	biological_process	0.045878861746978146	5	96	56	14467	GNAQ,NF1,OPRM1,DRD2,GNAS
GO:0008152	metabolic process	biological_process	0.046591191044914	66	96	6968	14467	SKP2,RBL1,GNAQ,PRKD2,RHO,NFATC2,TFDP1,GPRIN1,GNRH1,RBMXRT,ERCC2,NF1,PAX3,SF3A3,UBA2,SIM1,NTRK2,KCNJ6,MMP2,RUNX1,CHRNB2,GSPT1,NODAL,CDK4,BMPR1A,RNPS1,NTRK3,NPM1,HNF4A,CAMK4,OVOL1,EGFR,THRA,SSRP1,FOXH1,CCT5,SNRPD1,PBX1,TRP73,STRAP,PAX6,ATP7B,TRIM28,FGFR2,TYR,OPRM1,EIF2S1,MMP14,FOXN1,PCNA,SYNCRIP,PLAU,RUNX2,NEUROD2,MSX1,TARDBP,ELK4,SNRPA1,NR2F2,DRD2,NKX2-6,TGFBR2,ACVRL1,PLCB1,TRP63,GNAS
GO:0006355	regulation of transcription, DNA-dependent	biological_process	0.047986163397987766	28	96	1929	14467	RBL1,NFATC2,TFDP1,GPRIN1,ERCC2,PAX3,SIM1,RUNX1,NODAL,HNF4A,OVOL1,THRA,SSRP1,FOXH1,PBX1,TRP73,STRAP,PAX6,TRIM28,FOXN1,RUNX2,NEUROD2,MSX1,TARDBP,ELK4,NR2F2,NKX2-6,TRP63
