# Supplementary material for: Tissue-Specific Functional Networks for Prioritizing Phenotype and Disease Genes
Source: PLoS Comput Biol. 2012 Sep 27;8(9):e1002694. doi: 10.1371/journal.pcbi.1002694 (PMC3459891; doi:10.1371/journal.pcbi.1002694)
Supplement: Dataset S3 — Functional enrichment of top 100 changed genes for each tissue-specific network. (ZIP) [file pcbi.1002694.s003.zip › enrichment_result/MA_0000134_global.txt]

GO:0048513	organ development	biological_process	3.2291521705644377E-17	46	94	1574	14467	SLC1A2,GNAQ,SMYD1,FGF4,CRHR2,NANOS2,NEUROG3,TAL2,SCN8A,FGF3,CDK5R1,GPRIN1,ANK1,ERCC2,NF1,PAX3,NTRK2,MMP2,LMX1B,CHRNB2,PKD1,NODAL,FGF8,SIX3,EDA,OVOL1,THRA,EGFR,FOXH1,GRIN2B,P2RX7,PAX6,SOX10,MMP14,RUNX2,MSX1,NKX2-6,TGFBR2,NEUROG1,ACVRL1,HOXD13,TRP63,FASL,PAX9,GNAS,NKX2-3
GO:0048731	system development	biological_process	3.0775722110583064E-16	49	94	1922	14467	SLC1A2,GNAQ,SMYD1,FGF4,CRHR2,NANOS2,NEUROG3,RASGRF1,TAL2,SCN8A,FGF3,CDK5R1,GPRIN1,ANK1,ERCC2,NF1,PAX3,NTRK2,MMP2,LMX1B,CHRNB2,PKD1,NODAL,FGF8,SIX3,NTRK3,EDA,OVOL1,THRA,EGFR,FOXH1,GRIN2B,P2RX7,PAX6,SOX10,MMP14,RUNX2,NEUROD2,MSX1,NKX2-6,TGFBR2,NEUROG1,ACVRL1,HOXD13,TRP63,FASL,PAX9,GNAS,NKX2-3
GO:0048856	anatomical structure development	biological_process	7.885540430679085E-16	50	94	2056	14467	SLC1A2,GNAQ,SMYD1,FGF4,CRHR2,NANOS2,NEUROG3,RASGRF1,TAL2,SCN8A,FGF3,CDK5R1,GPRIN1,ANK1,ERCC2,NF1,PAX3,NTRK2,MMP2,LMX1B,CHRNB2,PKD1,NODAL,FGF8,SIX3,NTRK3,EDA,OVOL1,THRA,EGFR,FOXH1,GRIN2B,P2RX7,NEURL1A,PAX6,SOX10,MMP14,RUNX2,NEUROD2,MSX1,NKX2-6,TGFBR2,NEUROG1,ACVRL1,HOXD13,TRP63,FASL,PAX9,GNAS,NKX2-3
GO:0009653	anatomical structure morphogenesis	biological_process	5.0958030717019405E-15	38	94	1151	14467	GNAQ,FGF4,CRHR2,NEUROG3,FGF3,CDK5R1,GPRIN1,ERCC2,NF1,PAX3,NTRK2,MMP2,LMX1B,CHRNB2,PKD1,NODAL,FGF8,SIX3,NTRK3,EDA,THRA,EGFR,P2RX7,NEURL1A,PAX6,SOX10,MMP14,RUNX2,MSX1,TGFBR2,NEUROG1,ACVRL1,HOXD13,TRP63,FASL,PAX9,GNAS,NKX2-3
GO:0007275	multicellular organismal development	biological_process	1.6385118471080796E-14	52	94	2402	14467	SLC1A2,GNAQ,SMYD1,FGF4,CRHR2,NANOS2,NEUROG3,RASGRF1,TAL2,SCN8A,FGF3,CDK5R1,GPRIN1,ANK1,ERCC2,NF1,PAX3,NTRK2,MMP2,LMX1B,CHRNB2,PKD1,NODAL,FGF8,SIX3,NTRK3,EDA,OVOL1,THRA,EGFR,FOXH1,GRIN2B,P2RX7,PAX6,SOX10,SEBOX,MMP14,FOXN1,RUNX2,NEUROD2,MSX1,NKX2-6,TGFBR2,NEUROG1,ACVRL1,HOXD13,TRP63,MDFI,FASL,PAX9,GNAS,NKX2-3
GO:0008283	cell proliferation	biological_process	7.14479227178218E-14	28	94	598	14467	FGF4,NANOS2,RASGRF1,FGF3,ERCC2,NF1,PAX3,LMX1B,CHRNB2,NODAL,CDK4,FGF8,NPM1,EGFR,CSE1L,P2RX7,PAX6,TYR,FOXN1,PLAU,RUNX2,MSX1,NKX2-6,TGFBR2,OCA2,HOXD13,TRP63,NKX2-3
GO:0032502	developmental process	biological_process	1.4121766149722243E-13	55	94	2840	14467	SKP2,SLC1A2,GNAQ,SMYD1,FGF4,CRHR2,NANOS2,NEUROG3,RASGRF1,TAL2,SCN8A,FGF3,CDK5R1,GPRIN1,ANK1,ERCC2,NF1,PAX3,NTRK2,MMP2,LMX1B,CHRNB2,PKD1,NODAL,FGF8,SIX3,NTRK3,EDA,OVOL1,THRA,EGFR,FOXH1,GRIN2B,P2RX7,NEURL1A,PAX6,SOX10,SEBOX,MMP14,FOXN1,RUNX2,NEUROD2,MSX1,NKX2-6,TGFBR2,NEUROG1,OCA2,ACVRL1,HOXD13,TRP63,MDFI,FASL,PAX9,GNAS,NKX2-3
GO:0009887	organ morphogenesis	biological_process	4.5817803970932513E-11	28	94	771	14467	FGF4,CRHR2,NEUROG3,FGF3,ERCC2,NF1,PAX3,NTRK2,MMP2,PKD1,NODAL,FGF8,SIX3,EDA,THRA,P2RX7,PAX6,SOX10,RUNX2,MSX1,TGFBR2,NEUROG1,ACVRL1,TRP63,FASL,PAX9,GNAS,NKX2-3
GO:0048869	cellular developmental process	biological_process	1.3528538980482787E-10	38	94	1568	14467	GNAQ,FGF4,NANOS2,NEUROG3,RASGRF1,FGF3,CDK5R1,GPRIN1,ANK1,ERCC2,NF1,PAX3,NTRK2,LMX1B,CHRNB2,NODAL,FGF8,SIX3,NTRK3,EDA,EGFR,P2RX7,NEURL1A,PAX6,SOX10,SEBOX,FOXN1,RUNX2,NEUROD2,NKX2-6,TGFBR2,NEUROG1,OCA2,TRP63,MDFI,FASL,GNAS,NKX2-3
GO:0032501	multicellular organismal process	biological_process	9.71549536057012E-10	61	94	4218	14467	SLC1A2,GAD2,GNAQ,SMYD1,FGF4,CRHR2,NANOS2,NEUROG3,RHO,NFATC2,RASGRF1,TAL2,SCN8A,SYT1,FGF3,CDK5R1,GPRIN1,ANK1,ERCC2,NF1,PAX3,NTRK2,MMP2,LMX1B,CHRNB2,PKD1,NODAL,FGF8,SIX3,NTRK3,EDA,CAMK4,OVOL1,THRA,EGFR,FOXH1,GRIN2B,P2RX7,NEURL1A,GRIA2,PAX6,ATP7B,SOX10,SEBOX,MMP14,FOXN1,RUNX2,NEUROD2,MSX1,NKX2-6,TGFBR2,SYP,NEUROG1,ACVRL1,HOXD13,TRP63,MDFI,FASL,PAX9,GNAS,NKX2-3
GO:0030154	cell differentiation	biological_process	9.96624264664475E-10	36	94	1495	14467	GNAQ,FGF4,NANOS2,NEUROG3,RASGRF1,FGF3,CDK5R1,GPRIN1,ANK1,ERCC2,NF1,PAX3,NTRK2,LMX1B,CHRNB2,NODAL,FGF8,SIX3,NTRK3,EDA,NEURL1A,PAX6,SOX10,SEBOX,FOXN1,RUNX2,NEUROD2,NKX2-6,TGFBR2,NEUROG1,OCA2,TRP63,MDFI,FASL,GNAS,NKX2-3
GO:0048518	positive regulation of biological process	biological_process	6.515971891888948E-9	31	94	1172	14467	SLC1A2,FGF4,NEUROG3,NFATC2,GPRIN1,NF1,PAX3,LMX1B,CHRNB2,NODAL,FGF8,SIX3,NPM1,NTRK3,EDA,HNF4A,EGFR,FOXH1,P2RX7,PAX6,SOX10,RUNX2,NKX2-6,TGFBR2,NEUROG1,HOXD13,TRP63,FASL,PAX9,GNAS,NKX2-3
GO:0048522	positive regulation of cellular process	biological_process	8.917927464511155E-9	29	94	1031	14467	FGF4,NEUROG3,NFATC2,GPRIN1,NF1,PAX3,LMX1B,CHRNB2,NODAL,FGF8,SIX3,NPM1,NTRK3,HNF4A,EGFR,FOXH1,P2RX7,PAX6,SOX10,RUNX2,NKX2-6,TGFBR2,NEUROG1,HOXD13,TRP63,FASL,PAX9,GNAS,NKX2-3
GO:0048468	cell development	biological_process	9.297924340764912E-9	25	94	748	14467	GNAQ,FGF4,RASGRF1,CDK5R1,GPRIN1,ANK1,ERCC2,NF1,PAX3,NTRK2,LMX1B,CHRNB2,NODAL,FGF8,NTRK3,NEURL1A,PAX6,SOX10,RUNX2,NEUROD2,NKX2-6,NEUROG1,OCA2,TRP63,FASL
GO:0007417	central nervous system development	biological_process	2.5588289935140097E-8	17	94	316	14467	SLC1A2,GNAQ,TAL2,CDK5R1,GPRIN1,ERCC2,NF1,PAX3,LMX1B,CHRNB2,FGF8,SIX3,PAX6,SOX10,MSX1,NKX2-6,TGFBR2
GO:0042127	regulation of cell proliferation	biological_process	3.471077708989603E-8	19	94	424	14467	FGF4,NANOS2,NF1,PAX3,CHRNB2,NODAL,CDK4,FGF8,NPM1,EGFR,PAX6,PLAU,RUNX2,MSX1,NKX2-6,TGFBR2,HOXD13,TRP63,NKX2-3
GO:0007267	cell-cell signaling	biological_process	9.73423126866683E-8	17	94	344	14467	GAD2,RASGRF1,SYT1,FGF3,GPRIN1,ERCC2,NF1,NTRK2,CHRNB2,FGF8,SIX3,CAMK4,GRIN2B,P2RX7,GRIA2,SYP,TRP63
GO:0007399	nervous system development	biological_process	1.4613578986344665E-7	24	94	779	14467	SLC1A2,GNAQ,NEUROG3,RASGRF1,TAL2,CDK5R1,GPRIN1,ERCC2,NF1,PAX3,NTRK2,LMX1B,CHRNB2,FGF8,SIX3,NTRK3,PAX6,SOX10,NEUROD2,MSX1,NKX2-6,TGFBR2,NEUROG1,TRP63
GO:0065007	biological regulation	biological_process	1.8664143667328955E-7	74	94	6717	14467	SKP2,SLC1A2,GAD2,GNAQ,SMYD1,FGF4,CRHR2,NANOS2,NEUROG3,RHO,NFATC2,RASGRF1,TAL2,SYT1,GPRIN1,ANK1,HTR4,ERCC2,NF1,PAX3,NTRK2,KCNJ6,CHRM1,LMX1B,CHRNB2,PKD1,CASR,NODAL,CDK4,FGF8,SIX3,HTR1A,NPM1,NTRK3,EDA,HNF4A,CAMK4,OVOL1,THRA,EGFR,SSRP1,FOXH1,GNRHR,ADRA2C,GRIN2B,P2RX7,PAX6,ATP7B,SOX10,SEBOX,CCKBR,OPRM1,CRHR1,MC5R,CHRNG,FOXN1,PLAU,RUNX2,NEUROD2,TARDBP,MSX1,ELK4,HTR5A,NKX2-6,TGFBR2,NEUROG1,ACVRL1,HOXD13…
GO:0045944	positive regulation of transcription from RNA polymerase II promoter	biological_process	2.8931994326000804E-7	16	94	318	14467	NEUROG3,NFATC2,GPRIN1,PAX3,LMX1B,NODAL,SIX3,HNF4A,FOXH1,PAX6,SOX10,RUNX2,HOXD13,TRP63,PAX9,NKX2-3
GO:0009790	embryonic development	biological_process	5.852001206605844E-7	21	94	626	14467	GNAQ,FGF4,ERCC2,NF1,PAX3,LMX1B,PKD1,NODAL,FGF8,FOXH1,GRIN2B,PAX6,SOX10,MSX1,NKX2-6,TGFBR2,NEUROG1,ACVRL1,HOXD13,TRP63,GNAS
GO:0007420	brain development	biological_process	8.378234694059609E-7	14	94	245	14467	SLC1A2,GNAQ,TAL2,CDK5R1,GPRIN1,NF1,LMX1B,CHRNB2,FGF8,SIX3,PAX6,MSX1,NKX2-6,TGFBR2
GO:0019222	regulation of metabolic process	biological_process	1.0733562137766469E-6	42	94	2525	14467	SKP2,GNAQ,SMYD1,NANOS2,NEUROG3,NFATC2,TAL2,GPRIN1,ERCC2,NF1,PAX3,NTRK2,LMX1B,CHRNB2,NODAL,FGF8,SIX3,NPM1,HNF4A,OVOL1,THRA,EGFR,SSRP1,FOXH1,P2RX7,PAX6,SOX10,SEBOX,OPRM1,FOXN1,RUNX2,NEUROD2,TARDBP,MSX1,ELK4,NKX2-6,NEUROG1,HOXD13,TRP63,PAX9,GNAS,NKX2-3
GO:0010628	positive regulation of gene expression	biological_process	1.1255633093005178E-6	17	94	403	14467	NEUROG3,NFATC2,GPRIN1,PAX3,LMX1B,NODAL,FGF8,SIX3,HNF4A,FOXH1,PAX6,SOX10,RUNX2,HOXD13,TRP63,PAX9,NKX2-3
GO:0045893	positive regulation of transcription, DNA-dependent	biological_process	1.33397742372585E-6	16	94	353	14467	NEUROG3,NFATC2,GPRIN1,PAX3,LMX1B,NODAL,SIX3,HNF4A,FOXH1,PAX6,SOX10,RUNX2,HOXD13,TRP63,PAX9,NKX2-3
GO:0051254	positive regulation of RNA metabolic process	biological_process	1.3899164014761017E-6	16	94	354	14467	NEUROG3,NFATC2,GPRIN1,PAX3,LMX1B,NODAL,SIX3,HNF4A,FOXH1,PAX6,SOX10,RUNX2,HOXD13,TRP63,PAX9,NKX2-3
GO:0009888	tissue development	biological_process	1.7335336571573192E-6	20	94	598	14467	FGF4,NEUROG3,ERCC2,NF1,PAX3,PKD1,NODAL,FGF8,EDA,OVOL1,THRA,FOXH1,P2RX7,PAX6,RUNX2,NKX2-6,TRP63,PAX9,GNAS,NKX2-3
GO:0009893	positive regulation of metabolic process	biological_process	2.0867213715190825E-6	19	94	540	14467	NEUROG3,NFATC2,GPRIN1,PAX3,LMX1B,NODAL,FGF8,SIX3,NPM1,HNF4A,FOXH1,P2RX7,PAX6,SOX10,RUNX2,HOXD13,TRP63,PAX9,NKX2-3
GO:0008284	positive regulation of cell proliferation	biological_process	3.006404916407641E-6	13	94	224	14467	FGF4,NF1,PAX3,CHRNB2,NODAL,FGF8,NPM1,EGFR,PAX6,RUNX2,NKX2-6,TGFBR2,TRP63
GO:0030900	forebrain development	biological_process	4.9426995903816575E-6	11	94	150	14467	SLC1A2,GNAQ,TAL2,GPRIN1,NF1,CHRNB2,FGF8,SIX3,PAX6,MSX1,NKX2-6
GO:0010604	positive regulation of macromolecule metabolic process	biological_process	5.914520189149723E-6	18	94	511	14467	NEUROG3,NFATC2,GPRIN1,PAX3,LMX1B,NODAL,FGF8,SIX3,HNF4A,FOXH1,P2RX7,PAX6,SOX10,RUNX2,HOXD13,TRP63,PAX9,NKX2-3
GO:0045941	positive regulation of transcription	biological_process	6.730109528326323E-6	16	94	395	14467	NEUROG3,NFATC2,GPRIN1,PAX3,LMX1B,NODAL,SIX3,HNF4A,FOXH1,PAX6,SOX10,RUNX2,HOXD13,TRP63,PAX9,NKX2-3
GO:0031328	positive regulation of cellular biosynthetic process	biological_process	7.052552118135396E-6	17	94	455	14467	NEUROG3,NFATC2,GPRIN1,PAX3,LMX1B,NODAL,SIX3,NPM1,HNF4A,FOXH1,PAX6,SOX10,RUNX2,HOXD13,TRP63,PAX9,NKX2-3
GO:0009891	positive regulation of biosynthetic process	biological_process	7.530683434012008E-6	17	94	457	14467	NEUROG3,NFATC2,GPRIN1,PAX3,LMX1B,NODAL,SIX3,NPM1,HNF4A,FOXH1,PAX6,SOX10,RUNX2,HOXD13,TRP63,PAX9,NKX2-3
GO:0031325	positive regulation of cellular metabolic process	biological_process	8.0118382390981E-6	18	94	521	14467	NEUROG3,NFATC2,GPRIN1,PAX3,LMX1B,NODAL,SIX3,NPM1,HNF4A,FOXH1,P2RX7,PAX6,SOX10,RUNX2,HOXD13,TRP63,PAX9,NKX2-3
GO:0006357	regulation of transcription from RNA polymerase II promoter	biological_process	9.867703256437216E-6	18	94	528	14467	NEUROG3,NFATC2,GPRIN1,PAX3,LMX1B,NODAL,SIX3,HNF4A,OVOL1,FOXH1,PAX6,SOX10,RUNX2,MSX1,HOXD13,TRP63,PAX9,NKX2-3
GO:0050789	regulation of biological process	biological_process	1.0167818738473786E-5	69	94	6376	14467	SKP2,SLC1A2,GNAQ,SMYD1,FGF4,CRHR2,NANOS2,NEUROG3,RHO,NFATC2,RASGRF1,TAL2,GPRIN1,ANK1,HTR4,ERCC2,NF1,PAX3,NTRK2,CHRM1,LMX1B,CHRNB2,PKD1,CASR,NODAL,CDK4,FGF8,SIX3,HTR1A,NPM1,NTRK3,EDA,HNF4A,CAMK4,OVOL1,THRA,EGFR,SSRP1,FOXH1,GNRHR,ADRA2C,GRIN2B,P2RX7,PAX6,SOX10,SEBOX,CCKBR,OPRM1,CRHR1,MC5R,FOXN1,PLAU,RUNX2,NEUROD2,TARDBP,MSX1,ELK4,HTR5A,NKX2-6,TGFBR2,NEUROG1,ACVRL1,HOXD13,PARP1,TRP63,FASL,PAX9,GNAS,…
GO:0031323	regulation of cellular metabolic process	biological_process	1.2106761026875607E-5	39	94	2396	14467	GNAQ,SMYD1,NANOS2,NEUROG3,NFATC2,TAL2,GPRIN1,ERCC2,NF1,PAX3,LMX1B,CHRNB2,NODAL,SIX3,NPM1,HNF4A,OVOL1,THRA,EGFR,SSRP1,FOXH1,P2RX7,PAX6,SOX10,SEBOX,OPRM1,FOXN1,RUNX2,NEUROD2,TARDBP,MSX1,ELK4,NKX2-6,NEUROG1,HOXD13,TRP63,PAX9,GNAS,NKX2-3
GO:0080090	regulation of primary metabolic process	biological_process	1.2550930213267718E-5	39	94	2399	14467	GNAQ,SMYD1,NANOS2,NEUROG3,NFATC2,TAL2,GPRIN1,ERCC2,NF1,PAX3,LMX1B,CHRNB2,NODAL,SIX3,NPM1,HNF4A,OVOL1,THRA,EGFR,SSRP1,FOXH1,P2RX7,PAX6,SOX10,SEBOX,OPRM1,FOXN1,RUNX2,NEUROD2,TARDBP,MSX1,ELK4,NKX2-6,NEUROG1,HOXD13,TRP63,PAX9,GNAS,NKX2-3
GO:0045935	positive regulation of nucleobase, nucleoside, nucleotide and nucleic acid metabolic process	biological_process	1.3119367473460286E-5	16	94	414	14467	NEUROG3,NFATC2,GPRIN1,PAX3,LMX1B,NODAL,SIX3,HNF4A,FOXH1,PAX6,SOX10,RUNX2,HOXD13,TRP63,PAX9,NKX2-3
GO:0050794	regulation of cellular process	biological_process	1.6798987509043194E-5	67	94	6122	14467	SKP2,GNAQ,SMYD1,FGF4,CRHR2,NANOS2,NEUROG3,RHO,NFATC2,RASGRF1,TAL2,GPRIN1,ANK1,HTR4,ERCC2,NF1,PAX3,NTRK2,CHRM1,LMX1B,CHRNB2,PKD1,CASR,NODAL,CDK4,FGF8,SIX3,HTR1A,NPM1,NTRK3,EDA,HNF4A,CAMK4,OVOL1,THRA,EGFR,SSRP1,FOXH1,GNRHR,ADRA2C,GRIN2B,P2RX7,PAX6,SOX10,SEBOX,CCKBR,OPRM1,CRHR1,MC5R,FOXN1,PLAU,RUNX2,NEUROD2,TARDBP,MSX1,ELK4,HTR5A,NKX2-6,TGFBR2,NEUROG1,ACVRL1,HOXD13,TRP63,FASL,PAX9,GNAS,NKX2-3
GO:0006366	transcription from RNA polymerase II promoter	biological_process	2.5246273499299924E-5	18	94	561	14467	NEUROG3,NFATC2,GPRIN1,PAX3,LMX1B,NODAL,SIX3,HNF4A,OVOL1,FOXH1,PAX6,SOX10,RUNX2,MSX1,HOXD13,TRP63,PAX9,NKX2-3
GO:0010557	positive regulation of macromolecule biosynthetic process	biological_process	2.720374695506523E-5	16	94	436	14467	NEUROG3,NFATC2,GPRIN1,PAX3,LMX1B,NODAL,SIX3,HNF4A,FOXH1,PAX6,SOX10,RUNX2,HOXD13,TRP63,PAX9,NKX2-3
GO:0019226	transmission of nerve impulse	biological_process	4.3077446544556216E-5	12	94	230	14467	GAD2,RASGRF1,SYT1,GPRIN1,ERCC2,NF1,CHRNB2,CAMK4,GRIN2B,P2RX7,GRIA2,SYP
GO:0001501	skeletal system development	biological_process	5.1749576564406714E-5	13	94	284	14467	GNAQ,FGF4,ERCC2,NF1,MMP2,PKD1,THRA,P2RX7,RUNX2,TGFBR2,HOXD13,TRP63,GNAS
GO:0031326	regulation of cellular biosynthetic process	biological_process	5.524180385493489E-5	36	94	2200	14467	GNAQ,SMYD1,NANOS2,NEUROG3,NFATC2,TAL2,GPRIN1,ERCC2,NF1,PAX3,LMX1B,NODAL,SIX3,NPM1,HNF4A,OVOL1,THRA,SSRP1,FOXH1,PAX6,SOX10,SEBOX,OPRM1,FOXN1,RUNX2,NEUROD2,TARDBP,MSX1,ELK4,NKX2-6,NEUROG1,HOXD13,TRP63,PAX9,GNAS,NKX2-3
GO:0009889	regulation of biosynthetic process	biological_process	5.794436527360577E-5	36	94	2204	14467	GNAQ,SMYD1,NANOS2,NEUROG3,NFATC2,TAL2,GPRIN1,ERCC2,NF1,PAX3,LMX1B,NODAL,SIX3,NPM1,HNF4A,OVOL1,THRA,SSRP1,FOXH1,PAX6,SOX10,SEBOX,OPRM1,FOXN1,RUNX2,NEUROD2,TARDBP,MSX1,ELK4,NKX2-6,NEUROG1,HOXD13,TRP63,PAX9,GNAS,NKX2-3
GO:0007268	synaptic transmission	biological_process	6.16139455088003E-5	11	94	191	14467	GAD2,RASGRF1,SYT1,GPRIN1,NF1,CHRNB2,CAMK4,GRIN2B,P2RX7,GRIA2,SYP
GO:0019219	regulation of nucleobase, nucleoside, nucleotide and nucleic acid metabolic process	biological_process	6.457966982481892E-5	35	94	2107	14467	GNAQ,SMYD1,NEUROG3,NFATC2,TAL2,GPRIN1,ERCC2,NF1,PAX3,LMX1B,NODAL,SIX3,NPM1,HNF4A,OVOL1,THRA,SSRP1,FOXH1,PAX6,SOX10,SEBOX,OPRM1,FOXN1,RUNX2,NEUROD2,TARDBP,MSX1,ELK4,NKX2-6,NEUROG1,HOXD13,TRP63,PAX9,GNAS,NKX2-3
GO:0022008	neurogenesis	biological_process	1.2267814146762107E-4	16	94	486	14467	GNAQ,RASGRF1,CDK5R1,GPRIN1,ERCC2,NF1,PAX3,NTRK2,LMX1B,CHRNB2,FGF8,NTRK3,PAX6,SOX10,NEUROD2,NEUROG1
GO:0007507	heart development	biological_process	1.33586605520812E-4	11	94	206	14467	GNAQ,SMYD1,NF1,PAX3,PKD1,NODAL,FGF8,FOXH1,MSX1,NKX2-6,TGFBR2
GO:0035113	embryonic appendage morphogenesis	biological_process	1.4334270931600694E-4	8	94	88	14467	GNAQ,FGF4,LMX1B,FGF8,MSX1,HOXD13,TRP63,GNAS
GO:0030326	embryonic limb morphogenesis	biological_process	1.4334270931600694E-4	8	94	88	14467	GNAQ,FGF4,LMX1B,FGF8,MSX1,HOXD13,TRP63,GNAS
GO:0043009	chordate embryonic development	biological_process	1.756205433295813E-4	14	94	373	14467	ERCC2,NF1,PAX3,PKD1,NODAL,FGF8,GRIN2B,PAX6,SOX10,MSX1,NKX2-6,TGFBR2,ACVRL1,GNAS
GO:0043473	pigmentation	biological_process	1.8584356273472976E-4	7	94	61	14467	GNAQ,NF1,PAX3,EDA,SOX10,TYR,OCA2
GO:0009792	embryonic development ending in birth or egg hatching	biological_process	1.937781792187708E-4	14	94	376	14467	ERCC2,NF1,PAX3,PKD1,NODAL,FGF8,GRIN2B,PAX6,SOX10,MSX1,NKX2-6,TGFBR2,ACVRL1,GNAS
GO:0010468	regulation of gene expression	biological_process	4.115670761388278E-4	34	94	2159	14467	SKP2,SMYD1,NANOS2,NEUROG3,NFATC2,TAL2,GPRIN1,ERCC2,PAX3,LMX1B,NODAL,FGF8,SIX3,NPM1,HNF4A,OVOL1,THRA,SSRP1,FOXH1,PAX6,SOX10,SEBOX,FOXN1,RUNX2,NEUROD2,TARDBP,MSX1,ELK4,NKX2-6,NEUROG1,HOXD13,TRP63,PAX9,NKX2-3
GO:0042391	regulation of membrane potential	biological_process	5.682390817080837E-4	8	94	105	14467	GNAQ,GPRIN1,ERCC2,NF1,CHRNB2,GRIN2B,P2RX7,CHRNG
GO:0007154	cell communication	biological_process	6.042825737007266E-4	47	94	3737	14467	SLC1A2,GAD2,GNAQ,CRHR2,RHO,RASGRF1,SYT1,FGF3,GPRIN1,ANK1,HTR4,ERCC2,NF1,NTRK2,CHRM1,CHRNB2,PKD1,CASR,NODAL,CDK4,FGF8,SIX3,HTR1A,NPM1,NTRK3,CAMK4,EGFR,FOXH1,GNRHR,ADRA2C,GRIN2B,P2RX7,GRIA2,PAX6,CCKBR,OPRM1,CRHR1,MC5R,RUNX2,MSX1,HTR5A,TGFBR2,SYP,ACVRL1,TRP63,FASL,GNAS
GO:0060255	regulation of macromolecule metabolic process	biological_process	6.409125320658587E-4	36	94	2420	14467	SKP2,SMYD1,NANOS2,NEUROG3,NFATC2,TAL2,GPRIN1,ERCC2,PAX3,LMX1B,NODAL,FGF8,SIX3,NPM1,HNF4A,OVOL1,THRA,EGFR,SSRP1,FOXH1,P2RX7,PAX6,SOX10,SEBOX,FOXN1,RUNX2,NEUROD2,TARDBP,MSX1,ELK4,NKX2-6,NEUROG1,HOXD13,TRP63,PAX9,NKX2-3
GO:0048732	gland development	biological_process	6.572923682571761E-4	8	94	107	14467	NF1,FGF8,EDA,EGFR,PAX6,HOXD13,TRP63,NKX2-3
GO:0050793	regulation of developmental process	biological_process	6.979129279296437E-4	20	94	858	14467	SKP2,GNAQ,FGF4,CRHR2,GPRIN1,ERCC2,NF1,CHRNB2,NODAL,FGF8,NTRK3,P2RX7,PAX6,RUNX2,MSX1,NKX2-6,TGFBR2,TRP63,FASL,GNAS
GO:0035108	limb morphogenesis	biological_process	7.061255794553343E-4	8	94	108	14467	GNAQ,FGF4,LMX1B,FGF8,MSX1,HOXD13,TRP63,GNAS
GO:0035107	appendage morphogenesis	biological_process	7.061255794553343E-4	8	94	108	14467	GNAQ,FGF4,LMX1B,FGF8,MSX1,HOXD13,TRP63,GNAS
GO:0048736	appendage development	biological_process	9.9962605593431E-4	8	94	113	14467	GNAQ,FGF4,LMX1B,FGF8,MSX1,HOXD13,TRP63,GNAS
GO:0060173	limb development	biological_process	9.9962605593431E-4	8	94	113	14467	GNAQ,FGF4,LMX1B,FGF8,MSX1,HOXD13,TRP63,GNAS
GO:0048705	skeletal system morphogenesis	biological_process	0.0011432735944989182	8	94	115	14467	FGF4,MMP2,PKD1,THRA,P2RX7,RUNX2,TGFBR2,GNAS
GO:0001666	response to hypoxia	biological_process	0.0013207252897794138	5	94	28	14467	NANOS2,NF1,MMP2,CHRNB2,PLAU
GO:0051252	regulation of RNA metabolic process	biological_process	0.0013287764005826524	31	94	1943	14467	SMYD1,NEUROG3,NFATC2,TAL2,GPRIN1,ERCC2,PAX3,LMX1B,NODAL,SIX3,NPM1,HNF4A,OVOL1,THRA,SSRP1,FOXH1,PAX6,SOX10,SEBOX,FOXN1,RUNX2,NEUROD2,TARDBP,MSX1,ELK4,NKX2-6,NEUROG1,HOXD13,TRP63,PAX9,NKX2-3
GO:0070482	response to oxygen levels	biological_process	0.0015877091029175092	5	94	29	14467	NANOS2,NF1,MMP2,CHRNB2,PLAU
GO:0045595	regulation of cell differentiation	biological_process	0.0018590958877208706	12	94	326	14467	GNAQ,FGF4,GPRIN1,NF1,CHRNB2,NODAL,NTRK3,PAX6,RUNX2,TGFBR2,TRP63,GNAS
GO:0048699	generation of neurons	biological_process	0.0019783283394316847	14	94	456	14467	GNAQ,RASGRF1,CDK5R1,GPRIN1,NF1,PAX3,NTRK2,LMX1B,CHRNB2,FGF8,NTRK3,PAX6,NEUROD2,NEUROG1
GO:0021536	diencephalon development	biological_process	0.002248456643576501	5	94	31	14467	TAL2,CHRNB2,SIX3,PAX6,NKX2-6
GO:0007431	salivary gland development	biological_process	0.0023144372518397014	4	94	14	14467	FGF8,EDA,EGFR,PAX6
GO:0048646	anatomical structure formation involved in morphogenesis	biological_process	0.0024713736622318937	12	94	335	14467	CRHR2,FGF3,ERCC2,NF1,PAX3,MMP2,NODAL,FGF8,NEURL1A,TGFBR2,ACVRL1,TRP63
GO:0048598	embryonic morphogenesis	biological_process	0.0027965666987838276	12	94	339	14467	GNAQ,FGF4,PAX3,LMX1B,NODAL,FGF8,MSX1,TGFBR2,NEUROG1,HOXD13,TRP63,GNAS
GO:0044093	positive regulation of molecular function	biological_process	0.0029652098445991197	10	94	226	14467	GNAQ,RASGRF1,ERCC2,NF1,CASR,NPM1,P2RX7,OPRM1,TGFBR2,GNAS
GO:0006355	regulation of transcription, DNA-dependent	biological_process	0.003680308183710819	30	94	1929	14467	SMYD1,NEUROG3,NFATC2,TAL2,GPRIN1,ERCC2,PAX3,LMX1B,NODAL,SIX3,HNF4A,OVOL1,THRA,SSRP1,FOXH1,PAX6,SOX10,SEBOX,FOXN1,RUNX2,NEUROD2,TARDBP,MSX1,ELK4,NKX2-6,NEUROG1,HOXD13,TRP63,PAX9,NKX2-3
GO:0042592	homeostatic process	biological_process	0.003729803285494242	15	94	553	14467	GNAQ,FGF4,GPRIN1,ANK1,ERCC2,NF1,CHRNB2,NODAL,NPM1,GRIN2B,P2RX7,ATP7B,CHRNG,PARP1,NKX2-3
GO:0010467	gene expression	biological_process	0.00426831513050011	38	94	2850	14467	SKP2,SMYD1,NANOS2,NEUROG3,NFATC2,TAL2,GPRIN1,ERCC2,PAX3,LMX1B,NODAL,FGF8,SIX3,NPM1,EDA,HNF4A,OVOL1,THRA,SSRP1,FOXH1,P2RX7,PAX6,SOX10,SEBOX,MMP14,FOXN1,SYNCRIP,RUNX2,NEUROD2,TARDBP,MSX1,ELK4,NKX2-6,NEUROG1,HOXD13,TRP63,PAX9,NKX2-3
GO:0006351	transcription, DNA-dependent	biological_process	0.004324434307523102	30	94	1944	14467	SMYD1,NEUROG3,NFATC2,TAL2,GPRIN1,ERCC2,PAX3,LMX1B,NODAL,SIX3,HNF4A,OVOL1,THRA,SSRP1,FOXH1,PAX6,SOX10,SEBOX,FOXN1,RUNX2,NEUROD2,TARDBP,MSX1,ELK4,NKX2-6,NEUROG1,HOXD13,TRP63,PAX9,NKX2-3
GO:0032774	RNA biosynthetic process	biological_process	0.0045130421770941224	30	94	1948	14467	SMYD1,NEUROG3,NFATC2,TAL2,GPRIN1,ERCC2,PAX3,LMX1B,NODAL,SIX3,HNF4A,OVOL1,THRA,SSRP1,FOXH1,PAX6,SOX10,SEBOX,FOXN1,RUNX2,NEUROD2,TARDBP,MSX1,ELK4,NKX2-6,NEUROG1,HOXD13,TRP63,PAX9,NKX2-3
GO:0021537	telencephalon development	biological_process	0.0046957472642252	6	94	63	14467	SLC1A2,GPRIN1,NF1,FGF8,SIX3,PAX6
GO:0045165	cell fate commitment	biological_process	0.0050554664188848224	8	94	140	14467	FGF3,PAX3,NODAL,FGF8,SIX3,PAX6,RUNX2,NEUROG1
GO:0022612	gland morphogenesis	biological_process	0.005421219264917927	4	94	17	14467	FGF8,EGFR,PAX6,NKX2-3
GO:0006812	cation transport	biological_process	0.0055375749179463135	14	94	498	14467	SCN8A,GPRIN1,ANK1,KCNJ6,CHRNB2,PKD1,CASR,GRIN2B,P2RX7,KCNJ9,SLC12A1,KCNC1,ATP7B,KCNQ2
GO:0030001	metal ion transport	biological_process	0.005938537684097858	13	94	431	14467	SCN8A,GPRIN1,KCNJ6,CHRNB2,PKD1,CASR,GRIN2B,P2RX7,KCNJ9,SLC12A1,KCNC1,ATP7B,KCNQ2
GO:0035272	exocrine system development	biological_process	0.006935508997809348	4	94	18	14467	FGF8,EDA,EGFR,PAX6
GO:0048168	regulation of neuronal synaptic plasticity	biological_process	0.006935508997809348	4	94	18	14467	RASGRF1,GPRIN1,NF1,GRIN2B
GO:0043085	positive regulation of catalytic activity	biological_process	0.007034231845179407	9	94	195	14467	GNAQ,RASGRF1,NF1,CASR,NPM1,P2RX7,OPRM1,TGFBR2,GNAS
GO:0007423	sensory organ development	biological_process	0.007303342750813481	10	94	250	14467	NF1,NTRK2,LMX1B,FGF8,SIX3,GRIN2B,PAX6,NKX2-6,NEUROG1,FASL
GO:0009628	response to abiotic stimulus	biological_process	0.007965736441429188	9	94	198	14467	SLC1A2,RHO,GPRIN1,ERCC2,NF1,CHRNB2,PKD1,GRIN2B,P2RX7
GO:0007610	behavior	biological_process	0.008347279539756534	12	94	377	14467	SLC1A2,GNAQ,TAL2,SCN8A,GPRIN1,NF1,NTRK2,CHRNB2,GRIN2B,OPRM1,CRHR1,NEUROD2
GO:0051093	negative regulation of developmental process	biological_process	0.008347279539756534	12	94	377	14467	SKP2,FGF4,CRHR2,GPRIN1,ERCC2,NF1,NODAL,FGF8,PAX6,MSX1,NKX2-6,TRP63
GO:0051179	localization	biological_process	0.00836448046805155	36	94	2689	14467	SLC1A2,SCN8A,SYT1,CDK5R1,GPRIN1,ANK1,NF1,PAX3,NTRK2,KCNJ6,LMX1B,CHRNB2,PKD1,CASR,NODAL,SIX3,NPM1,EDA,CAMK4,CSE1L,GRIN2B,P2RX7,KCNJ9,NEURL1A,SLC12A1,GRIA2,KCNC1,PAX6,ATP7B,CHRNG,MMP14,PLAU,KCNQ2,SYP,OCA2,NKX2-3
GO:0045449	regulation of transcription	biological_process	0.008514557258941173	30	94	2009	14467	SMYD1,NEUROG3,NFATC2,TAL2,GPRIN1,ERCC2,PAX3,LMX1B,NODAL,SIX3,HNF4A,OVOL1,THRA,SSRP1,FOXH1,PAX6,SOX10,SEBOX,FOXN1,RUNX2,NEUROD2,TARDBP,MSX1,ELK4,NKX2-6,NEUROG1,HOXD13,TRP63,PAX9,NKX2-3
GO:0010556	regulation of macromolecule biosynthetic process	biological_process	0.009230017805815043	31	94	2127	14467	SMYD1,NANOS2,NEUROG3,NFATC2,TAL2,GPRIN1,ERCC2,PAX3,LMX1B,NODAL,SIX3,HNF4A,OVOL1,THRA,SSRP1,FOXH1,PAX6,SOX10,SEBOX,FOXN1,RUNX2,NEUROD2,TARDBP,MSX1,ELK4,NKX2-6,NEUROG1,HOXD13,TRP63,PAX9,NKX2-3
GO:0022603	regulation of anatomical structure morphogenesis	biological_process	0.009772853303007858	8	94	153	14467	CRHR2,GPRIN1,NF1,CHRNB2,NODAL,NTRK3,PAX6,RUNX2
GO:0006811	ion transport	biological_process	0.01091392376077068	16	94	683	14467	SCN8A,GPRIN1,ANK1,KCNJ6,CHRNB2,PKD1,CASR,GRIN2B,P2RX7,KCNJ9,SLC12A1,GRIA2,KCNC1,ATP7B,CHRNG,KCNQ2
GO:0003002	regionalization	biological_process	0.010983848809101316	9	94	206	14467	FGF3,LMX1B,NODAL,FGF8,SIX3,FOXH1,PAX6,HOXD13,TRP63
GO:0048523	negative regulation of cellular process	biological_process	0.011084905596184911	20	94	1027	14467	SKP2,SMYD1,FGF4,GPRIN1,ERCC2,NF1,PAX3,NODAL,FGF8,SIX3,NPM1,OVOL1,THRA,FOXH1,P2RX7,PAX6,RUNX2,MSX1,NKX2-6,TRP63
GO:0010926	anatomical structure formation	biological_process	0.011336548814785475	17	94	767	14467	CRHR2,FGF3,GPRIN1,ERCC2,NF1,PAX3,MMP2,CHRNB2,NODAL,FGF8,NPM1,CSE1L,P2RX7,NEURL1A,TGFBR2,ACVRL1,TRP63
GO:0009987	cellular process	biological_process	0.012700503889341207	89	94	11293	14467	SKP2,SLC1A2,GAD2,GNAQ,SMYD1,FGF4,CRHR2,NANOS2,NEUROG3,RHO,NFATC2,RASGRF1,TAL2,SYT1,FGF3,CDK5R1,GPRIN1,ANK1,HTR4,ERCC2,NF1,PAX3,UBA2,NTRK2,MMP2,KCNJ6,CHRM1,LMX1B,CHRNB2,PKD1,CASR,NODAL,CDK4,FGF8,SIX3,HTR1A,NPM1,NTRK3,EDA,HNF4A,CAMK4,OVOL1,THRA,EGFR,SSRP1,FOXH1,CSE1L,GNRHR,CCT5,ADRA2C,GRIN2B,P2RX7,NEURL1A,GRIA2,PAX6,ATP7B,SOX10,SEBOX,CCKBR,OPRM1,TYR,CRHR1,MC5R,CHRNG,MMP14,FOXN1,SYNCRIP,PLAU,RUNX2,N…
GO:0050896	response to stimulus	biological_process	0.01271512386823374	31	94	2160	14467	SLC1A2,GNAQ,NANOS2,RHO,TAL2,SCN8A,GPRIN1,ERCC2,NF1,NTRK2,MMP2,CHRNB2,PKD1,CASR,NPM1,NTRK3,EDA,SSRP1,GRIN2B,P2RX7,NEURL1A,OPRM1,CRHR1,PLAU,NEUROD2,MSX1,PARP1,TRP63,FASL,GNAS,NKX2-3
GO:0048519	negative regulation of biological process	biological_process	0.013085785493049394	21	94	1131	14467	SKP2,SMYD1,FGF4,CRHR2,GPRIN1,ERCC2,NF1,PAX3,NODAL,FGF8,SIX3,NPM1,OVOL1,THRA,FOXH1,P2RX7,PAX6,RUNX2,MSX1,NKX2-6,TRP63
GO:0006350	transcription	biological_process	0.015153462158777099	30	94	2067	14467	SMYD1,NEUROG3,NFATC2,TAL2,GPRIN1,ERCC2,PAX3,LMX1B,NODAL,SIX3,HNF4A,OVOL1,THRA,SSRP1,FOXH1,PAX6,SOX10,SEBOX,FOXN1,RUNX2,NEUROD2,TARDBP,MSX1,ELK4,NKX2-6,NEUROG1,HOXD13,TRP63,PAX9,NKX2-3
GO:0007389	pattern specification process	biological_process	0.01532914251100485	10	94	272	14467	FGF3,LMX1B,NODAL,FGF8,SIX3,FOXH1,PAX6,TGFBR2,HOXD13,TRP63
GO:0006873	cellular ion homeostasis	biological_process	0.017325438634312882	9	94	218	14467	GNAQ,GPRIN1,ERCC2,NF1,CHRNB2,GRIN2B,P2RX7,ATP7B,CHRNG
GO:0030182	neuron differentiation	biological_process	0.019935324839301	12	94	411	14467	GNAQ,RASGRF1,CDK5R1,GPRIN1,PAX3,NTRK2,LMX1B,CHRNB2,NTRK3,PAX6,NEUROD2,NEUROG1
GO:0006139	nucleobase, nucleoside, nucleotide and nucleic acid metabolic process	biological_process	0.02036144367911284	38	94	3037	14467	GNAQ,SMYD1,NEUROG3,NFATC2,TAL2,GPRIN1,ERCC2,NF1,PAX3,LMX1B,NODAL,SIX3,NPM1,HNF4A,OVOL1,THRA,SSRP1,FOXH1,PAX6,ATP7B,SOX10,SEBOX,OPRM1,FOXN1,SYNCRIP,RUNX2,NEUROD2,TARDBP,MSX1,ELK4,NKX2-6,NEUROG1,HOXD13,PARP1,TRP63,PAX9,GNAS,NKX2-3
GO:0007435	salivary gland morphogenesis	biological_process	0.021127128618294508	3	94	8	14467	FGF8,EGFR,PAX6
GO:0055082	cellular chemical homeostasis	biological_process	0.022303348508194855	9	94	225	14467	GNAQ,GPRIN1,ERCC2,NF1,CHRNB2,GRIN2B,P2RX7,ATP7B,CHRNG
GO:0009058	biosynthetic process	biological_process	0.027178944468904346	40	94	3324	14467	GAD2,GNAQ,SMYD1,NANOS2,NEUROG3,NFATC2,TAL2,GPRIN1,ERCC2,NF1,PAX3,LMX1B,NODAL,SIX3,NPM1,HNF4A,OVOL1,THRA,SSRP1,FOXH1,P2RX7,PAX6,SOX10,SEBOX,OPRM1,TYR,FOXN1,RUNX2,NEUROD2,TARDBP,MSX1,ELK4,NKX2-6,NEUROG1,OCA2,HOXD13,TRP63,PAX9,GNAS,NKX2-3
GO:0016070	RNA metabolic process	biological_process	0.029106638531862232	32	94	2364	14467	SMYD1,NEUROG3,NFATC2,TAL2,GPRIN1,ERCC2,PAX3,LMX1B,NODAL,SIX3,NPM1,HNF4A,OVOL1,THRA,SSRP1,FOXH1,PAX6,SOX10,SEBOX,FOXN1,SYNCRIP,RUNX2,NEUROD2,TARDBP,MSX1,ELK4,NKX2-6,NEUROG1,HOXD13,TRP63,PAX9,NKX2-3
GO:0007167	enzyme linked receptor protein signaling pathway	biological_process	0.02919447310959032	10	94	293	14467	NTRK2,NODAL,FGF8,NTRK3,EGFR,FOXH1,RUNX2,MSX1,TGFBR2,ACVRL1
GO:0019725	cellular homeostasis	biological_process	0.02919447310959032	10	94	293	14467	GNAQ,GPRIN1,ERCC2,NF1,CHRNB2,NPM1,GRIN2B,P2RX7,ATP7B,CHRNG
GO:0009416	response to light stimulus	biological_process	0.03079714384311163	6	94	87	14467	SLC1A2,RHO,GPRIN1,ERCC2,NF1,CHRNB2
GO:0001503	ossification	biological_process	0.03129061226176056	7	94	130	14467	ERCC2,NF1,MMP2,THRA,P2RX7,RUNX2,GNAS
GO:0021871	forebrain regionalization	biological_process	0.03154135249496472	3	94	9	14467	FGF8,SIX3,PAX6
GO:0065008	regulation of biological quality	biological_process	0.03223592601768184	19	94	1011	14467	GAD2,GNAQ,FGF4,SYT1,GPRIN1,ANK1,ERCC2,NF1,KCNJ6,CHRNB2,NODAL,NPM1,GRIN2B,P2RX7,ATP7B,CHRNG,PARP1,TRP63,NKX2-3
GO:0048666	neuron development	biological_process	0.0357493831727244	10	94	300	14467	GNAQ,RASGRF1,CDK5R1,GPRIN1,NTRK2,LMX1B,CHRNB2,NTRK3,PAX6,NEUROD2
GO:0007612	learning	biological_process	0.037197307493227326	5	94	54	14467	GPRIN1,NF1,CHRNB2,GRIN2B,NEUROD2
GO:0048870	cell motility	biological_process	0.03892384756120957	10	94	303	14467	CDK5R1,NF1,PAX3,LMX1B,NODAL,NEURL1A,PAX6,MMP14,PLAU,NKX2-3
GO:0060348	bone development	biological_process	0.04188692255616939	7	94	136	14467	ERCC2,NF1,MMP2,THRA,P2RX7,RUNX2,GNAS
GO:0050801	ion homeostasis	biological_process	0.042362303627192406	9	94	244	14467	GNAQ,GPRIN1,ERCC2,NF1,CHRNB2,GRIN2B,P2RX7,ATP7B,CHRNG
GO:0007632	visual behavior	biological_process	0.044153828375757265	4	94	28	14467	SLC1A2,GPRIN1,NF1,CHRNB2
GO:0021700	developmental maturation	biological_process	0.04787950809893535	6	94	94	14467	GNAQ,GPRIN1,ERCC2,MMP2,SOX10,RUNX2
