# Supplementary material for: Tissue-Specific Functional Networks for Prioritizing Phenotype and Disease Genes
Source: PLoS Comput Biol. 2012 Sep 27;8(9):e1002694. doi: 10.1371/journal.pcbi.1002694 (PMC3459891; doi:10.1371/journal.pcbi.1002694)
Supplement: Dataset S3 — Functional enrichment of top 100 changed genes for each tissue-specific network. (ZIP) [file pcbi.1002694.s003.zip › enrichment_result/MA_0000139_global.txt]

GO:0048731	system development	biological_process	1.3899539892952208E-19	53	95	1922	14467	RXRA,SMYD1,CRHR2,NANOS2,NEUROG3,HTR2B,FGF3,SCN8A,CDK5R1,GPRIN1,NRXN1,ANK1,RARG,ERCC2,NF1,PAX3,SIM1,NTRK2,MMP2,RUNX1,CHRNB2,PKD1,NODAL,BMPR1A,GDNF,NTRK3,THRA,EGFR,POU2F3,FOXH1,GRIN2B,ARNT,GFRA2,SOX10,FGFR2,PPARD,SIX1,MMP14,ITGA3,RUNX2,NEUROD2,MSX1,NR2F2,AKT1,NKX2-6,TGFBR2,NEUROG1,HOXD13,ACVRL1,TGFA,TRP63,FASL,GNAS
GO:0048856	anatomical structure development	biological_process	4.1787341887072503E-19	54	95	2056	14467	RXRA,SMYD1,CRHR2,NANOS2,NEUROG3,HTR2B,FGF3,SCN8A,CDK5R1,GPRIN1,NRXN1,ANK1,RARG,ERCC2,NF1,PAX3,SIM1,NTRK2,MMP2,RUNX1,CHRNB2,PKD1,NODAL,BMPR1A,GDNF,NTRK3,THRA,EGFR,POU2F3,FOXH1,GRIN2B,NEURL1A,ARNT,GFRA2,SOX10,FGFR2,PPARD,SIX1,MMP14,ITGA3,RUNX2,NEUROD2,MSX1,NR2F2,AKT1,NKX2-6,TGFBR2,NEUROG1,HOXD13,ACVRL1,TGFA,TRP63,FASL,GNAS
GO:0048513	organ development	biological_process	6.347656207531134E-18	47	95	1574	14467	RXRA,SMYD1,CRHR2,NANOS2,NEUROG3,HTR2B,FGF3,SCN8A,CDK5R1,GPRIN1,ANK1,RARG,ERCC2,NF1,PAX3,NTRK2,MMP2,RUNX1,CHRNB2,PKD1,NODAL,BMPR1A,GDNF,THRA,EGFR,POU2F3,FOXH1,GRIN2B,ARNT,SOX10,FGFR2,PPARD,SIX1,MMP14,RUNX2,MSX1,NR2F2,AKT1,NKX2-6,TGFBR2,NEUROG1,HOXD13,ACVRL1,TGFA,TRP63,FASL,GNAS
GO:0007275	multicellular organismal development	biological_process	9.571469035678931E-17	55	95	2402	14467	RXRA,SMYD1,CRHR2,NANOS2,NEUROG3,HTR2B,FGF3,SCN8A,CDK5R1,GPRIN1,NRXN1,ANK1,RARG,ERCC2,NF1,PAX3,SIM1,NTRK2,MMP2,RUNX1,CHRNB2,PKD1,NODAL,BMPR1A,GDNF,NTRK3,THRA,EGFR,POU2F3,FOXH1,GRIN2B,ARNT,GFRA2,SOX10,FGFR2,PPARD,SIX1,FOXN1,MMP14,ITGA3,RUNX2,NEUROD2,MSX1,NR2F2,AKT1,NKX2-6,TGFBR2,NEUROG1,HOXD13,ACVRL1,TGFA,TRP63,MDFI,FASL,GNAS
GO:0009653	anatomical structure morphogenesis	biological_process	1.0259442898345604E-16	40	95	1151	14467	RXRA,CRHR2,NEUROG3,FGF3,CDK5R1,GPRIN1,RARG,ERCC2,NF1,PAX3,NTRK2,MMP2,RUNX1,CHRNB2,PKD1,NODAL,BMPR1A,GDNF,NTRK3,THRA,EGFR,NEURL1A,ARNT,SOX10,FGFR2,PPARD,SIX1,MMP14,RUNX2,MSX1,NR2F2,AKT1,TGFBR2,NEUROG1,HOXD13,ACVRL1,TGFA,TRP63,FASL,GNAS
GO:0032502	developmental process	biological_process	1.6130183353957822E-16	59	95	2840	14467	SKP2,RXRA,SMYD1,CRHR2,NANOS2,NEUROG3,HTR2B,FGF3,SCN8A,CDK5R1,GPRIN1,NRXN1,ANK1,RARG,ERCC2,NF1,PAX3,SIM1,NTRK2,MMP2,RUNX1,CHRNB2,PKD1,NODAL,BMPR1A,GDNF,NTRK3,THRA,EGFR,POU2F3,FOXH1,GRIN2B,SLC45A2,NEURL1A,ARNT,GFRA2,SOX10,FGFR2,PPARD,SIX1,FOXN1,MMP14,ITGA3,RUNX2,NEUROD2,MSX1,NR2F2,AKT1,NKX2-6,TGFBR2,NEUROG1,OCA2,HOXD13,ACVRL1,TGFA,TRP63,MDFI,FASL,GNAS
GO:0009887	organ morphogenesis	biological_process	1.0309698086875685E-14	32	95	771	14467	RXRA,CRHR2,NEUROG3,FGF3,RARG,ERCC2,NF1,PAX3,NTRK2,MMP2,RUNX1,PKD1,NODAL,BMPR1A,GDNF,THRA,ARNT,SOX10,FGFR2,PPARD,SIX1,RUNX2,MSX1,NR2F2,AKT1,TGFBR2,NEUROG1,ACVRL1,TGFA,TRP63,FASL,GNAS
GO:0008283	cell proliferation	biological_process	8.947390597808419E-13	27	95	598	14467	RXRA,NANOS2,FGF3,RARG,ERCC2,NF1,PAX3,CHRNB2,NODAL,CDK4,BMPR1A,NPM1,EGFR,CSE1L,FGFR2,PPARD,TYR,FOXN1,PLAU,RUNX2,MSX1,NKX2-6,TGFBR2,OCA2,HOXD13,TGFA,TRP63
GO:0032501	multicellular organismal process	biological_process	3.1911735666010913E-12	65	95	4218	14467	RXRA,SMYD1,CRHR2,NANOS2,NEUROG3,RHO,NFATC2,HTR2B,SYT1,FGF3,SCN8A,CDK5R1,GPRIN1,NRXN1,ANK1,RARG,ERCC2,NF1,PAX3,SIM1,NTRK2,MMP2,RUNX1,CHRNB2,PKD1,NODAL,BMPR1A,GDNF,NTRK3,CAMK4,THRA,EGFR,POU2F3,FOXH1,GRIN2B,SLC45A2,NEURL1A,GRIA2,ARNT,GFRA2,ATP7B,SOX10,OLFR66,FGFR2,PPARD,SIX1,FOXN1,MMP14,ITGA3,RUNX2,NEUROD2,MSX1,NR2F2,AKT1,SLC6A2,NKX2-6,TGFBR2,NEUROG1,HOXD13,ACVRL1,TGFA,TRP63,MDFI,FASL,GNAS
GO:0048869	cellular developmental process	biological_process	5.2922631318153476E-12	40	95	1568	14467	RXRA,NANOS2,NEUROG3,FGF3,CDK5R1,GPRIN1,ANK1,ERCC2,NF1,PAX3,SIM1,NTRK2,RUNX1,CHRNB2,NODAL,BMPR1A,GDNF,NTRK3,EGFR,POU2F3,NEURL1A,ARNT,SOX10,FGFR2,PPARD,SIX1,FOXN1,ITGA3,RUNX2,NEUROD2,NR2F2,AKT1,NKX2-6,TGFBR2,NEUROG1,OCA2,TRP63,MDFI,FASL,GNAS
GO:0030154	cell differentiation	biological_process	6.618597510194848E-12	39	95	1495	14467	RXRA,NANOS2,NEUROG3,FGF3,CDK5R1,GPRIN1,ANK1,ERCC2,NF1,PAX3,SIM1,NTRK2,RUNX1,CHRNB2,NODAL,BMPR1A,GDNF,NTRK3,POU2F3,NEURL1A,ARNT,SOX10,FGFR2,PPARD,SIX1,FOXN1,ITGA3,RUNX2,NEUROD2,NR2F2,AKT1,NKX2-6,TGFBR2,NEUROG1,OCA2,TRP63,MDFI,FASL,GNAS
GO:0007399	nervous system development	biological_process	5.501724355869068E-10	27	95	779	14467	NEUROG3,CDK5R1,GPRIN1,NRXN1,ERCC2,NF1,PAX3,SIM1,NTRK2,RUNX1,CHRNB2,BMPR1A,GDNF,NTRK3,GFRA2,SOX10,FGFR2,PPARD,SIX1,ITGA3,NEUROD2,MSX1,NR2F2,NKX2-6,TGFBR2,NEUROG1,TRP63
GO:0048468	cell development	biological_process	1.5583510161811103E-9	26	95	748	14467	CDK5R1,GPRIN1,ANK1,ERCC2,NF1,PAX3,NTRK2,RUNX1,CHRNB2,NODAL,BMPR1A,GDNF,NTRK3,NEURL1A,SOX10,SIX1,ITGA3,RUNX2,NEUROD2,NR2F2,AKT1,NKX2-6,NEUROG1,OCA2,TRP63,FASL
GO:0048522	positive regulation of cellular process	biological_process	1.794989882927152E-9	30	95	1031	14467	RXRA,NEUROG3,NFATC2,GPRIN1,RARG,NF1,PAX3,CHRNB2,NODAL,BMPR1A,NPM1,NTRK3,HNF4A,EGFR,POU2F3,FOXH1,ARNT,SOX10,FGFR2,PPARD,SIX1,RUNX2,AKT1,NKX2-6,TGFBR2,NEUROG1,HOXD13,TRP63,FASL,GNAS
GO:0048518	positive regulation of biological process	biological_process	8.195660867430176E-9	31	95	1172	14467	RXRA,NEUROG3,NFATC2,GPRIN1,RARG,NF1,PAX3,RUNX1,CHRNB2,NODAL,BMPR1A,NPM1,NTRK3,HNF4A,EGFR,POU2F3,FOXH1,ARNT,SOX10,FGFR2,PPARD,SIX1,RUNX2,AKT1,NKX2-6,TGFBR2,NEUROG1,HOXD13,TRP63,FASL,GNAS
GO:0042127	regulation of cell proliferation	biological_process	3.874829790347971E-8	19	95	424	14467	NANOS2,RARG,NF1,PAX3,CHRNB2,NODAL,CDK4,BMPR1A,NPM1,EGFR,FGFR2,PPARD,PLAU,RUNX2,MSX1,NKX2-6,TGFBR2,HOXD13,TRP63
GO:0048646	anatomical structure formation involved in morphogenesis	biological_process	7.029709069502283E-8	17	95	335	14467	CRHR2,FGF3,ERCC2,NF1,PAX3,MMP2,RUNX1,NODAL,BMPR1A,GDNF,NEURL1A,FGFR2,SIX1,TGFBR2,ACVRL1,TGFA,TRP63
GO:0009790	embryonic development	biological_process	9.686512046709673E-8	22	95	626	14467	RARG,ERCC2,NF1,PAX3,RUNX1,PKD1,NODAL,BMPR1A,FOXH1,GRIN2B,ARNT,SOX10,FGFR2,SIX1,MSX1,NKX2-6,TGFBR2,NEUROG1,HOXD13,ACVRL1,TRP63,GNAS
GO:0009888	tissue development	biological_process	2.8706438003881045E-7	21	95	598	14467	RXRA,NEUROG3,ERCC2,NF1,PAX3,PKD1,NODAL,BMPR1A,GDNF,THRA,POU2F3,FOXH1,FGFR2,PPARD,SIX1,RUNX2,NR2F2,AKT1,NKX2-6,TRP63,GNAS
GO:0045944	positive regulation of transcription from RNA polymerase II promoter	biological_process	3.129294699711048E-7	16	95	318	14467	RXRA,NEUROG3,NFATC2,GPRIN1,RARG,PAX3,NODAL,HNF4A,POU2F3,FOXH1,ARNT,SOX10,SIX1,RUNX2,HOXD13,TRP63
GO:0007267	cell-cell signaling	biological_process	9.891072254984696E-7	16	95	344	14467	SYT1,FGF3,GPRIN1,NRXN1,ERCC2,NF1,NTRK2,CHRNB2,GDNF,CAMK4,GRIN2B,GRIA2,FGFR2,PPARD,SIX1,TRP63
GO:0007507	heart development	biological_process	1.1311263213165611E-6	13	95	206	14467	RXRA,SMYD1,HTR2B,NF1,PAX3,PKD1,NODAL,BMPR1A,FOXH1,FGFR2,MSX1,NKX2-6,TGFBR2
GO:0045893	positive regulation of transcription, DNA-dependent	biological_process	1.4395075702890757E-6	16	95	353	14467	RXRA,NEUROG3,NFATC2,GPRIN1,RARG,PAX3,NODAL,HNF4A,POU2F3,FOXH1,ARNT,SOX10,SIX1,RUNX2,HOXD13,TRP63
GO:0051254	positive regulation of RNA metabolic process	biological_process	1.4997728885042804E-6	16	95	354	14467	RXRA,NEUROG3,NFATC2,GPRIN1,RARG,PAX3,NODAL,HNF4A,POU2F3,FOXH1,ARNT,SOX10,SIX1,RUNX2,HOXD13,TRP63
GO:0006357	regulation of transcription from RNA polymerase II promoter	biological_process	1.5923846111994936E-6	19	95	528	14467	RXRA,NEUROG3,NFATC2,GPRIN1,RARG,PAX3,NODAL,HNF4A,POU2F3,FOXH1,ARNT,SOX10,PPARD,SIX1,RUNX2,MSX1,NR2F2,HOXD13,TRP63
GO:0065007	biological regulation	biological_process	1.6859833274152418E-6	73	95	6717	14467	SKP2,RXRA,SMYD1,CRHR2,NANOS2,NEUROG3,RHO,NFATC2,HTR2B,SYT1,GPRIN1,NRXN1,ANK1,RARG,HTR4,ERCC2,NF1,PAX3,SIM1,NTRK2,KCNJ6,RUNX1,CHRNB2,PKD1,NODAL,CDK4,BMPR1A,GDNF,NPM1,HTR1A,NTRK3,NRAS,CAMK4,HNF4A,THRA,EGFR,POU2F3,SSRP1,FOXH1,GNRHR,GRIN2B,ARNT,GFRA2,ATP7B,SOX10,OLFR66,FGFR2,CCKBR,PPARD,SIX1,CRHR1,BRS3,CHRNG,FOXN1,ITGA3,PLAU,CHEK1,RUNX2,NEUROD2,TARDBP,MSX1,ELK4,NR2F2,HTR5A,AKT1,NKX2-6,TGFBR2,NEUROG1,…
GO:0008284	positive regulation of cell proliferation	biological_process	3.1522955378079183E-6	13	95	224	14467	NF1,PAX3,CHRNB2,NODAL,BMPR1A,NPM1,EGFR,FGFR2,PPARD,RUNX2,NKX2-6,TGFBR2,TRP63
GO:0043009	chordate embryonic development	biological_process	3.1899948978397726E-6	16	95	373	14467	ERCC2,NF1,PAX3,RUNX1,PKD1,NODAL,GRIN2B,ARNT,SOX10,FGFR2,SIX1,MSX1,NKX2-6,TGFBR2,ACVRL1,GNAS
GO:0009792	embryonic development ending in birth or egg hatching	biological_process	3.5790639879939268E-6	16	95	376	14467	ERCC2,NF1,PAX3,RUNX1,PKD1,NODAL,GRIN2B,ARNT,SOX10,FGFR2,SIX1,MSX1,NKX2-6,TGFBR2,ACVRL1,GNAS
GO:0006366	transcription from RNA polymerase II promoter	biological_process	4.334909726994056E-6	19	95	561	14467	RXRA,NEUROG3,NFATC2,GPRIN1,RARG,PAX3,NODAL,HNF4A,POU2F3,FOXH1,ARNT,SOX10,PPARD,SIX1,RUNX2,MSX1,NR2F2,HOXD13,TRP63
GO:0010926	anatomical structure formation	biological_process	4.455364732944486E-6	22	95	767	14467	CRHR2,FGF3,GPRIN1,NRXN1,ERCC2,NF1,PAX3,MMP2,RUNX1,CHRNB2,NODAL,BMPR1A,GDNF,NPM1,CSE1L,NEURL1A,FGFR2,SIX1,TGFBR2,ACVRL1,TGFA,TRP63
GO:0001501	skeletal system development	biological_process	6.023165578694383E-6	14	95	284	14467	ERCC2,NF1,MMP2,RUNX1,PKD1,BMPR1A,THRA,FGFR2,SIX1,RUNX2,TGFBR2,HOXD13,TRP63,GNAS
GO:0050793	regulation of developmental process	biological_process	6.616414544488511E-6	23	95	858	14467	SKP2,CRHR2,GPRIN1,RARG,ERCC2,NF1,RUNX1,CHRNB2,NODAL,BMPR1A,GDNF,NTRK3,FGFR2,PPARD,SIX1,RUNX2,MSX1,AKT1,NKX2-6,TGFBR2,TRP63,FASL,GNAS
GO:0045941	positive regulation of transcription	biological_process	7.242420483299466E-6	16	95	395	14467	RXRA,NEUROG3,NFATC2,GPRIN1,RARG,PAX3,NODAL,HNF4A,POU2F3,FOXH1,ARNT,SOX10,SIX1,RUNX2,HOXD13,TRP63
GO:0031328	positive regulation of cellular biosynthetic process	biological_process	7.655781921918095E-6	17	95	455	14467	RXRA,NEUROG3,NFATC2,GPRIN1,RARG,PAX3,NODAL,NPM1,HNF4A,POU2F3,FOXH1,ARNT,SOX10,SIX1,RUNX2,HOXD13,TRP63
GO:0009891	positive regulation of biosynthetic process	biological_process	8.17372278480049E-6	17	95	457	14467	RXRA,NEUROG3,NFATC2,GPRIN1,RARG,PAX3,NODAL,NPM1,HNF4A,POU2F3,FOXH1,ARNT,SOX10,SIX1,RUNX2,HOXD13,TRP63
GO:0031325	positive regulation of cellular metabolic process	biological_process	8.770811411345675E-6	18	95	521	14467	RXRA,NEUROG3,NFATC2,GPRIN1,RARG,PAX3,NODAL,NPM1,HNF4A,POU2F3,FOXH1,ARNT,SOX10,SIX1,RUNX2,AKT1,HOXD13,TRP63
GO:0007167	enzyme linked receptor protein signaling pathway	biological_process	8.978581095672236E-6	14	95	293	14467	NTRK2,NODAL,BMPR1A,GDNF,NTRK3,EGFR,FOXH1,GFRA2,FGFR2,RUNX2,MSX1,AKT1,TGFBR2,ACVRL1
GO:0050794	regulation of cellular process	biological_process	9.020325829471216E-6	68	95	6122	14467	SKP2,RXRA,SMYD1,CRHR2,NANOS2,NEUROG3,RHO,NFATC2,HTR2B,GPRIN1,ANK1,RARG,HTR4,ERCC2,NF1,PAX3,SIM1,NTRK2,RUNX1,CHRNB2,PKD1,NODAL,CDK4,BMPR1A,GDNF,NPM1,HTR1A,NTRK3,NRAS,CAMK4,HNF4A,THRA,EGFR,POU2F3,SSRP1,FOXH1,GNRHR,GRIN2B,ARNT,GFRA2,SOX10,OLFR66,FGFR2,CCKBR,PPARD,SIX1,CRHR1,BRS3,FOXN1,ITGA3,PLAU,CHEK1,RUNX2,NEUROD2,TARDBP,MSX1,ELK4,NR2F2,HTR5A,AKT1,NKX2-6,TGFBR2,NEUROG1,HOXD13,ACVRL1,TRP63,FASL,GNAS
GO:0010628	positive regulation of gene expression	biological_process	9.630836687387079E-6	16	95	403	14467	RXRA,NEUROG3,NFATC2,GPRIN1,RARG,PAX3,NODAL,HNF4A,POU2F3,FOXH1,ARNT,SOX10,SIX1,RUNX2,HOXD13,TRP63
GO:0045935	positive regulation of nucleobase, nucleoside, nucleotide and nucleic acid metabolic process	biological_process	1.4100342445895016E-5	16	95	414	14467	RXRA,NEUROG3,NFATC2,GPRIN1,RARG,PAX3,NODAL,HNF4A,POU2F3,FOXH1,ARNT,SOX10,SIX1,RUNX2,HOXD13,TRP63
GO:0009893	positive regulation of metabolic process	biological_process	1.5303539833673757E-5	18	95	540	14467	RXRA,NEUROG3,NFATC2,GPRIN1,RARG,PAX3,NODAL,NPM1,HNF4A,POU2F3,FOXH1,ARNT,SOX10,SIX1,RUNX2,AKT1,HOXD13,TRP63
GO:0019222	regulation of metabolic process	biological_process	2.0107438405145448E-5	40	95	2525	14467	SKP2,RXRA,SMYD1,NANOS2,NEUROG3,NFATC2,GPRIN1,RARG,ERCC2,NF1,PAX3,SIM1,NTRK2,RUNX1,CHRNB2,NODAL,NPM1,HNF4A,THRA,EGFR,POU2F3,SSRP1,FOXH1,ARNT,SOX10,PPARD,SIX1,FOXN1,RUNX2,NEUROD2,TARDBP,MSX1,ELK4,NR2F2,AKT1,NKX2-6,NEUROG1,HOXD13,TRP63,GNAS
GO:0022008	neurogenesis	biological_process	2.0359927166743035E-5	17	95	486	14467	CDK5R1,GPRIN1,ERCC2,NF1,PAX3,NTRK2,RUNX1,CHRNB2,BMPR1A,GDNF,NTRK3,SOX10,SIX1,ITGA3,NEUROD2,NR2F2,NEUROG1
GO:0010557	positive regulation of macromolecule biosynthetic process	biological_process	2.919540211567873E-5	16	95	436	14467	RXRA,NEUROG3,NFATC2,GPRIN1,RARG,PAX3,NODAL,HNF4A,POU2F3,FOXH1,ARNT,SOX10,SIX1,RUNX2,HOXD13,TRP63
GO:0010604	positive regulation of macromolecule metabolic process	biological_process	4.250282875263477E-5	17	95	511	14467	RXRA,NEUROG3,NFATC2,GPRIN1,RARG,PAX3,NODAL,HNF4A,POU2F3,FOXH1,ARNT,SOX10,SIX1,RUNX2,AKT1,HOXD13,TRP63
GO:0001568	blood vessel development	biological_process	5.1480164558904225E-5	12	95	233	14467	CRHR2,NF1,NTRK2,MMP2,RUNX1,PKD1,FGFR2,NR2F2,AKT1,TGFBR2,ACVRL1,TGFA
GO:0031323	regulation of cellular metabolic process	biological_process	5.618616319320447E-5	38	95	2396	14467	RXRA,SMYD1,NANOS2,NEUROG3,NFATC2,GPRIN1,RARG,ERCC2,NF1,PAX3,SIM1,RUNX1,CHRNB2,NODAL,NPM1,HNF4A,THRA,EGFR,POU2F3,SSRP1,FOXH1,ARNT,SOX10,PPARD,SIX1,FOXN1,RUNX2,NEUROD2,TARDBP,MSX1,ELK4,NR2F2,AKT1,NKX2-6,NEUROG1,HOXD13,TRP63,GNAS
GO:0080090	regulation of primary metabolic process	biological_process	5.814709264739492E-5	38	95	2399	14467	RXRA,SMYD1,NANOS2,NEUROG3,NFATC2,GPRIN1,RARG,ERCC2,NF1,PAX3,SIM1,RUNX1,CHRNB2,NODAL,NPM1,HNF4A,THRA,EGFR,POU2F3,SSRP1,FOXH1,ARNT,SOX10,PPARD,SIX1,FOXN1,RUNX2,NEUROD2,TARDBP,MSX1,ELK4,NR2F2,AKT1,NKX2-6,NEUROG1,HOXD13,TRP63,GNAS
GO:0001944	vasculature development	biological_process	5.928710020606596E-5	12	95	236	14467	CRHR2,NF1,NTRK2,MMP2,RUNX1,PKD1,FGFR2,NR2F2,AKT1,TGFBR2,ACVRL1,TGFA
GO:0050789	regulation of biological process	biological_process	6.480840523074655E-5	68	95	6376	14467	SKP2,RXRA,SMYD1,CRHR2,NANOS2,NEUROG3,RHO,NFATC2,HTR2B,GPRIN1,ANK1,RARG,HTR4,ERCC2,NF1,PAX3,SIM1,NTRK2,RUNX1,CHRNB2,PKD1,NODAL,CDK4,BMPR1A,GDNF,NPM1,HTR1A,NTRK3,NRAS,CAMK4,HNF4A,THRA,EGFR,POU2F3,SSRP1,FOXH1,GNRHR,GRIN2B,ARNT,GFRA2,SOX10,OLFR66,FGFR2,CCKBR,PPARD,SIX1,CRHR1,BRS3,FOXN1,ITGA3,PLAU,CHEK1,RUNX2,NEUROD2,TARDBP,MSX1,ELK4,NR2F2,HTR5A,AKT1,NKX2-6,TGFBR2,NEUROG1,HOXD13,ACVRL1,TRP63,FASL,GNAS
GO:0031326	regulation of cellular biosynthetic process	biological_process	6.976877687109931E-5	36	95	2200	14467	RXRA,SMYD1,NANOS2,NEUROG3,NFATC2,GPRIN1,RARG,ERCC2,NF1,PAX3,SIM1,RUNX1,NODAL,NPM1,HNF4A,THRA,POU2F3,SSRP1,FOXH1,ARNT,SOX10,PPARD,SIX1,FOXN1,RUNX2,NEUROD2,TARDBP,MSX1,ELK4,NR2F2,AKT1,NKX2-6,NEUROG1,HOXD13,TRP63,GNAS
GO:0009889	regulation of biosynthetic process	biological_process	7.315941793463481E-5	36	95	2204	14467	RXRA,SMYD1,NANOS2,NEUROG3,NFATC2,GPRIN1,RARG,ERCC2,NF1,PAX3,SIM1,RUNX1,NODAL,NPM1,HNF4A,THRA,POU2F3,SSRP1,FOXH1,ARNT,SOX10,PPARD,SIX1,FOXN1,RUNX2,NEUROD2,TARDBP,MSX1,ELK4,NR2F2,AKT1,NKX2-6,NEUROG1,HOXD13,TRP63,GNAS
GO:0007154	cell communication	biological_process	9.06300526300132E-5	49	95	3737	14467	CRHR2,RHO,HTR2B,SYT1,FGF3,GPRIN1,NRXN1,ANK1,HTR4,ERCC2,NF1,SIM1,NTRK2,CHRNB2,PKD1,NODAL,CDK4,BMPR1A,GDNF,NPM1,HTR1A,NTRK3,NRAS,CAMK4,EGFR,FOXH1,GNRHR,GRIN2B,GRIA2,ARNT,GFRA2,OLFR66,FGFR2,CCKBR,PPARD,SIX1,CRHR1,BRS3,ITGA3,CHEK1,RUNX2,MSX1,HTR5A,AKT1,TGFBR2,ACVRL1,TRP63,FASL,GNAS
GO:0001701	in utero embryonic development	biological_process	1.4381143708141605E-4	11	95	207	14467	ERCC2,RUNX1,PKD1,NODAL,GRIN2B,ARNT,SOX10,FGFR2,MSX1,TGFBR2,ACVRL1
GO:0010468	regulation of gene expression	biological_process	1.4983944396081066E-4	35	95	2159	14467	SKP2,RXRA,SMYD1,NANOS2,NEUROG3,NFATC2,GPRIN1,RARG,ERCC2,PAX3,SIM1,RUNX1,NODAL,NPM1,HNF4A,THRA,POU2F3,SSRP1,FOXH1,ARNT,SOX10,PPARD,SIX1,FOXN1,RUNX2,NEUROD2,TARDBP,MSX1,ELK4,NR2F2,AKT1,NKX2-6,NEUROG1,HOXD13,TRP63
GO:0007417	central nervous system development	biological_process	1.8788506694409203E-4	13	95	316	14467	CDK5R1,GPRIN1,ERCC2,NF1,PAX3,RUNX1,CHRNB2,SOX10,FGFR2,MSX1,NR2F2,NKX2-6,TGFBR2
GO:0019219	regulation of nucleobase, nucleoside, nucleotide and nucleic acid metabolic process	biological_process	2.7987245663515636E-4	34	95	2107	14467	RXRA,SMYD1,NEUROG3,NFATC2,GPRIN1,RARG,ERCC2,NF1,PAX3,SIM1,RUNX1,NODAL,NPM1,HNF4A,THRA,POU2F3,SSRP1,FOXH1,ARNT,SOX10,PPARD,SIX1,FOXN1,RUNX2,NEUROD2,TARDBP,MSX1,ELK4,NR2F2,NKX2-6,NEUROG1,HOXD13,TRP63,GNAS
GO:0048699	generation of neurons	biological_process	3.491045194107652E-4	15	95	456	14467	CDK5R1,GPRIN1,NF1,PAX3,NTRK2,RUNX1,CHRNB2,BMPR1A,GDNF,NTRK3,SIX1,ITGA3,NEUROD2,NR2F2,NEUROG1
GO:0051252	regulation of RNA metabolic process	biological_process	4.7549408948138777E-4	32	95	1943	14467	RXRA,SMYD1,NEUROG3,NFATC2,GPRIN1,RARG,ERCC2,PAX3,SIM1,RUNX1,NODAL,NPM1,HNF4A,THRA,POU2F3,SSRP1,FOXH1,ARNT,SOX10,PPARD,SIX1,FOXN1,RUNX2,NEUROD2,TARDBP,MSX1,ELK4,NR2F2,NKX2-6,NEUROG1,HOXD13,TRP63
GO:0060255	regulation of macromolecule metabolic process	biological_process	7.957288581412174E-4	36	95	2420	14467	SKP2,RXRA,SMYD1,NANOS2,NEUROG3,NFATC2,GPRIN1,RARG,ERCC2,PAX3,SIM1,RUNX1,NODAL,NPM1,HNF4A,THRA,EGFR,POU2F3,SSRP1,FOXH1,ARNT,SOX10,PPARD,SIX1,FOXN1,RUNX2,NEUROD2,TARDBP,MSX1,ELK4,NR2F2,AKT1,NKX2-6,NEUROG1,HOXD13,TRP63
GO:0048870	cell motility	biological_process	8.85510090282496E-4	12	95	303	14467	CDK5R1,NF1,PAX3,NODAL,GDNF,NEURL1A,PPARD,SIX1,MMP14,ITGA3,PLAU,NR2F2
GO:0010556	regulation of macromolecule biosynthetic process	biological_process	0.0011534437420674774	33	95	2127	14467	RXRA,SMYD1,NANOS2,NEUROG3,NFATC2,GPRIN1,RARG,ERCC2,PAX3,SIM1,RUNX1,NODAL,HNF4A,THRA,POU2F3,SSRP1,FOXH1,ARNT,SOX10,PPARD,SIX1,FOXN1,RUNX2,NEUROD2,TARDBP,MSX1,ELK4,NR2F2,AKT1,NKX2-6,NEUROG1,HOXD13,TRP63
GO:0001666	response to hypoxia	biological_process	0.0012773443592467128	5	95	28	14467	NANOS2,NF1,MMP2,CHRNB2,PLAU
GO:0006355	regulation of transcription, DNA-dependent	biological_process	0.0013487772527952884	31	95	1929	14467	RXRA,SMYD1,NEUROG3,NFATC2,GPRIN1,RARG,ERCC2,PAX3,SIM1,RUNX1,NODAL,HNF4A,THRA,POU2F3,SSRP1,FOXH1,ARNT,SOX10,PPARD,SIX1,FOXN1,RUNX2,NEUROD2,TARDBP,MSX1,ELK4,NR2F2,NKX2-6,NEUROG1,HOXD13,TRP63
GO:0070482	response to oxygen levels	biological_process	0.001535470305096886	5	95	29	14467	NANOS2,NF1,MMP2,CHRNB2,PLAU
GO:0016477	cell migration	biological_process	0.0015719077827861417	11	95	263	14467	CDK5R1,NF1,PAX3,NODAL,GDNF,PPARD,SIX1,MMP14,ITGA3,PLAU,NR2F2
GO:0006351	transcription, DNA-dependent	biological_process	0.0015970964578766896	31	95	1944	14467	RXRA,SMYD1,NEUROG3,NFATC2,GPRIN1,RARG,ERCC2,PAX3,SIM1,RUNX1,NODAL,HNF4A,THRA,POU2F3,SSRP1,FOXH1,ARNT,SOX10,PPARD,SIX1,FOXN1,RUNX2,NEUROD2,TARDBP,MSX1,ELK4,NR2F2,NKX2-6,NEUROG1,HOXD13,TRP63
GO:0032774	RNA biosynthetic process	biological_process	0.0016701628700611752	31	95	1948	14467	RXRA,SMYD1,NEUROG3,NFATC2,GPRIN1,RARG,ERCC2,PAX3,SIM1,RUNX1,NODAL,HNF4A,THRA,POU2F3,SSRP1,FOXH1,ARNT,SOX10,PPARD,SIX1,FOXN1,RUNX2,NEUROD2,TARDBP,MSX1,ELK4,NR2F2,NKX2-6,NEUROG1,HOXD13,TRP63
GO:0045595	regulation of cell differentiation	biological_process	0.0019133524188079108	12	95	326	14467	GPRIN1,NF1,CHRNB2,NODAL,BMPR1A,NTRK3,PPARD,SIX1,RUNX2,TGFBR2,TRP63,GNAS
GO:0007179	transforming growth factor beta receptor signaling pathway	biological_process	0.0023118877473550926	7	95	88	14467	NODAL,BMPR1A,GDNF,FOXH1,MSX1,TGFBR2,ACVRL1
GO:0048598	embryonic morphogenesis	biological_process	0.002875791829984139	12	95	339	14467	RARG,PAX3,NODAL,BMPR1A,FGFR2,SIX1,MSX1,TGFBR2,NEUROG1,HOXD13,TRP63,GNAS
GO:0045449	regulation of transcription	biological_process	0.0032490200286738454	31	95	2009	14467	RXRA,SMYD1,NEUROG3,NFATC2,GPRIN1,RARG,ERCC2,PAX3,SIM1,RUNX1,NODAL,HNF4A,THRA,POU2F3,SSRP1,FOXH1,ARNT,SOX10,PPARD,SIX1,FOXN1,RUNX2,NEUROD2,TARDBP,MSX1,ELK4,NR2F2,NKX2-6,NEUROG1,HOXD13,TRP63
GO:0019226	transmission of nerve impulse	biological_process	0.003511128938234955	10	95	230	14467	SYT1,GPRIN1,NRXN1,ERCC2,NF1,CHRNB2,CAMK4,GRIN2B,GRIA2,PPARD
GO:0051179	localization	biological_process	0.0035881892126701956	37	95	2689	14467	SYT1,SCN8A,CDK5R1,KCNC3,GPRIN1,NRXN1,ANK1,NF1,PAX3,NTRK2,KCNJ6,CHRNB2,PKD1,NODAL,GDNF,G3BP1,NPM1,CAMK4,CSE1L,GRIN2B,KCNJ9,NEURL1A,SLC12A1,GRIA2,KCNC1,ATP7B,PPARD,SIX1,CHRNG,MMP14,ITGA3,PLAU,NR2F2,KCNQ2,AKT1,SLC6A2,OCA2
GO:0021700	developmental maturation	biological_process	0.0036103631435226323	7	95	94	14467	GPRIN1,ERCC2,MMP2,SOX10,PPARD,RUNX2,AKT1
GO:0043473	pigmentation	biological_process	0.003785059236043373	6	95	61	14467	NF1,PAX3,SLC45A2,SOX10,TYR,OCA2
GO:0007178	transmembrane receptor protein serine/threonine kinase signaling pathway	biological_process	0.003876846991850918	7	95	95	14467	NODAL,BMPR1A,GDNF,FOXH1,MSX1,TGFBR2,ACVRL1
GO:0051239	regulation of multicellular organismal process	biological_process	0.004663412597876622	16	95	636	14467	CRHR2,GPRIN1,NF1,RUNX1,CHRNB2,NODAL,BMPR1A,NTRK3,THRA,GRIN2B,FGFR2,SIX1,RUNX2,AKT1,TGFBR2,GNAS
GO:0045165	cell fate commitment	biological_process	0.005023805361389921	8	95	140	14467	FGF3,PAX3,NODAL,GDNF,FGFR2,SIX1,RUNX2,NEUROG1
GO:0006812	cation transport	biological_process	0.005773985321769324	14	95	498	14467	SCN8A,KCNC3,GPRIN1,ANK1,KCNJ6,CHRNB2,PKD1,GRIN2B,KCNJ9,SLC12A1,KCNC1,ATP7B,KCNQ2,AKT1
GO:0006350	transcription	biological_process	0.005947796364053366	31	95	2067	14467	RXRA,SMYD1,NEUROG3,NFATC2,GPRIN1,RARG,ERCC2,PAX3,SIM1,RUNX1,NODAL,HNF4A,THRA,POU2F3,SSRP1,FOXH1,ARNT,SOX10,PPARD,SIX1,FOXN1,RUNX2,NEUROD2,TARDBP,MSX1,ELK4,NR2F2,NKX2-6,NEUROG1,HOXD13,TRP63
GO:0030001	metal ion transport	biological_process	0.006144056643160439	13	95	431	14467	SCN8A,KCNC3,GPRIN1,KCNJ6,CHRNB2,PKD1,GRIN2B,KCNJ9,SLC12A1,KCNC1,ATP7B,KCNQ2,AKT1
GO:0007517	muscle organ development	biological_process	0.006210271700788346	9	95	192	14467	RXRA,SCN8A,NF1,PAX3,SIX1,MSX1,NR2F2,NKX2-6,TRP63
GO:0042391	regulation of membrane potential	biological_process	0.007571322470406428	7	95	105	14467	GPRIN1,ERCC2,NF1,CHRNB2,GRIN2B,PPARD,CHRNG
GO:0048514	blood vessel morphogenesis	biological_process	0.007978711976961556	9	95	198	14467	CRHR2,NF1,NTRK2,RUNX1,FGFR2,NR2F2,TGFBR2,ACVRL1,TGFA
GO:0010629	negative regulation of gene expression	biological_process	0.008435520859696918	11	95	313	14467	SKP2,SMYD1,RARG,PAX3,NODAL,THRA,FOXH1,PPARD,MSX1,NR2F2,TRP63
GO:0051093	negative regulation of developmental process	biological_process	0.008562943871448117	12	95	377	14467	SKP2,CRHR2,GPRIN1,ERCC2,NF1,NODAL,BMPR1A,GDNF,MSX1,AKT1,NKX2-6,TRP63
GO:0022603	regulation of anatomical structure morphogenesis	biological_process	0.009703942579444737	8	95	153	14467	CRHR2,GPRIN1,NF1,RUNX1,CHRNB2,NODAL,NTRK3,RUNX2
GO:0045934	negative regulation of nucleobase, nucleoside, nucleotide and nucleic acid metabolic process	biological_process	0.009803438494479453	11	95	318	14467	SMYD1,RARG,PAX3,NODAL,NPM1,THRA,FOXH1,PPARD,MSX1,NR2F2,TRP63
GO:0035295	tube development	biological_process	0.01016278433997422	9	95	204	14467	PAX3,BMPR1A,FOXH1,FGFR2,SIX1,MMP14,TGFBR2,HOXD13,TRP63
GO:0002053	positive regulation of mesenchymal cell proliferation	biological_process	0.010404324890199568	4	95	20	14467	BMPR1A,FGFR2,TGFBR2,TRP63
GO:0003002	regionalization	biological_process	0.010996299987319576	9	95	206	14467	FGF3,NODAL,BMPR1A,GDNF,FOXH1,SIX1,NR2F2,HOXD13,TRP63
GO:0006811	ion transport	biological_process	0.01152326945210147	16	95	683	14467	SCN8A,KCNC3,GPRIN1,ANK1,KCNJ6,CHRNB2,PKD1,GRIN2B,KCNJ9,SLC12A1,GRIA2,KCNC1,ATP7B,CHRNG,KCNQ2,AKT1
GO:0048523	negative regulation of cellular process	biological_process	0.012035826804731493	20	95	1027	14467	SKP2,SMYD1,GPRIN1,RARG,ERCC2,NF1,PAX3,NODAL,BMPR1A,GDNF,NPM1,THRA,FOXH1,PPARD,RUNX2,MSX1,NR2F2,AKT1,NKX2-6,TRP63
GO:0016070	RNA metabolic process	biological_process	0.012280321100562756	33	95	2364	14467	RXRA,SMYD1,NEUROG3,NFATC2,GPRIN1,RARG,ERCC2,PAX3,SIM1,RUNX1,NODAL,NPM1,HNF4A,THRA,POU2F3,SSRP1,FOXH1,ARNT,SOX10,PPARD,SIX1,FOXN1,SYNCRIP,RUNX2,NEUROD2,TARDBP,MSX1,ELK4,NR2F2,NKX2-6,NEUROG1,HOXD13,TRP63
GO:0048736	appendage development	biological_process	0.012311331769001491	7	95	113	14467	RARG,BMPR1A,MSX1,NR2F2,HOXD13,TRP63,GNAS
GO:0060173	limb development	biological_process	0.012311331769001491	7	95	113	14467	RARG,BMPR1A,MSX1,NR2F2,HOXD13,TRP63,GNAS
GO:0040011	locomotion	biological_process	0.012381867536188047	12	95	391	14467	CDK5R1,NF1,PAX3,NODAL,GDNF,NEURL1A,PPARD,SIX1,MMP14,ITGA3,PLAU,NR2F2
GO:0010463	mesenchymal cell proliferation	biological_process	0.012787869171104995	4	95	21	14467	BMPR1A,FGFR2,TGFBR2,TRP63
GO:0010464	regulation of mesenchymal cell proliferation	biological_process	0.012787869171104995	4	95	21	14467	BMPR1A,FGFR2,TGFBR2,TRP63
GO:0051674	localization of cell	biological_process	0.013371914513166204	12	95	394	14467	CDK5R1,NF1,PAX3,NODAL,GDNF,NEURL1A,PPARD,SIX1,MMP14,ITGA3,PLAU,NR2F2
GO:0006928	cell motion	biological_process	0.013371914513166204	12	95	394	14467	CDK5R1,NF1,PAX3,NODAL,GDNF,NEURL1A,PPARD,SIX1,MMP14,ITGA3,PLAU,NR2F2
GO:0048705	skeletal system morphogenesis	biological_process	0.013819009864058509	7	95	115	14467	MMP2,PKD1,THRA,SIX1,RUNX2,TGFBR2,GNAS
GO:0048519	negative regulation of biological process	biological_process	0.014294498661522272	21	95	1131	14467	SKP2,SMYD1,CRHR2,GPRIN1,RARG,ERCC2,NF1,PAX3,NODAL,BMPR1A,GDNF,NPM1,THRA,FOXH1,PPARD,RUNX2,MSX1,NR2F2,AKT1,NKX2-6,TRP63
GO:0010467	gene expression	biological_process	0.014600836932091322	37	95	2850	14467	SKP2,RXRA,SMYD1,NANOS2,NEUROG3,NFATC2,GPRIN1,RARG,ERCC2,PAX3,SIM1,RUNX1,NODAL,NPM1,HNF4A,THRA,POU2F3,SSRP1,FOXH1,ARNT,SOX10,PPARD,SIX1,FOXN1,MMP14,SYNCRIP,RUNX2,NEUROD2,TARDBP,MSX1,ELK4,NR2F2,AKT1,NKX2-6,NEUROG1,HOXD13,TRP63
GO:0050896	response to stimulus	biological_process	0.014867836469074322	31	95	2160	14467	NANOS2,RHO,SCN8A,GPRIN1,ERCC2,NF1,NTRK2,MMP2,RUNX1,CHRNB2,PKD1,NPM1,NTRK3,POU2F3,SSRP1,GRIN2B,SLC45A2,NEURL1A,ARNT,PPARD,CRHR1,ITGA3,PLAU,CHEK1,NEUROD2,MSX1,AKT1,SLC6A2,TRP63,FASL,GNAS
GO:0007389	pattern specification process	biological_process	0.015461654901275613	10	95	272	14467	FGF3,NODAL,BMPR1A,GDNF,FOXH1,SIX1,NR2F2,TGFBR2,HOXD13,TRP63
GO:0007611	learning or memory	biological_process	0.01723310285916669	6	95	79	14467	GPRIN1,NF1,CHRNB2,GRIN2B,ITGA3,NEUROD2
GO:0001503	ossification	biological_process	0.030762426170865248	7	95	130	14467	ERCC2,NF1,MMP2,THRA,FGFR2,RUNX2,GNAS
GO:0010605	negative regulation of macromolecule metabolic process	biological_process	0.03119823947538614	12	95	429	14467	SKP2,SMYD1,RARG,PAX3,NODAL,NPM1,THRA,FOXH1,PPARD,MSX1,NR2F2,TRP63
GO:0016481	negative regulation of transcription	biological_process	0.03303191095730442	10	95	297	14467	SMYD1,RARG,PAX3,NODAL,THRA,FOXH1,PPARD,MSX1,NR2F2,TRP63
GO:0007165	signal transduction	biological_process	0.03509052427886298	41	95	3456	14467	CRHR2,RHO,HTR2B,GPRIN1,ANK1,HTR4,NF1,SIM1,NTRK2,PKD1,NODAL,CDK4,BMPR1A,GDNF,NPM1,HTR1A,NTRK3,NRAS,CAMK4,EGFR,FOXH1,GNRHR,ARNT,GFRA2,OLFR66,FGFR2,CCKBR,PPARD,CRHR1,BRS3,ITGA3,CHEK1,RUNX2,MSX1,HTR5A,AKT1,TGFBR2,ACVRL1,TRP63,FASL,GNAS
GO:0007612	learning	biological_process	0.035921854387497454	5	95	54	14467	GPRIN1,NF1,CHRNB2,GRIN2B,NEUROD2
GO:0007613	memory	biological_process	0.03638328343768528	4	95	27	14467	GPRIN1,CHRNB2,GRIN2B,ITGA3
GO:0051094	positive regulation of developmental process	biological_process	0.040202006710856074	11	95	370	14467	GPRIN1,RARG,NF1,RUNX1,NTRK3,FGFR2,RUNX2,TGFBR2,TRP63,FASL,GNAS
GO:0060348	bone development	biological_process	0.04116508179990216	7	95	136	14467	ERCC2,NF1,MMP2,THRA,FGFR2,RUNX2,GNAS
GO:0042438	melanin biosynthetic process	biological_process	0.0424717818461805	3	95	10	14467	SLC45A2,TYR,OCA2
GO:0007420	brain development	biological_process	0.043689319720221366	9	95	245	14467	CDK5R1,GPRIN1,NF1,CHRNB2,FGFR2,MSX1,NR2F2,NKX2-6,TGFBR2
GO:0009892	negative regulation of metabolic process	biological_process	0.047700010940018196	12	95	448	14467	SKP2,SMYD1,RARG,PAX3,NODAL,NPM1,THRA,FOXH1,PPARD,MSX1,NR2F2,TRP63
GO:0007268	synaptic transmission	biological_process	0.04848854509622562	8	95	191	14467	SYT1,GPRIN1,NRXN1,NF1,CHRNB2,CAMK4,GRIN2B,GRIA2
GO:0051253	negative regulation of RNA metabolic process	biological_process	0.04959022669619967	9	95	249	14467	RARG,PAX3,NODAL,NPM1,FOXH1,PPARD,MSX1,NR2F2,TRP63
