# Supplementary material for: Tissue-Specific Functional Networks for Prioritizing Phenotype and Disease Genes
Source: PLoS Comput Biol. 2012 Sep 27;8(9):e1002694. doi: 10.1371/journal.pcbi.1002694 (PMC3459891; doi:10.1371/journal.pcbi.1002694)
Supplement: Dataset S3 — Functional enrichment of top 100 changed genes for each tissue-specific network. (ZIP) [file pcbi.1002694.s003.zip › enrichment_result/MA_0000141_global.txt]

GO:0010467	gene expression	biological_process	2.311030987575057E-5	42	93	2850	14467	SMYD1,NFATC2,TFDP1,GPRIN1,HNRPLL,RBMXRT,EIF3D,PAX3,SIM1,SF3A3,PHB2,MAGOH,GSPT1,ACTL6A,NODAL,RNPS1,NPM1,EDA,TMPO,HNF4A,THRA,SSRP1,FOXH1,SNRPD1,STRAP,PAX6,HAT1,TRIM28,HNRNPAB,DDX39,NHP2,MMP14,EIF2S1,SYNCRIP,RUNX2,NEUROD2,PROP1,MSX1,TARDBP,NKX2-6,HOXD13,TRP63
GO:0009653	anatomical structure morphogenesis	biological_process	4.285181099760413E-5	25	93	1151	14467	GNAQ,CRHR2,GPRIN1,PAX3,NTRK2,CHRNB2,PKD1,NODAL,NTRK3,EDA,EGFR,THRA,NEURL1A,PAX6,TRIM28,HNRNPAB,MMP14,RUNX2,PROP1,MSX1,HOXD13,TRP63,FASL,GNAS,CFC1
GO:0006139	nucleobase, nucleoside, nucleotide and nucleic acid metabolic process	biological_process	4.69650234803354E-5	43	93	3037	14467	GNAQ,SMYD1,USP1,NFATC2,TFDP1,GPRIN1,HNRPLL,RBMXRT,IMPDH2,PAX3,SIM1,SF3A3,PHB2,MAGOH,ACTL6A,NODAL,RNPS1,NPM1,TMPO,HNF4A,THRA,SSRP1,FOXH1,SNRPD1,STRAP,PAX6,ATP7B,HAT1,TRIM28,HNRNPAB,DDX39,NHP2,SYNCRIP,PCNA,RUNX2,NEUROD2,PROP1,MSX1,TARDBP,NKX2-6,HOXD13,TRP63,GNAS
GO:0045893	positive regulation of transcription, DNA-dependent	biological_process	5.7935501036601585E-5	14	93	353	14467	NFATC2,TFDP1,GPRIN1,PAX3,NODAL,HNF4A,FOXH1,PAX6,TRIM28,HNRNPAB,RUNX2,PROP1,HOXD13,TRP63
GO:0051254	positive regulation of RNA metabolic process	biological_process	6.000923858310337E-5	14	93	354	14467	NFATC2,TFDP1,GPRIN1,PAX3,NODAL,HNF4A,FOXH1,PAX6,TRIM28,HNRNPAB,RUNX2,PROP1,HOXD13,TRP63
GO:0048513	organ development	biological_process	9.671553883794831E-5	29	93	1574	14467	GNAQ,SMYD1,CRHR2,TFDP1,SCN8A,GPRIN1,ANK1,PAX3,NTRK2,CHRNB2,PKD1,NODAL,EDA,EGFR,THRA,FOXH1,PAX6,TRIM28,HNRNPAB,MMP14,RUNX2,PROP1,MSX1,NKX2-6,HOXD13,TRP63,FASL,GNAS,CFC1
GO:0048731	system development	biological_process	1.731894894655076E-4	32	93	1922	14467	GNAQ,SMYD1,CRHR2,TFDP1,SCN8A,GPRIN1,ANK1,PAX3,SIM1,NTRK2,CHRNB2,PKD1,NODAL,NTRK3,EDA,EGFR,THRA,FOXH1,PAX6,TRIM28,HNRNPAB,MMP14,RUNX2,NEUROD2,PROP1,MSX1,NKX2-6,HOXD13,TRP63,FASL,GNAS,CFC1
GO:0016070	RNA metabolic process	biological_process	1.942293075670414E-4	36	93	2364	14467	SMYD1,NFATC2,TFDP1,GPRIN1,HNRPLL,RBMXRT,PAX3,SIM1,SF3A3,PHB2,MAGOH,ACTL6A,NODAL,RNPS1,NPM1,HNF4A,THRA,SSRP1,FOXH1,SNRPD1,STRAP,PAX6,HAT1,TRIM28,HNRNPAB,DDX39,NHP2,SYNCRIP,RUNX2,NEUROD2,PROP1,MSX1,TARDBP,NKX2-6,HOXD13,TRP63
GO:0031328	positive regulation of cellular biosynthetic process	biological_process	2.0772405736173177E-4	15	93	455	14467	NFATC2,TFDP1,GPRIN1,PAX3,NODAL,NPM1,HNF4A,FOXH1,PAX6,TRIM28,HNRNPAB,RUNX2,PROP1,HOXD13,TRP63
GO:0009891	positive regulation of biosynthetic process	biological_process	2.197951696954974E-4	15	93	457	14467	NFATC2,TFDP1,GPRIN1,PAX3,NODAL,NPM1,HNF4A,FOXH1,PAX6,TRIM28,HNRNPAB,RUNX2,PROP1,HOXD13,TRP63
GO:0045941	positive regulation of transcription	biological_process	2.3123148737827466E-4	14	93	395	14467	NFATC2,TFDP1,GPRIN1,PAX3,NODAL,HNF4A,FOXH1,PAX6,TRIM28,HNRNPAB,RUNX2,PROP1,HOXD13,TRP63
GO:0048856	anatomical structure development	biological_process	2.421243667313722E-4	33	93	2056	14467	GNAQ,SMYD1,CRHR2,TFDP1,SCN8A,GPRIN1,ANK1,PAX3,SIM1,NTRK2,CHRNB2,PKD1,NODAL,NTRK3,EDA,EGFR,THRA,FOXH1,NEURL1A,PAX6,TRIM28,HNRNPAB,MMP14,RUNX2,NEUROD2,PROP1,MSX1,NKX2-6,HOXD13,TRP63,FASL,GNAS,CFC1
GO:0010628	positive regulation of gene expression	biological_process	2.9508924215139687E-4	14	93	403	14467	NFATC2,TFDP1,GPRIN1,PAX3,NODAL,HNF4A,FOXH1,PAX6,TRIM28,HNRNPAB,RUNX2,PROP1,HOXD13,TRP63
GO:0008380	RNA splicing	biological_process	3.73816029312613E-4	10	93	188	14467	RBMXRT,SF3A3,MAGOH,RNPS1,NPM1,SNRPD1,STRAP,DDX39,SYNCRIP,TARDBP
GO:0045935	positive regulation of nucleobase, nucleoside, nucleotide and nucleic acid metabolic process	biological_process	4.0883012877660174E-4	14	93	414	14467	NFATC2,TFDP1,GPRIN1,PAX3,NODAL,HNF4A,FOXH1,PAX6,TRIM28,HNRNPAB,RUNX2,PROP1,HOXD13,TRP63
GO:0006397	mRNA processing	biological_process	4.17779453808739E-4	11	93	240	14467	HNRPLL,RBMXRT,SF3A3,MAGOH,RNPS1,NPM1,SNRPD1,STRAP,DDX39,SYNCRIP,TARDBP
GO:0010557	positive regulation of macromolecule biosynthetic process	biological_process	7.614192957268043E-4	14	93	436	14467	NFATC2,TFDP1,GPRIN1,PAX3,NODAL,HNF4A,FOXH1,PAX6,TRIM28,HNRNPAB,RUNX2,PROP1,HOXD13,TRP63
GO:0080090	regulation of primary metabolic process	biological_process	9.083969848743456E-4	35	93	2399	14467	GNAQ,SMYD1,NFATC2,TFDP1,GPRIN1,XPO1,PAX3,SIM1,PHB2,CHRNB2,ACTL6A,NODAL,NPM1,TMPO,HNF4A,EGFR,THRA,SSRP1,FOXH1,STRAP,PAX6,HAT1,TRIM28,HNRNPAB,EIF2S1,PCNA,RUNX2,NEUROD2,PROP1,MSX1,TARDBP,NKX2-6,HOXD13,TRP63,GNAS
GO:0045934	negative regulation of nucleobase, nucleoside, nucleotide and nucleic acid metabolic process	biological_process	9.541692557877438E-4	12	93	318	14467	SMYD1,PAX3,NODAL,NPM1,THRA,FOXH1,STRAP,HAT1,TRIM28,PROP1,MSX1,TRP63
GO:0019222	regulation of metabolic process	biological_process	0.0010196872496543734	36	93	2525	14467	GNAQ,SMYD1,NFATC2,TFDP1,GPRIN1,XPO1,PAX3,SIM1,NTRK2,PHB2,CHRNB2,ACTL6A,NODAL,NPM1,TMPO,HNF4A,EGFR,THRA,SSRP1,FOXH1,STRAP,PAX6,HAT1,TRIM28,HNRNPAB,EIF2S1,PCNA,RUNX2,NEUROD2,PROP1,MSX1,TARDBP,NKX2-6,HOXD13,TRP63,GNAS
GO:0031325	positive regulation of cellular metabolic process	biological_process	0.001160175011835303	15	93	521	14467	NFATC2,TFDP1,GPRIN1,PAX3,NODAL,NPM1,HNF4A,FOXH1,PAX6,TRIM28,HNRNPAB,RUNX2,PROP1,HOXD13,TRP63
GO:0016071	mRNA metabolic process	biological_process	0.0014389925962565826	11	93	272	14467	HNRPLL,RBMXRT,SF3A3,MAGOH,RNPS1,NPM1,SNRPD1,STRAP,DDX39,SYNCRIP,TARDBP
GO:0009893	positive regulation of metabolic process	biological_process	0.0018123272900725852	15	93	540	14467	NFATC2,TFDP1,GPRIN1,PAX3,NODAL,NPM1,HNF4A,FOXH1,PAX6,TRIM28,HNRNPAB,RUNX2,PROP1,HOXD13,TRP63
GO:0048522	positive regulation of cellular process	biological_process	0.0019114461451027439	21	93	1031	14467	NFATC2,TFDP1,GPRIN1,PAX3,CHRNB2,NODAL,NTRK3,NPM1,HNF4A,EGFR,FOXH1,PAX6,TRIM28,HNRNPAB,RUNX2,PROP1,NKX2-6,HOXD13,TRP63,FASL,GNAS
GO:0000059	protein import into nucleus, docking	biological_process	0.0022533211251091435	4	93	15	14467	IPO5,XPO1,CSE1L,KPNB1
GO:0031323	regulation of cellular metabolic process	biological_process	0.0027142912157627416	34	93	2396	14467	GNAQ,SMYD1,NFATC2,TFDP1,GPRIN1,PAX3,SIM1,PHB2,CHRNB2,ACTL6A,NODAL,NPM1,TMPO,HNF4A,EGFR,THRA,SSRP1,FOXH1,STRAP,PAX6,HAT1,TRIM28,HNRNPAB,EIF2S1,PCNA,RUNX2,NEUROD2,PROP1,MSX1,TARDBP,NKX2-6,HOXD13,TRP63,GNAS
GO:0016481	negative regulation of transcription	biological_process	0.003378680195376083	11	93	297	14467	SMYD1,PAX3,NODAL,THRA,FOXH1,STRAP,HAT1,TRIM28,PROP1,MSX1,TRP63
GO:0006913	nucleocytoplasmic transport	biological_process	0.003380185270653151	7	93	98	14467	IPO5,XPO1,NPM1,EDA,CAMK4,CSE1L,KPNB1
GO:0051169	nuclear transport	biological_process	0.0036184891723720445	7	93	99	14467	IPO5,XPO1,NPM1,EDA,CAMK4,CSE1L,KPNB1
GO:0031326	regulation of cellular biosynthetic process	biological_process	0.0036631543521321837	32	93	2200	14467	GNAQ,SMYD1,NFATC2,TFDP1,GPRIN1,PAX3,SIM1,PHB2,ACTL6A,NODAL,NPM1,TMPO,HNF4A,THRA,SSRP1,FOXH1,STRAP,PAX6,HAT1,TRIM28,HNRNPAB,EIF2S1,PCNA,RUNX2,NEUROD2,PROP1,MSX1,TARDBP,NKX2-6,HOXD13,TRP63,GNAS
GO:0009889	regulation of biosynthetic process	biological_process	0.00381112786056524	32	93	2204	14467	GNAQ,SMYD1,NFATC2,TFDP1,GPRIN1,PAX3,SIM1,PHB2,ACTL6A,NODAL,NPM1,TMPO,HNF4A,THRA,SSRP1,FOXH1,STRAP,PAX6,HAT1,TRIM28,HNRNPAB,EIF2S1,PCNA,RUNX2,NEUROD2,PROP1,MSX1,TARDBP,NKX2-6,HOXD13,TRP63,GNAS
GO:0048518	positive regulation of biological process	biological_process	0.003952725658110578	22	93	1172	14467	NFATC2,TFDP1,GPRIN1,PAX3,CHRNB2,NODAL,NTRK3,NPM1,EDA,HNF4A,EGFR,FOXH1,PAX6,TRIM28,HNRNPAB,RUNX2,PROP1,NKX2-6,HOXD13,TRP63,FASL,GNAS
GO:0019219	regulation of nucleobase, nucleoside, nucleotide and nucleic acid metabolic process	biological_process	0.004409477450430389	31	93	2107	14467	GNAQ,SMYD1,NFATC2,TFDP1,GPRIN1,PAX3,SIM1,PHB2,ACTL6A,NODAL,NPM1,TMPO,HNF4A,THRA,SSRP1,FOXH1,STRAP,PAX6,HAT1,TRIM28,HNRNPAB,PCNA,RUNX2,NEUROD2,PROP1,MSX1,TARDBP,NKX2-6,HOXD13,TRP63,GNAS
GO:0051253	negative regulation of RNA metabolic process	biological_process	0.004789051136671935	10	93	249	14467	PAX3,NODAL,NPM1,FOXH1,STRAP,HAT1,TRIM28,PROP1,MSX1,TRP63
GO:0010604	positive regulation of macromolecule metabolic process	biological_process	0.0049061870498654115	14	93	511	14467	NFATC2,TFDP1,GPRIN1,PAX3,NODAL,HNF4A,FOXH1,PAX6,TRIM28,HNRNPAB,RUNX2,PROP1,HOXD13,TRP63
GO:0043283	biopolymer metabolic process	biological_process	0.004999199696113326	54	93	5069	14467	GNAQ,SMYD1,USP1,NFATC2,TFDP1,GPRIN1,HNRPLL,RBMXRT,EIF3D,XPO1,PAX3,SIM1,SF3A3,UBA2,NTRK2,PHB2,MAGOH,GSPT1,ACTL6A,NODAL,CDK4,RNPS1,NTRK3,NPM1,TMPO,HNF4A,CAMK4,EGFR,THRA,SSRP1,FOXH1,CCT5,SNRPD1,UBA3,STRAP,PAX6,HAT1,TRIM28,CCT7,HNRNPAB,DDX39,NHP2,MMP14,EIF2S1,SYNCRIP,PCNA,RUNX2,NEUROD2,PROP1,MSX1,TARDBP,NKX2-6,HOXD13,TRP63
GO:0006396	RNA processing	biological_process	0.005145428068756534	12	93	374	14467	HNRPLL,RBMXRT,SF3A3,MAGOH,RNPS1,NPM1,SNRPD1,STRAP,DDX39,NHP2,SYNCRIP,TARDBP
GO:0048468	cell development	biological_process	0.00523921029203223	17	93	748	14467	GNAQ,GPRIN1,ANK1,PAX3,NTRK2,CHRNB2,NODAL,NTRK3,NEURL1A,PAX6,TRIM28,HNRNPAB,RUNX2,NEUROD2,NKX2-6,TRP63,FASL
GO:0010629	negative regulation of gene expression	biological_process	0.005586743276582028	11	93	313	14467	SMYD1,PAX3,NODAL,THRA,FOXH1,STRAP,HAT1,TRIM28,PROP1,MSX1,TRP63
GO:0043170	macromolecule metabolic process	biological_process	0.0057051341784190215	55	93	5234	14467	GNAQ,SMYD1,USP1,NFATC2,TFDP1,GPRIN1,HNRPLL,RBMXRT,EIF3D,XPO1,PAX3,SIM1,SF3A3,UBA2,NTRK2,PHB2,MAGOH,GSPT1,ACTL6A,NODAL,CDK4,RNPS1,NTRK3,NPM1,EDA,TMPO,HNF4A,CAMK4,EGFR,THRA,SSRP1,FOXH1,CCT5,SNRPD1,UBA3,STRAP,PAX6,HAT1,TRIM28,CCT7,HNRNPAB,DDX39,NHP2,MMP14,EIF2S1,SYNCRIP,PCNA,RUNX2,NEUROD2,PROP1,MSX1,TARDBP,NKX2-6,HOXD13,TRP63
GO:0009888	tissue development	biological_process	0.006316156347378375	15	93	598	14467	TFDP1,PAX3,PKD1,NODAL,EDA,THRA,FOXH1,PAX6,TRIM28,HNRNPAB,RUNX2,NKX2-6,TRP63,GNAS,CFC1
GO:0008283	cell proliferation	biological_process	0.006316156347378375	15	93	598	14467	IMPDH2,PAX3,CHRNB2,NODAL,CDK4,NPM1,EGFR,CSE1L,PAX6,TYR,RUNX2,MSX1,NKX2-6,HOXD13,TRP63
GO:0045944	positive regulation of transcription from RNA polymerase II promoter	biological_process	0.0064968045815015155	11	93	318	14467	NFATC2,GPRIN1,PAX3,NODAL,HNF4A,FOXH1,PAX6,RUNX2,PROP1,HOXD13,TRP63
GO:0006357	regulation of transcription from RNA polymerase II promoter	biological_process	0.007141295813829518	14	93	528	14467	NFATC2,GPRIN1,PAX3,NODAL,HNF4A,FOXH1,STRAP,PAX6,TRIM28,RUNX2,PROP1,MSX1,HOXD13,TRP63
GO:0034960	cellular biopolymer metabolic process	biological_process	0.00818897248104806	53	93	4999	14467	GNAQ,SMYD1,USP1,NFATC2,TFDP1,GPRIN1,HNRPLL,RBMXRT,EIF3D,PAX3,SIM1,SF3A3,UBA2,NTRK2,PHB2,MAGOH,GSPT1,ACTL6A,NODAL,CDK4,RNPS1,NTRK3,NPM1,TMPO,HNF4A,CAMK4,EGFR,THRA,SSRP1,FOXH1,CCT5,SNRPD1,UBA3,STRAP,PAX6,HAT1,TRIM28,CCT7,HNRNPAB,DDX39,NHP2,MMP14,EIF2S1,SYNCRIP,PCNA,RUNX2,NEUROD2,PROP1,MSX1,TARDBP,NKX2-6,HOXD13,TRP63
GO:0007275	multicellular organismal development	biological_process	0.008443959422956563	33	93	2402	14467	GNAQ,SMYD1,CRHR2,TFDP1,SCN8A,GPRIN1,ANK1,PAX3,SIM1,NTRK2,CHRNB2,PKD1,NODAL,NTRK3,EDA,EGFR,THRA,FOXH1,PAX6,TRIM28,HNRNPAB,MMP14,RUNX2,NEUROD2,PROP1,MSX1,NKX2-6,HOXD13,TRP63,MDFI,FASL,GNAS,CFC1
GO:0010558	negative regulation of macromolecule biosynthetic process	biological_process	0.009227645465966786	11	93	330	14467	SMYD1,PAX3,NODAL,THRA,FOXH1,STRAP,HAT1,TRIM28,PROP1,MSX1,TRP63
GO:0031327	negative regulation of cellular biosynthetic process	biological_process	0.011244557230828522	11	93	337	14467	SMYD1,PAX3,NODAL,THRA,FOXH1,STRAP,HAT1,TRIM28,PROP1,MSX1,TRP63
GO:0009890	negative regulation of biosynthetic process	biological_process	0.012220238750167966	11	93	340	14467	SMYD1,PAX3,NODAL,THRA,FOXH1,STRAP,HAT1,TRIM28,PROP1,MSX1,TRP63
GO:0033365	protein localization in organelle	biological_process	0.012445486635254376	6	93	79	14467	IPO5,XPO1,EDA,CSE1L,PAX6,KPNB1
GO:0006366	transcription from RNA polymerase II promoter	biological_process	0.014193748500407145	14	93	561	14467	NFATC2,GPRIN1,PAX3,NODAL,HNF4A,FOXH1,STRAP,PAX6,TRIM28,RUNX2,PROP1,MSX1,HOXD13,TRP63
GO:0008284	positive regulation of cell proliferation	biological_process	0.014774380795944895	9	93	224	14467	PAX3,CHRNB2,NODAL,NPM1,EGFR,PAX6,RUNX2,NKX2-6,TRP63
GO:0044260	cellular macromolecule metabolic process	biological_process	0.015956674369107544	53	93	5102	14467	GNAQ,SMYD1,USP1,NFATC2,TFDP1,GPRIN1,HNRPLL,RBMXRT,EIF3D,PAX3,SIM1,SF3A3,UBA2,NTRK2,PHB2,MAGOH,GSPT1,ACTL6A,NODAL,CDK4,RNPS1,NTRK3,NPM1,TMPO,HNF4A,CAMK4,EGFR,THRA,SSRP1,FOXH1,CCT5,SNRPD1,UBA3,STRAP,PAX6,HAT1,TRIM28,CCT7,HNRNPAB,DDX39,NHP2,MMP14,EIF2S1,SYNCRIP,PCNA,RUNX2,NEUROD2,PROP1,MSX1,TARDBP,NKX2-6,HOXD13,TRP63
GO:0032502	developmental process	biological_process	0.016866903766756564	36	93	2840	14467	GNAQ,SMYD1,CRHR2,TFDP1,SCN8A,GPRIN1,ANK1,PAX3,SIM1,NTRK2,CHRNB2,PKD1,NODAL,NTRK3,EDA,EGFR,THRA,FOXH1,NEURL1A,PAX6,TRIM28,HNRNPAB,MMP14,RUNX2,PSMG2,NEUROD2,PROP1,MSX1,HRK,NKX2-6,HOXD13,TRP63,MDFI,FASL,GNAS,CFC1
GO:0042127	regulation of cell proliferation	biological_process	0.018227744992535034	12	93	424	14467	PAX3,CHRNB2,NODAL,CDK4,NPM1,EGFR,PAX6,RUNX2,MSX1,NKX2-6,HOXD13,TRP63
GO:0044238	primary metabolic process	biological_process	0.018533530342401225	60	93	6174	14467	GNAQ,SMYD1,USP1,NFATC2,TFDP1,GPRIN1,HNRPLL,RBMXRT,EIF3D,IMPDH2,XPO1,PAX3,SIM1,SF3A3,UBA2,NTRK2,KCNJ6,PHB2,CHRNB2,MAGOH,GSPT1,ACTL6A,NODAL,CDK4,RNPS1,NTRK3,NPM1,TMPO,HNF4A,CAMK4,EGFR,THRA,SSRP1,FOXH1,CCT5,SNRPD1,UBA3,STRAP,PAX6,ATP7B,HAT1,TRIM28,CCT7,HNRNPAB,TYR,DDX39,NHP2,MMP14,EIF2S1,SYNCRIP,PCNA,RUNX2,NEUROD2,PROP1,MSX1,TARDBP,NKX2-6,HOXD13,TRP63,GNAS
GO:0031324	negative regulation of cellular metabolic process	biological_process	0.018659236643917984	12	93	425	14467	SMYD1,PAX3,NODAL,NPM1,THRA,FOXH1,STRAP,HAT1,TRIM28,PROP1,MSX1,TRP63
GO:0010605	negative regulation of macromolecule metabolic process	biological_process	0.02047586772668803	12	93	429	14467	SMYD1,PAX3,NODAL,NPM1,THRA,FOXH1,STRAP,HAT1,TRIM28,PROP1,MSX1,TRP63
GO:0060255	regulation of macromolecule metabolic process	biological_process	0.027650920117927948	32	93	2420	14467	SMYD1,NFATC2,TFDP1,GPRIN1,XPO1,PAX3,SIM1,PHB2,ACTL6A,NODAL,NPM1,TMPO,HNF4A,EGFR,THRA,SSRP1,FOXH1,STRAP,PAX6,HAT1,TRIM28,HNRNPAB,EIF2S1,PCNA,RUNX2,NEUROD2,PROP1,MSX1,TARDBP,NKX2-6,HOXD13,TRP63
GO:0009892	negative regulation of metabolic process	biological_process	0.03138208600279035	12	93	448	14467	SMYD1,PAX3,NODAL,NPM1,THRA,FOXH1,STRAP,HAT1,TRIM28,PROP1,MSX1,TRP63
GO:0045892	negative regulation of transcription, DNA-dependent	biological_process	0.03204817364251378	9	93	247	14467	PAX3,NODAL,FOXH1,STRAP,HAT1,TRIM28,PROP1,MSX1,TRP63
GO:0010556	regulation of macromolecule biosynthetic process	biological_process	0.044638171541637996	29	93	2127	14467	SMYD1,NFATC2,TFDP1,GPRIN1,PAX3,SIM1,PHB2,ACTL6A,NODAL,TMPO,HNF4A,THRA,SSRP1,FOXH1,STRAP,PAX6,HAT1,TRIM28,HNRNPAB,EIF2S1,PCNA,RUNX2,NEUROD2,PROP1,MSX1,TARDBP,NKX2-6,HOXD13,TRP63
GO:0000122	negative regulation of transcription from RNA polymerase II promoter	biological_process	0.04544049151266825	8	93	199	14467	PAX3,NODAL,FOXH1,STRAP,TRIM28,PROP1,MSX1,TRP63
GO:0021536	diencephalon development	biological_process	0.04800892227429532	4	93	31	14467	CHRNB2,PAX6,PROP1,NKX2-6
