# Supplementary material for: Tissue-Specific Functional Networks for Prioritizing Phenotype and Disease Genes
Source: PLoS Comput Biol. 2012 Sep 27;8(9):e1002694. doi: 10.1371/journal.pcbi.1002694 (PMC3459891; doi:10.1371/journal.pcbi.1002694)
Supplement: Dataset S3 — Functional enrichment of top 100 changed genes for each tissue-specific network. (ZIP) [file pcbi.1002694.s003.zip › enrichment_result/MA_0000142_global.txt]

GO:0048513	organ development	biological_process	3.404313187585815E-11	39	95	1574	14467	SLC1A2,EZH2,SMYD1,CRHR2,TFDP1,SCN8A,FGF3,GPRIN1,NF1,PAX3,NTRK2,KRAS,CHRNB2,PKD1,NODAL,FGF8,HOXB1,IL3,THRA,EGFR,FOXH1,TRP73,PAX6,POU3F4,TRIM28,HNRNPAB,TBX15,MMP14,RUNX2,PROP1,POU3F2,MSX1,NR2F2,NKX2-6,HOXD13,TRP63,FASL,PAX9,GNAS
GO:0048731	system development	biological_process	1.629921604775258E-10	42	95	1922	14467	SLC1A2,EZH2,SMYD1,CRHR2,TFDP1,SCN8A,FGF3,GPRIN1,NF1,PAX3,SIM1,NTRK2,KRAS,CHRNB2,PKD1,NODAL,FGF8,NTRK3,HOXB1,IL3,THRA,EGFR,FOXH1,TRP73,PAX6,POU3F4,TRIM28,HNRNPAB,TBX15,MMP14,RUNX2,PROP1,NEUROD2,POU3F2,MSX1,NR2F2,NKX2-6,HOXD13,TRP63,FASL,PAX9,GNAS
GO:0019222	regulation of metabolic process	biological_process	1.9742326246937235E-10	48	95	2525	14467	SKP2,EZH2,SMYD1,NFATC2,TFDP1,APBA1,GPRIN1,NF1,PAX3,SIM1,NTRK2,PHB2,CHRNB2,ACTL6A,NODAL,FGF8,NPM1,HOXB1,HNF4A,IL3,THRA,EGFR,SSRP1,PSIP1,FOXH1,DRD4,TRP73,STRAP,PAX6,HAT1,POU3F4,TRIM28,HNRNPAB,TBX15,EIF2S1,PCNA,RUNX2,PROP1,NEUROD2,POU3F2,MSX1,TARDBP,NR2F2,NKX2-6,HOXD13,TRP63,PAX9,GNAS
GO:0048856	anatomical structure development	biological_process	3.2598664296603047E-10	43	95	2056	14467	SLC1A2,EZH2,SMYD1,CRHR2,TFDP1,SCN8A,FGF3,GPRIN1,NF1,PAX3,SIM1,NTRK2,KRAS,CHRNB2,PKD1,NODAL,FGF8,NTRK3,HOXB1,IL3,THRA,EGFR,FOXH1,NEURL1A,TRP73,PAX6,POU3F4,TRIM28,HNRNPAB,TBX15,MMP14,RUNX2,PROP1,NEUROD2,POU3F2,MSX1,NR2F2,NKX2-6,HOXD13,TRP63,FASL,PAX9,GNAS
GO:0010467	gene expression	biological_process	9.965791226801627E-10	50	95	2850	14467	SKP2,EZH2,SMYD1,NFATC2,TFDP1,APBA1,GPRIN1,RBMXRT,EIF3D,PAX3,SIM1,PHB2,LSM4,GSPT1,ACTL6A,NODAL,FGF8,RNPS1,NPM1,HOXB1,HNF4A,IL3,THRA,SSRP1,PSIP1,FOXH1,SNRPD1,TRP73,STRAP,PAX6,HAT1,POU3F4,TRIM28,HNRNPAB,NHP2,TBX15,MMP14,EIF2S1,SYNCRIP,RUNX2,PROP1,NEUROD2,POU3F2,MSX1,TARDBP,NR2F2,NKX2-6,HOXD13,TRP63,PAX9
GO:0010628	positive regulation of gene expression	biological_process	1.5619254470825245E-9	20	95	403	14467	NFATC2,TFDP1,GPRIN1,PAX3,NODAL,FGF8,HOXB1,HNF4A,IL3,FOXH1,TRP73,PAX6,TRIM28,HNRNPAB,RUNX2,PROP1,POU3F2,HOXD13,TRP63,PAX9
GO:0009653	anatomical structure morphogenesis	biological_process	4.800357007881232E-9	31	95	1151	14467	CRHR2,FGF3,GPRIN1,NF1,PAX3,NTRK2,CHRNB2,PKD1,NODAL,FGF8,NTRK3,HOXB1,THRA,EGFR,NEURL1A,TRP73,PAX6,TRIM28,HNRNPAB,TBX15,MMP14,RUNX2,PROP1,POU3F2,MSX1,NR2F2,HOXD13,TRP63,FASL,PAX9,GNAS
GO:0048522	positive regulation of cellular process	biological_process	1.0304621952903653E-8	29	95	1031	14467	NFATC2,TFDP1,GPRIN1,NF1,PAX3,KRAS,CHRNB2,NODAL,FGF8,NPM1,NTRK3,HOXB1,HNF4A,IL3,EGFR,FOXH1,TRP73,PAX6,TRIM28,HNRNPAB,RUNX2,PROP1,POU3F2,NKX2-6,HOXD13,TRP63,FASL,PAX9,GNAS
GO:0031323	regulation of cellular metabolic process	biological_process	1.412005762307726E-8	44	95	2396	14467	EZH2,SMYD1,NFATC2,TFDP1,GPRIN1,NF1,PAX3,SIM1,PHB2,CHRNB2,ACTL6A,NODAL,NPM1,HOXB1,HNF4A,IL3,THRA,EGFR,SSRP1,PSIP1,FOXH1,DRD4,TRP73,STRAP,PAX6,HAT1,POU3F4,TRIM28,HNRNPAB,TBX15,EIF2S1,PCNA,RUNX2,PROP1,NEUROD2,POU3F2,MSX1,TARDBP,NR2F2,NKX2-6,HOXD13,TRP63,PAX9,GNAS
GO:0080090	regulation of primary metabolic process	biological_process	1.4744541729614833E-8	44	95	2399	14467	EZH2,SMYD1,NFATC2,TFDP1,GPRIN1,NF1,PAX3,SIM1,PHB2,CHRNB2,ACTL6A,NODAL,NPM1,HOXB1,HNF4A,IL3,THRA,EGFR,SSRP1,PSIP1,FOXH1,DRD4,TRP73,STRAP,PAX6,HAT1,POU3F4,TRIM28,HNRNPAB,TBX15,EIF2S1,PCNA,RUNX2,PROP1,NEUROD2,POU3F2,MSX1,TARDBP,NR2F2,NKX2-6,HOXD13,TRP63,PAX9,GNAS
GO:0045893	positive regulation of transcription, DNA-dependent	biological_process	1.537134285071705E-8	18	95	353	14467	NFATC2,TFDP1,GPRIN1,PAX3,NODAL,HOXB1,HNF4A,FOXH1,TRP73,PAX6,TRIM28,HNRNPAB,RUNX2,PROP1,POU3F2,HOXD13,TRP63,PAX9
GO:0051254	positive regulation of RNA metabolic process	biological_process	1.6111651031831866E-8	18	95	354	14467	NFATC2,TFDP1,GPRIN1,PAX3,NODAL,HOXB1,HNF4A,FOXH1,TRP73,PAX6,TRIM28,HNRNPAB,RUNX2,PROP1,POU3F2,HOXD13,TRP63,PAX9
GO:0032502	developmental process	biological_process	1.7305270753938248E-8	48	95	2840	14467	SKP2,SLC1A2,EZH2,SMYD1,CRHR2,TFDP1,APBA1,SCN8A,FGF3,GPRIN1,NF1,PAX3,SIM1,NTRK2,KRAS,CHRNB2,PKD1,NODAL,FGF8,NTRK3,HOXB1,IL3,THRA,EGFR,FOXH1,SLC45A2,NEURL1A,TRP73,PAX6,POU3F4,TRIM28,HNRNPAB,TBX15,MMP14,RUNX2,PROP1,NEUROD2,POU3F2,MSX1,NR2F2,HRK,NKX2-6,HOXD13,TRP63,FASL,PAX9,GNAS,TYRP1
GO:0030900	forebrain development	biological_process	1.991736351921353E-8	13	95	150	14467	SLC1A2,GPRIN1,NF1,CHRNB2,FGF8,TRP73,PAX6,POU3F4,PROP1,POU3F2,MSX1,NR2F2,NKX2-6
GO:0010468	regulation of gene expression	biological_process	3.869236128537727E-8	41	95	2159	14467	SKP2,EZH2,SMYD1,NFATC2,TFDP1,APBA1,GPRIN1,PAX3,SIM1,PHB2,ACTL6A,NODAL,FGF8,NPM1,HOXB1,HNF4A,IL3,THRA,SSRP1,PSIP1,FOXH1,TRP73,STRAP,PAX6,HAT1,POU3F4,TRIM28,HNRNPAB,TBX15,EIF2S1,RUNX2,PROP1,NEUROD2,POU3F2,MSX1,TARDBP,NR2F2,NKX2-6,HOXD13,TRP63,PAX9
GO:0009893	positive regulation of metabolic process	biological_process	4.07476500298759E-8	21	95	540	14467	NFATC2,TFDP1,GPRIN1,PAX3,NODAL,FGF8,NPM1,HOXB1,HNF4A,IL3,FOXH1,TRP73,PAX6,TRIM28,HNRNPAB,RUNX2,PROP1,POU3F2,HOXD13,TRP63,PAX9
GO:0048518	positive regulation of biological process	biological_process	4.2897984575467884E-8	30	95	1172	14467	SLC1A2,NFATC2,TFDP1,GPRIN1,NF1,PAX3,KRAS,CHRNB2,NODAL,FGF8,NPM1,NTRK3,HOXB1,HNF4A,IL3,EGFR,FOXH1,TRP73,PAX6,TRIM28,HNRNPAB,RUNX2,PROP1,POU3F2,NKX2-6,HOXD13,TRP63,FASL,PAX9,GNAS
GO:0007275	multicellular organismal development	biological_process	6.715129511236181E-8	43	95	2402	14467	SLC1A2,EZH2,SMYD1,CRHR2,TFDP1,APBA1,SCN8A,FGF3,GPRIN1,NF1,PAX3,SIM1,NTRK2,KRAS,CHRNB2,PKD1,NODAL,FGF8,NTRK3,HOXB1,IL3,THRA,EGFR,FOXH1,TRP73,PAX6,POU3F4,TRIM28,HNRNPAB,TBX15,MMP14,RUNX2,PROP1,NEUROD2,POU3F2,MSX1,NR2F2,NKX2-6,HOXD13,TRP63,FASL,PAX9,GNAS
GO:0031326	regulation of cellular biosynthetic process	biological_process	7.080118221593249E-8	41	95	2200	14467	EZH2,SMYD1,NFATC2,TFDP1,GPRIN1,NF1,PAX3,SIM1,PHB2,ACTL6A,NODAL,NPM1,HOXB1,HNF4A,THRA,SSRP1,PSIP1,FOXH1,DRD4,TRP73,STRAP,PAX6,HAT1,POU3F4,TRIM28,HNRNPAB,TBX15,EIF2S1,PCNA,RUNX2,PROP1,NEUROD2,POU3F2,MSX1,TARDBP,NR2F2,NKX2-6,HOXD13,TRP63,PAX9,GNAS
GO:0009889	regulation of biosynthetic process	biological_process	7.5039277151508E-8	41	95	2204	14467	EZH2,SMYD1,NFATC2,TFDP1,GPRIN1,NF1,PAX3,SIM1,PHB2,ACTL6A,NODAL,NPM1,HOXB1,HNF4A,THRA,SSRP1,PSIP1,FOXH1,DRD4,TRP73,STRAP,PAX6,HAT1,POU3F4,TRIM28,HNRNPAB,TBX15,EIF2S1,PCNA,RUNX2,PROP1,NEUROD2,POU3F2,MSX1,TARDBP,NR2F2,NKX2-6,HOXD13,TRP63,PAX9,GNAS
GO:0019219	regulation of nucleobase, nucleoside, nucleotide and nucleic acid metabolic process	biological_process	7.895109368281755E-8	40	95	2107	14467	EZH2,SMYD1,NFATC2,TFDP1,GPRIN1,NF1,PAX3,SIM1,PHB2,ACTL6A,NODAL,NPM1,HOXB1,HNF4A,THRA,SSRP1,PSIP1,FOXH1,DRD4,TRP73,STRAP,PAX6,HAT1,POU3F4,TRIM28,HNRNPAB,TBX15,PCNA,RUNX2,PROP1,NEUROD2,POU3F2,MSX1,TARDBP,NR2F2,NKX2-6,HOXD13,TRP63,PAX9,GNAS
GO:0060255	regulation of macromolecule metabolic process	biological_process	8.611531824551547E-8	43	95	2420	14467	SKP2,EZH2,SMYD1,NFATC2,TFDP1,APBA1,GPRIN1,PAX3,SIM1,PHB2,ACTL6A,NODAL,FGF8,NPM1,HOXB1,HNF4A,IL3,THRA,EGFR,SSRP1,PSIP1,FOXH1,TRP73,STRAP,PAX6,HAT1,POU3F4,TRIM28,HNRNPAB,TBX15,EIF2S1,PCNA,RUNX2,PROP1,NEUROD2,POU3F2,MSX1,TARDBP,NR2F2,NKX2-6,HOXD13,TRP63,PAX9
GO:0045941	positive regulation of transcription	biological_process	9.821612570134352E-8	18	95	395	14467	NFATC2,TFDP1,GPRIN1,PAX3,NODAL,HOXB1,HNF4A,FOXH1,TRP73,PAX6,TRIM28,HNRNPAB,RUNX2,PROP1,POU3F2,HOXD13,TRP63,PAX9
GO:0010604	positive regulation of macromolecule metabolic process	biological_process	1.1548379031919035E-7	20	95	511	14467	NFATC2,TFDP1,GPRIN1,PAX3,NODAL,FGF8,HOXB1,HNF4A,IL3,FOXH1,TRP73,PAX6,TRIM28,HNRNPAB,RUNX2,PROP1,POU3F2,HOXD13,TRP63,PAX9
GO:0031328	positive regulation of cellular biosynthetic process	biological_process	1.2188591233649642E-7	19	95	455	14467	NFATC2,TFDP1,GPRIN1,PAX3,NODAL,NPM1,HOXB1,HNF4A,FOXH1,TRP73,PAX6,TRIM28,HNRNPAB,RUNX2,PROP1,POU3F2,HOXD13,TRP63,PAX9
GO:0009891	positive regulation of biosynthetic process	biological_process	1.313491213671772E-7	19	95	457	14467	NFATC2,TFDP1,GPRIN1,PAX3,NODAL,NPM1,HOXB1,HNF4A,FOXH1,TRP73,PAX6,TRIM28,HNRNPAB,RUNX2,PROP1,POU3F2,HOXD13,TRP63,PAX9
GO:0031325	positive regulation of cellular metabolic process	biological_process	1.6290317001308385E-7	20	95	521	14467	NFATC2,TFDP1,GPRIN1,PAX3,NODAL,NPM1,HOXB1,HNF4A,IL3,FOXH1,TRP73,PAX6,TRIM28,HNRNPAB,RUNX2,PROP1,POU3F2,HOXD13,TRP63,PAX9
GO:0016070	RNA metabolic process	biological_process	1.6792101927455326E-7	42	95	2364	14467	EZH2,SMYD1,NFATC2,TFDP1,GPRIN1,RBMXRT,PAX3,SIM1,PHB2,LSM4,ACTL6A,NODAL,RNPS1,NPM1,HOXB1,HNF4A,THRA,SSRP1,PSIP1,FOXH1,SNRPD1,TRP73,STRAP,PAX6,HAT1,POU3F4,TRIM28,HNRNPAB,NHP2,TBX15,SYNCRIP,RUNX2,PROP1,NEUROD2,POU3F2,MSX1,TARDBP,NR2F2,NKX2-6,HOXD13,TRP63,PAX9
GO:0006139	nucleobase, nucleoside, nucleotide and nucleic acid metabolic process	biological_process	2.0392519732722444E-7	48	95	3037	14467	EZH2,SMYD1,NFATC2,TFDP1,GPRIN1,RBMXRT,IMPDH2,NF1,PAX3,SIM1,PHB2,LSM4,ACTL6A,NODAL,RNPS1,NPM1,HOXB1,HNF4A,THRA,SSRP1,PSIP1,FOXH1,DRD4,SNRPD1,TRP73,STRAP,PAX6,ATP7B,HAT1,POU3F4,TRIM28,HNRNPAB,NHP2,TBX15,SYNCRIP,PCNA,RUNX2,PROP1,NEUROD2,POU3F2,MSX1,TARDBP,NR2F2,NKX2-6,HOXD13,TRP63,PAX9,GNAS
GO:0045935	positive regulation of nucleobase, nucleoside, nucleotide and nucleic acid metabolic process	biological_process	2.112545473520229E-7	18	95	414	14467	NFATC2,TFDP1,GPRIN1,PAX3,NODAL,HOXB1,HNF4A,FOXH1,TRP73,PAX6,TRIM28,HNRNPAB,RUNX2,PROP1,POU3F2,HOXD13,TRP63,PAX9
GO:0008284	positive regulation of cell proliferation	biological_process	2.5599224807215467E-7	14	95	224	14467	NF1,PAX3,KRAS,CHRNB2,NODAL,FGF8,NPM1,IL3,EGFR,PAX6,RUNX2,POU3F2,NKX2-6,TRP63
GO:0010557	positive regulation of macromolecule biosynthetic process	biological_process	4.881191849631651E-7	18	95	436	14467	NFATC2,TFDP1,GPRIN1,PAX3,NODAL,HOXB1,HNF4A,FOXH1,TRP73,PAX6,TRIM28,HNRNPAB,RUNX2,PROP1,POU3F2,HOXD13,TRP63,PAX9
GO:0007420	brain development	biological_process	8.328389358664381E-7	14	95	245	14467	SLC1A2,GPRIN1,NF1,CHRNB2,FGF8,HOXB1,TRP73,PAX6,POU3F4,PROP1,POU3F2,MSX1,NR2F2,NKX2-6
GO:0009888	tissue development	biological_process	1.8174540868330934E-6	20	95	598	14467	EZH2,TFDP1,NF1,PAX3,KRAS,PKD1,NODAL,FGF8,THRA,FOXH1,PAX6,TRIM28,HNRNPAB,RUNX2,POU3F2,NR2F2,NKX2-6,TRP63,PAX9,GNAS
GO:0008283	cell proliferation	biological_process	1.8174540868330934E-6	20	95	598	14467	FGF3,IMPDH2,NF1,PAX3,KRAS,CHRNB2,NODAL,CDK4,FGF8,NPM1,IL3,EGFR,CSE1L,PAX6,RUNX2,POU3F2,MSX1,NKX2-6,HOXD13,TRP63
GO:0051252	regulation of RNA metabolic process	biological_process	2.330802343190462E-6	36	95	1943	14467	EZH2,SMYD1,NFATC2,TFDP1,GPRIN1,PAX3,SIM1,PHB2,ACTL6A,NODAL,NPM1,HOXB1,HNF4A,THRA,SSRP1,PSIP1,FOXH1,TRP73,STRAP,PAX6,HAT1,POU3F4,TRIM28,HNRNPAB,TBX15,RUNX2,PROP1,NEUROD2,POU3F2,MSX1,TARDBP,NR2F2,NKX2-6,HOXD13,TRP63,PAX9
GO:0042127	regulation of cell proliferation	biological_process	2.486552246019906E-6	17	95	424	14467	NF1,PAX3,KRAS,CHRNB2,NODAL,CDK4,FGF8,NPM1,IL3,EGFR,PAX6,RUNX2,POU3F2,MSX1,NKX2-6,HOXD13,TRP63
GO:0007417	central nervous system development	biological_process	2.521921509137682E-6	15	95	316	14467	SLC1A2,GPRIN1,NF1,PAX3,CHRNB2,FGF8,HOXB1,TRP73,PAX6,POU3F4,PROP1,POU3F2,MSX1,NR2F2,NKX2-6
GO:0010556	regulation of macromolecule biosynthetic process	biological_process	7.1926530744848675E-6	37	95	2127	14467	EZH2,SMYD1,NFATC2,TFDP1,GPRIN1,PAX3,SIM1,PHB2,ACTL6A,NODAL,HOXB1,HNF4A,THRA,SSRP1,PSIP1,FOXH1,TRP73,STRAP,PAX6,HAT1,POU3F4,TRIM28,HNRNPAB,TBX15,EIF2S1,PCNA,RUNX2,PROP1,NEUROD2,POU3F2,MSX1,TARDBP,NR2F2,NKX2-6,HOXD13,TRP63,PAX9
GO:0006355	regulation of transcription, DNA-dependent	biological_process	7.657155778907197E-6	35	95	1929	14467	EZH2,SMYD1,NFATC2,TFDP1,GPRIN1,PAX3,SIM1,PHB2,ACTL6A,NODAL,HOXB1,HNF4A,THRA,SSRP1,PSIP1,FOXH1,TRP73,STRAP,PAX6,HAT1,POU3F4,TRIM28,HNRNPAB,TBX15,RUNX2,PROP1,NEUROD2,POU3F2,MSX1,TARDBP,NR2F2,NKX2-6,HOXD13,TRP63,PAX9
GO:0007267	cell-cell signaling	biological_process	7.994295653584995E-6	15	95	344	14467	APBA1,SYT1,FGF3,GPRIN1,NF1,NTRK2,KRAS,CHRNB2,FGF8,CAMK4,DRD4,SYN2,GRIA2,POU3F2,TRP63
GO:0006351	transcription, DNA-dependent	biological_process	9.394721670081018E-6	35	95	1944	14467	EZH2,SMYD1,NFATC2,TFDP1,GPRIN1,PAX3,SIM1,PHB2,ACTL6A,NODAL,HOXB1,HNF4A,THRA,SSRP1,PSIP1,FOXH1,TRP73,STRAP,PAX6,HAT1,POU3F4,TRIM28,HNRNPAB,TBX15,RUNX2,PROP1,NEUROD2,POU3F2,MSX1,TARDBP,NR2F2,NKX2-6,HOXD13,TRP63,PAX9
GO:0032774	RNA biosynthetic process	biological_process	9.917606927667939E-6	35	95	1948	14467	EZH2,SMYD1,NFATC2,TFDP1,GPRIN1,PAX3,SIM1,PHB2,ACTL6A,NODAL,HOXB1,HNF4A,THRA,SSRP1,PSIP1,FOXH1,TRP73,STRAP,PAX6,HAT1,POU3F4,TRIM28,HNRNPAB,TBX15,RUNX2,PROP1,NEUROD2,POU3F2,MSX1,TARDBP,NR2F2,NKX2-6,HOXD13,TRP63,PAX9
GO:0006357	regulation of transcription from RNA polymerase II promoter	biological_process	1.0125621492953322E-5	18	95	528	14467	NFATC2,GPRIN1,PAX3,NODAL,HOXB1,HNF4A,FOXH1,STRAP,PAX6,TRIM28,RUNX2,PROP1,POU3F2,MSX1,NR2F2,HOXD13,TRP63,PAX9
GO:0048468	cell development	biological_process	1.4843611501806999E-5	21	95	748	14467	GPRIN1,NF1,PAX3,NTRK2,CHRNB2,NODAL,FGF8,NTRK3,NEURL1A,TRP73,PAX6,POU3F4,TRIM28,HNRNPAB,RUNX2,NEUROD2,POU3F2,NR2F2,NKX2-6,TRP63,FASL
GO:0045449	regulation of transcription	biological_process	2.2229554744592385E-5	35	95	2009	14467	EZH2,SMYD1,NFATC2,TFDP1,GPRIN1,PAX3,SIM1,PHB2,ACTL6A,NODAL,HOXB1,HNF4A,THRA,SSRP1,PSIP1,FOXH1,TRP73,STRAP,PAX6,HAT1,POU3F4,TRIM28,HNRNPAB,TBX15,RUNX2,PROP1,NEUROD2,POU3F2,MSX1,TARDBP,NR2F2,NKX2-6,HOXD13,TRP63,PAX9
GO:0045944	positive regulation of transcription from RNA polymerase II promoter	biological_process	2.379466645893545E-5	14	95	318	14467	NFATC2,GPRIN1,PAX3,NODAL,HOXB1,HNF4A,FOXH1,PAX6,RUNX2,PROP1,POU3F2,HOXD13,TRP63,PAX9
GO:0009887	organ morphogenesis	biological_process	2.5145938950585862E-5	21	95	771	14467	CRHR2,FGF3,NF1,PAX3,NTRK2,PKD1,NODAL,FGF8,HOXB1,THRA,TRP73,PAX6,TBX15,RUNX2,PROP1,MSX1,NR2F2,TRP63,FASL,PAX9,GNAS
GO:0006366	transcription from RNA polymerase II promoter	biological_process	2.5848970617925545E-5	18	95	561	14467	NFATC2,GPRIN1,PAX3,NODAL,HOXB1,HNF4A,FOXH1,STRAP,PAX6,TRIM28,RUNX2,PROP1,POU3F2,MSX1,NR2F2,HOXD13,TRP63,PAX9
GO:0051093	negative regulation of developmental process	biological_process	2.727608949998413E-5	15	95	377	14467	SKP2,EZH2,CRHR2,GPRIN1,NF1,KRAS,NODAL,FGF8,IL3,TRP73,PAX6,PROP1,MSX1,NKX2-6,TRP63
GO:0050793	regulation of developmental process	biological_process	3.2072034876671125E-5	22	95	858	14467	SKP2,EZH2,CRHR2,GPRIN1,NF1,KRAS,CHRNB2,NODAL,FGF8,NTRK3,IL3,TRP73,PAX6,RUNX2,PROP1,POU3F2,MSX1,HRK,NKX2-6,TRP63,FASL,GNAS
GO:0048523	negative regulation of cellular process	biological_process	3.853024782083031E-5	24	95	1027	14467	SKP2,EZH2,SMYD1,GPRIN1,NF1,PAX3,KRAS,NODAL,FGF8,NPM1,IL3,THRA,FOXH1,TRP73,STRAP,PAX6,HAT1,TRIM28,RUNX2,PROP1,MSX1,NR2F2,NKX2-6,TRP63
GO:0048869	cellular developmental process	biological_process	4.450181413578045E-5	30	95	1568	14467	EZH2,FGF3,GPRIN1,NF1,PAX3,SIM1,NTRK2,KRAS,CHRNB2,NODAL,FGF8,NTRK3,IL3,EGFR,NEURL1A,TRP73,PAX6,POU3F4,TRIM28,HNRNPAB,RUNX2,PROP1,NEUROD2,POU3F2,NR2F2,NKX2-6,TRP63,FASL,GNAS,TYRP1
GO:0006350	transcription	biological_process	4.639769643299549E-5	35	95	2067	14467	EZH2,SMYD1,NFATC2,TFDP1,GPRIN1,PAX3,SIM1,PHB2,ACTL6A,NODAL,HOXB1,HNF4A,THRA,SSRP1,PSIP1,FOXH1,TRP73,STRAP,PAX6,HAT1,POU3F4,TRIM28,HNRNPAB,TBX15,RUNX2,PROP1,NEUROD2,POU3F2,MSX1,TARDBP,NR2F2,NKX2-6,HOXD13,TRP63,PAX9
GO:0048519	negative regulation of biological process	biological_process	5.531260344640385E-5	25	95	1131	14467	SKP2,EZH2,SMYD1,CRHR2,GPRIN1,NF1,PAX3,KRAS,NODAL,FGF8,NPM1,IL3,THRA,FOXH1,TRP73,STRAP,PAX6,HAT1,TRIM28,RUNX2,PROP1,MSX1,NR2F2,NKX2-6,TRP63
GO:0030154	cell differentiation	biological_process	6.0596136805932496E-5	29	95	1495	14467	EZH2,FGF3,GPRIN1,NF1,PAX3,SIM1,NTRK2,KRAS,CHRNB2,NODAL,FGF8,NTRK3,IL3,NEURL1A,TRP73,PAX6,POU3F4,TRIM28,HNRNPAB,RUNX2,PROP1,NEUROD2,POU3F2,NR2F2,NKX2-6,TRP63,FASL,GNAS,TYRP1
GO:0034961	cellular biopolymer biosynthetic process	biological_process	6.996085019202656E-5	39	95	2531	14467	EZH2,SMYD1,NFATC2,TFDP1,GPRIN1,EIF3D,PAX3,SIM1,PHB2,GSPT1,ACTL6A,NODAL,HOXB1,HNF4A,THRA,SSRP1,PSIP1,FOXH1,TRP73,STRAP,PAX6,HAT1,POU3F4,TRIM28,HNRNPAB,TBX15,EIF2S1,PCNA,RUNX2,PROP1,NEUROD2,POU3F2,MSX1,TARDBP,NR2F2,NKX2-6,HOXD13,TRP63,PAX9
GO:0043284	biopolymer biosynthetic process	biological_process	7.073557331817082E-5	39	95	2532	14467	EZH2,SMYD1,NFATC2,TFDP1,GPRIN1,EIF3D,PAX3,SIM1,PHB2,GSPT1,ACTL6A,NODAL,HOXB1,HNF4A,THRA,SSRP1,PSIP1,FOXH1,TRP73,STRAP,PAX6,HAT1,POU3F4,TRIM28,HNRNPAB,TBX15,EIF2S1,PCNA,RUNX2,PROP1,NEUROD2,POU3F2,MSX1,TARDBP,NR2F2,NKX2-6,HOXD13,TRP63,PAX9
GO:0044238	primary metabolic process	biological_process	1.373121796852859E-4	66	95	6174	14467	SKP2,EZH2,SMYD1,NFATC2,TFDP1,GPRIN1,RBMXRT,EIF3D,IMPDH2,NF1,PAX3,SIM1,UBA2,NTRK2,KCNJ6,PHB2,CHRNB2,LSM4,GSPT1,ACTL6A,NODAL,CDK4,RNPS1,NPM1,NTRK3,HOXB1,HNF4A,CAMK4,IL3,THRA,EGFR,SSRP1,PSIP1,FOXH1,DRD4,CCT5,SNRPD1,SLC45A2,TRP73,STRAP,PAX6,ATP7B,HAT1,POU3F4,TRIM28,CCT7,HNRNPAB,NHP2,TBX15,MMP14,EIF2S1,SYNCRIP,PCNA,RUNX2,PROP1,NEUROD2,POU3F2,MSX1,TARDBP,NR2F2,NKX2-6,HOXD13,TRP63,PAX9,GNAS,TYRP1
GO:0007399	nervous system development	biological_process	1.5315637329476733E-4	20	95	779	14467	SLC1A2,GPRIN1,NF1,PAX3,SIM1,NTRK2,CHRNB2,FGF8,NTRK3,HOXB1,TRP73,PAX6,POU3F4,PROP1,NEUROD2,POU3F2,MSX1,NR2F2,NKX2-6,TRP63
GO:0010629	negative regulation of gene expression	biological_process	1.5777395347837443E-4	13	95	313	14467	SKP2,SMYD1,PAX3,NODAL,THRA,FOXH1,STRAP,HAT1,TRIM28,PROP1,MSX1,NR2F2,TRP63
GO:0009058	biosynthetic process	biological_process	1.821915872097328E-4	45	95	3324	14467	EZH2,SMYD1,NFATC2,TFDP1,GPRIN1,EIF3D,NF1,PAX3,SIM1,PHB2,GSPT1,ACTL6A,NODAL,NPM1,HOXB1,HNF4A,THRA,SSRP1,PSIP1,FOXH1,DRD4,SLC45A2,TRP73,STRAP,PAX6,HAT1,POU3F4,TRIM28,HNRNPAB,TBX15,EIF2S1,PCNA,RUNX2,PROP1,NEUROD2,POU3F2,MSX1,TARDBP,NR2F2,NKX2-6,HOXD13,TRP63,PAX9,GNAS,TYRP1
GO:0045934	negative regulation of nucleobase, nucleoside, nucleotide and nucleic acid metabolic process	biological_process	1.8952703296357348E-4	13	95	318	14467	SMYD1,PAX3,NODAL,NPM1,THRA,FOXH1,STRAP,HAT1,TRIM28,PROP1,MSX1,NR2F2,TRP63
GO:0032501	multicellular organismal process	biological_process	1.9139713417932965E-4	52	95	4218	14467	SLC1A2,EZH2,SMYD1,CRHR2,NFATC2,TFDP1,APBA1,SYT1,SCN8A,FGF3,GPRIN1,NF1,PAX3,SIM1,NTRK2,KRAS,CHRNB2,PKD1,NODAL,FGF8,NTRK3,HOXB1,CAMK4,IL3,THRA,EGFR,FOXH1,DRD4,SYN2,SLC45A2,NEURL1A,TRP73,GRIA2,PAX6,ATP7B,POU3F4,TRIM28,HNRNPAB,TBX15,MMP14,RUNX2,PROP1,NEUROD2,POU3F2,MSX1,NR2F2,NKX2-6,HOXD13,TRP63,FASL,PAX9,GNAS
GO:0021537	telencephalon development	biological_process	2.1587856171684518E-4	7	95	63	14467	SLC1A2,GPRIN1,NF1,FGF8,TRP73,PAX6,POU3F2
GO:0065007	biological regulation	biological_process	2.2906690782543748E-4	69	95	6717	14467	SKP2,SLC1A2,EZH2,SMYD1,CRHR2,NFATC2,TFDP1,APBA1,SYT1,GPRIN1,NF1,PAX3,SIM1,NTRK2,KCNJ6,PHB2,KRAS,CHRNB2,PKD1,ACTL6A,NODAL,CDK4,FGF8,NPM1,HTR1A,NTRK3,HOXB1,NRAS,HNF4A,CAMK4,IL3,THRA,EGFR,SSRP1,PSIP1,FOXH1,GNRHR,DRD4,ADRA2C,SYN2,TRP73,STRAP,PAX6,ATP7B,HAT1,POU3F4,TRIM28,CCKBR,HNRNPAB,MC5R,CHRNG,TBX15,EIF2S1,PCNA,RUNX2,PROP1,NEUROD2,POU3F2,MSX1,TARDBP,NR2F2,HTR5A,HRK,NKX2-6,HOXD13,TRP63,FASL,PAX9,GNAS
GO:0009892	negative regulation of metabolic process	biological_process	2.608183252621161E-4	15	95	448	14467	SKP2,SMYD1,PAX3,NODAL,NPM1,IL3,THRA,FOXH1,STRAP,HAT1,TRIM28,PROP1,MSX1,NR2F2,TRP63
GO:0043170	macromolecule metabolic process	biological_process	2.902776103817705E-4	59	95	5234	14467	SKP2,EZH2,SMYD1,NFATC2,TFDP1,APBA1,GPRIN1,RBMXRT,EIF3D,PAX3,SIM1,UBA2,NTRK2,PHB2,LSM4,GSPT1,ACTL6A,NODAL,CDK4,FGF8,RNPS1,NPM1,NTRK3,HOXB1,HNF4A,CAMK4,IL3,THRA,EGFR,SSRP1,PSIP1,FOXH1,CCT5,SNRPD1,TRP73,STRAP,PAX6,HAT1,POU3F4,TRIM28,CCT7,HNRNPAB,NHP2,TBX15,MMP14,EIF2S1,SYNCRIP,PCNA,RUNX2,PROP1,NEUROD2,POU3F2,MSX1,TARDBP,NR2F2,NKX2-6,HOXD13,TRP63,PAX9
GO:0019226	transmission of nerve impulse	biological_process	3.904368114401351E-4	11	95	230	14467	APBA1,SYT1,GPRIN1,NF1,KRAS,CHRNB2,CAMK4,DRD4,SYN2,GRIA2,POU3F2
GO:0034960	cellular biopolymer metabolic process	biological_process	4.208085728408151E-4	57	95	4999	14467	SKP2,EZH2,SMYD1,NFATC2,TFDP1,GPRIN1,RBMXRT,EIF3D,PAX3,SIM1,UBA2,NTRK2,PHB2,LSM4,GSPT1,ACTL6A,NODAL,CDK4,RNPS1,NPM1,NTRK3,HOXB1,HNF4A,CAMK4,IL3,THRA,EGFR,SSRP1,PSIP1,FOXH1,CCT5,SNRPD1,TRP73,STRAP,PAX6,HAT1,POU3F4,TRIM28,CCT7,HNRNPAB,NHP2,TBX15,MMP14,EIF2S1,SYNCRIP,PCNA,RUNX2,PROP1,NEUROD2,POU3F2,MSX1,TARDBP,NR2F2,NKX2-6,HOXD13,TRP63,PAX9
GO:0044237	cellular metabolic process	biological_process	4.5654115158374006E-4	66	95	6341	14467	SKP2,EZH2,SMYD1,NFATC2,TFDP1,GPRIN1,RBMXRT,EIF3D,IMPDH2,NF1,PAX3,SIM1,UBA2,NTRK2,KCNJ6,PHB2,CHRNB2,LSM4,GSPT1,ACTL6A,NODAL,CDK4,RNPS1,NPM1,NTRK3,HOXB1,HNF4A,CAMK4,IL3,THRA,EGFR,SSRP1,PSIP1,FOXH1,DRD4,CCT5,SNRPD1,SLC45A2,TRP73,STRAP,PAX6,ATP7B,HAT1,POU3F4,TRIM28,CCT7,HNRNPAB,NHP2,TBX15,MMP14,EIF2S1,SYNCRIP,PCNA,RUNX2,PROP1,NEUROD2,POU3F2,MSX1,TARDBP,NR2F2,NKX2-6,HOXD13,TRP63,PAX9,GNAS,TYRP1
GO:0034645	cellular macromolecule biosynthetic process	biological_process	4.874803502898732E-4	39	95	2717	14467	EZH2,SMYD1,NFATC2,TFDP1,GPRIN1,EIF3D,PAX3,SIM1,PHB2,GSPT1,ACTL6A,NODAL,HOXB1,HNF4A,THRA,SSRP1,PSIP1,FOXH1,TRP73,STRAP,PAX6,HAT1,POU3F4,TRIM28,HNRNPAB,TBX15,EIF2S1,PCNA,RUNX2,PROP1,NEUROD2,POU3F2,MSX1,TARDBP,NR2F2,NKX2-6,HOXD13,TRP63,PAX9
GO:0009059	macromolecule biosynthetic process	biological_process	5.223280143508599E-4	39	95	2724	14467	EZH2,SMYD1,NFATC2,TFDP1,GPRIN1,EIF3D,PAX3,SIM1,PHB2,GSPT1,ACTL6A,NODAL,HOXB1,HNF4A,THRA,SSRP1,PSIP1,FOXH1,TRP73,STRAP,PAX6,HAT1,POU3F4,TRIM28,HNRNPAB,TBX15,EIF2S1,PCNA,RUNX2,PROP1,NEUROD2,POU3F2,MSX1,TARDBP,NR2F2,NKX2-6,HOXD13,TRP63,PAX9
GO:0007268	synaptic transmission	biological_process	6.077696254858401E-4	10	95	191	14467	APBA1,SYT1,GPRIN1,NF1,KRAS,CHRNB2,CAMK4,DRD4,SYN2,GRIA2
GO:0048732	gland development	biological_process	6.137744370950235E-4	8	95	107	14467	NF1,FGF8,EGFR,PAX6,PROP1,POU3F2,HOXD13,TRP63
GO:0021543	pallium development	biological_process	6.481038774974988E-4	6	95	46	14467	GPRIN1,NF1,FGF8,TRP73,PAX6,POU3F2
GO:0016481	negative regulation of transcription	biological_process	6.715240867285039E-4	12	95	297	14467	SMYD1,PAX3,NODAL,THRA,FOXH1,STRAP,HAT1,TRIM28,PROP1,MSX1,NR2F2,TRP63
GO:0043283	biopolymer metabolic process	biological_process	7.115413842800096E-4	57	95	5069	14467	SKP2,EZH2,SMYD1,NFATC2,TFDP1,GPRIN1,RBMXRT,EIF3D,PAX3,SIM1,UBA2,NTRK2,PHB2,LSM4,GSPT1,ACTL6A,NODAL,CDK4,RNPS1,NPM1,NTRK3,HOXB1,HNF4A,CAMK4,IL3,THRA,EGFR,SSRP1,PSIP1,FOXH1,CCT5,SNRPD1,TRP73,STRAP,PAX6,HAT1,POU3F4,TRIM28,CCT7,HNRNPAB,NHP2,TBX15,MMP14,EIF2S1,SYNCRIP,PCNA,RUNX2,PROP1,NEUROD2,POU3F2,MSX1,TARDBP,NR2F2,NKX2-6,HOXD13,TRP63,PAX9
GO:0031324	negative regulation of cellular metabolic process	biological_process	8.413386815693973E-4	14	95	425	14467	SMYD1,PAX3,NODAL,NPM1,IL3,THRA,FOXH1,STRAP,HAT1,TRIM28,PROP1,MSX1,NR2F2,TRP63
GO:0051253	negative regulation of RNA metabolic process	biological_process	8.60213029545665E-4	11	95	249	14467	PAX3,NODAL,NPM1,FOXH1,STRAP,HAT1,TRIM28,PROP1,MSX1,NR2F2,TRP63
GO:0022603	regulation of anatomical structure morphogenesis	biological_process	8.855687168637556E-4	9	95	153	14467	CRHR2,GPRIN1,NF1,CHRNB2,NODAL,NTRK3,PAX6,RUNX2,POU3F2
GO:0044260	cellular macromolecule metabolic process	biological_process	9.073973113072116E-4	57	95	5102	14467	SKP2,EZH2,SMYD1,NFATC2,TFDP1,GPRIN1,RBMXRT,EIF3D,PAX3,SIM1,UBA2,NTRK2,PHB2,LSM4,GSPT1,ACTL6A,NODAL,CDK4,RNPS1,NPM1,NTRK3,HOXB1,HNF4A,CAMK4,IL3,THRA,EGFR,SSRP1,PSIP1,FOXH1,CCT5,SNRPD1,TRP73,STRAP,PAX6,HAT1,POU3F4,TRIM28,CCT7,HNRNPAB,NHP2,TBX15,MMP14,EIF2S1,SYNCRIP,PCNA,RUNX2,PROP1,NEUROD2,POU3F2,MSX1,TARDBP,NR2F2,NKX2-6,HOXD13,TRP63,PAX9
GO:0010605	negative regulation of macromolecule metabolic process	biological_process	9.409364970132607E-4	14	95	429	14467	SKP2,SMYD1,PAX3,NODAL,NPM1,THRA,FOXH1,STRAP,HAT1,TRIM28,PROP1,MSX1,NR2F2,TRP63
GO:0044249	cellular biosynthetic process	biological_process	9.455113974043456E-4	43	95	3262	14467	EZH2,SMYD1,NFATC2,TFDP1,GPRIN1,EIF3D,NF1,PAX3,SIM1,PHB2,GSPT1,ACTL6A,NODAL,NPM1,HOXB1,HNF4A,THRA,SSRP1,PSIP1,FOXH1,DRD4,TRP73,STRAP,PAX6,HAT1,POU3F4,TRIM28,HNRNPAB,TBX15,EIF2S1,PCNA,RUNX2,PROP1,NEUROD2,POU3F2,MSX1,TARDBP,NR2F2,NKX2-6,HOXD13,TRP63,PAX9,GNAS
GO:0043066	negative regulation of apoptosis	biological_process	0.0010631884881988683	10	95	203	14467	SKP2,GPRIN1,KRAS,FGF8,IL3,TRP73,PROP1,MSX1,NKX2-6,TRP63
GO:0007632	visual behavior	biological_process	0.0011978694103580495	5	95	28	14467	SLC1A2,GPRIN1,NF1,KRAS,CHRNB2
GO:0003002	regionalization	biological_process	0.001215534012236295	10	95	206	14467	FGF3,NODAL,FGF8,HOXB1,FOXH1,PAX6,PROP1,NR2F2,HOXD13,TRP63
GO:0043069	negative regulation of programmed cell death	biological_process	0.001327398363694542	10	95	208	14467	SKP2,GPRIN1,KRAS,FGF8,IL3,TRP73,PROP1,MSX1,NKX2-6,TRP63
GO:0060548	negative regulation of cell death	biological_process	0.0013866293999067224	10	95	209	14467	SKP2,GPRIN1,KRAS,FGF8,IL3,TRP73,PROP1,MSX1,NKX2-6,TRP63
GO:0045595	regulation of cell differentiation	biological_process	0.0017943057540694876	12	95	326	14467	EZH2,GPRIN1,NF1,CHRNB2,NODAL,NTRK3,IL3,PAX6,RUNX2,POU3F2,TRP63,GNAS
GO:0010558	negative regulation of macromolecule biosynthetic process	biological_process	0.002038119559504973	12	95	330	14467	SMYD1,PAX3,NODAL,THRA,FOXH1,STRAP,HAT1,TRIM28,PROP1,MSX1,NR2F2,TRP63
GO:0021536	diencephalon development	biological_process	0.0020389495358543574	5	95	31	14467	CHRNB2,PAX6,PROP1,POU3F2,NKX2-6
GO:0031327	negative regulation of cellular biosynthetic process	biological_process	0.002536098083594964	12	95	337	14467	SMYD1,PAX3,NODAL,THRA,FOXH1,STRAP,HAT1,TRIM28,PROP1,MSX1,NR2F2,TRP63
GO:0009890	negative regulation of biosynthetic process	biological_process	0.0027805764304162164	12	95	340	14467	SMYD1,PAX3,NODAL,THRA,FOXH1,STRAP,HAT1,TRIM28,PROP1,MSX1,NR2F2,TRP63
GO:0007270	nerve-nerve synaptic transmission	biological_process	0.003287547997496075	5	95	34	14467	GPRIN1,NF1,KRAS,CHRNB2,CAMK4
GO:0008152	metabolic process	biological_process	0.003632691919263698	68	95	6968	14467	SKP2,EZH2,SMYD1,NFATC2,TFDP1,APBA1,GPRIN1,RBMXRT,EIF3D,IMPDH2,NF1,PAX3,SIM1,UBA2,NTRK2,KCNJ6,PHB2,CHRNB2,LSM4,GSPT1,ACTL6A,NODAL,CDK4,FGF8,RNPS1,NPM1,NTRK3,HOXB1,HNF4A,CAMK4,IL3,THRA,EGFR,SSRP1,PSIP1,FOXH1,DRD4,CCT5,SNRPD1,SLC45A2,TRP73,STRAP,PAX6,ATP7B,HAT1,POU3F4,TRIM28,CCT7,HNRNPAB,NHP2,TBX15,MMP14,EIF2S1,SYNCRIP,PCNA,RUNX2,PROP1,NEUROD2,POU3F2,MSX1,TARDBP,NR2F2,NKX2-6,HOXD13,TRP63,PAX9,GNAS,T…
GO:0050789	regulation of biological process	biological_process	0.0046147637045732045	64	95	6376	14467	SKP2,SLC1A2,EZH2,SMYD1,CRHR2,NFATC2,TFDP1,APBA1,GPRIN1,NF1,PAX3,SIM1,NTRK2,PHB2,KRAS,CHRNB2,PKD1,ACTL6A,NODAL,CDK4,FGF8,NPM1,HTR1A,NTRK3,HOXB1,NRAS,HNF4A,CAMK4,IL3,THRA,EGFR,SSRP1,PSIP1,FOXH1,GNRHR,DRD4,ADRA2C,TRP73,STRAP,PAX6,HAT1,POU3F4,TRIM28,CCKBR,HNRNPAB,MC5R,TBX15,EIF2S1,PCNA,RUNX2,PROP1,NEUROD2,POU3F2,MSX1,TARDBP,NR2F2,HTR5A,HRK,NKX2-6,HOXD13,TRP63,FASL,PAX9,GNAS
GO:0022612	gland morphogenesis	biological_process	0.00486585224730962	4	95	17	14467	FGF8,EGFR,PAX6,PROP1
GO:0007517	muscle organ development	biological_process	0.005823875485521904	9	95	192	14467	EZH2,SCN8A,NF1,PAX3,KRAS,MSX1,NR2F2,NKX2-6,TRP63
GO:0045892	negative regulation of transcription, DNA-dependent	biological_process	0.0062166778675285545	10	95	247	14467	PAX3,NODAL,FOXH1,STRAP,HAT1,TRIM28,PROP1,MSX1,NR2F2,TRP63
GO:0050794	regulation of cellular process	biological_process	0.006420456543402145	62	95	6122	14467	SKP2,EZH2,SMYD1,CRHR2,NFATC2,TFDP1,GPRIN1,NF1,PAX3,SIM1,NTRK2,PHB2,KRAS,CHRNB2,PKD1,ACTL6A,NODAL,CDK4,FGF8,NPM1,HTR1A,NTRK3,HOXB1,NRAS,HNF4A,CAMK4,IL3,THRA,EGFR,SSRP1,PSIP1,FOXH1,GNRHR,DRD4,ADRA2C,TRP73,STRAP,PAX6,HAT1,POU3F4,TRIM28,CCKBR,HNRNPAB,MC5R,TBX15,EIF2S1,PCNA,RUNX2,PROP1,NEUROD2,POU3F2,MSX1,TARDBP,NR2F2,HTR5A,HRK,NKX2-6,HOXD13,TRP63,FASL,PAX9,GNAS
GO:0048853	forebrain morphogenesis	biological_process	0.006766245519056631	3	95	6	14467	NF1,FGF8,PROP1
GO:0043009	chordate embryonic development	biological_process	0.00720486489799401	12	95	373	14467	APBA1,NF1,PAX3,PKD1,NODAL,FGF8,HOXB1,PAX6,TBX15,MSX1,NKX2-6,GNAS
GO:0000122	negative regulation of transcription from RNA polymerase II promoter	biological_process	0.0077947328495609385	9	95	199	14467	PAX3,NODAL,FOXH1,STRAP,TRIM28,PROP1,MSX1,NR2F2,TRP63
GO:0009792	embryonic development ending in birth or egg hatching	biological_process	0.007816406498002073	12	95	376	14467	APBA1,NF1,PAX3,PKD1,NODAL,FGF8,HOXB1,PAX6,TBX15,MSX1,NKX2-6,GNAS
GO:0051402	neuron apoptosis	biological_process	0.007993384655302633	6	95	70	14467	GPRIN1,NF1,KRAS,FGF8,TRP73,TRP63
GO:0009987	cellular process	biological_process	0.008969566127938363	90	95	11293	14467	SKP2,SLC1A2,EZH2,SMYD1,CRHR2,NFATC2,TFDP1,APBA1,SYT1,FGF3,GPRIN1,RBMXRT,EIF3D,IMPDH2,NF1,PAX3,SIM1,UBA2,NTRK2,KCNJ6,PHB2,KRAS,CHRNB2,LSM4,PKD1,GSPT1,ACTL6A,NODAL,CDK4,FGF8,RNPS1,NPM1,HTR1A,NTRK3,HOXB1,NRAS,HNF4A,CAMK4,IL3,THRA,EGFR,SSRP1,PSIP1,FOXH1,CSE1L,GNRHR,DRD4,CCT5,ADRA2C,SNRPD1,SYN2,SLC45A2,NEURL1A,TRP73,GRIA2,CKS1B,STRAP,PAX6,ATP7B,HAT1,POU3F4,TRIM28,CCT7,CCKBR,HNRNPAB,MC5R,NHP2,CHRNG,TBX…
GO:0007507	heart development	biological_process	0.010312122401901642	9	95	206	14467	SMYD1,NF1,PAX3,PKD1,NODAL,FGF8,FOXH1,MSX1,NKX2-6
GO:0048699	generation of neurons	biological_process	0.010595807552647317	13	95	456	14467	GPRIN1,NF1,PAX3,NTRK2,CHRNB2,FGF8,NTRK3,TRP73,PAX6,POU3F4,NEUROD2,POU3F2,NR2F2
GO:0021854	hypothalamus development	biological_process	0.011784487787569483	3	95	7	14467	PROP1,POU3F2,NKX2-6
GO:0042981	regulation of apoptosis	biological_process	0.012764752477770213	13	95	464	14467	SKP2,GPRIN1,NF1,KRAS,FGF8,IL3,TRP73,PROP1,MSX1,HRK,NKX2-6,TRP63,FASL
GO:0007389	pattern specification process	biological_process	0.014499647887178254	10	95	272	14467	FGF3,NODAL,FGF8,HOXB1,FOXH1,PAX6,PROP1,NR2F2,HOXD13,TRP63
GO:0043067	regulation of programmed cell death	biological_process	0.014974840925507488	13	95	471	14467	SKP2,GPRIN1,NF1,KRAS,FGF8,IL3,TRP73,PROP1,MSX1,HRK,NKX2-6,TRP63,FASL
GO:0010941	regulation of cell death	biological_process	0.015665316229461837	13	95	473	14467	SKP2,GPRIN1,NF1,KRAS,FGF8,IL3,TRP73,PROP1,MSX1,HRK,NKX2-6,TRP63,FASL
GO:0009790	embryonic development	biological_process	0.016383700200039843	15	95	626	14467	APBA1,NF1,PAX3,PKD1,NODAL,FGF8,HOXB1,FOXH1,PAX6,TBX15,MSX1,NKX2-6,HOXD13,TRP63,GNAS
GO:0007435	salivary gland morphogenesis	biological_process	0.018765327820799826	3	95	8	14467	FGF8,EGFR,PAX6
GO:0022008	neurogenesis	biological_process	0.020878431440169768	13	95	486	14467	GPRIN1,NF1,PAX3,NTRK2,CHRNB2,FGF8,NTRK3,TRP73,PAX6,POU3F4,NEUROD2,POU3F2,NR2F2
GO:0007612	learning	biological_process	0.033686836460839066	5	95	54	14467	GPRIN1,NF1,KRAS,CHRNB2,NEUROD2
GO:0008542	visual learning	biological_process	0.03411955590745449	4	95	27	14467	GPRIN1,NF1,KRAS,CHRNB2
GO:0021761	limbic system development	biological_process	0.03960650365660039	4	95	28	14467	TRP73,PROP1,POU3F2,NKX2-6
GO:0008380	RNA splicing	biological_process	0.040612965944424796	8	95	188	14467	RBMXRT,LSM4,RNPS1,NPM1,SNRPD1,STRAP,SYNCRIP,TARDBP
