# Supplementary material for: Tissue-Specific Functional Networks for Prioritizing Phenotype and Disease Genes
Source: PLoS Comput Biol. 2012 Sep 27;8(9):e1002694. doi: 10.1371/journal.pcbi.1002694 (PMC3459891; doi:10.1371/journal.pcbi.1002694)
Supplement: Dataset S3 — Functional enrichment of top 100 changed genes for each tissue-specific network. (ZIP) [file pcbi.1002694.s003.zip › enrichment_result/MA_0000145_global.txt]

GO:0048513	organ development	biological_process	1.006414550100822E-12	41	95	1574	14467	SLC1A2,SMYD1,CRHR2,HAND1,TAL2,FGF3,SCN8A,CDK5R1,GPRIN1,ADRA2B,ANK1,ERCC2,NF1,PAX3,NTRK2,MMP2,RUNX1,CHRNB2,PKD1,NODAL,EDA,EGFR,THRA,FOXH1,GRIN2B,P2RX7,TRP73,PAX6,SOX10,TRIM28,MMP14,RUNX2,POU3F2,MSX1,NKX2-6,TGFBR2,ACVRL1,HOXD13,TRP63,FASL,GNAS
GO:0009653	anatomical structure morphogenesis	biological_process	3.199842737397184E-12	35	95	1151	14467	CRHR2,HAND1,FGF3,CDK5R1,GPRIN1,ADRA2B,ERCC2,NF1,PAX3,NTRK2,MMP2,RUNX1,CHRNB2,PKD1,NODAL,NTRK3,EDA,EGFR,THRA,P2RX7,NEURL1A,TRP73,PAX6,SOX10,TRIM28,MMP14,RUNX2,POU3F2,MSX1,TGFBR2,ACVRL1,HOXD13,TRP63,FASL,GNAS
GO:0048731	system development	biological_process	5.9101021144166074E-12	44	95	1922	14467	SLC1A2,SMYD1,CRHR2,HAND1,TAL2,FGF3,SCN8A,CDK5R1,GPRIN1,ADRA2B,ANK1,ERCC2,NF1,PAX3,SIM1,NTRK2,MMP2,RUNX1,CHRNB2,PKD1,NODAL,NTRK3,EDA,EGFR,THRA,FOXH1,GRIN2B,P2RX7,TRP73,PAX6,SOX10,TRIM28,MMP14,RUNX2,NEUROD2,POU3F2,MSX1,NKX2-6,TGFBR2,ACVRL1,HOXD13,TRP63,FASL,GNAS
GO:0048856	anatomical structure development	biological_process	1.2721447641008858E-11	45	95	2056	14467	SLC1A2,SMYD1,CRHR2,HAND1,TAL2,FGF3,SCN8A,CDK5R1,GPRIN1,ADRA2B,ANK1,ERCC2,NF1,PAX3,SIM1,NTRK2,MMP2,RUNX1,CHRNB2,PKD1,NODAL,NTRK3,EDA,EGFR,THRA,FOXH1,GRIN2B,P2RX7,NEURL1A,TRP73,PAX6,SOX10,TRIM28,MMP14,RUNX2,NEUROD2,POU3F2,MSX1,NKX2-6,TGFBR2,ACVRL1,HOXD13,TRP63,FASL,GNAS
GO:0007275	multicellular organismal development	biological_process	7.996186360253482E-10	46	95	2402	14467	SLC1A2,SMYD1,CRHR2,HAND1,TAL2,FGF3,SCN8A,CDK5R1,GPRIN1,ADRA2B,ANK1,ERCC2,NF1,PAX3,SIM1,NTRK2,MMP2,RUNX1,CHRNB2,PKD1,NODAL,NTRK3,EDA,EGFR,THRA,FOXH1,GRIN2B,P2RX7,TRP73,PAX6,SOX10,TRIM28,FOXN1,MMP14,RUNX2,NEUROD2,POU3F2,MSX1,NKX2-6,TGFBR2,ACVRL1,HOXD13,TRP63,MDFI,FASL,GNAS
GO:0008283	cell proliferation	biological_process	5.521550321227301E-9	23	95	598	14467	FGF3,ERCC2,NF1,PAX3,CHRNB2,NODAL,CDK4,NPM1,EGFR,CSE1L,P2RX7,PAX6,TYR,FOXN1,PLAU,RUNX2,POU3F2,MSX1,NKX2-6,TGFBR2,OCA2,HOXD13,TRP63
GO:0032502	developmental process	biological_process	1.938024326640087E-8	48	95	2840	14467	SLC1A2,SMYD1,CRHR2,HAND1,TAL2,FGF3,SCN8A,CDK5R1,GPRIN1,ADRA2B,ANK1,ERCC2,NF1,PAX3,SIM1,NTRK2,MMP2,RUNX1,CHRNB2,PKD1,NODAL,NTRK3,EDA,EGFR,THRA,FOXH1,GRIN2B,P2RX7,NEURL1A,TRP73,PAX6,SOX10,TRIM28,FOXN1,MMP14,RUNX2,NEUROD2,POU3F2,MSX1,NKX2-6,TGFBR2,OCA2,ACVRL1,HOXD13,TRP63,MDFI,FASL,GNAS
GO:0009887	organ morphogenesis	biological_process	2.2328704794975704E-8	25	95	771	14467	CRHR2,HAND1,FGF3,ADRA2B,ERCC2,NF1,PAX3,NTRK2,MMP2,RUNX1,PKD1,NODAL,EDA,THRA,P2RX7,TRP73,PAX6,SOX10,RUNX2,MSX1,TGFBR2,ACVRL1,TRP63,FASL,GNAS
GO:0007417	central nervous system development	biological_process	2.994736372279745E-7	16	95	316	14467	SLC1A2,TAL2,CDK5R1,GPRIN1,ERCC2,NF1,PAX3,RUNX1,CHRNB2,TRP73,PAX6,SOX10,POU3F2,MSX1,NKX2-6,TGFBR2
GO:0048468	cell development	biological_process	4.914751093034633E-7	23	95	748	14467	CDK5R1,GPRIN1,ANK1,ERCC2,NF1,PAX3,NTRK2,RUNX1,CHRNB2,NODAL,NTRK3,NEURL1A,TRP73,PAX6,SOX10,TRIM28,RUNX2,NEUROD2,POU3F2,NKX2-6,OCA2,TRP63,FASL
GO:0048869	cellular developmental process	biological_process	6.56985172674564E-7	33	95	1568	14467	HAND1,FGF3,CDK5R1,GPRIN1,ANK1,ERCC2,NF1,PAX3,SIM1,NTRK2,RUNX1,CHRNB2,NODAL,NTRK3,EDA,EGFR,P2RX7,NEURL1A,TRP73,PAX6,SOX10,TRIM28,FOXN1,RUNX2,NEUROD2,POU3F2,NKX2-6,TGFBR2,OCA2,TRP63,MDFI,FASL,GNAS
GO:0048518	positive regulation of biological process	biological_process	1.2939763451525026E-6	28	95	1172	14467	SLC1A2,NFATC2,HAND1,GPRIN1,NF1,PAX3,RUNX1,CHRNB2,NODAL,NTRK3,NPM1,EDA,HNF4A,EGFR,FOXH1,P2RX7,TRP73,PAX6,SOX10,TRIM28,RUNX2,POU3F2,NKX2-6,TGFBR2,HOXD13,TRP63,FASL,GNAS
GO:0030154	cell differentiation	biological_process	3.919742933513627E-6	31	95	1495	14467	HAND1,FGF3,CDK5R1,GPRIN1,ANK1,ERCC2,NF1,PAX3,SIM1,NTRK2,RUNX1,CHRNB2,NODAL,NTRK3,EDA,NEURL1A,TRP73,PAX6,SOX10,TRIM28,FOXN1,RUNX2,NEUROD2,POU3F2,NKX2-6,TGFBR2,OCA2,TRP63,MDFI,FASL,GNAS
GO:0032501	multicellular organismal process	biological_process	6.480783537967524E-6	55	95	4218	14467	SLC1A2,SMYD1,CRHR2,RHO,NFATC2,HAND1,TAL2,SYT1,FGF3,SCN8A,CDK5R1,GPRIN1,ADRA2B,ANK1,ERCC2,NF1,PAX3,SIM1,NTRK2,MMP2,RUNX1,CHRNB2,PKD1,NODAL,NTRK3,EDA,CAMK4,EGFR,THRA,FOXH1,GRIN2B,CPLX1,P2RX7,NEURL1A,TRP73,GRIA2,PAX6,ATP7B,SOX10,TRIM28,FOXN1,MMP14,RUNX2,NEUROD2,POU3F2,MSX1,NKX2-6,TGFBR2,SYP,ACVRL1,HOXD13,TRP63,MDFI,FASL,GNAS
GO:0007267	cell-cell signaling	biological_process	8.95284429310358E-6	15	95	344	14467	SYT1,FGF3,GPRIN1,ERCC2,NF1,NTRK2,CHRNB2,CAMK4,GRIN2B,CPLX1,P2RX7,GRIA2,POU3F2,SYP,TRP63
GO:0048522	positive regulation of cellular process	biological_process	9.808471475121004E-6	25	95	1031	14467	NFATC2,HAND1,GPRIN1,NF1,PAX3,CHRNB2,NODAL,NTRK3,NPM1,HNF4A,EGFR,FOXH1,P2RX7,TRP73,PAX6,SOX10,TRIM28,RUNX2,POU3F2,NKX2-6,TGFBR2,HOXD13,TRP63,FASL,GNAS
GO:0045893	positive regulation of transcription, DNA-dependent	biological_process	1.26781219548254E-5	15	95	353	14467	NFATC2,HAND1,GPRIN1,PAX3,NODAL,HNF4A,FOXH1,TRP73,PAX6,SOX10,TRIM28,RUNX2,POU3F2,HOXD13,TRP63
GO:0051254	positive regulation of RNA metabolic process	biological_process	1.3169406164574352E-5	15	95	354	14467	NFATC2,HAND1,GPRIN1,PAX3,NODAL,HNF4A,FOXH1,TRP73,PAX6,SOX10,TRIM28,RUNX2,POU3F2,HOXD13,TRP63
GO:0042127	regulation of cell proliferation	biological_process	2.0729561631423142E-5	16	95	424	14467	NF1,PAX3,CHRNB2,NODAL,CDK4,NPM1,EGFR,PAX6,PLAU,RUNX2,POU3F2,MSX1,NKX2-6,TGFBR2,HOXD13,TRP63
GO:0043009	chordate embryonic development	biological_process	2.6504557705020158E-5	15	95	373	14467	HAND1,ERCC2,NF1,PAX3,RUNX1,PKD1,NODAL,GRIN2B,PAX6,SOX10,MSX1,NKX2-6,TGFBR2,ACVRL1,GNAS
GO:0009792	embryonic development ending in birth or egg hatching	biological_process	2.9486588627725435E-5	15	95	376	14467	HAND1,ERCC2,NF1,PAX3,RUNX1,PKD1,NODAL,GRIN2B,PAX6,SOX10,MSX1,NKX2-6,TGFBR2,ACVRL1,GNAS
GO:0007399	nervous system development	biological_process	3.367300188629578E-5	21	95	779	14467	SLC1A2,TAL2,CDK5R1,GPRIN1,ERCC2,NF1,PAX3,SIM1,NTRK2,RUNX1,CHRNB2,NTRK3,TRP73,PAX6,SOX10,NEUROD2,POU3F2,MSX1,NKX2-6,TGFBR2,TRP63
GO:0008284	positive regulation of cell proliferation	biological_process	3.4947627592039985E-5	12	95	224	14467	NF1,PAX3,CHRNB2,NODAL,NPM1,EGFR,PAX6,RUNX2,POU3F2,NKX2-6,TGFBR2,TRP63
GO:0019226	transmission of nerve impulse	biological_process	4.684836627416924E-5	12	95	230	14467	SYT1,GPRIN1,ERCC2,NF1,CHRNB2,CAMK4,GRIN2B,CPLX1,P2RX7,GRIA2,POU3F2,SYP
GO:0048646	anatomical structure formation involved in morphogenesis	biological_process	5.123932609228684E-5	14	95	335	14467	CRHR2,HAND1,FGF3,ADRA2B,ERCC2,NF1,PAX3,MMP2,RUNX1,NODAL,NEURL1A,TGFBR2,ACVRL1,TRP63
GO:0031328	positive regulation of cellular biosynthetic process	biological_process	5.555328579685649E-5	16	95	455	14467	NFATC2,HAND1,GPRIN1,PAX3,NODAL,NPM1,HNF4A,FOXH1,TRP73,PAX6,SOX10,TRIM28,RUNX2,POU3F2,HOXD13,TRP63
GO:0045941	positive regulation of transcription	biological_process	5.664206186159817E-5	15	95	395	14467	NFATC2,HAND1,GPRIN1,PAX3,NODAL,HNF4A,FOXH1,TRP73,PAX6,SOX10,TRIM28,RUNX2,POU3F2,HOXD13,TRP63
GO:0031323	regulation of cellular metabolic process	biological_process	5.9008106921798694E-5	38	95	2396	14467	SMYD1,NFATC2,HAND1,TAL2,GPRIN1,ERCC2,NF1,PAX3,SIM1,RUNX1,CHRNB2,NODAL,NPM1,HNF4A,EGFR,THRA,SSRP1,FOXH1,P2RX7,TRP73,STRAP,PAX6,SOX10,TRIM28,OPRM1,EIF2S1,FOXN1,PCNA,RUNX2,NEUROD2,POU3F2,TARDBP,MSX1,ELK4,NKX2-6,HOXD13,TRP63,GNAS
GO:0009891	positive regulation of biosynthetic process	biological_process	5.9037713252976176E-5	16	95	457	14467	NFATC2,HAND1,GPRIN1,PAX3,NODAL,NPM1,HNF4A,FOXH1,TRP73,PAX6,SOX10,TRIM28,RUNX2,POU3F2,HOXD13,TRP63
GO:0031325	positive regulation of cellular metabolic process	biological_process	5.920035922665698E-5	17	95	521	14467	NFATC2,HAND1,GPRIN1,PAX3,NODAL,NPM1,HNF4A,FOXH1,P2RX7,TRP73,PAX6,SOX10,TRIM28,RUNX2,POU3F2,HOXD13,TRP63
GO:0080090	regulation of primary metabolic process	biological_process	6.106752383733155E-5	38	95	2399	14467	SMYD1,NFATC2,HAND1,TAL2,GPRIN1,ERCC2,NF1,PAX3,SIM1,RUNX1,CHRNB2,NODAL,NPM1,HNF4A,EGFR,THRA,SSRP1,FOXH1,P2RX7,TRP73,STRAP,PAX6,SOX10,TRIM28,OPRM1,EIF2S1,FOXN1,PCNA,RUNX2,NEUROD2,POU3F2,TARDBP,MSX1,ELK4,NKX2-6,HOXD13,TRP63,GNAS
GO:0030900	forebrain development	biological_process	7.080918049728627E-5	10	95	150	14467	SLC1A2,TAL2,GPRIN1,NF1,CHRNB2,TRP73,PAX6,POU3F2,MSX1,NKX2-6
GO:0019222	regulation of metabolic process	biological_process	7.332965578625205E-5	39	95	2525	14467	SMYD1,NFATC2,HAND1,TAL2,GPRIN1,ERCC2,NF1,PAX3,SIM1,NTRK2,RUNX1,CHRNB2,NODAL,NPM1,HNF4A,EGFR,THRA,SSRP1,FOXH1,P2RX7,TRP73,STRAP,PAX6,SOX10,TRIM28,OPRM1,EIF2S1,FOXN1,PCNA,RUNX2,NEUROD2,POU3F2,TARDBP,MSX1,ELK4,NKX2-6,HOXD13,TRP63,GNAS
GO:0010628	positive regulation of gene expression	biological_process	7.374557478658091E-5	15	95	403	14467	NFATC2,HAND1,GPRIN1,PAX3,NODAL,HNF4A,FOXH1,TRP73,PAX6,SOX10,TRIM28,RUNX2,POU3F2,HOXD13,TRP63
GO:0022603	regulation of anatomical structure morphogenesis	biological_process	8.54594522899152E-5	10	95	153	14467	CRHR2,GPRIN1,NF1,RUNX1,CHRNB2,NODAL,NTRK3,PAX6,RUNX2,POU3F2
GO:0007420	brain development	biological_process	9.396987702491583E-5	12	95	245	14467	SLC1A2,TAL2,CDK5R1,GPRIN1,NF1,CHRNB2,TRP73,PAX6,POU3F2,MSX1,NKX2-6,TGFBR2
GO:0009893	positive regulation of metabolic process	biological_process	9.9457594973456E-5	17	95	540	14467	NFATC2,HAND1,GPRIN1,PAX3,NODAL,NPM1,HNF4A,FOXH1,P2RX7,TRP73,PAX6,SOX10,TRIM28,RUNX2,POU3F2,HOXD13,TRP63
GO:0045935	positive regulation of nucleobase, nucleoside, nucleotide and nucleic acid metabolic process	biological_process	1.0494829042059927E-4	15	95	414	14467	NFATC2,HAND1,GPRIN1,PAX3,NODAL,HNF4A,FOXH1,TRP73,PAX6,SOX10,TRIM28,RUNX2,POU3F2,HOXD13,TRP63
GO:0010926	anatomical structure formation	biological_process	1.3325128594539394E-4	20	95	767	14467	CRHR2,HAND1,FGF3,GPRIN1,ADRA2B,ERCC2,NF1,PAX3,MMP2,RUNX1,CHRNB2,NODAL,NPM1,CSE1L,P2RX7,NEURL1A,TGFBR2,ACVRL1,TRP63,NAP1L1
GO:0009790	embryonic development	biological_process	1.5281479038254804E-4	18	95	626	14467	HAND1,ERCC2,NF1,PAX3,RUNX1,PKD1,NODAL,FOXH1,GRIN2B,PAX6,SOX10,MSX1,NKX2-6,TGFBR2,ACVRL1,HOXD13,TRP63,GNAS
GO:0010557	positive regulation of macromolecule biosynthetic process	biological_process	2.0577091066180275E-4	15	95	436	14467	NFATC2,HAND1,GPRIN1,PAX3,NODAL,HNF4A,FOXH1,TRP73,PAX6,SOX10,TRIM28,RUNX2,POU3F2,HOXD13,TRP63
GO:0045944	positive regulation of transcription from RNA polymerase II promoter	biological_process	2.122520968680787E-4	13	95	318	14467	NFATC2,HAND1,GPRIN1,PAX3,NODAL,HNF4A,FOXH1,PAX6,SOX10,RUNX2,POU3F2,HOXD13,TRP63
GO:0031326	regulation of cellular biosynthetic process	biological_process	2.522342333665423E-4	35	95	2200	14467	SMYD1,NFATC2,HAND1,TAL2,GPRIN1,ERCC2,NF1,PAX3,SIM1,RUNX1,NODAL,NPM1,HNF4A,THRA,SSRP1,FOXH1,TRP73,STRAP,PAX6,SOX10,TRIM28,OPRM1,EIF2S1,FOXN1,PCNA,RUNX2,NEUROD2,POU3F2,TARDBP,MSX1,ELK4,NKX2-6,HOXD13,TRP63,GNAS
GO:0009889	regulation of biosynthetic process	biological_process	2.6393122606379704E-4	35	95	2204	14467	SMYD1,NFATC2,HAND1,TAL2,GPRIN1,ERCC2,NF1,PAX3,SIM1,RUNX1,NODAL,NPM1,HNF4A,THRA,SSRP1,FOXH1,TRP73,STRAP,PAX6,SOX10,TRIM28,OPRM1,EIF2S1,FOXN1,PCNA,RUNX2,NEUROD2,POU3F2,TARDBP,MSX1,ELK4,NKX2-6,HOXD13,TRP63,GNAS
GO:0010604	positive regulation of macromolecule metabolic process	biological_process	2.728891829264902E-4	16	95	511	14467	NFATC2,HAND1,GPRIN1,PAX3,NODAL,HNF4A,FOXH1,P2RX7,TRP73,PAX6,SOX10,TRIM28,RUNX2,POU3F2,HOXD13,TRP63
GO:0019219	regulation of nucleobase, nucleoside, nucleotide and nucleic acid metabolic process	biological_process	2.939290192997407E-4	34	95	2107	14467	SMYD1,NFATC2,HAND1,TAL2,GPRIN1,ERCC2,NF1,PAX3,SIM1,RUNX1,NODAL,NPM1,HNF4A,THRA,SSRP1,FOXH1,TRP73,STRAP,PAX6,SOX10,TRIM28,OPRM1,FOXN1,PCNA,RUNX2,NEUROD2,POU3F2,TARDBP,MSX1,ELK4,NKX2-6,HOXD13,TRP63,GNAS
GO:0006357	regulation of transcription from RNA polymerase II promoter	biological_process	4.2442210915936957E-4	16	95	528	14467	NFATC2,HAND1,GPRIN1,PAX3,NODAL,HNF4A,FOXH1,STRAP,PAX6,SOX10,TRIM28,RUNX2,POU3F2,MSX1,HOXD13,TRP63
GO:0009888	tissue development	biological_process	4.2613470544563815E-4	17	95	598	14467	HAND1,ERCC2,NF1,PAX3,PKD1,NODAL,EDA,THRA,FOXH1,P2RX7,PAX6,TRIM28,RUNX2,POU3F2,NKX2-6,TRP63,GNAS
GO:0001501	skeletal system development	biological_process	4.663280201689753E-4	12	95	284	14467	ERCC2,NF1,MMP2,RUNX1,PKD1,THRA,P2RX7,RUNX2,TGFBR2,HOXD13,TRP63,GNAS
GO:0042391	regulation of membrane potential	biological_process	5.943132103044502E-4	8	95	105	14467	GPRIN1,ERCC2,NF1,CHRNB2,GRIN2B,P2RX7,CHRNG,POU3F2
GO:0007268	synaptic transmission	biological_process	6.806436812994899E-4	10	95	191	14467	SYT1,GPRIN1,NF1,CHRNB2,CAMK4,GRIN2B,CPLX1,P2RX7,GRIA2,SYP
GO:0065007	biological regulation	biological_process	7.80214557814866E-4	68	95	6717	14467	SLC1A2,SMYD1,CRHR2,RHO,NFATC2,HAND1,TAL2,SYT1,GPRIN1,ADRA2B,ANK1,HTR4,ERCC2,NF1,PAX3,SIM1,NTRK2,KCNJ6,RUNX1,CHRM1,CHRNB2,PKD1,NODAL,CDK4,NTRK3,NPM1,HTR1A,EDA,NRAS,CAMK4,HNF4A,EGFR,THRA,SSRP1,FOXH1,GNRHR,GRIN2B,CPLX1,P2RX7,OPRL1,TRP73,STRAP,PAX6,ATP7B,SOX10,TRIM28,CCKBR,OPRM1,CRHR1,CHRNG,EIF2S1,FOXN1,PCNA,PLAU,RUNX2,NEUROD2,POU3F2,TARDBP,MSX1,ELK4,HTR5A,NKX2-6,TGFBR2,ACVRL1,HOXD13,TRP63,FASL,GNAS
GO:0006366	transcription from RNA polymerase II promoter	biological_process	9.534539430022895E-4	16	95	561	14467	NFATC2,HAND1,GPRIN1,PAX3,NODAL,HNF4A,FOXH1,STRAP,PAX6,SOX10,TRIM28,RUNX2,POU3F2,MSX1,HOXD13,TRP63
GO:0051179	localization	biological_process	0.0012743379721040038	38	95	2689	14467	SLC1A2,SYT1,SCN8A,KCNC3,CDK5R1,GPRIN1,ANK1,NF1,PAX3,NTRK2,KCNJ6,CHRNB2,PKD1,NODAL,G3BP1,NPM1,EDA,CAMK4,CSE1L,GRIN2B,CPLX1,P2RX7,KCNJ9,NEURL1A,SLC12A1,TRP73,GRIA2,KCNC1,PAX6,ATP7B,CHRNG,MMP14,PCNA,PLAU,POU3F2,KCNQ2,SYP,OCA2
GO:0007507	heart development	biological_process	0.0013612814957178652	10	95	206	14467	SMYD1,HAND1,NF1,PAX3,PKD1,NODAL,FOXH1,MSX1,NKX2-6,TGFBR2
GO:0001701	in utero embryonic development	biological_process	0.0014227153609620098	10	95	207	14467	HAND1,ERCC2,RUNX1,PKD1,NODAL,GRIN2B,SOX10,MSX1,TGFBR2,ACVRL1
GO:0010467	gene expression	biological_process	0.0019355202128873439	39	95	2850	14467	SMYD1,NFATC2,HAND1,TAL2,GPRIN1,RBMXRT,ERCC2,PAX3,SIM1,RUNX1,GSPT1,NODAL,RNPS1,NPM1,EDA,HNF4A,THRA,SSRP1,FOXH1,P2RX7,TRP73,STRAP,PAX6,SOX10,TRIM28,EIF2S1,FOXN1,MMP14,SYNCRIP,RUNX2,NEUROD2,POU3F2,TARDBP,MSX1,ELK4,SNRPA1,NKX2-6,HOXD13,TRP63
GO:0021536	diencephalon development	biological_process	0.0022834278974675896	5	95	31	14467	TAL2,CHRNB2,PAX6,POU3F2,NKX2-6
GO:0007154	cell communication	biological_process	0.002454966147821738	46	95	3737	14467	SLC1A2,CRHR2,RHO,SYT1,FGF3,GPRIN1,ADRA2B,ANK1,HTR4,ERCC2,NF1,SIM1,NTRK2,CHRM1,CHRNB2,PKD1,NODAL,CDK4,NTRK3,NPM1,HTR1A,NRAS,CAMK4,EGFR,FOXH1,GNRHR,GRIN2B,CPLX1,P2RX7,OPRL1,GRIA2,STRAP,PAX6,CCKBR,OPRM1,CRHR1,RUNX2,POU3F2,MSX1,HTR5A,TGFBR2,SYP,ACVRL1,TRP63,FASL,GNAS
GO:0050793	regulation of developmental process	biological_process	0.0034789509936438492	19	95	858	14467	CRHR2,GPRIN1,ERCC2,NF1,RUNX1,CHRNB2,NODAL,NTRK3,P2RX7,TRP73,PAX6,RUNX2,POU3F2,MSX1,NKX2-6,TGFBR2,TRP63,FASL,GNAS
GO:0043473	pigmentation	biological_process	0.0039751634105672905	6	95	61	14467	NF1,PAX3,EDA,SOX10,TYR,OCA2
GO:0001568	blood vessel development	biological_process	0.0041412476726859155	10	95	233	14467	CRHR2,HAND1,ADRA2B,NF1,NTRK2,MMP2,RUNX1,PKD1,TGFBR2,ACVRL1
GO:0016070	RNA metabolic process	biological_process	0.004451173170860627	34	95	2364	14467	SMYD1,NFATC2,HAND1,TAL2,GPRIN1,RBMXRT,ERCC2,PAX3,SIM1,RUNX1,NODAL,RNPS1,NPM1,HNF4A,THRA,SSRP1,FOXH1,TRP73,STRAP,PAX6,SOX10,TRIM28,FOXN1,SYNCRIP,RUNX2,NEUROD2,POU3F2,TARDBP,MSX1,ELK4,SNRPA1,NKX2-6,HOXD13,TRP63
GO:0022008	neurogenesis	biological_process	0.004573802836346692	14	95	486	14467	CDK5R1,GPRIN1,ERCC2,NF1,PAX3,NTRK2,RUNX1,CHRNB2,NTRK3,TRP73,PAX6,SOX10,NEUROD2,POU3F2
GO:0001944	vasculature development	biological_process	0.004642844410712774	10	95	236	14467	CRHR2,HAND1,ADRA2B,NF1,NTRK2,MMP2,RUNX1,PKD1,TGFBR2,ACVRL1
GO:0021537	telencephalon development	biological_process	0.004813311123624329	6	95	63	14467	SLC1A2,GPRIN1,NF1,TRP73,PAX6,POU3F2
GO:0051252	regulation of RNA metabolic process	biological_process	0.005259650932592013	30	95	1943	14467	SMYD1,NFATC2,HAND1,TAL2,GPRIN1,ERCC2,PAX3,SIM1,RUNX1,NODAL,NPM1,HNF4A,THRA,SSRP1,FOXH1,TRP73,STRAP,PAX6,SOX10,TRIM28,FOXN1,RUNX2,NEUROD2,POU3F2,TARDBP,MSX1,ELK4,NKX2-6,HOXD13,TRP63
GO:0006812	cation transport	biological_process	0.0060639830853064635	14	95	498	14467	SCN8A,KCNC3,GPRIN1,ANK1,KCNJ6,CHRNB2,PKD1,GRIN2B,P2RX7,KCNJ9,SLC12A1,KCNC1,ATP7B,KCNQ2
GO:0030001	metal ion transport	biological_process	0.0064526411972022305	13	95	431	14467	SCN8A,KCNC3,GPRIN1,KCNJ6,CHRNB2,PKD1,GRIN2B,P2RX7,KCNJ9,SLC12A1,KCNC1,ATP7B,KCNQ2
GO:0050794	regulation of cellular process	biological_process	0.007190295457479141	62	95	6122	14467	SMYD1,CRHR2,RHO,NFATC2,HAND1,TAL2,GPRIN1,ADRA2B,ANK1,HTR4,ERCC2,NF1,PAX3,SIM1,NTRK2,RUNX1,CHRM1,CHRNB2,PKD1,NODAL,CDK4,NTRK3,NPM1,HTR1A,EDA,NRAS,CAMK4,HNF4A,EGFR,THRA,SSRP1,FOXH1,GNRHR,GRIN2B,P2RX7,OPRL1,TRP73,STRAP,PAX6,SOX10,TRIM28,CCKBR,OPRM1,CRHR1,EIF2S1,FOXN1,PCNA,PLAU,RUNX2,NEUROD2,POU3F2,TARDBP,MSX1,ELK4,HTR5A,NKX2-6,TGFBR2,ACVRL1,HOXD13,TRP63,FASL,GNAS
GO:0060255	regulation of macromolecule metabolic process	biological_process	0.0075761856055721576	34	95	2420	14467	SMYD1,NFATC2,HAND1,TAL2,GPRIN1,ERCC2,PAX3,SIM1,RUNX1,NODAL,NPM1,HNF4A,EGFR,THRA,SSRP1,FOXH1,P2RX7,TRP73,STRAP,PAX6,SOX10,TRIM28,EIF2S1,FOXN1,PCNA,RUNX2,NEUROD2,POU3F2,TARDBP,MSX1,ELK4,NKX2-6,HOXD13,TRP63
GO:0032989	cellular component morphogenesis	biological_process	0.008068757571614394	12	95	373	14467	CDK5R1,GPRIN1,ERCC2,CHRNB2,NODAL,NTRK3,EGFR,P2RX7,NEURL1A,PAX6,TRIM28,POU3F2
GO:0009628	response to abiotic stimulus	biological_process	0.008379441888847932	9	95	198	14467	SLC1A2,RHO,GPRIN1,ERCC2,NF1,CHRNB2,PKD1,GRIN2B,P2RX7
GO:0007610	behavior	biological_process	0.008993016764541839	12	95	377	14467	SLC1A2,TAL2,SCN8A,GPRIN1,NF1,NTRK2,RUNX1,CHRNB2,GRIN2B,OPRM1,CRHR1,NEUROD2
GO:0048732	gland development	biological_process	0.009013302672066256	7	95	107	14467	NF1,EDA,EGFR,PAX6,POU3F2,HOXD13,TRP63
GO:0006139	nucleobase, nucleoside, nucleotide and nucleic acid metabolic process	biological_process	0.009832261415545912	39	95	3037	14467	SMYD1,NFATC2,HAND1,TAL2,GPRIN1,RBMXRT,ERCC2,NF1,PAX3,SIM1,RUNX1,NODAL,RNPS1,NPM1,HNF4A,THRA,SSRP1,FOXH1,TRP73,STRAP,PAX6,ATP7B,SOX10,TRIM28,OPRM1,FOXN1,PCNA,SYNCRIP,RUNX2,NEUROD2,POU3F2,TARDBP,MSX1,ELK4,SNRPA1,NKX2-6,HOXD13,TRP63,GNAS
GO:0045934	negative regulation of nucleobase, nucleoside, nucleotide and nucleic acid metabolic process	biological_process	0.010295815090529022	11	95	318	14467	SMYD1,HAND1,PAX3,NODAL,NPM1,THRA,FOXH1,STRAP,TRIM28,MSX1,TRP63
GO:0010556	regulation of macromolecule biosynthetic process	biological_process	0.011363018420698433	31	95	2127	14467	SMYD1,NFATC2,HAND1,TAL2,GPRIN1,ERCC2,PAX3,SIM1,RUNX1,NODAL,HNF4A,THRA,SSRP1,FOXH1,TRP73,STRAP,PAX6,SOX10,TRIM28,EIF2S1,FOXN1,PCNA,RUNX2,NEUROD2,POU3F2,TARDBP,MSX1,ELK4,NKX2-6,HOXD13,TRP63
GO:0006811	ion transport	biological_process	0.012102024364613313	16	95	683	14467	SCN8A,KCNC3,GPRIN1,ANK1,KCNJ6,CHRNB2,PKD1,GRIN2B,P2RX7,KCNJ9,SLC12A1,GRIA2,KCNC1,ATP7B,CHRNG,KCNQ2
GO:0045595	regulation of cell differentiation	biological_process	0.013018608397943419	11	95	326	14467	GPRIN1,NF1,CHRNB2,NODAL,NTRK3,PAX6,RUNX2,POU3F2,TGFBR2,TRP63,GNAS
GO:0050789	regulation of biological process	biological_process	0.01356262016970603	63	95	6376	14467	SLC1A2,SMYD1,CRHR2,RHO,NFATC2,HAND1,TAL2,GPRIN1,ADRA2B,ANK1,HTR4,ERCC2,NF1,PAX3,SIM1,NTRK2,RUNX1,CHRM1,CHRNB2,PKD1,NODAL,CDK4,NTRK3,NPM1,HTR1A,EDA,NRAS,CAMK4,HNF4A,EGFR,THRA,SSRP1,FOXH1,GNRHR,GRIN2B,P2RX7,OPRL1,TRP73,STRAP,PAX6,SOX10,TRIM28,CCKBR,OPRM1,CRHR1,EIF2S1,FOXN1,PCNA,PLAU,RUNX2,NEUROD2,POU3F2,TARDBP,MSX1,ELK4,HTR5A,NKX2-6,TGFBR2,ACVRL1,HOXD13,TRP63,FASL,GNAS
GO:0006355	regulation of transcription, DNA-dependent	biological_process	0.013816816095107974	29	95	1929	14467	SMYD1,NFATC2,HAND1,TAL2,GPRIN1,ERCC2,PAX3,SIM1,RUNX1,NODAL,HNF4A,THRA,SSRP1,FOXH1,TRP73,STRAP,PAX6,SOX10,TRIM28,FOXN1,RUNX2,NEUROD2,POU3F2,TARDBP,MSX1,ELK4,NKX2-6,HOXD13,TRP63
GO:0048705	skeletal system morphogenesis	biological_process	0.01451306808061917	7	95	115	14467	MMP2,PKD1,THRA,P2RX7,RUNX2,TGFBR2,GNAS
GO:0010468	regulation of gene expression	biological_process	0.015466665277779876	31	95	2159	14467	SMYD1,NFATC2,HAND1,TAL2,GPRIN1,ERCC2,PAX3,SIM1,RUNX1,NODAL,NPM1,HNF4A,THRA,SSRP1,FOXH1,TRP73,STRAP,PAX6,SOX10,TRIM28,EIF2S1,FOXN1,RUNX2,NEUROD2,POU3F2,TARDBP,MSX1,ELK4,NKX2-6,HOXD13,TRP63
GO:0006351	transcription, DNA-dependent	biological_process	0.016074952783041208	29	95	1944	14467	SMYD1,NFATC2,HAND1,TAL2,GPRIN1,ERCC2,PAX3,SIM1,RUNX1,NODAL,HNF4A,THRA,SSRP1,FOXH1,TRP73,STRAP,PAX6,SOX10,TRIM28,FOXN1,RUNX2,NEUROD2,POU3F2,TARDBP,MSX1,ELK4,NKX2-6,HOXD13,TRP63
GO:0032774	RNA biosynthetic process	biological_process	0.016731957948831824	29	95	1948	14467	SMYD1,NFATC2,HAND1,TAL2,GPRIN1,ERCC2,PAX3,SIM1,RUNX1,NODAL,HNF4A,THRA,SSRP1,FOXH1,TRP73,STRAP,PAX6,SOX10,TRIM28,FOXN1,RUNX2,NEUROD2,POU3F2,TARDBP,MSX1,ELK4,NKX2-6,HOXD13,TRP63
GO:0021543	pallium development	biological_process	0.017043460513841355	5	95	46	14467	GPRIN1,NF1,TRP73,PAX6,POU3F2
GO:0006873	cellular ion homeostasis	biological_process	0.01820273358493676	9	95	218	14467	GPRIN1,ERCC2,NF1,CHRNB2,GRIN2B,P2RX7,ATP7B,CHRNG,POU3F2
GO:0051239	regulation of multicellular organismal process	biological_process	0.02212276888973187	15	95	636	14467	CRHR2,GPRIN1,NF1,RUNX1,CHRNB2,NODAL,NTRK3,THRA,GRIN2B,P2RX7,PAX6,RUNX2,POU3F2,TGFBR2,GNAS
GO:0055082	cellular chemical homeostasis	biological_process	0.02342258288549815	9	95	225	14467	GPRIN1,ERCC2,NF1,CHRNB2,GRIN2B,P2RX7,ATP7B,CHRNG,POU3F2
GO:0045449	regulation of transcription	biological_process	0.03034163181471829	29	95	2009	14467	SMYD1,NFATC2,HAND1,TAL2,GPRIN1,ERCC2,PAX3,SIM1,RUNX1,NODAL,HNF4A,THRA,SSRP1,FOXH1,TRP73,STRAP,PAX6,SOX10,TRIM28,FOXN1,RUNX2,NEUROD2,POU3F2,TARDBP,MSX1,ELK4,NKX2-6,HOXD13,TRP63
GO:0007167	enzyme linked receptor protein signaling pathway	biological_process	0.03088528145363835	10	95	293	14467	NTRK2,NODAL,NTRK3,EGFR,FOXH1,STRAP,RUNX2,MSX1,TGFBR2,ACVRL1
GO:0019725	cellular homeostasis	biological_process	0.03088528145363835	10	95	293	14467	GPRIN1,ERCC2,NF1,CHRNB2,NPM1,GRIN2B,P2RX7,ATP7B,CHRNG,POU3F2
GO:0009416	response to light stimulus	biological_process	0.031523613639768445	6	95	87	14467	SLC1A2,RHO,GPRIN1,ERCC2,NF1,CHRNB2
GO:0001503	ossification	biological_process	0.03230746556625353	7	95	130	14467	ERCC2,NF1,MMP2,THRA,P2RX7,RUNX2,GNAS
GO:0007179	transforming growth factor beta receptor signaling pathway	biological_process	0.033652560829617484	6	95	88	14467	NODAL,FOXH1,STRAP,MSX1,TGFBR2,ACVRL1
GO:0016481	negative regulation of transcription	biological_process	0.034690934970902164	10	95	297	14467	SMYD1,HAND1,PAX3,NODAL,THRA,FOXH1,STRAP,TRIM28,MSX1,TRP63
GO:0007612	learning	biological_process	0.03772602548492049	5	95	54	14467	GPRIN1,NF1,CHRNB2,GRIN2B,NEUROD2
GO:0048666	neuron development	biological_process	0.03780330981055674	10	95	300	14467	CDK5R1,GPRIN1,NTRK2,RUNX1,CHRNB2,NTRK3,TRP73,PAX6,NEUROD2,POU3F2
GO:0051094	positive regulation of developmental process	biological_process	0.0422211479774433	11	95	370	14467	GPRIN1,NF1,RUNX1,NTRK3,P2RX7,PAX6,RUNX2,TGFBR2,TRP63,FASL,GNAS
GO:0060348	bone development	biological_process	0.04323259340454492	7	95	136	14467	ERCC2,NF1,MMP2,THRA,P2RX7,RUNX2,GNAS
GO:0050896	response to stimulus	biological_process	0.04386572715245194	30	95	2160	14467	SLC1A2,RHO,TAL2,SCN8A,GPRIN1,ERCC2,NF1,NTRK2,MMP2,RUNX1,CHRNB2,PKD1,NTRK3,NPM1,EDA,SSRP1,GRIN2B,P2RX7,NEURL1A,TRP73,OPRM1,CRHR1,EIF2S1,PCNA,PLAU,NEUROD2,MSX1,TRP63,FASL,GNAS
GO:0001666	response to hypoxia	biological_process	0.0443554849103894	4	95	28	14467	NF1,MMP2,CHRNB2,PLAU
GO:0007632	visual behavior	biological_process	0.0443554849103894	4	95	28	14467	SLC1A2,GPRIN1,NF1,CHRNB2
GO:0050801	ion homeostasis	biological_process	0.0444360557316519	9	95	244	14467	GPRIN1,ERCC2,NF1,CHRNB2,GRIN2B,P2RX7,ATP7B,CHRNG,POU3F2
GO:0048523	negative regulation of cellular process	biological_process	0.045116032255801256	19	95	1027	14467	SMYD1,HAND1,GPRIN1,ERCC2,NF1,PAX3,NODAL,NPM1,THRA,FOXH1,P2RX7,TRP73,STRAP,PAX6,TRIM28,RUNX2,MSX1,NKX2-6,TRP63
