# Supplementary material for: Tissue-Specific Functional Networks for Prioritizing Phenotype and Disease Genes
Source: PLoS Comput Biol. 2012 Sep 27;8(9):e1002694. doi: 10.1371/journal.pcbi.1002694 (PMC3459891; doi:10.1371/journal.pcbi.1002694)
Supplement: Dataset S3 — Functional enrichment of top 100 changed genes for each tissue-specific network. (ZIP) [file pcbi.1002694.s003.zip › enrichment_result/MA_0000151_global.txt]

GO:0009653	anatomical structure morphogenesis	biological_process	2.0184492002146688E-8	30	94	1151	14467	GNAQ,RNF2,FGF3,CDK5R1,GPRIN1,ERCC2,NF1,PAX3,NTRK2,MMP2,RUNX1,CHRNB2,PKD1,NODAL,NTRK3,EGFR,THRA,NEURL1A,LIF,PAX6,TRIM28,FGFR2,MMP14,RUNX2,MSX1,NR2F2,TGFBR2,ACVRL1,FASL,GNAS
GO:0008283	cell proliferation	biological_process	2.992741107491579E-8	22	94	598	14467	FGF3,IMPDH2,ERCC2,NF1,PAX3,CHRNB2,NODAL,CDK4,NPM1,IL6ST,EGFR,CSE1L,LIF,PAX6,FGFR2,TYR,FOXN1,PLAU,RUNX2,MSX1,NKX2-6,TGFBR2
GO:0048513	organ development	biological_process	1.0024825923802192E-7	34	94	1574	14467	GNAQ,TFDP1,FGF3,SCN8A,CDK5R1,GPRIN1,ANK1,ERCC2,NF1,PAX3,NTRK2,MMP2,RUNX1,CHRNB2,PKD1,NODAL,OVOL1,EGFR,THRA,FOXH1,LIF,PAX6,POU3F4,TRIM28,FGFR2,MMP14,RUNX2,MSX1,NR2F2,NKX2-6,TGFBR2,ACVRL1,FASL,GNAS
GO:0048856	anatomical structure development	biological_process	1.102089590677903E-7	39	94	2056	14467	GNAQ,RNF2,TFDP1,FGF3,SCN8A,CDK5R1,GPRIN1,ANK1,ERCC2,NF1,PAX3,SIM1,NTRK2,MMP2,RUNX1,CHRNB2,PKD1,NODAL,NTRK3,OVOL1,EGFR,THRA,FOXH1,NEURL1A,LIF,PAX6,POU3F4,TRIM28,FGFR2,MMP14,RUNX2,NEUROD2,MSX1,NR2F2,NKX2-6,TGFBR2,ACVRL1,FASL,GNAS
GO:0048731	system development	biological_process	2.865771150644211E-7	37	94	1922	14467	GNAQ,TFDP1,FGF3,SCN8A,CDK5R1,GPRIN1,ANK1,ERCC2,NF1,PAX3,SIM1,NTRK2,MMP2,RUNX1,CHRNB2,PKD1,NODAL,NTRK3,OVOL1,EGFR,THRA,FOXH1,LIF,PAX6,POU3F4,TRIM28,FGFR2,MMP14,RUNX2,NEUROD2,MSX1,NR2F2,NKX2-6,TGFBR2,ACVRL1,FASL,GNAS
GO:0007275	multicellular organismal development	biological_process	7.604444489665161E-7	41	94	2402	14467	GNAQ,RNF2,TFDP1,FGF3,SCN8A,CDK5R1,GPRIN1,ANK1,ERCC2,NF1,PAX3,SIM1,NTRK2,MMP2,RUNX1,CHRNB2,PKD1,NODAL,NTRK3,OVOL1,EGFR,THRA,FOXH1,LIF,PAX6,SEBOX,POU3F4,TRIM28,FGFR2,FOXN1,MMP14,RUNX2,NEUROD2,MSX1,NR2F2,NKX2-6,TGFBR2,ACVRL1,MDFI,FASL,GNAS
GO:0048468	cell development	biological_process	2.117579210369533E-6	22	94	748	14467	GNAQ,CDK5R1,GPRIN1,ANK1,ERCC2,NF1,PAX3,NTRK2,RUNX1,CHRNB2,NODAL,NTRK3,NEURL1A,LIF,PAX6,POU3F4,TRIM28,RUNX2,NEUROD2,NR2F2,NKX2-6,FASL
GO:0007417	central nervous system development	biological_process	2.1624832766821008E-6	15	94	316	14467	GNAQ,CDK5R1,GPRIN1,ERCC2,NF1,PAX3,RUNX1,CHRNB2,PAX6,POU3F4,FGFR2,MSX1,NR2F2,NKX2-6,TGFBR2
GO:0008284	positive regulation of cell proliferation	biological_process	2.5825307706967975E-6	13	94	224	14467	NF1,PAX3,CHRNB2,NODAL,NPM1,IL6ST,EGFR,LIF,PAX6,FGFR2,RUNX2,NKX2-6,TGFBR2
GO:0044238	primary metabolic process	biological_process	6.228863894595275E-6	68	94	6174	14467	SKP2,GNAQ,PRKD2,RNF2,RHO,NFATC2,TFDP1,GPRIN1,HNRPLL,RBMXRT,EIF3D,IMPDH2,ERCC2,NF1,PAX3,SF3A3,UBA2,SIM1,NTRK2,MMP2,KCNJ6,RUNX1,CHRNB2,GSPT1,NODAL,CDK4,RNPS1,NTRK3,NPM1,IL6ST,HNF4A,CAMK4,OVOL1,EGFR,THRA,SSRP1,FOXH1,CCT5,LIF,STRAP,PAX6,SEBOX,POU3F4,TRIM28,FGFR2,TYR,OPRM1,NHP2,FOXN1,EIF2S1,MMP14,PCNA,SYNCRIP,PLAU,CHEK1,RUNX2,NEUROD2,TARDBP,MSX1,BUB1B,SNRPA1,NR2F2,NKX2-6,TGFBR2,ACVRL1,PLCB1,PARP1,GNAS
GO:0034960	cellular biopolymer metabolic process	biological_process	7.777375804666971E-6	60	94	4999	14467	SKP2,GNAQ,PRKD2,RNF2,RHO,NFATC2,TFDP1,GPRIN1,HNRPLL,RBMXRT,EIF3D,ERCC2,PAX3,SF3A3,UBA2,SIM1,NTRK2,MMP2,RUNX1,GSPT1,NODAL,CDK4,RNPS1,NTRK3,NPM1,IL6ST,HNF4A,CAMK4,OVOL1,EGFR,THRA,SSRP1,FOXH1,CCT5,LIF,STRAP,PAX6,SEBOX,POU3F4,TRIM28,FGFR2,NHP2,FOXN1,EIF2S1,MMP14,PCNA,SYNCRIP,PLAU,CHEK1,RUNX2,NEUROD2,TARDBP,MSX1,BUB1B,SNRPA1,NR2F2,NKX2-6,TGFBR2,ACVRL1,PARP1
GO:0048869	cellular developmental process	biological_process	8.256472365787712E-6	31	94	1568	14467	GNAQ,FGF3,CDK5R1,GPRIN1,ANK1,ERCC2,NF1,PAX3,SIM1,NTRK2,RUNX1,CHRNB2,NODAL,NTRK3,EGFR,NEURL1A,LIF,PAX6,SEBOX,POU3F4,TRIM28,FGFR2,FOXN1,RUNX2,NEUROD2,NR2F2,NKX2-6,TGFBR2,MDFI,FASL,GNAS
GO:0032502	developmental process	biological_process	1.0051608966120446E-5	43	94	2840	14467	SKP2,GNAQ,RNF2,TFDP1,FGF3,SCN8A,CDK5R1,GPRIN1,ANK1,ERCC2,NF1,PAX3,SIM1,NTRK2,MMP2,RUNX1,CHRNB2,PKD1,NODAL,NTRK3,OVOL1,EGFR,THRA,FOXH1,NEURL1A,LIF,PAX6,SEBOX,POU3F4,TRIM28,FGFR2,FOXN1,MMP14,RUNX2,NEUROD2,MSX1,NR2F2,NKX2-6,TGFBR2,ACVRL1,MDFI,FASL,GNAS
GO:0030154	cell differentiation	biological_process	1.1292131533917069E-5	30	94	1495	14467	GNAQ,FGF3,CDK5R1,GPRIN1,ANK1,ERCC2,NF1,PAX3,SIM1,NTRK2,RUNX1,CHRNB2,NODAL,NTRK3,NEURL1A,LIF,PAX6,SEBOX,POU3F4,TRIM28,FGFR2,FOXN1,RUNX2,NEUROD2,NR2F2,NKX2-6,TGFBR2,MDFI,FASL,GNAS
GO:0043283	biopolymer metabolic process	biological_process	1.410182478407886E-5	60	94	5069	14467	SKP2,GNAQ,PRKD2,RNF2,RHO,NFATC2,TFDP1,GPRIN1,HNRPLL,RBMXRT,EIF3D,ERCC2,PAX3,SF3A3,UBA2,SIM1,NTRK2,MMP2,RUNX1,GSPT1,NODAL,CDK4,RNPS1,NTRK3,NPM1,IL6ST,HNF4A,CAMK4,OVOL1,EGFR,THRA,SSRP1,FOXH1,CCT5,LIF,STRAP,PAX6,SEBOX,POU3F4,TRIM28,FGFR2,NHP2,FOXN1,EIF2S1,MMP14,PCNA,SYNCRIP,PLAU,CHEK1,RUNX2,NEUROD2,TARDBP,MSX1,BUB1B,SNRPA1,NR2F2,NKX2-6,TGFBR2,ACVRL1,PARP1
GO:0042127	regulation of cell proliferation	biological_process	1.5786137875068602E-5	16	94	424	14467	NF1,PAX3,CHRNB2,NODAL,CDK4,NPM1,IL6ST,EGFR,LIF,PAX6,FGFR2,PLAU,RUNX2,MSX1,NKX2-6,TGFBR2
GO:0044260	cellular macromolecule metabolic process	biological_process	1.8582507573615275E-5	60	94	5102	14467	SKP2,GNAQ,PRKD2,RNF2,RHO,NFATC2,TFDP1,GPRIN1,HNRPLL,RBMXRT,EIF3D,ERCC2,PAX3,SF3A3,UBA2,SIM1,NTRK2,MMP2,RUNX1,GSPT1,NODAL,CDK4,RNPS1,NTRK3,NPM1,IL6ST,HNF4A,CAMK4,OVOL1,EGFR,THRA,SSRP1,FOXH1,CCT5,LIF,STRAP,PAX6,SEBOX,POU3F4,TRIM28,FGFR2,NHP2,FOXN1,EIF2S1,MMP14,PCNA,SYNCRIP,PLAU,CHEK1,RUNX2,NEUROD2,TARDBP,MSX1,BUB1B,SNRPA1,NR2F2,NKX2-6,TGFBR2,ACVRL1,PARP1
GO:0043170	macromolecule metabolic process	biological_process	5.4434033538282084E-5	60	94	5234	14467	SKP2,GNAQ,PRKD2,RNF2,RHO,NFATC2,TFDP1,GPRIN1,HNRPLL,RBMXRT,EIF3D,ERCC2,PAX3,SF3A3,UBA2,SIM1,NTRK2,MMP2,RUNX1,GSPT1,NODAL,CDK4,RNPS1,NTRK3,NPM1,IL6ST,HNF4A,CAMK4,OVOL1,EGFR,THRA,SSRP1,FOXH1,CCT5,LIF,STRAP,PAX6,SEBOX,POU3F4,TRIM28,FGFR2,NHP2,FOXN1,EIF2S1,MMP14,PCNA,SYNCRIP,PLAU,CHEK1,RUNX2,NEUROD2,TARDBP,MSX1,BUB1B,SNRPA1,NR2F2,NKX2-6,TGFBR2,ACVRL1,PARP1
GO:0007420	brain development	biological_process	7.429500302332288E-5	12	94	245	14467	GNAQ,CDK5R1,GPRIN1,NF1,CHRNB2,PAX6,POU3F4,FGFR2,MSX1,NR2F2,NKX2-6,TGFBR2
GO:0044237	cellular metabolic process	biological_process	7.690743727157374E-5	67	94	6341	14467	SKP2,GNAQ,PRKD2,RNF2,RHO,NFATC2,TFDP1,GPRIN1,HNRPLL,RBMXRT,EIF3D,IMPDH2,ERCC2,NF1,PAX3,SF3A3,UBA2,SIM1,NTRK2,MMP2,KCNJ6,RUNX1,CHRNB2,GSPT1,NODAL,CDK4,RNPS1,NTRK3,NPM1,IL6ST,HNF4A,CAMK4,OVOL1,EGFR,THRA,SSRP1,FOXH1,CCT5,LIF,STRAP,PAX6,SEBOX,POU3F4,TRIM28,FGFR2,TYR,OPRM1,NHP2,FOXN1,EIF2S1,MMP14,PCNA,SYNCRIP,PLAU,CHEK1,RUNX2,NEUROD2,TARDBP,MSX1,BUB1B,SNRPA1,NR2F2,NKX2-6,TGFBR2,ACVRL1,PARP1,GNAS
GO:0006139	nucleobase, nucleoside, nucleotide and nucleic acid metabolic process	biological_process	7.925398497261781E-5	43	94	3037	14467	GNAQ,RNF2,NFATC2,TFDP1,GPRIN1,HNRPLL,RBMXRT,IMPDH2,ERCC2,NF1,PAX3,SF3A3,SIM1,RUNX1,NODAL,RNPS1,NPM1,HNF4A,OVOL1,THRA,SSRP1,FOXH1,LIF,STRAP,PAX6,SEBOX,POU3F4,TRIM28,OPRM1,NHP2,FOXN1,PCNA,SYNCRIP,CHEK1,RUNX2,NEUROD2,TARDBP,MSX1,SNRPA1,NR2F2,NKX2-6,PARP1,GNAS
GO:0009887	organ morphogenesis	biological_process	1.073610822493474E-4	20	94	771	14467	FGF3,ERCC2,NF1,PAX3,NTRK2,MMP2,RUNX1,PKD1,NODAL,THRA,LIF,PAX6,FGFR2,RUNX2,MSX1,NR2F2,TGFBR2,ACVRL1,FASL,GNAS
GO:0007399	nervous system development	biological_process	1.2703955403321388E-4	20	94	779	14467	GNAQ,CDK5R1,GPRIN1,ERCC2,NF1,PAX3,SIM1,NTRK2,RUNX1,CHRNB2,NTRK3,LIF,PAX6,POU3F4,FGFR2,NEUROD2,MSX1,NR2F2,NKX2-6,TGFBR2
GO:0019222	regulation of metabolic process	biological_process	1.5670063836929326E-4	38	94	2525	14467	SKP2,GNAQ,RNF2,NFATC2,TFDP1,GPRIN1,ERCC2,NF1,PAX3,SIM1,NTRK2,RUNX1,CHRNB2,NODAL,NPM1,HNF4A,OVOL1,EGFR,THRA,SSRP1,FOXH1,LIF,STRAP,PAX6,SEBOX,POU3F4,TRIM28,OPRM1,FOXN1,EIF2S1,PCNA,RUNX2,NEUROD2,TARDBP,MSX1,NR2F2,NKX2-6,GNAS
GO:0009888	tissue development	biological_process	3.2415456227785524E-4	17	94	598	14467	TFDP1,ERCC2,NF1,PAX3,PKD1,NODAL,OVOL1,THRA,FOXH1,LIF,PAX6,TRIM28,FGFR2,RUNX2,NR2F2,NKX2-6,GNAS
GO:0010467	gene expression	biological_process	4.106983645287785E-4	40	94	2850	14467	SKP2,RNF2,NFATC2,TFDP1,GPRIN1,HNRPLL,RBMXRT,EIF3D,ERCC2,PAX3,SF3A3,SIM1,RUNX1,GSPT1,NODAL,RNPS1,NPM1,HNF4A,OVOL1,THRA,SSRP1,FOXH1,LIF,STRAP,PAX6,SEBOX,POU3F4,TRIM28,NHP2,FOXN1,EIF2S1,MMP14,SYNCRIP,RUNX2,NEUROD2,TARDBP,MSX1,SNRPA1,NR2F2,NKX2-6
GO:0007267	cell-cell signaling	biological_process	4.1118279246195614E-4	13	94	344	14467	SYT1,FGF3,GPRIN1,ERCC2,NF1,NTRK2,CHRNB2,CAMK4,CPLX1,GRIA2,LIF,FGFR2,SYP
GO:0031323	regulation of cellular metabolic process	biological_process	4.283827223746242E-4	36	94	2396	14467	GNAQ,RNF2,NFATC2,TFDP1,GPRIN1,ERCC2,NF1,PAX3,SIM1,RUNX1,CHRNB2,NODAL,NPM1,HNF4A,OVOL1,EGFR,THRA,SSRP1,FOXH1,LIF,STRAP,PAX6,SEBOX,POU3F4,TRIM28,OPRM1,FOXN1,EIF2S1,PCNA,RUNX2,NEUROD2,TARDBP,MSX1,NR2F2,NKX2-6,GNAS
GO:0080090	regulation of primary metabolic process	biological_process	4.4212331094575455E-4	36	94	2399	14467	GNAQ,RNF2,NFATC2,TFDP1,GPRIN1,ERCC2,NF1,PAX3,SIM1,RUNX1,CHRNB2,NODAL,NPM1,HNF4A,OVOL1,EGFR,THRA,SSRP1,FOXH1,LIF,STRAP,PAX6,SEBOX,POU3F4,TRIM28,OPRM1,FOXN1,EIF2S1,PCNA,RUNX2,NEUROD2,TARDBP,MSX1,NR2F2,NKX2-6,GNAS
GO:0031326	regulation of cellular biosynthetic process	biological_process	5.561355419054756E-4	34	94	2200	14467	GNAQ,RNF2,NFATC2,TFDP1,GPRIN1,ERCC2,NF1,PAX3,SIM1,RUNX1,NODAL,NPM1,HNF4A,OVOL1,THRA,SSRP1,FOXH1,LIF,STRAP,PAX6,SEBOX,POU3F4,TRIM28,OPRM1,FOXN1,EIF2S1,PCNA,RUNX2,NEUROD2,TARDBP,MSX1,NR2F2,NKX2-6,GNAS
GO:0009889	regulation of biosynthetic process	biological_process	5.80872100548747E-4	34	94	2204	14467	GNAQ,RNF2,NFATC2,TFDP1,GPRIN1,ERCC2,NF1,PAX3,SIM1,RUNX1,NODAL,NPM1,HNF4A,OVOL1,THRA,SSRP1,FOXH1,LIF,STRAP,PAX6,SEBOX,POU3F4,TRIM28,OPRM1,FOXN1,EIF2S1,PCNA,RUNX2,NEUROD2,TARDBP,MSX1,NR2F2,NKX2-6,GNAS
GO:0022008	neurogenesis	biological_process	6.38871582849838E-4	15	94	486	14467	GNAQ,CDK5R1,GPRIN1,ERCC2,NF1,PAX3,NTRK2,RUNX1,CHRNB2,NTRK3,LIF,PAX6,POU3F4,NEUROD2,NR2F2
GO:0048522	positive regulation of cellular process	biological_process	6.492182435592554E-4	22	94	1031	14467	NFATC2,TFDP1,GPRIN1,NF1,PAX3,CHRNB2,NODAL,NTRK3,NPM1,IL6ST,HNF4A,EGFR,FOXH1,LIF,PAX6,TRIM28,FGFR2,RUNX2,NKX2-6,TGFBR2,FASL,GNAS
GO:0019219	regulation of nucleobase, nucleoside, nucleotide and nucleic acid metabolic process	biological_process	6.57631681550321E-4	33	94	2107	14467	GNAQ,RNF2,NFATC2,TFDP1,GPRIN1,ERCC2,NF1,PAX3,SIM1,RUNX1,NODAL,NPM1,HNF4A,OVOL1,THRA,SSRP1,FOXH1,LIF,STRAP,PAX6,SEBOX,POU3F4,TRIM28,OPRM1,FOXN1,PCNA,RUNX2,NEUROD2,TARDBP,MSX1,NR2F2,NKX2-6,GNAS
GO:0030900	forebrain development	biological_process	6.832712371788604E-4	9	94	150	14467	GNAQ,GPRIN1,NF1,CHRNB2,PAX6,POU3F4,MSX1,NR2F2,NKX2-6
GO:0016070	RNA metabolic process	biological_process	9.802295395133066E-4	35	94	2364	14467	RNF2,NFATC2,TFDP1,GPRIN1,HNRPLL,RBMXRT,ERCC2,PAX3,SF3A3,SIM1,RUNX1,NODAL,RNPS1,NPM1,HNF4A,OVOL1,THRA,SSRP1,FOXH1,LIF,STRAP,PAX6,SEBOX,POU3F4,TRIM28,NHP2,FOXN1,SYNCRIP,RUNX2,NEUROD2,TARDBP,MSX1,SNRPA1,NR2F2,NKX2-6
GO:0043009	chordate embryonic development	biological_process	0.0010288305447518815	13	94	373	14467	ERCC2,NF1,PAX3,RUNX1,PKD1,NODAL,PAX6,FGFR2,MSX1,NKX2-6,TGFBR2,ACVRL1,GNAS
GO:0007507	heart development	biological_process	0.0010993368107055715	10	94	206	14467	GNAQ,NF1,PAX3,PKD1,NODAL,FOXH1,FGFR2,MSX1,NKX2-6,TGFBR2
GO:0009792	embryonic development ending in birth or egg hatching	biological_process	0.0011257219334130616	13	94	376	14467	ERCC2,NF1,PAX3,RUNX1,PKD1,NODAL,PAX6,FGFR2,MSX1,NKX2-6,TGFBR2,ACVRL1,GNAS
GO:0048518	positive regulation of biological process	biological_process	0.0014609239754661703	23	94	1172	14467	NFATC2,TFDP1,GPRIN1,NF1,PAX3,RUNX1,CHRNB2,NODAL,NTRK3,NPM1,IL6ST,HNF4A,EGFR,FOXH1,LIF,PAX6,TRIM28,FGFR2,RUNX2,NKX2-6,TGFBR2,FASL,GNAS
GO:0048699	generation of neurons	biological_process	0.0016994030921252917	14	94	456	14467	GNAQ,CDK5R1,GPRIN1,NF1,PAX3,NTRK2,RUNX1,CHRNB2,NTRK3,LIF,PAX6,POU3F4,NEUROD2,NR2F2
GO:0006357	regulation of transcription from RNA polymerase II promoter	biological_process	0.0018085983341035957	15	94	528	14467	RNF2,NFATC2,GPRIN1,PAX3,NODAL,HNF4A,OVOL1,FOXH1,LIF,STRAP,PAX6,TRIM28,RUNX2,MSX1,NR2F2
GO:0008152	metabolic process	biological_process	0.0019440851447461633	68	94	6968	14467	SKP2,GNAQ,PRKD2,RNF2,RHO,NFATC2,TFDP1,GPRIN1,HNRPLL,RBMXRT,EIF3D,IMPDH2,ERCC2,NF1,PAX3,SF3A3,UBA2,SIM1,NTRK2,MMP2,KCNJ6,RUNX1,CHRNB2,GSPT1,NODAL,CDK4,RNPS1,NTRK3,NPM1,IL6ST,HNF4A,CAMK4,OVOL1,EGFR,THRA,SSRP1,FOXH1,CCT5,LIF,STRAP,PAX6,SEBOX,POU3F4,TRIM28,FGFR2,TYR,OPRM1,NHP2,FOXN1,EIF2S1,MMP14,PCNA,SYNCRIP,PLAU,CHEK1,RUNX2,NEUROD2,TARDBP,MSX1,BUB1B,SNRPA1,NR2F2,NKX2-6,TGFBR2,ACVRL1,PLCB1,PARP1,GNAS
GO:0001501	skeletal system development	biological_process	0.0027978264902422403	11	94	284	14467	GNAQ,ERCC2,NF1,MMP2,RUNX1,PKD1,THRA,FGFR2,RUNX2,TGFBR2,GNAS
GO:0032501	multicellular organismal process	biological_process	0.002935968522160812	49	94	4218	14467	GNAQ,RNF2,RHO,NFATC2,TFDP1,SYT1,FGF3,SCN8A,CDK5R1,GPRIN1,ANK1,ERCC2,NF1,PAX3,SIM1,NTRK2,MMP2,RUNX1,CHRNB2,PKD1,NODAL,NTRK3,CAMK4,OVOL1,EGFR,THRA,FOXH1,CPLX1,NEURL1A,GRIA2,LIF,PAX6,SEBOX,POU3F4,TRIM28,FGFR2,FOXN1,MMP14,RUNX2,NEUROD2,MSX1,NR2F2,NKX2-6,TGFBR2,SYP,ACVRL1,MDFI,FASL,GNAS
GO:0009790	embryonic development	biological_process	0.0030833798647894564	16	94	626	14467	GNAQ,RNF2,ERCC2,NF1,PAX3,RUNX1,PKD1,NODAL,FOXH1,PAX6,FGFR2,MSX1,NKX2-6,TGFBR2,ACVRL1,GNAS
GO:0007167	enzyme linked receptor protein signaling pathway	biological_process	0.0037823219925452382	11	94	293	14467	NTRK2,NODAL,NTRK3,EGFR,FOXH1,STRAP,FGFR2,RUNX2,MSX1,TGFBR2,ACVRL1
GO:0006366	transcription from RNA polymerase II promoter	biological_process	0.0038211589640614885	15	94	561	14467	RNF2,NFATC2,GPRIN1,PAX3,NODAL,HNF4A,OVOL1,FOXH1,LIF,STRAP,PAX6,TRIM28,RUNX2,MSX1,NR2F2
GO:0051253	negative regulation of RNA metabolic process	biological_process	0.006054783805435674	10	94	249	14467	RNF2,PAX3,NODAL,NPM1,OVOL1,FOXH1,STRAP,TRIM28,MSX1,NR2F2
GO:0010629	negative regulation of gene expression	biological_process	0.007118822276664064	11	94	313	14467	SKP2,RNF2,PAX3,NODAL,OVOL1,THRA,FOXH1,STRAP,TRIM28,MSX1,NR2F2
GO:0000122	negative regulation of transcription from RNA polymerase II promoter	biological_process	0.007128822354382879	9	94	199	14467	RNF2,PAX3,NODAL,OVOL1,FOXH1,STRAP,TRIM28,MSX1,NR2F2
GO:0045934	negative regulation of nucleobase, nucleoside, nucleotide and nucleic acid metabolic process	biological_process	0.008275837115183865	11	94	318	14467	RNF2,PAX3,NODAL,NPM1,OVOL1,THRA,FOXH1,STRAP,TRIM28,MSX1,NR2F2
GO:0022603	regulation of anatomical structure morphogenesis	biological_process	0.008394975086283916	8	94	153	14467	GPRIN1,NF1,RUNX1,CHRNB2,NODAL,NTRK3,PAX6,RUNX2
GO:0048523	negative regulation of cellular process	biological_process	0.009522040639363792	20	94	1027	14467	SKP2,RNF2,GPRIN1,ERCC2,NF1,PAX3,NODAL,NPM1,OVOL1,THRA,FOXH1,LIF,STRAP,PAX6,TRIM28,RUNX2,MSX1,BUB1B,NR2F2,NKX2-6
GO:0010926	anatomical structure formation	biological_process	0.00973820458711627	17	94	767	14467	FGF3,GPRIN1,IPO5,ERCC2,NF1,PAX3,MMP2,RUNX1,CHRNB2,NODAL,NPM1,CSE1L,NEURL1A,FGFR2,TGFBR2,ACVRL1,KPNB1
GO:0045595	regulation of cell differentiation	biological_process	0.010469725810545482	11	94	326	14467	GNAQ,GPRIN1,NF1,CHRNB2,NODAL,NTRK3,LIF,PAX6,RUNX2,TGFBR2,GNAS
GO:0050793	regulation of developmental process	biological_process	0.010782360207862295	18	94	858	14467	SKP2,GNAQ,GPRIN1,ERCC2,NF1,RUNX1,CHRNB2,NODAL,NTRK3,LIF,PAX6,FGFR2,RUNX2,MSX1,NKX2-6,TGFBR2,FASL,GNAS
GO:0009987	cellular process	biological_process	0.01090985512915211	89	94	11293	14467	SKP2,GNAQ,PRKD2,RNF2,RHO,NFATC2,TFDP1,SYT1,FGF3,CDK5R1,GPRIN1,IPO5,ANK1,HNRPLL,RBMXRT,EIF3D,IMPDH2,ERCC2,NF1,PAX3,SF3A3,UBA2,SIM1,NTRK2,MMP2,KCNJ6,RUNX1,CHRNB2,GSPT1,PKD1,NODAL,CDK4,RNPS1,NTRK3,HTR1A,NPM1,IL6ST,NRAS,HNF4A,CAMK4,OVOL1,EGFR,THRA,SSRP1,FOXH1,CSE1L,GNRHR,CCT5,CPLX1,NEURL1A,GRIA2,CKS1B,LIF,STRAP,PAX6,SEBOX,POU3F4,TRIM28,FGFR2,CCKBR,TYR,OPRM1,CRHR1,NHP2,CHRNG,FOXN1,EIF2S1,MMP14,PCNA,SY…
GO:0048646	anatomical structure formation involved in morphogenesis	biological_process	0.013529440318179807	11	94	335	14467	FGF3,ERCC2,NF1,PAX3,MMP2,RUNX1,NODAL,NEURL1A,FGFR2,TGFBR2,ACVRL1
GO:0030182	neuron differentiation	biological_process	0.017124635986442194	12	94	411	14467	GNAQ,CDK5R1,GPRIN1,PAX3,NTRK2,RUNX1,CHRNB2,NTRK3,LIF,PAX6,POU3F4,NEUROD2
GO:0007435	salivary gland morphogenesis	biological_process	0.018148406908012272	3	94	8	14467	EGFR,PAX6,FGFR2
GO:0065007	biological regulation	biological_process	0.021724402024876518	64	94	6717	14467	SKP2,GNAQ,PRKD2,RNF2,RHO,NFATC2,TFDP1,SYT1,GPRIN1,ANK1,ERCC2,NF1,PAX3,SIM1,NTRK2,KCNJ6,RUNX1,CHRNB2,PKD1,NODAL,CDK4,NTRK3,HTR1A,NPM1,IL6ST,NRAS,HNF4A,CAMK4,OVOL1,EGFR,THRA,SSRP1,FOXH1,GNRHR,CPLX1,LIF,STRAP,PAX6,SEBOX,POU3F4,TRIM28,FGFR2,CCKBR,OPRM1,CRHR1,CHRNG,FOXN1,EIF2S1,PCNA,PLAU,CHEK1,RUNX2,NEUROD2,TARDBP,MSX1,BUB1B,NR2F2,NKX2-6,TGFBR2,ACVRL1,PLCB1,PARP1,FASL,GNAS
GO:0045893	positive regulation of transcription, DNA-dependent	biological_process	0.02205364496586159	11	94	353	14467	NFATC2,TFDP1,GPRIN1,PAX3,NODAL,HNF4A,FOXH1,LIF,PAX6,TRIM28,RUNX2
GO:0051254	positive regulation of RNA metabolic process	biological_process	0.022640261754969977	11	94	354	14467	NFATC2,TFDP1,GPRIN1,PAX3,NODAL,HNF4A,FOXH1,LIF,PAX6,TRIM28,RUNX2
GO:0019226	transmission of nerve impulse	biological_process	0.022819078773059144	9	94	230	14467	SYT1,GPRIN1,ERCC2,NF1,CHRNB2,CAMK4,CPLX1,GRIA2,SYP
GO:0001568	blood vessel development	biological_process	0.02528901782076543	9	94	233	14467	NF1,NTRK2,MMP2,RUNX1,PKD1,FGFR2,NR2F2,TGFBR2,ACVRL1
GO:0010605	negative regulation of macromolecule metabolic process	biological_process	0.026211392814032196	12	94	429	14467	SKP2,RNF2,PAX3,NODAL,NPM1,OVOL1,THRA,FOXH1,STRAP,TRIM28,MSX1,NR2F2
GO:0001503	ossification	biological_process	0.026878937217977263	7	94	130	14467	ERCC2,NF1,MMP2,THRA,FGFR2,RUNX2,GNAS
GO:0001944	vasculature development	biological_process	0.027983033447773253	9	94	236	14467	NF1,NTRK2,MMP2,RUNX1,PKD1,FGFR2,NR2F2,TGFBR2,ACVRL1
GO:0016481	negative regulation of transcription	biological_process	0.0281754912839132	10	94	297	14467	RNF2,PAX3,NODAL,OVOL1,THRA,FOXH1,STRAP,TRIM28,MSX1,NR2F2
GO:0007179	transforming growth factor beta receptor signaling pathway	biological_process	0.028243343188887018	6	94	88	14467	NODAL,FOXH1,STRAP,MSX1,TGFBR2,ACVRL1
GO:0048666	neuron development	biological_process	0.03070906436226463	10	94	300	14467	GNAQ,CDK5R1,GPRIN1,NTRK2,RUNX1,CHRNB2,NTRK3,LIF,PAX6,NEUROD2
GO:0010468	regulation of gene expression	biological_process	0.030872082853326592	30	94	2159	14467	SKP2,RNF2,NFATC2,TFDP1,GPRIN1,ERCC2,PAX3,SIM1,RUNX1,NODAL,NPM1,HNF4A,OVOL1,THRA,SSRP1,FOXH1,LIF,STRAP,PAX6,SEBOX,POU3F4,TRIM28,FOXN1,EIF2S1,RUNX2,NEUROD2,TARDBP,MSX1,NR2F2,NKX2-6
GO:0006397	mRNA processing	biological_process	0.031951982545297436	9	94	240	14467	HNRPLL,RBMXRT,SF3A3,RNPS1,NPM1,STRAP,SYNCRIP,TARDBP,SNRPA1
GO:0051252	regulation of RNA metabolic process	biological_process	0.033051384951169126	28	94	1943	14467	RNF2,NFATC2,TFDP1,GPRIN1,ERCC2,PAX3,SIM1,RUNX1,NODAL,NPM1,HNF4A,OVOL1,THRA,SSRP1,FOXH1,LIF,STRAP,PAX6,SEBOX,POU3F4,TRIM28,FOXN1,RUNX2,NEUROD2,TARDBP,MSX1,NR2F2,NKX2-6
GO:0051094	positive regulation of developmental process	biological_process	0.03404917980633693	11	94	370	14467	GPRIN1,NF1,RUNX1,NTRK3,LIF,PAX6,FGFR2,RUNX2,TGFBR2,FASL,GNAS
GO:0060348	bone development	biological_process	0.035981269788621435	7	94	136	14467	ERCC2,NF1,MMP2,THRA,FGFR2,RUNX2,GNAS
GO:0008380	RNA splicing	biological_process	0.037545693516293346	8	94	188	14467	RBMXRT,SF3A3,RNPS1,NPM1,STRAP,SYNCRIP,TARDBP,SNRPA1
GO:0001666	response to hypoxia	biological_process	0.03792856371480112	4	94	28	14467	NF1,MMP2,CHRNB2,PLAU
GO:0048519	negative regulation of biological process	biological_process	0.03896303438450286	20	94	1131	14467	SKP2,RNF2,GPRIN1,ERCC2,NF1,PAX3,NODAL,NPM1,OVOL1,THRA,FOXH1,LIF,STRAP,PAX6,TRIM28,RUNX2,MSX1,BUB1B,NR2F2,NKX2-6
GO:0045892	negative regulation of transcription, DNA-dependent	biological_process	0.04005186560234844	9	94	247	14467	RNF2,PAX3,NODAL,OVOL1,FOXH1,STRAP,TRIM28,MSX1,NR2F2
GO:0009892	negative regulation of metabolic process	biological_process	0.04012397153198199	12	94	448	14467	SKP2,RNF2,PAX3,NODAL,NPM1,OVOL1,THRA,FOXH1,STRAP,TRIM28,MSX1,NR2F2
GO:0060255	regulation of macromolecule metabolic process	biological_process	0.04045750825565159	32	94	2420	14467	SKP2,RNF2,NFATC2,TFDP1,GPRIN1,ERCC2,PAX3,SIM1,RUNX1,NODAL,NPM1,HNF4A,OVOL1,EGFR,THRA,SSRP1,FOXH1,LIF,STRAP,PAX6,SEBOX,POU3F4,TRIM28,FOXN1,EIF2S1,PCNA,RUNX2,NEUROD2,TARDBP,MSX1,NR2F2,NKX2-6
GO:0007268	synaptic transmission	biological_process	0.04204508472951953	8	94	191	14467	SYT1,GPRIN1,NF1,CHRNB2,CAMK4,CPLX1,GRIA2,SYP
GO:0007178	transmembrane receptor protein serine/threonine kinase signaling pathway	biological_process	0.04367381066901618	6	94	95	14467	NODAL,FOXH1,STRAP,MSX1,TGFBR2,ACVRL1
GO:0070482	response to oxygen levels	biological_process	0.04377891672410259	4	94	29	14467	NF1,MMP2,CHRNB2,PLAU
GO:0031328	positive regulation of cellular biosynthetic process	biological_process	0.04667216916625367	12	94	455	14467	NFATC2,TFDP1,GPRIN1,PAX3,NODAL,NPM1,HNF4A,FOXH1,LIF,PAX6,TRIM28,RUNX2
GO:0009891	positive regulation of biosynthetic process	biological_process	0.048705945425786774	12	94	457	14467	NFATC2,TFDP1,GPRIN1,PAX3,NODAL,NPM1,HNF4A,FOXH1,LIF,PAX6,TRIM28,RUNX2
