# Supplementary material for: Tissue-Specific Functional Networks for Prioritizing Phenotype and Disease Genes
Source: PLoS Comput Biol. 2012 Sep 27;8(9):e1002694. doi: 10.1371/journal.pcbi.1002694 (PMC3459891; doi:10.1371/journal.pcbi.1002694)
Supplement: Dataset S3 — Functional enrichment of top 100 changed genes for each tissue-specific network. (ZIP) [file pcbi.1002694.s003.zip › enrichment_result/MA_0000168_global.txt]

GO:0048731	system development	biological_process	1.7608332276886982E-8	37	87	1922	14467	CRHR2,NANOS2,HOXB7,GPRIN1,PAX3,LMX1B,CHRNB2,FGF8,GDNF,DSPP,HOXB1,IL3,EGFR,POU2F3,DRD3,FOXH1,HOXA13,LIF,PITX3,NKX3-2,WNT10B,SLC6A3,GSX1,NEUROD2,PROP1,ENAM,WNT1,DRD2,MESP1,GJA10,TRP63,GDF11,GHRHR,GNAS,PAX9,WNT3A,CFC1
GO:0048856	anatomical structure development	biological_process	2.758719268841242E-8	38	87	2056	14467	CRHR2,NANOS2,HOXB7,GPRIN1,PAX3,LMX1B,CHRNB2,FGF8,GDNF,DSPP,HOXB1,IL3,EGFR,POU2F3,DRD3,FOXH1,HOXA13,LIF,PITX3,NKX3-2,WNT10B,SLC6A3,EVX2,GSX1,NEUROD2,PROP1,ENAM,WNT1,DRD2,MESP1,GJA10,TRP63,GDF11,GHRHR,GNAS,PAX9,WNT3A,CFC1
GO:0048522	positive regulation of cellular process	biological_process	3.236431593430765E-8	27	87	1031	14467	IL17A,IL9,GPRIN1,PAX3,LMX1B,CHRNB2,FGF8,HOXB1,HNF4A,IL3,EGFR,POU2F3,DRD3,FOXH1,HOXA13,IL5,LIF,GPR44,PITX3,IL10,GSX1,PROP1,DRD2,TRP63,GHRHR,GNAS,PAX9
GO:0009893	positive regulation of metabolic process	biological_process	5.1704156302012537E-8	20	87	540	14467	IL17A,IL9,GPRIN1,PAX3,LMX1B,FGF8,HOXB1,HNF4A,IL3,POU2F3,FOXH1,HOXA13,IL5,LIF,PITX3,IL10,GSX1,PROP1,TRP63,PAX9
GO:0007417	central nervous system development	biological_process	6.177581184521398E-8	16	87	316	14467	GPRIN1,PAX3,LMX1B,CHRNB2,FGF8,HOXB1,DRD3,PITX3,SLC6A3,GSX1,PROP1,WNT1,DRD2,GDF11,GHRHR,WNT3A
GO:0048518	positive regulation of biological process	biological_process	1.0749940906963339E-7	28	87	1172	14467	IL17A,IL9,GPRIN1,PAX3,LMX1B,CHRNB2,FGF8,HOXB1,HNF4A,IL3,EGFR,POU2F3,DRD3,FOXH1,HOXA13,IL5,LIF,GPR44,PITX3,IL10,SLC6A3,GSX1,PROP1,DRD2,TRP63,GHRHR,GNAS,PAX9
GO:0010604	positive regulation of macromolecule metabolic process	biological_process	1.604797602326657E-7	19	87	511	14467	IL17A,IL9,GPRIN1,PAX3,LMX1B,FGF8,HOXB1,HNF4A,IL3,POU2F3,FOXH1,HOXA13,IL5,LIF,IL10,GSX1,PROP1,TRP63,PAX9
GO:0048513	organ development	biological_process	2.003435820859761E-7	32	87	1574	14467	CRHR2,NANOS2,HOXB7,GPRIN1,PAX3,LMX1B,CHRNB2,FGF8,GDNF,HOXB1,IL3,EGFR,POU2F3,FOXH1,HOXA13,LIF,PITX3,NKX3-2,WNT10B,SLC6A3,GSX1,PROP1,WNT1,DRD2,MESP1,TRP63,GDF11,GHRHR,GNAS,PAX9,WNT3A,CFC1
GO:0021536	diencephalon development	biological_process	5.985314814489989E-7	7	87	31	14467	CHRNB2,SLC6A3,GSX1,PROP1,WNT1,DRD2,GHRHR
GO:0007275	multicellular organismal development	biological_process	6.855240178451518E-7	39	87	2402	14467	CRHR2,NANOS2,HOXB7,GPRIN1,PAX3,LMX1B,CHRNB2,FGF8,GDNF,DSPP,HOXB1,IL3,EGFR,POU2F3,DRD3,FOXH1,HOXA13,LIF,PITX3,SEBOX,NKX3-2,WNT10B,SLC6A3,EVX2,GSX1,NEUROD2,PROP1,ENAM,WNT1,DRD2,MESP1,GJA10,TRP63,GDF11,GHRHR,GNAS,PAX9,WNT3A,CFC1
GO:0048732	gland development	biological_process	9.14648516286257E-7	10	87	107	14467	FGF8,EGFR,HOXA13,SLC6A3,GSX1,PROP1,DRD2,TRP63,GHRHR,WNT3A
GO:0021984	adenohypophysis development	biological_process	9.9550511463269E-7	5	87	9	14467	SLC6A3,GSX1,PROP1,DRD2,GHRHR
GO:0031325	positive regulation of cellular metabolic process	biological_process	1.7102872591864758E-6	18	87	521	14467	IL17A,IL9,GPRIN1,PAX3,LMX1B,HOXB1,HNF4A,IL3,POU2F3,FOXH1,HOXA13,IL5,LIF,PITX3,GSX1,PROP1,TRP63,PAX9
GO:0009891	positive regulation of biosynthetic process	biological_process	1.7154820664430873E-6	17	87	457	14467	IL17A,IL9,GPRIN1,PAX3,LMX1B,HOXB1,HNF4A,POU2F3,FOXH1,HOXA13,LIF,PITX3,IL10,GSX1,PROP1,TRP63,PAX9
GO:0010628	positive regulation of gene expression	biological_process	2.1845498695293943E-6	16	87	403	14467	IL17A,GPRIN1,PAX3,LMX1B,FGF8,HOXB1,HNF4A,IL3,POU2F3,FOXH1,HOXA13,LIF,GSX1,PROP1,TRP63,PAX9
GO:0007420	brain development	biological_process	2.6563856808328107E-6	13	87	245	14467	GPRIN1,LMX1B,CHRNB2,FGF8,HOXB1,PITX3,SLC6A3,GSX1,PROP1,WNT1,DRD2,GHRHR,WNT3A
GO:0019222	regulation of metabolic process	biological_process	3.0384698110264843E-6	39	87	2525	14467	HES2,IL17A,NANOS2,HOXB7,IL9,GPRIN1,PAX3,LMX1B,CHRNB2,FGF8,HOXB1,HNF4A,IL3,EGFR,POU2F3,DRD3,SSRP1,FOXB1,FOXH1,HOXA13,IL5,LIF,GPR44,PITX3,SEBOX,NKX3-2,IL10,SLC6A3,EVX2,HTR1B,GSX1,NEUROD2,PROP1,DRD2,MESP1,TRP63,GHRHR,GNAS,PAX9
GO:0003002	regionalization	biological_process	4.034382565960514E-6	12	87	206	14467	HOXB7,LMX1B,FGF8,GDNF,HOXB1,FOXH1,PROP1,WNT1,TRP63,GDF11,WNT3A,CFC1
GO:0007399	nervous system development	biological_process	5.160242711672416E-6	21	87	779	14467	GPRIN1,PAX3,LMX1B,CHRNB2,FGF8,GDNF,HOXB1,DRD3,LIF,PITX3,SLC6A3,GSX1,NEUROD2,PROP1,WNT1,DRD2,GJA10,TRP63,GDF11,GHRHR,WNT3A
GO:0010557	positive regulation of macromolecule biosynthetic process	biological_process	6.738909679564788E-6	16	87	436	14467	IL17A,IL9,GPRIN1,PAX3,LMX1B,HOXB1,HNF4A,POU2F3,FOXH1,HOXA13,LIF,IL10,GSX1,PROP1,TRP63,PAX9
GO:0045944	positive regulation of transcription from RNA polymerase II promoter	biological_process	6.780182648170331E-6	14	87	318	14467	IL17A,GPRIN1,PAX3,LMX1B,HOXB1,HNF4A,POU2F3,FOXH1,HOXA13,LIF,GSX1,PROP1,TRP63,PAX9
GO:0032502	developmental process	biological_process	6.96820718010475E-6	41	87	2840	14467	CRHR2,NANOS2,HOXB7,GPRIN1,PAX3,LMX1B,CHRNB2,FGF8,GDNF,DSPP,HOXB1,IL3,EGFR,POU2F3,DRD3,FOXH1,HOXA13,SLC45A2,LIF,PITX3,SEBOX,NKX3-2,IL10,WNT10B,SLC6A3,EVX2,GSX1,NEUROD2,PROP1,ENAM,WNT1,DRD2,MESP1,GJA10,TRP63,GDF11,GHRHR,GNAS,PAX9,WNT3A,CFC1
GO:0007389	pattern specification process	biological_process	9.382353797559027E-6	13	87	272	14467	HOXB7,LMX1B,FGF8,GDNF,HOXB1,FOXH1,NKX3-2,PROP1,WNT1,TRP63,GDF11,WNT3A,CFC1
GO:0031323	regulation of cellular metabolic process	biological_process	1.0290914111582854E-5	37	87	2396	14467	HES2,IL17A,NANOS2,HOXB7,IL9,GPRIN1,PAX3,LMX1B,CHRNB2,HOXB1,HNF4A,IL3,EGFR,POU2F3,DRD3,SSRP1,FOXB1,FOXH1,HOXA13,IL5,LIF,GPR44,PITX3,SEBOX,NKX3-2,SLC6A3,EVX2,HTR1B,GSX1,NEUROD2,PROP1,DRD2,MESP1,TRP63,GHRHR,GNAS,PAX9
GO:0009653	anatomical structure morphogenesis	biological_process	1.0345216103458706E-5	25	87	1151	14467	CRHR2,HOXB7,GPRIN1,PAX3,LMX1B,CHRNB2,FGF8,GDNF,HOXB1,EGFR,HOXA13,LIF,NKX3-2,WNT10B,EVX2,PROP1,WNT1,DRD2,MESP1,TRP63,GDF11,GNAS,PAX9,WNT3A,CFC1
GO:0031328	positive regulation of cellular biosynthetic process	biological_process	1.2332949464318512E-5	16	87	455	14467	IL17A,IL9,GPRIN1,PAX3,LMX1B,HOXB1,HNF4A,POU2F3,FOXH1,HOXA13,LIF,PITX3,GSX1,PROP1,TRP63,PAX9
GO:0030900	forebrain development	biological_process	2.4696850536675556E-5	10	87	150	14467	GPRIN1,CHRNB2,FGF8,SLC6A3,GSX1,PROP1,WNT1,DRD2,GHRHR,WNT3A
GO:0045893	positive regulation of transcription, DNA-dependent	biological_process	2.5467186131463797E-5	14	87	353	14467	IL17A,GPRIN1,PAX3,LMX1B,HOXB1,HNF4A,POU2F3,FOXH1,HOXA13,LIF,GSX1,PROP1,TRP63,PAX9
GO:0051254	positive regulation of RNA metabolic process	biological_process	2.6389071734125653E-5	14	87	354	14467	IL17A,GPRIN1,PAX3,LMX1B,HOXB1,HNF4A,POU2F3,FOXH1,HOXA13,LIF,GSX1,PROP1,TRP63,PAX9
GO:0080090	regulation of primary metabolic process	biological_process	3.9954034946137886E-5	36	87	2399	14467	HES2,IL17A,NANOS2,HOXB7,GPRIN1,PAX3,LMX1B,CHRNB2,HOXB1,HNF4A,IL3,EGFR,POU2F3,DRD3,SSRP1,FOXB1,FOXH1,HOXA13,IL5,LIF,GPR44,PITX3,SEBOX,NKX3-2,SLC6A3,EVX2,HTR1B,GSX1,NEUROD2,PROP1,DRD2,MESP1,TRP63,GHRHR,GNAS,PAX9
GO:0008283	cell proliferation	biological_process	9.180395997744919E-5	17	87	598	14467	NANOS2,PAX3,LMX1B,CHRNB2,FGF8,IL3,EGFR,CSE1L,LIF,IL10,TYR,PLAU,DRD2,TRP63,GDF11,GHRHR,WNT3A
GO:0045941	positive regulation of transcription	biological_process	1.0332728086618575E-4	14	87	395	14467	IL17A,GPRIN1,PAX3,LMX1B,HOXB1,HNF4A,POU2F3,FOXH1,HOXA13,LIF,GSX1,PROP1,TRP63,PAX9
GO:0032501	multicellular organismal process	biological_process	1.2128912509165139E-4	49	87	4218	14467	RGR,CRHR2,NANOS2,OLFR70,HOXB7,IL9,GPRIN1,SLC34A1,PAX3,LMX1B,CHRNB2,FGF8,GDNF,OLFR71,DSPP,HOXB1,IL3,EGFR,POU2F3,DRD3,FOXH1,OLFR2,HOXA13,SLC45A2,LIF,PITX3,SEBOX,NKX3-2,IL10,WNT10B,SLC6A3,EVX2,OLFR1264,GSX1,NEUROD2,PROP1,ENAM,WNT1,DRD2,MESP1,GJA10,TRP63,GDF11,GHRHR,GNAS,OLFR544,PAX9,WNT3A,CFC1
GO:0048598	embryonic morphogenesis	biological_process	1.2607754125937027E-4	13	87	339	14467	HOXB7,PAX3,LMX1B,FGF8,HOXB1,HOXA13,NKX3-2,WNT1,MESP1,TRP63,GNAS,WNT3A,CFC1
GO:0050794	regulation of cellular process	biological_process	1.5758753115350296E-4	61	87	6122	14467	HES2,GPR143,RGR,IL17A,CRHR2,NANOS2,OLFR70,HOXB7,IL9,GPRIN1,PAX3,LMX1B,CHRNB2,FGF8,GDNF,OLFR71,HOXB1,HNF4A,IL3,EGFR,POU2F3,DRD3,SSRP1,FOXB1,GPR27,FOXH1,OLFR2,GNRHR,HOXA13,FSHR,IL5,LIF,GPR44,CCR8,PITX3,SEBOX,NKX3-2,IL10,WNT10B,SLC6A3,SSTR1,MC5R,BRS3,EVX2,OLFR1264,PLAU,HTR1B,GSX1,NEUROD2,PROP1,WNT1,HTR5A,DRD2,MESP1,TRP63,GDF11,GHRHR,GNAS,OLFR544,PAX9,WNT3A
GO:0045935	positive regulation of nucleobase, nucleoside, nucleotide and nucleic acid metabolic process	biological_process	1.8405057639198089E-4	14	87	414	14467	IL17A,GPRIN1,PAX3,LMX1B,HOXB1,HNF4A,POU2F3,FOXH1,HOXA13,LIF,GSX1,PROP1,TRP63,PAX9
GO:0007166	cell surface receptor linked signal transduction	biological_process	2.1059229779575952E-4	35	87	2436	14467	GPR143,RGR,CRHR2,OLFR70,GPRIN1,FGF8,GDNF,OLFR71,IL3,EGFR,DRD3,GPR27,FOXH1,OLFR2,GNRHR,HOXA13,FSHR,GPR44,CCR8,WNT10B,SSTR1,MC5R,BRS3,OLFR1264,HTR1B,PROP1,WNT1,HTR5A,DRD2,MESP1,TRP63,GHRHR,GNAS,OLFR544,WNT3A
GO:0009889	regulation of biosynthetic process	biological_process	2.1785807281123661E-4	33	87	2204	14467	HES2,IL17A,NANOS2,HOXB7,IL9,GPRIN1,PAX3,LMX1B,HOXB1,HNF4A,POU2F3,DRD3,SSRP1,FOXB1,FOXH1,HOXA13,LIF,GPR44,PITX3,SEBOX,NKX3-2,IL10,EVX2,HTR1B,GSX1,NEUROD2,PROP1,DRD2,MESP1,TRP63,GHRHR,GNAS,PAX9
GO:0021983	pituitary gland development	biological_process	2.488122299238348E-4	5	87	23	14467	SLC6A3,GSX1,PROP1,DRD2,GHRHR
GO:0065007	biological regulation	biological_process	2.6898619255417224E-4	64	87	6717	14467	HES2,GPR143,RGR,IL17A,CRHR2,NANOS2,OLFR70,HOXB7,IL9,GPRIN1,PAX3,KCNJ6,LMX1B,CHRNB2,FGF8,GDNF,OLFR71,CACNA1E,HOXB1,HNF4A,IL3,EGFR,POU2F3,DRD3,SSRP1,FOXB1,GPR27,FOXH1,OLFR2,GNRHR,HOXA13,FSHR,IL5,LIF,GPR44,CCR8,PITX3,SEBOX,NKX3-2,IL10,WNT10B,SLC6A3,SSTR1,MC5R,CHRNG,BRS3,EVX2,OLFR1264,PLAU,HTR1B,GSX1,NEUROD2,PROP1,WNT1,HTR5A,DRD2,MESP1,TRP63,GDF11,GHRHR,GNAS,OLFR544,PAX9,WNT3A
GO:0043279	response to alkaloid	biological_process	3.891629483718568E-4	5	87	25	14467	GPRIN1,CHRNB2,DRD3,SLC6A3,DRD2
GO:0048699	generation of neurons	biological_process	5.939343832886368E-4	14	87	456	14467	GPRIN1,PAX3,LMX1B,CHRNB2,FGF8,GDNF,DRD3,LIF,PITX3,GSX1,NEUROD2,WNT1,DRD2,WNT3A
GO:0060255	regulation of macromolecule metabolic process	biological_process	6.034108857437189E-4	34	87	2420	14467	HES2,IL17A,NANOS2,HOXB7,IL9,GPRIN1,PAX3,LMX1B,FGF8,HOXB1,HNF4A,IL3,EGFR,POU2F3,DRD3,SSRP1,FOXB1,FOXH1,HOXA13,IL5,LIF,PITX3,SEBOX,NKX3-2,IL10,EVX2,GSX1,NEUROD2,PROP1,DRD2,MESP1,TRP63,GHRHR,PAX9
GO:0042220	response to cocaine	biological_process	6.694299752004493E-4	4	87	12	14467	CHRNB2,DRD3,SLC6A3,DRD2
GO:0014073	response to tropane	biological_process	6.694299752004493E-4	4	87	12	14467	CHRNB2,DRD3,SLC6A3,DRD2
GO:0009887	organ morphogenesis	biological_process	6.770985486414164E-4	18	87	771	14467	CRHR2,HOXB7,PAX3,FGF8,GDNF,HOXB1,HOXA13,LIF,NKX3-2,WNT10B,PROP1,WNT1,MESP1,TRP63,GDF11,GNAS,PAX9,WNT3A
GO:0014070	response to organic cyclic substance	biological_process	7.097349790450068E-4	5	87	28	14467	GPRIN1,CHRNB2,DRD3,SLC6A3,DRD2
GO:0031326	regulation of cellular biosynthetic process	biological_process	7.18333613413981E-4	32	87	2200	14467	HES2,IL17A,NANOS2,HOXB7,IL9,GPRIN1,PAX3,LMX1B,HOXB1,HNF4A,POU2F3,DRD3,SSRP1,FOXB1,FOXH1,HOXA13,LIF,GPR44,PITX3,SEBOX,NKX3-2,EVX2,HTR1B,GSX1,NEUROD2,PROP1,DRD2,MESP1,TRP63,GHRHR,GNAS,PAX9
GO:0019933	cAMP-mediated signaling	biological_process	7.45035387073325E-4	6	87	52	14467	DRD3,GPR44,HTR5A,DRD2,GHRHR,GNAS
GO:0050789	regulation of biological process	biological_process	8.784240340944692E-4	61	87	6376	14467	HES2,GPR143,RGR,IL17A,CRHR2,NANOS2,OLFR70,HOXB7,IL9,GPRIN1,PAX3,LMX1B,CHRNB2,FGF8,GDNF,OLFR71,HOXB1,HNF4A,IL3,EGFR,POU2F3,DRD3,SSRP1,FOXB1,GPR27,FOXH1,OLFR2,GNRHR,HOXA13,FSHR,IL5,LIF,GPR44,CCR8,PITX3,SEBOX,NKX3-2,IL10,WNT10B,SLC6A3,SSTR1,MC5R,BRS3,EVX2,OLFR1264,PLAU,HTR1B,GSX1,NEUROD2,PROP1,WNT1,HTR5A,DRD2,MESP1,TRP63,GDF11,GHRHR,GNAS,OLFR544,PAX9,WNT3A
GO:0030817	regulation of cAMP biosynthetic process	biological_process	9.361286527479763E-4	6	87	54	14467	DRD3,GPR44,HTR1B,DRD2,GHRHR,GNAS
GO:0015872	dopamine transport	biological_process	9.62519907201411E-4	4	87	13	14467	CHRNB2,DRD3,SLC6A3,DRD2
GO:0019935	cyclic-nucleotide-mediated signaling	biological_process	0.001045722234804632	6	87	55	14467	DRD3,GPR44,HTR5A,DRD2,GHRHR,GNAS
GO:0030814	regulation of cAMP metabolic process	biological_process	0.0011655976294060503	6	87	56	14467	DRD3,GPR44,HTR1B,DRD2,GHRHR,GNAS
GO:0022008	neurogenesis	biological_process	0.0012702249498136012	14	87	486	14467	GPRIN1,PAX3,LMX1B,CHRNB2,FGF8,GDNF,DRD3,LIF,PITX3,GSX1,NEUROD2,WNT1,DRD2,WNT3A
GO:0030808	regulation of nucleotide biosynthetic process	biological_process	0.0014391526252801497	6	87	58	14467	DRD3,GPR44,HTR1B,DRD2,GHRHR,GNAS
GO:0030802	regulation of cyclic nucleotide biosynthetic process	biological_process	0.0014391526252801497	6	87	58	14467	DRD3,GPR44,HTR1B,DRD2,GHRHR,GNAS
GO:0006171	cAMP biosynthetic process	biological_process	0.0015944010643307268	6	87	59	14467	DRD3,GPR44,HTR1B,DRD2,GHRHR,GNAS
GO:0042127	regulation of cell proliferation	biological_process	0.001606845633373391	13	87	424	14467	NANOS2,PAX3,CHRNB2,FGF8,IL3,EGFR,LIF,IL10,PLAU,DRD2,TRP63,GDF11,GHRHR
GO:0030799	regulation of cyclic nucleotide metabolic process	biological_process	0.001946039543661602	6	87	61	14467	DRD3,GPR44,HTR1B,DRD2,GHRHR,GNAS
GO:0048468	cell development	biological_process	0.0021229235971401356	17	87	748	14467	GPRIN1,PAX3,LMX1B,CHRNB2,FGF8,GDNF,DRD3,LIF,PITX3,GSX1,NEUROD2,WNT1,DRD2,TRP63,GDF11,GHRHR,WNT3A
GO:0006140	regulation of nucleotide metabolic process	biological_process	0.0021442242031686955	6	87	62	14467	DRD3,GPR44,HTR1B,DRD2,GHRHR,GNAS
GO:0046058	cAMP metabolic process	biological_process	0.002590108170521586	6	87	64	14467	DRD3,GPR44,HTR1B,DRD2,GHRHR,GNAS
GO:0019219	regulation of nucleobase, nucleoside, nucleotide and nucleic acid metabolic process	biological_process	0.003012371030458414	30	87	2107	14467	HES2,IL17A,HOXB7,GPRIN1,PAX3,LMX1B,HOXB1,HNF4A,POU2F3,DRD3,SSRP1,FOXB1,FOXH1,HOXA13,LIF,GPR44,PITX3,SEBOX,NKX3-2,EVX2,HTR1B,GSX1,NEUROD2,PROP1,DRD2,MESP1,TRP63,GHRHR,GNAS,PAX9
GO:0051937	catecholamine transport	biological_process	0.0031455621214998035	4	87	17	14467	CHRNB2,DRD3,SLC6A3,DRD2
GO:0006357	regulation of transcription from RNA polymerase II promoter	biological_process	0.0033614178495863616	14	87	528	14467	IL17A,GPRIN1,PAX3,LMX1B,HOXB1,HNF4A,POU2F3,FOXH1,HOXA13,LIF,GSX1,PROP1,TRP63,PAX9
GO:0048869	cellular developmental process	biological_process	0.003887218114721221	25	87	1568	14467	NANOS2,HOXB7,GPRIN1,PAX3,LMX1B,CHRNB2,FGF8,GDNF,IL3,EGFR,POU2F3,DRD3,LIF,PITX3,SEBOX,GSX1,NEUROD2,PROP1,WNT1,DRD2,TRP63,GDF11,GHRHR,GNAS,WNT3A
GO:0008306	associative learning	biological_process	0.00402575954168307	4	87	18	14467	GPRIN1,CHRNB2,NEUROD2,DRD2
GO:0014072	response to isoquinoline alkaloid	biological_process	0.004769063941562839	3	87	6	14467	GPRIN1,DRD3,DRD2
GO:0043278	response to morphine	biological_process	0.004769063941562839	3	87	6	14467	GPRIN1,DRD3,DRD2
GO:0010468	regulation of gene expression	biological_process	0.005007042136577048	30	87	2159	14467	HES2,IL17A,NANOS2,HOXB7,GPRIN1,PAX3,LMX1B,FGF8,HOXB1,HNF4A,IL3,POU2F3,DRD3,SSRP1,FOXB1,FOXH1,HOXA13,LIF,PITX3,SEBOX,NKX3-2,IL10,EVX2,GSX1,NEUROD2,PROP1,DRD2,MESP1,TRP63,PAX9
GO:0009190	cyclic nucleotide biosynthetic process	biological_process	0.005194196342311069	6	87	72	14467	DRD3,GPR44,HTR1B,DRD2,GHRHR,GNAS
GO:0030154	cell differentiation	biological_process	0.005786010149301389	24	87	1495	14467	NANOS2,HOXB7,GPRIN1,PAX3,LMX1B,CHRNB2,FGF8,GDNF,IL3,POU2F3,DRD3,LIF,PITX3,SEBOX,GSX1,NEUROD2,PROP1,WNT1,DRD2,TRP63,GDF11,GHRHR,GNAS,WNT3A
GO:0015844	monoamine transport	biological_process	0.006315841233462603	4	87	20	14467	CHRNB2,DRD3,SLC6A3,DRD2
GO:0006366	transcription from RNA polymerase II promoter	biological_process	0.00676768788204882	14	87	561	14467	IL17A,GPRIN1,PAX3,LMX1B,HOXB1,HNF4A,POU2F3,FOXH1,HOXA13,LIF,GSX1,PROP1,TRP63,PAX9
GO:0030182	neuron differentiation	biological_process	0.007004336445090914	12	87	411	14467	GPRIN1,PAX3,LMX1B,CHRNB2,GDNF,LIF,PITX3,GSX1,NEUROD2,WNT1,DRD2,WNT3A
GO:0007267	cell-cell signaling	biological_process	0.007510186855915136	11	87	344	14467	GPRIN1,CHRNB2,FGF8,GDNF,LIF,WNT10B,WNT1,DRD2,TRP63,GHRHR,WNT3A
GO:0060134	prepulse inhibition	biological_process	0.008309536135533343	3	87	7	14467	GPRIN1,SLC6A3,DRD2
GO:0008284	positive regulation of cell proliferation	biological_process	0.009015416616944995	9	87	224	14467	PAX3,CHRNB2,FGF8,IL3,EGFR,LIF,DRD2,TRP63,GHRHR
GO:0007188	G-protein signaling, coupled to cAMP nucleotide second messenger	biological_process	0.009091979996917824	5	87	46	14467	DRD3,GPR44,DRD2,GHRHR,GNAS
GO:0045761	regulation of adenylate cyclase activity	biological_process	0.01247019416082259	5	87	49	14467	DRD3,GPR44,DRD2,GHRHR,GNAS
GO:0007187	G-protein signaling, coupled to cyclic nucleotide second messenger	biological_process	0.01247019416082259	5	87	49	14467	DRD3,GPR44,DRD2,GHRHR,GNAS
GO:0009187	cyclic nucleotide metabolic process	biological_process	0.01275757634384386	6	87	84	14467	DRD3,GPR44,HTR1B,DRD2,GHRHR,GNAS
GO:0014059	regulation of dopamine secretion	biological_process	0.013237403325483194	3	87	8	14467	CHRNB2,DRD3,DRD2
GO:0014046	dopamine secretion	biological_process	0.013237403325483194	3	87	8	14467	CHRNB2,DRD3,DRD2
GO:0050793	regulation of developmental process	biological_process	0.013262205900585505	17	87	858	14467	CRHR2,GPRIN1,CHRNB2,FGF8,GDNF,IL3,DRD3,HOXA13,LIF,NKX3-2,IL10,PROP1,DRD2,TRP63,GDF11,GNAS,WNT3A
GO:0051339	regulation of lyase activity	biological_process	0.015217520872104364	5	87	51	14467	DRD3,GPR44,DRD2,GHRHR,GNAS
GO:0031279	regulation of cyclase activity	biological_process	0.015217520872104364	5	87	51	14467	DRD3,GPR44,DRD2,GHRHR,GNAS
GO:0050896	response to stimulus	biological_process	0.015382399268819303	29	87	2160	14467	RGR,IL17A,NANOS2,IFNA4,IL9,GPRIN1,CHRNB2,IL3,POU2F3,DRD3,SSRP1,EPX,SLC45A2,IL5,LIF,GPR44,CCR8,PITX3,IL10,SLC6A3,IFNA11,PLAU,HTR1B,NEUROD2,DRD2,GJA10,TRP63,GHRHR,GNAS
GO:0009416	response to light stimulus	biological_process	0.015622644802088019	6	87	87	14467	RGR,GPRIN1,CHRNB2,DRD3,DRD2,GJA10
GO:0051093	negative regulation of developmental process	biological_process	0.017767460112143342	11	87	377	14467	CRHR2,GPRIN1,FGF8,GDNF,IL3,DRD3,LIF,NKX3-2,PROP1,TRP63,GDF11
GO:0050433	regulation of catecholamine secretion	biological_process	0.019769721453055136	3	87	9	14467	CHRNB2,DRD3,DRD2
GO:0007612	learning	biological_process	0.0201992054605432	5	87	54	14467	GPRIN1,CHRNB2,DRD3,NEUROD2,DRD2
GO:0008542	visual learning	biological_process	0.022154495056174117	4	87	27	14467	GPRIN1,CHRNB2,DRD3,DRD2
GO:0009790	embryonic development	biological_process	0.02333282276724873	14	87	626	14467	HOXB7,PAX3,LMX1B,FGF8,HOXB1,FOXH1,HOXA13,NKX3-2,WNT1,MESP1,TRP63,GNAS,WNT3A,CFC1
GO:0007632	visual behavior	biological_process	0.02572862173575594	4	87	28	14467	GPRIN1,CHRNB2,DRD3,DRD2
GO:0045595	regulation of cell differentiation	biological_process	0.029103245211483973	10	87	326	14467	GPRIN1,CHRNB2,IL3,DRD3,LIF,DRD2,TRP63,GDF11,GNAS,WNT3A
GO:0009952	anterior/posterior pattern formation	biological_process	0.030242399148529896	7	87	145	14467	HOXB7,HOXB1,FOXH1,WNT1,GDF11,WNT3A,CFC1
GO:0035270	endocrine system development	biological_process	0.03980049675310018	5	87	62	14467	SLC6A3,GSX1,PROP1,DRD2,GHRHR
GO:0032922	circadian regulation of gene expression	biological_process	0.041113893066949535	2	87	2	14467	DRD3,DRD2
GO:0009058	biosynthetic process	biological_process	0.04426953699846226	37	87	3324	14467	HES2,IL17A,NANOS2,HOXB7,IL9,GPRIN1,PAX3,LMX1B,HOXB1,HNF4A,POU2F3,DRD3,SSRP1,FOXB1,FOXH1,HOXA13,SLC45A2,LIF,GPR44,PITX3,SEBOX,NKX3-2,IL10,SLC6A3,TYR,EVX2,HTR1B,GSX1,NEUROD2,PROP1,DRD2,MESP1,TRP63,GHRHR,GNAS,HSD17B3,PAX9
