# Supplementary material for: Tissue-Specific Functional Networks for Prioritizing Phenotype and Disease Genes
Source: PLoS Comput Biol. 2012 Sep 27;8(9):e1002694. doi: 10.1371/journal.pcbi.1002694 (PMC3459891; doi:10.1371/journal.pcbi.1002694)
Supplement: Dataset S3 — Functional enrichment of top 100 changed genes for each tissue-specific network. (ZIP) [file pcbi.1002694.s003.zip › enrichment_result/MA_0000169_global.txt]

GO:0048731	system development	biological_process	3.585923399929028E-16	48	91	1922	14467	NANOS2,HOXB7,FGF3,GPRIN1,ESR2,NF1,PAX3,NTRK2,MYOD1,LMX1B,CHRNB2,PKD1,GLI1,NODAL,FGF8,SIX3,GDNF,DSPP,HOXB1,EGFR,IL3,DRD3,POU2F3,FOXH1,HOXA13,GRIN2A,LIF,PITX3,SOX10,NKX3-2,SLC6A3,LEP,MMP14,RUNX2,GSX1,NEUROD2,PROP1,MSX1,DRD2,MESP1,GJA10,TGFA,GDF11,GHRHR,PAX9,GNAS,WNT3A,CFC1
GO:0048513	organ development	biological_process	2.927416017098726E-15	43	91	1574	14467	NANOS2,HOXB7,FGF3,GPRIN1,ESR2,NF1,PAX3,NTRK2,MYOD1,LMX1B,CHRNB2,PKD1,GLI1,NODAL,FGF8,SIX3,GDNF,HOXB1,EGFR,IL3,POU2F3,FOXH1,HOXA13,LIF,PITX3,SOX10,NKX3-2,SLC6A3,LEP,MMP14,RUNX2,GSX1,PROP1,MSX1,DRD2,MESP1,TGFA,GDF11,GHRHR,PAX9,GNAS,WNT3A,CFC1
GO:0048856	anatomical structure development	biological_process	6.038942103062493E-15	48	91	2056	14467	NANOS2,HOXB7,FGF3,GPRIN1,ESR2,NF1,PAX3,NTRK2,MYOD1,LMX1B,CHRNB2,PKD1,GLI1,NODAL,FGF8,SIX3,GDNF,DSPP,HOXB1,EGFR,IL3,DRD3,POU2F3,FOXH1,HOXA13,GRIN2A,LIF,PITX3,SOX10,NKX3-2,SLC6A3,LEP,MMP14,RUNX2,GSX1,NEUROD2,PROP1,MSX1,DRD2,MESP1,GJA10,TGFA,GDF11,GHRHR,PAX9,GNAS,WNT3A,CFC1
GO:0048522	positive regulation of cellular process	biological_process	2.155734055175755E-14	35	91	1031	14467	NFATC2,GPRIN1,NF1,PAX3,MYOD1,LMX1B,CHRNB2,GLI1,NODAL,FGF8,SIX3,NPM1,HOXB1,HNF4A,EGFR,IL3,DRD3,POU2F3,FOXH1,HOXA13,IL5,GRIN2A,LIF,GPR44,PITX3,SOX10,IL10,LEP,RUNX2,GSX1,PROP1,DRD2,GHRHR,PAX9,GNAS
GO:0007417	central nervous system development	biological_process	3.523891393978719E-14	22	91	316	14467	GPRIN1,ESR2,NF1,PAX3,LMX1B,CHRNB2,GLI1,FGF8,SIX3,HOXB1,DRD3,PITX3,SOX10,SLC6A3,LEP,GSX1,PROP1,MSX1,DRD2,GDF11,GHRHR,WNT3A
GO:0019222	regulation of metabolic process	biological_process	1.332530872844482E-13	51	91	2525	14467	SKP2,NANOS2,NFATC2,HOXB7,GPRIN1,ESR2,NF1,PAX3,NTRK2,MYOD1,LMX1B,CHRNB2,GLI1,NODAL,FGF8,SIX3,NPM1,HOXB1,HNF4A,EGFR,IL3,DRD3,POU2F3,SSRP1,FOXB1,FOXH1,HOXA13,IL5,GRIN2A,LIF,GPR44,PITX3,SOX10,NKX3-2,IL10,SLC6A3,LEP,FOXN1,HTR1B,RUNX2,GSX1,NEUROD2,PROP1,TARDBP,MSX1,INS2,DRD2,MESP1,GHRHR,PAX9,GNAS
GO:0048518	positive regulation of biological process	biological_process	1.53885137564505E-13	36	91	1172	14467	NFATC2,GPRIN1,NF1,PAX3,MYOD1,LMX1B,CHRNB2,GLI1,NODAL,FGF8,SIX3,NPM1,HOXB1,HNF4A,EGFR,IL3,DRD3,POU2F3,FOXH1,HOXA13,IL5,GRIN2A,LIF,GPR44,PITX3,SOX10,IL10,SLC6A3,LEP,RUNX2,GSX1,PROP1,DRD2,GHRHR,PAX9,GNAS
GO:0008283	cell proliferation	biological_process	2.786509103802185E-13	27	91	598	14467	NANOS2,FGF3,ESR2,NF1,PAX3,LMX1B,CHRNB2,GLI1,NODAL,CDK4,FGF8,NPM1,EGFR,IL3,CSE1L,LIF,IL10,TYR,FOXN1,PLAU,RUNX2,MSX1,DRD2,TGFA,GDF11,GHRHR,WNT3A
GO:0007275	multicellular organismal development	biological_process	5.961563030627338E-13	49	91	2402	14467	NANOS2,HOXB7,FGF3,GPRIN1,ESR2,NF1,PAX3,NTRK2,MYOD1,LMX1B,CHRNB2,PKD1,GLI1,NODAL,FGF8,SIX3,GDNF,DSPP,HOXB1,EGFR,IL3,DRD3,POU2F3,FOXH1,HOXA13,GRIN2A,LIF,PITX3,SOX10,NKX3-2,SLC6A3,LEP,MMP14,FOXN1,RUNX2,GSX1,NEUROD2,PROP1,MSX1,DRD2,MESP1,GJA10,TGFA,GDF11,GHRHR,PAX9,GNAS,WNT3A,CFC1
GO:0009893	positive regulation of metabolic process	biological_process	2.578883872586018E-12	25	91	540	14467	NFATC2,GPRIN1,PAX3,MYOD1,LMX1B,GLI1,NODAL,FGF8,SIX3,NPM1,HOXB1,HNF4A,IL3,POU2F3,FOXH1,HOXA13,IL5,LIF,PITX3,SOX10,IL10,RUNX2,GSX1,PROP1,PAX9
GO:0032502	developmental process	biological_process	3.667184901352697E-12	52	91	2840	14467	SKP2,NANOS2,HOXB7,FGF3,GPRIN1,ESR2,NF1,PAX3,NTRK2,MYOD1,LMX1B,CHRNB2,PKD1,GLI1,NODAL,FGF8,SIX3,GDNF,DSPP,HOXB1,EGFR,IL3,DRD3,POU2F3,FOXH1,HOXA13,GRIN2A,LIF,PITX3,SOX10,NKX3-2,IL10,SLC6A3,LEP,MMP14,FOXN1,RUNX2,GSX1,NEUROD2,PROP1,MSX1,INS2,DRD2,MESP1,GJA10,TGFA,GDF11,GHRHR,PAX9,GNAS,WNT3A,CFC1
GO:0080090	regulation of primary metabolic process	biological_process	1.8738464097797008E-11	47	91	2399	14467	NANOS2,NFATC2,HOXB7,GPRIN1,ESR2,NF1,PAX3,MYOD1,LMX1B,CHRNB2,GLI1,NODAL,SIX3,NPM1,HOXB1,HNF4A,EGFR,IL3,DRD3,POU2F3,SSRP1,FOXB1,FOXH1,HOXA13,IL5,GRIN2A,LIF,GPR44,PITX3,SOX10,NKX3-2,SLC6A3,LEP,FOXN1,HTR1B,RUNX2,GSX1,NEUROD2,PROP1,TARDBP,MSX1,INS2,DRD2,MESP1,GHRHR,PAX9,GNAS
GO:0007399	nervous system development	biological_process	2.2568455440114647E-11	28	91	779	14467	GPRIN1,ESR2,NF1,PAX3,NTRK2,LMX1B,CHRNB2,GLI1,FGF8,SIX3,GDNF,HOXB1,DRD3,GRIN2A,LIF,PITX3,SOX10,SLC6A3,LEP,GSX1,NEUROD2,PROP1,MSX1,DRD2,GJA10,GDF11,GHRHR,WNT3A
GO:0009653	anatomical structure morphogenesis	biological_process	3.4184008325968265E-11	33	91	1151	14467	HOXB7,FGF3,GPRIN1,NF1,PAX3,NTRK2,MYOD1,LMX1B,CHRNB2,PKD1,GLI1,NODAL,FGF8,SIX3,GDNF,HOXB1,EGFR,HOXA13,LIF,SOX10,NKX3-2,MMP14,RUNX2,PROP1,MSX1,DRD2,MESP1,TGFA,GDF11,PAX9,GNAS,WNT3A,CFC1
GO:0010628	positive regulation of gene expression	biological_process	6.749930126926479E-11	21	91	403	14467	NFATC2,GPRIN1,PAX3,MYOD1,LMX1B,GLI1,NODAL,FGF8,SIX3,HOXB1,HNF4A,IL3,POU2F3,FOXH1,HOXA13,LIF,SOX10,RUNX2,GSX1,PROP1,PAX9
GO:0009891	positive regulation of biosynthetic process	biological_process	7.71933375195194E-11	22	91	457	14467	NFATC2,GPRIN1,PAX3,MYOD1,LMX1B,GLI1,NODAL,SIX3,NPM1,HOXB1,HNF4A,POU2F3,FOXH1,HOXA13,LIF,PITX3,SOX10,IL10,RUNX2,GSX1,PROP1,PAX9
GO:0010604	positive regulation of macromolecule metabolic process	biological_process	7.748327002207063E-11	23	91	511	14467	NFATC2,GPRIN1,PAX3,MYOD1,LMX1B,GLI1,NODAL,FGF8,SIX3,HOXB1,HNF4A,IL3,POU2F3,FOXH1,HOXA13,IL5,LIF,SOX10,IL10,RUNX2,GSX1,PROP1,PAX9
GO:0031323	regulation of cellular metabolic process	biological_process	9.632203579415337E-11	46	91	2396	14467	NANOS2,NFATC2,HOXB7,GPRIN1,ESR2,NF1,PAX3,MYOD1,LMX1B,CHRNB2,GLI1,NODAL,SIX3,NPM1,HOXB1,HNF4A,EGFR,IL3,DRD3,POU2F3,SSRP1,FOXB1,FOXH1,HOXA13,IL5,LIF,GPR44,PITX3,SOX10,NKX3-2,SLC6A3,LEP,FOXN1,HTR1B,RUNX2,GSX1,NEUROD2,PROP1,TARDBP,MSX1,INS2,DRD2,MESP1,GHRHR,PAX9,GNAS
GO:0045944	positive regulation of transcription from RNA polymerase II promoter	biological_process	1.113230787412097E-10	19	91	318	14467	NFATC2,GPRIN1,PAX3,MYOD1,LMX1B,GLI1,NODAL,SIX3,HOXB1,HNF4A,POU2F3,FOXH1,HOXA13,LIF,SOX10,RUNX2,GSX1,PROP1,PAX9
GO:0031325	positive regulation of cellular metabolic process	biological_process	1.1663623203385463E-10	23	91	521	14467	NFATC2,GPRIN1,PAX3,MYOD1,LMX1B,GLI1,NODAL,SIX3,NPM1,HOXB1,HNF4A,IL3,POU2F3,FOXH1,HOXA13,IL5,LIF,PITX3,SOX10,RUNX2,GSX1,PROP1,PAX9
GO:0007420	brain development	biological_process	2.329962436092061E-10	17	91	245	14467	GPRIN1,ESR2,NF1,LMX1B,CHRNB2,GLI1,FGF8,SIX3,HOXB1,PITX3,SLC6A3,GSX1,PROP1,MSX1,DRD2,GHRHR,WNT3A
GO:0031328	positive regulation of cellular biosynthetic process	biological_process	7.173442702279843E-10	21	91	455	14467	NFATC2,GPRIN1,PAX3,MYOD1,LMX1B,GLI1,NODAL,SIX3,NPM1,HOXB1,HNF4A,POU2F3,FOXH1,HOXA13,LIF,PITX3,SOX10,RUNX2,GSX1,PROP1,PAX9
GO:0045893	positive regulation of transcription, DNA-dependent	biological_process	7.225603447258143E-10	19	91	353	14467	NFATC2,GPRIN1,PAX3,MYOD1,LMX1B,GLI1,NODAL,SIX3,HOXB1,HNF4A,POU2F3,FOXH1,HOXA13,LIF,SOX10,RUNX2,GSX1,PROP1,PAX9
GO:0051254	positive regulation of RNA metabolic process	biological_process	7.598617215226441E-10	19	91	354	14467	NFATC2,GPRIN1,PAX3,MYOD1,LMX1B,GLI1,NODAL,SIX3,HOXB1,HNF4A,POU2F3,FOXH1,HOXA13,LIF,SOX10,RUNX2,GSX1,PROP1,PAX9
GO:0042127	regulation of cell proliferation	biological_process	1.877767000165113E-9	20	91	424	14467	NANOS2,ESR2,NF1,PAX3,CHRNB2,GLI1,NODAL,CDK4,FGF8,NPM1,EGFR,IL3,LIF,IL10,PLAU,RUNX2,MSX1,DRD2,GDF11,GHRHR
GO:0010557	positive regulation of macromolecule biosynthetic process	biological_process	3.1374247190473303E-9	20	91	436	14467	NFATC2,GPRIN1,PAX3,MYOD1,LMX1B,GLI1,NODAL,SIX3,HOXB1,HNF4A,POU2F3,FOXH1,HOXA13,LIF,SOX10,IL10,RUNX2,GSX1,PROP1,PAX9
GO:0009889	regulation of biosynthetic process	biological_process	3.2457964669225737E-9	42	91	2204	14467	NANOS2,NFATC2,HOXB7,GPRIN1,ESR2,NF1,PAX3,MYOD1,LMX1B,GLI1,NODAL,SIX3,NPM1,HOXB1,HNF4A,DRD3,POU2F3,SSRP1,FOXB1,FOXH1,HOXA13,LIF,GPR44,PITX3,SOX10,NKX3-2,IL10,LEP,FOXN1,HTR1B,RUNX2,GSX1,NEUROD2,PROP1,TARDBP,MSX1,INS2,DRD2,MESP1,GHRHR,PAX9,GNAS
GO:0045941	positive regulation of transcription	biological_process	5.265341329205324E-9	19	91	395	14467	NFATC2,GPRIN1,PAX3,MYOD1,LMX1B,GLI1,NODAL,SIX3,HOXB1,HNF4A,POU2F3,FOXH1,HOXA13,LIF,SOX10,RUNX2,GSX1,PROP1,PAX9
GO:0048869	cellular developmental process	biological_process	6.841563762535156E-9	35	91	1568	14467	NANOS2,HOXB7,FGF3,GPRIN1,ESR2,NF1,PAX3,NTRK2,MYOD1,LMX1B,CHRNB2,GLI1,NODAL,FGF8,SIX3,GDNF,EGFR,IL3,DRD3,POU2F3,GRIN2A,LIF,PITX3,SOX10,LEP,FOXN1,RUNX2,GSX1,NEUROD2,PROP1,DRD2,GDF11,GHRHR,GNAS,WNT3A
GO:0009887	organ morphogenesis	biological_process	7.820098276500485E-9	25	91	771	14467	HOXB7,FGF3,NF1,PAX3,NTRK2,PKD1,GLI1,NODAL,FGF8,SIX3,GDNF,HOXB1,HOXA13,LIF,SOX10,NKX3-2,RUNX2,PROP1,MSX1,MESP1,TGFA,GDF11,PAX9,GNAS,WNT3A
GO:0030154	cell differentiation	biological_process	9.413838077983887E-9	34	91	1495	14467	NANOS2,HOXB7,FGF3,GPRIN1,ESR2,NF1,PAX3,NTRK2,MYOD1,LMX1B,CHRNB2,GLI1,NODAL,FGF8,SIX3,GDNF,IL3,DRD3,POU2F3,GRIN2A,LIF,PITX3,SOX10,LEP,FOXN1,RUNX2,GSX1,NEUROD2,PROP1,DRD2,GDF11,GHRHR,GNAS,WNT3A
GO:0045935	positive regulation of nucleobase, nucleoside, nucleotide and nucleic acid metabolic process	biological_process	1.1967969287846394E-8	19	91	414	14467	NFATC2,GPRIN1,PAX3,MYOD1,LMX1B,GLI1,NODAL,SIX3,HOXB1,HNF4A,POU2F3,FOXH1,HOXA13,LIF,SOX10,RUNX2,GSX1,PROP1,PAX9
GO:0006357	regulation of transcription from RNA polymerase II promoter	biological_process	1.2314060384049708E-8	21	91	528	14467	NFATC2,GPRIN1,PAX3,MYOD1,LMX1B,GLI1,NODAL,SIX3,HOXB1,HNF4A,POU2F3,FOXH1,HOXA13,LIF,SOX10,RUNX2,GSX1,PROP1,MSX1,INS2,PAX9
GO:0030900	forebrain development	biological_process	1.2596814237745592E-8	13	91	150	14467	GPRIN1,NF1,CHRNB2,GLI1,FGF8,SIX3,SLC6A3,GSX1,PROP1,MSX1,DRD2,GHRHR,WNT3A
GO:0031326	regulation of cellular biosynthetic process	biological_process	1.4671341536289551E-8	41	91	2200	14467	NANOS2,NFATC2,HOXB7,GPRIN1,ESR2,NF1,PAX3,MYOD1,LMX1B,GLI1,NODAL,SIX3,NPM1,HOXB1,HNF4A,DRD3,POU2F3,SSRP1,FOXB1,FOXH1,HOXA13,LIF,GPR44,PITX3,SOX10,NKX3-2,LEP,FOXN1,HTR1B,RUNX2,GSX1,NEUROD2,PROP1,TARDBP,MSX1,INS2,DRD2,MESP1,GHRHR,PAX9,GNAS
GO:0060255	regulation of macromolecule metabolic process	biological_process	1.63897820414006E-8	43	91	2420	14467	SKP2,NANOS2,NFATC2,HOXB7,GPRIN1,ESR2,PAX3,MYOD1,LMX1B,GLI1,NODAL,FGF8,SIX3,NPM1,HOXB1,HNF4A,EGFR,IL3,DRD3,POU2F3,SSRP1,FOXB1,FOXH1,HOXA13,IL5,GRIN2A,LIF,PITX3,SOX10,NKX3-2,IL10,FOXN1,RUNX2,GSX1,NEUROD2,PROP1,TARDBP,MSX1,INS2,DRD2,MESP1,GHRHR,PAX9
GO:0021536	diencephalon development	biological_process	1.7442534635800595E-8	8	91	31	14467	CHRNB2,GLI1,SIX3,SLC6A3,GSX1,PROP1,DRD2,GHRHR
GO:0048468	cell development	biological_process	2.8589986465201055E-8	24	91	748	14467	GPRIN1,ESR2,NF1,PAX3,NTRK2,MYOD1,LMX1B,CHRNB2,NODAL,FGF8,GDNF,DRD3,GRIN2A,LIF,PITX3,SOX10,LEP,RUNX2,GSX1,NEUROD2,DRD2,GDF11,GHRHR,WNT3A
GO:0006366	transcription from RNA polymerase II promoter	biological_process	3.8486758387561687E-8	21	91	561	14467	NFATC2,GPRIN1,PAX3,MYOD1,LMX1B,GLI1,NODAL,SIX3,HOXB1,HNF4A,POU2F3,FOXH1,HOXA13,LIF,SOX10,RUNX2,GSX1,PROP1,MSX1,INS2,PAX9
GO:0003002	regionalization	biological_process	5.1255578577185545E-8	14	91	206	14467	HOXB7,FGF3,LMX1B,GLI1,NODAL,FGF8,SIX3,GDNF,HOXB1,FOXH1,PROP1,GDF11,WNT3A,CFC1
GO:0007267	cell-cell signaling	biological_process	5.418124441907241E-8	17	91	344	14467	SYT1,FGF3,GPRIN1,NF1,NTRK2,CHRNB2,GLI1,FGF8,SIX3,GDNF,CAMK4,GRIN2A,LIF,LEP,DRD2,GHRHR,WNT3A
GO:0050793	regulation of developmental process	biological_process	7.888848408044772E-8	25	91	858	14467	SKP2,GPRIN1,NF1,MYOD1,CHRNB2,GLI1,NODAL,FGF8,GDNF,IL3,DRD3,HOXA13,GRIN2A,LIF,NKX3-2,IL10,LEP,RUNX2,PROP1,MSX1,INS2,DRD2,GDF11,GNAS,WNT3A
GO:0019219	regulation of nucleobase, nucleoside, nucleotide and nucleic acid metabolic process	biological_process	7.9369405319821E-8	39	91	2107	14467	NFATC2,HOXB7,GPRIN1,ESR2,NF1,PAX3,MYOD1,LMX1B,GLI1,NODAL,SIX3,NPM1,HOXB1,HNF4A,DRD3,POU2F3,SSRP1,FOXB1,FOXH1,HOXA13,LIF,GPR44,PITX3,SOX10,NKX3-2,FOXN1,HTR1B,RUNX2,GSX1,NEUROD2,PROP1,TARDBP,MSX1,INS2,DRD2,MESP1,GHRHR,PAX9,GNAS
GO:0048732	gland development	biological_process	8.621601810878992E-8	11	91	107	14467	NF1,GLI1,FGF8,EGFR,HOXA13,SLC6A3,GSX1,PROP1,DRD2,GHRHR,WNT3A
GO:0010468	regulation of gene expression	biological_process	1.676454352879129E-7	39	91	2159	14467	SKP2,NANOS2,NFATC2,HOXB7,GPRIN1,ESR2,PAX3,MYOD1,LMX1B,GLI1,NODAL,FGF8,SIX3,NPM1,HOXB1,HNF4A,IL3,DRD3,POU2F3,SSRP1,FOXB1,FOXH1,HOXA13,LIF,PITX3,SOX10,NKX3-2,IL10,FOXN1,RUNX2,GSX1,NEUROD2,PROP1,TARDBP,MSX1,INS2,DRD2,MESP1,PAX9
GO:0007389	pattern specification process	biological_process	1.8730994448006533E-7	15	91	272	14467	HOXB7,FGF3,LMX1B,GLI1,NODAL,FGF8,SIX3,GDNF,HOXB1,FOXH1,NKX3-2,PROP1,GDF11,WNT3A,CFC1
GO:0022008	neurogenesis	biological_process	1.8906655368854718E-7	19	91	486	14467	GPRIN1,ESR2,NF1,PAX3,NTRK2,LMX1B,CHRNB2,FGF8,GDNF,DRD3,GRIN2A,LIF,PITX3,SOX10,LEP,GSX1,NEUROD2,DRD2,WNT3A
GO:0021984	adenohypophysis development	biological_process	1.5130039629552464E-6	5	91	9	14467	SLC6A3,GSX1,PROP1,DRD2,GHRHR
GO:0050794	regulation of cellular process	biological_process	1.731960596158607E-6	67	91	6122	14467	SKP2,NANOS2,NFATC2,OLFR70,HOXB7,GPRIN1,ESR2,NF1,PAX3,NTRK2,MYOD1,LMX1B,CHRNB2,PKD1,GLI1,NODAL,CDK4,FGF8,SIX3,GDNF,NPM1,HTR1A,NRAS,HOXB1,CAMK4,HNF4A,EGFR,IL3,DRD3,POU2F3,SSRP1,FOXB1,BDKRB1,FOXH1,GNRHR,HOXA13,IL5,GRIN2A,LIF,GPR44,CCR8,PITX3,SOX10,NKX3-2,IL10,SLC6A3,SSTR1,LEP,MC5R,BRS3,FOXN1,PLAU,HTR1B,RUNX2,GSX1,NEUROD2,PROP1,TARDBP,MSX1,INS2,DRD2,MESP1,GDF11,GHRHR,PAX9,GNAS,WNT3A
GO:0008284	positive regulation of cell proliferation	biological_process	1.905755212448377E-6	13	91	224	14467	NF1,PAX3,CHRNB2,GLI1,NODAL,FGF8,NPM1,EGFR,IL3,LIF,RUNX2,DRD2,GHRHR
GO:0032501	multicellular organismal process	biological_process	2.5825371974873734E-6	54	91	4218	14467	NANOS2,NFATC2,OLFR70,HOXB7,SYT1,FGF3,GPRIN1,ESR2,NF1,PAX3,NTRK2,MYOD1,LMX1B,CHRNB2,PKD1,GLI1,NODAL,FGF8,SIX3,GDNF,DSPP,HOXB1,CAMK4,EGFR,IL3,DRD3,POU2F3,FOXH1,HOXA13,GRIN2A,LIF,PITX3,SOX10,NKX3-2,IL10,SLC6A3,LEP,MMP14,FOXN1,RUNX2,GSX1,NEUROD2,PROP1,MSX1,DRD2,MESP1,GJA10,TGFA,GDF11,GHRHR,PAX9,GNAS,WNT3A,CFC1
GO:0065007	biological regulation	biological_process	3.5456292549531624E-6	70	91	6717	14467	SKP2,NANOS2,NFATC2,OLFR70,HOXB7,SYT1,GPRIN1,ESR2,NF1,PAX3,NTRK2,MYOD1,KCNJ6,LMX1B,CHRNB2,PKD1,GLI1,NODAL,CDK4,FGF8,SIX3,GDNF,NPM1,HTR1A,NRAS,HOXB1,CAMK4,HNF4A,EGFR,IL3,DRD3,POU2F3,SSRP1,FOXB1,BDKRB1,FOXH1,GNRHR,HOXA13,IL5,GRIN2A,LIF,GPR44,CCR8,PITX3,SOX10,NKX3-2,IL10,SLC6A3,SSTR1,LEP,MC5R,BRS3,CHRNG,FOXN1,PLAU,HTR1B,RUNX2,GSX1,NEUROD2,PROP1,TARDBP,MSX1,INS2,DRD2,MESP1,GDF11,GHRHR,PAX9,GNAS,WNT3A
GO:0048699	generation of neurons	biological_process	4.148090033228083E-6	17	91	456	14467	GPRIN1,ESR2,NF1,PAX3,NTRK2,LMX1B,CHRNB2,FGF8,GDNF,DRD3,LIF,PITX3,LEP,GSX1,NEUROD2,DRD2,WNT3A
GO:0048519	negative regulation of biological process	biological_process	5.008348225674421E-6	26	91	1131	14467	SKP2,GPRIN1,ESR2,NF1,PAX3,NODAL,FGF8,SIX3,GDNF,NPM1,IL3,DRD3,FOXH1,GRIN2A,LIF,NKX3-2,IL10,SLC6A3,LEP,HTR1B,RUNX2,PROP1,MSX1,INS2,DRD2,GDF11
GO:0021983	pituitary gland development	biological_process	6.748149231568971E-6	6	91	23	14467	GLI1,SLC6A3,GSX1,PROP1,DRD2,GHRHR
GO:0050789	regulation of biological process	biological_process	1.3058130136931787E-5	67	91	6376	14467	SKP2,NANOS2,NFATC2,OLFR70,HOXB7,GPRIN1,ESR2,NF1,PAX3,NTRK2,MYOD1,LMX1B,CHRNB2,PKD1,GLI1,NODAL,CDK4,FGF8,SIX3,GDNF,NPM1,HTR1A,NRAS,HOXB1,CAMK4,HNF4A,EGFR,IL3,DRD3,POU2F3,SSRP1,FOXB1,BDKRB1,FOXH1,GNRHR,HOXA13,IL5,GRIN2A,LIF,GPR44,CCR8,PITX3,SOX10,NKX3-2,IL10,SLC6A3,SSTR1,LEP,MC5R,BRS3,FOXN1,PLAU,HTR1B,RUNX2,GSX1,NEUROD2,PROP1,TARDBP,MSX1,INS2,DRD2,MESP1,GDF11,GHRHR,PAX9,GNAS,WNT3A
GO:0010467	gene expression	biological_process	1.337246951452511E-5	42	91	2850	14467	SKP2,NANOS2,NFATC2,HOXB7,GPRIN1,ESR2,RBMXRT,PAX3,MYOD1,LMX1B,GLI1,NODAL,FGF8,SIX3,NPM1,HOXB1,HNF4A,IL3,DRD3,POU2F3,SSRP1,FOXB1,FOXH1,HOXA13,LIF,PITX3,SOX10,NKX3-2,IL10,MMP14,FOXN1,SYNCRIP,RUNX2,GSX1,NEUROD2,PROP1,TARDBP,MSX1,INS2,DRD2,MESP1,PAX9
GO:0008542	visual learning	biological_process	1.9392366649987142E-5	6	91	27	14467	GPRIN1,NF1,CHRNB2,DRD3,GRIN2A,DRD2
GO:0045165	cell fate commitment	biological_process	2.3896833513764875E-5	10	91	140	14467	FGF3,PAX3,MYOD1,NODAL,FGF8,SIX3,GDNF,RUNX2,GSX1,WNT3A
GO:0007632	visual behavior	biological_process	2.4556966482495546E-5	6	91	28	14467	GPRIN1,NF1,CHRNB2,DRD3,GRIN2A,DRD2
GO:0048598	embryonic morphogenesis	biological_process	3.353159704885763E-5	14	91	339	14467	HOXB7,PAX3,LMX1B,GLI1,NODAL,FGF8,HOXB1,HOXA13,NKX3-2,MSX1,MESP1,GNAS,WNT3A,CFC1
GO:0007612	learning	biological_process	5.9681787606510406E-5	7	91	54	14467	GPRIN1,NF1,CHRNB2,DRD3,GRIN2A,NEUROD2,DRD2
GO:0030817	regulation of cAMP biosynthetic process	biological_process	5.9681787606510406E-5	7	91	54	14467	NF1,DRD3,GPR44,HTR1B,DRD2,GHRHR,GNAS
GO:0009790	embryonic development	biological_process	7.577299277689007E-5	18	91	626	14467	HOXB7,NF1,PAX3,LMX1B,PKD1,GLI1,NODAL,FGF8,HOXB1,FOXH1,HOXA13,SOX10,NKX3-2,MSX1,MESP1,GNAS,WNT3A,CFC1
GO:0030814	regulation of cAMP metabolic process	biological_process	7.736304089057536E-5	7	91	56	14467	NF1,DRD3,GPR44,HTR1B,DRD2,GHRHR,GNAS
GO:0048523	negative regulation of cellular process	biological_process	8.198983911219705E-5	23	91	1027	14467	SKP2,GPRIN1,ESR2,NF1,PAX3,NODAL,FGF8,SIX3,GDNF,NPM1,IL3,DRD3,FOXH1,LIF,NKX3-2,IL10,HTR1B,RUNX2,PROP1,MSX1,INS2,DRD2,GDF11
GO:0030808	regulation of nucleotide biosynthetic process	biological_process	9.928296198825623E-5	7	91	58	14467	NF1,DRD3,GPR44,HTR1B,DRD2,GHRHR,GNAS
GO:0030802	regulation of cyclic nucleotide biosynthetic process	biological_process	9.928296198825623E-5	7	91	58	14467	NF1,DRD3,GPR44,HTR1B,DRD2,GHRHR,GNAS
GO:0006171	cAMP biosynthetic process	biological_process	1.1207602937948869E-4	7	91	59	14467	NF1,DRD3,GPR44,HTR1B,DRD2,GHRHR,GNAS
GO:0009058	biosynthetic process	biological_process	1.3128118550767968E-4	44	91	3324	14467	NANOS2,NFATC2,HOXB7,GPRIN1,ESR2,NF1,PAX3,MYOD1,LMX1B,GLI1,NODAL,SIX3,NPM1,HOXB1,HNF4A,DRD3,POU2F3,SSRP1,FOXB1,FOXH1,HOXA13,LIF,GPR44,PITX3,SOX10,NKX3-2,IL10,SLC6A3,TYR,LEP,FOXN1,HTR1B,RUNX2,GSX1,NEUROD2,PROP1,TARDBP,MSX1,INS2,DRD2,MESP1,GHRHR,PAX9,GNAS
GO:0030799	regulation of cyclic nucleotide metabolic process	biological_process	1.4187407442476413E-4	7	91	61	14467	NF1,DRD3,GPR44,HTR1B,DRD2,GHRHR,GNAS
GO:0035270	endocrine system development	biological_process	1.5911881927386682E-4	7	91	62	14467	NF1,GLI1,SLC6A3,GSX1,PROP1,DRD2,GHRHR
GO:0006140	regulation of nucleotide metabolic process	biological_process	1.5911881927386682E-4	7	91	62	14467	NF1,DRD3,GPR44,HTR1B,DRD2,GHRHR,GNAS
GO:0051252	regulation of RNA metabolic process	biological_process	1.599698015264315E-4	32	91	1943	14467	NFATC2,HOXB7,GPRIN1,ESR2,PAX3,MYOD1,LMX1B,GLI1,NODAL,SIX3,NPM1,HOXB1,HNF4A,POU2F3,SSRP1,FOXB1,FOXH1,HOXA13,LIF,PITX3,SOX10,NKX3-2,FOXN1,RUNX2,GSX1,NEUROD2,PROP1,TARDBP,MSX1,INS2,MESP1,PAX9
GO:0045595	regulation of cell differentiation	biological_process	1.6706112488815614E-4	13	91	326	14467	GPRIN1,NF1,CHRNB2,NODAL,IL3,DRD3,LIF,LEP,RUNX2,DRD2,GDF11,GNAS,WNT3A
GO:0046058	cAMP metabolic process	biological_process	1.9895660678892176E-4	7	91	64	14467	NF1,DRD3,GPR44,HTR1B,DRD2,GHRHR,GNAS
GO:0042221	response to chemical stimulus	biological_process	2.8612772886887314E-4	18	91	684	14467	NANOS2,GPRIN1,NF1,CHRNB2,DRD3,BDKRB1,GRIN2A,GPR44,CCR8,SLC6A3,LEP,PLAU,HTR1B,MSX1,INS2,DRD2,GHRHR,GNAS
GO:0006139	nucleobase, nucleoside, nucleotide and nucleic acid metabolic process	biological_process	2.97197420479465E-4	41	91	3037	14467	NFATC2,HOXB7,GPRIN1,ESR2,RBMXRT,NF1,PAX3,MYOD1,LMX1B,GLI1,NODAL,SIX3,NPM1,HOXB1,HNF4A,DRD3,POU2F3,SSRP1,FOXB1,FOXH1,HOXA13,LIF,GPR44,PITX3,SOX10,NKX3-2,FOXN1,SYNCRIP,HTR1B,RUNX2,GSX1,NEUROD2,PROP1,TARDBP,MSX1,INS2,DRD2,MESP1,GHRHR,PAX9,GNAS
GO:0010556	regulation of macromolecule biosynthetic process	biological_process	3.8457865053429646E-4	33	91	2127	14467	NANOS2,NFATC2,HOXB7,GPRIN1,ESR2,PAX3,MYOD1,LMX1B,GLI1,NODAL,SIX3,HOXB1,HNF4A,POU2F3,SSRP1,FOXB1,FOXH1,HOXA13,LIF,PITX3,SOX10,NKX3-2,IL10,FOXN1,RUNX2,GSX1,NEUROD2,PROP1,TARDBP,MSX1,INS2,MESP1,PAX9
GO:0009190	cyclic nucleotide biosynthetic process	biological_process	4.5297019298606037E-4	7	91	72	14467	NF1,DRD3,GPR44,HTR1B,DRD2,GHRHR,GNAS
GO:0006355	regulation of transcription, DNA-dependent	biological_process	4.815702151856194E-4	31	91	1929	14467	NFATC2,HOXB7,GPRIN1,ESR2,PAX3,MYOD1,LMX1B,GLI1,NODAL,SIX3,HOXB1,HNF4A,POU2F3,SSRP1,FOXB1,FOXH1,HOXA13,LIF,PITX3,SOX10,NKX3-2,FOXN1,RUNX2,GSX1,NEUROD2,PROP1,TARDBP,MSX1,INS2,MESP1,PAX9
GO:0051239	regulation of multicellular organismal process	biological_process	5.282248195518056E-4	17	91	636	14467	GPRIN1,NF1,MYOD1,CHRNB2,GLI1,NODAL,IL3,DRD3,GRIN2A,LIF,IL10,SLC6A3,LEP,RUNX2,DRD2,GHRHR,GNAS
GO:0050896	response to stimulus	biological_process	5.531408051601927E-4	33	91	2160	14467	CD180,NANOS2,GPRIN1,NF1,NTRK2,MYOD1,CHRNB2,PKD1,NPM1,IL3,DRD3,POU2F3,SSRP1,BDKRB1,IL5,GRIN2A,LIF,GPR44,CCR8,PITX3,IL10,SLC6A3,LEP,IFNA11,PLAU,HTR1B,NEUROD2,MSX1,INS2,DRD2,GJA10,GHRHR,GNAS
GO:0006351	transcription, DNA-dependent	biological_process	5.727988217739785E-4	31	91	1944	14467	NFATC2,HOXB7,GPRIN1,ESR2,PAX3,MYOD1,LMX1B,GLI1,NODAL,SIX3,HOXB1,HNF4A,POU2F3,SSRP1,FOXB1,FOXH1,HOXA13,LIF,PITX3,SOX10,NKX3-2,FOXN1,RUNX2,GSX1,NEUROD2,PROP1,TARDBP,MSX1,INS2,MESP1,PAX9
GO:0043279	response to alkaloid	biological_process	5.892814735220885E-4	5	91	25	14467	GPRIN1,CHRNB2,DRD3,SLC6A3,DRD2
GO:0032774	RNA biosynthetic process	biological_process	5.997226408324628E-4	31	91	1948	14467	NFATC2,HOXB7,GPRIN1,ESR2,PAX3,MYOD1,LMX1B,GLI1,NODAL,SIX3,HOXB1,HNF4A,POU2F3,SSRP1,FOXB1,FOXH1,HOXA13,LIF,PITX3,SOX10,NKX3-2,FOXN1,RUNX2,GSX1,NEUROD2,PROP1,TARDBP,MSX1,INS2,MESP1,PAX9
GO:0044249	cellular biosynthetic process	biological_process	7.357847116724245E-4	42	91	3262	14467	NANOS2,NFATC2,HOXB7,GPRIN1,ESR2,NF1,PAX3,MYOD1,LMX1B,GLI1,NODAL,SIX3,NPM1,HOXB1,HNF4A,DRD3,POU2F3,SSRP1,FOXB1,FOXH1,HOXA13,LIF,GPR44,PITX3,SOX10,NKX3-2,SLC6A3,LEP,FOXN1,HTR1B,RUNX2,GSX1,NEUROD2,PROP1,TARDBP,MSX1,INS2,DRD2,MESP1,GHRHR,PAX9,GNAS
GO:0045761	regulation of adenylate cyclase activity	biological_process	8.199039409423149E-4	6	91	49	14467	NF1,DRD3,GPR44,DRD2,GHRHR,GNAS
GO:0007611	learning or memory	biological_process	8.601573599119244E-4	7	91	79	14467	GPRIN1,NF1,CHRNB2,DRD3,GRIN2A,NEUROD2,DRD2
GO:0007610	behavior	biological_process	8.816143116286689E-4	13	91	377	14467	GPRIN1,NF1,NTRK2,CHRNB2,DRD3,GRIN2A,GPR44,CCR8,PITX3,SLC6A3,LEP,NEUROD2,DRD2
GO:0051093	negative regulation of developmental process	biological_process	8.816143116286689E-4	13	91	377	14467	SKP2,GPRIN1,NF1,NODAL,FGF8,GDNF,IL3,DRD3,LIF,NKX3-2,PROP1,MSX1,GDF11
GO:0042220	response to cocaine	biological_process	9.698204763805927E-4	4	91	12	14467	CHRNB2,DRD3,SLC6A3,DRD2
GO:0014073	response to tropane	biological_process	9.698204763805927E-4	4	91	12	14467	CHRNB2,DRD3,SLC6A3,DRD2
GO:0051339	regulation of lyase activity	biological_process	0.001045345681518212	6	91	51	14467	NF1,DRD3,GPR44,DRD2,GHRHR,GNAS
GO:0031279	regulation of cyclase activity	biological_process	0.001045345681518212	6	91	51	14467	NF1,DRD3,GPR44,DRD2,GHRHR,GNAS
GO:0014070	response to organic cyclic substance	biological_process	0.0010739576985001485	5	91	28	14467	GPRIN1,CHRNB2,DRD3,SLC6A3,DRD2
GO:0045449	regulation of transcription	biological_process	0.00118821688863346	31	91	2009	14467	NFATC2,HOXB7,GPRIN1,ESR2,PAX3,MYOD1,LMX1B,GLI1,NODAL,SIX3,HOXB1,HNF4A,POU2F3,SSRP1,FOXB1,FOXH1,HOXA13,LIF,PITX3,SOX10,NKX3-2,FOXN1,RUNX2,GSX1,NEUROD2,PROP1,TARDBP,MSX1,INS2,MESP1,PAX9
GO:0009888	tissue development	biological_process	0.001205302865865977	16	91	598	14467	NF1,PAX3,MYOD1,PKD1,NODAL,FGF8,GDNF,POU2F3,FOXH1,LIF,RUNX2,MESP1,PAX9,GNAS,WNT3A,CFC1
GO:0009187	cyclic nucleotide metabolic process	biological_process	0.0013102591644398073	7	91	84	14467	NF1,DRD3,GPR44,HTR1B,DRD2,GHRHR,GNAS
GO:0040011	locomotion	biological_process	0.001328877167770629	13	91	391	14467	ESR2,NF1,PAX3,LMX1B,NODAL,GDNF,GRIN2A,GPR44,CCR8,MMP14,PLAU,DRD2,MESP1
GO:0015872	dopamine transport	biological_process	0.0013941183202249665	4	91	13	14467	CHRNB2,DRD3,SLC6A3,DRD2
GO:0016070	RNA metabolic process	biological_process	0.0014232903346611037	34	91	2364	14467	NFATC2,HOXB7,GPRIN1,ESR2,RBMXRT,PAX3,MYOD1,LMX1B,GLI1,NODAL,SIX3,NPM1,HOXB1,HNF4A,POU2F3,SSRP1,FOXB1,FOXH1,HOXA13,LIF,PITX3,SOX10,NKX3-2,FOXN1,SYNCRIP,RUNX2,GSX1,NEUROD2,PROP1,TARDBP,MSX1,INS2,MESP1,PAX9
GO:0009416	response to light stimulus	biological_process	0.0016647721439064316	7	91	87	14467	GPRIN1,NF1,CHRNB2,DRD3,GRIN2A,DRD2,GJA10
GO:0045471	response to ethanol	biological_process	0.0019423854614555101	4	91	14	14467	CHRNB2,DRD3,GRIN2A,DRD2
GO:0001975	response to amphetamine	biological_process	0.0019423854614555101	4	91	14	14467	GPRIN1,DRD3,GRIN2A,DRD2
GO:0010646	regulation of cell communication	biological_process	0.0021855244379136362	15	91	550	14467	GPRIN1,NF1,CHRNB2,SIX3,NPM1,IL3,DRD3,HOXA13,GRIN2A,LIF,GPR44,LEP,RUNX2,DRD2,GHRHR
GO:0006350	transcription	biological_process	0.002213503705863156	31	91	2067	14467	NFATC2,HOXB7,GPRIN1,ESR2,PAX3,MYOD1,LMX1B,GLI1,NODAL,SIX3,HOXB1,HNF4A,POU2F3,SSRP1,FOXB1,FOXH1,HOXA13,LIF,PITX3,SOX10,NKX3-2,FOXN1,RUNX2,GSX1,NEUROD2,PROP1,TARDBP,MSX1,INS2,MESP1,PAX9
GO:0030182	neuron differentiation	biological_process	0.0023185116519553847	13	91	411	14467	GPRIN1,PAX3,NTRK2,LMX1B,CHRNB2,GDNF,LIF,PITX3,LEP,GSX1,NEUROD2,DRD2,WNT3A
GO:0009605	response to external stimulus	biological_process	0.002672326500788753	15	91	559	14467	CD180,NANOS2,GPRIN1,NF1,MYOD1,PKD1,DRD3,POU2F3,GRIN2A,GPR44,CCR8,SLC6A3,LEP,DRD2,GJA10
GO:0051046	regulation of secretion	biological_process	0.0028142030182162847	7	91	94	14467	NF1,CHRNB2,DRD3,LIF,LEP,DRD2,GHRHR
GO:0007270	nerve-nerve synaptic transmission	biological_process	0.002951547470347688	5	91	34	14467	GPRIN1,NF1,CHRNB2,CAMK4,DRD2
GO:0007167	enzyme linked receptor protein signaling pathway	biological_process	0.003044720969179599	11	91	293	14467	NTRK2,NODAL,FGF8,GDNF,EGFR,FOXH1,HOXA13,RUNX2,MSX1,INS2,GHRHR
GO:0001964	startle response	biological_process	0.0034977530902278414	4	91	16	14467	GPRIN1,GRIN2A,SLC6A3,DRD2
GO:0021537	telencephalon development	biological_process	0.0037124559773339936	6	91	63	14467	GPRIN1,NF1,FGF8,SIX3,DRD2,WNT3A
GO:0048666	neuron development	biological_process	0.0038257833446790194	11	91	300	14467	GPRIN1,NTRK2,LMX1B,CHRNB2,GDNF,LIF,PITX3,LEP,NEUROD2,DRD2,WNT3A
GO:0007154	cell communication	biological_process	0.004261748822664207	44	91	3737	14467	OLFR70,SYT1,FGF3,GPRIN1,NF1,NTRK2,CHRNB2,PKD1,GLI1,NODAL,CDK4,FGF8,SIX3,GDNF,NPM1,HTR1A,NRAS,CAMK4,EGFR,IL3,DRD3,BDKRB1,FOXH1,GNRHR,HOXA13,GRIN2A,LIF,GPR44,CCR8,SSTR1,LEP,MC5R,BRS3,HTR1B,RUNX2,PROP1,MSX1,INS2,DRD2,MESP1,GJA10,GHRHR,GNAS,WNT3A
GO:0051937	catecholamine transport	biological_process	0.004552011914131904	4	91	17	14467	CHRNB2,DRD3,SLC6A3,DRD2
GO:0051094	positive regulation of developmental process	biological_process	0.004665142190417239	12	91	370	14467	GPRIN1,NF1,MYOD1,IL3,HOXA13,GRIN2A,LIF,IL10,LEP,RUNX2,DRD2,GNAS
GO:0009952	anterior/posterior pattern formation	biological_process	0.004914837023655381	8	91	145	14467	HOXB7,NODAL,SIX3,HOXB1,FOXH1,GDF11,WNT3A,CFC1
GO:0043009	chordate embryonic development	biological_process	0.005069054158362431	12	91	373	14467	HOXB7,NF1,PAX3,PKD1,NODAL,FGF8,HOXB1,SOX10,NKX3-2,MSX1,GNAS,WNT3A
GO:0009792	embryonic development ending in birth or egg hatching	biological_process	0.005503527032178611	12	91	376	14467	HOXB7,NF1,PAX3,PKD1,NODAL,FGF8,HOXB1,SOX10,NKX3-2,MSX1,GNAS,WNT3A
GO:0008306	associative learning	biological_process	0.00582447573664321	4	91	18	14467	GPRIN1,CHRNB2,NEUROD2,DRD2
GO:0048645	organ formation	biological_process	0.00582447573664321	4	91	18	14467	FGF3,FGF8,GDNF,NKX3-2
GO:0014072	response to isoquinoline alkaloid	biological_process	0.006602616737278063	3	91	6	14467	GPRIN1,DRD3,DRD2
GO:0048853	forebrain morphogenesis	biological_process	0.006602616737278063	3	91	6	14467	NF1,FGF8,PROP1
GO:0043278	response to morphine	biological_process	0.006602616737278063	3	91	6	14467	GPRIN1,DRD3,DRD2
GO:0010243	response to organic nitrogen	biological_process	0.007342238246260232	4	91	19	14467	GPRIN1,DRD3,GRIN2A,DRD2
GO:0014075	response to amine stimulus	biological_process	0.007342238246260232	4	91	19	14467	GPRIN1,DRD3,GRIN2A,DRD2
GO:0010033	response to organic substance	biological_process	0.007516305871058421	6	91	71	14467	GPRIN1,CHRNB2,DRD3,GRIN2A,SLC6A3,DRD2
GO:0007507	heart development	biological_process	0.008027107273812674	9	91	206	14467	NF1,PAX3,PKD1,NODAL,FGF8,FOXH1,MSX1,MESP1,WNT3A
GO:0016477	cell migration	biological_process	0.00813969422995234	10	91	263	14467	ESR2,NF1,PAX3,LMX1B,NODAL,GDNF,MMP14,PLAU,DRD2,MESP1
GO:0007368	determination of left/right symmetry	biological_process	0.008672686209191238	5	91	42	14467	NODAL,FGF8,FOXH1,NKX3-2,WNT3A
GO:0042981	regulation of apoptosis	biological_process	0.008755268753526082	13	91	464	14467	SKP2,GPRIN1,NF1,FGF8,GDNF,IL3,HOXA13,GRIN2A,NKX3-2,IL10,PROP1,MSX1,INS2
GO:0003001	generation of a signal involved in cell-cell signaling	biological_process	0.00908927452223263	7	91	112	14467	SYT1,NF1,NTRK2,LIF,LEP,DRD2,GHRHR
GO:0042417	dopamine metabolic process	biological_process	0.009133728247522687	4	91	20	14467	CHRNB2,GRIN2A,SLC6A3,DRD2
GO:0015844	monoamine transport	biological_process	0.009133728247522687	4	91	20	14467	CHRNB2,DRD3,SLC6A3,DRD2
GO:0045639	positive regulation of myeloid cell differentiation	biological_process	0.009133728247522687	4	91	20	14467	IL3,LIF,LEP,GNAS
GO:0031128	developmental induction	biological_process	0.009133728247522687	4	91	20	14467	FGF3,FGF8,SIX3,GDNF
GO:0045168	cell-cell signaling involved in cell fate specification	biological_process	0.009133728247522687	4	91	20	14467	FGF3,FGF8,SIX3,GDNF
GO:0009799	determination of symmetry	biological_process	0.009765351907787614	5	91	43	14467	NODAL,FGF8,FOXH1,NKX3-2,WNT3A
GO:0009855	determination of bilateral symmetry	biological_process	0.009765351907787614	5	91	43	14467	NODAL,FGF8,FOXH1,NKX3-2,WNT3A
GO:0009314	response to radiation	biological_process	0.010218993008784243	7	91	114	14467	GPRIN1,NF1,CHRNB2,DRD3,GRIN2A,DRD2,GJA10
GO:0043067	regulation of programmed cell death	biological_process	0.010289700028188787	13	91	471	14467	SKP2,GPRIN1,NF1,FGF8,GDNF,IL3,HOXA13,GRIN2A,NKX3-2,IL10,PROP1,MSX1,INS2
GO:0010941	regulation of cell death	biological_process	0.010769696591337183	13	91	473	14467	SKP2,GPRIN1,NF1,FGF8,GDNF,IL3,HOXA13,GRIN2A,NKX3-2,IL10,PROP1,MSX1,INS2
GO:0048646	anatomical structure formation involved in morphogenesis	biological_process	0.01097817831221976	11	91	335	14467	FGF3,NF1,PAX3,NODAL,FGF8,GDNF,HOXB1,NKX3-2,MESP1,TGFA,WNT3A
GO:0060134	prepulse inhibition	biological_process	0.011501894794517598	3	91	7	14467	GPRIN1,SLC6A3,DRD2
GO:0045637	regulation of myeloid cell differentiation	biological_process	0.012272354325467034	5	91	45	14467	NF1,IL3,LIF,LEP,GNAS
GO:0009719	response to endogenous stimulus	biological_process	0.013563103042322994	7	91	119	14467	GPRIN1,DRD3,GRIN2A,LEP,INS2,DRD2,GHRHR
GO:0007188	G-protein signaling, coupled to cAMP nucleotide second messenger	biological_process	0.013700986891286106	5	91	46	14467	DRD3,GPR44,DRD2,GHRHR,GNAS
GO:0007631	feeding behavior	biological_process	0.015256348616160978	5	91	47	14467	GPRIN1,NTRK2,CHRNB2,LEP,DRD2
GO:0014059	regulation of dopamine secretion	biological_process	0.0183191419546207	3	91	8	14467	CHRNB2,DRD3,DRD2
GO:0014046	dopamine secretion	biological_process	0.0183191419546207	3	91	8	14467	CHRNB2,DRD3,DRD2
GO:0007187	G-protein signaling, coupled to cyclic nucleotide second messenger	biological_process	0.01877879620598465	5	91	49	14467	DRD3,GPR44,DRD2,GHRHR,GNAS
GO:0032504	multicellular organism reproduction	biological_process	0.01998152594666554	6	91	84	14467	NANOS2,GPRIN1,NODAL,LIF,SLC6A3,GHRHR
GO:0048609	reproductive process in a multicellular organism	biological_process	0.01998152594666554	6	91	84	14467	NANOS2,GPRIN1,NODAL,LIF,SLC6A3,GHRHR
GO:0044238	primary metabolic process	biological_process	0.022194812596871127	59	91	6174	14467	SKP2,NANOS2,NFATC2,HOXB7,GPRIN1,ESR2,RBMXRT,NF1,PAX3,UBA2,NTRK2,MYOD1,KCNJ6,LMX1B,CHRNB2,GLI1,NODAL,CDK4,SIX3,NPM1,HOXB1,CAMK4,HNF4A,EGFR,IL3,DRD3,POU2F3,SSRP1,FOXB1,FOXH1,CCT5,HOXA13,IL5,GRIN2A,LIF,GPR44,PITX3,SOX10,NKX3-2,SLC6A3,TYR,LEP,MMP14,FOXN1,SYNCRIP,PLAU,HTR1B,RUNX2,GSX1,NEUROD2,PROP1,TARDBP,MSX1,INS2,DRD2,MESP1,GHRHR,PAX9,GNAS
GO:0007626	locomotory behavior	biological_process	0.022372781231107346	9	91	234	14467	GPRIN1,CHRNB2,DRD3,GRIN2A,GPR44,CCR8,PITX3,SLC6A3,DRD2
GO:0007166	cell surface receptor linked signal transduction	biological_process	0.024478424241287718	32	91	2436	14467	OLFR70,GPRIN1,NTRK2,PKD1,GLI1,NODAL,FGF8,SIX3,GDNF,HTR1A,EGFR,IL3,DRD3,BDKRB1,FOXH1,GNRHR,HOXA13,GPR44,CCR8,SSTR1,MC5R,BRS3,HTR1B,RUNX2,PROP1,MSX1,INS2,DRD2,MESP1,GHRHR,GNAS,WNT3A
GO:0019933	cAMP-mediated signaling	biological_process	0.02521714903579815	5	91	52	14467	DRD3,GPR44,DRD2,GHRHR,GNAS
GO:0050433	regulation of catecholamine secretion	biological_process	0.027353483558184958	3	91	9	14467	CHRNB2,DRD3,DRD2
GO:0048870	cell motility	biological_process	0.027953781613604557	10	91	303	14467	ESR2,NF1,PAX3,LMX1B,NODAL,GDNF,MMP14,PLAU,DRD2,MESP1
GO:0010926	anatomical structure formation	biological_process	0.028831662762623084	16	91	767	14467	FGF3,GPRIN1,NF1,PAX3,CHRNB2,NODAL,FGF8,GDNF,NPM1,HOXB1,CSE1L,NKX3-2,MESP1,GJA10,TGFA,WNT3A
GO:0046903	secretion	biological_process	0.03018173326962828	9	91	243	14467	SYT1,NF1,NTRK2,CHRNB2,DRD3,LIF,LEP,DRD2,GHRHR
GO:0002761	regulation of myeloid leukocyte differentiation	biological_process	0.031989492810809206	4	91	27	14467	NF1,IL3,LIF,GNAS
GO:0009892	negative regulation of metabolic process	biological_process	0.032079838047049516	12	91	448	14467	SKP2,PAX3,NODAL,SIX3,NPM1,IL3,FOXH1,GRIN2A,HTR1B,PROP1,MSX1,INS2
GO:0019935	cyclic-nucleotide-mediated signaling	biological_process	0.03325643402316964	5	91	55	14467	DRD3,GPR44,DRD2,GHRHR,GNAS
GO:0001666	response to hypoxia	biological_process	0.03714208199627604	4	91	28	14467	NANOS2,NF1,CHRNB2,PLAU
GO:0040007	growth	biological_process	0.04226510742160121	10	91	318	14467	MYOD1,LMX1B,NPM1,DRD3,SOX10,SLC6A3,LEP,DRD2,GDF11,GHRHR
GO:0070482	response to oxygen levels	biological_process	0.04287821020398899	4	91	29	14467	NANOS2,NF1,CHRNB2,PLAU
GO:0009628	response to abiotic stimulus	biological_process	0.04780004534011243	8	91	198	14467	GPRIN1,NF1,CHRNB2,PKD1,DRD3,GRIN2A,DRD2,GJA10
GO:0018958	phenol metabolic process	biological_process	0.04923764657765363	4	91	30	14467	CHRNB2,GRIN2A,SLC6A3,DRD2
GO:0006584	catecholamine metabolic process	biological_process	0.04923764657765363	4	91	30	14467	CHRNB2,GRIN2A,SLC6A3,DRD2
GO:0043170	macromolecule metabolic process	biological_process	0.0493257386505362	52	91	5234	14467	SKP2,NANOS2,NFATC2,HOXB7,GPRIN1,ESR2,RBMXRT,PAX3,UBA2,NTRK2,MYOD1,LMX1B,GLI1,NODAL,CDK4,FGF8,SIX3,NPM1,HOXB1,CAMK4,HNF4A,EGFR,IL3,DRD3,POU2F3,SSRP1,FOXB1,FOXH1,CCT5,HOXA13,IL5,GRIN2A,LIF,PITX3,SOX10,NKX3-2,IL10,MMP14,FOXN1,SYNCRIP,PLAU,RUNX2,GSX1,NEUROD2,PROP1,TARDBP,MSX1,INS2,DRD2,MESP1,GHRHR,PAX9
