# Supplementary material for: Tissue-Specific Functional Networks for Prioritizing Phenotype and Disease Genes
Source: PLoS Comput Biol. 2012 Sep 27;8(9):e1002694. doi: 10.1371/journal.pcbi.1002694 (PMC3459891; doi:10.1371/journal.pcbi.1002694)
Supplement: Dataset S3 — Functional enrichment of top 100 changed genes for each tissue-specific network. (ZIP) [file pcbi.1002694.s003.zip › enrichment_result/MA_0000170_global.txt]

GO:0048731	system development	biological_process	1.8253533550851854E-9	37	82	1922	14467	NANOS2,CALCR,FOXD3,HOXB7,ESR2,PAX3,WNT2B,FGF8,GDNF,HOXB1,EGFR,IL3,POU2F3,DRD3,FOXH1,TLX3,FSHB,GRIN2A,LIF,GCM1,NKX3-2,WNT10B,SLC6A3,LEP,GSX1,WNT1,AMBN,DRD2,CGA,GJA10,MYOG,GDF11,GHRHR,CSF3,WNT3A,CFC1,LMX1A
GO:0048856	anatomical structure development	biological_process	2.7112512421326096E-9	38	82	2056	14467	NANOS2,CALCR,FOXD3,HOXB7,ESR2,PAX3,WNT2B,FGF8,GDNF,HOXB1,EGFR,IL3,POU2F3,DRD3,FOXH1,TLX3,FSHB,GRIN2A,LIF,GCM1,NKX3-2,WNT10B,SLC6A3,LEP,EVX2,GSX1,WNT1,AMBN,DRD2,CGA,GJA10,MYOG,GDF11,GHRHR,CSF3,WNT3A,CFC1,LMX1A
GO:0007417	central nervous system development	biological_process	2.2038811303090993E-8	16	82	316	14467	ESR2,PAX3,FGF8,HOXB1,DRD3,TLX3,GCM1,SLC6A3,LEP,GSX1,WNT1,DRD2,GDF11,GHRHR,WNT3A,LMX1A
GO:0048513	organ development	biological_process	2.9840684525570465E-8	32	82	1574	14467	NANOS2,CALCR,FOXD3,HOXB7,ESR2,PAX3,WNT2B,FGF8,GDNF,HOXB1,EGFR,IL3,POU2F3,FOXH1,FSHB,LIF,NKX3-2,WNT10B,SLC6A3,LEP,GSX1,WNT1,AMBN,DRD2,CGA,MYOG,GDF11,GHRHR,CSF3,WNT3A,CFC1,LMX1A
GO:0007275	multicellular organismal development	biological_process	6.931615637747284E-8	39	82	2402	14467	NANOS2,CALCR,FOXD3,HOXB7,ESR2,PAX3,WNT2B,FGF8,GDNF,HOXB1,EGFR,IL3,POU2F3,DRD3,FOXH1,TLX3,FSHB,GRIN2A,LIF,GCM1,NKX3-2,WNT10B,SLC6A3,LEP,EVX2,NHLH1,GSX1,WNT1,AMBN,DRD2,CGA,GJA10,MYOG,GDF11,GHRHR,CSF3,WNT3A,CFC1,LMX1A
GO:0032502	developmental process	biological_process	2.7641651867126447E-6	40	82	2840	14467	NANOS2,CALCR,FOXD3,HOXB7,ESR2,PAX3,WNT2B,FGF8,GDNF,HOXB1,EGFR,IL3,POU2F3,DRD3,FOXH1,TLX3,FSHB,GRIN2A,LIF,GCM1,NKX3-2,IL10,WNT10B,SLC6A3,LEP,EVX2,NHLH1,GSX1,WNT1,AMBN,DRD2,CGA,GJA10,MYOG,GDF11,GHRHR,CSF3,WNT3A,CFC1,LMX1A
GO:0065007	biological regulation	biological_process	4.592777718592476E-6	64	82	6717	14467	HES2,RGR,IL17A,NANOS2,OLFR70,CALCR,FOXD3,CCR1L1,HOXB7,GPR33,ESR2,PAX3,KCNJ6,WNT2B,OLFR690,FGF8,GDNF,OLFR71,CACNA1E,HOXB1,EGFR,IL3,POU2F3,DRD3,FOXB1,GPR27,FOXH1,OLFR2,GNRHR,MC3R,TLX3,FSHR,IL5,GRIN2A,LIF,CCR8,GPR44,GCM1,NKX3-2,PPYR1,IL10,WNT10B,SLC6A3,SSTR1,CYP11B2,LEP,MC5R,CHRNG,BRS3,EVX2,OLFR1264,HTR1B,NHLH1,GSX1,WNT1,OLFR140,DRD2,CGA,MYOG,GDF11,GHRHR,WNT3A,OLFR544,LMX1A
GO:0032501	multicellular organismal process	biological_process	7.917979617942563E-6	49	82	4218	14467	RGR,NANOS2,OLFR70,CALCR,FOXD3,HOXB7,ESR2,PAX3,WNT2B,OLFR690,FGF8,GDNF,OLFR71,HOXB1,EGFR,IL3,POU2F3,DRD3,FOXH1,OLFR2,TLX3,FSHB,GRIN2A,LIF,GCM1,NKX3-2,IL10,WNT10B,SLC6A3,CYP11B2,LEP,EVX2,OLFR1264,NHLH1,GSX1,WNT1,OLFR140,AMBN,DRD2,CGA,GJA10,MYOG,GDF11,GHRHR,CSF3,WNT3A,OLFR544,CFC1,LMX1A
GO:0007399	nervous system development	biological_process	9.100164925151396E-6	20	82	779	14467	ESR2,PAX3,FGF8,GDNF,HOXB1,DRD3,TLX3,GRIN2A,LIF,GCM1,SLC6A3,LEP,GSX1,WNT1,DRD2,GJA10,GDF11,GHRHR,WNT3A,LMX1A
GO:0050794	regulation of cellular process	biological_process	5.221399758484458E-5	59	82	6122	14467	HES2,RGR,IL17A,NANOS2,OLFR70,CALCR,FOXD3,CCR1L1,HOXB7,GPR33,ESR2,PAX3,WNT2B,OLFR690,FGF8,GDNF,OLFR71,HOXB1,EGFR,IL3,POU2F3,DRD3,FOXB1,GPR27,FOXH1,OLFR2,GNRHR,MC3R,TLX3,FSHR,IL5,GRIN2A,LIF,CCR8,GPR44,GCM1,NKX3-2,PPYR1,IL10,WNT10B,SLC6A3,SSTR1,LEP,MC5R,BRS3,EVX2,OLFR1264,HTR1B,NHLH1,GSX1,WNT1,OLFR140,DRD2,MYOG,GDF11,GHRHR,WNT3A,OLFR544,LMX1A
GO:0048869	cellular developmental process	biological_process	6.764093629935852E-5	27	82	1568	14467	NANOS2,CALCR,FOXD3,HOXB7,ESR2,PAX3,FGF8,GDNF,EGFR,IL3,POU2F3,DRD3,TLX3,GRIN2A,LIF,GCM1,LEP,NHLH1,GSX1,WNT1,DRD2,MYOG,GDF11,GHRHR,CSF3,WNT3A,LMX1A
GO:0022008	neurogenesis	biological_process	8.380115897712237E-5	15	82	486	14467	ESR2,PAX3,FGF8,GDNF,DRD3,TLX3,GRIN2A,LIF,GCM1,LEP,GSX1,WNT1,DRD2,WNT3A,LMX1A
GO:0050789	regulation of biological process	biological_process	8.590464112288024E-5	60	82	6376	14467	HES2,RGR,IL17A,NANOS2,OLFR70,CALCR,FOXD3,CCR1L1,HOXB7,GPR33,ESR2,PAX3,WNT2B,OLFR690,FGF8,GDNF,OLFR71,HOXB1,EGFR,IL3,POU2F3,DRD3,FOXB1,GPR27,FOXH1,OLFR2,GNRHR,MC3R,TLX3,FSHR,IL5,GRIN2A,LIF,CCR8,GPR44,GCM1,NKX3-2,PPYR1,IL10,WNT10B,SLC6A3,SSTR1,LEP,MC5R,BRS3,EVX2,OLFR1264,HTR1B,NHLH1,GSX1,WNT1,OLFR140,DRD2,CGA,MYOG,GDF11,GHRHR,WNT3A,OLFR544,LMX1A
GO:0030154	cell differentiation	biological_process	1.068713341476409E-4	26	82	1495	14467	NANOS2,CALCR,FOXD3,HOXB7,ESR2,PAX3,FGF8,GDNF,IL3,POU2F3,DRD3,TLX3,GRIN2A,LIF,GCM1,LEP,NHLH1,GSX1,WNT1,DRD2,MYOG,GDF11,GHRHR,CSF3,WNT3A,LMX1A
GO:0007166	cell surface receptor linked signal transduction	biological_process	1.2080233400171576E-4	34	82	2436	14467	RGR,OLFR70,CALCR,CCR1L1,GPR33,WNT2B,OLFR690,FGF8,GDNF,OLFR71,EGFR,IL3,DRD3,GPR27,FOXH1,OLFR2,GNRHR,MC3R,FSHR,CCR8,GPR44,PPYR1,WNT10B,SSTR1,MC5R,BRS3,OLFR1264,HTR1B,WNT1,OLFR140,DRD2,GHRHR,WNT3A,OLFR544
GO:0021984	adenohypophysis development	biological_process	1.2471494084349995E-4	4	82	9	14467	SLC6A3,GSX1,DRD2,GHRHR
GO:0048468	cell development	biological_process	1.5477030493830346E-4	18	82	748	14467	ESR2,PAX3,FGF8,GDNF,DRD3,TLX3,GRIN2A,LIF,GCM1,LEP,GSX1,WNT1,DRD2,MYOG,GDF11,GHRHR,WNT3A,LMX1A
GO:0048732	gland development	biological_process	1.6429242318171975E-4	8	82	107	14467	FGF8,EGFR,SLC6A3,GSX1,DRD2,CGA,GHRHR,WNT3A
GO:0019222	regulation of metabolic process	biological_process	2.9342327269164E-4	34	82	2525	14467	HES2,IL17A,NANOS2,CALCR,FOXD3,HOXB7,ESR2,PAX3,FGF8,HOXB1,EGFR,IL3,POU2F3,DRD3,FOXB1,FOXH1,TLX3,IL5,GRIN2A,LIF,GPR44,GCM1,NKX3-2,IL10,SLC6A3,LEP,EVX2,HTR1B,NHLH1,GSX1,DRD2,MYOG,GHRHR,LMX1A
GO:0007267	cell-cell signaling	biological_process	5.292171882969739E-4	12	82	344	14467	WNT2B,FGF8,GDNF,GRIN2A,LIF,WNT10B,LEP,WNT1,DRD2,CGA,GHRHR,WNT3A
GO:0030817	regulation of cAMP biosynthetic process	biological_process	6.04046116758957E-4	6	82	54	14467	CALCR,DRD3,GPR44,HTR1B,DRD2,GHRHR
GO:0030814	regulation of cAMP metabolic process	biological_process	7.525581232176354E-4	6	82	56	14467	CALCR,DRD3,GPR44,HTR1B,DRD2,GHRHR
GO:0021536	diencephalon development	biological_process	8.257038642542036E-4	5	82	31	14467	SLC6A3,GSX1,WNT1,DRD2,GHRHR
GO:0048519	negative regulation of biological process	biological_process	9.03770285051508E-4	21	82	1131	14467	CALCR,FOXD3,ESR2,PAX3,FGF8,GDNF,IL3,DRD3,FOXH1,TLX3,GRIN2A,LIF,NKX3-2,IL10,SLC6A3,LEP,HTR1B,DRD2,CGA,GDF11,LMX1A
GO:0030808	regulation of nucleotide biosynthetic process	biological_process	9.297260565446966E-4	6	82	58	14467	CALCR,DRD3,GPR44,HTR1B,DRD2,GHRHR
GO:0030802	regulation of cyclic nucleotide biosynthetic process	biological_process	9.297260565446966E-4	6	82	58	14467	CALCR,DRD3,GPR44,HTR1B,DRD2,GHRHR
GO:0080090	regulation of primary metabolic process	biological_process	0.0010106657536977297	32	82	2399	14467	HES2,IL17A,NANOS2,CALCR,FOXD3,HOXB7,ESR2,PAX3,HOXB1,EGFR,IL3,POU2F3,DRD3,FOXB1,FOXH1,TLX3,IL5,GRIN2A,LIF,GPR44,GCM1,NKX3-2,SLC6A3,LEP,EVX2,HTR1B,NHLH1,GSX1,DRD2,MYOG,GHRHR,LMX1A
GO:0006171	cAMP biosynthetic process	biological_process	0.0010303246083755335	6	82	59	14467	CALCR,DRD3,GPR44,HTR1B,DRD2,GHRHR
GO:0007420	brain development	biological_process	0.0012518444165826037	10	82	245	14467	ESR2,FGF8,HOXB1,SLC6A3,GSX1,WNT1,DRD2,GHRHR,WNT3A,LMX1A
GO:0030799	regulation of cyclic nucleotide metabolic process	biological_process	0.001258301737849895	6	82	61	14467	CALCR,DRD3,GPR44,HTR1B,DRD2,GHRHR
GO:0045165	cell fate commitment	biological_process	0.001294661834984418	8	82	140	14467	PAX3,FGF8,GDNF,TLX3,GCM1,GSX1,WNT1,WNT3A
GO:0006140	regulation of nucleotide metabolic process	biological_process	0.0013868567959779894	6	82	62	14467	CALCR,DRD3,GPR44,HTR1B,DRD2,GHRHR
GO:0048699	generation of neurons	biological_process	0.0016574314186000325	13	82	456	14467	ESR2,PAX3,FGF8,GDNF,DRD3,TLX3,LIF,LEP,GSX1,WNT1,DRD2,WNT3A,LMX1A
GO:0046058	cAMP metabolic process	biological_process	0.0016762386380180453	6	82	64	14467	CALCR,DRD3,GPR44,HTR1B,DRD2,GHRHR
GO:0030900	forebrain development	biological_process	0.00217798538086765	8	82	150	14467	FGF8,SLC6A3,GSX1,WNT1,DRD2,GHRHR,WNT3A,LMX1A
GO:0003002	regionalization	biological_process	0.0025439485129771884	9	82	206	14467	HOXB7,FGF8,GDNF,HOXB1,FOXH1,WNT1,GDF11,WNT3A,CFC1
GO:0031323	regulation of cellular metabolic process	biological_process	0.003199866920331805	31	82	2396	14467	HES2,IL17A,NANOS2,CALCR,FOXD3,HOXB7,ESR2,PAX3,HOXB1,EGFR,IL3,POU2F3,DRD3,FOXB1,FOXH1,TLX3,IL5,LIF,GPR44,GCM1,NKX3-2,SLC6A3,LEP,EVX2,HTR1B,NHLH1,GSX1,DRD2,MYOG,GHRHR,LMX1A
GO:0007389	pattern specification process	biological_process	0.003207764630495494	10	82	272	14467	HOXB7,FGF8,GDNF,HOXB1,FOXH1,NKX3-2,WNT1,GDF11,WNT3A,CFC1
GO:0009190	cyclic nucleotide biosynthetic process	biological_process	0.0033694699748786027	6	82	72	14467	CALCR,DRD3,GPR44,HTR1B,DRD2,GHRHR
GO:0048522	positive regulation of cellular process	biological_process	0.0037998087886397143	19	82	1031	14467	IL17A,PAX3,FGF8,HOXB1,EGFR,IL3,POU2F3,DRD3,FOXH1,IL5,GRIN2A,LIF,GPR44,IL10,LEP,GSX1,DRD2,MYOG,GHRHR
GO:0007223	Wnt receptor signaling pathway, calcium modulating pathway	biological_process	0.004573109654575202	4	82	20	14467	WNT2B,WNT10B,WNT1,WNT3A
GO:0007188	G-protein signaling, coupled to cAMP nucleotide second messenger	biological_process	0.006232491222637556	5	82	46	14467	CALCR,DRD3,GPR44,DRD2,GHRHR
GO:0048518	positive regulation of biological process	biological_process	0.006393239483736978	20	82	1172	14467	IL17A,PAX3,FGF8,HOXB1,EGFR,IL3,POU2F3,DRD3,FOXH1,IL5,GRIN2A,LIF,GPR44,IL10,SLC6A3,LEP,GSX1,DRD2,MYOG,GHRHR
GO:0007154	cell communication	biological_process	0.006829867149418444	40	82	3737	14467	RGR,OLFR70,CALCR,CCR1L1,GPR33,WNT2B,OLFR690,FGF8,GDNF,OLFR71,EGFR,IL3,DRD3,GPR27,FOXH1,OLFR2,GNRHR,MC3R,FSHR,GRIN2A,LIF,CCR8,GPR44,PPYR1,WNT10B,SSTR1,LEP,MC5R,BRS3,OLFR1264,HTR1B,WNT1,OLFR140,DRD2,CGA,GJA10,GJA3,GHRHR,WNT3A,OLFR544
GO:0021983	pituitary gland development	biological_process	0.008250589350975827	4	82	23	14467	SLC6A3,GSX1,DRD2,GHRHR
GO:0009187	cyclic nucleotide metabolic process	biological_process	0.008305138910097373	6	82	84	14467	CALCR,DRD3,GPR44,HTR1B,DRD2,GHRHR
GO:0045761	regulation of adenylate cyclase activity	biological_process	0.008555593350554884	5	82	49	14467	CALCR,DRD3,GPR44,DRD2,GHRHR
GO:0007187	G-protein signaling, coupled to cyclic nucleotide second messenger	biological_process	0.008555593350554884	5	82	49	14467	CALCR,DRD3,GPR44,DRD2,GHRHR
GO:0007186	G-protein coupled receptor protein signaling pathway	biological_process	0.009003731066112295	25	82	1763	14467	RGR,OLFR70,CALCR,CCR1L1,GPR33,OLFR690,OLFR71,DRD3,GPR27,OLFR2,GNRHR,MC3R,FSHR,CCR8,GPR44,PPYR1,SSTR1,MC5R,BRS3,OLFR1264,HTR1B,OLFR140,DRD2,GHRHR,OLFR544
GO:0051339	regulation of lyase activity	biological_process	0.010446476394843569	5	82	51	14467	CALCR,DRD3,GPR44,DRD2,GHRHR
GO:0031279	regulation of cyclase activity	biological_process	0.010446476394843569	5	82	51	14467	CALCR,DRD3,GPR44,DRD2,GHRHR
GO:0019933	cAMP-mediated signaling	biological_process	0.011506691221385165	5	82	52	14467	CALCR,DRD3,GPR44,DRD2,GHRHR
GO:0060255	regulation of macromolecule metabolic process	biological_process	0.012144729084669265	30	82	2420	14467	HES2,IL17A,NANOS2,CALCR,FOXD3,HOXB7,ESR2,PAX3,FGF8,HOXB1,EGFR,IL3,POU2F3,DRD3,FOXB1,FOXH1,TLX3,IL5,GRIN2A,LIF,GCM1,NKX3-2,IL10,EVX2,NHLH1,GSX1,DRD2,MYOG,GHRHR,LMX1A
GO:0009605	response to external stimulus	biological_process	0.015159828966603221	13	82	559	14467	RGR,IL17A,NANOS2,POU2F3,DRD3,GRIN2A,CCR8,GPR44,SLC6A3,REG3A,LEP,DRD2,GJA10
GO:0019935	cyclic-nucleotide-mediated signaling	biological_process	0.015198536356829316	5	82	55	14467	CALCR,DRD3,GPR44,DRD2,GHRHR
GO:0009889	regulation of biosynthetic process	biological_process	0.01739309350703395	28	82	2204	14467	HES2,IL17A,NANOS2,CALCR,FOXD3,HOXB7,ESR2,PAX3,HOXB1,POU2F3,DRD3,FOXB1,FOXH1,TLX3,LIF,GPR44,GCM1,NKX3-2,IL10,LEP,EVX2,HTR1B,NHLH1,GSX1,DRD2,MYOG,GHRHR,LMX1A
GO:0009653	anatomical structure morphogenesis	biological_process	0.018483682205673622	19	82	1151	14467	FOXD3,HOXB7,PAX3,WNT2B,FGF8,GDNF,HOXB1,EGFR,LIF,NKX3-2,WNT10B,EVX2,WNT1,AMBN,DRD2,GDF11,WNT3A,CFC1,LMX1A
GO:0009952	anterior/posterior pattern formation	biological_process	0.018818608870783637	7	82	145	14467	HOXB7,HOXB1,FOXH1,WNT1,GDF11,WNT3A,CFC1
GO:0010817	regulation of hormone levels	biological_process	0.021490397463995316	7	82	148	14467	KCNJ6,LIF,CYP11B2,LEP,DRD2,CGA,GHRHR
GO:0046879	hormone secretion	biological_process	0.02333835142364303	5	82	60	14467	LIF,LEP,DRD2,CGA,GHRHR
GO:0042127	regulation of cell proliferation	biological_process	0.027352969525277982	11	82	424	14467	NANOS2,ESR2,PAX3,FGF8,EGFR,IL3,LIF,IL10,DRD2,GDF11,GHRHR
GO:0009914	hormone transport	biological_process	0.02740828685558229	5	82	62	14467	LIF,LEP,DRD2,CGA,GHRHR
GO:0035270	endocrine system development	biological_process	0.02740828685558229	5	82	62	14467	SLC6A3,GSX1,DRD2,CGA,GHRHR
GO:0046883	regulation of hormone secretion	biological_process	0.028323322994105702	4	82	31	14467	LIF,LEP,DRD2,GHRHR
GO:0010604	positive regulation of macromolecule metabolic process	biological_process	0.0304991895228841	12	82	511	14467	IL17A,PAX3,FGF8,HOXB1,IL3,POU2F3,FOXH1,IL5,LIF,IL10,GSX1,MYOG
GO:0008283	cell proliferation	biological_process	0.030805416150543777	13	82	598	14467	NANOS2,ESR2,PAX3,FGF8,EGFR,IL3,FSHB,LIF,IL10,DRD2,GDF11,GHRHR,WNT3A
GO:0032922	circadian regulation of gene expression	biological_process	0.03348300199073063	2	82	2	14467	DRD3,DRD2
GO:0042220	response to cocaine	biological_process	0.03926345912191131	3	82	12	14467	DRD3,SLC6A3,DRD2
GO:0014073	response to tropane	biological_process	0.03926345912191131	3	82	12	14467	DRD3,SLC6A3,DRD2
GO:0031326	regulation of cellular biosynthetic process	biological_process	0.04933119802321929	27	82	2200	14467	HES2,IL17A,NANOS2,CALCR,FOXD3,HOXB7,ESR2,PAX3,HOXB1,POU2F3,DRD3,FOXB1,FOXH1,TLX3,LIF,GPR44,GCM1,NKX3-2,LEP,EVX2,HTR1B,NHLH1,GSX1,DRD2,MYOG,GHRHR,LMX1A
