# Supplementary material for: Tissue-Specific Functional Networks for Prioritizing Phenotype and Disease Genes
Source: PLoS Comput Biol. 2012 Sep 27;8(9):e1002694. doi: 10.1371/journal.pcbi.1002694 (PMC3459891; doi:10.1371/journal.pcbi.1002694)
Supplement: Dataset S3 — Functional enrichment of top 100 changed genes for each tissue-specific network. (ZIP) [file pcbi.1002694.s003.zip › enrichment_result/MA_0000171_global.txt]

GO:0048731	system development	biological_process	7.061506902527146E-18	48	85	1922	14467	NANOS2,HOXB7,FGF3,GPRIN1,ESR2,NF1,PAX3,BARX2,NTRK2,MYOD1,CHRNB2,LMX1B,NODAL,FGF8,GDNF,HOXB1,EGFR,IL3,DRD3,POU2F3,FOXH1,FOXA2,HOXA13,TLX3,FOXI1,FSHB,GRIN2A,LIF,NKX3-2,SLC6A3,LEP,RUNX2,PROP1,NEUROD2,GSX1,MSX1,WNT1,AMBN,DRD2,MESP1,GJA10,MYOG,GDF11,CSF3,GHRHR,WNT3A,CFC1,LMX1A
GO:0048856	anatomical structure development	biological_process	1.5413295401701447E-17	49	85	2056	14467	NANOS2,HOXB7,FGF3,GPRIN1,ESR2,NF1,PAX3,BARX2,NTRK2,MYOD1,CHRNB2,LMX1B,NODAL,FGF8,GDNF,HOXB1,EGFR,IL3,DRD3,POU2F3,FOXH1,FOXA2,HOXA13,TLX3,FOXI1,FSHB,GRIN2A,LIF,NKX3-2,SLC6A3,LEP,EVX2,RUNX2,PROP1,NEUROD2,GSX1,MSX1,WNT1,AMBN,DRD2,MESP1,GJA10,MYOG,GDF11,CSF3,GHRHR,WNT3A,CFC1,LMX1A
GO:0048513	organ development	biological_process	9.888454101541937E-17	43	85	1574	14467	NANOS2,HOXB7,FGF3,GPRIN1,ESR2,NF1,PAX3,BARX2,NTRK2,MYOD1,CHRNB2,LMX1B,NODAL,FGF8,GDNF,HOXB1,EGFR,IL3,POU2F3,FOXH1,FOXA2,HOXA13,FOXI1,FSHB,LIF,NKX3-2,SLC6A3,LEP,RUNX2,PROP1,GSX1,MSX1,WNT1,AMBN,DRD2,MESP1,MYOG,GDF11,CSF3,GHRHR,WNT3A,CFC1,LMX1A
GO:0007275	multicellular organismal development	biological_process	1.7727896017323711E-15	50	85	2402	14467	NANOS2,HOXB7,FGF3,GPRIN1,ESR2,NF1,PAX3,BARX2,NTRK2,MYOD1,CHRNB2,LMX1B,NODAL,FGF8,GDNF,HOXB1,EGFR,IL3,DRD3,POU2F3,FOXH1,FOXA2,HOXA13,TLX3,FOXI1,FSHB,GRIN2A,LIF,NKX3-2,SLC6A3,LEP,FOXN1,EVX2,RUNX2,PROP1,NEUROD2,GSX1,MSX1,WNT1,AMBN,DRD2,MESP1,GJA10,MYOG,GDF11,CSF3,GHRHR,WNT3A,CFC1,LMX1A
GO:0007417	central nervous system development	biological_process	6.7835131436766605E-15	22	85	316	14467	GPRIN1,ESR2,NF1,PAX3,CHRNB2,LMX1B,FGF8,HOXB1,DRD3,FOXA2,TLX3,SLC6A3,LEP,PROP1,GSX1,MSX1,WNT1,DRD2,GDF11,GHRHR,WNT3A,LMX1A
GO:0032502	developmental process	biological_process	3.864260486092191E-13	51	85	2840	14467	NANOS2,HOXB7,FGF3,GPRIN1,ESR2,NF1,PAX3,BARX2,NTRK2,MYOD1,CHRNB2,LMX1B,NODAL,FGF8,GDNF,HOXB1,EGFR,IL3,DRD3,POU2F3,FOXH1,FOXA2,HOXA13,TLX3,FOXI1,FSHB,GRIN2A,LIF,NKX3-2,IL10,SLC6A3,LEP,FOXN1,EVX2,RUNX2,PROP1,NEUROD2,GSX1,MSX1,WNT1,AMBN,DRD2,MESP1,GJA10,MYOG,GDF11,CSF3,GHRHR,WNT3A,CFC1,LMX1A
GO:0019222	regulation of metabolic process	biological_process	6.73040631985337E-13	48	85	2525	14467	HES2,NANOS2,HOXB7,GPRIN1,ESR2,NF1,PAX3,BARX2,NTRK2,MYOD1,CHRNB2,LMX1B,NODAL,FGF8,HOXB1,HNF4A,EGFR,IL3,DRD3,POU2F3,SSRP1,FOXB1,FOXH1,FOXA2,HOXA13,TLX3,FOXI1,IL5,GRIN2A,LIF,GPR44,NKX3-2,IL10,SLC6A3,LEP,FOXN1,EVX2,HTR1B,RUNX2,PROP1,NEUROD2,GSX1,MSX1,DRD2,MESP1,MYOG,GHRHR,LMX1A
GO:0048468	cell development	biological_process	1.0601654523230815E-12	28	85	748	14467	GPRIN1,ESR2,NF1,PAX3,BARX2,NTRK2,MYOD1,CHRNB2,LMX1B,NODAL,FGF8,GDNF,DRD3,FOXA2,TLX3,GRIN2A,LIF,LEP,RUNX2,NEUROD2,GSX1,WNT1,DRD2,MYOG,GDF11,GHRHR,WNT3A,LMX1A
GO:0007399	nervous system development	biological_process	2.9803531264825687E-12	28	85	779	14467	GPRIN1,ESR2,NF1,PAX3,NTRK2,CHRNB2,LMX1B,FGF8,GDNF,HOXB1,DRD3,FOXA2,TLX3,GRIN2A,LIF,SLC6A3,LEP,PROP1,NEUROD2,GSX1,MSX1,WNT1,DRD2,GJA10,GDF11,GHRHR,WNT3A,LMX1A
GO:0048522	positive regulation of cellular process	biological_process	8.307106831947315E-12	31	85	1031	14467	GPRIN1,NF1,PAX3,BARX2,MYOD1,CHRNB2,LMX1B,NODAL,FGF8,HOXB1,HNF4A,EGFR,IL3,DRD3,POU2F3,FOXH1,FOXA2,HOXA13,FOXI1,IL5,GRIN2A,LIF,GPR44,IL10,LEP,RUNX2,PROP1,GSX1,DRD2,MYOG,GHRHR
GO:0048869	cellular developmental process	biological_process	1.5644404940354795E-11	37	85	1568	14467	NANOS2,HOXB7,FGF3,GPRIN1,ESR2,NF1,PAX3,BARX2,NTRK2,MYOD1,CHRNB2,LMX1B,NODAL,FGF8,GDNF,EGFR,IL3,DRD3,POU2F3,FOXA2,TLX3,GRIN2A,LIF,LEP,FOXN1,RUNX2,PROP1,NEUROD2,GSX1,WNT1,DRD2,MYOG,GDF11,CSF3,GHRHR,WNT3A,LMX1A
GO:0080090	regulation of primary metabolic process	biological_process	1.973831962820827E-11	45	85	2399	14467	HES2,NANOS2,HOXB7,GPRIN1,ESR2,NF1,PAX3,BARX2,MYOD1,CHRNB2,LMX1B,NODAL,HOXB1,HNF4A,EGFR,IL3,DRD3,POU2F3,SSRP1,FOXB1,FOXH1,FOXA2,HOXA13,TLX3,FOXI1,IL5,GRIN2A,LIF,GPR44,NKX3-2,SLC6A3,LEP,FOXN1,EVX2,HTR1B,RUNX2,PROP1,NEUROD2,GSX1,MSX1,DRD2,MESP1,MYOG,GHRHR,LMX1A
GO:0030154	cell differentiation	biological_process	2.3005971522388833E-11	36	85	1495	14467	NANOS2,HOXB7,FGF3,GPRIN1,ESR2,NF1,PAX3,BARX2,NTRK2,MYOD1,CHRNB2,LMX1B,NODAL,FGF8,GDNF,IL3,DRD3,POU2F3,FOXA2,TLX3,GRIN2A,LIF,LEP,FOXN1,RUNX2,PROP1,NEUROD2,GSX1,WNT1,DRD2,MYOG,GDF11,CSF3,GHRHR,WNT3A,LMX1A
GO:0009653	anatomical structure morphogenesis	biological_process	2.345365462597414E-11	32	85	1151	14467	HOXB7,FGF3,GPRIN1,NF1,PAX3,BARX2,NTRK2,MYOD1,CHRNB2,LMX1B,NODAL,FGF8,GDNF,HOXB1,EGFR,FOXA2,HOXA13,FOXI1,LIF,NKX3-2,EVX2,RUNX2,PROP1,MSX1,WNT1,AMBN,DRD2,MESP1,GDF11,WNT3A,CFC1,LMX1A
GO:0048518	positive regulation of biological process	biological_process	3.8892436006139856E-11	32	85	1172	14467	GPRIN1,NF1,PAX3,BARX2,MYOD1,CHRNB2,LMX1B,NODAL,FGF8,HOXB1,HNF4A,EGFR,IL3,DRD3,POU2F3,FOXH1,FOXA2,HOXA13,FOXI1,IL5,GRIN2A,LIF,GPR44,IL10,SLC6A3,LEP,RUNX2,PROP1,GSX1,DRD2,MYOG,GHRHR
GO:0007420	brain development	biological_process	6.739866404299749E-11	17	85	245	14467	GPRIN1,ESR2,NF1,CHRNB2,LMX1B,FGF8,HOXB1,FOXA2,SLC6A3,PROP1,GSX1,MSX1,WNT1,DRD2,GHRHR,WNT3A,LMX1A
GO:0031323	regulation of cellular metabolic process	biological_process	1.0674209372506019E-10	44	85	2396	14467	HES2,NANOS2,HOXB7,GPRIN1,ESR2,NF1,PAX3,BARX2,MYOD1,CHRNB2,LMX1B,NODAL,HOXB1,HNF4A,EGFR,IL3,DRD3,POU2F3,SSRP1,FOXB1,FOXH1,FOXA2,HOXA13,TLX3,FOXI1,IL5,LIF,GPR44,NKX3-2,SLC6A3,LEP,FOXN1,EVX2,HTR1B,RUNX2,PROP1,NEUROD2,GSX1,MSX1,DRD2,MESP1,MYOG,GHRHR,LMX1A
GO:0010604	positive regulation of macromolecule metabolic process	biological_process	1.5387810369615865E-10	22	85	511	14467	GPRIN1,PAX3,BARX2,MYOD1,LMX1B,NODAL,FGF8,HOXB1,HNF4A,IL3,POU2F3,FOXH1,FOXA2,HOXA13,FOXI1,IL5,LIF,IL10,RUNX2,PROP1,GSX1,MYOG
GO:0010628	positive regulation of gene expression	biological_process	1.748616210846423E-10	20	85	403	14467	GPRIN1,PAX3,BARX2,MYOD1,LMX1B,NODAL,FGF8,HOXB1,HNF4A,IL3,POU2F3,FOXH1,FOXA2,HOXA13,FOXI1,LIF,RUNX2,PROP1,GSX1,MYOG
GO:0008283	cell proliferation	biological_process	4.0781558412024815E-10	23	85	598	14467	NANOS2,FGF3,ESR2,NF1,PAX3,CHRNB2,LMX1B,NODAL,FGF8,EGFR,IL3,FSHB,LIF,IL10,TYR,FOXN1,PLAU,RUNX2,MSX1,DRD2,GDF11,GHRHR,WNT3A
GO:0009893	positive regulation of metabolic process	biological_process	4.690298433279668E-10	22	85	540	14467	GPRIN1,PAX3,BARX2,MYOD1,LMX1B,NODAL,FGF8,HOXB1,HNF4A,IL3,POU2F3,FOXH1,FOXA2,HOXA13,FOXI1,IL5,LIF,IL10,RUNX2,PROP1,GSX1,MYOG
GO:0022008	neurogenesis	biological_process	5.745473539563103E-10	21	85	486	14467	GPRIN1,ESR2,NF1,PAX3,NTRK2,CHRNB2,LMX1B,FGF8,GDNF,DRD3,FOXA2,TLX3,GRIN2A,LIF,LEP,NEUROD2,GSX1,WNT1,DRD2,WNT3A,LMX1A
GO:0048699	generation of neurons	biological_process	1.7350334145984906E-9	20	85	456	14467	GPRIN1,ESR2,NF1,PAX3,NTRK2,CHRNB2,LMX1B,FGF8,GDNF,DRD3,FOXA2,TLX3,LIF,LEP,NEUROD2,GSX1,WNT1,DRD2,WNT3A,LMX1A
GO:0045893	positive regulation of transcription, DNA-dependent	biological_process	2.2018963991918562E-9	18	85	353	14467	GPRIN1,PAX3,BARX2,MYOD1,LMX1B,NODAL,HOXB1,HNF4A,POU2F3,FOXH1,FOXA2,HOXA13,FOXI1,LIF,RUNX2,PROP1,GSX1,MYOG
GO:0051254	positive regulation of RNA metabolic process	biological_process	2.309482445597592E-9	18	85	354	14467	GPRIN1,PAX3,BARX2,MYOD1,LMX1B,NODAL,HOXB1,HNF4A,POU2F3,FOXH1,FOXA2,HOXA13,FOXI1,LIF,RUNX2,PROP1,GSX1,MYOG
GO:0045944	positive regulation of transcription from RNA polymerase II promoter	biological_process	4.662275886213476E-9	17	85	318	14467	GPRIN1,PAX3,BARX2,MYOD1,LMX1B,NODAL,HOXB1,HNF4A,POU2F3,FOXH1,FOXA2,HOXA13,LIF,RUNX2,PROP1,GSX1,MYOG
GO:0009889	regulation of biosynthetic process	biological_process	4.732862546767531E-9	40	85	2204	14467	HES2,NANOS2,HOXB7,GPRIN1,ESR2,NF1,PAX3,BARX2,MYOD1,LMX1B,NODAL,HOXB1,HNF4A,DRD3,POU2F3,SSRP1,FOXB1,FOXH1,FOXA2,HOXA13,TLX3,FOXI1,LIF,GPR44,NKX3-2,IL10,LEP,FOXN1,EVX2,HTR1B,RUNX2,PROP1,NEUROD2,GSX1,MSX1,DRD2,MESP1,MYOG,GHRHR,LMX1A
GO:0030900	forebrain development	biological_process	4.868359985358501E-9	13	85	150	14467	GPRIN1,NF1,CHRNB2,FGF8,SLC6A3,PROP1,GSX1,MSX1,WNT1,DRD2,GHRHR,WNT3A,LMX1A
GO:0010557	positive regulation of macromolecule biosynthetic process	biological_process	7.74107445801267E-9	19	85	436	14467	GPRIN1,PAX3,BARX2,MYOD1,LMX1B,NODAL,HOXB1,HNF4A,POU2F3,FOXH1,FOXA2,HOXA13,FOXI1,LIF,IL10,RUNX2,PROP1,GSX1,MYOG
GO:0032501	multicellular organismal process	biological_process	1.4238773210104881E-8	55	85	4218	14467	NANOS2,OLFR70,HOXB7,FGF3,GPRIN1,ESR2,NF1,PAX3,BARX2,NTRK2,MYOD1,CHRNB2,LMX1B,NODAL,FGF8,GDNF,HOXB1,EGFR,IL3,DRD3,POU2F3,FOXH1,FOXA2,HOXA13,TLX3,FOXI1,FSHB,GRIN2A,LIF,NKX3-2,IL10,SLC6A3,CYP11B2,LEP,FOXN1,EVX2,OLFR1264,RUNX2,PROP1,NEUROD2,GSX1,MSX1,WNT1,AMBN,DRD2,MESP1,GJA10,MYOG,GDF11,CSF3,GHRHR,WNT3A,OLFR544,CFC1,LMX1A
GO:0045941	positive regulation of transcription	biological_process	1.4468934389639565E-8	18	85	395	14467	GPRIN1,PAX3,BARX2,MYOD1,LMX1B,NODAL,HOXB1,HNF4A,POU2F3,FOXH1,FOXA2,HOXA13,FOXI1,LIF,RUNX2,PROP1,GSX1,MYOG
GO:0009891	positive regulation of biosynthetic process	biological_process	1.7555728557245398E-8	19	85	457	14467	GPRIN1,PAX3,BARX2,MYOD1,LMX1B,NODAL,HOXB1,HNF4A,POU2F3,FOXH1,FOXA2,HOXA13,FOXI1,LIF,IL10,RUNX2,PROP1,GSX1,MYOG
GO:0003002	regionalization	biological_process	1.8687853726815862E-8	14	85	206	14467	HOXB7,FGF3,LMX1B,NODAL,FGF8,GDNF,HOXB1,FOXH1,FOXA2,PROP1,WNT1,GDF11,WNT3A,CFC1
GO:0031325	positive regulation of cellular metabolic process	biological_process	1.9748399426306793E-8	20	85	521	14467	GPRIN1,PAX3,BARX2,MYOD1,LMX1B,NODAL,HOXB1,HNF4A,IL3,POU2F3,FOXH1,FOXA2,HOXA13,FOXI1,IL5,LIF,RUNX2,PROP1,GSX1,MYOG
GO:0060255	regulation of macromolecule metabolic process	biological_process	2.041453986353118E-8	41	85	2420	14467	HES2,NANOS2,HOXB7,GPRIN1,ESR2,PAX3,BARX2,MYOD1,LMX1B,NODAL,FGF8,HOXB1,HNF4A,EGFR,IL3,DRD3,POU2F3,SSRP1,FOXB1,FOXH1,FOXA2,HOXA13,TLX3,FOXI1,IL5,GRIN2A,LIF,NKX3-2,IL10,FOXN1,EVX2,RUNX2,PROP1,NEUROD2,GSX1,MSX1,DRD2,MESP1,MYOG,GHRHR,LMX1A
GO:0031326	regulation of cellular biosynthetic process	biological_process	2.219122758652564E-8	39	85	2200	14467	HES2,NANOS2,HOXB7,GPRIN1,ESR2,NF1,PAX3,BARX2,MYOD1,LMX1B,NODAL,HOXB1,HNF4A,DRD3,POU2F3,SSRP1,FOXB1,FOXH1,FOXA2,HOXA13,TLX3,FOXI1,LIF,GPR44,NKX3-2,LEP,FOXN1,EVX2,HTR1B,RUNX2,PROP1,NEUROD2,GSX1,MSX1,DRD2,MESP1,MYOG,GHRHR,LMX1A
GO:0045935	positive regulation of nucleobase, nucleoside, nucleotide and nucleic acid metabolic process	biological_process	3.151880750019185E-8	18	85	414	14467	GPRIN1,PAX3,BARX2,MYOD1,LMX1B,NODAL,HOXB1,HNF4A,POU2F3,FOXH1,FOXA2,HOXA13,FOXI1,LIF,RUNX2,PROP1,GSX1,MYOG
GO:0045165	cell fate commitment	biological_process	3.985045216637583E-8	12	85	140	14467	FGF3,PAX3,MYOD1,NODAL,FGF8,GDNF,FOXA2,TLX3,RUNX2,GSX1,WNT1,WNT3A
GO:0007389	pattern specification process	biological_process	6.462656335241103E-8	15	85	272	14467	HOXB7,FGF3,LMX1B,NODAL,FGF8,GDNF,HOXB1,FOXH1,FOXA2,NKX3-2,PROP1,WNT1,GDF11,WNT3A,CFC1
GO:0009887	organ morphogenesis	biological_process	7.390322182016317E-8	23	85	771	14467	HOXB7,FGF3,NF1,PAX3,BARX2,NTRK2,NODAL,FGF8,GDNF,HOXB1,FOXA2,HOXA13,FOXI1,LIF,NKX3-2,RUNX2,PROP1,MSX1,WNT1,AMBN,MESP1,GDF11,WNT3A
GO:0050793	regulation of developmental process	biological_process	9.673803359954985E-8	24	85	858	14467	GPRIN1,NF1,MYOD1,CHRNB2,NODAL,FGF8,GDNF,IL3,DRD3,FOXA2,HOXA13,TLX3,GRIN2A,LIF,NKX3-2,IL10,LEP,RUNX2,PROP1,MSX1,DRD2,GDF11,WNT3A,LMX1A
GO:0019219	regulation of nucleobase, nucleoside, nucleotide and nucleic acid metabolic process	biological_process	1.3507545702495637E-7	37	85	2107	14467	HES2,HOXB7,GPRIN1,ESR2,NF1,PAX3,BARX2,MYOD1,LMX1B,NODAL,HOXB1,HNF4A,DRD3,POU2F3,SSRP1,FOXB1,FOXH1,FOXA2,HOXA13,TLX3,FOXI1,LIF,GPR44,NKX3-2,FOXN1,EVX2,HTR1B,RUNX2,PROP1,NEUROD2,GSX1,MSX1,DRD2,MESP1,MYOG,GHRHR,LMX1A
GO:0031328	positive regulation of cellular biosynthetic process	biological_process	1.484237344013562E-7	18	85	455	14467	GPRIN1,PAX3,BARX2,MYOD1,LMX1B,NODAL,HOXB1,HNF4A,POU2F3,FOXH1,FOXA2,HOXA13,FOXI1,LIF,RUNX2,PROP1,GSX1,MYOG
GO:0065007	biological regulation	biological_process	2.5857026842731985E-7	68	85	6717	14467	HES2,NANOS2,OLFR70,HOXB7,GPRIN1,ESR2,NF1,PAX3,BARX2,NTRK2,MYOD1,KCNJ6,CHRNB2,LMX1B,NODAL,FGF8,GDNF,CACNA1E,HOXB1,HNF4A,EGFR,IL3,DRD3,POU2F3,SSRP1,FOXB1,BDKRB1,FOXH1,GNRHR,FOXA2,HOXA13,TLX3,FOXI1,FSHR,IL5,GRIN2A,LIF,GPR44,CCR8,NKX3-2,PPYR1,IL10,SLC6A3,SSTR1,CYP11B2,LEP,MC5R,BRS3,CHRNG,FOXN1,EVX2,OLFR1264,PLAU,HTR1B,RUNX2,PROP1,NEUROD2,GSX1,MSX1,WNT1,DRD2,MESP1,MYOG,GDF11,GHRHR,WNT3A,OLFR544,LMX1A
GO:0010468	regulation of gene expression	biological_process	2.760484550770191E-7	37	85	2159	14467	HES2,NANOS2,HOXB7,GPRIN1,ESR2,PAX3,BARX2,MYOD1,LMX1B,NODAL,FGF8,HOXB1,HNF4A,IL3,DRD3,POU2F3,SSRP1,FOXB1,FOXH1,FOXA2,HOXA13,TLX3,FOXI1,LIF,NKX3-2,IL10,FOXN1,EVX2,RUNX2,PROP1,NEUROD2,GSX1,MSX1,DRD2,MESP1,MYOG,LMX1A
GO:0042127	regulation of cell proliferation	biological_process	4.282272721976847E-7	17	85	424	14467	NANOS2,ESR2,NF1,PAX3,CHRNB2,NODAL,FGF8,EGFR,IL3,LIF,IL10,PLAU,RUNX2,MSX1,DRD2,GDF11,GHRHR
GO:0021536	diencephalon development	biological_process	5.828893544057783E-7	7	85	31	14467	CHRNB2,SLC6A3,PROP1,GSX1,WNT1,DRD2,GHRHR
GO:0050794	regulation of cellular process	biological_process	8.037837969365544E-7	64	85	6122	14467	HES2,NANOS2,OLFR70,HOXB7,GPRIN1,ESR2,NF1,PAX3,BARX2,NTRK2,MYOD1,CHRNB2,LMX1B,NODAL,FGF8,GDNF,HOXB1,HNF4A,EGFR,IL3,DRD3,POU2F3,SSRP1,FOXB1,BDKRB1,FOXH1,GNRHR,FOXA2,HOXA13,TLX3,FOXI1,FSHR,IL5,GRIN2A,LIF,GPR44,CCR8,NKX3-2,PPYR1,IL10,SLC6A3,SSTR1,LEP,MC5R,BRS3,FOXN1,EVX2,OLFR1264,PLAU,HTR1B,RUNX2,PROP1,NEUROD2,GSX1,MSX1,WNT1,DRD2,MESP1,MYOG,GDF11,GHRHR,WNT3A,OLFR544,LMX1A
GO:0045595	regulation of cell differentiation	biological_process	8.14175144549134E-7	15	85	326	14467	GPRIN1,NF1,CHRNB2,NODAL,IL3,DRD3,FOXA2,TLX3,LIF,LEP,RUNX2,DRD2,GDF11,WNT3A,LMX1A
GO:0048732	gland development	biological_process	8.325164402951393E-7	10	85	107	14467	NF1,FGF8,EGFR,HOXA13,SLC6A3,PROP1,GSX1,DRD2,GHRHR,WNT3A
GO:0048519	negative regulation of biological process	biological_process	9.325426696922712E-7	26	85	1131	14467	GPRIN1,ESR2,NF1,PAX3,BARX2,NODAL,FGF8,GDNF,IL3,DRD3,FOXH1,FOXA2,TLX3,GRIN2A,LIF,NKX3-2,IL10,SLC6A3,LEP,HTR1B,RUNX2,PROP1,MSX1,DRD2,GDF11,LMX1A
GO:0021984	adenohypophysis development	biological_process	1.0163875896314312E-6	5	85	9	14467	SLC6A3,PROP1,GSX1,DRD2,GHRHR
GO:0048598	embryonic morphogenesis	biological_process	1.396059655476109E-6	15	85	339	14467	HOXB7,PAX3,LMX1B,NODAL,FGF8,HOXB1,FOXA2,HOXA13,FOXI1,NKX3-2,MSX1,WNT1,MESP1,WNT3A,CFC1
GO:0006357	regulation of transcription from RNA polymerase II promoter	biological_process	1.6304503997223455E-6	18	85	528	14467	GPRIN1,PAX3,BARX2,MYOD1,LMX1B,NODAL,HOXB1,HNF4A,POU2F3,FOXH1,FOXA2,HOXA13,LIF,RUNX2,PROP1,GSX1,MSX1,MYOG
GO:0030182	neuron differentiation	biological_process	2.331201380369506E-6	16	85	411	14467	GPRIN1,PAX3,NTRK2,CHRNB2,LMX1B,GDNF,FOXA2,TLX3,LIF,LEP,NEUROD2,GSX1,WNT1,DRD2,WNT3A,LMX1A
GO:0006366	transcription from RNA polymerase II promoter	biological_process	4.25535488243547E-6	18	85	561	14467	GPRIN1,PAX3,BARX2,MYOD1,LMX1B,NODAL,HOXB1,HNF4A,POU2F3,FOXH1,FOXA2,HOXA13,LIF,RUNX2,PROP1,GSX1,MSX1,MYOG
GO:0050789	regulation of biological process	biological_process	5.863361652946877E-6	64	85	6376	14467	HES2,NANOS2,OLFR70,HOXB7,GPRIN1,ESR2,NF1,PAX3,BARX2,NTRK2,MYOD1,CHRNB2,LMX1B,NODAL,FGF8,GDNF,HOXB1,HNF4A,EGFR,IL3,DRD3,POU2F3,SSRP1,FOXB1,BDKRB1,FOXH1,GNRHR,FOXA2,HOXA13,TLX3,FOXI1,FSHR,IL5,GRIN2A,LIF,GPR44,CCR8,NKX3-2,PPYR1,IL10,SLC6A3,SSTR1,LEP,MC5R,BRS3,FOXN1,EVX2,OLFR1264,PLAU,HTR1B,RUNX2,PROP1,NEUROD2,GSX1,MSX1,WNT1,DRD2,MESP1,MYOG,GDF11,GHRHR,WNT3A,OLFR544,LMX1A
GO:0051093	negative regulation of developmental process	biological_process	5.9521546282185765E-6	15	85	377	14467	GPRIN1,NF1,NODAL,FGF8,GDNF,IL3,DRD3,FOXA2,TLX3,LIF,NKX3-2,PROP1,MSX1,GDF11,LMX1A
GO:0008542	visual learning	biological_process	1.2192503826950798E-5	6	85	27	14467	GPRIN1,NF1,CHRNB2,DRD3,GRIN2A,DRD2
GO:0007632	visual behavior	biological_process	1.5445128640966E-5	6	85	28	14467	GPRIN1,NF1,CHRNB2,DRD3,GRIN2A,DRD2
GO:0007267	cell-cell signaling	biological_process	1.5505919068542725E-5	14	85	344	14467	FGF3,GPRIN1,NF1,NTRK2,CHRNB2,FGF8,GDNF,GRIN2A,LIF,LEP,WNT1,DRD2,GHRHR,WNT3A
GO:0048523	negative regulation of cellular process	biological_process	1.931926795572618E-5	23	85	1027	14467	GPRIN1,ESR2,NF1,PAX3,BARX2,NODAL,FGF8,GDNF,IL3,DRD3,FOXH1,FOXA2,TLX3,LIF,NKX3-2,IL10,HTR1B,RUNX2,PROP1,MSX1,DRD2,GDF11,LMX1A
GO:0051239	regulation of multicellular organismal process	biological_process	2.9941392556202117E-5	18	85	636	14467	GPRIN1,NF1,MYOD1,CHRNB2,NODAL,IL3,DRD3,FOXA2,TLX3,GRIN2A,LIF,IL10,SLC6A3,LEP,RUNX2,DRD2,GHRHR,LMX1A
GO:0009058	biosynthetic process	biological_process	3.2501017452609744E-5	43	85	3324	14467	HES2,NANOS2,HOXB7,GPRIN1,ESR2,NF1,PAX3,BARX2,MYOD1,LMX1B,NODAL,HOXB1,HNF4A,DRD3,POU2F3,SSRP1,FOXB1,FOXH1,FOXA2,HOXA13,TLX3,FOXI1,LIF,GPR44,NKX3-2,IL10,SLC6A3,CYP11B2,TYR,LEP,FOXN1,EVX2,HTR1B,RUNX2,PROP1,NEUROD2,GSX1,MSX1,DRD2,MESP1,MYOG,GHRHR,LMX1A
GO:0007612	learning	biological_process	3.521177976058527E-5	7	85	54	14467	GPRIN1,NF1,CHRNB2,DRD3,GRIN2A,NEUROD2,DRD2
GO:0010556	regulation of macromolecule biosynthetic process	biological_process	5.485701040636385E-5	33	85	2127	14467	HES2,NANOS2,HOXB7,GPRIN1,ESR2,PAX3,BARX2,MYOD1,LMX1B,NODAL,HOXB1,HNF4A,POU2F3,SSRP1,FOXB1,FOXH1,FOXA2,HOXA13,TLX3,FOXI1,LIF,NKX3-2,IL10,FOXN1,EVX2,RUNX2,PROP1,NEUROD2,GSX1,MSX1,MESP1,MYOG,LMX1A
GO:0006355	regulation of transcription, DNA-dependent	biological_process	7.744852019898501E-5	31	85	1929	14467	HES2,HOXB7,GPRIN1,ESR2,PAX3,BARX2,MYOD1,LMX1B,NODAL,HOXB1,HNF4A,POU2F3,SSRP1,FOXB1,FOXH1,FOXA2,HOXA13,TLX3,FOXI1,LIF,NKX3-2,FOXN1,EVX2,RUNX2,PROP1,NEUROD2,GSX1,MSX1,MESP1,MYOG,LMX1A
GO:0051252	regulation of RNA metabolic process	biological_process	9.164327376154543E-5	31	85	1943	14467	HES2,HOXB7,GPRIN1,ESR2,PAX3,BARX2,MYOD1,LMX1B,NODAL,HOXB1,HNF4A,POU2F3,SSRP1,FOXB1,FOXH1,FOXA2,HOXA13,TLX3,FOXI1,LIF,NKX3-2,FOXN1,EVX2,RUNX2,PROP1,NEUROD2,GSX1,MSX1,MESP1,MYOG,LMX1A
GO:0006351	transcription, DNA-dependent	biological_process	9.274551810910173E-5	31	85	1944	14467	HES2,HOXB7,GPRIN1,ESR2,PAX3,BARX2,MYOD1,LMX1B,NODAL,HOXB1,HNF4A,POU2F3,SSRP1,FOXB1,FOXH1,FOXA2,HOXA13,TLX3,FOXI1,LIF,NKX3-2,FOXN1,EVX2,RUNX2,PROP1,NEUROD2,GSX1,MSX1,MESP1,MYOG,LMX1A
GO:0035270	endocrine system development	biological_process	9.415184707148499E-5	7	85	62	14467	NF1,FOXA2,SLC6A3,PROP1,GSX1,DRD2,GHRHR
GO:0032774	RNA biosynthetic process	biological_process	9.728030429005809E-5	31	85	1948	14467	HES2,HOXB7,GPRIN1,ESR2,PAX3,BARX2,MYOD1,LMX1B,NODAL,HOXB1,HNF4A,POU2F3,SSRP1,FOXB1,FOXH1,FOXA2,HOXA13,TLX3,FOXI1,LIF,NKX3-2,FOXN1,EVX2,RUNX2,PROP1,NEUROD2,GSX1,MSX1,MESP1,MYOG,LMX1A
GO:0008284	positive regulation of cell proliferation	biological_process	9.903045713742418E-5	11	85	224	14467	NF1,PAX3,CHRNB2,NODAL,FGF8,EGFR,IL3,LIF,RUNX2,DRD2,GHRHR
GO:0009790	embryonic development	biological_process	1.4233777413712214E-4	17	85	626	14467	HOXB7,NF1,PAX3,LMX1B,NODAL,FGF8,HOXB1,FOXH1,FOXA2,HOXA13,FOXI1,NKX3-2,MSX1,WNT1,MESP1,WNT3A,CFC1
GO:0045449	regulation of transcription	biological_process	1.9812559169810507E-4	31	85	2009	14467	HES2,HOXB7,GPRIN1,ESR2,PAX3,BARX2,MYOD1,LMX1B,NODAL,HOXB1,HNF4A,POU2F3,SSRP1,FOXB1,FOXH1,FOXA2,HOXA13,TLX3,FOXI1,LIF,NKX3-2,FOXN1,EVX2,RUNX2,PROP1,NEUROD2,GSX1,MSX1,MESP1,MYOG,LMX1A
GO:0044249	cellular biosynthetic process	biological_process	2.1414161009777237E-4	41	85	3262	14467	HES2,NANOS2,HOXB7,GPRIN1,ESR2,NF1,PAX3,BARX2,MYOD1,LMX1B,NODAL,HOXB1,HNF4A,DRD3,POU2F3,SSRP1,FOXB1,FOXH1,FOXA2,HOXA13,TLX3,FOXI1,LIF,GPR44,NKX3-2,SLC6A3,CYP11B2,LEP,FOXN1,EVX2,HTR1B,RUNX2,PROP1,NEUROD2,GSX1,MSX1,DRD2,MESP1,MYOG,GHRHR,LMX1A
GO:0009952	anterior/posterior pattern formation	biological_process	2.267261513553757E-4	9	85	145	14467	HOXB7,NODAL,HOXB1,FOXH1,FOXA2,WNT1,GDF11,WNT3A,CFC1
GO:0021983	pituitary gland development	biological_process	2.544427020428142E-4	5	85	23	14467	SLC6A3,PROP1,GSX1,DRD2,GHRHR
GO:0050896	response to stimulus	biological_process	2.9234321098000585E-4	32	85	2160	14467	NANOS2,IFNA4,GPRIN1,NF1,NTRK2,MYOD1,CHRNB2,IL3,DRD3,POU2F3,SSRP1,BDKRB1,EPX,IL5,GRIN2A,LIF,GPR44,CCR8,IL10,SLC6A3,REG3A,CYP11B2,LEP,IFNA11,PLAU,HTR1B,NEUROD2,MSX1,DRD2,GJA10,CSF3,GHRHR
GO:0007610	behavior	biological_process	3.7209382946538835E-4	13	85	377	14467	GPRIN1,NF1,NTRK2,CHRNB2,DRD3,GRIN2A,GPR44,CCR8,SLC6A3,CYP11B2,LEP,NEUROD2,DRD2
GO:0006350	transcription	biological_process	3.7891386313051805E-4	31	85	2067	14467	HES2,HOXB7,GPRIN1,ESR2,PAX3,BARX2,MYOD1,LMX1B,NODAL,HOXB1,HNF4A,POU2F3,SSRP1,FOXB1,FOXH1,FOXA2,HOXA13,TLX3,FOXI1,LIF,NKX3-2,FOXN1,EVX2,RUNX2,PROP1,NEUROD2,GSX1,MSX1,MESP1,MYOG,LMX1A
GO:0043279	response to alkaloid	biological_process	3.9806127725756533E-4	5	85	25	14467	GPRIN1,CHRNB2,DRD3,SLC6A3,DRD2
GO:0007631	feeding behavior	biological_process	4.0269289334350633E-4	6	85	47	14467	GPRIN1,NTRK2,CHRNB2,CYP11B2,LEP,DRD2
GO:0009888	tissue development	biological_process	4.35953968715954E-4	16	85	598	14467	NF1,PAX3,BARX2,MYOD1,NODAL,FGF8,GDNF,POU2F3,FOXH1,FOXA2,LIF,RUNX2,MESP1,MYOG,WNT3A,CFC1
GO:0042221	response to chemical stimulus	biological_process	5.009993341762974E-4	17	85	684	14467	NANOS2,GPRIN1,NF1,CHRNB2,DRD3,BDKRB1,EPX,GRIN2A,GPR44,CCR8,SLC6A3,LEP,PLAU,HTR1B,MSX1,DRD2,GHRHR
GO:0050767	regulation of neurogenesis	biological_process	5.097376417588149E-4	8	85	116	14467	GPRIN1,NF1,CHRNB2,DRD3,FOXA2,TLX3,DRD2,LMX1A
GO:0007611	learning or memory	biological_process	5.121078501804699E-4	7	85	79	14467	GPRIN1,NF1,CHRNB2,DRD3,GRIN2A,NEUROD2,DRD2
GO:0040011	locomotion	biological_process	5.639190027136455E-4	13	85	391	14467	ESR2,NF1,PAX3,LMX1B,NODAL,GDNF,TLX3,GRIN2A,GPR44,CCR8,PLAU,DRD2,MESP1
GO:0010467	gene expression	biological_process	6.010237534775733E-4	37	85	2850	14467	HES2,NANOS2,HOXB7,GPRIN1,ESR2,PAX3,BARX2,MYOD1,LMX1B,NODAL,FGF8,HOXB1,HNF4A,IL3,DRD3,POU2F3,SSRP1,FOXB1,FOXH1,FOXA2,HOXA13,TLX3,FOXI1,LIF,NKX3-2,IL10,FOXN1,EVX2,RUNX2,PROP1,NEUROD2,GSX1,MSX1,DRD2,MESP1,MYOG,LMX1A
GO:0042220	response to cocaine	biological_process	7.006460544179632E-4	4	85	12	14467	CHRNB2,DRD3,SLC6A3,DRD2
GO:0014073	response to tropane	biological_process	7.006460544179632E-4	4	85	12	14467	CHRNB2,DRD3,SLC6A3,DRD2
GO:0014070	response to organic cyclic substance	biological_process	7.262143597606559E-4	5	85	28	14467	GPRIN1,CHRNB2,DRD3,SLC6A3,DRD2
GO:0030817	regulation of cAMP biosynthetic process	biological_process	9.373484268778092E-4	6	85	54	14467	NF1,DRD3,GPR44,HTR1B,DRD2,GHRHR
GO:0009416	response to light stimulus	biological_process	9.94021861309674E-4	7	85	87	14467	GPRIN1,NF1,CHRNB2,DRD3,GRIN2A,DRD2,GJA10
GO:0015872	dopamine transport	biological_process	0.0010075146829881011	4	85	13	14467	CHRNB2,DRD3,SLC6A3,DRD2
GO:0051960	regulation of nervous system development	biological_process	0.0011498227112168506	8	85	129	14467	GPRIN1,NF1,CHRNB2,DRD3,FOXA2,TLX3,DRD2,LMX1A
GO:0030814	regulation of cAMP metabolic process	biological_process	0.0011673924887142893	6	85	56	14467	NF1,DRD3,GPR44,HTR1B,DRD2,GHRHR
GO:0045471	response to ethanol	biological_process	0.0014042083067704258	4	85	14	14467	CHRNB2,DRD3,GRIN2A,DRD2
GO:0001975	response to amphetamine	biological_process	0.0014042083067704258	4	85	14	14467	GPRIN1,DRD3,GRIN2A,DRD2
GO:0030808	regulation of nucleotide biosynthetic process	biological_process	0.0014417095782856414	6	85	58	14467	NF1,DRD3,GPR44,HTR1B,DRD2,GHRHR
GO:0030802	regulation of cyclic nucleotide biosynthetic process	biological_process	0.0014417095782856414	6	85	58	14467	NF1,DRD3,GPR44,HTR1B,DRD2,GHRHR
GO:0060284	regulation of cell development	biological_process	0.0014502156613892725	8	85	133	14467	GPRIN1,NF1,CHRNB2,DRD3,FOXA2,TLX3,DRD2,LMX1A
GO:0006171	cAMP biosynthetic process	biological_process	0.0015974226507943575	6	85	59	14467	NF1,DRD3,GPR44,HTR1B,DRD2,GHRHR
GO:0051046	regulation of secretion	biological_process	0.0016845969390434355	7	85	94	14467	NF1,CHRNB2,DRD3,LIF,LEP,DRD2,GHRHR
GO:0048666	neuron development	biological_process	0.0018316092059338315	11	85	300	14467	GPRIN1,NTRK2,CHRNB2,LMX1B,GDNF,LIF,LEP,NEUROD2,DRD2,WNT3A,LMX1A
GO:0030799	regulation of cyclic nucleotide metabolic process	biological_process	0.0019501883852699237	6	85	61	14467	NF1,DRD3,GPR44,HTR1B,DRD2,GHRHR
GO:0051094	positive regulation of developmental process	biological_process	0.0021235387172889564	12	85	370	14467	GPRIN1,NF1,MYOD1,IL3,FOXA2,HOXA13,GRIN2A,LIF,IL10,LEP,RUNX2,DRD2
GO:0006140	regulation of nucleotide metabolic process	biological_process	0.0021490494429058393	6	85	62	14467	NF1,DRD3,GPR44,HTR1B,DRD2,GHRHR
GO:0021537	telencephalon development	biological_process	0.002364168191571963	6	85	63	14467	GPRIN1,NF1,FGF8,DRD2,WNT3A,LMX1A
GO:0001964	startle response	biological_process	0.0025303107421088358	4	85	16	14467	GPRIN1,GRIN2A,SLC6A3,DRD2
GO:0046058	cAMP metabolic process	biological_process	0.002596550112175752	6	85	64	14467	NF1,DRD3,GPR44,HTR1B,DRD2,GHRHR
GO:0006139	nucleobase, nucleoside, nucleotide and nucleic acid metabolic process	biological_process	0.00304058919025157	37	85	3037	14467	HES2,HOXB7,GPRIN1,ESR2,NF1,PAX3,BARX2,MYOD1,LMX1B,NODAL,HOXB1,HNF4A,DRD3,POU2F3,SSRP1,FOXB1,FOXH1,FOXA2,HOXA13,TLX3,FOXI1,LIF,GPR44,NKX3-2,FOXN1,EVX2,HTR1B,RUNX2,PROP1,NEUROD2,GSX1,MSX1,DRD2,MESP1,MYOG,GHRHR,LMX1A
GO:0051937	catecholamine transport	biological_process	0.0032940661937732444	4	85	17	14467	CHRNB2,DRD3,SLC6A3,DRD2
GO:0016477	cell migration	biological_process	0.004147262162958873	10	85	263	14467	ESR2,NF1,PAX3,LMX1B,NODAL,GDNF,TLX3,PLAU,DRD2,MESP1
GO:0008306	associative learning	biological_process	0.0042162848564033534	4	85	18	14467	GPRIN1,CHRNB2,NEUROD2,DRD2
GO:0048645	organ formation	biological_process	0.0042162848564033534	4	85	18	14467	FGF3,FGF8,GDNF,NKX3-2
GO:0021953	central nervous system neuron differentiation	biological_process	0.0046004792952598845	5	85	40	14467	CHRNB2,LMX1B,LEP,DRD2,LMX1A
GO:0010033	response to organic substance	biological_process	0.004800114188753609	6	85	71	14467	GPRIN1,CHRNB2,DRD3,GRIN2A,SLC6A3,DRD2
GO:0045596	negative regulation of cell differentiation	biological_process	0.0050448797633004215	8	85	157	14467	NF1,NODAL,DRD3,FOXA2,TLX3,LIF,GDF11,LMX1A
GO:0014072	response to isoquinoline alkaloid	biological_process	0.005110249026187607	3	85	6	14467	GPRIN1,DRD3,DRD2
GO:0048853	forebrain morphogenesis	biological_process	0.005110249026187607	3	85	6	14467	NF1,FGF8,PROP1
GO:0043278	response to morphine	biological_process	0.005110249026187607	3	85	6	14467	GPRIN1,DRD3,DRD2
GO:0009190	cyclic nucleotide biosynthetic process	biological_process	0.005212033687907218	6	85	72	14467	NF1,DRD3,GPR44,HTR1B,DRD2,GHRHR
GO:0010243	response to organic nitrogen	biological_process	0.0053167433859094265	4	85	19	14467	GPRIN1,DRD3,GRIN2A,DRD2
GO:0014075	response to amine stimulus	biological_process	0.0053167433859094265	4	85	19	14467	GPRIN1,DRD3,GRIN2A,DRD2
GO:0048646	anatomical structure formation involved in morphogenesis	biological_process	0.005326226546933054	11	85	335	14467	FGF3,NF1,PAX3,NODAL,FGF8,GDNF,HOXB1,FOXA2,NKX3-2,MESP1,WNT3A
GO:0009605	response to external stimulus	biological_process	0.005632085793261634	14	85	559	14467	NANOS2,GPRIN1,NF1,MYOD1,DRD3,POU2F3,GRIN2A,GPR44,CCR8,SLC6A3,REG3A,LEP,DRD2,GJA10
GO:0007368	determination of left/right symmetry	biological_process	0.0058929067507513125	5	85	42	14467	NODAL,FGF8,FOXH1,NKX3-2,WNT3A
GO:0009314	response to radiation	biological_process	0.006161477556002222	7	85	114	14467	GPRIN1,NF1,CHRNB2,DRD3,GRIN2A,DRD2,GJA10
GO:0042417	dopamine metabolic process	biological_process	0.00661621159159272	4	85	20	14467	CHRNB2,GRIN2A,SLC6A3,DRD2
GO:0015844	monoamine transport	biological_process	0.00661621159159272	4	85	20	14467	CHRNB2,DRD3,SLC6A3,DRD2
GO:0009799	determination of symmetry	biological_process	0.006637636245624218	5	85	43	14467	NODAL,FGF8,FOXH1,NKX3-2,WNT3A
GO:0009855	determination of bilateral symmetry	biological_process	0.006637636245624218	5	85	43	14467	NODAL,FGF8,FOXH1,NKX3-2,WNT3A
GO:0016070	RNA metabolic process	biological_process	0.007198353146889572	31	85	2364	14467	HES2,HOXB7,GPRIN1,ESR2,PAX3,BARX2,MYOD1,LMX1B,NODAL,HOXB1,HNF4A,POU2F3,SSRP1,FOXB1,FOXH1,FOXA2,HOXA13,TLX3,FOXI1,LIF,NKX3-2,FOXN1,EVX2,RUNX2,PROP1,NEUROD2,GSX1,MSX1,MESP1,MYOG,LMX1A
GO:0060134	prepulse inhibition	biological_process	0.008904937218662113	3	85	7	14467	GPRIN1,SLC6A3,DRD2
GO:0021543	pallium development	biological_process	0.009322363488292056	5	85	46	14467	GPRIN1,NF1,FGF8,WNT3A,LMX1A
GO:0048663	neuron fate commitment	biological_process	0.009322363488292056	5	85	46	14467	PAX3,FOXA2,TLX3,GSX1,WNT1
GO:0034961	cellular biopolymer biosynthetic process	biological_process	0.010288563903394287	32	85	2531	14467	HES2,NANOS2,HOXB7,GPRIN1,ESR2,PAX3,BARX2,MYOD1,LMX1B,NODAL,HOXB1,HNF4A,POU2F3,SSRP1,FOXB1,FOXH1,FOXA2,HOXA13,TLX3,FOXI1,LIF,NKX3-2,FOXN1,EVX2,RUNX2,PROP1,NEUROD2,GSX1,MSX1,MESP1,MYOG,LMX1A
GO:0043284	biopolymer biosynthetic process	biological_process	0.010376387899470834	32	85	2532	14467	HES2,NANOS2,HOXB7,GPRIN1,ESR2,PAX3,BARX2,MYOD1,LMX1B,NODAL,HOXB1,HNF4A,POU2F3,SSRP1,FOXB1,FOXH1,FOXA2,HOXA13,TLX3,FOXI1,LIF,NKX3-2,FOXN1,EVX2,RUNX2,PROP1,NEUROD2,GSX1,MSX1,MESP1,MYOG,LMX1A
GO:0007167	enzyme linked receptor protein signaling pathway	biological_process	0.010783486860269153	10	85	293	14467	NTRK2,NODAL,FGF8,GDNF,EGFR,FOXH1,HOXA13,RUNX2,MSX1,GHRHR
GO:0045761	regulation of adenylate cyclase activity	biological_process	0.012790580089188	5	85	49	14467	NF1,DRD3,GPR44,DRD2,GHRHR
GO:0032504	multicellular organism reproduction	biological_process	0.012819500270220106	6	85	84	14467	NANOS2,GPRIN1,NODAL,LIF,SLC6A3,GHRHR
GO:0048609	reproductive process in a multicellular organism	biological_process	0.012819500270220106	6	85	84	14467	NANOS2,GPRIN1,NODAL,LIF,SLC6A3,GHRHR
GO:0009187	cyclic nucleotide metabolic process	biological_process	0.012819500270220106	6	85	84	14467	NF1,DRD3,GPR44,HTR1B,DRD2,GHRHR
GO:0007166	cell surface receptor linked signal transduction	biological_process	0.013516153145799806	31	85	2436	14467	OLFR70,GPRIN1,NTRK2,NODAL,FGF8,GDNF,EGFR,IL3,DRD3,BDKRB1,FOXH1,GNRHR,HOXA13,FSHR,GPR44,CCR8,PPYR1,SSTR1,MC5R,BRS3,OLFR1264,HTR1B,RUNX2,PROP1,MSX1,WNT1,DRD2,MESP1,GHRHR,WNT3A,OLFR544
GO:0014059	regulation of dopamine secretion	biological_process	0.014187374117953662	3	85	8	14467	CHRNB2,DRD3,DRD2
GO:0014046	dopamine secretion	biological_process	0.014187374117953662	3	85	8	14467	CHRNB2,DRD3,DRD2
GO:0048870	cell motility	biological_process	0.014458295249379942	10	85	303	14467	ESR2,NF1,PAX3,LMX1B,NODAL,GDNF,TLX3,PLAU,DRD2,MESP1
GO:0043009	chordate embryonic development	biological_process	0.01475084852865337	11	85	373	14467	HOXB7,NF1,PAX3,NODAL,FGF8,HOXB1,FOXA2,NKX3-2,MSX1,WNT1,WNT3A
GO:0051339	regulation of lyase activity	biological_process	0.015612070996382033	5	85	51	14467	NF1,DRD3,GPR44,DRD2,GHRHR
GO:0031279	regulation of cyclase activity	biological_process	0.015612070996382033	5	85	51	14467	NF1,DRD3,GPR44,DRD2,GHRHR
GO:0009792	embryonic development ending in birth or egg hatching	biological_process	0.01590088352069575	11	85	376	14467	HOXB7,NF1,PAX3,NODAL,FGF8,HOXB1,FOXA2,NKX3-2,MSX1,WNT1,WNT3A
GO:0009059	macromolecule biosynthetic process	biological_process	0.017399414231867506	33	85	2724	14467	HES2,NANOS2,HOXB7,GPRIN1,ESR2,PAX3,BARX2,MYOD1,LMX1B,NODAL,HOXB1,HNF4A,POU2F3,SSRP1,FOXB1,FOXH1,FOXA2,HOXA13,TLX3,FOXI1,LIF,NKX3-2,IL10,FOXN1,EVX2,RUNX2,PROP1,NEUROD2,GSX1,MSX1,MESP1,MYOG,LMX1A
GO:0007423	sensory organ development	biological_process	0.020640224234261716	9	85	250	14467	NF1,NTRK2,LMX1B,FGF8,FOXI1,NKX3-2,WNT1,GDF11,WNT3A
GO:0050433	regulation of catecholamine secretion	biological_process	0.021190679583945847	3	85	9	14467	CHRNB2,DRD3,DRD2
GO:0010646	regulation of cell communication	biological_process	0.023855253874086824	13	85	550	14467	GPRIN1,NF1,CHRNB2,IL3,DRD3,HOXA13,GRIN2A,LIF,GPR44,LEP,RUNX2,DRD2,GHRHR
GO:0021700	developmental maturation	biological_process	0.024505162211541965	6	85	94	14467	GPRIN1,BARX2,RUNX2,WNT1,GDF11,GHRHR
GO:0051674	localization of cell	biological_process	0.02458376610324298	11	85	394	14467	ESR2,NF1,PAX3,LMX1B,NODAL,GDNF,TLX3,PLAU,DRD2,MESP1,LMX1A
GO:0006928	cell motion	biological_process	0.02458376610324298	11	85	394	14467	ESR2,NF1,PAX3,LMX1B,NODAL,GDNF,TLX3,PLAU,DRD2,MESP1,LMX1A
GO:0001666	response to hypoxia	biological_process	0.02697604818070485	4	85	28	14467	NANOS2,NF1,CHRNB2,PLAU
GO:0021761	limbic system development	biological_process	0.02697604818070485	4	85	28	14467	PROP1,GSX1,WNT3A,LMX1A
GO:0001708	cell fate specification	biological_process	0.027069832870099883	5	85	57	14467	FGF3,FGF8,GDNF,FOXA2,TLX3
GO:0070482	response to oxygen levels	biological_process	0.031152460553068338	4	85	29	14467	NANOS2,NF1,CHRNB2,PLAU
GO:0018958	phenol metabolic process	biological_process	0.035784632653770666	4	85	30	14467	CHRNB2,GRIN2A,SLC6A3,DRD2
GO:0006584	catecholamine metabolic process	biological_process	0.035784632653770666	4	85	30	14467	CHRNB2,GRIN2A,SLC6A3,DRD2
GO:0007507	heart development	biological_process	0.03669608763472782	8	85	206	14467	NF1,PAX3,NODAL,FGF8,FOXH1,MSX1,MESP1,WNT3A
GO:0003007	heart morphogenesis	biological_process	0.03776009334388957	5	85	61	14467	NODAL,FGF8,MSX1,MESP1,WNT3A
GO:0030902	hindbrain development	biological_process	0.03776009334388957	5	85	61	14467	GPRIN1,LMX1B,HOXB1,FOXA2,LMX1A
GO:0044057	regulation of system process	biological_process	0.040462843983230926	7	85	152	14467	GPRIN1,NF1,CHRNB2,TLX3,GRIN2A,LEP,DRD2
GO:0046883	regulation of hormone secretion	biological_process	0.04090261366481157	4	85	31	14467	LIF,LEP,DRD2,GHRHR
GO:0032922	circadian regulation of gene expression	biological_process	0.04510271907875635	2	85	2	14467	DRD3,DRD2
GO:0034645	cellular macromolecule biosynthetic process	biological_process	0.04578970444608024	32	85	2717	14467	HES2,NANOS2,HOXB7,GPRIN1,ESR2,PAX3,BARX2,MYOD1,LMX1B,NODAL,HOXB1,HNF4A,POU2F3,SSRP1,FOXB1,FOXH1,FOXA2,HOXA13,TLX3,FOXI1,LIF,NKX3-2,FOXN1,EVX2,RUNX2,PROP1,NEUROD2,GSX1,MSX1,MESP1,MYOG,LMX1A
GO:0032102	negative regulation of response to external stimulus	biological_process	0.04653715612741023	4	85	32	14467	GPRIN1,SLC6A3,LEP,DRD2
