# Supplementary material for: Tissue-Specific Functional Networks for Prioritizing Phenotype and Disease Genes
Source: PLoS Comput Biol. 2012 Sep 27;8(9):e1002694. doi: 10.1371/journal.pcbi.1002694 (PMC3459891; doi:10.1371/journal.pcbi.1002694)
Supplement: Dataset S3 — Functional enrichment of top 100 changed genes for each tissue-specific network. (ZIP) [file pcbi.1002694.s003.zip › enrichment_result/MA_0000173_global.txt]

GO:0007275	multicellular organismal development	biological_process	5.491048733317962E-5	29	64	2402	14467	NANOS2,ESR2,HOXA4,RAG2,DCPP1,TLX2,THEG,HILS1,TRPV1,EDA,DSPP,HOXB1,IL3,POU2F3,SPRR2I,FOXA2,UNCX,FSHB,GRIN2A,LEP,VAX1,FOXN1,DLX5,CDX4,WNT1,ENAM,IL25,GJA10,CGA
GO:0048856	anatomical structure development	biological_process	1.5539162194065369E-4	26	64	2056	14467	NANOS2,ESR2,HOXA4,RAG2,DCPP1,TLX2,TRPV1,EDA,DSPP,HOXB1,IL3,POU2F3,SPRR2I,FOXA2,UNCX,FSHB,GRIN2A,LEP,VAX1,DLX5,CDX4,WNT1,ENAM,IL25,GJA10,CGA
GO:0048731	system development	biological_process	1.7548099072164214E-4	25	64	1922	14467	NANOS2,ESR2,HOXA4,RAG2,TLX2,TRPV1,EDA,DSPP,HOXB1,IL3,POU2F3,SPRR2I,FOXA2,UNCX,FSHB,GRIN2A,LEP,VAX1,DLX5,CDX4,WNT1,ENAM,IL25,GJA10,CGA
GO:0048513	organ development	biological_process	0.0016321544920581805	21	64	1574	14467	NANOS2,ESR2,HOXA4,RAG2,TLX2,TRPV1,EDA,HOXB1,IL3,POU2F3,SPRR2I,FOXA2,UNCX,FSHB,LEP,VAX1,DLX5,CDX4,WNT1,IL25,CGA
GO:0032502	developmental process	biological_process	0.002123601499149215	29	64	2840	14467	NANOS2,ESR2,HOXA4,RAG2,DCPP1,TLX2,THEG,HILS1,TRPV1,EDA,DSPP,HOXB1,IL3,POU2F3,SPRR2I,FOXA2,UNCX,FSHB,GRIN2A,LEP,VAX1,FOXN1,DLX5,CDX4,WNT1,ENAM,IL25,GJA10,CGA
GO:0030154	cell differentiation	biological_process	0.01194769196294831	19	64	1495	14467	NANOS2,ESR2,RAG2,TLX2,THEG,HILS1,EDA,IL3,POU2F3,SPRR2I,FOXA2,UNCX,GRIN2A,LEP,VAX1,FOXN1,DLX5,WNT1,IL25
GO:0032501	multicellular organismal process	biological_process	0.012916775735648148	35	64	4218	14467	NANOS2,OLFR70,IL9,ESR2,HOXA4,RAG2,DCPP1,TLX2,OLFR71,THEG,HILS1,TRPV1,EDA,DSPP,HOXB1,IL3,POU2F3,SPRR2I,FOXA2,UNCX,CTRB1,FSHB,GRIN2A,LEP,VAX1,FOXN1,OLFR1264,DLX5,CDX4,WNT1,ENAM,IL25,GJA10,CGA,OLFR544
GO:0048869	cellular developmental process	biological_process	0.023465956157241504	19	64	1568	14467	NANOS2,ESR2,RAG2,TLX2,THEG,HILS1,EDA,IL3,POU2F3,SPRR2I,FOXA2,UNCX,GRIN2A,LEP,VAX1,FOXN1,DLX5,WNT1,IL25
