# Supplementary material for: Tissue-Specific Functional Networks for Prioritizing Phenotype and Disease Genes
Source: PLoS Comput Biol. 2012 Sep 27;8(9):e1002694. doi: 10.1371/journal.pcbi.1002694 (PMC3459891; doi:10.1371/journal.pcbi.1002694)
Supplement: Dataset S3 — Functional enrichment of top 100 changed genes for each tissue-specific network. (ZIP) [file pcbi.1002694.s003.zip › enrichment_result/MA_0000176_global.txt]

GO:0048513	organ development	biological_process	2.063196400055991E-14	43	95	1574	14467	SLC1A2,SMYD1,FGF4,CRHR2,NEUROG3,HAND1,TAL2,FGF3,SCN8A,CDK5R1,GPRIN1,ANK1,ERCC2,NF1,PAX3,NTRK2,MMP2,RUNX1,CHRNB2,PKD1,NODAL,FGF8,SIX3,EDA,EGFR,THRA,FOXH1,GRIN2B,TRP73,PAX6,SOX10,TRIM28,MMP14,RUNX2,PROP1,POU3F2,MSX1,NKX2-6,TGFBR2,TRP63,FASL,GNAS,NKX2-3
GO:0009653	anatomical structure morphogenesis	biological_process	5.472411676602682E-14	37	95	1151	14467	FGF4,CRHR2,NEUROG3,HAND1,FGF3,CDK5R1,GPRIN1,ERCC2,NF1,PAX3,NTRK2,MMP2,RUNX1,CHRNB2,PKD1,NODAL,FGF8,SIX3,NTRK3,EDA,EGFR,THRA,NEURL1A,TRP73,PAX6,SOX10,TRIM28,MMP14,RUNX2,PROP1,POU3F2,MSX1,TGFBR2,TRP63,FASL,GNAS,NKX2-3
GO:0048731	system development	biological_process	1.4902439301371903E-13	46	95	1922	14467	SLC1A2,SMYD1,FGF4,CRHR2,NEUROG3,HAND1,TAL2,FGF3,SCN8A,CDK5R1,GPRIN1,ANK1,ERCC2,NF1,PAX3,SIM1,NTRK2,MMP2,RUNX1,CHRNB2,PKD1,NODAL,FGF8,SIX3,NTRK3,EDA,EGFR,THRA,FOXH1,GRIN2B,TRP73,PAX6,SOX10,TRIM28,MMP14,RUNX2,PROP1,NEUROD2,POU3F2,MSX1,NKX2-6,TGFBR2,TRP63,FASL,GNAS,NKX2-3
GO:0048856	anatomical structure development	biological_process	3.45445812829547E-13	47	95	2056	14467	SLC1A2,SMYD1,FGF4,CRHR2,NEUROG3,HAND1,TAL2,FGF3,SCN8A,CDK5R1,GPRIN1,ANK1,ERCC2,NF1,PAX3,SIM1,NTRK2,MMP2,RUNX1,CHRNB2,PKD1,NODAL,FGF8,SIX3,NTRK3,EDA,EGFR,THRA,FOXH1,GRIN2B,NEURL1A,TRP73,PAX6,SOX10,TRIM28,MMP14,RUNX2,PROP1,NEUROD2,POU3F2,MSX1,NKX2-6,TGFBR2,TRP63,FASL,GNAS,NKX2-3
GO:0007275	multicellular organismal development	biological_process	2.8925741598050084E-11	48	95	2402	14467	SLC1A2,SMYD1,FGF4,CRHR2,NEUROG3,HAND1,TAL2,FGF3,SCN8A,CDK5R1,GPRIN1,ANK1,ERCC2,NF1,PAX3,SIM1,NTRK2,MMP2,RUNX1,CHRNB2,PKD1,NODAL,FGF8,SIX3,NTRK3,EDA,EGFR,THRA,FOXH1,GRIN2B,TRP73,PAX6,SOX10,TRIM28,MMP14,FOXN1,RUNX2,PROP1,NEUROD2,POU3F2,MSX1,NKX2-6,TGFBR2,TRP63,MDFI,FASL,GNAS,NKX2-3
GO:0009887	organ morphogenesis	biological_process	5.481736829384958E-11	28	95	771	14467	FGF4,CRHR2,NEUROG3,HAND1,FGF3,ERCC2,NF1,PAX3,NTRK2,MMP2,RUNX1,PKD1,NODAL,FGF8,SIX3,EDA,THRA,TRP73,PAX6,SOX10,RUNX2,PROP1,MSX1,TGFBR2,TRP63,FASL,GNAS,NKX2-3
GO:0048869	cellular developmental process	biological_process	1.795407749281099E-10	38	95	1568	14467	FGF4,NEUROG3,HAND1,FGF3,CDK5R1,GPRIN1,ANK1,ERCC2,NF1,PAX3,SIM1,NTRK2,RUNX1,CHRNB2,NODAL,FGF8,SIX3,NTRK3,EDA,EGFR,NEURL1A,TRP73,PAX6,SOX10,TRIM28,FOXN1,RUNX2,PROP1,NEUROD2,POU3F2,NKX2-6,TGFBR2,OCA2,TRP63,MDFI,FASL,GNAS,NKX2-3
GO:0032502	developmental process	biological_process	1.8803753277767727E-10	51	95	2840	14467	SLC1A2,SMYD1,FGF4,CRHR2,NEUROG3,HAND1,TAL2,FGF3,SCN8A,CDK5R1,GPRIN1,ANK1,ERCC2,NF1,PAX3,SIM1,NTRK2,MMP2,RUNX1,CHRNB2,PKD1,NODAL,FGF8,SIX3,NTRK3,EDA,EGFR,THRA,FOXH1,GRIN2B,SLC45A2,NEURL1A,TRP73,PAX6,SOX10,TRIM28,MMP14,FOXN1,RUNX2,PROP1,NEUROD2,POU3F2,MSX1,NKX2-6,TGFBR2,OCA2,TRP63,MDFI,FASL,GNAS,NKX2-3
GO:0007417	central nervous system development	biological_process	2.115860578028418E-10	19	95	316	14467	SLC1A2,TAL2,CDK5R1,GPRIN1,ERCC2,NF1,PAX3,RUNX1,CHRNB2,FGF8,SIX3,TRP73,PAX6,SOX10,PROP1,POU3F2,MSX1,NKX2-6,TGFBR2
GO:0030154	cell differentiation	biological_process	2.2933689377807771E-10	37	95	1495	14467	FGF4,NEUROG3,HAND1,FGF3,CDK5R1,GPRIN1,ANK1,ERCC2,NF1,PAX3,SIM1,NTRK2,RUNX1,CHRNB2,NODAL,FGF8,SIX3,NTRK3,EDA,NEURL1A,TRP73,PAX6,SOX10,TRIM28,FOXN1,RUNX2,PROP1,NEUROD2,POU3F2,NKX2-6,TGFBR2,OCA2,TRP63,MDFI,FASL,GNAS,NKX2-3
GO:0008283	cell proliferation	biological_process	6.312276066301925E-10	24	95	598	14467	FGF4,FGF3,ERCC2,NF1,PAX3,CHRNB2,NODAL,CDK4,FGF8,NPM1,EGFR,CSE1L,PAX6,TYR,FOXN1,PLAU,RUNX2,POU3F2,MSX1,NKX2-6,TGFBR2,OCA2,TRP63,NKX2-3
GO:0048518	positive regulation of biological process	biological_process	1.3550894207502632E-9	32	95	1172	14467	SLC1A2,FGF4,NEUROG3,NFATC2,HAND1,GPRIN1,NF1,PAX3,RUNX1,CHRNB2,NODAL,FGF8,SIX3,NPM1,NTRK3,EDA,HNF4A,EGFR,FOXH1,TRP73,PAX6,SOX10,TRIM28,RUNX2,PROP1,POU3F2,NKX2-6,TGFBR2,TRP63,FASL,GNAS,NKX2-3
GO:0032501	multicellular organismal process	biological_process	7.493609275786606E-9	60	95	4218	14467	SLC1A2,GAD2,SMYD1,FGF4,CRHR2,NEUROG3,RHO,NFATC2,HAND1,TAL2,FGF3,SCN8A,SYT1,CDK5R1,GPRIN1,ANK1,ERCC2,NF1,PAX3,SIM1,NTRK2,MMP2,RUNX1,CHRNB2,PKD1,NODAL,FGF8,SIX3,NTRK3,EDA,CAMK4,EGFR,THRA,FOXH1,GRIN2B,CPLX1,SLC45A2,NEURL1A,TRP73,GRIA2,PAX6,ATP7B,SOX10,OLFR66,TRIM28,MMP14,FOXN1,RUNX2,PROP1,NEUROD2,POU3F2,MSX1,NKX2-6,TGFBR2,SYP,TRP63,MDFI,FASL,GNAS,NKX2-3
GO:0048522	positive regulation of cellular process	biological_process	1.0634106267944538E-8	29	95	1031	14467	FGF4,NEUROG3,NFATC2,HAND1,GPRIN1,NF1,PAX3,CHRNB2,NODAL,FGF8,SIX3,NPM1,NTRK3,HNF4A,EGFR,FOXH1,TRP73,PAX6,SOX10,TRIM28,RUNX2,PROP1,POU3F2,NKX2-6,TGFBR2,TRP63,FASL,GNAS,NKX2-3
GO:0048468	cell development	biological_process	1.0665393926042658E-8	25	95	748	14467	FGF4,CDK5R1,GPRIN1,ANK1,ERCC2,NF1,PAX3,NTRK2,RUNX1,CHRNB2,NODAL,FGF8,NTRK3,NEURL1A,TRP73,PAX6,SOX10,TRIM28,RUNX2,NEUROD2,POU3F2,NKX2-6,OCA2,TRP63,FASL
GO:0010628	positive regulation of gene expression	biological_process	1.5563305663956867E-8	19	95	403	14467	NEUROG3,NFATC2,HAND1,GPRIN1,PAX3,NODAL,FGF8,SIX3,HNF4A,FOXH1,TRP73,PAX6,SOX10,TRIM28,RUNX2,PROP1,POU3F2,TRP63,NKX2-3
GO:0045893	positive regulation of transcription, DNA-dependent	biological_process	1.5862832630116476E-8	18	95	353	14467	NEUROG3,NFATC2,HAND1,GPRIN1,PAX3,NODAL,SIX3,HNF4A,FOXH1,TRP73,PAX6,SOX10,TRIM28,RUNX2,PROP1,POU3F2,TRP63,NKX2-3
GO:0051254	positive regulation of RNA metabolic process	biological_process	1.662681173628692E-8	18	95	354	14467	NEUROG3,NFATC2,HAND1,GPRIN1,PAX3,NODAL,SIX3,HNF4A,FOXH1,TRP73,PAX6,SOX10,TRIM28,RUNX2,PROP1,POU3F2,TRP63,NKX2-3
GO:0030900	forebrain development	biological_process	2.0554209674903812E-8	13	95	150	14467	SLC1A2,TAL2,GPRIN1,NF1,CHRNB2,FGF8,SIX3,TRP73,PAX6,PROP1,POU3F2,MSX1,NKX2-6
GO:0007399	nervous system development	biological_process	2.571742523822725E-8	25	95	779	14467	SLC1A2,NEUROG3,TAL2,CDK5R1,GPRIN1,ERCC2,NF1,PAX3,SIM1,NTRK2,RUNX1,CHRNB2,FGF8,SIX3,NTRK3,TRP73,PAX6,SOX10,PROP1,NEUROD2,POU3F2,MSX1,NKX2-6,TGFBR2,TRP63
GO:0007420	brain development	biological_process	7.525146668052919E-8	15	95	245	14467	SLC1A2,TAL2,CDK5R1,GPRIN1,NF1,CHRNB2,FGF8,SIX3,TRP73,PAX6,PROP1,POU3F2,MSX1,NKX2-6,TGFBR2
GO:0045941	positive regulation of transcription	biological_process	1.0135652940082692E-7	18	95	395	14467	NEUROG3,NFATC2,HAND1,GPRIN1,PAX3,NODAL,SIX3,HNF4A,FOXH1,TRP73,PAX6,SOX10,TRIM28,RUNX2,PROP1,POU3F2,TRP63,NKX2-3
GO:0007267	cell-cell signaling	biological_process	1.0301871605954887E-7	17	95	344	14467	GAD2,FGF3,SYT1,GPRIN1,ERCC2,NF1,NTRK2,CHRNB2,FGF8,SIX3,CAMK4,GRIN2B,CPLX1,GRIA2,POU3F2,SYP,TRP63
GO:0031328	positive regulation of cellular biosynthetic process	biological_process	1.257831437461366E-7	19	95	455	14467	NEUROG3,NFATC2,HAND1,GPRIN1,PAX3,NODAL,SIX3,NPM1,HNF4A,FOXH1,TRP73,PAX6,SOX10,TRIM28,RUNX2,PROP1,POU3F2,TRP63,NKX2-3
GO:0009891	positive regulation of biosynthetic process	biological_process	1.3554893340129955E-7	19	95	457	14467	NEUROG3,NFATC2,HAND1,GPRIN1,PAX3,NODAL,SIX3,NPM1,HNF4A,FOXH1,TRP73,PAX6,SOX10,TRIM28,RUNX2,PROP1,POU3F2,TRP63,NKX2-3
GO:0045935	positive regulation of nucleobase, nucleoside, nucleotide and nucleic acid metabolic process	biological_process	2.1800928907391013E-7	18	95	414	14467	NEUROG3,NFATC2,HAND1,GPRIN1,PAX3,NODAL,SIX3,HNF4A,FOXH1,TRP73,PAX6,SOX10,TRIM28,RUNX2,PROP1,POU3F2,TRP63,NKX2-3
GO:0008284	positive regulation of cell proliferation	biological_process	2.641774518474434E-7	14	95	224	14467	FGF4,NF1,PAX3,CHRNB2,NODAL,FGF8,NPM1,EGFR,PAX6,RUNX2,POU3F2,NKX2-6,TGFBR2,TRP63
GO:0045944	positive regulation of transcription from RNA polymerase II promoter	biological_process	3.02842538030507E-7	16	95	318	14467	NEUROG3,NFATC2,HAND1,GPRIN1,PAX3,NODAL,SIX3,HNF4A,FOXH1,PAX6,SOX10,RUNX2,PROP1,POU3F2,TRP63,NKX2-3
GO:0009893	positive regulation of metabolic process	biological_process	3.1651596933712125E-7	20	95	540	14467	NEUROG3,NFATC2,HAND1,GPRIN1,PAX3,NODAL,FGF8,SIX3,NPM1,HNF4A,FOXH1,TRP73,PAX6,SOX10,TRIM28,RUNX2,PROP1,POU3F2,TRP63,NKX2-3
GO:0042127	regulation of cell proliferation	biological_process	3.210104002678074E-7	18	95	424	14467	FGF4,NF1,PAX3,CHRNB2,NODAL,CDK4,FGF8,NPM1,EGFR,PAX6,PLAU,RUNX2,POU3F2,MSX1,NKX2-6,TGFBR2,TRP63,NKX2-3
GO:0010557	positive regulation of macromolecule biosynthetic process	biological_process	5.037265130195413E-7	18	95	436	14467	NEUROG3,NFATC2,HAND1,GPRIN1,PAX3,NODAL,SIX3,HNF4A,FOXH1,TRP73,PAX6,SOX10,TRIM28,RUNX2,PROP1,POU3F2,TRP63,NKX2-3
GO:0010604	positive regulation of macromolecule metabolic process	biological_process	8.93181689381088E-7	19	95	511	14467	NEUROG3,NFATC2,HAND1,GPRIN1,PAX3,NODAL,FGF8,SIX3,HNF4A,FOXH1,TRP73,PAX6,SOX10,TRIM28,RUNX2,PROP1,POU3F2,TRP63,NKX2-3
GO:0031325	positive regulation of cellular metabolic process	biological_process	1.2342144796976583E-6	19	95	521	14467	NEUROG3,NFATC2,HAND1,GPRIN1,PAX3,NODAL,SIX3,NPM1,HNF4A,FOXH1,TRP73,PAX6,SOX10,TRIM28,RUNX2,PROP1,POU3F2,TRP63,NKX2-3
GO:0021536	diencephalon development	biological_process	1.2558945105079185E-6	7	95	31	14467	TAL2,CHRNB2,SIX3,PAX6,PROP1,POU3F2,NKX2-6
GO:0009888	tissue development	biological_process	1.8755661279788359E-6	20	95	598	14467	FGF4,NEUROG3,HAND1,ERCC2,NF1,PAX3,PKD1,NODAL,FGF8,EDA,THRA,FOXH1,PAX6,TRIM28,RUNX2,POU3F2,NKX2-6,TRP63,GNAS,NKX2-3
GO:0021537	telencephalon development	biological_process	9.527486188440207E-6	8	95	63	14467	SLC1A2,GPRIN1,NF1,FGF8,SIX3,TRP73,PAX6,POU3F2
GO:0006357	regulation of transcription from RNA polymerase II promoter	biological_process	1.0449382372024571E-5	18	95	528	14467	NEUROG3,NFATC2,HAND1,GPRIN1,PAX3,NODAL,SIX3,HNF4A,FOXH1,PAX6,SOX10,TRIM28,RUNX2,PROP1,POU3F2,MSX1,TRP63,NKX2-3
GO:0043009	chordate embryonic development	biological_process	2.4423543181428283E-5	15	95	373	14467	HAND1,ERCC2,NF1,PAX3,RUNX1,PKD1,NODAL,FGF8,GRIN2B,PAX6,SOX10,MSX1,NKX2-6,TGFBR2,GNAS
GO:0006366	transcription from RNA polymerase II promoter	biological_process	2.667547647301509E-5	18	95	561	14467	NEUROG3,NFATC2,HAND1,GPRIN1,PAX3,NODAL,SIX3,HNF4A,FOXH1,PAX6,SOX10,TRIM28,RUNX2,PROP1,POU3F2,MSX1,TRP63,NKX2-3
GO:0009792	embryonic development ending in birth or egg hatching	biological_process	2.7171438913914018E-5	15	95	376	14467	HAND1,ERCC2,NF1,PAX3,RUNX1,PKD1,NODAL,FGF8,GRIN2B,PAX6,SOX10,MSX1,NKX2-6,TGFBR2,GNAS
GO:0048732	gland development	biological_process	4.2112289217877735E-5	9	95	107	14467	NF1,FGF8,EDA,EGFR,PAX6,PROP1,POU3F2,TRP63,NKX2-3
GO:0019226	transmission of nerve impulse	biological_process	4.317005057812455E-5	12	95	230	14467	GAD2,SYT1,GPRIN1,ERCC2,NF1,CHRNB2,CAMK4,GRIN2B,CPLX1,GRIA2,POU3F2,SYP
GO:0019222	regulation of metabolic process	biological_process	6.757215247683897E-5	39	95	2525	14467	SMYD1,NEUROG3,NFATC2,HAND1,TAL2,GPRIN1,ERCC2,NF1,PAX3,SIM1,NTRK2,RUNX1,CHRNB2,NODAL,FGF8,SIX3,NPM1,HNF4A,EGFR,THRA,SSRP1,FOXH1,TRP73,PAX6,SOX10,TRIM28,OPRM1,FOXN1,RUNX2,PROP1,NEUROD2,POU3F2,TARDBP,MSX1,ELK4,NKX2-6,TRP63,GNAS,NKX2-3
GO:0065007	biological regulation	biological_process	7.384224335468183E-5	70	95	6717	14467	SLC1A2,GAD2,SMYD1,FGF4,CRHR2,NEUROG3,RHO,NFATC2,HAND1,TAL2,SYT1,GPRIN1,ANK1,HTR4,ERCC2,NF1,PAX3,SIM1,NTRK2,KCNJ6,RUNX1,CHRM1,CHRNB2,PKD1,NODAL,CDK4,FGF8,SIX3,NPM1,HTR1A,NTRK3,EDA,NRAS,HNF4A,CAMK4,EGFR,THRA,SSRP1,FOXH1,GNRHR,ADRA2C,GRIN2B,CPLX1,OPRL1,TRP73,PAX6,ATP7B,SOX10,OLFR66,TRIM28,CCKBR,OPRM1,CRHR1,CHRNG,FOXN1,PLAU,RUNX2,PROP1,NEUROD2,POU3F2,TARDBP,MSX1,ELK4,HTR5A,NKX2-6,TGFBR2,TRP63,FASL,GN…
GO:0019219	regulation of nucleobase, nucleoside, nucleotide and nucleic acid metabolic process	biological_process	7.818949156206982E-5	35	95	2107	14467	SMYD1,NEUROG3,NFATC2,HAND1,TAL2,GPRIN1,ERCC2,NF1,PAX3,SIM1,RUNX1,NODAL,SIX3,NPM1,HNF4A,THRA,SSRP1,FOXH1,TRP73,PAX6,SOX10,TRIM28,OPRM1,FOXN1,RUNX2,PROP1,NEUROD2,POU3F2,TARDBP,MSX1,ELK4,NKX2-6,TRP63,GNAS,NKX2-3
GO:0022603	regulation of anatomical structure morphogenesis	biological_process	7.874957380890831E-5	10	95	153	14467	CRHR2,GPRIN1,NF1,RUNX1,CHRNB2,NODAL,NTRK3,PAX6,RUNX2,POU3F2
GO:0022612	gland morphogenesis	biological_process	8.240700625222516E-5	5	95	17	14467	FGF8,EGFR,PAX6,PROP1,NKX2-3
GO:0007507	heart development	biological_process	1.3248889651858517E-4	11	95	206	14467	SMYD1,HAND1,NF1,PAX3,PKD1,NODAL,FGF8,FOXH1,MSX1,NKX2-6,TGFBR2
GO:0009790	embryonic development	biological_process	1.4081648421403962E-4	18	95	626	14467	FGF4,HAND1,ERCC2,NF1,PAX3,RUNX1,PKD1,NODAL,FGF8,FOXH1,GRIN2B,PAX6,SOX10,MSX1,NKX2-6,TGFBR2,TRP63,GNAS
GO:0050793	regulation of developmental process	biological_process	1.614415434947445E-4	21	95	858	14467	FGF4,CRHR2,GPRIN1,ERCC2,NF1,RUNX1,CHRNB2,NODAL,FGF8,NTRK3,TRP73,PAX6,RUNX2,PROP1,POU3F2,MSX1,NKX2-6,TGFBR2,TRP63,FASL,GNAS
GO:0043473	pigmentation	biological_process	1.775529529237291E-4	7	95	61	14467	NF1,PAX3,EDA,SLC45A2,SOX10,TYR,OCA2
GO:0031323	regulation of cellular metabolic process	biological_process	1.8460481422460391E-4	37	95	2396	14467	SMYD1,NEUROG3,NFATC2,HAND1,TAL2,GPRIN1,ERCC2,NF1,PAX3,SIM1,RUNX1,CHRNB2,NODAL,SIX3,NPM1,HNF4A,EGFR,THRA,SSRP1,FOXH1,TRP73,PAX6,SOX10,TRIM28,OPRM1,FOXN1,RUNX2,PROP1,NEUROD2,POU3F2,TARDBP,MSX1,ELK4,NKX2-6,TRP63,GNAS,NKX2-3
GO:0080090	regulation of primary metabolic process	biological_process	1.9076400880085583E-4	37	95	2399	14467	SMYD1,NEUROG3,NFATC2,HAND1,TAL2,GPRIN1,ERCC2,NF1,PAX3,SIM1,RUNX1,CHRNB2,NODAL,SIX3,NPM1,HNF4A,EGFR,THRA,SSRP1,FOXH1,TRP73,PAX6,SOX10,TRIM28,OPRM1,FOXN1,RUNX2,PROP1,NEUROD2,POU3F2,TARDBP,MSX1,ELK4,NKX2-6,TRP63,GNAS,NKX2-3
GO:0031326	regulation of cellular biosynthetic process	biological_process	2.3242997521499365E-4	35	95	2200	14467	SMYD1,NEUROG3,NFATC2,HAND1,TAL2,GPRIN1,ERCC2,NF1,PAX3,SIM1,RUNX1,NODAL,SIX3,NPM1,HNF4A,THRA,SSRP1,FOXH1,TRP73,PAX6,SOX10,TRIM28,OPRM1,FOXN1,RUNX2,PROP1,NEUROD2,POU3F2,TARDBP,MSX1,ELK4,NKX2-6,TRP63,GNAS,NKX2-3
GO:0009889	regulation of biosynthetic process	biological_process	2.4320857448134332E-4	35	95	2204	14467	SMYD1,NEUROG3,NFATC2,HAND1,TAL2,GPRIN1,ERCC2,NF1,PAX3,SIM1,RUNX1,NODAL,SIX3,NPM1,HNF4A,THRA,SSRP1,FOXH1,TRP73,PAX6,SOX10,TRIM28,OPRM1,FOXN1,RUNX2,PROP1,NEUROD2,POU3F2,TARDBP,MSX1,ELK4,NKX2-6,TRP63,GNAS,NKX2-3
GO:0007154	cell communication	biological_process	2.6995302611201736E-4	48	95	3737	14467	SLC1A2,GAD2,CRHR2,RHO,FGF3,SYT1,GPRIN1,ANK1,HTR4,ERCC2,NF1,SIM1,NTRK2,CHRM1,CHRNB2,PKD1,NODAL,CDK4,FGF8,SIX3,NPM1,HTR1A,NTRK3,NRAS,CAMK4,EGFR,FOXH1,GNRHR,ADRA2C,GRIN2B,CPLX1,OPRL1,GRIA2,PAX6,OLFR66,CCKBR,OPRM1,CRHR1,RUNX2,PROP1,POU3F2,MSX1,HTR5A,TGFBR2,SYP,TRP63,FASL,GNAS
GO:0048646	anatomical structure formation involved in morphogenesis	biological_process	3.5604472986600316E-4	13	95	335	14467	CRHR2,HAND1,FGF3,ERCC2,NF1,PAX3,MMP2,RUNX1,NODAL,FGF8,NEURL1A,TGFBR2,TRP63
GO:0051252	regulation of RNA metabolic process	biological_process	4.601670686060507E-4	32	95	1943	14467	SMYD1,NEUROG3,NFATC2,HAND1,TAL2,GPRIN1,ERCC2,PAX3,SIM1,RUNX1,NODAL,SIX3,NPM1,HNF4A,THRA,SSRP1,FOXH1,TRP73,PAX6,SOX10,TRIM28,FOXN1,RUNX2,PROP1,NEUROD2,POU3F2,TARDBP,MSX1,ELK4,NKX2-6,TRP63,NKX2-3
GO:0007268	synaptic transmission	biological_process	6.272027070361466E-4	10	95	191	14467	GAD2,SYT1,GPRIN1,NF1,CHRNB2,CAMK4,GRIN2B,CPLX1,GRIA2,SYP
GO:0021543	pallium development	biological_process	6.688266233807121E-4	6	95	46	14467	GPRIN1,NF1,FGF8,TRP73,PAX6,POU3F2
GO:0022008	neurogenesis	biological_process	7.603597174912726E-4	15	95	486	14467	CDK5R1,GPRIN1,ERCC2,NF1,PAX3,NTRK2,RUNX1,CHRNB2,FGF8,NTRK3,TRP73,PAX6,SOX10,NEUROD2,POU3F2
GO:0006355	regulation of transcription, DNA-dependent	biological_process	0.0013053009245567596	31	95	1929	14467	SMYD1,NEUROG3,NFATC2,HAND1,TAL2,GPRIN1,ERCC2,PAX3,SIM1,RUNX1,NODAL,SIX3,HNF4A,THRA,SSRP1,FOXH1,TRP73,PAX6,SOX10,TRIM28,FOXN1,RUNX2,PROP1,NEUROD2,POU3F2,TARDBP,MSX1,ELK4,NKX2-6,TRP63,NKX2-3
GO:0016070	RNA metabolic process	biological_process	0.0013544782319010146	35	95	2364	14467	SMYD1,NEUROG3,NFATC2,HAND1,TAL2,GPRIN1,RBMXRT,ERCC2,PAX3,SIM1,RUNX1,NODAL,SIX3,RNPS1,NPM1,HNF4A,THRA,SSRP1,FOXH1,TRP73,PAX6,SOX10,TRIM28,FOXN1,SYNCRIP,RUNX2,PROP1,NEUROD2,POU3F2,TARDBP,MSX1,ELK4,NKX2-6,TRP63,NKX2-3
GO:0051093	negative regulation of developmental process	biological_process	0.0013565556040757687	13	95	377	14467	FGF4,CRHR2,GPRIN1,ERCC2,NF1,NODAL,FGF8,TRP73,PAX6,PROP1,MSX1,NKX2-6,TRP63
GO:0045934	negative regulation of nucleobase, nucleoside, nucleotide and nucleic acid metabolic process	biological_process	0.0014270506666322978	12	95	318	14467	SMYD1,HAND1,PAX3,NODAL,SIX3,NPM1,THRA,FOXH1,TRIM28,PROP1,MSX1,TRP63
GO:0006351	transcription, DNA-dependent	biological_process	0.0015456158374203945	31	95	1944	14467	SMYD1,NEUROG3,NFATC2,HAND1,TAL2,GPRIN1,ERCC2,PAX3,SIM1,RUNX1,NODAL,SIX3,HNF4A,THRA,SSRP1,FOXH1,TRP73,PAX6,SOX10,TRIM28,FOXN1,RUNX2,PROP1,NEUROD2,POU3F2,TARDBP,MSX1,ELK4,NKX2-6,TRP63,NKX2-3
GO:0010468	regulation of gene expression	biological_process	0.0015727024552266739	33	95	2159	14467	SMYD1,NEUROG3,NFATC2,HAND1,TAL2,GPRIN1,ERCC2,PAX3,SIM1,RUNX1,NODAL,FGF8,SIX3,NPM1,HNF4A,THRA,SSRP1,FOXH1,TRP73,PAX6,SOX10,TRIM28,FOXN1,RUNX2,PROP1,NEUROD2,POU3F2,TARDBP,MSX1,ELK4,NKX2-6,TRP63,NKX2-3
GO:0032774	RNA biosynthetic process	biological_process	0.0016163270354190235	31	95	1948	14467	SMYD1,NEUROG3,NFATC2,HAND1,TAL2,GPRIN1,ERCC2,PAX3,SIM1,RUNX1,NODAL,SIX3,HNF4A,THRA,SSRP1,FOXH1,TRP73,PAX6,SOX10,TRIM28,FOXN1,RUNX2,PROP1,NEUROD2,POU3F2,TARDBP,MSX1,ELK4,NKX2-6,TRP63,NKX2-3
GO:0010467	gene expression	biological_process	0.0017835521733315922	39	95	2850	14467	SMYD1,NEUROG3,NFATC2,HAND1,TAL2,GPRIN1,RBMXRT,ERCC2,PAX3,SIM1,RUNX1,GSPT1,NODAL,FGF8,SIX3,RNPS1,NPM1,EDA,HNF4A,THRA,SSRP1,FOXH1,TRP73,PAX6,SOX10,TRIM28,MMP14,FOXN1,SYNCRIP,RUNX2,PROP1,NEUROD2,POU3F2,TARDBP,MSX1,ELK4,NKX2-6,TRP63,NKX2-3
GO:0045595	regulation of cell differentiation	biological_process	0.0018516776406904145	12	95	326	14467	FGF4,GPRIN1,NF1,CHRNB2,NODAL,NTRK3,PAX6,RUNX2,POU3F2,TGFBR2,TRP63,GNAS
GO:0007431	salivary gland development	biological_process	0.0021441167253923765	4	95	14	14467	FGF8,EDA,EGFR,PAX6
GO:0050794	regulation of cellular process	biological_process	0.0024651009396478812	63	95	6122	14467	SMYD1,FGF4,CRHR2,NEUROG3,RHO,NFATC2,HAND1,TAL2,GPRIN1,ANK1,HTR4,ERCC2,NF1,PAX3,SIM1,NTRK2,RUNX1,CHRM1,CHRNB2,PKD1,NODAL,CDK4,FGF8,SIX3,NPM1,HTR1A,NTRK3,EDA,NRAS,HNF4A,CAMK4,EGFR,THRA,SSRP1,FOXH1,GNRHR,ADRA2C,GRIN2B,OPRL1,TRP73,PAX6,SOX10,OLFR66,TRIM28,CCKBR,OPRM1,CRHR1,FOXN1,PLAU,RUNX2,PROP1,NEUROD2,POU3F2,TARDBP,MSX1,ELK4,HTR5A,NKX2-6,TGFBR2,TRP63,FASL,GNAS,NKX2-3
GO:0048523	negative regulation of cellular process	biological_process	0.0030711323293095534	21	95	1027	14467	SMYD1,FGF4,HAND1,GPRIN1,ERCC2,NF1,PAX3,NODAL,FGF8,SIX3,NPM1,THRA,FOXH1,TRP73,PAX6,TRIM28,RUNX2,PROP1,MSX1,NKX2-6,TRP63
GO:0045449	regulation of transcription	biological_process	0.0031442914970149435	31	95	2009	14467	SMYD1,NEUROG3,NFATC2,HAND1,TAL2,GPRIN1,ERCC2,PAX3,SIM1,RUNX1,NODAL,SIX3,HNF4A,THRA,SSRP1,FOXH1,TRP73,PAX6,SOX10,TRIM28,FOXN1,RUNX2,PROP1,NEUROD2,POU3F2,TARDBP,MSX1,ELK4,NKX2-6,TRP63,NKX2-3
GO:0001501	skeletal system development	biological_process	0.003214338972862824	11	95	284	14467	FGF4,ERCC2,NF1,MMP2,RUNX1,PKD1,THRA,RUNX2,TGFBR2,TRP63,GNAS
GO:0051179	localization	biological_process	0.003472527941197318	37	95	2689	14467	SLC1A2,SCN8A,SYT1,CDK5R1,GPRIN1,ANK1,NF1,PAX3,NTRK2,KCNJ6,CHRNB2,PKD1,NODAL,SIX3,G3BP1,NPM1,EDA,CAMK4,CSE1L,GRIN2B,CPLX1,KCNJ9,NEURL1A,SLC12A1,TRP73,GRIA2,KCNC1,PAX6,ATP7B,CHRNG,MMP14,PLAU,POU3F2,KCNQ2,SYP,OCA2,NKX2-3
GO:0048519	negative regulation of biological process	biological_process	0.0038138465728526218	22	95	1131	14467	SMYD1,FGF4,CRHR2,HAND1,GPRIN1,ERCC2,NF1,PAX3,NODAL,FGF8,SIX3,NPM1,THRA,FOXH1,TRP73,PAX6,TRIM28,RUNX2,PROP1,MSX1,NKX2-6,TRP63
GO:0001568	blood vessel development	biological_process	0.003816096178042482	10	95	233	14467	CRHR2,HAND1,NF1,NTRK2,MMP2,RUNX1,PKD1,FGF8,PROP1,TGFBR2
GO:0001944	vasculature development	biological_process	0.004278309874539751	10	95	236	14467	CRHR2,HAND1,NF1,NTRK2,MMP2,RUNX1,PKD1,FGF8,PROP1,TGFBR2
GO:0050789	regulation of biological process	biological_process	0.004762318099603522	64	95	6376	14467	SLC1A2,SMYD1,FGF4,CRHR2,NEUROG3,RHO,NFATC2,HAND1,TAL2,GPRIN1,ANK1,HTR4,ERCC2,NF1,PAX3,SIM1,NTRK2,RUNX1,CHRM1,CHRNB2,PKD1,NODAL,CDK4,FGF8,SIX3,NPM1,HTR1A,NTRK3,EDA,NRAS,HNF4A,CAMK4,EGFR,THRA,SSRP1,FOXH1,GNRHR,ADRA2C,GRIN2B,OPRL1,TRP73,PAX6,SOX10,OLFR66,TRIM28,CCKBR,OPRM1,CRHR1,FOXN1,PLAU,RUNX2,PROP1,NEUROD2,POU3F2,TARDBP,MSX1,ELK4,HTR5A,NKX2-6,TGFBR2,TRP63,FASL,GNAS,NKX2-3
GO:0016481	negative regulation of transcription	biological_process	0.004947088949989397	11	95	297	14467	SMYD1,HAND1,PAX3,NODAL,SIX3,THRA,FOXH1,TRIM28,PROP1,MSX1,TRP63
GO:0006350	transcription	biological_process	0.005756075791598873	31	95	2067	14467	SMYD1,NEUROG3,NFATC2,HAND1,TAL2,GPRIN1,ERCC2,PAX3,SIM1,RUNX1,NODAL,SIX3,HNF4A,THRA,SSRP1,FOXH1,TRP73,PAX6,SOX10,TRIM28,FOXN1,RUNX2,PROP1,NEUROD2,POU3F2,TARDBP,MSX1,ELK4,NKX2-6,TRP63,NKX2-3
GO:0035272	exocrine system development	biological_process	0.006423699090975551	4	95	18	14467	FGF8,EDA,EGFR,PAX6
GO:0060255	regulation of macromolecule metabolic process	biological_process	0.006981338770016885	34	95	2420	14467	SMYD1,NEUROG3,NFATC2,HAND1,TAL2,GPRIN1,ERCC2,PAX3,SIM1,RUNX1,NODAL,FGF8,SIX3,NPM1,HNF4A,EGFR,THRA,SSRP1,FOXH1,TRP73,PAX6,SOX10,TRIM28,FOXN1,RUNX2,PROP1,NEUROD2,POU3F2,TARDBP,MSX1,ELK4,NKX2-6,TRP63,NKX2-3
GO:0048853	forebrain morphogenesis	biological_process	0.0069825922982430936	3	95	6	14467	NF1,FGF8,PROP1
GO:0042391	regulation of membrane potential	biological_process	0.007327269347297376	7	95	105	14467	GPRIN1,ERCC2,NF1,CHRNB2,GRIN2B,CHRNG,POU3F2
GO:0010629	negative regulation of gene expression	biological_process	0.008163611266768156	11	95	313	14467	SMYD1,HAND1,PAX3,NODAL,SIX3,THRA,FOXH1,TRIM28,PROP1,MSX1,TRP63
GO:0007610	behavior	biological_process	0.00828692694005961	12	95	377	14467	SLC1A2,TAL2,SCN8A,GPRIN1,NF1,NTRK2,RUNX1,CHRNB2,GRIN2B,OPRM1,CRHR1,NEUROD2
GO:0006139	nucleobase, nucleoside, nucleotide and nucleic acid metabolic process	biological_process	0.009060278006759294	39	95	3037	14467	SMYD1,NEUROG3,NFATC2,HAND1,TAL2,GPRIN1,RBMXRT,ERCC2,NF1,PAX3,SIM1,RUNX1,NODAL,SIX3,RNPS1,NPM1,HNF4A,THRA,SSRP1,FOXH1,TRP73,PAX6,ATP7B,SOX10,TRIM28,OPRM1,FOXN1,SYNCRIP,RUNX2,PROP1,NEUROD2,POU3F2,TARDBP,MSX1,ELK4,NKX2-6,TRP63,GNAS,NKX2-3
GO:0043066	negative regulation of apoptosis	biological_process	0.00945191997331443	9	95	203	14467	FGF4,GPRIN1,ERCC2,FGF8,TRP73,PROP1,MSX1,NKX2-6,TRP63
GO:0010556	regulation of macromolecule biosynthetic process	biological_process	0.010470847095732818	31	95	2127	14467	SMYD1,NEUROG3,NFATC2,HAND1,TAL2,GPRIN1,ERCC2,PAX3,SIM1,RUNX1,NODAL,SIX3,HNF4A,THRA,SSRP1,FOXH1,TRP73,PAX6,SOX10,TRIM28,FOXN1,RUNX2,PROP1,NEUROD2,POU3F2,TARDBP,MSX1,ELK4,NKX2-6,TRP63,NKX2-3
GO:0048699	generation of neurons	biological_process	0.01093460235848736	13	95	456	14467	CDK5R1,GPRIN1,NF1,PAX3,NTRK2,RUNX1,CHRNB2,FGF8,NTRK3,TRP73,PAX6,NEUROD2,POU3F2
GO:0001701	in utero embryonic development	biological_process	0.011065975456255853	9	95	207	14467	HAND1,ERCC2,RUNX1,PKD1,NODAL,GRIN2B,SOX10,MSX1,TGFBR2
GO:0043069	negative regulation of programmed cell death	biological_process	0.011504494092883672	9	95	208	14467	FGF4,GPRIN1,ERCC2,FGF8,TRP73,PROP1,MSX1,NKX2-6,TRP63
GO:0010926	anatomical structure formation	biological_process	0.011664606740055669	17	95	767	14467	CRHR2,HAND1,FGF3,GPRIN1,ERCC2,NF1,PAX3,MMP2,RUNX1,CHRNB2,NODAL,FGF8,NPM1,CSE1L,NEURL1A,TGFBR2,TRP63
GO:0060548	negative regulation of cell death	biological_process	0.01195780285388894	9	95	209	14467	FGF4,GPRIN1,ERCC2,FGF8,TRP73,PROP1,MSX1,NKX2-6,TRP63
GO:0021854	hypothalamus development	biological_process	0.012161289955037732	3	95	7	14467	PROP1,POU3F2,NKX2-6
GO:0048705	skeletal system morphogenesis	biological_process	0.013373569516116594	7	95	115	14467	FGF4,MMP2,PKD1,THRA,RUNX2,TGFBR2,GNAS
GO:0010558	negative regulation of macromolecule biosynthetic process	biological_process	0.013454924112078184	11	95	330	14467	SMYD1,HAND1,PAX3,NODAL,SIX3,THRA,FOXH1,TRIM28,PROP1,MSX1,TRP63
GO:0048546	digestive tract morphogenesis	biological_process	0.015049879599525171	4	95	22	14467	TRP73,SOX10,TRP63,NKX2-3
GO:0055123	digestive system development	biological_process	0.015049879599525171	4	95	22	14467	TRP73,SOX10,TRP63,NKX2-3
GO:0031327	negative regulation of cellular biosynthetic process	biological_process	0.016381311103064455	11	95	337	14467	SMYD1,HAND1,PAX3,NODAL,SIX3,THRA,FOXH1,TRIM28,PROP1,MSX1,TRP63
GO:0009890	negative regulation of biosynthetic process	biological_process	0.017795960662420892	11	95	340	14467	SMYD1,HAND1,PAX3,NODAL,SIX3,THRA,FOXH1,TRIM28,PROP1,MSX1,TRP63
GO:0007435	salivary gland morphogenesis	biological_process	0.01936533830267992	3	95	8	14467	FGF8,EGFR,PAX6
GO:0031324	negative regulation of cellular metabolic process	biological_process	0.02752792337171337	12	95	425	14467	SMYD1,HAND1,PAX3,NODAL,SIX3,NPM1,THRA,FOXH1,TRIM28,PROP1,MSX1,TRP63
GO:0021871	forebrain regionalization	biological_process	0.028909618691630782	3	95	9	14467	FGF8,SIX3,PAX6
GO:0009416	response to light stimulus	biological_process	0.02904852620195651	6	95	87	14467	SLC1A2,RHO,GPRIN1,ERCC2,NF1,CHRNB2
GO:0010605	negative regulation of macromolecule metabolic process	biological_process	0.030192599072506376	12	95	429	14467	SMYD1,HAND1,PAX3,NODAL,SIX3,NPM1,THRA,FOXH1,TRIM28,PROP1,MSX1,TRP63
GO:0009058	biosynthetic process	biological_process	0.0325204903511484	40	95	3324	14467	GAD2,SMYD1,NEUROG3,NFATC2,HAND1,TAL2,GPRIN1,ERCC2,NF1,PAX3,SIM1,RUNX1,GSPT1,NODAL,SIX3,NPM1,HNF4A,THRA,SSRP1,FOXH1,SLC45A2,TRP73,PAX6,SOX10,TRIM28,OPRM1,TYR,FOXN1,RUNX2,PROP1,NEUROD2,POU3F2,TARDBP,MSX1,ELK4,NKX2-6,OCA2,TRP63,GNAS,NKX2-3
GO:0065008	regulation of biological quality	biological_process	0.033472019846832866	19	95	1011	14467	GAD2,FGF4,SYT1,GPRIN1,ANK1,ERCC2,NF1,KCNJ6,CHRNB2,NODAL,NPM1,GRIN2B,CPLX1,TRP73,ATP7B,CHRNG,POU3F2,TRP63,NKX2-3
GO:0007612	learning	biological_process	0.03476395353392745	5	95	54	14467	GPRIN1,NF1,CHRNB2,GRIN2B,NEUROD2
GO:0048666	neuron development	biological_process	0.03483516985398198	10	95	300	14467	CDK5R1,GPRIN1,NTRK2,RUNX1,CHRNB2,NTRK3,TRP73,PAX6,NEUROD2,POU3F2
GO:0048870	cell motility	biological_process	0.03792135905259973	10	95	303	14467	CDK5R1,NF1,PAX3,NODAL,NEURL1A,PAX6,MMP14,PLAU,POU3F2,NKX2-3
GO:0001666	response to hypoxia	biological_process	0.0408728986576108	4	95	28	14467	NF1,MMP2,CHRNB2,PLAU
GO:0021761	limbic system development	biological_process	0.0408728986576108	4	95	28	14467	TRP73,PROP1,POU3F2,NKX2-6
GO:0007632	visual behavior	biological_process	0.0408728986576108	4	95	28	14467	SLC1A2,GPRIN1,NF1,CHRNB2
GO:0042438	melanin biosynthetic process	biological_process	0.04110275139686584	3	95	10	14467	SLC45A2,TYR,OCA2
GO:0009987	cellular process	biological_process	0.04124534779244773	89	95	11293	14467	SLC1A2,GAD2,SMYD1,FGF4,CRHR2,NEUROG3,RHO,NFATC2,HAND1,TAL2,FGF3,SYT1,CDK5R1,GPRIN1,ANK1,RBMXRT,HTR4,ERCC2,NF1,PAX3,SIM1,UBA2,NTRK2,KCNJ6,MMP2,RUNX1,CHRM1,CHRNB2,GSPT1,PKD1,NODAL,CDK4,FGF8,SIX3,RNPS1,NPM1,HTR1A,NTRK3,EDA,NRAS,HNF4A,CAMK4,EGFR,THRA,SSRP1,FOXH1,CSE1L,GNRHR,CCT5,ADRA2C,GRIN2B,CPLX1,SLC45A2,OPRL1,NEURL1A,TRP73,GRIA2,PAX6,ATP7B,SOX10,OLFR66,TRIM28,CCKBR,OPRM1,TYR,CRHR1,CHRNG,MMP14,FOXN…
GO:0032989	cellular component morphogenesis	biological_process	0.041890695142977746	11	95	373	14467	CDK5R1,GPRIN1,ERCC2,CHRNB2,NODAL,NTRK3,EGFR,NEURL1A,PAX6,TRIM28,POU3F2
GO:0009892	negative regulation of metabolic process	biological_process	0.04616245436548987	12	95	448	14467	SMYD1,HAND1,PAX3,NODAL,SIX3,NPM1,THRA,FOXH1,TRIM28,PROP1,MSX1,TRP63
GO:0070482	response to oxygen levels	biological_process	0.04717480626149573	4	95	29	14467	NF1,MMP2,CHRNB2,PLAU
GO:0045165	cell fate commitment	biological_process	0.04799137509702653	7	95	140	14467	FGF3,PAX3,NODAL,FGF8,SIX3,PAX6,RUNX2
GO:0051253	negative regulation of RNA metabolic process	biological_process	0.04799174112803131	9	95	249	14467	HAND1,PAX3,NODAL,NPM1,FOXH1,TRIM28,PROP1,MSX1,TRP63
