# Supplementary material for: Tissue-Specific Functional Networks for Prioritizing Phenotype and Disease Genes
Source: PLoS Comput Biol. 2012 Sep 27;8(9):e1002694. doi: 10.1371/journal.pcbi.1002694 (PMC3459891; doi:10.1371/journal.pcbi.1002694)
Supplement: Dataset S3 — Functional enrichment of top 100 changed genes for each tissue-specific network. (ZIP) [file pcbi.1002694.s003.zip › enrichment_result/MA_0000183_global.txt]

GO:0048731	system development	biological_process	4.576690477458578E-9	37	84	1922	14467	NANOS2,CALCR,FOXD3,HOXB7,GPRIN1,ESR2,PAX3,BARX2,NTRK2,MYOD1,WNT2B,GDNF,DSPP,HOXB1,EGFR,IL3,DRD3,POU2F3,FOXH1,FSHB,GRIN2A,LIF,WNT10B,LEP,DLX5,NEUROD2,GSX1,WNT1,DRD2,MESP1,CGA,GJA10,GDF11,GHRHR,WNT3A,CFC1,LMX1A
GO:0048856	anatomical structure development	biological_process	6.953778451935742E-9	38	84	2056	14467	NANOS2,CALCR,FOXD3,HOXB7,GPRIN1,ESR2,PAX3,BARX2,NTRK2,MYOD1,WNT2B,GDNF,DSPP,HOXB1,EGFR,IL3,DRD3,POU2F3,FOXH1,FSHB,GRIN2A,LIF,WNT10B,LEP,EVX2,DLX5,NEUROD2,GSX1,WNT1,DRD2,MESP1,CGA,GJA10,GDF11,GHRHR,WNT3A,CFC1,LMX1A
GO:0048513	organ development	biological_process	6.433876405448064E-8	32	84	1574	14467	NANOS2,CALCR,FOXD3,HOXB7,GPRIN1,ESR2,PAX3,BARX2,NTRK2,MYOD1,WNT2B,GDNF,HOXB1,EGFR,IL3,POU2F3,FOXH1,FSHB,LIF,WNT10B,LEP,DLX5,GSX1,WNT1,DRD2,MESP1,CGA,GDF11,GHRHR,WNT3A,CFC1,LMX1A
GO:0007275	multicellular organismal development	biological_process	1.760118727852366E-7	39	84	2402	14467	NANOS2,CALCR,FOXD3,HOXB7,GPRIN1,ESR2,PAX3,BARX2,NTRK2,MYOD1,WNT2B,GDNF,DSPP,HOXB1,EGFR,IL3,DRD3,POU2F3,FOXH1,FSHB,GRIN2A,LIF,WNT10B,LEP,EVX2,DLX5,NEUROD2,GSX1,NHLH1,WNT1,DRD2,MESP1,CGA,GJA10,GDF11,GHRHR,WNT3A,CFC1,LMX1A
GO:0048468	cell development	biological_process	1.172097063360307E-6	21	84	748	14467	GPRIN1,ESR2,PAX3,BARX2,NTRK2,MYOD1,GDNF,DRD3,GRIN2A,LIF,LEP,DLX5,NEUROD2,GSX1,WNT1,DRD2,OCA2,GDF11,GHRHR,WNT3A,LMX1A
GO:0032502	developmental process	biological_process	1.7475270432439253E-6	41	84	2840	14467	NANOS2,CALCR,FOXD3,HOXB7,GPRIN1,ESR2,PAX3,BARX2,NTRK2,MYOD1,WNT2B,GDNF,DSPP,HOXB1,EGFR,IL3,DRD3,POU2F3,FOXH1,FSHB,GRIN2A,LIF,WNT10B,LEP,EVX2,DLX5,NEUROD2,GSX1,NHLH1,INS2,WNT1,DRD2,MESP1,CGA,GJA10,OCA2,GDF11,GHRHR,WNT3A,CFC1,LMX1A
GO:0048869	cellular developmental process	biological_process	6.660522194118161E-6	29	84	1568	14467	NANOS2,CALCR,FOXD3,HOXB7,GPRIN1,ESR2,PAX3,BARX2,NTRK2,MYOD1,GDNF,EGFR,IL3,DRD3,POU2F3,GRIN2A,LIF,LEP,DLX5,NEUROD2,GSX1,NHLH1,WNT1,DRD2,OCA2,GDF11,GHRHR,WNT3A,LMX1A
GO:0030154	cell differentiation	biological_process	1.0264075692694312E-5	28	84	1495	14467	NANOS2,CALCR,FOXD3,HOXB7,GPRIN1,ESR2,PAX3,BARX2,NTRK2,MYOD1,GDNF,IL3,DRD3,POU2F3,GRIN2A,LIF,LEP,DLX5,NEUROD2,GSX1,NHLH1,WNT1,DRD2,OCA2,GDF11,GHRHR,WNT3A,LMX1A
GO:0007399	nervous system development	biological_process	1.4490077789312076E-5	20	84	779	14467	GPRIN1,ESR2,PAX3,NTRK2,GDNF,HOXB1,DRD3,GRIN2A,LIF,LEP,DLX5,NEUROD2,GSX1,WNT1,DRD2,GJA10,GDF11,GHRHR,WNT3A,LMX1A
GO:0022008	neurogenesis	biological_process	1.7218813693313826E-5	16	84	486	14467	GPRIN1,ESR2,PAX3,NTRK2,GDNF,DRD3,GRIN2A,LIF,LEP,DLX5,NEUROD2,GSX1,WNT1,DRD2,WNT3A,LMX1A
GO:0007166	cell surface receptor linked signal transduction	biological_process	1.86345287642136E-5	36	84	2436	14467	RGR,OLFR70,CALCR,GPRIN1,NTRK2,WNT2B,ITGA2,GDNF,OLFR71,EGFR,IL3,DRD3,GPR27,FOXH1,GNRHR,OLFR2,GALR3,MC3R,FSHR,CCR8,GPR44,PPYR1,WNT10B,SSTR1,MC5R,BRS3,OLFR1264,HTR1B,INS2,WNT1,OLFR140,DRD2,MESP1,GHRHR,WNT3A,OLFR544
GO:0065007	biological regulation	biological_process	2.568913214549818E-5	64	84	6717	14467	HES2,RGR,IL17A,NANOS2,OLFR70,CALCR,FOXD3,HOXB7,GPRIN1,ESR2,PAX3,BARX2,NTRK2,MYOD1,KCNJ6,WNT2B,ITGA2,GDNF,OLFR71,CACNA1E,HOXB1,EGFR,IL3,DRD3,POU2F3,FOXB1,GPR27,FOXH1,GNRHR,OLFR2,GALR3,MC3R,FSHR,IL5,GRIN2A,LIF,CCR8,GPR44,PPYR1,WNT10B,SSTR1,CYP11B2,LEP,MC5R,CHRNG,BRS3,EVX2,OLFR1264,DLX5,HTR1B,NEUROD2,GSX1,NHLH1,INS2,WNT1,OLFR140,DRD2,MESP1,CGA,GDF11,GHRHR,WNT3A,OLFR544,LMX1A
GO:0007417	central nervous system development	biological_process	3.371007604373127E-5	13	84	316	14467	GPRIN1,ESR2,PAX3,HOXB1,DRD3,LEP,GSX1,WNT1,DRD2,GDF11,GHRHR,WNT3A,LMX1A
GO:0048699	generation of neurons	biological_process	5.1914196427577665E-5	15	84	456	14467	GPRIN1,ESR2,PAX3,NTRK2,GDNF,DRD3,LIF,LEP,DLX5,NEUROD2,GSX1,WNT1,DRD2,WNT3A,LMX1A
GO:0032501	multicellular organismal process	biological_process	8.288873205647087E-5	48	84	4218	14467	RGR,NANOS2,OLFR70,CALCR,FOXD3,SMCP,HOXB7,GPRIN1,ESR2,PAX3,BARX2,NTRK2,MYOD1,WNT2B,GDNF,OLFR71,DSPP,HOXB1,EGFR,IL3,DRD3,POU2F3,FOXH1,OLFR2,FSHB,GRIN2A,LIF,WNT10B,CYP11B2,LEP,EVX2,OLFR1264,DLX5,NEUROD2,GSX1,NHLH1,WNT1,OLFR140,DRD2,MESP1,CGA,GJA10,GDF11,GHRHR,WNT3A,OLFR544,CFC1,LMX1A
GO:0007267	cell-cell signaling	biological_process	9.115154361299163E-5	13	84	344	14467	GPRIN1,NTRK2,WNT2B,GDNF,GRIN2A,LIF,WNT10B,LEP,WNT1,DRD2,CGA,GHRHR,WNT3A
GO:0080090	regulation of primary metabolic process	biological_process	1.6943633956446451E-4	34	84	2399	14467	HES2,IL17A,NANOS2,CALCR,FOXD3,HOXB7,GPRIN1,ESR2,PAX3,BARX2,MYOD1,HOXB1,EGFR,IL3,DRD3,POU2F3,FOXB1,FOXH1,IL5,GRIN2A,LIF,GPR44,LEP,EVX2,DLX5,HTR1B,NEUROD2,GSX1,NHLH1,INS2,DRD2,MESP1,GHRHR,LMX1A
GO:0019222	regulation of metabolic process	biological_process	1.7371036277278682E-4	35	84	2525	14467	HES2,IL17A,NANOS2,CALCR,FOXD3,HOXB7,GPRIN1,ESR2,PAX3,BARX2,NTRK2,MYOD1,HOXB1,EGFR,IL3,DRD3,POU2F3,FOXB1,FOXH1,IL5,GRIN2A,LIF,GPR44,LEP,EVX2,DLX5,HTR1B,NEUROD2,GSX1,NHLH1,INS2,DRD2,MESP1,GHRHR,LMX1A
GO:0050794	regulation of cellular process	biological_process	2.1400807578948023E-4	59	84	6122	14467	HES2,RGR,IL17A,NANOS2,OLFR70,CALCR,FOXD3,HOXB7,GPRIN1,ESR2,PAX3,BARX2,NTRK2,MYOD1,WNT2B,ITGA2,GDNF,OLFR71,HOXB1,EGFR,IL3,DRD3,POU2F3,FOXB1,GPR27,FOXH1,GNRHR,OLFR2,GALR3,MC3R,FSHR,IL5,GRIN2A,LIF,CCR8,GPR44,PPYR1,WNT10B,SSTR1,LEP,MC5R,BRS3,EVX2,OLFR1264,DLX5,HTR1B,NEUROD2,GSX1,NHLH1,INS2,WNT1,OLFR140,DRD2,MESP1,GDF11,GHRHR,WNT3A,OLFR544,LMX1A
GO:0050789	regulation of biological process	biological_process	3.605071767133905E-4	60	84	6376	14467	HES2,RGR,IL17A,NANOS2,OLFR70,CALCR,FOXD3,HOXB7,GPRIN1,ESR2,PAX3,BARX2,NTRK2,MYOD1,WNT2B,ITGA2,GDNF,OLFR71,HOXB1,EGFR,IL3,DRD3,POU2F3,FOXB1,GPR27,FOXH1,GNRHR,OLFR2,GALR3,MC3R,FSHR,IL5,GRIN2A,LIF,CCR8,GPR44,PPYR1,WNT10B,SSTR1,LEP,MC5R,BRS3,EVX2,OLFR1264,DLX5,HTR1B,NEUROD2,GSX1,NHLH1,INS2,WNT1,OLFR140,DRD2,MESP1,CGA,GDF11,GHRHR,WNT3A,OLFR544,LMX1A
GO:0009653	anatomical structure morphogenesis	biological_process	4.49917009849153E-4	22	84	1151	14467	FOXD3,HOXB7,GPRIN1,PAX3,BARX2,NTRK2,MYOD1,WNT2B,GDNF,HOXB1,EGFR,LIF,WNT10B,EVX2,DLX5,WNT1,DRD2,MESP1,GDF11,WNT3A,CFC1,LMX1A
GO:0009719	response to endogenous stimulus	biological_process	4.6052961992480533E-4	8	84	119	14467	GPRIN1,DRD3,GRIN2A,LEP,INS2,DRD2,CGA,GHRHR
GO:0031323	regulation of cellular metabolic process	biological_process	5.677481932609203E-4	33	84	2396	14467	HES2,IL17A,NANOS2,CALCR,FOXD3,HOXB7,GPRIN1,ESR2,PAX3,BARX2,MYOD1,HOXB1,EGFR,IL3,DRD3,POU2F3,FOXB1,FOXH1,IL5,LIF,GPR44,LEP,EVX2,DLX5,HTR1B,NEUROD2,GSX1,NHLH1,INS2,DRD2,MESP1,GHRHR,LMX1A
GO:0030182	neuron differentiation	biological_process	7.014257266103956E-4	13	84	411	14467	GPRIN1,PAX3,NTRK2,GDNF,LIF,LEP,DLX5,NEUROD2,GSX1,WNT1,DRD2,WNT3A,LMX1A
GO:0030817	regulation of cAMP biosynthetic process	biological_process	7.110945352753136E-4	6	84	54	14467	CALCR,DRD3,GPR44,HTR1B,DRD2,GHRHR
GO:0030814	regulation of cAMP metabolic process	biological_process	8.857161175298794E-4	6	84	56	14467	CALCR,DRD3,GPR44,HTR1B,DRD2,GHRHR
GO:0001975	response to amphetamine	biological_process	0.0010897312359908647	4	84	14	14467	GPRIN1,DRD3,GRIN2A,DRD2
GO:0030808	regulation of nucleotide biosynthetic process	biological_process	0.0010939734649999364	6	84	58	14467	CALCR,DRD3,GPR44,HTR1B,DRD2,GHRHR
GO:0030802	regulation of cyclic nucleotide biosynthetic process	biological_process	0.0010939734649999364	6	84	58	14467	CALCR,DRD3,GPR44,HTR1B,DRD2,GHRHR
GO:0006171	cAMP biosynthetic process	biological_process	0.0012122006491609761	6	84	59	14467	CALCR,DRD3,GPR44,HTR1B,DRD2,GHRHR
GO:0048522	positive regulation of cellular process	biological_process	0.0013672885411804656	20	84	1031	14467	IL17A,GPRIN1,PAX3,BARX2,MYOD1,HOXB1,EGFR,IL3,DRD3,POU2F3,FOXH1,IL5,GRIN2A,LIF,GPR44,LEP,DLX5,GSX1,DRD2,GHRHR
GO:0030799	regulation of cyclic nucleotide metabolic process	biological_process	0.001480071061255715	6	84	61	14467	CALCR,DRD3,GPR44,HTR1B,DRD2,GHRHR
GO:0006140	regulation of nucleotide metabolic process	biological_process	0.0016310905328054024	6	84	62	14467	CALCR,DRD3,GPR44,HTR1B,DRD2,GHRHR
GO:0007154	cell communication	biological_process	0.0018190755603102197	42	84	3737	14467	RGR,OLFR70,CALCR,GPRIN1,NTRK2,WNT2B,ITGA2,GDNF,OLFR71,EGFR,IL3,DRD3,GPR27,FOXH1,GNRHR,OLFR2,GALR3,MC3R,FSHR,GRIN2A,LIF,CCR8,GPR44,PPYR1,WNT10B,SSTR1,LEP,MC5R,BRS3,OLFR1264,HTR1B,INS2,WNT1,OLFR140,DRD2,MESP1,CGA,GJA10,GJA3,GHRHR,WNT3A,OLFR544
GO:0046058	cAMP metabolic process	biological_process	0.001970968449577164	6	84	64	14467	CALCR,DRD3,GPR44,HTR1B,DRD2,GHRHR
GO:0031326	regulation of cellular biosynthetic process	biological_process	0.003038630839353603	30	84	2200	14467	HES2,IL17A,NANOS2,CALCR,FOXD3,HOXB7,GPRIN1,ESR2,PAX3,BARX2,MYOD1,HOXB1,DRD3,POU2F3,FOXB1,FOXH1,LIF,GPR44,LEP,EVX2,DLX5,HTR1B,NEUROD2,GSX1,NHLH1,INS2,DRD2,MESP1,GHRHR,LMX1A
GO:0009889	regulation of biosynthetic process	biological_process	0.0031567237418049653	30	84	2204	14467	HES2,IL17A,NANOS2,CALCR,FOXD3,HOXB7,GPRIN1,ESR2,PAX3,BARX2,MYOD1,HOXB1,DRD3,POU2F3,FOXB1,FOXH1,LIF,GPR44,LEP,EVX2,DLX5,HTR1B,NEUROD2,GSX1,NHLH1,INS2,DRD2,MESP1,GHRHR,LMX1A
GO:0009190	cyclic nucleotide biosynthetic process	biological_process	0.003958177215069606	6	84	72	14467	CALCR,DRD3,GPR44,HTR1B,DRD2,GHRHR
GO:0009605	response to external stimulus	biological_process	0.003967441457878354	14	84	559	14467	RGR,IL17A,NANOS2,GPRIN1,MYOD1,DRD3,POU2F3,GRIN2A,CCR8,GPR44,REG3A,LEP,DRD2,GJA10
GO:0014072	response to isoquinoline alkaloid	biological_process	0.004013152073875546	3	84	6	14467	GPRIN1,DRD3,DRD2
GO:0043278	response to morphine	biological_process	0.004013152073875546	3	84	6	14467	GPRIN1,DRD3,DRD2
GO:0010243	response to organic nitrogen	biological_process	0.0041271831974500715	4	84	19	14467	GPRIN1,DRD3,GRIN2A,DRD2
GO:0014075	response to amine stimulus	biological_process	0.0041271831974500715	4	84	19	14467	GPRIN1,DRD3,GRIN2A,DRD2
GO:0007223	Wnt receptor signaling pathway, calcium modulating pathway	biological_process	0.0051361943257231465	4	84	20	14467	WNT2B,WNT10B,WNT1,WNT3A
GO:0007188	G-protein signaling, coupled to cAMP nucleotide second messenger	biological_process	0.007158208071466981	5	84	46	14467	CALCR,DRD3,GPR44,DRD2,GHRHR
GO:0060255	regulation of macromolecule metabolic process	biological_process	0.007240264889915139	31	84	2420	14467	HES2,IL17A,NANOS2,CALCR,FOXD3,HOXB7,GPRIN1,ESR2,PAX3,BARX2,MYOD1,HOXB1,EGFR,IL3,DRD3,POU2F3,FOXB1,FOXH1,IL5,GRIN2A,LIF,EVX2,DLX5,NEUROD2,GSX1,NHLH1,INS2,DRD2,MESP1,GHRHR,LMX1A
GO:0007631	feeding behavior	biological_process	0.00797402263174996	5	84	47	14467	GPRIN1,NTRK2,CYP11B2,LEP,DRD2
GO:0048518	positive regulation of biological process	biological_process	0.009644466061723062	20	84	1172	14467	IL17A,GPRIN1,PAX3,BARX2,MYOD1,HOXB1,EGFR,IL3,DRD3,POU2F3,FOXH1,IL5,GRIN2A,LIF,GPR44,LEP,DLX5,GSX1,DRD2,GHRHR
GO:0048666	neuron development	biological_process	0.009695899153083429	10	84	300	14467	GPRIN1,NTRK2,GDNF,LIF,LEP,DLX5,NEUROD2,DRD2,WNT3A,LMX1A
GO:0009187	cyclic nucleotide metabolic process	biological_process	0.009742405806523245	6	84	84	14467	CALCR,DRD3,GPR44,HTR1B,DRD2,GHRHR
GO:0045761	regulation of adenylate cyclase activity	biological_process	0.009822980230312018	5	84	49	14467	CALCR,DRD3,GPR44,DRD2,GHRHR
GO:0007187	G-protein signaling, coupled to cyclic nucleotide second messenger	biological_process	0.009822980230312018	5	84	49	14467	CALCR,DRD3,GPR44,DRD2,GHRHR
GO:0009416	response to light stimulus	biological_process	0.011936654040094067	6	84	87	14467	RGR,GPRIN1,DRD3,GRIN2A,DRD2,GJA10
GO:0051339	regulation of lyase activity	biological_process	0.011991219328823301	5	84	51	14467	CALCR,DRD3,GPR44,DRD2,GHRHR
GO:0031279	regulation of cyclase activity	biological_process	0.011991219328823301	5	84	51	14467	CALCR,DRD3,GPR44,DRD2,GHRHR
GO:0019219	regulation of nucleobase, nucleoside, nucleotide and nucleic acid metabolic process	biological_process	0.012566648454659358	28	84	2107	14467	HES2,IL17A,CALCR,FOXD3,HOXB7,GPRIN1,ESR2,PAX3,BARX2,MYOD1,HOXB1,DRD3,POU2F3,FOXB1,FOXH1,LIF,GPR44,EVX2,DLX5,HTR1B,NEUROD2,GSX1,NHLH1,INS2,DRD2,MESP1,GHRHR,LMX1A
GO:0007420	brain development	biological_process	0.012975261116336661	9	84	245	14467	GPRIN1,ESR2,HOXB1,GSX1,WNT1,DRD2,GHRHR,WNT3A,LMX1A
GO:0019933	cAMP-mediated signaling	biological_process	0.01320669617456157	5	84	52	14467	CALCR,DRD3,GPR44,DRD2,GHRHR
GO:0007165	signal transduction	biological_process	0.015112567101676095	38	84	3456	14467	RGR,OLFR70,CALCR,GPRIN1,NTRK2,WNT2B,ITGA2,GDNF,OLFR71,EGFR,IL3,DRD3,GPR27,FOXH1,GNRHR,OLFR2,GALR3,MC3R,FSHR,LIF,CCR8,GPR44,PPYR1,WNT10B,SSTR1,LEP,MC5R,BRS3,OLFR1264,HTR1B,INS2,WNT1,OLFR140,DRD2,MESP1,GHRHR,WNT3A,OLFR544
GO:0007612	learning	biological_process	0.0159249353071669	5	84	54	14467	GPRIN1,DRD3,GRIN2A,NEUROD2,DRD2
GO:0045944	positive regulation of transcription from RNA polymerase II promoter	biological_process	0.016096851760324063	10	84	318	14467	IL17A,GPRIN1,PAX3,BARX2,MYOD1,HOXB1,POU2F3,FOXH1,LIF,GSX1
GO:0021984	adenohypophysis development	biological_process	0.016643940060843656	3	84	9	14467	GSX1,DRD2,GHRHR
GO:0019935	cyclic-nucleotide-mediated signaling	biological_process	0.01743798043035481	5	84	55	14467	CALCR,DRD3,GPR44,DRD2,GHRHR
GO:0008542	visual learning	biological_process	0.0180374732937059	4	84	27	14467	GPRIN1,DRD3,GRIN2A,DRD2
GO:0007632	visual behavior	biological_process	0.020950877296952306	4	84	28	14467	GPRIN1,DRD3,GRIN2A,DRD2
GO:0048519	negative regulation of biological process	biological_process	0.02123009291054565	19	84	1131	14467	CALCR,FOXD3,GPRIN1,ESR2,PAX3,BARX2,GDNF,IL3,DRD3,FOXH1,GRIN2A,LIF,LEP,HTR1B,INS2,DRD2,CGA,GDF11,LMX1A
GO:0010628	positive regulation of gene expression	biological_process	0.022007474613442966	11	84	403	14467	IL17A,GPRIN1,PAX3,BARX2,MYOD1,HOXB1,IL3,POU2F3,FOXH1,LIF,GSX1
GO:0009952	anterior/posterior pattern formation	biological_process	0.02248855359254043	7	84	145	14467	HOXB7,HOXB1,FOXH1,WNT1,GDF11,WNT3A,CFC1
GO:0010817	regulation of hormone levels	biological_process	0.02567215257528873	7	84	148	14467	KCNJ6,LIF,CYP11B2,LEP,DRD2,CGA,GHRHR
GO:0046879	hormone secretion	biological_process	0.026761839976001775	5	84	60	14467	LIF,LEP,DRD2,CGA,GHRHR
GO:0003002	regionalization	biological_process	0.027387236803245937	8	84	206	14467	HOXB7,GDNF,HOXB1,FOXH1,WNT1,GDF11,WNT3A,CFC1
GO:0030900	forebrain development	biological_process	0.02799429595200359	7	84	150	14467	GPRIN1,GSX1,WNT1,DRD2,GHRHR,WNT3A,LMX1A
GO:0009914	hormone transport	biological_process	0.03142160131916542	5	84	62	14467	LIF,LEP,DRD2,CGA,GHRHR
GO:0021536	diencephalon development	biological_process	0.03177216046254072	4	84	31	14467	GSX1,WNT1,DRD2,GHRHR
GO:0046883	regulation of hormone secretion	biological_process	0.03177216046254072	4	84	31	14467	LIF,LEP,DRD2,GHRHR
GO:0009887	organ morphogenesis	biological_process	0.03532170166055654	15	84	771	14467	FOXD3,HOXB7,PAX3,BARX2,NTRK2,WNT2B,GDNF,HOXB1,LIF,WNT10B,DLX5,WNT1,MESP1,GDF11,WNT3A
GO:0032922	circadian regulation of gene expression	biological_process	0.03584616566240302	2	84	2	14467	DRD3,DRD2
GO:0048732	gland development	biological_process	0.038951554752846194	6	84	107	14467	EGFR,GSX1,DRD2,CGA,GHRHR,WNT3A
GO:0045893	positive regulation of transcription, DNA-dependent	biological_process	0.039364099565346485	10	84	353	14467	IL17A,GPRIN1,PAX3,BARX2,MYOD1,HOXB1,POU2F3,FOXH1,LIF,GSX1
GO:0010604	positive regulation of macromolecule metabolic process	biological_process	0.03979414230724777	12	84	511	14467	IL17A,GPRIN1,PAX3,BARX2,MYOD1,HOXB1,IL3,POU2F3,FOXH1,IL5,LIF,GSX1
GO:0051254	positive regulation of RNA metabolic process	biological_process	0.04031872347823075	10	84	354	14467	IL17A,GPRIN1,PAX3,BARX2,MYOD1,HOXB1,POU2F3,FOXH1,LIF,GSX1
GO:0008283	cell proliferation	biological_process	0.040862500698356855	13	84	598	14467	NANOS2,ESR2,PAX3,EGFR,IL3,FSHB,LIF,DLX5,DRD2,OCA2,GDF11,GHRHR,WNT3A
GO:0031325	positive regulation of cellular metabolic process	biological_process	0.04803788420691006	12	84	521	14467	IL17A,GPRIN1,PAX3,BARX2,MYOD1,HOXB1,IL3,POU2F3,FOXH1,IL5,LIF,GSX1
