# Supplementary material for: Tissue-Specific Functional Networks for Prioritizing Phenotype and Disease Genes
Source: PLoS Comput Biol. 2012 Sep 27;8(9):e1002694. doi: 10.1371/journal.pcbi.1002694 (PMC3459891; doi:10.1371/journal.pcbi.1002694)
Supplement: Dataset S3 — Functional enrichment of top 100 changed genes for each tissue-specific network. (ZIP) [file pcbi.1002694.s003.zip › enrichment_result/MA_0000185_global.txt]

GO:0048731	system development	biological_process	3.992016525102673E-14	45	89	1922	14467	NANOS2,FOXD3,HOXB7,FGF3,GPRIN1,ESR2,NF1,PAX3,NTRK2,MYOD1,CHRNB2,GLI1,NODAL,NOG,FGF8,SIX3,GDNF,DSPP,HOXB1,IL3,EGFR,DRD3,POU2F3,FOXH1,HOXA13,FSHB,GRIN2A,LIF,NKX3-2,WNT10B,LEP,DLX5,RUNX2,PROP1,GSX1,NEUROD2,MSX1,WNT1,DRD2,MESP1,GJA10,GDF11,GHRHR,WNT3A,CFC1
GO:0008283	cell proliferation	biological_process	1.4444200050020025E-13	27	89	598	14467	NANOS2,FGF3,ESR2,NF1,PAX3,CHRNB2,GLI1,NODAL,NOG,FGF8,NPM1,IL3,EGFR,CSE1L,FSHB,LIF,IL10,TYR,FOXN1,DLX5,PLAU,RUNX2,MSX1,DRD2,GDF11,GHRHR,WNT3A
GO:0048513	organ development	biological_process	3.9342833451890077E-13	40	89	1574	14467	NANOS2,FOXD3,HOXB7,FGF3,GPRIN1,ESR2,NF1,PAX3,NTRK2,MYOD1,CHRNB2,GLI1,NODAL,NOG,FGF8,SIX3,GDNF,HOXB1,IL3,EGFR,POU2F3,FOXH1,HOXA13,FSHB,LIF,NKX3-2,WNT10B,LEP,DLX5,RUNX2,PROP1,GSX1,MSX1,WNT1,DRD2,MESP1,GDF11,GHRHR,WNT3A,CFC1
GO:0048856	anatomical structure development	biological_process	5.414348293141447E-13	45	89	2056	14467	NANOS2,FOXD3,HOXB7,FGF3,GPRIN1,ESR2,NF1,PAX3,NTRK2,MYOD1,CHRNB2,GLI1,NODAL,NOG,FGF8,SIX3,GDNF,DSPP,HOXB1,IL3,EGFR,DRD3,POU2F3,FOXH1,HOXA13,FSHB,GRIN2A,LIF,NKX3-2,WNT10B,LEP,DLX5,RUNX2,PROP1,GSX1,NEUROD2,MSX1,WNT1,DRD2,MESP1,GJA10,GDF11,GHRHR,WNT3A,CFC1
GO:0007417	central nervous system development	biological_process	4.6152249693400335E-12	20	89	316	14467	GPRIN1,ESR2,NF1,PAX3,CHRNB2,GLI1,NOG,FGF8,SIX3,HOXB1,DRD3,LEP,PROP1,GSX1,MSX1,WNT1,DRD2,GDF11,GHRHR,WNT3A
GO:0048522	positive regulation of cellular process	biological_process	4.988211688210151E-12	32	89	1031	14467	NFATC2,GPRIN1,NF1,PAX3,MYOD1,CHRNB2,GLI1,NODAL,NOG,FGF8,SIX3,NPM1,HOXB1,HNF4A,IL3,EGFR,DRD3,POU2F3,FOXH1,HOXA13,IL5,GRIN2A,LIF,GPR44,IL10,LEP,DLX5,RUNX2,PROP1,GSX1,DRD2,GHRHR
GO:0007275	multicellular organismal development	biological_process	3.530142470588749E-11	46	89	2402	14467	NANOS2,FOXD3,HOXB7,FGF3,GPRIN1,ESR2,NF1,PAX3,NTRK2,MYOD1,CHRNB2,GLI1,NODAL,NOG,FGF8,SIX3,GDNF,DSPP,HOXB1,IL3,EGFR,DRD3,POU2F3,FOXH1,HOXA13,FSHB,GRIN2A,LIF,NKX3-2,WNT10B,LEP,FOXN1,DLX5,RUNX2,PROP1,GSX1,NEUROD2,MSX1,WNT1,DRD2,MESP1,GJA10,GDF11,GHRHR,WNT3A,CFC1
GO:0007399	nervous system development	biological_process	9.578281081254448E-11	27	89	779	14467	GPRIN1,ESR2,NF1,PAX3,NTRK2,CHRNB2,GLI1,NOG,FGF8,SIX3,GDNF,HOXB1,DRD3,GRIN2A,LIF,LEP,DLX5,PROP1,GSX1,NEUROD2,MSX1,WNT1,DRD2,GJA10,GDF11,GHRHR,WNT3A
GO:0042127	regulation of cell proliferation	biological_process	1.1057634844454678E-10	21	89	424	14467	NANOS2,ESR2,NF1,PAX3,CHRNB2,GLI1,NODAL,NOG,FGF8,NPM1,IL3,EGFR,LIF,IL10,DLX5,PLAU,RUNX2,MSX1,DRD2,GDF11,GHRHR
GO:0048518	positive regulation of biological process	biological_process	1.7909274255883388E-10	32	89	1172	14467	NFATC2,GPRIN1,NF1,PAX3,MYOD1,CHRNB2,GLI1,NODAL,NOG,FGF8,SIX3,NPM1,HOXB1,HNF4A,IL3,EGFR,DRD3,POU2F3,FOXH1,HOXA13,IL5,GRIN2A,LIF,GPR44,IL10,LEP,DLX5,RUNX2,PROP1,GSX1,DRD2,GHRHR
GO:0009653	anatomical structure morphogenesis	biological_process	7.157176450351209E-10	31	89	1151	14467	FOXD3,HOXB7,FGF3,GPRIN1,NF1,PAX3,NTRK2,MYOD1,CHRNB2,GLI1,NODAL,NOG,FGF8,SIX3,GDNF,HOXB1,EGFR,HOXA13,LIF,NKX3-2,WNT10B,DLX5,RUNX2,PROP1,MSX1,WNT1,DRD2,MESP1,GDF11,WNT3A,CFC1
GO:0007420	brain development	biological_process	2.231747540884224E-9	16	89	245	14467	GPRIN1,ESR2,NF1,CHRNB2,GLI1,NOG,FGF8,SIX3,HOXB1,PROP1,GSX1,MSX1,WNT1,DRD2,GHRHR,WNT3A
GO:0048869	cellular developmental process	biological_process	3.1152398255919148E-9	35	89	1568	14467	NANOS2,FOXD3,HOXB7,FGF3,GPRIN1,ESR2,NF1,PAX3,NTRK2,MYOD1,CHRNB2,GLI1,NODAL,NOG,FGF8,SIX3,GDNF,IL3,EGFR,DRD3,POU2F3,GRIN2A,LIF,LEP,FOXN1,DLX5,RUNX2,PROP1,GSX1,NEUROD2,WNT1,DRD2,GDF11,GHRHR,WNT3A
GO:0032502	developmental process	biological_process	3.9069421188173634E-9	47	89	2840	14467	NANOS2,FOXD3,HOXB7,FGF3,GPRIN1,ESR2,NF1,PAX3,NTRK2,MYOD1,CHRNB2,GLI1,NODAL,NOG,FGF8,SIX3,GDNF,DSPP,HOXB1,IL3,EGFR,DRD3,POU2F3,FOXH1,HOXA13,FSHB,GRIN2A,LIF,NKX3-2,IL10,WNT10B,LEP,FOXN1,DLX5,RUNX2,PROP1,GSX1,NEUROD2,MSX1,WNT1,DRD2,MESP1,GJA10,GDF11,GHRHR,WNT3A,CFC1
GO:0030154	cell differentiation	biological_process	4.39392648323757E-9	34	89	1495	14467	NANOS2,FOXD3,HOXB7,FGF3,GPRIN1,ESR2,NF1,PAX3,NTRK2,MYOD1,CHRNB2,GLI1,NODAL,NOG,FGF8,SIX3,GDNF,IL3,DRD3,POU2F3,GRIN2A,LIF,LEP,FOXN1,DLX5,RUNX2,PROP1,GSX1,NEUROD2,WNT1,DRD2,GDF11,GHRHR,WNT3A
GO:0009887	organ morphogenesis	biological_process	4.417492801525361E-9	25	89	771	14467	FOXD3,HOXB7,FGF3,NF1,PAX3,NTRK2,GLI1,NODAL,NOG,FGF8,SIX3,GDNF,HOXB1,HOXA13,LIF,NKX3-2,WNT10B,DLX5,RUNX2,PROP1,MSX1,WNT1,MESP1,GDF11,WNT3A
GO:0019222	regulation of metabolic process	biological_process	5.74870089773757E-9	44	89	2525	14467	HES2,NANOS2,NFATC2,FOXD3,HOXB7,GPRIN1,ESR2,NF1,PAX3,NTRK2,MYOD1,CHRNB2,GLI1,NODAL,FGF8,SIX3,NPM1,HOXB1,HNF4A,IL3,EGFR,DRD3,POU2F3,FOXB1,FOXH1,HOXA13,IL5,GRIN2A,LIF,GPR44,NKX3-2,IL10,LEP,FOXN1,DLX5,HTR1B,RUNX2,PROP1,GSX1,NEUROD2,MSX1,DRD2,MESP1,GHRHR
GO:0008284	positive regulation of cell proliferation	biological_process	8.2698728883406E-9	15	89	224	14467	NF1,PAX3,CHRNB2,GLI1,NODAL,NOG,FGF8,NPM1,IL3,EGFR,LIF,DLX5,RUNX2,DRD2,GHRHR
GO:0030900	forebrain development	biological_process	9.159136177028865E-9	13	89	150	14467	GPRIN1,NF1,CHRNB2,GLI1,FGF8,SIX3,PROP1,GSX1,MSX1,WNT1,DRD2,GHRHR,WNT3A
GO:0007389	pattern specification process	biological_process	1.0978891126646234E-8	16	89	272	14467	HOXB7,FGF3,GLI1,NODAL,NOG,FGF8,SIX3,GDNF,HOXB1,FOXH1,NKX3-2,PROP1,WNT1,GDF11,WNT3A,CFC1
GO:0009893	positive regulation of metabolic process	biological_process	1.1587111490609942E-8	21	89	540	14467	NFATC2,GPRIN1,PAX3,MYOD1,GLI1,NODAL,FGF8,SIX3,NPM1,HOXB1,HNF4A,IL3,POU2F3,FOXH1,HOXA13,IL5,LIF,IL10,RUNX2,PROP1,GSX1
GO:0021536	diencephalon development	biological_process	1.4159730098321952E-8	8	89	31	14467	CHRNB2,GLI1,SIX3,PROP1,GSX1,WNT1,DRD2,GHRHR
GO:0048468	cell development	biological_process	1.659267214465796E-8	24	89	748	14467	GPRIN1,ESR2,NF1,PAX3,NTRK2,MYOD1,CHRNB2,NODAL,NOG,FGF8,GDNF,DRD3,GRIN2A,LIF,LEP,DLX5,RUNX2,GSX1,NEUROD2,WNT1,DRD2,GDF11,GHRHR,WNT3A
GO:0010604	positive regulation of macromolecule metabolic process	biological_process	3.526962109877604E-8	20	89	511	14467	NFATC2,GPRIN1,PAX3,MYOD1,GLI1,NODAL,FGF8,SIX3,HOXB1,HNF4A,IL3,POU2F3,FOXH1,HOXA13,IL5,LIF,IL10,RUNX2,PROP1,GSX1
GO:0007267	cell-cell signaling	biological_process	3.6347750703602935E-8	17	89	344	14467	FGF3,GPRIN1,NF1,NTRK2,CHRNB2,GLI1,FGF8,SIX3,GDNF,GRIN2A,LIF,WNT10B,LEP,WNT1,DRD2,GHRHR,WNT3A
GO:0003002	regionalization	biological_process	3.657687035079698E-8	14	89	206	14467	HOXB7,FGF3,GLI1,NODAL,FGF8,SIX3,GDNF,HOXB1,FOXH1,PROP1,WNT1,GDF11,WNT3A,CFC1
GO:0010628	positive regulation of gene expression	biological_process	4.690319994508741E-8	18	89	403	14467	NFATC2,GPRIN1,PAX3,MYOD1,GLI1,NODAL,FGF8,SIX3,HOXB1,HNF4A,IL3,POU2F3,FOXH1,HOXA13,LIF,RUNX2,PROP1,GSX1
GO:0048732	gland development	biological_process	6.560496644921985E-8	11	89	107	14467	NF1,GLI1,NOG,FGF8,EGFR,HOXA13,PROP1,GSX1,DRD2,GHRHR,WNT3A
GO:0080090	regulation of primary metabolic process	biological_process	9.853621232166486E-8	41	89	2399	14467	HES2,NANOS2,NFATC2,FOXD3,HOXB7,GPRIN1,ESR2,NF1,PAX3,MYOD1,CHRNB2,GLI1,NODAL,SIX3,NPM1,HOXB1,HNF4A,IL3,EGFR,DRD3,POU2F3,FOXB1,FOXH1,HOXA13,IL5,GRIN2A,LIF,GPR44,NKX3-2,LEP,FOXN1,DLX5,HTR1B,RUNX2,PROP1,GSX1,NEUROD2,MSX1,DRD2,MESP1,GHRHR
GO:0045944	positive regulation of transcription from RNA polymerase II promoter	biological_process	1.144309534782144E-7	16	89	318	14467	NFATC2,GPRIN1,PAX3,MYOD1,GLI1,NODAL,SIX3,HOXB1,HNF4A,POU2F3,FOXH1,HOXA13,LIF,RUNX2,PROP1,GSX1
GO:0022008	neurogenesis	biological_process	1.2234072833405928E-7	19	89	486	14467	GPRIN1,ESR2,NF1,PAX3,NTRK2,CHRNB2,NOG,FGF8,GDNF,DRD3,GRIN2A,LIF,LEP,DLX5,GSX1,NEUROD2,WNT1,DRD2,WNT3A
GO:0032501	multicellular organismal process	biological_process	2.0305212317750121E-7	55	89	4218	14467	NANOS2,NFATC2,OLFR70,FOXD3,HOXB7,FGF3,GPRIN1,ESR2,NF1,PAX3,NTRK2,MYOD1,CHRNB2,GLI1,NODAL,NOG,FGF8,SIX3,GDNF,OLFR71,DSPP,HOXB1,IL3,EGFR,DRD3,POU2F3,FOXH1,OLFR480,HOXA13,FSHB,GRIN2A,LIF,NKX3-2,IL10,WNT10B,CYP11B2,LEP,FOXN1,OLFR1264,DLX5,RUNX2,PROP1,GSX1,NEUROD2,MSX1,WNT1,DRD2,MESP1,GJA10,GUCY2E,GDF11,GHRHR,WNT3A,OLFR544,CFC1
GO:0048699	generation of neurons	biological_process	3.524287410799939E-7	18	89	456	14467	GPRIN1,ESR2,NF1,PAX3,NTRK2,CHRNB2,NOG,FGF8,GDNF,DRD3,LIF,LEP,DLX5,GSX1,NEUROD2,WNT1,DRD2,WNT3A
GO:0009891	positive regulation of biosynthetic process	biological_process	3.651322364397993E-7	18	89	457	14467	NFATC2,GPRIN1,PAX3,MYOD1,GLI1,NODAL,SIX3,NPM1,HOXB1,HNF4A,POU2F3,FOXH1,HOXA13,LIF,IL10,RUNX2,PROP1,GSX1
GO:0031325	positive regulation of cellular metabolic process	biological_process	3.9807244923806804E-7	19	89	521	14467	NFATC2,GPRIN1,PAX3,MYOD1,GLI1,NODAL,SIX3,NPM1,HOXB1,HNF4A,IL3,POU2F3,FOXH1,HOXA13,IL5,LIF,RUNX2,PROP1,GSX1
GO:0031323	regulation of cellular metabolic process	biological_process	4.0945258038103046E-7	40	89	2396	14467	HES2,NANOS2,NFATC2,FOXD3,HOXB7,GPRIN1,ESR2,NF1,PAX3,MYOD1,CHRNB2,GLI1,NODAL,SIX3,NPM1,HOXB1,HNF4A,IL3,EGFR,DRD3,POU2F3,FOXB1,FOXH1,HOXA13,IL5,LIF,GPR44,NKX3-2,LEP,FOXN1,DLX5,HTR1B,RUNX2,PROP1,GSX1,NEUROD2,MSX1,DRD2,MESP1,GHRHR
GO:0045893	positive regulation of transcription, DNA-dependent	biological_process	5.337387071134638E-7	16	89	353	14467	NFATC2,GPRIN1,PAX3,MYOD1,GLI1,NODAL,SIX3,HOXB1,HNF4A,POU2F3,FOXH1,HOXA13,LIF,RUNX2,PROP1,GSX1
GO:0051254	positive regulation of RNA metabolic process	biological_process	5.563040681313156E-7	16	89	354	14467	NFATC2,GPRIN1,PAX3,MYOD1,GLI1,NODAL,SIX3,HOXB1,HNF4A,POU2F3,FOXH1,HOXA13,LIF,RUNX2,PROP1,GSX1
GO:0045165	cell fate commitment	biological_process	1.2181821184978402E-6	11	89	140	14467	FGF3,PAX3,MYOD1,NODAL,FGF8,SIX3,GDNF,RUNX2,GSX1,WNT1,WNT3A
GO:0010557	positive regulation of macromolecule biosynthetic process	biological_process	1.4307550985912647E-6	17	89	436	14467	NFATC2,GPRIN1,PAX3,MYOD1,GLI1,NODAL,SIX3,HOXB1,HNF4A,POU2F3,FOXH1,HOXA13,LIF,IL10,RUNX2,PROP1,GSX1
GO:0050793	regulation of developmental process	biological_process	1.6972633521007104E-6	23	89	858	14467	GPRIN1,NF1,MYOD1,CHRNB2,GLI1,NODAL,NOG,FGF8,GDNF,IL3,DRD3,HOXA13,GRIN2A,LIF,NKX3-2,IL10,LEP,RUNX2,PROP1,MSX1,DRD2,GDF11,WNT3A
GO:0009889	regulation of biosynthetic process	biological_process	2.47632084426497E-6	37	89	2204	14467	HES2,NANOS2,NFATC2,FOXD3,HOXB7,GPRIN1,ESR2,NF1,PAX3,MYOD1,GLI1,NODAL,SIX3,NPM1,HOXB1,HNF4A,DRD3,POU2F3,FOXB1,FOXH1,HOXA13,LIF,GPR44,NKX3-2,IL10,LEP,FOXN1,DLX5,HTR1B,RUNX2,PROP1,GSX1,NEUROD2,MSX1,DRD2,MESP1,GHRHR
GO:0045941	positive regulation of transcription	biological_process	2.730389819941116E-6	16	89	395	14467	NFATC2,GPRIN1,PAX3,MYOD1,GLI1,NODAL,SIX3,HOXB1,HNF4A,POU2F3,FOXH1,HOXA13,LIF,RUNX2,PROP1,GSX1
GO:0031328	positive regulation of cellular biosynthetic process	biological_process	2.7323333359452858E-6	17	89	455	14467	NFATC2,GPRIN1,PAX3,MYOD1,GLI1,NODAL,SIX3,NPM1,HOXB1,HNF4A,POU2F3,FOXH1,HOXA13,LIF,RUNX2,PROP1,GSX1
GO:0048598	embryonic morphogenesis	biological_process	2.7874537010905784E-6	15	89	339	14467	HOXB7,PAX3,GLI1,NODAL,NOG,FGF8,HOXB1,HOXA13,NKX3-2,DLX5,MSX1,WNT1,MESP1,WNT3A,CFC1
GO:0006357	regulation of transcription from RNA polymerase II promoter	biological_process	3.6640712449110602E-6	18	89	528	14467	NFATC2,FOXD3,GPRIN1,PAX3,MYOD1,GLI1,NODAL,SIX3,HOXB1,HNF4A,POU2F3,FOXH1,HOXA13,LIF,RUNX2,PROP1,GSX1,MSX1
GO:0050794	regulation of cellular process	biological_process	5.1853679191547255E-6	65	89	6122	14467	HES2,NANOS2,NFATC2,OLFR70,FOXD3,HOXB7,GPRIN1,ESR2,NF1,PAX3,NTRK2,MYOD1,CHRNB2,GLI1,NODAL,NOG,FGF8,SIX3,GDNF,OLFR71,NPM1,HOXB1,HNF4A,IL3,EGFR,DRD3,POU2F3,FOXB1,GPR27,FOXH1,GNRHR,OLFR480,HOXA13,MC3R,IL5,GRIN2A,LIF,CCR8,GPR44,NKX3-2,PPYR1,IL10,WNT10B,SSTR1,LEP,MC5R,BRS3,FOXN1,OLFR1264,DLX5,PLAU,HTR1B,RUNX2,PROP1,GSX1,NEUROD2,MSX1,WNT1,DRD2,MESP1,GUCY2E,GDF11,GHRHR,WNT3A,OLFR544
GO:0045935	positive regulation of nucleobase, nucleoside, nucleotide and nucleic acid metabolic process	biological_process	5.3560075315639574E-6	16	89	414	14467	NFATC2,GPRIN1,PAX3,MYOD1,GLI1,NODAL,SIX3,HOXB1,HNF4A,POU2F3,FOXH1,HOXA13,LIF,RUNX2,PROP1,GSX1
GO:0060255	regulation of macromolecule metabolic process	biological_process	8.902869732500207E-6	38	89	2420	14467	HES2,NANOS2,NFATC2,FOXD3,HOXB7,GPRIN1,ESR2,PAX3,MYOD1,GLI1,NODAL,FGF8,SIX3,NPM1,HOXB1,HNF4A,IL3,EGFR,DRD3,POU2F3,FOXB1,FOXH1,HOXA13,IL5,GRIN2A,LIF,NKX3-2,IL10,FOXN1,DLX5,RUNX2,PROP1,GSX1,NEUROD2,MSX1,DRD2,MESP1,GHRHR
GO:0031326	regulation of cellular biosynthetic process	biological_process	9.40587565158632E-6	36	89	2200	14467	HES2,NANOS2,NFATC2,FOXD3,HOXB7,GPRIN1,ESR2,NF1,PAX3,MYOD1,GLI1,NODAL,SIX3,NPM1,HOXB1,HNF4A,DRD3,POU2F3,FOXB1,FOXH1,HOXA13,LIF,GPR44,NKX3-2,LEP,FOXN1,DLX5,HTR1B,RUNX2,PROP1,GSX1,NEUROD2,MSX1,DRD2,MESP1,GHRHR
GO:0006366	transcription from RNA polymerase II promoter	biological_process	9.47865572883194E-6	18	89	561	14467	NFATC2,FOXD3,GPRIN1,PAX3,MYOD1,GLI1,NODAL,SIX3,HOXB1,HNF4A,POU2F3,FOXH1,HOXA13,LIF,RUNX2,PROP1,GSX1,MSX1
GO:0065007	biological regulation	biological_process	9.616083012149855E-6	68	89	6717	14467	HES2,NANOS2,NFATC2,OLFR70,FOXD3,HOXB7,GPRIN1,ESR2,NF1,PAX3,NTRK2,MYOD1,KCNJ6,CHRNB2,GLI1,NODAL,NOG,FGF8,SIX3,GDNF,OLFR71,NPM1,HOXB1,HNF4A,IL3,EGFR,DRD3,POU2F3,FOXB1,GPR27,FOXH1,GNRHR,OLFR480,HOXA13,MC3R,IL5,GRIN2A,LIF,CCR8,GPR44,NKX3-2,PPYR1,IL10,WNT10B,SSTR1,CYP11B2,LEP,MC5R,BRS3,CHRNG,FOXN1,OLFR1264,DLX5,PLAU,HTR1B,RUNX2,PROP1,GSX1,NEUROD2,MSX1,WNT1,DRD2,MESP1,GUCY2E,GDF11,GHRHR,WNT3A,OLFR544
GO:0048519	negative regulation of biological process	biological_process	1.4256287993974165E-5	25	89	1131	14467	FOXD3,GPRIN1,ESR2,NF1,PAX3,NODAL,NOG,FGF8,SIX3,GDNF,NPM1,IL3,DRD3,FOXH1,GRIN2A,LIF,NKX3-2,IL10,LEP,HTR1B,RUNX2,PROP1,MSX1,DRD2,GDF11
GO:0008542	visual learning	biological_process	1.650949969851934E-5	6	89	27	14467	GPRIN1,NF1,CHRNB2,DRD3,GRIN2A,DRD2
GO:0007632	visual behavior	biological_process	2.0908813655059778E-5	6	89	28	14467	GPRIN1,NF1,CHRNB2,DRD3,GRIN2A,DRD2
GO:0050789	regulation of biological process	biological_process	3.604622185262861E-5	65	89	6376	14467	HES2,NANOS2,NFATC2,OLFR70,FOXD3,HOXB7,GPRIN1,ESR2,NF1,PAX3,NTRK2,MYOD1,CHRNB2,GLI1,NODAL,NOG,FGF8,SIX3,GDNF,OLFR71,NPM1,HOXB1,HNF4A,IL3,EGFR,DRD3,POU2F3,FOXB1,GPR27,FOXH1,GNRHR,OLFR480,HOXA13,MC3R,IL5,GRIN2A,LIF,CCR8,GPR44,NKX3-2,PPYR1,IL10,WNT10B,SSTR1,LEP,MC5R,BRS3,FOXN1,OLFR1264,DLX5,PLAU,HTR1B,RUNX2,PROP1,GSX1,NEUROD2,MSX1,WNT1,DRD2,MESP1,GUCY2E,GDF11,GHRHR,WNT3A,OLFR544
GO:0007166	cell surface receptor linked signal transduction	biological_process	3.98101480777024E-5	37	89	2436	14467	OLFR70,GPRIN1,NTRK2,GLI1,NODAL,NOG,FGF8,SIX3,GDNF,OLFR71,IL3,EGFR,DRD3,GPR27,FOXH1,GNRHR,OLFR480,HOXA13,MC3R,CCR8,GPR44,PPYR1,WNT10B,SSTR1,MC5R,BRS3,OLFR1264,HTR1B,RUNX2,PROP1,MSX1,WNT1,DRD2,MESP1,GHRHR,WNT3A,OLFR544
GO:0019219	regulation of nucleobase, nucleoside, nucleotide and nucleic acid metabolic process	biological_process	4.44418989399665E-5	34	89	2107	14467	HES2,NFATC2,FOXD3,HOXB7,GPRIN1,ESR2,NF1,PAX3,MYOD1,GLI1,NODAL,SIX3,NPM1,HOXB1,HNF4A,DRD3,POU2F3,FOXB1,FOXH1,HOXA13,LIF,GPR44,NKX3-2,FOXN1,DLX5,HTR1B,RUNX2,PROP1,GSX1,NEUROD2,MSX1,DRD2,MESP1,GHRHR
GO:0007612	learning	biological_process	4.977325579947827E-5	7	89	54	14467	GPRIN1,NF1,CHRNB2,DRD3,GRIN2A,NEUROD2,DRD2
GO:0048523	negative regulation of cellular process	biological_process	5.095557331756191E-5	23	89	1027	14467	FOXD3,GPRIN1,ESR2,NF1,PAX3,NODAL,NOG,FGF8,SIX3,GDNF,NPM1,IL3,DRD3,FOXH1,LIF,NKX3-2,IL10,HTR1B,RUNX2,PROP1,MSX1,DRD2,GDF11
GO:0009790	embryonic development	biological_process	5.136274941790275E-5	18	89	626	14467	FOXD3,HOXB7,NF1,PAX3,GLI1,NODAL,NOG,FGF8,HOXB1,FOXH1,HOXA13,NKX3-2,DLX5,MSX1,WNT1,MESP1,WNT3A,CFC1
GO:0010468	regulation of gene expression	biological_process	8.205620957259005E-5	34	89	2159	14467	HES2,NANOS2,NFATC2,FOXD3,HOXB7,GPRIN1,ESR2,PAX3,MYOD1,GLI1,NODAL,FGF8,SIX3,NPM1,HOXB1,HNF4A,IL3,DRD3,POU2F3,FOXB1,FOXH1,HOXA13,LIF,NKX3-2,IL10,FOXN1,DLX5,RUNX2,PROP1,GSX1,NEUROD2,MSX1,DRD2,MESP1
GO:0045595	regulation of cell differentiation	biological_process	1.2426624208055587E-4	13	89	326	14467	GPRIN1,NF1,CHRNB2,NODAL,NOG,IL3,DRD3,LIF,LEP,RUNX2,DRD2,GDF11,WNT3A
GO:0048646	anatomical structure formation involved in morphogenesis	biological_process	1.7045810642042845E-4	13	89	335	14467	FOXD3,FGF3,NF1,PAX3,NODAL,NOG,FGF8,GDNF,HOXB1,NKX3-2,DLX5,MESP1,WNT3A
GO:0007154	cell communication	biological_process	2.1248167673220794E-4	46	89	3737	14467	OLFR70,FGF3,GPRIN1,NF1,NTRK2,CHRNB2,GLI1,NODAL,NOG,FGF8,SIX3,GDNF,OLFR71,NPM1,IL3,EGFR,DRD3,GPR27,FOXH1,GNRHR,OLFR480,HOXA13,MC3R,GRIN2A,LIF,CCR8,GPR44,PPYR1,WNT10B,SSTR1,LEP,MC5R,BRS3,OLFR1264,HTR1B,RUNX2,PROP1,MSX1,WNT1,DRD2,MESP1,GJA10,GUCY2E,GHRHR,WNT3A,OLFR544
GO:0021984	adenohypophysis development	biological_process	2.2300524429536163E-4	4	89	9	14467	PROP1,GSX1,DRD2,GHRHR
GO:0010646	regulation of cell communication	biological_process	2.7977214426686534E-4	16	89	550	14467	GPRIN1,NF1,CHRNB2,NOG,SIX3,NPM1,IL3,DRD3,HOXA13,GRIN2A,LIF,GPR44,LEP,RUNX2,DRD2,GHRHR
GO:0021983	pituitary gland development	biological_process	3.2840087269383475E-4	5	89	23	14467	GLI1,PROP1,GSX1,DRD2,GHRHR
GO:0009952	anterior/posterior pattern formation	biological_process	3.4652963046411396E-4	9	89	145	14467	HOXB7,NODAL,SIX3,HOXB1,FOXH1,WNT1,GDF11,WNT3A,CFC1
GO:0009190	cyclic nucleotide biosynthetic process	biological_process	3.785899500706072E-4	7	89	72	14467	NF1,DRD3,GPR44,HTR1B,DRD2,GUCY2E,GHRHR
GO:0007631	feeding behavior	biological_process	5.426938940785072E-4	6	89	47	14467	GPRIN1,NTRK2,CHRNB2,CYP11B2,LEP,DRD2
GO:0051093	negative regulation of developmental process	biological_process	6.601141707453516E-4	13	89	377	14467	GPRIN1,NF1,NODAL,NOG,FGF8,GDNF,IL3,DRD3,LIF,NKX3-2,PROP1,MSX1,GDF11
GO:0007611	learning or memory	biological_process	7.195225698271757E-4	7	89	79	14467	GPRIN1,NF1,CHRNB2,DRD3,GRIN2A,NEUROD2,DRD2
GO:0010926	anatomical structure formation	biological_process	0.0010537735741136902	18	89	767	14467	FOXD3,FGF3,GPRIN1,NF1,PAX3,CHRNB2,NODAL,NOG,FGF8,GDNF,NPM1,HOXB1,CSE1L,NKX3-2,DLX5,MESP1,GJA10,WNT3A
GO:0009187	cyclic nucleotide metabolic process	biological_process	0.0010966946189566967	7	89	84	14467	NF1,DRD3,GPR44,HTR1B,DRD2,GUCY2E,GHRHR
GO:0030817	regulation of cAMP biosynthetic process	biological_process	0.001261137701266365	6	89	54	14467	NF1,DRD3,GPR44,HTR1B,DRD2,GHRHR
GO:0009416	response to light stimulus	biological_process	0.0013939282763753764	7	89	87	14467	GPRIN1,NF1,CHRNB2,DRD3,GRIN2A,DRD2,GJA10
GO:0030814	regulation of cAMP metabolic process	biological_process	0.0015699033588348163	6	89	56	14467	NF1,DRD3,GPR44,HTR1B,DRD2,GHRHR
GO:0045471	response to ethanol	biological_process	0.0017304341635271134	4	89	14	14467	CHRNB2,DRD3,GRIN2A,DRD2
GO:0001975	response to amphetamine	biological_process	0.0017304341635271134	4	89	14	14467	GPRIN1,DRD3,GRIN2A,DRD2
GO:0030182	neuron differentiation	biological_process	0.00174364149952658	13	89	411	14467	GPRIN1,PAX3,NTRK2,CHRNB2,GDNF,LIF,LEP,DLX5,GSX1,NEUROD2,WNT1,DRD2,WNT3A
GO:0007165	signal transduction	biological_process	0.0017527392399137502	42	89	3456	14467	OLFR70,GPRIN1,NF1,NTRK2,GLI1,NODAL,NOG,FGF8,SIX3,GDNF,OLFR71,NPM1,IL3,EGFR,DRD3,GPR27,FOXH1,GNRHR,OLFR480,HOXA13,MC3R,LIF,CCR8,GPR44,PPYR1,WNT10B,SSTR1,LEP,MC5R,BRS3,OLFR1264,HTR1B,RUNX2,PROP1,MSX1,WNT1,DRD2,MESP1,GUCY2E,GHRHR,WNT3A,OLFR544
GO:0051239	regulation of multicellular organismal process	biological_process	0.001934552419693729	16	89	636	14467	GPRIN1,NF1,MYOD1,CHRNB2,GLI1,NODAL,NOG,IL3,DRD3,GRIN2A,LIF,IL10,LEP,RUNX2,DRD2,GHRHR
GO:0030808	regulation of nucleotide biosynthetic process	biological_process	0.0019378869720441938	6	89	58	14467	NF1,DRD3,GPR44,HTR1B,DRD2,GHRHR
GO:0030802	regulation of cyclic nucleotide biosynthetic process	biological_process	0.0019378869720441938	6	89	58	14467	NF1,DRD3,GPR44,HTR1B,DRD2,GHRHR
GO:0006171	cAMP biosynthetic process	biological_process	0.002146682618099789	6	89	59	14467	NF1,DRD3,GPR44,HTR1B,DRD2,GHRHR
GO:0051046	regulation of secretion	biological_process	0.0023583455762802396	7	89	94	14467	NF1,CHRNB2,DRD3,LIF,LEP,DRD2,GHRHR
GO:0007167	enzyme linked receptor protein signaling pathway	biological_process	0.002372250029069796	11	89	293	14467	NTRK2,NODAL,NOG,FGF8,GDNF,EGFR,FOXH1,HOXA13,RUNX2,MSX1,GHRHR
GO:0030799	regulation of cyclic nucleotide metabolic process	biological_process	0.0026195054175446853	6	89	61	14467	NF1,DRD3,GPR44,HTR1B,DRD2,GHRHR
GO:0035270	endocrine system development	biological_process	0.002885934928375419	6	89	62	14467	NF1,GLI1,PROP1,GSX1,DRD2,GHRHR
GO:0006140	regulation of nucleotide metabolic process	biological_process	0.002885934928375419	6	89	62	14467	NF1,DRD3,GPR44,HTR1B,DRD2,GHRHR
GO:0021537	telencephalon development	biological_process	0.00317406565070215	6	89	63	14467	GPRIN1,NF1,FGF8,SIX3,DRD2,WNT3A
GO:0046058	cAMP metabolic process	biological_process	0.0034852318075000613	6	89	64	14467	NF1,DRD3,GPR44,HTR1B,DRD2,GHRHR
GO:0007610	behavior	biological_process	0.00434350144652181	12	89	377	14467	GPRIN1,NF1,NTRK2,CHRNB2,DRD3,GRIN2A,CCR8,GPR44,CYP11B2,LEP,NEUROD2,DRD2
GO:0009888	tissue development	biological_process	0.004470054706343146	15	89	598	14467	NF1,PAX3,MYOD1,NODAL,NOG,FGF8,GDNF,POU2F3,FOXH1,LIF,DLX5,RUNX2,MESP1,WNT3A,CFC1
GO:0009058	biosynthetic process	biological_process	0.0050509430092080775	40	89	3324	14467	HES2,NANOS2,NFATC2,FOXD3,HOXB7,GPRIN1,ESR2,NF1,PAX3,MYOD1,GLI1,NODAL,SIX3,NPM1,HOXB1,HNF4A,DRD3,POU2F3,FOXB1,FOXH1,HOXA13,LIF,GPR44,NKX3-2,IL10,CYP11B2,TYR,LEP,FOXN1,DLX5,HTR1B,RUNX2,PROP1,GSX1,NEUROD2,MSX1,DRD2,MESP1,GHRHR,HSD17B3
GO:0008306	associative learning	biological_process	0.005191212786624663	4	89	18	14467	GPRIN1,CHRNB2,NEUROD2,DRD2
GO:0048645	organ formation	biological_process	0.005191212786624663	4	89	18	14467	FGF3,FGF8,GDNF,NKX3-2
GO:0014072	response to isoquinoline alkaloid	biological_process	0.006014141327652024	3	89	6	14467	GPRIN1,DRD3,DRD2
GO:0048853	forebrain morphogenesis	biological_process	0.006014141327652024	3	89	6	14467	NF1,FGF8,PROP1
GO:0043278	response to morphine	biological_process	0.006014141327652024	3	89	6	14467	GPRIN1,DRD3,DRD2
GO:0007507	heart development	biological_process	0.006498770508282072	9	89	206	14467	NF1,PAX3,NODAL,NOG,FGF8,FOXH1,MSX1,MESP1,WNT3A
GO:0010243	response to organic nitrogen	biological_process	0.006544681298390298	4	89	19	14467	GPRIN1,DRD3,GRIN2A,DRD2
GO:0014075	response to amine stimulus	biological_process	0.006544681298390298	4	89	19	14467	GPRIN1,DRD3,GRIN2A,DRD2
GO:0007368	determination of left/right symmetry	biological_process	0.007572586916222317	5	89	42	14467	NODAL,FGF8,FOXH1,NKX3-2,WNT3A
GO:0031128	developmental induction	biological_process	0.008142469471711508	4	89	20	14467	FGF3,FGF8,SIX3,GDNF
GO:0045168	cell-cell signaling involved in cell fate specification	biological_process	0.008142469471711508	4	89	20	14467	FGF3,FGF8,SIX3,GDNF
GO:0009799	determination of symmetry	biological_process	0.008527630925998406	5	89	43	14467	NODAL,FGF8,FOXH1,NKX3-2,WNT3A
GO:0009855	determination of bilateral symmetry	biological_process	0.008527630925998406	5	89	43	14467	NODAL,FGF8,FOXH1,NKX3-2,WNT3A
GO:0009314	response to radiation	biological_process	0.008584305923410324	7	89	114	14467	GPRIN1,NF1,CHRNB2,DRD3,GRIN2A,DRD2,GJA10
GO:0050896	response to stimulus	biological_process	0.010043347547923593	30	89	2160	14467	NANOS2,GPRIN1,NF1,NTRK2,MYOD1,CHRNB2,NOG,NPM1,IL3,DRD3,POU2F3,OLFR480,IL5,GRIN2A,LIF,CCR8,GPR44,IL10,CYP11B2,REG3A,LEP,IFNA11,PLAU,HTR1B,NEUROD2,MSX1,DRD2,GJA10,GUCY2E,GHRHR
GO:0009605	response to external stimulus	biological_process	0.010054015060114874	14	89	559	14467	NANOS2,GPRIN1,NF1,MYOD1,NOG,DRD3,POU2F3,GRIN2A,CCR8,GPR44,REG3A,LEP,DRD2,GJA10
GO:0051252	regulation of RNA metabolic process	biological_process	0.01147971973750933	28	89	1943	14467	HES2,NFATC2,FOXD3,HOXB7,GPRIN1,ESR2,PAX3,MYOD1,GLI1,NODAL,SIX3,NPM1,HOXB1,HNF4A,POU2F3,FOXB1,FOXH1,HOXA13,LIF,NKX3-2,FOXN1,DLX5,RUNX2,PROP1,GSX1,NEUROD2,MSX1,MESP1
GO:0045761	regulation of adenylate cyclase activity	biological_process	0.016409946854463238	5	89	49	14467	NF1,DRD3,GPR44,DRD2,GHRHR
GO:0014059	regulation of dopamine secretion	biological_process	0.016689870993467196	3	89	8	14467	CHRNB2,DRD3,DRD2
GO:0014046	dopamine secretion	biological_process	0.016689870993467196	3	89	8	14467	CHRNB2,DRD3,DRD2
GO:0051960	regulation of nervous system development	biological_process	0.019356576019751104	7	89	129	14467	GPRIN1,NF1,CHRNB2,GLI1,NOG,DRD3,DRD2
GO:0010467	gene expression	biological_process	0.019830857926414935	35	89	2850	14467	HES2,NANOS2,NFATC2,FOXD3,HOXB7,GPRIN1,ESR2,PAX3,MYOD1,GLI1,NODAL,FGF8,SIX3,NPM1,HOXB1,HNF4A,IL3,DRD3,POU2F3,FOXB1,FOXH1,HOXA13,LIF,NKX3-2,IL10,FOXN1,DLX5,SYNCRIP,RUNX2,PROP1,GSX1,NEUROD2,MSX1,DRD2,MESP1
GO:0051339	regulation of lyase activity	biological_process	0.0200206558450917	5	89	51	14467	NF1,DRD3,GPR44,DRD2,GHRHR
GO:0001656	metanephros development	biological_process	0.0200206558450917	5	89	51	14467	NF1,NOG,FGF8,GDNF,GDF11
GO:0031279	regulation of cyclase activity	biological_process	0.0200206558450917	5	89	51	14467	NF1,DRD3,GPR44,DRD2,GHRHR
GO:0048666	neuron development	biological_process	0.020511069427822083	10	89	300	14467	GPRIN1,NTRK2,CHRNB2,GDNF,LIF,LEP,DLX5,NEUROD2,DRD2,WNT3A
GO:0043279	response to alkaloid	biological_process	0.020765644325283498	4	89	25	14467	GPRIN1,CHRNB2,DRD3,DRD2
GO:0051094	positive regulation of developmental process	biological_process	0.02188166774751021	11	89	370	14467	GPRIN1,NF1,MYOD1,IL3,HOXA13,GRIN2A,LIF,IL10,LEP,RUNX2,DRD2
GO:0010556	regulation of macromolecule biosynthetic process	biological_process	0.021958082664487892	29	89	2127	14467	HES2,NANOS2,NFATC2,FOXD3,HOXB7,GPRIN1,ESR2,PAX3,MYOD1,GLI1,NODAL,SIX3,HOXB1,HNF4A,POU2F3,FOXB1,FOXH1,HOXA13,LIF,NKX3-2,IL10,FOXN1,DLX5,RUNX2,PROP1,GSX1,NEUROD2,MSX1,MESP1
GO:0007179	transforming growth factor beta receptor signaling pathway	biological_process	0.022388574401310875	6	89	88	14467	NODAL,NOG,GDNF,FOXH1,HOXA13,MSX1
GO:0043009	chordate embryonic development	biological_process	0.023587019654006617	11	89	373	14467	FOXD3,HOXB7,NF1,PAX3,NODAL,FGF8,HOXB1,NKX3-2,MSX1,WNT1,WNT3A
GO:0044249	cellular biosynthetic process	biological_process	0.023603359866505354	38	89	3262	14467	HES2,NANOS2,NFATC2,FOXD3,HOXB7,GPRIN1,ESR2,NF1,PAX3,MYOD1,GLI1,NODAL,SIX3,NPM1,HOXB1,HNF4A,DRD3,POU2F3,FOXB1,FOXH1,HOXA13,LIF,GPR44,NKX3-2,CYP11B2,LEP,FOXN1,DLX5,HTR1B,RUNX2,PROP1,GSX1,NEUROD2,MSX1,DRD2,MESP1,GHRHR,HSD17B3
GO:0050433	regulation of catecholamine secretion	biological_process	0.024923303868089313	3	89	9	14467	CHRNB2,DRD3,DRD2
GO:0021871	forebrain regionalization	biological_process	0.024923303868089313	3	89	9	14467	FGF8,SIX3,WNT1
GO:0014014	negative regulation of gliogenesis	biological_process	0.024923303868089313	3	89	9	14467	NF1,NOG,DRD3
GO:0045686	negative regulation of glial cell differentiation	biological_process	0.024923303868089313	3	89	9	14467	NF1,NOG,DRD3
GO:0009792	embryonic development ending in birth or egg hatching	biological_process	0.025406674633718217	11	89	376	14467	FOXD3,HOXB7,NF1,PAX3,NODAL,FGF8,HOXB1,NKX3-2,MSX1,WNT1,WNT3A
GO:0006355	regulation of transcription, DNA-dependent	biological_process	0.030294521169705862	27	89	1929	14467	HES2,NFATC2,FOXD3,HOXB7,GPRIN1,ESR2,PAX3,MYOD1,GLI1,NODAL,SIX3,HOXB1,HNF4A,POU2F3,FOXB1,FOXH1,HOXA13,LIF,NKX3-2,FOXN1,DLX5,RUNX2,PROP1,GSX1,NEUROD2,MSX1,MESP1
GO:0007423	sensory organ development	biological_process	0.03073623947739486	9	89	250	14467	NF1,NTRK2,FGF8,SIX3,NKX3-2,DLX5,WNT1,GDF11,WNT3A
GO:0006139	nucleobase, nucleoside, nucleotide and nucleic acid metabolic process	biological_process	0.03112816663869443	36	89	3037	14467	HES2,NFATC2,FOXD3,HOXB7,GPRIN1,ESR2,NF1,PAX3,MYOD1,GLI1,NODAL,SIX3,NPM1,HOXB1,HNF4A,DRD3,POU2F3,FOXB1,FOXH1,HOXA13,LIF,GPR44,NKX3-2,FOXN1,DLX5,SYNCRIP,HTR1B,RUNX2,PROP1,GSX1,NEUROD2,MSX1,DRD2,MESP1,GUCY2E,GHRHR
GO:0014070	response to organic cyclic substance	biological_process	0.03314040884102283	4	89	28	14467	GPRIN1,CHRNB2,DRD3,DRD2
GO:0001666	response to hypoxia	biological_process	0.03314040884102283	4	89	28	14467	NANOS2,NF1,CHRNB2,PLAU
GO:0007178	transmembrane receptor protein serine/threonine kinase signaling pathway	biological_process	0.03469157405490113	6	89	95	14467	NODAL,NOG,GDNF,FOXH1,HOXA13,MSX1
GO:0006351	transcription, DNA-dependent	biological_process	0.034864290931118425	27	89	1944	14467	HES2,NFATC2,FOXD3,HOXB7,GPRIN1,ESR2,PAX3,MYOD1,GLI1,NODAL,SIX3,HOXB1,HNF4A,POU2F3,FOXB1,FOXH1,HOXA13,LIF,NKX3-2,FOXN1,DLX5,RUNX2,PROP1,GSX1,NEUROD2,MSX1,MESP1
GO:0032774	RNA biosynthetic process	biological_process	0.036184897471114856	27	89	1948	14467	HES2,NFATC2,FOXD3,HOXB7,GPRIN1,ESR2,PAX3,MYOD1,GLI1,NODAL,SIX3,HOXB1,HNF4A,POU2F3,FOXB1,FOXH1,HOXA13,LIF,NKX3-2,FOXN1,DLX5,RUNX2,PROP1,GSX1,NEUROD2,MSX1,MESP1
GO:0040011	locomotion	biological_process	0.036452571450196966	11	89	391	14467	ESR2,NF1,PAX3,NODAL,GDNF,GRIN2A,CCR8,GPR44,PLAU,DRD2,MESP1
GO:0009966	regulation of signal transduction	biological_process	0.03744978845660407	12	89	467	14467	NF1,NOG,SIX3,NPM1,IL3,DRD3,HOXA13,LIF,GPR44,RUNX2,DRD2,GHRHR
GO:0070482	response to oxygen levels	biological_process	0.03826274595764674	4	89	29	14467	NANOS2,NF1,CHRNB2,PLAU
GO:0003007	heart morphogenesis	biological_process	0.0483121665265879	5	89	61	14467	NODAL,FGF8,MSX1,MESP1,WNT3A
