# Supplementary material for: Tissue-Specific Functional Networks for Prioritizing Phenotype and Disease Genes
Source: PLoS Comput Biol. 2012 Sep 27;8(9):e1002694. doi: 10.1371/journal.pcbi.1002694 (PMC3459891; doi:10.1371/journal.pcbi.1002694)
Supplement: Dataset S3 — Functional enrichment of top 100 changed genes for each tissue-specific network. (ZIP) [file pcbi.1002694.s003.zip › enrichment_result/MA_0000189_global.txt]

GO:0007417	central nervous system development	biological_process	1.6448292176428558E-5	13	80	316	14467	ESR2,PAX3,LMX1B,HOXB1,DRD3,GCM1,LEP,GSX1,WNT1,DRD2,GDF11,GHRHR,WNT3A
GO:0030817	regulation of cAMP biosynthetic process	biological_process	1.6762618433856513E-5	7	80	54	14467	CALCR,PTH,DRD3,GPR44,HTR1B,DRD2,GHRHR
GO:0030814	regulation of cAMP metabolic process	biological_process	2.1757642498622754E-5	7	80	56	14467	CALCR,PTH,DRD3,GPR44,HTR1B,DRD2,GHRHR
GO:0030808	regulation of nucleotide biosynthetic process	biological_process	2.7959614499723087E-5	7	80	58	14467	CALCR,PTH,DRD3,GPR44,HTR1B,DRD2,GHRHR
GO:0030802	regulation of cyclic nucleotide biosynthetic process	biological_process	2.7959614499723087E-5	7	80	58	14467	CALCR,PTH,DRD3,GPR44,HTR1B,DRD2,GHRHR
GO:0006171	cAMP biosynthetic process	biological_process	3.158335197897736E-5	7	80	59	14467	CALCR,PTH,DRD3,GPR44,HTR1B,DRD2,GHRHR
GO:0030799	regulation of cyclic nucleotide metabolic process	biological_process	4.003377054926757E-5	7	80	61	14467	CALCR,PTH,DRD3,GPR44,HTR1B,DRD2,GHRHR
GO:0048731	system development	biological_process	4.08423496330444E-5	30	80	1922	14467	NANOS2,CALCR,HOXB7,ESR2,PAX3,LMX1B,GDNF,DSPP,HOXB1,IL3,DRD3,POU2F3,SPRR2I,FSHB,GRIN2A,LIF,GCM1,WNT10B,LEP,CDX4,GSX1,WNT1,AMBN,DRD2,CGA,GJA10,GDF11,GHRHR,CSF3,WNT3A
GO:0006140	regulation of nucleotide metabolic process	biological_process	4.4929743815619174E-5	7	80	62	14467	CALCR,PTH,DRD3,GPR44,HTR1B,DRD2,GHRHR
GO:0046058	cAMP metabolic process	biological_process	5.6253370725096073E-5	7	80	64	14467	CALCR,PTH,DRD3,GPR44,HTR1B,DRD2,GHRHR
GO:0009190	cyclic nucleotide biosynthetic process	biological_process	1.287566764629571E-4	7	80	72	14467	CALCR,PTH,DRD3,GPR44,HTR1B,DRD2,GHRHR
GO:0007188	G-protein signaling, coupled to cAMP nucleotide second messenger	biological_process	1.789415114126118E-4	6	80	46	14467	CALCR,PTH,DRD3,GPR44,DRD2,GHRHR
GO:0048856	anatomical structure development	biological_process	1.8760674809708603E-4	30	80	2056	14467	NANOS2,CALCR,HOXB7,ESR2,PAX3,LMX1B,GDNF,DSPP,HOXB1,IL3,DRD3,POU2F3,SPRR2I,FSHB,GRIN2A,LIF,GCM1,WNT10B,LEP,CDX4,GSX1,WNT1,AMBN,DRD2,CGA,GJA10,GDF11,GHRHR,CSF3,WNT3A
GO:0045761	regulation of adenylate cyclase activity	biological_process	2.6364846925219136E-4	6	80	49	14467	CALCR,PTH,DRD3,GPR44,DRD2,GHRHR
GO:0007187	G-protein signaling, coupled to cyclic nucleotide second messenger	biological_process	2.6364846925219136E-4	6	80	49	14467	CALCR,PTH,DRD3,GPR44,DRD2,GHRHR
GO:0051339	regulation of lyase activity	biological_process	3.365794814451434E-4	6	80	51	14467	CALCR,PTH,DRD3,GPR44,DRD2,GHRHR
GO:0031279	regulation of cyclase activity	biological_process	3.365794814451434E-4	6	80	51	14467	CALCR,PTH,DRD3,GPR44,DRD2,GHRHR
GO:0009187	cyclic nucleotide metabolic process	biological_process	3.7542099335363135E-4	7	80	84	14467	CALCR,PTH,DRD3,GPR44,HTR1B,DRD2,GHRHR
GO:0019933	cAMP-mediated signaling	biological_process	3.788148081967562E-4	6	80	52	14467	CALCR,PTH,DRD3,GPR44,DRD2,GHRHR
GO:0007186	G-protein coupled receptor protein signaling pathway	biological_process	3.8653249460729683E-4	27	80	1763	14467	RGR,OLFR70,CALCR,CCR1L1,GPR33,NMBR,PTH,OLFR71,DRD3,GPR27,GNRHR,OLFR2,MC3R,FSHR,GPR44,PPYR1,SSTR1,MC5R,NMU,BRS3,OLFR1264,HTR1B,OLFR140,DRD2,GHRHR,MRGPRA3,OLFR544
GO:0019935	cyclic-nucleotide-mediated signaling	biological_process	5.323605914108602E-4	6	80	55	14467	CALCR,PTH,DRD3,GPR44,DRD2,GHRHR
GO:0048513	organ development	biological_process	6.249842778521018E-4	25	80	1574	14467	NANOS2,CALCR,HOXB7,ESR2,PAX3,LMX1B,GDNF,HOXB1,IL3,POU2F3,SPRR2I,FSHB,LIF,WNT10B,LEP,CDX4,GSX1,WNT1,AMBN,DRD2,CGA,GDF11,GHRHR,CSF3,WNT3A
GO:0007166	cell surface receptor linked signal transduction	biological_process	6.830752008226397E-4	32	80	2436	14467	RGR,OLFR70,CALCR,CCR1L1,GPR33,NMBR,PTH,GDNF,OLFR71,IL3,DRD3,GPR27,GNRHR,OLFR2,MC3R,FSHR,GPR44,PPYR1,WNT10B,SSTR1,MC5R,NMU,BRS3,OLFR1264,HTR1B,WNT1,OLFR140,DRD2,GHRHR,MRGPRA3,WNT3A,OLFR544
GO:0007399	nervous system development	biological_process	9.022407368432839E-4	17	80	779	14467	ESR2,PAX3,LMX1B,GDNF,HOXB1,DRD3,GRIN2A,LIF,GCM1,LEP,GSX1,WNT1,DRD2,GJA10,GDF11,GHRHR,WNT3A
GO:0007275	multicellular organismal development	biological_process	0.0016697351201144723	31	80	2402	14467	NANOS2,CALCR,HOXB7,ESR2,PAX3,LMX1B,GDNF,DSPP,HOXB1,IL3,DRD3,POU2F3,SPRR2I,FSHB,GRIN2A,LIF,GCM1,WNT10B,LEP,CDX4,GSX1,NHLH1,WNT1,AMBN,DRD2,CGA,GJA10,GDF11,GHRHR,CSF3,WNT3A
GO:0022008	neurogenesis	biological_process	0.0022982567749011695	13	80	486	14467	ESR2,PAX3,LMX1B,GDNF,DRD3,GRIN2A,LIF,GCM1,LEP,GSX1,WNT1,DRD2,WNT3A
GO:0030154	cell differentiation	biological_process	0.003531758972084264	23	80	1495	14467	NANOS2,CALCR,HOXB7,ESR2,PAX3,LMX1B,GDNF,IL3,DRD3,POU2F3,SPRR2I,GRIN2A,LIF,GCM1,LEP,GSX1,NHLH1,WNT1,DRD2,GDF11,GHRHR,CSF3,WNT3A
GO:0048869	cellular developmental process	biological_process	0.007874389959191212	23	80	1568	14467	NANOS2,CALCR,HOXB7,ESR2,PAX3,LMX1B,GDNF,IL3,DRD3,POU2F3,SPRR2I,GRIN2A,LIF,GCM1,LEP,GSX1,NHLH1,WNT1,DRD2,GDF11,GHRHR,CSF3,WNT3A
GO:0032501	multicellular organismal process	biological_process	0.009281403147689013	42	80	4218	14467	RGR,ACR,NANOS2,OLFR70,CALCR,HOXB7,IL9,ESR2,PAX3,LMX1B,GDNF,OLFR71,DSPP,HOXB1,IL3,DRD3,POU2F3,OLFR2,SPRR2I,FSHB,GRIN2A,LIF,GCM1,WNT10B,CYP11B2,LEP,NMU,OLFR1264,CDX4,GSX1,NHLH1,WNT1,AMBN,OLFR140,DRD2,CGA,GJA10,GDF11,GHRHR,CSF3,WNT3A,OLFR544
GO:0048468	cell development	biological_process	0.012089455190687274	15	80	748	14467	ESR2,PAX3,LMX1B,GDNF,DRD3,GRIN2A,LIF,GCM1,LEP,GSX1,WNT1,DRD2,GDF11,GHRHR,WNT3A
GO:0021984	adenohypophysis development	biological_process	0.01287369961240239	3	80	9	14467	GSX1,DRD2,GHRHR
GO:0010578	regulation of adenylate cyclase activity involved in G-protein signaling	biological_process	0.015467532338193781	4	80	28	14467	CALCR,PTH,DRD3,GHRHR
GO:0007189	activation of adenylate cyclase activity by G-protein signaling pathway	biological_process	0.015467532338193781	4	80	28	14467	CALCR,PTH,DRD3,GHRHR
GO:0010579	positive regulation of adenylate cyclase activity by G-protein signaling pathway	biological_process	0.015467532338193781	4	80	28	14467	CALCR,PTH,DRD3,GHRHR
GO:0065007	biological regulation	biological_process	0.015747471368470267	56	80	6717	14467	HES2,RGR,NANOS2,OLFR70,CALCR,CCR1L1,HOXB7,GPR33,IL9,ESR2,NMBR,PAX3,KCNJ6,PTH,LMX1B,GDNF,OLFR71,CACNA1E,HOXB1,IL3,DRD3,POU2F3,FOXB1,GPR27,GNRHR,OLFR2,MC3R,FSHR,IL5,GRIN2A,LIF,GPR44,GCM1,PPYR1,WNT10B,SSTR1,CYP11B2,LEP,MC5R,NMU,BRS3,OLFR1264,HTR1B,CDX4,GSX1,NHLH1,WNT1,OLFR140,DRD2,CGA,GDF11,GHRHR,MRGPRA3,SOX14,WNT3A,OLFR544
GO:0010817	regulation of hormone levels	biological_process	0.01669012451092563	7	80	148	14467	KCNJ6,LIF,CYP11B2,LEP,DRD2,CGA,GHRHR
GO:0007267	cell-cell signaling	biological_process	0.01836820319539909	10	80	344	14467	GDNF,GRIN2A,LIF,WNT10B,LEP,WNT1,DRD2,CGA,GHRHR,WNT3A
GO:0046879	hormone secretion	biological_process	0.01890819645743434	5	80	60	14467	LIF,LEP,DRD2,CGA,GHRHR
GO:0009914	hormone transport	biological_process	0.02221064764299899	5	80	62	14467	LIF,LEP,DRD2,CGA,GHRHR
GO:0007154	cell communication	biological_process	0.02277263157094698	38	80	3737	14467	RGR,OLFR70,CALCR,CCR1L1,GPR33,NMBR,PTH,GDNF,OLFR71,IL3,DRD3,GPR27,GNRHR,OLFR2,MC3R,FSHR,GRIN2A,LIF,GPR44,PPYR1,WNT10B,SSTR1,LEP,MC5R,NMU,BRS3,OLFR1264,HTR1B,WNT1,OLFR140,DRD2,CGA,GJA10,GHRHR,GJA3,MRGPRA3,WNT3A,OLFR544
GO:0021536	diencephalon development	biological_process	0.02347214742244623	4	80	31	14467	GSX1,WNT1,DRD2,GHRHR
GO:0046883	regulation of hormone secretion	biological_process	0.02347214742244623	4	80	31	14467	LIF,LEP,DRD2,GHRHR
GO:0019932	second-messenger-mediated signaling	biological_process	0.026422129312013636	6	80	107	14467	CALCR,PTH,DRD3,GPR44,DRD2,GHRHR
GO:0032922	circadian regulation of gene expression	biological_process	0.02911167337647185	2	80	2	14467	DRD3,DRD2
GO:0050794	regulation of cellular process	biological_process	0.033150433339437124	52	80	6122	14467	HES2,RGR,NANOS2,OLFR70,CALCR,CCR1L1,HOXB7,GPR33,IL9,ESR2,NMBR,PAX3,PTH,LMX1B,GDNF,OLFR71,HOXB1,IL3,DRD3,POU2F3,FOXB1,GPR27,GNRHR,OLFR2,MC3R,FSHR,IL5,GRIN2A,LIF,GPR44,GCM1,PPYR1,WNT10B,SSTR1,LEP,MC5R,NMU,BRS3,OLFR1264,HTR1B,CDX4,GSX1,NHLH1,WNT1,OLFR140,DRD2,GDF11,GHRHR,MRGPRA3,SOX14,WNT3A,OLFR544
GO:0048699	generation of neurons	biological_process	0.03842631030455418	11	80	456	14467	ESR2,PAX3,LMX1B,GDNF,DRD3,LIF,LEP,GSX1,WNT1,DRD2,WNT3A
GO:0007190	activation of adenylate cyclase activity	biological_process	0.0430290475209886	4	80	36	14467	CALCR,PTH,DRD3,GHRHR
GO:0031281	positive regulation of cyclase activity	biological_process	0.04804266589342507	4	80	37	14467	CALCR,PTH,DRD3,GHRHR
GO:0051349	positive regulation of lyase activity	biological_process	0.04804266589342507	4	80	37	14467	CALCR,PTH,DRD3,GHRHR
GO:0045762	positive regulation of adenylate cyclase activity	biological_process	0.04804266589342507	4	80	37	14467	CALCR,PTH,DRD3,GHRHR
GO:0009719	response to endogenous stimulus	biological_process	0.04813647087093941	6	80	119	14467	DRD3,GRIN2A,LEP,DRD2,CGA,GHRHR
GO:0050789	regulation of biological process	biological_process	0.04866129392247792	53	80	6376	14467	HES2,RGR,NANOS2,OLFR70,CALCR,CCR1L1,HOXB7,GPR33,IL9,ESR2,NMBR,PAX3,PTH,LMX1B,GDNF,OLFR71,HOXB1,IL3,DRD3,POU2F3,FOXB1,GPR27,GNRHR,OLFR2,MC3R,FSHR,IL5,GRIN2A,LIF,GPR44,GCM1,PPYR1,WNT10B,SSTR1,LEP,MC5R,NMU,BRS3,OLFR1264,HTR1B,CDX4,GSX1,NHLH1,WNT1,OLFR140,DRD2,CGA,GDF11,GHRHR,MRGPRA3,SOX14,WNT3A,OLFR544
