# Supplementary material for: Tissue-Specific Functional Networks for Prioritizing Phenotype and Disease Genes
Source: PLoS Comput Biol. 2012 Sep 27;8(9):e1002694. doi: 10.1371/journal.pcbi.1002694 (PMC3459891; doi:10.1371/journal.pcbi.1002694)
Supplement: Dataset S3 — Functional enrichment of top 100 changed genes for each tissue-specific network. (ZIP) [file pcbi.1002694.s003.zip › enrichment_result/MA_0000191_global.txt]

GO:0030817	regulation of cAMP biosynthetic process	biological_process	1.4512117974186138E-5	7	79	54	14467	CALCR,PTH,TAAR1,DRD3,HTR1B,DRD2,GHRHR
GO:0030814	regulation of cAMP metabolic process	biological_process	1.8838805376747197E-5	7	79	56	14467	CALCR,PTH,TAAR1,DRD3,HTR1B,DRD2,GHRHR
GO:0030808	regulation of nucleotide biosynthetic process	biological_process	2.4211699476315E-5	7	79	58	14467	CALCR,PTH,TAAR1,DRD3,HTR1B,DRD2,GHRHR
GO:0030802	regulation of cyclic nucleotide biosynthetic process	biological_process	2.4211699476315E-5	7	79	58	14467	CALCR,PTH,TAAR1,DRD3,HTR1B,DRD2,GHRHR
GO:0006171	cAMP biosynthetic process	biological_process	2.7351339394413885E-5	7	79	59	14467	CALCR,PTH,TAAR1,DRD3,HTR1B,DRD2,GHRHR
GO:0030799	regulation of cyclic nucleotide metabolic process	biological_process	3.467363973312442E-5	7	79	61	14467	CALCR,PTH,TAAR1,DRD3,HTR1B,DRD2,GHRHR
GO:0006140	regulation of nucleotide metabolic process	biological_process	3.891644445550905E-5	7	79	62	14467	CALCR,PTH,TAAR1,DRD3,HTR1B,DRD2,GHRHR
GO:0046058	cAMP metabolic process	biological_process	4.8730437146475556E-5	7	79	64	14467	CALCR,PTH,TAAR1,DRD3,HTR1B,DRD2,GHRHR
GO:0009190	cyclic nucleotide biosynthetic process	biological_process	1.1159162341477539E-4	7	79	72	14467	CALCR,PTH,TAAR1,DRD3,HTR1B,DRD2,GHRHR
GO:0007188	G-protein signaling, coupled to cAMP nucleotide second messenger	biological_process	1.5696480205268595E-4	6	79	46	14467	CALCR,PTH,TAAR1,DRD3,DRD2,GHRHR
GO:0045761	regulation of adenylate cyclase activity	biological_process	2.3130956179741156E-4	6	79	49	14467	CALCR,PTH,TAAR1,DRD3,DRD2,GHRHR
GO:0007187	G-protein signaling, coupled to cyclic nucleotide second messenger	biological_process	2.3130956179741156E-4	6	79	49	14467	CALCR,PTH,TAAR1,DRD3,DRD2,GHRHR
GO:0051339	regulation of lyase activity	biological_process	2.953298799585026E-4	6	79	51	14467	CALCR,PTH,TAAR1,DRD3,DRD2,GHRHR
GO:0031279	regulation of cyclase activity	biological_process	2.953298799585026E-4	6	79	51	14467	CALCR,PTH,TAAR1,DRD3,DRD2,GHRHR
GO:0009187	cyclic nucleotide metabolic process	biological_process	3.256081158652096E-4	7	79	84	14467	CALCR,PTH,TAAR1,DRD3,HTR1B,DRD2,GHRHR
GO:0019933	cAMP-mediated signaling	biological_process	3.324087171981903E-4	6	79	52	14467	CALCR,PTH,TAAR1,DRD3,DRD2,GHRHR
GO:0010578	regulation of adenylate cyclase activity involved in G-protein signaling	biological_process	3.469776938710598E-4	5	79	28	14467	CALCR,PTH,TAAR1,DRD3,GHRHR
GO:0007189	activation of adenylate cyclase activity by G-protein signaling pathway	biological_process	3.469776938710598E-4	5	79	28	14467	CALCR,PTH,TAAR1,DRD3,GHRHR
GO:0010579	positive regulation of adenylate cyclase activity by G-protein signaling pathway	biological_process	3.469776938710598E-4	5	79	28	14467	CALCR,PTH,TAAR1,DRD3,GHRHR
GO:0019935	cyclic-nucleotide-mediated signaling	biological_process	4.672275566778443E-4	6	79	55	14467	CALCR,PTH,TAAR1,DRD3,DRD2,GHRHR
GO:0007190	activation of adenylate cyclase activity	biological_process	0.001286315875160034	5	79	36	14467	CALCR,PTH,TAAR1,DRD3,GHRHR
GO:0031281	positive regulation of cyclase activity	biological_process	0.0014809736154462155	5	79	37	14467	CALCR,PTH,TAAR1,DRD3,GHRHR
GO:0051349	positive regulation of lyase activity	biological_process	0.0014809736154462155	5	79	37	14467	CALCR,PTH,TAAR1,DRD3,GHRHR
GO:0045762	positive regulation of adenylate cyclase activity	biological_process	0.0014809736154462155	5	79	37	14467	CALCR,PTH,TAAR1,DRD3,GHRHR
GO:0048856	anatomical structure development	biological_process	0.0016899660856997904	28	79	2056	14467	NANOS2,CALCR,FOXD3,HOXB7,AKP3,DCPP1,PAX3,FGF8,GDNF,DSPP,HOXB1,IL3,POU2F3,DRD3,THRB,GRIN2A,GCM1,WNT10B,EVX2,CDX4,WNT1,DRD2,CGA,GJA10,GHRHR,CSF3,WNT3A,CFC1
GO:0007275	multicellular organismal development	biological_process	0.003762656637188034	30	79	2402	14467	MSGN1,NANOS2,CALCR,FOXD3,HOXB7,AKP3,DCPP1,PAX3,FGF8,GDNF,DSPP,HOXB1,IL3,POU2F3,DRD3,THRB,GRIN2A,GCM1,WNT10B,EVX2,CDX4,NHLH1,WNT1,DRD2,CGA,GJA10,GHRHR,CSF3,WNT3A,CFC1
GO:0048731	system development	biological_process	0.005278997221541138	26	79	1922	14467	NANOS2,CALCR,FOXD3,HOXB7,AKP3,PAX3,FGF8,GDNF,DSPP,HOXB1,IL3,POU2F3,DRD3,THRB,GRIN2A,GCM1,WNT10B,CDX4,WNT1,DRD2,CGA,GJA10,GHRHR,CSF3,WNT3A,CFC1
GO:0003002	regionalization	biological_process	0.014761662829755957	8	79	206	14467	MSGN1,HOXB7,FGF8,GDNF,HOXB1,WNT1,WNT3A,CFC1
GO:0019932	second-messenger-mediated signaling	biological_process	0.02326062844498017	6	79	107	14467	CALCR,PTH,TAAR1,DRD3,DRD2,GHRHR
GO:0032922	circadian regulation of gene expression	biological_process	0.02685280079489315	2	79	2	14467	DRD3,DRD2
GO:0043009	chordate embryonic development	biological_process	0.03104155307714616	10	79	373	14467	MSGN1,FOXD3,HOXB7,AKP3,DCPP1,PAX3,FGF8,HOXB1,WNT1,WNT3A
GO:0009792	embryonic development ending in birth or egg hatching	biological_process	0.033223788304322696	10	79	376	14467	MSGN1,FOXD3,HOXB7,AKP3,DCPP1,PAX3,FGF8,HOXB1,WNT1,WNT3A
GO:0007166	cell surface receptor linked signal transduction	biological_process	0.04482390543120042	28	79	2436	14467	OLFR70,CALCR,CCR1L1,GPR33,NMBR,PTH,FGF8,GDNF,OLFR71,IL3,TAAR1,DRD3,GPR27,OLFR2,FSHR,WNT10B,SSTR1,MC5R,NMU,BRS3,HTR1B,WNT1,OLFR140,DRD2,GHRHR,MRGPRA3,OLFR544,WNT3A
GO:0007417	central nervous system development	biological_process	0.04952789428294944	9	79	316	14467	PAX3,FGF8,HOXB1,DRD3,GCM1,WNT1,DRD2,GHRHR,WNT3A
GO:0045471	response to ethanol	biological_process	0.049821824180962954	3	79	14	14467	DRD3,GRIN2A,DRD2
GO:0001975	response to amphetamine	biological_process	0.049821824180962954	3	79	14	14467	DRD3,GRIN2A,DRD2
