# Supplementary material for: Tissue-Specific Functional Networks for Prioritizing Phenotype and Disease Genes
Source: PLoS Comput Biol. 2012 Sep 27;8(9):e1002694. doi: 10.1371/journal.pcbi.1002694 (PMC3459891; doi:10.1371/journal.pcbi.1002694)
Supplement: Dataset S3 — Functional enrichment of top 100 changed genes for each tissue-specific network. (ZIP) [file pcbi.1002694.s003.zip › enrichment_result/MA_0000194_global.txt]

GO:0009653	anatomical structure morphogenesis	biological_process	5.56797206111601E-16	39	94	1151	14467	GNAQ,CRHR2,CDK5R1,GPRIN1,RARG,NF1,PAX3,NTRK2,MMP2,LMX1B,CHRNB2,PKD1,NODAL,FGF8,SIX3,GDNF,NTRK3,HOXB1,EGFR,THRA,NEURL1A,LIF,SOX10,FGFR2,THBS1,RUNX2,PROP1,EDNRA,MSX1,DRD2,TGFBR2,ACVRL1,HOXD13,TGFA,FASL,WNT3A,GNAS,PAX9,CFC1
GO:0048513	organ development	biological_process	1.776417849110741E-15	44	94	1574	14467	SLC1A2,GNAQ,CRHR2,SCN8A,CDK5R1,GPRIN1,ANK1,RARG,NF1,PAX3,NTRK2,MMP2,LMX1B,CHRNB2,PKD1,NODAL,FGF8,SIX3,GDNF,HOXB1,EGFR,OVOL1,THRA,POU2F3,FOXH1,LIF,SOX10,FGFR2,THBS1,RUNX2,PROP1,EDNRA,MSX1,DRD2,NKX2-6,TGFBR2,ACVRL1,HOXD13,TGFA,FASL,WNT3A,GNAS,PAX9,CFC1
GO:0048731	system development	biological_process	2.00766956727485E-15	48	94	1922	14467	SLC1A2,GNAQ,CRHR2,SCN8A,CDK5R1,GPRIN1,ANK1,RARG,NF1,PAX3,NTRK2,MMP2,LMX1B,CHRNB2,PKD1,NODAL,FGF8,SIX3,GDNF,NTRK3,HOXB1,EGFR,OVOL1,THRA,POU2F3,DRD3,FOXH1,LIF,GFRA2,SOX10,FGFR2,THBS1,RUNX2,PROP1,NEUROD2,EDNRA,MSX1,DRD2,NKX2-6,TGFBR2,ACVRL1,HOXD13,TGFA,FASL,WNT3A,GNAS,PAX9,CFC1
GO:0048856	anatomical structure development	biological_process	4.958410481495697E-15	49	94	2056	14467	SLC1A2,GNAQ,CRHR2,SCN8A,CDK5R1,GPRIN1,ANK1,RARG,NF1,PAX3,NTRK2,MMP2,LMX1B,CHRNB2,PKD1,NODAL,FGF8,SIX3,GDNF,NTRK3,HOXB1,EGFR,OVOL1,THRA,POU2F3,DRD3,FOXH1,NEURL1A,LIF,GFRA2,SOX10,FGFR2,THBS1,RUNX2,PROP1,NEUROD2,EDNRA,MSX1,DRD2,NKX2-6,TGFBR2,ACVRL1,HOXD13,TGFA,FASL,WNT3A,GNAS,PAX9,CFC1
GO:0007275	multicellular organismal development	biological_process	9.314969825880068E-14	51	94	2402	14467	SLC1A2,GNAQ,CRHR2,SCN8A,CDK5R1,GPRIN1,ANK1,RARG,NF1,PAX3,NTRK2,MMP2,HYDIN,LMX1B,CHRNB2,PKD1,NODAL,FGF8,SIX3,GDNF,NTRK3,HOXB1,EGFR,OVOL1,THRA,POU2F3,DRD3,FOXH1,LIF,GFRA2,SOX10,FGFR2,THBS1,FOXN1,RUNX2,PROP1,NEUROD2,EDNRA,MSX1,DRD2,NKX2-6,TGFBR2,ACVRL1,HOXD13,TGFA,MDFI,FASL,WNT3A,GNAS,PAX9,CFC1
GO:0032502	developmental process	biological_process	7.431013040951129E-13	54	94	2840	14467	SKP2,SLC1A2,GNAQ,CRHR2,SCN8A,CDK5R1,GPRIN1,ANK1,RARG,NF1,PAX3,NTRK2,MMP2,HYDIN,LMX1B,CHRNB2,PKD1,NODAL,FGF8,SIX3,GDNF,NTRK3,HOXB1,EGFR,OVOL1,THRA,POU2F3,DRD3,FOXH1,NEURL1A,LIF,GFRA2,SOX10,FGFR2,THBS1,FOXN1,RUNX2,PROP1,NEUROD2,EDNRA,MSX1,DRD2,NKX2-6,TGFBR2,OCA2,ACVRL1,HOXD13,TGFA,MDFI,FASL,WNT3A,GNAS,PAX9,CFC1
GO:0007417	central nervous system development	biological_process	1.3954415926598841E-11	20	94	316	14467	SLC1A2,GNAQ,CDK5R1,GPRIN1,NF1,PAX3,LMX1B,CHRNB2,FGF8,SIX3,HOXB1,DRD3,SOX10,FGFR2,PROP1,MSX1,DRD2,NKX2-6,TGFBR2,WNT3A
GO:0048522	positive regulation of cellular process	biological_process	2.92838539237909E-11	32	94	1031	14467	NFATC2,GPRIN1,RARG,NF1,PAX3,LMX1B,CHRNB2,NODAL,FGF8,SIX3,NTRK3,NPM1,HOXB1,HNF4A,EGFR,POU2F3,DRD3,FOXH1,LIF,SOX10,FGFR2,NCAM1,THBS1,RUNX2,PROP1,DRD2,NKX2-6,TGFBR2,HOXD13,FASL,GNAS,PAX9
GO:0009887	organ morphogenesis	biological_process	4.178432466675138E-11	28	94	771	14467	CRHR2,RARG,NF1,PAX3,NTRK2,MMP2,PKD1,NODAL,FGF8,SIX3,GDNF,HOXB1,THRA,LIF,SOX10,FGFR2,THBS1,RUNX2,PROP1,EDNRA,MSX1,TGFBR2,ACVRL1,TGFA,FASL,WNT3A,GNAS,PAX9
GO:0048518	positive regulation of biological process	biological_process	1.603576697402963E-10	33	94	1172	14467	SLC1A2,NFATC2,GPRIN1,RARG,NF1,PAX3,LMX1B,CHRNB2,NODAL,FGF8,SIX3,NTRK3,NPM1,HOXB1,HNF4A,EGFR,POU2F3,DRD3,FOXH1,LIF,SOX10,FGFR2,NCAM1,THBS1,RUNX2,PROP1,DRD2,NKX2-6,TGFBR2,HOXD13,FASL,GNAS,PAX9
GO:0007420	brain development	biological_process	3.893371455956401E-10	17	94	245	14467	SLC1A2,GNAQ,CDK5R1,GPRIN1,NF1,LMX1B,CHRNB2,FGF8,SIX3,HOXB1,FGFR2,PROP1,MSX1,DRD2,NKX2-6,TGFBR2,WNT3A
GO:0008283	cell proliferation	biological_process	5.037631880246613E-10	24	94	598	14467	RARG,NF1,PAX3,LMX1B,CHRNB2,NODAL,CDK4,FGF8,NPM1,EGFR,CSE1L,LIF,FGFR2,FOXN1,PLAU,RUNX2,MSX1,DRD2,NKX2-6,TGFBR2,OCA2,HOXD13,TGFA,WNT3A
GO:0007399	nervous system development	biological_process	2.984088629949973E-9	26	94	779	14467	SLC1A2,GNAQ,CDK5R1,GPRIN1,NF1,PAX3,NTRK2,LMX1B,CHRNB2,FGF8,SIX3,GDNF,NTRK3,HOXB1,DRD3,LIF,GFRA2,SOX10,FGFR2,PROP1,NEUROD2,MSX1,DRD2,NKX2-6,TGFBR2,WNT3A
GO:0048468	cell development	biological_process	8.479400052169376E-9	25	94	748	14467	GNAQ,CDK5R1,GPRIN1,ANK1,NF1,PAX3,NTRK2,LMX1B,CHRNB2,NODAL,FGF8,GDNF,NTRK3,DRD3,NEURL1A,LIF,SOX10,RUNX2,NEUROD2,EDNRA,DRD2,NKX2-6,OCA2,FASL,WNT3A
GO:0045944	positive regulation of transcription from RNA polymerase II promoter	biological_process	2.5785297654468395E-8	17	94	318	14467	NFATC2,GPRIN1,RARG,PAX3,LMX1B,NODAL,SIX3,HOXB1,HNF4A,POU2F3,FOXH1,LIF,SOX10,RUNX2,PROP1,HOXD13,PAX9
GO:0048869	cellular developmental process	biological_process	9.588191810230655E-8	34	94	1568	14467	GNAQ,CDK5R1,GPRIN1,ANK1,NF1,PAX3,NTRK2,LMX1B,CHRNB2,NODAL,FGF8,SIX3,GDNF,NTRK3,EGFR,POU2F3,DRD3,NEURL1A,LIF,SOX10,FGFR2,FOXN1,RUNX2,PROP1,NEUROD2,EDNRA,DRD2,NKX2-6,TGFBR2,OCA2,MDFI,FASL,WNT3A,GNAS
GO:0010628	positive regulation of gene expression	biological_process	1.2011171283082412E-7	18	94	403	14467	NFATC2,GPRIN1,RARG,PAX3,LMX1B,NODAL,FGF8,SIX3,HOXB1,HNF4A,POU2F3,FOXH1,LIF,SOX10,RUNX2,PROP1,HOXD13,PAX9
GO:0030154	cell differentiation	biological_process	1.284578583155694E-7	33	94	1495	14467	GNAQ,CDK5R1,GPRIN1,ANK1,NF1,PAX3,NTRK2,LMX1B,CHRNB2,NODAL,FGF8,SIX3,GDNF,NTRK3,POU2F3,DRD3,NEURL1A,LIF,SOX10,FGFR2,FOXN1,RUNX2,PROP1,NEUROD2,EDNRA,DRD2,NKX2-6,TGFBR2,OCA2,MDFI,FASL,WNT3A,GNAS
GO:0045893	positive regulation of transcription, DNA-dependent	biological_process	1.3287321367720965E-7	17	94	353	14467	NFATC2,GPRIN1,RARG,PAX3,LMX1B,NODAL,SIX3,HOXB1,HNF4A,POU2F3,FOXH1,LIF,SOX10,RUNX2,PROP1,HOXD13,PAX9
GO:0051254	positive regulation of RNA metabolic process	biological_process	1.388620384184988E-7	17	94	354	14467	NFATC2,GPRIN1,RARG,PAX3,LMX1B,NODAL,SIX3,HOXB1,HNF4A,POU2F3,FOXH1,LIF,SOX10,RUNX2,PROP1,HOXD13,PAX9
GO:0006357	regulation of transcription from RNA polymerase II promoter	biological_process	1.7861419432758968E-7	20	94	528	14467	NFATC2,GPRIN1,RARG,PAX3,LMX1B,NODAL,SIX3,HOXB1,HNF4A,OVOL1,POU2F3,FOXH1,LIF,STRAP,SOX10,RUNX2,PROP1,MSX1,HOXD13,PAX9
GO:0032501	multicellular organismal process	biological_process	2.69038706512543E-7	57	94	4218	14467	SLC1A2,GNAQ,CRHR2,RHO,NFATC2,SCN8A,SYT1,CDK5R1,GPRIN1,ANK1,RARG,NF1,PAX3,NTRK2,MMP2,HYDIN,LMX1B,CHRNB2,PKD1,NODAL,FGF8,SIX3,GDNF,NTRK3,HOXB1,CAMK4,EGFR,OVOL1,THRA,POU2F3,DRD3,FOXH1,NEURL1A,GRIA2,LIF,GFRA2,SOX10,FGFR2,THBS1,FOXN1,RUNX2,PROP1,NEUROD2,EDNRA,MSX1,DRD2,NKX2-6,TGFBR2,ACVRL1,HOXD13,TGFA,MDFI,FASL,WNT3A,GNAS,PAX9,CFC1
GO:0042127	regulation of cell proliferation	biological_process	2.745390104557668E-7	18	94	424	14467	RARG,NF1,PAX3,CHRNB2,NODAL,CDK4,FGF8,NPM1,EGFR,LIF,FGFR2,PLAU,RUNX2,MSX1,DRD2,NKX2-6,TGFBR2,HOXD13
GO:0030900	forebrain development	biological_process	3.0239795951423324E-7	12	94	150	14467	SLC1A2,GNAQ,GPRIN1,NF1,CHRNB2,FGF8,SIX3,PROP1,MSX1,DRD2,NKX2-6,WNT3A
GO:0006366	transcription from RNA polymerase II promoter	biological_process	5.19777813473782E-7	20	94	561	14467	NFATC2,GPRIN1,RARG,PAX3,LMX1B,NODAL,SIX3,HOXB1,HNF4A,OVOL1,POU2F3,FOXH1,LIF,STRAP,SOX10,RUNX2,PROP1,MSX1,HOXD13,PAX9
GO:0009790	embryonic development	biological_process	5.33683191193903E-7	21	94	626	14467	GNAQ,RARG,NF1,PAX3,LMX1B,PKD1,NODAL,FGF8,HOXB1,FOXH1,SOX10,FGFR2,EDNRA,MSX1,NKX2-6,TGFBR2,ACVRL1,HOXD13,WNT3A,GNAS,CFC1
GO:0048646	anatomical structure formation involved in morphogenesis	biological_process	5.671362337280441E-7	16	94	335	14467	CRHR2,NF1,PAX3,MMP2,NODAL,FGF8,GDNF,HOXB1,NEURL1A,FGFR2,THBS1,EDNRA,TGFBR2,ACVRL1,TGFA,WNT3A
GO:0045941	positive regulation of transcription	biological_process	7.552959077681261E-7	17	94	395	14467	NFATC2,GPRIN1,RARG,PAX3,LMX1B,NODAL,SIX3,HOXB1,HNF4A,POU2F3,FOXH1,LIF,SOX10,RUNX2,PROP1,HOXD13,PAX9
GO:0031328	positive regulation of cellular biosynthetic process	biological_process	8.560368993085948E-7	18	94	455	14467	NFATC2,GPRIN1,RARG,PAX3,LMX1B,NODAL,SIX3,NPM1,HOXB1,HNF4A,POU2F3,FOXH1,LIF,SOX10,RUNX2,PROP1,HOXD13,PAX9
GO:0009891	positive regulation of biosynthetic process	biological_process	9.183304829155523E-7	18	94	457	14467	NFATC2,GPRIN1,RARG,PAX3,LMX1B,NODAL,SIX3,NPM1,HOXB1,HNF4A,POU2F3,FOXH1,LIF,SOX10,RUNX2,PROP1,HOXD13,PAX9
GO:0050793	regulation of developmental process	biological_process	9.512880037602881E-7	24	94	858	14467	SKP2,GNAQ,CRHR2,GPRIN1,RARG,NF1,CHRNB2,NODAL,FGF8,GDNF,NTRK3,DRD3,LIF,FGFR2,THBS1,RUNX2,PROP1,MSX1,DRD2,NKX2-6,TGFBR2,FASL,WNT3A,GNAS
GO:0019222	regulation of metabolic process	biological_process	9.788654329214812E-7	42	94	2525	14467	SKP2,GNAQ,NFATC2,GPRIN1,KLF17,RARG,NF1,PAX3,NTRK2,LMX1B,CHRNB2,NODAL,FGF8,RBPJL,SIX3,NPM1,HOXB1,HNF4A,EGFR,OVOL1,THRA,POU2F3,DRD3,SSRP1,FOXH1,LIF,STRAP,SOX10,EIF2S1,FOXN1,PCNA,RUNX2,PROP1,NEUROD2,EDNRA,MSX1,TARDBP,DRD2,NKX2-6,HOXD13,GNAS,PAX9
GO:0007507	heart development	biological_process	9.826650920990045E-7	13	94	206	14467	GNAQ,NF1,PAX3,PKD1,NODAL,FGF8,FOXH1,FGFR2,EDNRA,MSX1,NKX2-6,TGFBR2,WNT3A
GO:0045935	positive regulation of nucleobase, nucleoside, nucleotide and nucleic acid metabolic process	biological_process	1.5474209796776407E-6	17	94	414	14467	NFATC2,GPRIN1,RARG,PAX3,LMX1B,NODAL,SIX3,HOXB1,HNF4A,POU2F3,FOXH1,LIF,SOX10,RUNX2,PROP1,HOXD13,PAX9
GO:0009893	positive regulation of metabolic process	biological_process	1.9030210031872789E-6	19	94	540	14467	NFATC2,GPRIN1,RARG,PAX3,LMX1B,NODAL,FGF8,SIX3,NPM1,HOXB1,HNF4A,POU2F3,FOXH1,LIF,SOX10,RUNX2,PROP1,HOXD13,PAX9
GO:0008284	positive regulation of cell proliferation	biological_process	2.74174203518331E-6	13	94	224	14467	NF1,PAX3,CHRNB2,NODAL,FGF8,NPM1,EGFR,LIF,FGFR2,RUNX2,DRD2,NKX2-6,TGFBR2
GO:0010557	positive regulation of macromolecule biosynthetic process	biological_process	3.3892265024497113E-6	17	94	436	14467	NFATC2,GPRIN1,RARG,PAX3,LMX1B,NODAL,SIX3,HOXB1,HNF4A,POU2F3,FOXH1,LIF,SOX10,RUNX2,PROP1,HOXD13,PAX9
GO:0001568	blood vessel development	biological_process	4.425310789663438E-6	13	94	233	14467	CRHR2,NF1,NTRK2,MMP2,PKD1,FGF8,FGFR2,THBS1,PROP1,EDNRA,TGFBR2,ACVRL1,TGFA
GO:0001944	vasculature development	biological_process	5.166997985441364E-6	13	94	236	14467	CRHR2,NF1,NTRK2,MMP2,PKD1,FGF8,FGFR2,THBS1,PROP1,EDNRA,TGFBR2,ACVRL1,TGFA
GO:0010604	positive regulation of macromolecule metabolic process	biological_process	5.393847160118662E-6	18	94	511	14467	NFATC2,GPRIN1,RARG,PAX3,LMX1B,NODAL,FGF8,SIX3,HOXB1,HNF4A,POU2F3,FOXH1,LIF,SOX10,RUNX2,PROP1,HOXD13,PAX9
GO:0031325	positive regulation of cellular metabolic process	biological_process	7.306531984211885E-6	18	94	521	14467	NFATC2,GPRIN1,RARG,PAX3,LMX1B,NODAL,SIX3,NPM1,HOXB1,HNF4A,POU2F3,FOXH1,LIF,SOX10,RUNX2,PROP1,HOXD13,PAX9
GO:0007167	enzyme linked receptor protein signaling pathway	biological_process	7.748843344591023E-6	14	94	293	14467	NTRK2,NODAL,FGF8,GDNF,NTRK3,EGFR,FOXH1,STRAP,GFRA2,FGFR2,RUNX2,MSX1,TGFBR2,ACVRL1
GO:0009888	tissue development	biological_process	1.0157279591764992E-5	19	94	598	14467	NF1,PAX3,PKD1,NODAL,FGF8,GDNF,OVOL1,THRA,POU2F3,FOXH1,LIF,FGFR2,RUNX2,EDNRA,NKX2-6,WNT3A,GNAS,PAX9,CFC1
GO:0031323	regulation of cellular metabolic process	biological_process	1.1040966383519295E-5	39	94	2396	14467	GNAQ,NFATC2,GPRIN1,KLF17,RARG,NF1,PAX3,LMX1B,CHRNB2,NODAL,RBPJL,SIX3,NPM1,HOXB1,HNF4A,EGFR,OVOL1,THRA,POU2F3,DRD3,SSRP1,FOXH1,LIF,STRAP,SOX10,EIF2S1,FOXN1,PCNA,RUNX2,PROP1,NEUROD2,EDNRA,MSX1,TARDBP,DRD2,NKX2-6,HOXD13,GNAS,PAX9
GO:0080090	regulation of primary metabolic process	biological_process	1.1446034018427095E-5	39	94	2399	14467	GNAQ,NFATC2,GPRIN1,KLF17,RARG,NF1,PAX3,LMX1B,CHRNB2,NODAL,RBPJL,SIX3,NPM1,HOXB1,HNF4A,EGFR,OVOL1,THRA,POU2F3,DRD3,SSRP1,FOXH1,LIF,STRAP,SOX10,EIF2S1,FOXN1,PCNA,RUNX2,PROP1,NEUROD2,EDNRA,MSX1,TARDBP,DRD2,NKX2-6,HOXD13,GNAS,PAX9
GO:0031326	regulation of cellular biosynthetic process	biological_process	1.377521535557332E-5	37	94	2200	14467	GNAQ,NFATC2,GPRIN1,KLF17,RARG,NF1,PAX3,LMX1B,NODAL,RBPJL,SIX3,NPM1,HOXB1,HNF4A,OVOL1,THRA,POU2F3,DRD3,SSRP1,FOXH1,LIF,STRAP,SOX10,EIF2S1,FOXN1,PCNA,RUNX2,PROP1,NEUROD2,EDNRA,MSX1,TARDBP,DRD2,NKX2-6,HOXD13,GNAS,PAX9
GO:0009889	regulation of biosynthetic process	biological_process	1.4479933569262043E-5	37	94	2204	14467	GNAQ,NFATC2,GPRIN1,KLF17,RARG,NF1,PAX3,LMX1B,NODAL,RBPJL,SIX3,NPM1,HOXB1,HNF4A,OVOL1,THRA,POU2F3,DRD3,SSRP1,FOXH1,LIF,STRAP,SOX10,EIF2S1,FOXN1,PCNA,RUNX2,PROP1,NEUROD2,EDNRA,MSX1,TARDBP,DRD2,NKX2-6,HOXD13,GNAS,PAX9
GO:0019219	regulation of nucleobase, nucleoside, nucleotide and nucleic acid metabolic process	biological_process	1.599988438965951E-5	36	94	2107	14467	GNAQ,NFATC2,GPRIN1,KLF17,RARG,NF1,PAX3,LMX1B,NODAL,RBPJL,SIX3,NPM1,HOXB1,HNF4A,OVOL1,THRA,POU2F3,DRD3,SSRP1,FOXH1,LIF,STRAP,SOX10,FOXN1,PCNA,RUNX2,PROP1,NEUROD2,EDNRA,MSX1,TARDBP,DRD2,NKX2-6,HOXD13,GNAS,PAX9
GO:0022008	neurogenesis	biological_process	1.713985874428375E-5	17	94	486	14467	GNAQ,CDK5R1,GPRIN1,NF1,PAX3,NTRK2,LMX1B,CHRNB2,FGF8,GDNF,NTRK3,DRD3,LIF,SOX10,NEUROD2,DRD2,WNT3A
GO:0010926	anatomical structure formation	biological_process	1.9948909003593486E-5	21	94	767	14467	CRHR2,GPRIN1,NF1,PAX3,MMP2,CHRNB2,NODAL,FGF8,GDNF,NPM1,HOXB1,CSE1L,NEURL1A,FGFR2,THBS1,EDNRA,TGFBR2,ACVRL1,TGFA,WNT3A,NAP1L1
GO:0043009	chordate embryonic development	biological_process	2.1625449481101025E-5	15	94	373	14467	NF1,PAX3,PKD1,NODAL,FGF8,HOXB1,SOX10,FGFR2,EDNRA,MSX1,NKX2-6,TGFBR2,ACVRL1,WNT3A,GNAS
GO:0009792	embryonic development ending in birth or egg hatching	biological_process	2.406326528180879E-5	15	94	376	14467	NF1,PAX3,PKD1,NODAL,FGF8,HOXB1,SOX10,FGFR2,EDNRA,MSX1,NKX2-6,TGFBR2,ACVRL1,WNT3A,GNAS
GO:0007389	pattern specification process	biological_process	2.832440141484724E-5	13	94	272	14467	LMX1B,NODAL,FGF8,SIX3,GDNF,HOXB1,FOXH1,PROP1,EDNRA,TGFBR2,HOXD13,WNT3A,CFC1
GO:0007632	visual behavior	biological_process	2.8503409047004582E-5	6	94	28	14467	SLC1A2,GPRIN1,NF1,CHRNB2,DRD3,DRD2
GO:0065007	biological regulation	biological_process	3.652142922356092E-5	70	94	6717	14467	SKP2,SLC1A2,GNAQ,CRHR2,RHO,NFATC2,SYT1,GPRIN1,ANK1,KLF17,RARG,NF1,PAX3,NTRK2,KCNJ6,LMX1B,CHRNB2,PKD1,NODAL,CDK4,FGF8,RBPJL,SIX3,GDNF,NTRK3,NPM1,HTR1A,HOXB1,NRAS,CAMK4,HNF4A,EGFR,OVOL1,THRA,POU2F3,DRD3,SSRP1,FOXH1,GNRHR,LIF,STRAP,GFRA2,SOX10,FGFR2,NCAM1,CRHR1,THBS1,MC5R,CHRNG,BRS3,EIF2S1,FOXN1,PCNA,PLAU,CHEK1,RUNX2,PROP1,NEUROD2,EDNRA,MSX1,TARDBP,DRD2,NKX2-6,TGFBR2,ACVRL1,HOXD13,FASL,WNT3A,GNAS,PA…
GO:0048699	generation of neurons	biological_process	4.640041237649282E-5	16	94	456	14467	GNAQ,CDK5R1,GPRIN1,NF1,PAX3,NTRK2,LMX1B,CHRNB2,FGF8,GDNF,NTRK3,DRD3,LIF,NEUROD2,DRD2,WNT3A
GO:0048598	embryonic morphogenesis	biological_process	4.898068750565341E-5	14	94	339	14467	GNAQ,RARG,PAX3,LMX1B,NODAL,FGF8,HOXB1,FGFR2,MSX1,TGFBR2,HOXD13,WNT3A,GNAS,CFC1
GO:0050794	regulation of cellular process	biological_process	5.1404406542643115E-5	66	94	6122	14467	SKP2,GNAQ,CRHR2,RHO,NFATC2,GPRIN1,ANK1,KLF17,RARG,NF1,PAX3,NTRK2,LMX1B,CHRNB2,PKD1,NODAL,CDK4,FGF8,RBPJL,SIX3,GDNF,NTRK3,NPM1,HTR1A,HOXB1,NRAS,CAMK4,HNF4A,EGFR,OVOL1,THRA,POU2F3,DRD3,SSRP1,FOXH1,GNRHR,LIF,STRAP,GFRA2,SOX10,FGFR2,NCAM1,CRHR1,THBS1,MC5R,BRS3,EIF2S1,FOXN1,PCNA,PLAU,CHEK1,RUNX2,PROP1,NEUROD2,EDNRA,MSX1,TARDBP,DRD2,NKX2-6,TGFBR2,ACVRL1,HOXD13,FASL,WNT3A,GNAS,PAX9
GO:0007267	cell-cell signaling	biological_process	5.880256945454401E-5	14	94	344	14467	SYT1,GPRIN1,NF1,NTRK2,CHRNB2,FGF8,SIX3,GDNF,CAMK4,GRIA2,LIF,FGFR2,DRD2,WNT3A
GO:0050789	regulation of biological process	biological_process	1.056980515404443E-4	67	94	6376	14467	SKP2,SLC1A2,GNAQ,CRHR2,RHO,NFATC2,GPRIN1,ANK1,KLF17,RARG,NF1,PAX3,NTRK2,LMX1B,CHRNB2,PKD1,NODAL,CDK4,FGF8,RBPJL,SIX3,GDNF,NTRK3,NPM1,HTR1A,HOXB1,NRAS,CAMK4,HNF4A,EGFR,OVOL1,THRA,POU2F3,DRD3,SSRP1,FOXH1,GNRHR,LIF,STRAP,GFRA2,SOX10,FGFR2,NCAM1,CRHR1,THBS1,MC5R,BRS3,EIF2S1,FOXN1,PCNA,PLAU,CHEK1,RUNX2,PROP1,NEUROD2,EDNRA,MSX1,TARDBP,DRD2,NKX2-6,TGFBR2,ACVRL1,HOXD13,FASL,WNT3A,GNAS,PAX9
GO:0003002	regionalization	biological_process	1.2182657422324397E-4	11	94	206	14467	LMX1B,NODAL,FGF8,SIX3,GDNF,HOXB1,FOXH1,PROP1,HOXD13,WNT3A,CFC1
GO:0048519	negative regulation of biological process	biological_process	2.0261157591122434E-4	24	94	1131	14467	SKP2,CRHR2,GPRIN1,RARG,NF1,PAX3,NODAL,FGF8,SIX3,GDNF,NPM1,OVOL1,THRA,DRD3,FOXH1,LIF,STRAP,THBS1,RUNX2,PROP1,EDNRA,MSX1,DRD2,NKX2-6
GO:0021537	telencephalon development	biological_process	2.12681490321922E-4	7	94	63	14467	SLC1A2,GPRIN1,NF1,FGF8,SIX3,DRD2,WNT3A
GO:0045595	regulation of cell differentiation	biological_process	2.3563853562099456E-4	13	94	326	14467	GNAQ,GPRIN1,NF1,CHRNB2,NODAL,NTRK3,DRD3,LIF,RUNX2,DRD2,TGFBR2,WNT3A,GNAS
GO:0006139	nucleobase, nucleoside, nucleotide and nucleic acid metabolic process	biological_process	2.6925980720311104E-4	42	94	3037	14467	GNAQ,NFATC2,GPRIN1,KLF17,RBMXRT,RARG,NF1,PAX3,SF3A3,LMX1B,NODAL,RBPJL,SIX3,RNPS1,NPM1,HOXB1,HNF4A,OVOL1,THRA,POU2F3,DRD3,SSRP1,FOXH1,LIF,STRAP,SOX10,FOXN1,PCNA,SYNCRIP,CHEK1,RUNX2,PROP1,NEUROD2,EDNRA,MSX1,TARDBP,SNRPA1,DRD2,NKX2-6,HOXD13,GNAS,PAX9
GO:0010468	regulation of gene expression	biological_process	3.753355866300452E-4	34	94	2159	14467	SKP2,NFATC2,GPRIN1,KLF17,RARG,PAX3,LMX1B,NODAL,FGF8,RBPJL,SIX3,NPM1,HOXB1,HNF4A,OVOL1,THRA,POU2F3,DRD3,SSRP1,FOXH1,LIF,STRAP,SOX10,EIF2S1,FOXN1,RUNX2,PROP1,NEUROD2,MSX1,TARDBP,DRD2,NKX2-6,HOXD13,PAX9
GO:0001525	angiogenesis	biological_process	4.29093535679775E-4	9	94	141	14467	CRHR2,NF1,FGF8,FGFR2,THBS1,EDNRA,TGFBR2,ACVRL1,TGFA
GO:0060255	regulation of macromolecule metabolic process	biological_process	5.844910711962371E-4	36	94	2420	14467	SKP2,NFATC2,GPRIN1,KLF17,RARG,PAX3,LMX1B,NODAL,FGF8,RBPJL,SIX3,NPM1,HOXB1,HNF4A,EGFR,OVOL1,THRA,POU2F3,DRD3,SSRP1,FOXH1,LIF,STRAP,SOX10,EIF2S1,FOXN1,PCNA,RUNX2,PROP1,NEUROD2,MSX1,TARDBP,DRD2,NKX2-6,HOXD13,PAX9
GO:0048732	gland development	biological_process	5.994289410653477E-4	8	94	107	14467	NF1,FGF8,EGFR,FGFR2,PROP1,DRD2,HOXD13,WNT3A
GO:0048523	negative regulation of cellular process	biological_process	6.451039271004502E-4	22	94	1027	14467	SKP2,GPRIN1,RARG,NF1,PAX3,NODAL,FGF8,SIX3,GDNF,NPM1,OVOL1,THRA,DRD3,FOXH1,LIF,STRAP,RUNX2,PROP1,EDNRA,MSX1,DRD2,NKX2-6
GO:0048666	neuron development	biological_process	7.048736774273037E-4	12	94	300	14467	GNAQ,CDK5R1,GPRIN1,NTRK2,LMX1B,CHRNB2,GDNF,NTRK3,LIF,NEUROD2,DRD2,WNT3A
GO:0048514	blood vessel morphogenesis	biological_process	8.120584554526683E-4	10	94	198	14467	CRHR2,NF1,NTRK2,FGF8,FGFR2,THBS1,EDNRA,TGFBR2,ACVRL1,TGFA
GO:0008542	visual learning	biological_process	9.944659970406494E-4	5	94	27	14467	GPRIN1,NF1,CHRNB2,DRD3,DRD2
GO:0001666	response to hypoxia	biological_process	0.0012044578639941559	5	94	28	14467	NF1,MMP2,CHRNB2,PLAU,EDNRA
GO:0051093	negative regulation of developmental process	biological_process	0.001231284370493667	13	94	377	14467	SKP2,CRHR2,GPRIN1,NF1,NODAL,FGF8,GDNF,DRD3,LIF,THBS1,PROP1,MSX1,NKX2-6
GO:0045934	negative regulation of nucleobase, nucleoside, nucleotide and nucleic acid metabolic process	biological_process	0.0013059686363606268	12	94	318	14467	RARG,PAX3,NODAL,SIX3,NPM1,OVOL1,THRA,FOXH1,STRAP,PROP1,EDNRA,MSX1
GO:0010467	gene expression	biological_process	0.0013306888715107228	39	94	2850	14467	SKP2,NFATC2,GPRIN1,KLF17,RBMXRT,RARG,PAX3,SF3A3,LMX1B,NODAL,FGF8,RBPJL,SIX3,RNPS1,NPM1,HOXB1,HNF4A,OVOL1,THRA,POU2F3,DRD3,SSRP1,FOXH1,LIF,STRAP,SOX10,EIF2S1,FOXN1,SYNCRIP,RUNX2,PROP1,NEUROD2,MSX1,TARDBP,SNRPA1,DRD2,NKX2-6,HOXD13,PAX9
GO:0070482	response to oxygen levels	biological_process	0.0014479382878051013	5	94	29	14467	NF1,MMP2,CHRNB2,PLAU,EDNRA
GO:0007612	learning	biological_process	0.001706023079190458	6	94	54	14467	GPRIN1,NF1,CHRNB2,DRD3,NEUROD2,DRD2
GO:0030817	regulation of cAMP biosynthetic process	biological_process	0.001706023079190458	6	94	54	14467	GNAQ,NF1,DRD3,EDNRA,DRD2,GNAS
GO:0009416	response to light stimulus	biological_process	0.00197939950955448	7	94	87	14467	SLC1A2,RHO,GPRIN1,NF1,CHRNB2,DRD3,DRD2
GO:0021536	diencephalon development	biological_process	0.0020505182320374417	5	94	31	14467	CHRNB2,SIX3,PROP1,DRD2,NKX2-6
GO:0030814	regulation of cAMP metabolic process	biological_process	0.0021224555713822194	6	94	56	14467	GNAQ,NF1,DRD3,EDNRA,DRD2,GNAS
GO:0035113	embryonic appendage morphogenesis	biological_process	0.0021391616062897347	7	94	88	14467	GNAQ,RARG,LMX1B,FGF8,MSX1,HOXD13,GNAS
GO:0007179	transforming growth factor beta receptor signaling pathway	biological_process	0.0021391616062897347	7	94	88	14467	NODAL,GDNF,FOXH1,STRAP,MSX1,TGFBR2,ACVRL1
GO:0030326	embryonic limb morphogenesis	biological_process	0.0021391616062897347	7	94	88	14467	GNAQ,RARG,LMX1B,FGF8,MSX1,HOXD13,GNAS
GO:0030808	regulation of nucleotide biosynthetic process	biological_process	0.0026184091949529756	6	94	58	14467	GNAQ,NF1,DRD3,EDNRA,DRD2,GNAS
GO:0030802	regulation of cyclic nucleotide biosynthetic process	biological_process	0.0026184091949529756	6	94	58	14467	GNAQ,NF1,DRD3,EDNRA,DRD2,GNAS
GO:0006171	cAMP biosynthetic process	biological_process	0.002899670430638198	6	94	59	14467	GNAQ,NF1,DRD3,EDNRA,DRD2,GNAS
GO:0001501	skeletal system development	biological_process	0.002970310589320425	11	94	284	14467	GNAQ,NF1,MMP2,PKD1,HOXB1,THRA,FGFR2,RUNX2,TGFBR2,HOXD13,GNAS
GO:0016070	RNA metabolic process	biological_process	0.003203020208315065	34	94	2364	14467	NFATC2,GPRIN1,KLF17,RBMXRT,RARG,PAX3,SF3A3,LMX1B,NODAL,RBPJL,SIX3,RNPS1,NPM1,HOXB1,HNF4A,OVOL1,THRA,POU2F3,SSRP1,FOXH1,LIF,STRAP,SOX10,FOXN1,SYNCRIP,RUNX2,PROP1,NEUROD2,MSX1,TARDBP,SNRPA1,NKX2-6,HOXD13,PAX9
GO:0030182	neuron differentiation	biological_process	0.0032168445823726015	13	94	411	14467	GNAQ,CDK5R1,GPRIN1,PAX3,NTRK2,LMX1B,CHRNB2,GDNF,NTRK3,LIF,NEUROD2,DRD2,WNT3A
GO:0007270	nerve-nerve synaptic transmission	biological_process	0.0033067717916610553	5	94	34	14467	GPRIN1,NF1,CHRNB2,CAMK4,DRD2
GO:0043473	pigmentation	biological_process	0.00353625536608016	6	94	61	14467	GNAQ,NF1,PAX3,SOX10,DRD2,OCA2
GO:0030799	regulation of cyclic nucleotide metabolic process	biological_process	0.00353625536608016	6	94	61	14467	GNAQ,NF1,DRD3,EDNRA,DRD2,GNAS
GO:0007178	transmembrane receptor protein serine/threonine kinase signaling pathway	biological_process	0.003588711790347097	7	94	95	14467	NODAL,GDNF,FOXH1,STRAP,MSX1,TGFBR2,ACVRL1
GO:0006140	regulation of nucleotide metabolic process	biological_process	0.003894777439906008	6	94	62	14467	GNAQ,NF1,DRD3,EDNRA,DRD2,GNAS
GO:0043170	macromolecule metabolic process	biological_process	0.004159433794259121	56	94	5234	14467	SKP2,GNAQ,RHO,NFATC2,GPRIN1,KLF17,RBMXRT,RARG,PAX3,SF3A3,UBA2,NTRK2,MMP2,LMX1B,NODAL,CDK4,FGF8,RBPJL,SIX3,RNPS1,NTRK3,NPM1,HOXB1,CAMK4,HNF4A,EGFR,OVOL1,THRA,POU2F3,DRD3,SSRP1,FOXH1,CCT5,LIF,STRAP,SOX10,FGFR2,EIF2S1,FOXN1,PCNA,SYNCRIP,PLAU,CHEK1,RUNX2,PROP1,NEUROD2,MSX1,TARDBP,SNRPA1,DRD2,NKX2-6,TGFBR2,ACVRL1,HOXD13,PAX9,MMP24
GO:0007154	cell communication	biological_process	0.004430875820189989	45	94	3737	14467	SLC1A2,GNAQ,CRHR2,RHO,SYT1,GPRIN1,ANK1,NF1,NTRK2,CHRNB2,PKD1,NODAL,CDK4,FGF8,SIX3,GDNF,NTRK3,NPM1,HTR1A,NRAS,CAMK4,EGFR,DRD3,FOXH1,GNRHR,GRIA2,LIF,STRAP,GFRA2,FGFR2,NCAM1,CRHR1,MC5R,BRS3,CHEK1,RUNX2,PROP1,EDNRA,MSX1,DRD2,TGFBR2,ACVRL1,FASL,WNT3A,GNAS
GO:0045165	cell fate commitment	biological_process	0.004610418481046269	8	94	140	14467	PAX3,NODAL,FGF8,SIX3,GDNF,FGFR2,RUNX2,WNT3A
GO:0046058	cAMP metabolic process	biological_process	0.004700796308471508	6	94	64	14467	GNAQ,NF1,DRD3,EDNRA,DRD2,GNAS
GO:0022612	gland morphogenesis	biological_process	0.004943973002256651	4	94	17	14467	FGF8,EGFR,FGFR2,PROP1
GO:0008306	associative learning	biological_process	0.006324955248346077	4	94	18	14467	GPRIN1,CHRNB2,NEUROD2,DRD2
GO:0007423	sensory organ development	biological_process	0.006660407488018346	10	94	250	14467	RARG,NF1,NTRK2,LMX1B,FGF8,SIX3,FGFR2,NKX2-6,FASL,WNT3A
GO:0014072	response to isoquinoline alkaloid	biological_process	0.006946499833184148	3	94	6	14467	GPRIN1,DRD3,DRD2
GO:0048853	forebrain morphogenesis	biological_process	0.006946499833184148	3	94	6	14467	NF1,FGF8,PROP1
GO:0043278	response to morphine	biological_process	0.006946499833184148	3	94	6	14467	GPRIN1,DRD3,DRD2
GO:0010629	negative regulation of gene expression	biological_process	0.007557692825345516	11	94	313	14467	SKP2,RARG,PAX3,NODAL,SIX3,OVOL1,THRA,FOXH1,STRAP,PROP1,MSX1
GO:0010243	response to organic nitrogen	biological_process	0.007971811700976017	4	94	19	14467	SLC1A2,GPRIN1,DRD3,DRD2
GO:0014075	response to amine stimulus	biological_process	0.007971811700976017	4	94	19	14467	SLC1A2,GPRIN1,DRD3,DRD2
GO:0009892	negative regulation of metabolic process	biological_process	0.00824222508723055	13	94	448	14467	SKP2,RARG,PAX3,NODAL,SIX3,NPM1,OVOL1,THRA,FOXH1,STRAP,PROP1,EDNRA,MSX1
GO:0035108	limb morphogenesis	biological_process	0.00845651297225577	7	94	108	14467	GNAQ,RARG,LMX1B,FGF8,MSX1,HOXD13,GNAS
GO:0035107	appendage morphogenesis	biological_process	0.00845651297225577	7	94	108	14467	GNAQ,RARG,LMX1B,FGF8,MSX1,HOXD13,GNAS
GO:0022603	regulation of anatomical structure morphogenesis	biological_process	0.00891251958719974	8	94	153	14467	CRHR2,GPRIN1,NF1,CHRNB2,NODAL,NTRK3,THBS1,RUNX2
GO:0009190	cyclic nucleotide biosynthetic process	biological_process	0.009395879890129995	6	94	72	14467	GNAQ,NF1,DRD3,EDNRA,DRD2,GNAS
GO:0007212	dopamine receptor signaling pathway	biological_process	0.009915271583025879	4	94	20	14467	GNAQ,DRD3,DRD2,GNAS
GO:0001701	in utero embryonic development	biological_process	0.010416773410278067	9	94	207	14467	PKD1,NODAL,SOX10,FGFR2,EDNRA,MSX1,TGFBR2,ACVRL1,WNT3A
GO:0048736	appendage development	biological_process	0.011408666821845534	7	94	113	14467	GNAQ,RARG,LMX1B,FGF8,MSX1,HOXD13,GNAS
GO:0060173	limb development	biological_process	0.011408666821845534	7	94	113	14467	GNAQ,RARG,LMX1B,FGF8,MSX1,HOXD13,GNAS
GO:0051252	regulation of RNA metabolic process	biological_process	0.011984099424489308	29	94	1943	14467	NFATC2,GPRIN1,KLF17,RARG,PAX3,LMX1B,NODAL,RBPJL,SIX3,NPM1,HOXB1,HNF4A,OVOL1,THRA,POU2F3,SSRP1,FOXH1,LIF,STRAP,SOX10,FOXN1,RUNX2,PROP1,NEUROD2,MSX1,TARDBP,NKX2-6,HOXD13,PAX9
GO:0009314	response to radiation	biological_process	0.012091226877641364	7	94	114	14467	SLC1A2,RHO,GPRIN1,NF1,CHRNB2,DRD3,DRD2
GO:0048705	skeletal system morphogenesis	biological_process	0.012807339782266816	7	94	115	14467	MMP2,PKD1,HOXB1,THRA,RUNX2,TGFBR2,GNAS
GO:0031327	negative regulation of cellular biosynthetic process	biological_process	0.015188472951954711	11	94	337	14467	RARG,PAX3,NODAL,SIX3,OVOL1,THRA,FOXH1,STRAP,PROP1,EDNRA,MSX1
GO:0034960	cellular biopolymer metabolic process	biological_process	0.015221966486412395	53	94	4999	14467	SKP2,GNAQ,RHO,NFATC2,GPRIN1,KLF17,RBMXRT,RARG,PAX3,SF3A3,UBA2,NTRK2,MMP2,LMX1B,NODAL,CDK4,RBPJL,SIX3,RNPS1,NTRK3,NPM1,HOXB1,CAMK4,HNF4A,EGFR,OVOL1,THRA,POU2F3,SSRP1,FOXH1,CCT5,LIF,STRAP,SOX10,FGFR2,EIF2S1,FOXN1,PCNA,SYNCRIP,PLAU,CHEK1,RUNX2,PROP1,NEUROD2,MSX1,TARDBP,SNRPA1,NKX2-6,TGFBR2,ACVRL1,HOXD13,PAX9,MMP24
GO:0007611	learning or memory	biological_process	0.016117404506627794	6	94	79	14467	GPRIN1,NF1,CHRNB2,DRD3,NEUROD2,DRD2
GO:0009890	negative regulation of biosynthetic process	biological_process	0.016503237575314935	11	94	340	14467	RARG,PAX3,NODAL,SIX3,OVOL1,THRA,FOXH1,STRAP,PROP1,EDNRA,MSX1
GO:0051239	regulation of multicellular organismal process	biological_process	0.018364305373905883	15	94	636	14467	CRHR2,GPRIN1,NF1,CHRNB2,NODAL,NTRK3,THRA,DRD3,LIF,FGFR2,THBS1,RUNX2,DRD2,TGFBR2,GNAS
GO:0014059	regulation of dopamine secretion	biological_process	0.019267243843093893	3	94	8	14467	CHRNB2,DRD3,DRD2
GO:0007435	salivary gland morphogenesis	biological_process	0.019267243843093893	3	94	8	14467	FGF8,EGFR,FGFR2
GO:0014046	dopamine secretion	biological_process	0.019267243843093893	3	94	8	14467	CHRNB2,DRD3,DRD2
GO:0045761	regulation of adenylate cyclase activity	biological_process	0.020984575594470638	5	94	49	14467	GNAQ,NF1,DRD3,DRD2,GNAS
GO:0009187	cyclic nucleotide metabolic process	biological_process	0.022963570486238507	6	94	84	14467	GNAQ,NF1,DRD3,EDNRA,DRD2,GNAS
GO:0043283	biopolymer metabolic process	biological_process	0.023855450545340714	53	94	5069	14467	SKP2,GNAQ,RHO,NFATC2,GPRIN1,KLF17,RBMXRT,RARG,PAX3,SF3A3,UBA2,NTRK2,MMP2,LMX1B,NODAL,CDK4,RBPJL,SIX3,RNPS1,NTRK3,NPM1,HOXB1,CAMK4,HNF4A,EGFR,OVOL1,THRA,POU2F3,SSRP1,FOXH1,CCT5,LIF,STRAP,SOX10,FGFR2,EIF2S1,FOXN1,PCNA,SYNCRIP,PLAU,CHEK1,RUNX2,PROP1,NEUROD2,MSX1,TARDBP,SNRPA1,NKX2-6,TGFBR2,ACVRL1,HOXD13,PAX9,MMP24
GO:0010556	regulation of macromolecule biosynthetic process	biological_process	0.02443715164055907	30	94	2127	14467	NFATC2,GPRIN1,KLF17,RARG,PAX3,LMX1B,NODAL,RBPJL,SIX3,HOXB1,HNF4A,OVOL1,THRA,POU2F3,SSRP1,FOXH1,LIF,STRAP,SOX10,EIF2S1,FOXN1,PCNA,RUNX2,PROP1,NEUROD2,MSX1,TARDBP,NKX2-6,HOXD13,PAX9
GO:0043279	response to alkaloid	biological_process	0.02525191232615429	4	94	25	14467	GPRIN1,CHRNB2,DRD3,DRD2
GO:0031324	negative regulation of cellular metabolic process	biological_process	0.02536491809175002	12	94	425	14467	RARG,PAX3,NODAL,SIX3,NPM1,OVOL1,THRA,FOXH1,STRAP,PROP1,EDNRA,MSX1
GO:0051339	regulation of lyase activity	biological_process	0.025587184105240728	5	94	51	14467	GNAQ,NF1,DRD3,DRD2,GNAS
GO:0031279	regulation of cyclase activity	biological_process	0.025587184105240728	5	94	51	14467	GNAQ,NF1,DRD3,DRD2,GNAS
GO:0007165	signal transduction	biological_process	0.025706965287747442	41	94	3456	14467	GNAQ,CRHR2,RHO,GPRIN1,ANK1,NF1,NTRK2,PKD1,NODAL,CDK4,FGF8,SIX3,GDNF,NTRK3,NPM1,HTR1A,NRAS,CAMK4,EGFR,DRD3,FOXH1,GNRHR,LIF,STRAP,GFRA2,FGFR2,NCAM1,CRHR1,MC5R,BRS3,CHEK1,RUNX2,PROP1,EDNRA,MSX1,DRD2,TGFBR2,ACVRL1,FASL,WNT3A,GNAS
GO:0010605	negative regulation of macromolecule metabolic process	biological_process	0.027827307342999753	12	94	429	14467	SKP2,RARG,PAX3,NODAL,SIX3,NPM1,OVOL1,THRA,FOXH1,STRAP,PROP1,MSX1
GO:0050433	regulation of catecholamine secretion	biological_process	0.028764672220304825	3	94	9	14467	CHRNB2,DRD3,DRD2
GO:0044260	cellular macromolecule metabolic process	biological_process	0.02935854936801662	53	94	5102	14467	SKP2,GNAQ,RHO,NFATC2,GPRIN1,KLF17,RBMXRT,RARG,PAX3,SF3A3,UBA2,NTRK2,MMP2,LMX1B,NODAL,CDK4,RBPJL,SIX3,RNPS1,NTRK3,NPM1,HOXB1,CAMK4,HNF4A,EGFR,OVOL1,THRA,POU2F3,SSRP1,FOXH1,CCT5,LIF,STRAP,SOX10,FGFR2,EIF2S1,FOXN1,PCNA,SYNCRIP,PLAU,CHEK1,RUNX2,PROP1,NEUROD2,MSX1,TARDBP,SNRPA1,NKX2-6,TGFBR2,ACVRL1,HOXD13,PAX9,MMP24
GO:0016481	negative regulation of transcription	biological_process	0.029912491146892636	10	94	297	14467	RARG,PAX3,NODAL,SIX3,OVOL1,THRA,FOXH1,STRAP,PROP1,MSX1
GO:0006355	regulation of transcription, DNA-dependent	biological_process	0.030682492387102685	28	94	1929	14467	NFATC2,GPRIN1,KLF17,RARG,PAX3,LMX1B,NODAL,RBPJL,SIX3,HOXB1,HNF4A,OVOL1,THRA,POU2F3,SSRP1,FOXH1,LIF,STRAP,SOX10,FOXN1,RUNX2,PROP1,NEUROD2,MSX1,TARDBP,NKX2-6,HOXD13,PAX9
GO:0006351	transcription, DNA-dependent	biological_process	0.035424850583727116	28	94	1944	14467	NFATC2,GPRIN1,KLF17,RARG,PAX3,LMX1B,NODAL,RBPJL,SIX3,HOXB1,HNF4A,OVOL1,THRA,POU2F3,SSRP1,FOXH1,LIF,STRAP,SOX10,FOXN1,RUNX2,PROP1,NEUROD2,MSX1,TARDBP,NKX2-6,HOXD13,PAX9
GO:0051094	positive regulation of developmental process	biological_process	0.03614828856941774	11	94	370	14467	GPRIN1,RARG,NF1,NTRK3,LIF,FGFR2,RUNX2,DRD2,TGFBR2,FASL,GNAS
GO:0044238	primary metabolic process	biological_process	0.03654332602342152	60	94	6174	14467	SKP2,GNAQ,RHO,NFATC2,GPRIN1,KLF17,RBMXRT,RARG,NF1,PAX3,SF3A3,UBA2,NTRK2,KCNJ6,MMP2,LMX1B,CHRNB2,NODAL,CDK4,RBPJL,SIX3,RNPS1,NTRK3,NPM1,HOXB1,CAMK4,HNF4A,EGFR,OVOL1,THRA,POU2F3,DRD3,SSRP1,FOXH1,CCT5,LIF,STRAP,SOX10,FGFR2,EIF2S1,FOXN1,PCNA,SYNCRIP,PLAU,CHEK1,RUNX2,PROP1,NEUROD2,EDNRA,MSX1,TARDBP,SNRPA1,DRD2,NKX2-6,TGFBR2,ACVRL1,HOXD13,GNAS,PAX9,MMP24
GO:0032774	RNA biosynthetic process	biological_process	0.03679791769018761	28	94	1948	14467	NFATC2,GPRIN1,KLF17,RARG,PAX3,LMX1B,NODAL,RBPJL,SIX3,HOXB1,HNF4A,OVOL1,THRA,POU2F3,SSRP1,FOXH1,LIF,STRAP,SOX10,FOXN1,RUNX2,PROP1,NEUROD2,MSX1,TARDBP,NKX2-6,HOXD13,PAX9
GO:0030534	adult behavior	biological_process	0.038640326173958024	6	94	92	14467	SLC1A2,SCN8A,GPRIN1,CHRNB2,DRD3,DRD2
GO:0008380	RNA splicing	biological_process	0.03986035997006003	8	94	188	14467	RBMXRT,SF3A3,RNPS1,NPM1,STRAP,SYNCRIP,TARDBP,SNRPA1
GO:0014070	response to organic cyclic substance	biological_process	0.04026683385574562	4	94	28	14467	GPRIN1,CHRNB2,DRD3,DRD2
GO:0007610	behavior	biological_process	0.04292244746916822	11	94	377	14467	SLC1A2,GNAQ,SCN8A,GPRIN1,NF1,NTRK2,CHRNB2,DRD3,CRHR1,NEUROD2,DRD2
GO:0051253	negative regulation of RNA metabolic process	biological_process	0.04529344210430251	9	94	249	14467	RARG,PAX3,NODAL,NPM1,OVOL1,FOXH1,STRAP,PROP1,MSX1
GO:0007166	cell surface receptor linked signal transduction	biological_process	0.04911531053071176	32	94	2436	14467	GNAQ,CRHR2,RHO,GPRIN1,NTRK2,PKD1,NODAL,FGF8,SIX3,GDNF,NTRK3,HTR1A,EGFR,DRD3,FOXH1,GNRHR,STRAP,GFRA2,FGFR2,NCAM1,CRHR1,MC5R,BRS3,RUNX2,PROP1,EDNRA,MSX1,DRD2,TGFBR2,ACVRL1,WNT3A,GNAS
GO:0007169	transmembrane receptor protein tyrosine kinase signaling pathway	biological_process	0.04988406792251845	8	94	194	14467	NTRK2,FGF8,GDNF,NTRK3,EGFR,GFRA2,FGFR2,RUNX2
