# Supplementary material for: Tissue-Specific Functional Networks for Prioritizing Phenotype and Disease Genes
Source: PLoS Comput Biol. 2012 Sep 27;8(9):e1002694. doi: 10.1371/journal.pcbi.1002694 (PMC3459891; doi:10.1371/journal.pcbi.1002694)
Supplement: Dataset S3 — Functional enrichment of top 100 changed genes for each tissue-specific network. (ZIP) [file pcbi.1002694.s003.zip › enrichment_result/MA_0000195_global.txt]

GO:0048731	system development	biological_process	8.702210615020095E-12	40	82	1922	14467	NANOS2,CALCR,FOXD3,HOXB7,GPRIN1,ESR2,PAX3,NTRK2,MYOD1,WNT2B,GDNF,HOXB1,IL3,EGFR,DRD3,POU2F3,FOXH1,FOXA2,FSHB,GRIN2A,LIF,NKX3-2,WNT10B,LEP,NEUROD2,PROP1,GSX1,WNT1,AMBN,DRD2,MESP1,CGA,GJA10,MYOG,GDF11,CSF3,GHRHR,WNT3A,CFC1,LMX1A
GO:0048513	organ development	biological_process	2.3171600288513352E-11	36	82	1574	14467	NANOS2,CALCR,FOXD3,HOXB7,GPRIN1,ESR2,PAX3,NTRK2,MYOD1,WNT2B,GDNF,HOXB1,IL3,EGFR,POU2F3,FOXH1,FOXA2,FSHB,LIF,NKX3-2,WNT10B,LEP,PROP1,GSX1,WNT1,AMBN,DRD2,MESP1,CGA,MYOG,GDF11,CSF3,GHRHR,WNT3A,CFC1,LMX1A
GO:0048856	anatomical structure development	biological_process	8.557035540217104E-11	40	82	2056	14467	NANOS2,CALCR,FOXD3,HOXB7,GPRIN1,ESR2,PAX3,NTRK2,MYOD1,WNT2B,GDNF,HOXB1,IL3,EGFR,DRD3,POU2F3,FOXH1,FOXA2,FSHB,GRIN2A,LIF,NKX3-2,WNT10B,LEP,NEUROD2,PROP1,GSX1,WNT1,AMBN,DRD2,MESP1,CGA,GJA10,MYOG,GDF11,CSF3,GHRHR,WNT3A,CFC1,LMX1A
GO:0007275	multicellular organismal development	biological_process	1.4438834790738805E-8	40	82	2402	14467	NANOS2,CALCR,FOXD3,HOXB7,GPRIN1,ESR2,PAX3,NTRK2,MYOD1,WNT2B,GDNF,HOXB1,IL3,EGFR,DRD3,POU2F3,FOXH1,FOXA2,FSHB,GRIN2A,LIF,NKX3-2,WNT10B,LEP,NEUROD2,PROP1,GSX1,WNT1,AMBN,DRD2,MESP1,CGA,GJA10,MYOG,GDF11,CSF3,GHRHR,WNT3A,CFC1,LMX1A
GO:0007417	central nervous system development	biological_process	2.476129899754896E-7	15	82	316	14467	GPRIN1,ESR2,PAX3,HOXB1,DRD3,FOXA2,LEP,PROP1,GSX1,WNT1,DRD2,GDF11,GHRHR,WNT3A,LMX1A
GO:0007399	nervous system development	biological_process	1.4761134757667844E-6	21	82	779	14467	GPRIN1,ESR2,PAX3,NTRK2,GDNF,HOXB1,DRD3,FOXA2,GRIN2A,LIF,LEP,NEUROD2,PROP1,GSX1,WNT1,DRD2,GJA10,GDF11,GHRHR,WNT3A,LMX1A
GO:0032502	developmental process	biological_process	2.7589250631359386E-6	40	82	2840	14467	NANOS2,CALCR,FOXD3,HOXB7,GPRIN1,ESR2,PAX3,NTRK2,MYOD1,WNT2B,GDNF,HOXB1,IL3,EGFR,DRD3,POU2F3,FOXH1,FOXA2,FSHB,GRIN2A,LIF,NKX3-2,WNT10B,LEP,NEUROD2,PROP1,GSX1,WNT1,AMBN,DRD2,MESP1,CGA,GJA10,MYOG,GDF11,CSF3,GHRHR,WNT3A,CFC1,LMX1A
GO:0048869	cellular developmental process	biological_process	3.4474368676034206E-6	29	82	1568	14467	NANOS2,CALCR,FOXD3,HOXB7,GPRIN1,ESR2,PAX3,NTRK2,MYOD1,GDNF,IL3,EGFR,DRD3,POU2F3,FOXA2,GRIN2A,LIF,LEP,NEUROD2,PROP1,GSX1,WNT1,DRD2,MYOG,GDF11,CSF3,GHRHR,WNT3A,LMX1A
GO:0048468	cell development	biological_process	4.555387888081993E-6	20	82	748	14467	GPRIN1,ESR2,PAX3,NTRK2,MYOD1,GDNF,DRD3,FOXA2,GRIN2A,LIF,LEP,NEUROD2,GSX1,WNT1,DRD2,MYOG,GDF11,GHRHR,WNT3A,LMX1A
GO:0030154	cell differentiation	biological_process	5.449219776436422E-6	28	82	1495	14467	NANOS2,CALCR,FOXD3,HOXB7,GPRIN1,ESR2,PAX3,NTRK2,MYOD1,GDNF,IL3,DRD3,POU2F3,FOXA2,GRIN2A,LIF,LEP,NEUROD2,PROP1,GSX1,WNT1,DRD2,MYOG,GDF11,CSF3,GHRHR,WNT3A,LMX1A
GO:0032501	multicellular organismal process	biological_process	7.90296923004125E-6	49	82	4218	14467	RGR,NANOS2,CALCR,OLFR70,FOXD3,SMCP,HOXB7,GPRIN1,ESR2,PAX3,NTRK2,MYOD1,WNT2B,GDNF,OLFR71,HOXB1,IL3,EGFR,DRD3,POU2F3,FOXH1,OLFR2,FOXA2,FSHB,GRIN2A,LIF,NKX3-2,WNT10B,CYP11B2,LEP,OLFR1264,NEUROD2,PROP1,GSX1,WNT1,OLFR140,AMBN,DRD2,MESP1,CGA,GJA10,MYOG,GDF11,CSF3,GHRHR,WNT3A,OLFR544,CFC1,LMX1A
GO:0022008	neurogenesis	biological_process	1.1715031026080856E-5	16	82	486	14467	GPRIN1,ESR2,PAX3,NTRK2,GDNF,DRD3,FOXA2,GRIN2A,LIF,LEP,NEUROD2,GSX1,WNT1,DRD2,WNT3A,LMX1A
GO:0048699	generation of neurons	biological_process	3.622445430650974E-5	15	82	456	14467	GPRIN1,ESR2,PAX3,NTRK2,GDNF,DRD3,FOXA2,LIF,LEP,NEUROD2,GSX1,WNT1,DRD2,WNT3A,LMX1A
GO:0009653	anatomical structure morphogenesis	biological_process	6.0934254154533956E-5	23	82	1151	14467	FOXD3,HOXB7,GPRIN1,PAX3,NTRK2,MYOD1,WNT2B,GDNF,HOXB1,EGFR,FOXA2,LIF,NKX3-2,WNT10B,PROP1,WNT1,AMBN,DRD2,MESP1,GDF11,WNT3A,CFC1,LMX1A
GO:0007267	cell-cell signaling	biological_process	6.636998472620296E-5	13	82	344	14467	GPRIN1,NTRK2,WNT2B,GDNF,GRIN2A,LIF,WNT10B,LEP,WNT1,DRD2,CGA,GHRHR,WNT3A
GO:0080090	regulation of primary metabolic process	biological_process	8.221346392249856E-5	34	82	2399	14467	HES2,IL17A,NANOS2,CALCR,FOXD3,HOXB7,GPRIN1,ESR2,PAX3,MYOD1,HOXB1,IL3,EGFR,DRD3,POU2F3,FOXB1,FOXH1,FOXA2,IL5,GRIN2A,LIF,GPR44,NKX3-2,LEP,HTR1B,NEUROD2,PROP1,GSX1,DRD2,MESP1,MYOG,GHRHR,SOX14,LMX1A
GO:0019222	regulation of metabolic process	biological_process	8.257705585043996E-5	35	82	2525	14467	HES2,IL17A,NANOS2,CALCR,FOXD3,HOXB7,GPRIN1,ESR2,PAX3,NTRK2,MYOD1,HOXB1,IL3,EGFR,DRD3,POU2F3,FOXB1,FOXH1,FOXA2,IL5,GRIN2A,LIF,GPR44,NKX3-2,LEP,HTR1B,NEUROD2,PROP1,GSX1,DRD2,MESP1,MYOG,GHRHR,SOX14,LMX1A
GO:0021984	adenohypophysis development	biological_process	1.2447851441536062E-4	4	82	9	14467	PROP1,GSX1,DRD2,GHRHR
GO:0007420	brain development	biological_process	1.342269906233081E-4	11	82	245	14467	GPRIN1,ESR2,HOXB1,FOXA2,PROP1,GSX1,WNT1,DRD2,GHRHR,WNT3A,LMX1A
GO:0048522	positive regulation of cellular process	biological_process	1.9469699990317375E-4	21	82	1031	14467	IL17A,GPRIN1,PAX3,MYOD1,HOXB1,IL3,EGFR,DRD3,POU2F3,FOXH1,FOXA2,IL5,GRIN2A,LIF,GPR44,LEP,PROP1,GSX1,DRD2,MYOG,GHRHR
GO:0045944	positive regulation of transcription from RNA polymerase II promoter	biological_process	2.2772200814029456E-4	12	82	318	14467	IL17A,GPRIN1,PAX3,MYOD1,HOXB1,POU2F3,FOXH1,FOXA2,LIF,PROP1,GSX1,MYOG
GO:0065007	biological regulation	biological_process	2.412734019860643E-4	61	82	6717	14467	HES2,RGR,IL17A,NANOS2,CALCR,OLFR70,CCR1L1,FOXD3,HOXB7,GPRIN1,ESR2,PAX3,NTRK2,MYOD1,KCNJ6,WNT2B,GDNF,OLFR71,CACNA1E,HOXB1,IL3,EGFR,DRD3,POU2F3,FOXB1,FOXH1,GNRHR,OLFR2,FOXA2,FSHR,IL5,GRIN2A,LIF,CCR8,GPR44,NKX3-2,PPYR1,WNT10B,SSTR1,CYP11B2,LEP,MC5R,CHRNG,BRS3,OLFR1264,HTR1B,NEUROD2,PROP1,GSX1,WNT1,OLFR140,DRD2,MESP1,CGA,MYOG,GDF11,GHRHR,SOX14,WNT3A,OLFR544,LMX1A
GO:0003002	regionalization	biological_process	2.5434248536848305E-4	10	82	206	14467	HOXB7,GDNF,HOXB1,FOXH1,FOXA2,PROP1,WNT1,GDF11,WNT3A,CFC1
GO:0031323	regulation of cellular metabolic process	biological_process	2.864409541949095E-4	33	82	2396	14467	HES2,IL17A,NANOS2,CALCR,FOXD3,HOXB7,GPRIN1,ESR2,PAX3,MYOD1,HOXB1,IL3,EGFR,DRD3,POU2F3,FOXB1,FOXH1,FOXA2,IL5,LIF,GPR44,NKX3-2,LEP,HTR1B,NEUROD2,PROP1,GSX1,DRD2,MESP1,MYOG,GHRHR,SOX14,LMX1A
GO:0007389	pattern specification process	biological_process	3.836413170413596E-4	11	82	272	14467	HOXB7,GDNF,HOXB1,FOXH1,FOXA2,NKX3-2,PROP1,WNT1,GDF11,WNT3A,CFC1
GO:0010628	positive regulation of gene expression	biological_process	4.120789894096795E-4	13	82	403	14467	IL17A,GPRIN1,PAX3,MYOD1,HOXB1,IL3,POU2F3,FOXH1,FOXA2,LIF,PROP1,GSX1,MYOG
GO:0007166	cell surface receptor linked signal transduction	biological_process	4.250712740740079E-4	33	82	2436	14467	RGR,CALCR,OLFR70,CCR1L1,GPRIN1,NTRK2,WNT2B,GDNF,OLFR71,IL3,EGFR,DRD3,FOXH1,GNRHR,OLFR2,FSHR,CCR8,GPR44,PPYR1,WNT10B,SSTR1,MC5R,BRS3,OLFR1264,HTR1B,PROP1,WNT1,OLFR140,DRD2,MESP1,GHRHR,WNT3A,OLFR544
GO:0030182	neuron differentiation	biological_process	5.151772102492023E-4	13	82	411	14467	GPRIN1,PAX3,NTRK2,GDNF,FOXA2,LIF,LEP,NEUROD2,GSX1,WNT1,DRD2,WNT3A,LMX1A
GO:0030817	regulation of cAMP biosynthetic process	biological_process	6.029010056371391E-4	6	82	54	14467	CALCR,DRD3,GPR44,HTR1B,DRD2,GHRHR
GO:0045893	positive regulation of transcription, DNA-dependent	biological_process	6.948058400975354E-4	12	82	353	14467	IL17A,GPRIN1,PAX3,MYOD1,HOXB1,POU2F3,FOXH1,FOXA2,LIF,PROP1,GSX1,MYOG
GO:0051254	positive regulation of RNA metabolic process	biological_process	7.15932549646357E-4	12	82	354	14467	IL17A,GPRIN1,PAX3,MYOD1,HOXB1,POU2F3,FOXH1,FOXA2,LIF,PROP1,GSX1,MYOG
GO:0030814	regulation of cAMP metabolic process	biological_process	7.511314727470807E-4	6	82	56	14467	CALCR,DRD3,GPR44,HTR1B,DRD2,GHRHR
GO:0021536	diencephalon development	biological_process	8.241385488717311E-4	5	82	31	14467	PROP1,GSX1,WNT1,DRD2,GHRHR
GO:0030808	regulation of nucleotide biosynthetic process	biological_process	9.279635426934271E-4	6	82	58	14467	CALCR,DRD3,GPR44,HTR1B,DRD2,GHRHR
GO:0030802	regulation of cyclic nucleotide biosynthetic process	biological_process	9.279635426934271E-4	6	82	58	14467	CALCR,DRD3,GPR44,HTR1B,DRD2,GHRHR
GO:0001975	response to amphetamine	biological_process	9.67780973363152E-4	4	82	14	14467	GPRIN1,DRD3,GRIN2A,DRD2
GO:0010604	positive regulation of macromolecule metabolic process	biological_process	0.001003933143698689	14	82	511	14467	IL17A,GPRIN1,PAX3,MYOD1,HOXB1,IL3,POU2F3,FOXH1,FOXA2,IL5,LIF,PROP1,GSX1,MYOG
GO:0006171	cAMP biosynthetic process	biological_process	0.0010283713863691345	6	82	59	14467	CALCR,DRD3,GPR44,HTR1B,DRD2,GHRHR
GO:0009887	organ morphogenesis	biological_process	0.0012337526098481365	17	82	771	14467	FOXD3,HOXB7,PAX3,NTRK2,WNT2B,GDNF,HOXB1,FOXA2,LIF,NKX3-2,WNT10B,PROP1,WNT1,AMBN,MESP1,GDF11,WNT3A
GO:0030799	regulation of cyclic nucleotide metabolic process	biological_process	0.0012559163317117908	6	82	61	14467	CALCR,DRD3,GPR44,HTR1B,DRD2,GHRHR
GO:0031325	positive regulation of cellular metabolic process	biological_process	0.001263369927119595	14	82	521	14467	IL17A,GPRIN1,PAX3,MYOD1,HOXB1,IL3,POU2F3,FOXH1,FOXA2,IL5,LIF,PROP1,GSX1,MYOG
GO:0035270	endocrine system development	biological_process	0.0013842276835685523	6	82	62	14467	FOXA2,PROP1,GSX1,DRD2,CGA,GHRHR
GO:0006140	regulation of nucleotide metabolic process	biological_process	0.0013842276835685523	6	82	62	14467	CALCR,DRD3,GPR44,HTR1B,DRD2,GHRHR
GO:0048518	positive regulation of biological process	biological_process	0.001607539413414975	21	82	1172	14467	IL17A,GPRIN1,PAX3,MYOD1,HOXB1,IL3,EGFR,DRD3,POU2F3,FOXH1,FOXA2,IL5,GRIN2A,LIF,GPR44,LEP,PROP1,GSX1,DRD2,MYOG,GHRHR
GO:0031326	regulation of cellular biosynthetic process	biological_process	0.0016665156745976027	30	82	2200	14467	HES2,IL17A,NANOS2,CALCR,FOXD3,HOXB7,GPRIN1,ESR2,PAX3,MYOD1,HOXB1,DRD3,POU2F3,FOXB1,FOXH1,FOXA2,LIF,GPR44,NKX3-2,LEP,HTR1B,NEUROD2,PROP1,GSX1,DRD2,MESP1,MYOG,GHRHR,SOX14,LMX1A
GO:0046058	cAMP metabolic process	biological_process	0.0016730609344388643	6	82	64	14467	CALCR,DRD3,GPR44,HTR1B,DRD2,GHRHR
GO:0009952	anterior/posterior pattern formation	biological_process	0.0016844325370842413	8	82	145	14467	HOXB7,HOXB1,FOXH1,FOXA2,WNT1,GDF11,WNT3A,CFC1
GO:0009889	regulation of biosynthetic process	biological_process	0.0017323373442933187	30	82	2204	14467	HES2,IL17A,NANOS2,CALCR,FOXD3,HOXB7,GPRIN1,ESR2,PAX3,MYOD1,HOXB1,DRD3,POU2F3,FOXB1,FOXH1,FOXA2,LIF,GPR44,NKX3-2,LEP,HTR1B,NEUROD2,PROP1,GSX1,DRD2,MESP1,MYOG,GHRHR,SOX14,LMX1A
GO:0050794	regulation of cellular process	biological_process	0.0018095815150381853	56	82	6122	14467	HES2,RGR,IL17A,NANOS2,CALCR,OLFR70,CCR1L1,FOXD3,HOXB7,GPRIN1,ESR2,PAX3,NTRK2,MYOD1,WNT2B,GDNF,OLFR71,HOXB1,IL3,EGFR,DRD3,POU2F3,FOXB1,FOXH1,GNRHR,OLFR2,FOXA2,FSHR,IL5,GRIN2A,LIF,CCR8,GPR44,NKX3-2,PPYR1,WNT10B,SSTR1,LEP,MC5R,BRS3,OLFR1264,HTR1B,NEUROD2,PROP1,GSX1,WNT1,OLFR140,DRD2,MESP1,MYOG,GDF11,GHRHR,SOX14,WNT3A,OLFR544,LMX1A
GO:0009893	positive regulation of metabolic process	biological_process	0.0019271720545955139	14	82	540	14467	IL17A,GPRIN1,PAX3,MYOD1,HOXB1,IL3,POU2F3,FOXH1,FOXA2,IL5,LIF,PROP1,GSX1,MYOG
GO:0030900	forebrain development	biological_process	0.0021738564986290383	8	82	150	14467	GPRIN1,PROP1,GSX1,WNT1,DRD2,GHRHR,WNT3A,LMX1A
GO:0045941	positive regulation of transcription	biological_process	0.002258497586095781	12	82	395	14467	IL17A,GPRIN1,PAX3,MYOD1,HOXB1,POU2F3,FOXH1,FOXA2,LIF,PROP1,GSX1,MYOG
GO:0048732	gland development	biological_process	0.002521436501596065	7	82	107	14467	EGFR,PROP1,GSX1,DRD2,CGA,GHRHR,WNT3A
GO:0050789	regulation of biological process	biological_process	0.002865421664932178	57	82	6376	14467	HES2,RGR,IL17A,NANOS2,CALCR,OLFR70,CCR1L1,FOXD3,HOXB7,GPRIN1,ESR2,PAX3,NTRK2,MYOD1,WNT2B,GDNF,OLFR71,HOXB1,IL3,EGFR,DRD3,POU2F3,FOXB1,FOXH1,GNRHR,OLFR2,FOXA2,FSHR,IL5,GRIN2A,LIF,CCR8,GPR44,NKX3-2,PPYR1,WNT10B,SSTR1,LEP,MC5R,BRS3,OLFR1264,HTR1B,NEUROD2,PROP1,GSX1,WNT1,OLFR140,DRD2,MESP1,CGA,MYOG,GDF11,GHRHR,SOX14,WNT3A,OLFR544,LMX1A
GO:0009605	response to external stimulus	biological_process	0.002887791643028162	14	82	559	14467	RGR,IL17A,NANOS2,GPRIN1,MYOD1,DRD3,POU2F3,GRIN2A,CCR8,GPR44,REG3A,LEP,DRD2,GJA10
GO:0009190	cyclic nucleotide biosynthetic process	biological_process	0.0033630823540731457	6	82	72	14467	CALCR,DRD3,GPR44,HTR1B,DRD2,GHRHR
GO:0014072	response to isoquinoline alkaloid	biological_process	0.0036513625386467054	3	82	6	14467	GPRIN1,DRD3,DRD2
GO:0043278	response to morphine	biological_process	0.0036513625386467054	3	82	6	14467	GPRIN1,DRD3,DRD2
GO:0010243	response to organic nitrogen	biological_process	0.0036673452603566414	4	82	19	14467	GPRIN1,DRD3,GRIN2A,DRD2
GO:0014075	response to amine stimulus	biological_process	0.0036673452603566414	4	82	19	14467	GPRIN1,DRD3,GRIN2A,DRD2
GO:0045935	positive regulation of nucleobase, nucleoside, nucleotide and nucleic acid metabolic process	biological_process	0.003669401017999541	12	82	414	14467	IL17A,GPRIN1,PAX3,MYOD1,HOXB1,POU2F3,FOXH1,FOXA2,LIF,PROP1,GSX1,MYOG
GO:0048519	negative regulation of biological process	biological_process	0.003720844163006325	20	82	1131	14467	CALCR,FOXD3,GPRIN1,ESR2,PAX3,GDNF,IL3,DRD3,FOXH1,FOXA2,GRIN2A,LIF,NKX3-2,LEP,HTR1B,PROP1,DRD2,CGA,GDF11,LMX1A
GO:0050896	response to stimulus	biological_process	0.0037391488281137415	29	82	2160	14467	RGR,IL17A,NANOS2,IFNA4,GPRIN1,NTRK2,MYOD1,GPX5,IL3,DRD3,POU2F3,EPX,IL5,GRIN2A,LIF,CCR8,GPR44,CYP11B2,REG3A,LEP,IFNA11,HTR1B,NEUROD2,OLFR140,DRD2,CGA,GJA10,CSF3,GHRHR
GO:0060255	regulation of macromolecule metabolic process	biological_process	0.0039576998538651655	31	82	2420	14467	HES2,IL17A,NANOS2,CALCR,FOXD3,HOXB7,GPRIN1,ESR2,PAX3,MYOD1,HOXB1,IL3,EGFR,DRD3,POU2F3,FOXB1,FOXH1,FOXA2,IL5,GRIN2A,LIF,NKX3-2,NEUROD2,PROP1,GSX1,DRD2,MESP1,MYOG,GHRHR,SOX14,LMX1A
GO:0007223	Wnt receptor signaling pathway, calcium modulating pathway	biological_process	0.004564440252386434	4	82	20	14467	WNT2B,WNT10B,WNT1,WNT3A
GO:0009719	response to endogenous stimulus	biological_process	0.005129352483673721	7	82	119	14467	GPRIN1,DRD3,GRIN2A,LEP,DRD2,CGA,GHRHR
GO:0007188	G-protein signaling, coupled to cAMP nucleotide second messenger	biological_process	0.006220676073400328	5	82	46	14467	CALCR,DRD3,GPR44,DRD2,GHRHR
GO:0010557	positive regulation of macromolecule biosynthetic process	biological_process	0.0062314432641153135	12	82	436	14467	IL17A,GPRIN1,PAX3,MYOD1,HOXB1,POU2F3,FOXH1,FOXA2,LIF,PROP1,GSX1,MYOG
GO:0007631	feeding behavior	biological_process	0.0069304363536141075	5	82	47	14467	GPRIN1,NTRK2,CYP11B2,LEP,DRD2
GO:0019219	regulation of nucleobase, nucleoside, nucleotide and nucleic acid metabolic process	biological_process	0.007303784501863212	28	82	2107	14467	HES2,IL17A,CALCR,FOXD3,HOXB7,GPRIN1,ESR2,PAX3,MYOD1,HOXB1,DRD3,POU2F3,FOXB1,FOXH1,FOXA2,LIF,GPR44,NKX3-2,HTR1B,NEUROD2,PROP1,GSX1,DRD2,MESP1,MYOG,GHRHR,SOX14,LMX1A
GO:0006357	regulation of transcription from RNA polymerase II promoter	biological_process	0.008225343194630145	13	82	528	14467	IL17A,FOXD3,GPRIN1,PAX3,MYOD1,HOXB1,POU2F3,FOXH1,FOXA2,LIF,PROP1,GSX1,MYOG
GO:0021983	pituitary gland development	biological_process	0.008234948423296251	4	82	23	14467	PROP1,GSX1,DRD2,GHRHR
GO:0009187	cyclic nucleotide metabolic process	biological_process	0.008289394570931311	6	82	84	14467	CALCR,DRD3,GPR44,HTR1B,DRD2,GHRHR
GO:0045761	regulation of adenylate cyclase activity	biological_process	0.008539374216241036	5	82	49	14467	CALCR,DRD3,GPR44,DRD2,GHRHR
GO:0007187	G-protein signaling, coupled to cyclic nucleotide second messenger	biological_process	0.008539374216241036	5	82	49	14467	CALCR,DRD3,GPR44,DRD2,GHRHR
GO:0051093	negative regulation of developmental process	biological_process	0.00913785070814201	11	82	377	14467	CALCR,GPRIN1,GDNF,IL3,DRD3,FOXA2,LIF,NKX3-2,PROP1,GDF11,LMX1A
GO:0031328	positive regulation of cellular biosynthetic process	biological_process	0.009597963911461482	12	82	455	14467	IL17A,GPRIN1,PAX3,MYOD1,HOXB1,POU2F3,FOXH1,FOXA2,LIF,PROP1,GSX1,MYOG
GO:0009891	positive regulation of biosynthetic process	biological_process	0.010031559623628731	12	82	457	14467	IL17A,GPRIN1,PAX3,MYOD1,HOXB1,POU2F3,FOXH1,FOXA2,LIF,PROP1,GSX1,MYOG
GO:0009416	response to light stimulus	biological_process	0.010159974223141056	6	82	87	14467	RGR,GPRIN1,DRD3,GRIN2A,DRD2,GJA10
GO:0051339	regulation of lyase activity	biological_process	0.010426672648123485	5	82	51	14467	CALCR,DRD3,GPR44,DRD2,GHRHR
GO:0031279	regulation of cyclase activity	biological_process	0.010426672648123485	5	82	51	14467	CALCR,DRD3,GPR44,DRD2,GHRHR
GO:0019933	cAMP-mediated signaling	biological_process	0.011484877588737988	5	82	52	14467	CALCR,DRD3,GPR44,DRD2,GHRHR
GO:0007612	learning	biological_process	0.013851902010401932	5	82	54	14467	GPRIN1,DRD3,GRIN2A,NEUROD2,DRD2
GO:0045165	cell fate commitment	biological_process	0.014949355502845195	7	82	140	14467	PAX3,MYOD1,GDNF,FOXA2,GSX1,WNT1,WNT3A
GO:0019935	cyclic-nucleotide-mediated signaling	biological_process	0.015169723965631534	5	82	55	14467	CALCR,DRD3,GPR44,DRD2,GHRHR
GO:0006366	transcription from RNA polymerase II promoter	biological_process	0.015715023288341415	13	82	561	14467	IL17A,FOXD3,GPRIN1,PAX3,MYOD1,HOXB1,POU2F3,FOXH1,FOXA2,LIF,PROP1,GSX1,MYOG
GO:0045595	regulation of cell differentiation	biological_process	0.015738706961922137	10	82	326	14467	GPRIN1,IL3,DRD3,FOXA2,LIF,LEP,DRD2,GDF11,WNT3A,LMX1A
GO:0008542	visual learning	biological_process	0.01604196434863642	4	82	27	14467	GPRIN1,DRD3,GRIN2A,DRD2
GO:0021761	limbic system development	biological_process	0.018635110119496222	4	82	28	14467	PROP1,GSX1,WNT3A,LMX1A
GO:0007632	visual behavior	biological_process	0.018635110119496222	4	82	28	14467	GPRIN1,DRD3,GRIN2A,DRD2
GO:0007154	cell communication	biological_process	0.01880501447586724	39	82	3737	14467	RGR,CALCR,OLFR70,CCR1L1,GPRIN1,NTRK2,WNT2B,GDNF,OLFR71,IL3,EGFR,DRD3,FOXH1,GNRHR,OLFR2,FSHR,GRIN2A,LIF,CCR8,GPR44,PPYR1,WNT10B,SSTR1,LEP,MC5R,BRS3,OLFR1264,HTR1B,PROP1,WNT1,OLFR140,DRD2,MESP1,CGA,GJA10,GJA3,GHRHR,WNT3A,OLFR544
GO:0010817	regulation of hormone levels	biological_process	0.021449657374016176	7	82	148	14467	KCNJ6,LIF,CYP11B2,LEP,DRD2,CGA,GHRHR
GO:0050793	regulation of developmental process	biological_process	0.022261684162674534	16	82	858	14467	CALCR,GPRIN1,MYOD1,GDNF,IL3,DRD3,FOXA2,GRIN2A,LIF,NKX3-2,LEP,PROP1,DRD2,GDF11,WNT3A,LMX1A
GO:0046879	hormone secretion	biological_process	0.023294108103408637	5	82	60	14467	LIF,LEP,DRD2,CGA,GHRHR
GO:0009914	hormone transport	biological_process	0.027356328017941373	5	82	62	14467	LIF,LEP,DRD2,CGA,GHRHR
GO:0046883	regulation of hormone secretion	biological_process	0.028269629490799343	4	82	31	14467	LIF,LEP,DRD2,GHRHR
GO:0032922	circadian regulation of gene expression	biological_process	0.03341952710544015	2	82	2	14467	DRD3,DRD2
GO:0010468	regulation of gene expression	biological_process	0.035114373094709314	27	82	2159	14467	HES2,IL17A,NANOS2,CALCR,FOXD3,HOXB7,GPRIN1,ESR2,PAX3,MYOD1,HOXB1,IL3,DRD3,POU2F3,FOXB1,FOXH1,FOXA2,LIF,NKX3-2,NEUROD2,PROP1,GSX1,DRD2,MESP1,MYOG,SOX14,LMX1A
GO:0003001	generation of a signal involved in cell-cell signaling	biological_process	0.043013951088087886	6	82	112	14467	NTRK2,LIF,LEP,DRD2,CGA,GHRHR
GO:0009314	response to radiation	biological_process	0.04752039033584984	6	82	114	14467	RGR,GPRIN1,DRD3,GRIN2A,DRD2,GJA10
