# Supplementary material for: Tissue-Specific Functional Networks for Prioritizing Phenotype and Disease Genes
Source: PLoS Comput Biol. 2012 Sep 27;8(9):e1002694. doi: 10.1371/journal.pcbi.1002694 (PMC3459891; doi:10.1371/journal.pcbi.1002694)
Supplement: Dataset S3 — Functional enrichment of top 100 changed genes for each tissue-specific network. (ZIP) [file pcbi.1002694.s003.zip › enrichment_result/MA_0000197_global.txt]

GO:0048731	system development	biological_process	2.9820159653522548E-18	50	90	1922	14467	CRHR2,NANOS2,FOXD3,HOXB7,FGF3,GPRIN1,ESR2,NF1,PAX3,NTRK2,MYOD1,CHRNB2,NODAL,FGF8,SIX3,GDNF,HOXB1,THRA,IL3,EGFR,POU2F3,DRD3,FOXH1,HOXA13,FOXI1,LIF,GFRA2,PITX3,SOX10,WNT10B,TRIM28,SLC6A3,LEP,MMP14,RUNX2,GSX1,NEUROD2,PROP1,MSX1,WNT1,DRD2,MESP1,GJA10,TGFA,GDF11,GHRHR,WNT3A,GNAS,CFC1,LMX1A
GO:0048513	organ development	biological_process	3.008757750024782E-18	46	90	1574	14467	CRHR2,NANOS2,FOXD3,HOXB7,FGF3,GPRIN1,ESR2,NF1,PAX3,NTRK2,MYOD1,CHRNB2,NODAL,FGF8,SIX3,GDNF,HOXB1,THRA,IL3,EGFR,POU2F3,FOXH1,HOXA13,FOXI1,LIF,PITX3,SOX10,WNT10B,TRIM28,SLC6A3,LEP,MMP14,RUNX2,GSX1,PROP1,MSX1,WNT1,DRD2,MESP1,TGFA,GDF11,GHRHR,WNT3A,GNAS,CFC1,LMX1A
GO:0048856	anatomical structure development	biological_process	5.946496243716162E-17	50	90	2056	14467	CRHR2,NANOS2,FOXD3,HOXB7,FGF3,GPRIN1,ESR2,NF1,PAX3,NTRK2,MYOD1,CHRNB2,NODAL,FGF8,SIX3,GDNF,HOXB1,THRA,IL3,EGFR,POU2F3,DRD3,FOXH1,HOXA13,FOXI1,LIF,GFRA2,PITX3,SOX10,WNT10B,TRIM28,SLC6A3,LEP,MMP14,RUNX2,GSX1,NEUROD2,PROP1,MSX1,WNT1,DRD2,MESP1,GJA10,TGFA,GDF11,GHRHR,WNT3A,GNAS,CFC1,LMX1A
GO:0007275	multicellular organismal development	biological_process	7.81739927286558E-15	51	90	2402	14467	CRHR2,NANOS2,FOXD3,HOXB7,FGF3,GPRIN1,ESR2,NF1,PAX3,NTRK2,MYOD1,CHRNB2,NODAL,FGF8,SIX3,GDNF,HOXB1,THRA,IL3,EGFR,POU2F3,DRD3,FOXH1,HOXA13,FOXI1,LIF,GFRA2,PITX3,SOX10,WNT10B,TRIM28,SLC6A3,LEP,FOXN1,MMP14,RUNX2,GSX1,NEUROD2,PROP1,MSX1,WNT1,DRD2,MESP1,GJA10,TGFA,GDF11,GHRHR,WNT3A,GNAS,CFC1,LMX1A
GO:0007417	central nervous system development	biological_process	2.685899679936327E-14	22	90	316	14467	GPRIN1,ESR2,NF1,PAX3,CHRNB2,FGF8,SIX3,HOXB1,DRD3,PITX3,SOX10,SLC6A3,LEP,GSX1,PROP1,MSX1,WNT1,DRD2,GDF11,GHRHR,WNT3A,LMX1A
GO:0032502	developmental process	biological_process	5.334984084433009E-14	54	90	2840	14467	SKP2,CRHR2,NANOS2,FOXD3,HOXB7,FGF3,GPRIN1,ESR2,NF1,PAX3,NTRK2,MYOD1,CHRNB2,NODAL,FGF8,SIX3,GDNF,HOXB1,THRA,IL3,EGFR,POU2F3,DRD3,FOXH1,HOXA13,FOXI1,LIF,GFRA2,PITX3,SOX10,IL10,WNT10B,TRIM28,SLC6A3,LEP,FOXN1,MMP14,RUNX2,GSX1,NEUROD2,PROP1,MSX1,WNT1,INS2,DRD2,MESP1,GJA10,TGFA,GDF11,GHRHR,WNT3A,GNAS,CFC1,LMX1A
GO:0009653	anatomical structure morphogenesis	biological_process	5.567480349597238E-14	36	90	1151	14467	CRHR2,FOXD3,HOXB7,FGF3,GPRIN1,NF1,PAX3,NTRK2,MYOD1,CHRNB2,NODAL,FGF8,SIX3,GDNF,HOXB1,THRA,EGFR,HOXA13,FOXI1,LIF,SOX10,WNT10B,TRIM28,MMP14,RUNX2,PROP1,MSX1,WNT1,DRD2,MESP1,TGFA,GDF11,WNT3A,GNAS,CFC1,LMX1A
GO:0019222	regulation of metabolic process	biological_process	6.940252471226379E-14	51	90	2525	14467	SKP2,NANOS2,NFATC2,FOXD3,HOXB7,GPRIN1,ESR2,NF1,PAX3,NTRK2,MYOD1,CHRNB2,NODAL,FGF8,SIX3,NPM1,HOXB1,HNF4A,THRA,IL3,EGFR,POU2F3,DRD3,FOXB1,SSRP1,FOXH1,HOXA13,FOXI1,IL5,LIF,GPR44,PITX3,SOX10,IL10,TRIM28,SLC6A3,LEP,FOXN1,HTR1B,RUNX2,GSX1,NEUROD2,PROP1,TARDBP,MSX1,INS2,DRD2,MESP1,GHRHR,GNAS,LMX1A
GO:0048522	positive regulation of cellular process	biological_process	9.522034461619659E-13	33	90	1031	14467	NFATC2,GPRIN1,NF1,PAX3,MYOD1,CHRNB2,NODAL,FGF8,SIX3,NPM1,HOXB1,HNF4A,IL3,EGFR,POU2F3,DRD3,FOXH1,HOXA13,FOXI1,IL5,LIF,GPR44,PITX3,SOX10,IL10,TRIM28,LEP,RUNX2,GSX1,PROP1,DRD2,GHRHR,GNAS
GO:0048518	positive regulation of biological process	biological_process	5.579701473399756E-12	34	90	1172	14467	NFATC2,GPRIN1,NF1,PAX3,MYOD1,CHRNB2,NODAL,FGF8,SIX3,NPM1,HOXB1,HNF4A,IL3,EGFR,POU2F3,DRD3,FOXH1,HOXA13,FOXI1,IL5,LIF,GPR44,PITX3,SOX10,IL10,TRIM28,SLC6A3,LEP,RUNX2,GSX1,PROP1,DRD2,GHRHR,GNAS
GO:0031323	regulation of cellular metabolic process	biological_process	1.0116611802272325E-11	47	90	2396	14467	NANOS2,NFATC2,FOXD3,HOXB7,GPRIN1,ESR2,NF1,PAX3,MYOD1,CHRNB2,NODAL,SIX3,NPM1,HOXB1,HNF4A,THRA,IL3,EGFR,POU2F3,DRD3,FOXB1,SSRP1,FOXH1,HOXA13,FOXI1,IL5,LIF,GPR44,PITX3,SOX10,TRIM28,SLC6A3,LEP,FOXN1,HTR1B,RUNX2,GSX1,NEUROD2,PROP1,TARDBP,MSX1,INS2,DRD2,MESP1,GHRHR,GNAS,LMX1A
GO:0080090	regulation of primary metabolic process	biological_process	1.0624597371924571E-11	47	90	2399	14467	NANOS2,NFATC2,FOXD3,HOXB7,GPRIN1,ESR2,NF1,PAX3,MYOD1,CHRNB2,NODAL,SIX3,NPM1,HOXB1,HNF4A,THRA,IL3,EGFR,POU2F3,DRD3,FOXB1,SSRP1,FOXH1,HOXA13,FOXI1,IL5,LIF,GPR44,PITX3,SOX10,TRIM28,SLC6A3,LEP,FOXN1,HTR1B,RUNX2,GSX1,NEUROD2,PROP1,TARDBP,MSX1,INS2,DRD2,MESP1,GHRHR,GNAS,LMX1A
GO:0007399	nervous system development	biological_process	1.6213537942751378E-11	28	90	779	14467	GPRIN1,ESR2,NF1,PAX3,NTRK2,CHRNB2,FGF8,SIX3,GDNF,HOXB1,DRD3,LIF,GFRA2,PITX3,SOX10,SLC6A3,LEP,GSX1,NEUROD2,PROP1,MSX1,WNT1,DRD2,GJA10,GDF11,GHRHR,WNT3A,LMX1A
GO:0009893	positive regulation of metabolic process	biological_process	1.9540195745709036E-11	24	90	540	14467	NFATC2,GPRIN1,PAX3,MYOD1,NODAL,FGF8,SIX3,NPM1,HOXB1,HNF4A,IL3,POU2F3,FOXH1,HOXA13,FOXI1,IL5,LIF,PITX3,SOX10,IL10,TRIM28,RUNX2,GSX1,PROP1
GO:0008283	cell proliferation	biological_process	1.993823350232408E-11	25	90	598	14467	NANOS2,FGF3,ESR2,NF1,PAX3,CHRNB2,NODAL,CDK4,FGF8,NPM1,IL3,EGFR,CSE1L,LIF,IL10,TYR,FOXN1,PLAU,RUNX2,MSX1,DRD2,TGFA,GDF11,GHRHR,WNT3A
GO:0009887	organ morphogenesis	biological_process	1.0260077917472346E-10	27	90	771	14467	CRHR2,FOXD3,HOXB7,FGF3,NF1,PAX3,NTRK2,NODAL,FGF8,SIX3,GDNF,HOXB1,THRA,HOXA13,FOXI1,LIF,SOX10,WNT10B,RUNX2,PROP1,MSX1,WNT1,MESP1,TGFA,GDF11,WNT3A,GNAS
GO:0007420	brain development	biological_process	1.895715373135939E-10	17	90	245	14467	GPRIN1,ESR2,NF1,CHRNB2,FGF8,SIX3,HOXB1,PITX3,SLC6A3,GSX1,PROP1,MSX1,WNT1,DRD2,GHRHR,WNT3A,LMX1A
GO:0009889	regulation of biosynthetic process	biological_process	3.94400348119801E-10	43	90	2204	14467	NANOS2,NFATC2,FOXD3,HOXB7,GPRIN1,ESR2,NF1,PAX3,MYOD1,NODAL,SIX3,NPM1,HOXB1,HNF4A,THRA,POU2F3,DRD3,FOXB1,SSRP1,FOXH1,HOXA13,FOXI1,LIF,GPR44,PITX3,SOX10,IL10,TRIM28,LEP,FOXN1,HTR1B,RUNX2,GSX1,NEUROD2,PROP1,TARDBP,MSX1,INS2,DRD2,MESP1,GHRHR,GNAS,LMX1A
GO:0030900	forebrain development	biological_process	5.654042666313833E-10	14	90	150	14467	GPRIN1,NF1,CHRNB2,FGF8,SIX3,SLC6A3,GSX1,PROP1,MSX1,WNT1,DRD2,GHRHR,WNT3A,LMX1A
GO:0010604	positive regulation of macromolecule metabolic process	biological_process	5.703167855667107E-10	22	90	511	14467	NFATC2,GPRIN1,PAX3,MYOD1,NODAL,FGF8,SIX3,HOXB1,HNF4A,IL3,POU2F3,FOXH1,HOXA13,FOXI1,IL5,LIF,SOX10,IL10,TRIM28,RUNX2,GSX1,PROP1
GO:0010628	positive regulation of gene expression	biological_process	5.79033445729786E-10	20	90	403	14467	NFATC2,GPRIN1,PAX3,MYOD1,NODAL,FGF8,SIX3,HOXB1,HNF4A,IL3,POU2F3,FOXH1,HOXA13,FOXI1,LIF,SOX10,TRIM28,RUNX2,GSX1,PROP1
GO:0009891	positive regulation of biosynthetic process	biological_process	6.094855509722385E-10	21	90	457	14467	NFATC2,GPRIN1,PAX3,MYOD1,NODAL,SIX3,NPM1,HOXB1,HNF4A,POU2F3,FOXH1,HOXA13,FOXI1,LIF,PITX3,SOX10,IL10,TRIM28,RUNX2,GSX1,PROP1
GO:0048869	cellular developmental process	biological_process	8.352896684989495E-10	36	90	1568	14467	NANOS2,FOXD3,HOXB7,FGF3,GPRIN1,ESR2,NF1,PAX3,NTRK2,MYOD1,CHRNB2,NODAL,FGF8,SIX3,GDNF,IL3,EGFR,POU2F3,DRD3,LIF,PITX3,SOX10,TRIM28,LEP,FOXN1,RUNX2,GSX1,NEUROD2,PROP1,WNT1,DRD2,GDF11,GHRHR,WNT3A,GNAS,LMX1A
GO:0031325	positive regulation of cellular metabolic process	biological_process	8.413913422261272E-10	22	90	521	14467	NFATC2,GPRIN1,PAX3,MYOD1,NODAL,SIX3,NPM1,HOXB1,HNF4A,IL3,POU2F3,FOXH1,HOXA13,FOXI1,IL5,LIF,PITX3,SOX10,TRIM28,RUNX2,GSX1,PROP1
GO:0030154	cell differentiation	biological_process	1.1547610965585413E-9	35	90	1495	14467	NANOS2,FOXD3,HOXB7,FGF3,GPRIN1,ESR2,NF1,PAX3,NTRK2,MYOD1,CHRNB2,NODAL,FGF8,SIX3,GDNF,IL3,POU2F3,DRD3,LIF,PITX3,SOX10,TRIM28,LEP,FOXN1,RUNX2,GSX1,NEUROD2,PROP1,WNT1,DRD2,GDF11,GHRHR,WNT3A,GNAS,LMX1A
GO:0031326	regulation of cellular biosynthetic process	biological_process	1.896265474535538E-9	42	90	2200	14467	NANOS2,NFATC2,FOXD3,HOXB7,GPRIN1,ESR2,NF1,PAX3,MYOD1,NODAL,SIX3,NPM1,HOXB1,HNF4A,THRA,POU2F3,DRD3,FOXB1,SSRP1,FOXH1,HOXA13,FOXI1,LIF,GPR44,PITX3,SOX10,TRIM28,LEP,FOXN1,HTR1B,RUNX2,GSX1,NEUROD2,PROP1,TARDBP,MSX1,INS2,DRD2,MESP1,GHRHR,GNAS,LMX1A
GO:0048468	cell development	biological_process	3.0246260639025785E-9	25	90	748	14467	GPRIN1,ESR2,NF1,PAX3,NTRK2,MYOD1,CHRNB2,NODAL,FGF8,GDNF,DRD3,LIF,PITX3,SOX10,TRIM28,LEP,RUNX2,GSX1,NEUROD2,WNT1,DRD2,GDF11,GHRHR,WNT3A,LMX1A
GO:0065007	biological regulation	biological_process	3.155174825620503E-9	74	90	6717	14467	SKP2,CRHR2,NANOS2,NFATC2,OLFR70,FOXD3,HOXB7,SYT1,GPRIN1,ESR2,NF1,PAX3,NTRK2,MYOD1,KCNJ6,CHRNB2,NODAL,CDK4,FGF8,SIX3,GDNF,HTR1A,NPM1,NRAS,HOXB1,HNF4A,CAMK4,THRA,IL3,EGFR,POU2F3,DRD3,FOXB1,SSRP1,FOXH1,GNRHR,OLFR480,HOXA13,FOXI1,IL5,LIF,GPR44,GFRA2,PITX3,SOX10,PPYR1,IL10,WNT10B,TRIM28,SLC6A3,SSTR1,CYP11B2,LEP,MC5R,BRS3,CHRNG,FOXN1,PLAU,HTR1B,RUNX2,GSX1,NEUROD2,PROP1,TARDBP,MSX1,WNT1,INS2,DRD2,MESP1,…
GO:0032501	multicellular organismal process	biological_process	5.2055477156586375E-9	58	90	4218	14467	CRHR2,NANOS2,NFATC2,OLFR70,FOXD3,HOXB7,SYT1,FGF3,GPRIN1,ESR2,NF1,PAX3,NTRK2,MYOD1,CHRNB2,NODAL,FGF8,SIX3,GDNF,HOXB1,CAMK4,THRA,IL3,EGFR,POU2F3,DRD3,FOXH1,OLFR480,HOXA13,FOXI1,LIF,GFRA2,PITX3,SOX10,IL10,WNT10B,TRIM28,SLC6A3,CYP11B2,LEP,FOXN1,MMP14,RUNX2,GSX1,NEUROD2,PROP1,MSX1,WNT1,DRD2,MESP1,GJA10,TGFA,GDF11,GHRHR,WNT3A,GNAS,CFC1,LMX1A
GO:0031328	positive regulation of cellular biosynthetic process	biological_process	5.421759160870059E-9	20	90	455	14467	NFATC2,GPRIN1,PAX3,MYOD1,NODAL,SIX3,NPM1,HOXB1,HNF4A,POU2F3,FOXH1,HOXA13,FOXI1,LIF,PITX3,SOX10,TRIM28,RUNX2,GSX1,PROP1
GO:0045893	positive regulation of transcription, DNA-dependent	biological_process	6.414323141591892E-9	18	90	353	14467	NFATC2,GPRIN1,PAX3,MYOD1,NODAL,SIX3,HOXB1,HNF4A,POU2F3,FOXH1,HOXA13,FOXI1,LIF,SOX10,TRIM28,RUNX2,GSX1,PROP1
GO:0051254	positive regulation of RNA metabolic process	biological_process	6.7254881384292825E-9	18	90	354	14467	NFATC2,GPRIN1,PAX3,MYOD1,NODAL,SIX3,HOXB1,HNF4A,POU2F3,FOXH1,HOXA13,FOXI1,LIF,SOX10,TRIM28,RUNX2,GSX1,PROP1
GO:0050794	regulation of cellular process	biological_process	9.067520914822911E-9	70	90	6122	14467	SKP2,CRHR2,NANOS2,NFATC2,OLFR70,FOXD3,HOXB7,GPRIN1,ESR2,NF1,PAX3,NTRK2,MYOD1,CHRNB2,NODAL,CDK4,FGF8,SIX3,GDNF,HTR1A,NPM1,NRAS,HOXB1,HNF4A,CAMK4,THRA,IL3,EGFR,POU2F3,DRD3,FOXB1,SSRP1,FOXH1,GNRHR,OLFR480,HOXA13,FOXI1,IL5,LIF,GPR44,GFRA2,PITX3,SOX10,PPYR1,IL10,WNT10B,TRIM28,SLC6A3,SSTR1,LEP,MC5R,BRS3,FOXN1,PLAU,HTR1B,RUNX2,GSX1,NEUROD2,PROP1,TARDBP,MSX1,WNT1,INS2,DRD2,MESP1,GDF11,GHRHR,WNT3A,GNAS,LM…
GO:0060255	regulation of macromolecule metabolic process	biological_process	1.0151408430998242E-8	43	90	2420	14467	SKP2,NANOS2,NFATC2,FOXD3,HOXB7,GPRIN1,ESR2,PAX3,MYOD1,NODAL,FGF8,SIX3,NPM1,HOXB1,HNF4A,THRA,IL3,EGFR,POU2F3,DRD3,FOXB1,SSRP1,FOXH1,HOXA13,FOXI1,IL5,LIF,PITX3,SOX10,IL10,TRIM28,FOXN1,RUNX2,GSX1,NEUROD2,PROP1,TARDBP,MSX1,INS2,DRD2,MESP1,GHRHR,LMX1A
GO:0019219	regulation of nucleobase, nucleoside, nucleotide and nucleic acid metabolic process	biological_process	1.099642967136782E-8	40	90	2107	14467	NFATC2,FOXD3,HOXB7,GPRIN1,ESR2,NF1,PAX3,MYOD1,NODAL,SIX3,NPM1,HOXB1,HNF4A,THRA,POU2F3,DRD3,FOXB1,SSRP1,FOXH1,HOXA13,FOXI1,LIF,GPR44,PITX3,SOX10,TRIM28,FOXN1,HTR1B,RUNX2,GSX1,NEUROD2,PROP1,TARDBP,MSX1,INS2,DRD2,MESP1,GHRHR,GNAS,LMX1A
GO:0042127	regulation of cell proliferation	biological_process	1.4520563915803414E-8	19	90	424	14467	NANOS2,ESR2,NF1,PAX3,CHRNB2,NODAL,CDK4,FGF8,NPM1,IL3,EGFR,LIF,IL10,PLAU,RUNX2,MSX1,DRD2,GDF11,GHRHR
GO:0021536	diencephalon development	biological_process	1.570250034750093E-8	8	90	31	14467	CHRNB2,SIX3,SLC6A3,GSX1,PROP1,WNT1,DRD2,GHRHR
GO:0010557	positive regulation of macromolecule biosynthetic process	biological_process	2.3567405978286405E-8	19	90	436	14467	NFATC2,GPRIN1,PAX3,MYOD1,NODAL,SIX3,HOXB1,HNF4A,POU2F3,FOXH1,HOXA13,FOXI1,LIF,SOX10,IL10,TRIM28,RUNX2,GSX1,PROP1
GO:0010468	regulation of gene expression	biological_process	2.3998666078109423E-8	40	90	2159	14467	SKP2,NANOS2,NFATC2,FOXD3,HOXB7,GPRIN1,ESR2,PAX3,MYOD1,NODAL,FGF8,SIX3,NPM1,HOXB1,HNF4A,THRA,IL3,POU2F3,DRD3,FOXB1,SSRP1,FOXH1,HOXA13,FOXI1,LIF,PITX3,SOX10,IL10,TRIM28,FOXN1,RUNX2,GSX1,NEUROD2,PROP1,TARDBP,MSX1,INS2,DRD2,MESP1,LMX1A
GO:0048519	negative regulation of biological process	biological_process	2.412835808032211E-8	29	90	1131	14467	SKP2,CRHR2,FOXD3,GPRIN1,ESR2,NF1,PAX3,NODAL,FGF8,SIX3,GDNF,NPM1,THRA,IL3,DRD3,FOXH1,LIF,IL10,TRIM28,SLC6A3,LEP,HTR1B,RUNX2,PROP1,MSX1,INS2,DRD2,GDF11,LMX1A
GO:0045941	positive regulation of transcription	biological_process	4.1562771606337963E-8	18	90	395	14467	NFATC2,GPRIN1,PAX3,MYOD1,NODAL,SIX3,HOXB1,HNF4A,POU2F3,FOXH1,HOXA13,FOXI1,LIF,SOX10,TRIM28,RUNX2,GSX1,PROP1
GO:0007267	cell-cell signaling	biological_process	4.4373328984117555E-8	17	90	344	14467	SYT1,FGF3,GPRIN1,NF1,NTRK2,CHRNB2,FGF8,SIX3,GDNF,CAMK4,LIF,WNT10B,LEP,WNT1,DRD2,GHRHR,WNT3A
GO:0006357	regulation of transcription from RNA polymerase II promoter	biological_process	7.977631661391259E-8	20	90	528	14467	NFATC2,FOXD3,GPRIN1,PAX3,MYOD1,NODAL,SIX3,HOXB1,HNF4A,POU2F3,FOXH1,HOXA13,LIF,SOX10,TRIM28,RUNX2,GSX1,PROP1,MSX1,INS2
GO:0050789	regulation of biological process	biological_process	8.700039365639185E-8	70	90	6376	14467	SKP2,CRHR2,NANOS2,NFATC2,OLFR70,FOXD3,HOXB7,GPRIN1,ESR2,NF1,PAX3,NTRK2,MYOD1,CHRNB2,NODAL,CDK4,FGF8,SIX3,GDNF,HTR1A,NPM1,NRAS,HOXB1,HNF4A,CAMK4,THRA,IL3,EGFR,POU2F3,DRD3,FOXB1,SSRP1,FOXH1,GNRHR,OLFR480,HOXA13,FOXI1,IL5,LIF,GPR44,GFRA2,PITX3,SOX10,PPYR1,IL10,WNT10B,TRIM28,SLC6A3,SSTR1,LEP,MC5R,BRS3,FOXN1,PLAU,HTR1B,RUNX2,GSX1,NEUROD2,PROP1,TARDBP,MSX1,WNT1,INS2,DRD2,MESP1,GDF11,GHRHR,WNT3A,GNAS,LM…
GO:0045935	positive regulation of nucleobase, nucleoside, nucleotide and nucleic acid metabolic process	biological_process	8.996671418134025E-8	18	90	414	14467	NFATC2,GPRIN1,PAX3,MYOD1,NODAL,SIX3,HOXB1,HNF4A,POU2F3,FOXH1,HOXA13,FOXI1,LIF,SOX10,TRIM28,RUNX2,GSX1,PROP1
GO:0045944	positive regulation of transcription from RNA polymerase II promoter	biological_process	1.380497439550749E-7	16	90	318	14467	NFATC2,GPRIN1,PAX3,MYOD1,NODAL,SIX3,HOXB1,HNF4A,POU2F3,FOXH1,HOXA13,LIF,SOX10,RUNX2,GSX1,PROP1
GO:0022008	neurogenesis	biological_process	1.5210172035761526E-7	19	90	486	14467	GPRIN1,ESR2,NF1,PAX3,NTRK2,CHRNB2,FGF8,GDNF,DRD3,LIF,PITX3,SOX10,LEP,GSX1,NEUROD2,WNT1,DRD2,WNT3A,LMX1A
GO:0006366	transcription from RNA polymerase II promoter	biological_process	2.3423566439060758E-7	20	90	561	14467	NFATC2,FOXD3,GPRIN1,PAX3,MYOD1,NODAL,SIX3,HOXB1,HNF4A,POU2F3,FOXH1,HOXA13,LIF,SOX10,TRIM28,RUNX2,GSX1,PROP1,MSX1,INS2
GO:0050793	regulation of developmental process	biological_process	3.7098040781486253E-7	24	90	858	14467	SKP2,CRHR2,GPRIN1,NF1,MYOD1,CHRNB2,NODAL,FGF8,GDNF,IL3,DRD3,HOXA13,LIF,IL10,LEP,RUNX2,PROP1,MSX1,INS2,DRD2,GDF11,WNT3A,GNAS,LMX1A
GO:0048699	generation of neurons	biological_process	4.32964218082564E-7	18	90	456	14467	GPRIN1,ESR2,NF1,PAX3,NTRK2,CHRNB2,FGF8,GDNF,DRD3,LIF,PITX3,LEP,GSX1,NEUROD2,WNT1,DRD2,WNT3A,LMX1A
GO:0048523	negative regulation of cellular process	biological_process	4.834804719156399E-7	26	90	1027	14467	SKP2,FOXD3,GPRIN1,ESR2,NF1,PAX3,NODAL,FGF8,SIX3,GDNF,NPM1,THRA,IL3,DRD3,FOXH1,LIF,IL10,TRIM28,HTR1B,RUNX2,PROP1,MSX1,INS2,DRD2,GDF11,LMX1A
GO:0003002	regionalization	biological_process	5.822448641803248E-7	13	90	206	14467	HOXB7,FGF3,NODAL,FGF8,SIX3,GDNF,HOXB1,FOXH1,PROP1,WNT1,GDF11,WNT3A,CFC1
GO:0010467	gene expression	biological_process	5.963769146039691E-7	44	90	2850	14467	SKP2,NANOS2,NFATC2,FOXD3,HOXB7,GPRIN1,ESR2,RBMXRT,PAX3,SF3A3,MYOD1,NODAL,FGF8,SIX3,NPM1,HOXB1,HNF4A,THRA,IL3,POU2F3,DRD3,FOXB1,SSRP1,FOXH1,HOXA13,FOXI1,LIF,PITX3,SOX10,IL10,TRIM28,FOXN1,MMP14,SYNCRIP,RUNX2,GSX1,NEUROD2,PROP1,TARDBP,MSX1,INS2,DRD2,MESP1,LMX1A
GO:0045165	cell fate commitment	biological_process	1.3927126637291053E-6	11	90	140	14467	FGF3,PAX3,MYOD1,NODAL,FGF8,SIX3,GDNF,RUNX2,GSX1,WNT1,WNT3A
GO:0021984	adenohypophysis development	biological_process	1.4096245446362364E-6	5	90	9	14467	SLC6A3,GSX1,PROP1,DRD2,GHRHR
GO:0048732	gland development	biological_process	1.5296877044916393E-6	10	90	107	14467	NF1,FGF8,EGFR,HOXA13,SLC6A3,GSX1,PROP1,DRD2,GHRHR,WNT3A
GO:0009058	biosynthetic process	biological_process	7.237343729344435E-6	46	90	3324	14467	NANOS2,NFATC2,FOXD3,HOXB7,GPRIN1,ESR2,NF1,PAX3,MYOD1,NODAL,SIX3,NPM1,HOXB1,HNF4A,THRA,POU2F3,DRD3,FOXB1,SSRP1,FOXH1,HOXA13,FOXI1,LIF,GPR44,PITX3,SOX10,IL10,TRIM28,SLC6A3,CYP11B2,TYR,LEP,FOXN1,HTR1B,RUNX2,GSX1,NEUROD2,PROP1,TARDBP,MSX1,INS2,DRD2,MESP1,GHRHR,GNAS,LMX1A
GO:0007389	pattern specification process	biological_process	1.7071534987406344E-5	13	90	272	14467	HOXB7,FGF3,NODAL,FGF8,SIX3,GDNF,HOXB1,FOXH1,PROP1,WNT1,GDF11,WNT3A,CFC1
GO:0045595	regulation of cell differentiation	biological_process	1.7434168841699312E-5	14	90	326	14467	GPRIN1,NF1,CHRNB2,NODAL,IL3,DRD3,LIF,LEP,RUNX2,DRD2,GDF11,WNT3A,GNAS,LMX1A
GO:0006139	nucleobase, nucleoside, nucleotide and nucleic acid metabolic process	biological_process	1.754741043825439E-5	43	90	3037	14467	NFATC2,FOXD3,HOXB7,GPRIN1,ESR2,RBMXRT,NF1,PAX3,SF3A3,MYOD1,NODAL,SIX3,NPM1,HOXB1,HNF4A,THRA,POU2F3,DRD3,FOXB1,SSRP1,FOXH1,HOXA13,FOXI1,LIF,GPR44,PITX3,SOX10,TRIM28,FOXN1,SYNCRIP,HTR1B,RUNX2,GSX1,NEUROD2,PROP1,TARDBP,MSX1,INS2,DRD2,MESP1,GHRHR,GNAS,LMX1A
GO:0008284	positive regulation of cell proliferation	biological_process	1.833036657564417E-5	12	90	224	14467	NF1,PAX3,CHRNB2,NODAL,FGF8,NPM1,IL3,EGFR,LIF,RUNX2,DRD2,GHRHR
GO:0051252	regulation of RNA metabolic process	biological_process	3.105555286206448E-5	33	90	1943	14467	NFATC2,FOXD3,HOXB7,GPRIN1,ESR2,PAX3,MYOD1,NODAL,SIX3,NPM1,HOXB1,HNF4A,THRA,POU2F3,FOXB1,SSRP1,FOXH1,HOXA13,FOXI1,LIF,PITX3,SOX10,TRIM28,FOXN1,RUNX2,GSX1,NEUROD2,PROP1,TARDBP,MSX1,INS2,MESP1,LMX1A
GO:0044249	cellular biosynthetic process	biological_process	4.7647714257094604E-5	44	90	3262	14467	NANOS2,NFATC2,FOXD3,HOXB7,GPRIN1,ESR2,NF1,PAX3,MYOD1,NODAL,SIX3,NPM1,HOXB1,HNF4A,THRA,POU2F3,DRD3,FOXB1,SSRP1,FOXH1,HOXA13,FOXI1,LIF,GPR44,PITX3,SOX10,TRIM28,SLC6A3,CYP11B2,LEP,FOXN1,HTR1B,RUNX2,GSX1,NEUROD2,PROP1,TARDBP,MSX1,INS2,DRD2,MESP1,GHRHR,GNAS,LMX1A
GO:0030817	regulation of cAMP biosynthetic process	biological_process	5.445326626532062E-5	7	90	54	14467	NF1,DRD3,GPR44,HTR1B,DRD2,GHRHR,GNAS
GO:0030814	regulation of cAMP metabolic process	biological_process	7.059406720562233E-5	7	90	56	14467	NF1,DRD3,GPR44,HTR1B,DRD2,GHRHR,GNAS
GO:0010556	regulation of macromolecule biosynthetic process	biological_process	7.887846422343228E-5	34	90	2127	14467	NANOS2,NFATC2,FOXD3,HOXB7,GPRIN1,ESR2,PAX3,MYOD1,NODAL,SIX3,HOXB1,HNF4A,THRA,POU2F3,FOXB1,SSRP1,FOXH1,HOXA13,FOXI1,LIF,PITX3,SOX10,IL10,TRIM28,FOXN1,RUNX2,GSX1,NEUROD2,PROP1,TARDBP,MSX1,INS2,MESP1,LMX1A
GO:0051239	regulation of multicellular organismal process	biological_process	7.933617252721379E-5	18	90	636	14467	CRHR2,GPRIN1,NF1,MYOD1,CHRNB2,NODAL,THRA,IL3,DRD3,LIF,IL10,SLC6A3,LEP,RUNX2,DRD2,GHRHR,GNAS,LMX1A
GO:0030808	regulation of nucleotide biosynthetic process	biological_process	9.060704042488845E-5	7	90	58	14467	NF1,DRD3,GPR44,HTR1B,DRD2,GHRHR,GNAS
GO:0030802	regulation of cyclic nucleotide biosynthetic process	biological_process	9.060704042488845E-5	7	90	58	14467	NF1,DRD3,GPR44,HTR1B,DRD2,GHRHR,GNAS
GO:0016070	RNA metabolic process	biological_process	9.163137427773839E-5	36	90	2364	14467	NFATC2,FOXD3,HOXB7,GPRIN1,ESR2,RBMXRT,PAX3,SF3A3,MYOD1,NODAL,SIX3,NPM1,HOXB1,HNF4A,THRA,POU2F3,FOXB1,SSRP1,FOXH1,HOXA13,FOXI1,LIF,PITX3,SOX10,TRIM28,FOXN1,SYNCRIP,RUNX2,GSX1,NEUROD2,PROP1,TARDBP,MSX1,INS2,MESP1,LMX1A
GO:0006355	regulation of transcription, DNA-dependent	biological_process	9.872305949495624E-5	32	90	1929	14467	NFATC2,FOXD3,HOXB7,GPRIN1,ESR2,PAX3,MYOD1,NODAL,SIX3,HOXB1,HNF4A,THRA,POU2F3,FOXB1,SSRP1,FOXH1,HOXA13,FOXI1,LIF,PITX3,SOX10,TRIM28,FOXN1,RUNX2,GSX1,NEUROD2,PROP1,TARDBP,MSX1,INS2,MESP1,LMX1A
GO:0006171	cAMP biosynthetic process	biological_process	1.022883622860264E-4	7	90	59	14467	NF1,DRD3,GPR44,HTR1B,DRD2,GHRHR,GNAS
GO:0051093	negative regulation of developmental process	biological_process	1.0752377226795737E-4	14	90	377	14467	SKP2,CRHR2,GPRIN1,NF1,NODAL,FGF8,GDNF,IL3,DRD3,LIF,PROP1,MSX1,GDF11,LMX1A
GO:0006351	transcription, DNA-dependent	biological_process	1.1860467301531253E-4	32	90	1944	14467	NFATC2,FOXD3,HOXB7,GPRIN1,ESR2,PAX3,MYOD1,NODAL,SIX3,HOXB1,HNF4A,THRA,POU2F3,FOXB1,SSRP1,FOXH1,HOXA13,FOXI1,LIF,PITX3,SOX10,TRIM28,FOXN1,RUNX2,GSX1,NEUROD2,PROP1,TARDBP,MSX1,INS2,MESP1,LMX1A
GO:0032774	RNA biosynthetic process	biological_process	1.245096957573729E-4	32	90	1948	14467	NFATC2,FOXD3,HOXB7,GPRIN1,ESR2,PAX3,MYOD1,NODAL,SIX3,HOXB1,HNF4A,THRA,POU2F3,FOXB1,SSRP1,FOXH1,HOXA13,FOXI1,LIF,PITX3,SOX10,TRIM28,FOXN1,RUNX2,GSX1,NEUROD2,PROP1,TARDBP,MSX1,INS2,MESP1,LMX1A
GO:0030799	regulation of cyclic nucleotide metabolic process	biological_process	1.2949978867466902E-4	7	90	61	14467	NF1,DRD3,GPR44,HTR1B,DRD2,GHRHR,GNAS
GO:0006140	regulation of nucleotide metabolic process	biological_process	1.4524922580034502E-4	7	90	62	14467	NF1,DRD3,GPR44,HTR1B,DRD2,GHRHR,GNAS
GO:0021537	telencephalon development	biological_process	1.625856332818336E-4	7	90	63	14467	GPRIN1,NF1,FGF8,SIX3,DRD2,WNT3A,LMX1A
GO:0046058	cAMP metabolic process	biological_process	1.8163651287180573E-4	7	90	64	14467	NF1,DRD3,GPR44,HTR1B,DRD2,GHRHR,GNAS
GO:0048598	embryonic morphogenesis	biological_process	2.264402551579924E-4	13	90	339	14467	HOXB7,PAX3,NODAL,FGF8,HOXB1,HOXA13,FOXI1,MSX1,WNT1,MESP1,WNT3A,GNAS,CFC1
GO:0045449	regulation of transcription	biological_process	2.567468426834106E-4	32	90	2009	14467	NFATC2,FOXD3,HOXB7,GPRIN1,ESR2,PAX3,MYOD1,NODAL,SIX3,HOXB1,HNF4A,THRA,POU2F3,FOXB1,SSRP1,FOXH1,HOXA13,FOXI1,LIF,PITX3,SOX10,TRIM28,FOXN1,RUNX2,GSX1,NEUROD2,PROP1,TARDBP,MSX1,INS2,MESP1,LMX1A
GO:0030182	neuron differentiation	biological_process	3.101905090638545E-4	14	90	411	14467	GPRIN1,PAX3,NTRK2,CHRNB2,GDNF,LIF,PITX3,LEP,GSX1,NEUROD2,WNT1,DRD2,WNT3A,LMX1A
GO:0007167	enzyme linked receptor protein signaling pathway	biological_process	3.49046994160719E-4	12	90	293	14467	NTRK2,NODAL,FGF8,GDNF,EGFR,FOXH1,HOXA13,GFRA2,RUNX2,MSX1,INS2,GHRHR
GO:0021983	pituitary gland development	biological_process	3.514616931365548E-4	5	90	23	14467	SLC6A3,GSX1,PROP1,DRD2,GHRHR
GO:0009790	embryonic development	biological_process	3.5270461095048835E-4	17	90	626	14467	FOXD3,HOXB7,NF1,PAX3,NODAL,FGF8,HOXB1,FOXH1,HOXA13,FOXI1,SOX10,MSX1,WNT1,MESP1,WNT3A,GNAS,CFC1
GO:0009952	anterior/posterior pattern formation	biological_process	3.8629223741334234E-4	9	90	145	14467	HOXB7,NODAL,SIX3,HOXB1,FOXH1,WNT1,GDF11,WNT3A,CFC1
GO:0009190	cyclic nucleotide biosynthetic process	biological_process	4.137369781368965E-4	7	90	72	14467	NF1,DRD3,GPR44,HTR1B,DRD2,GHRHR,GNAS
GO:0006350	transcription	biological_process	4.963786888590435E-4	32	90	2067	14467	NFATC2,FOXD3,HOXB7,GPRIN1,ESR2,PAX3,MYOD1,NODAL,SIX3,HOXB1,HNF4A,THRA,POU2F3,FOXB1,SSRP1,FOXH1,HOXA13,FOXI1,LIF,PITX3,SOX10,TRIM28,FOXN1,RUNX2,GSX1,NEUROD2,PROP1,TARDBP,MSX1,INS2,MESP1,LMX1A
GO:0043279	response to alkaloid	biological_process	5.495250608666283E-4	5	90	25	14467	GPRIN1,CHRNB2,DRD3,SLC6A3,DRD2
GO:0007631	feeding behavior	biological_process	5.86897993839903E-4	6	90	47	14467	GPRIN1,NTRK2,CHRNB2,CYP11B2,LEP,DRD2
GO:0045761	regulation of adenylate cyclase activity	biological_process	7.567546928933267E-4	6	90	49	14467	NF1,DRD3,GPR44,DRD2,GHRHR,GNAS
GO:0008542	visual learning	biological_process	8.268471177110368E-4	5	90	27	14467	GPRIN1,NF1,CHRNB2,DRD3,DRD2
GO:0045934	negative regulation of nucleobase, nucleoside, nucleotide and nucleic acid metabolic process	biological_process	8.371038551681147E-4	12	90	318	14467	FOXD3,PAX3,NODAL,SIX3,NPM1,THRA,FOXH1,TRIM28,HTR1B,PROP1,MSX1,INS2
GO:0009892	negative regulation of metabolic process	biological_process	8.779667664776437E-4	14	90	448	14467	SKP2,FOXD3,PAX3,NODAL,SIX3,NPM1,THRA,IL3,FOXH1,TRIM28,HTR1B,PROP1,MSX1,INS2
GO:0042220	response to cocaine	biological_process	9.142560553645094E-4	4	90	12	14467	CHRNB2,DRD3,SLC6A3,DRD2
GO:0014073	response to tropane	biological_process	9.142560553645094E-4	4	90	12	14467	CHRNB2,DRD3,SLC6A3,DRD2
GO:0051339	regulation of lyase activity	biological_process	9.649470128415753E-4	6	90	51	14467	NF1,DRD3,GPR44,DRD2,GHRHR,GNAS
GO:0031279	regulation of cyclase activity	biological_process	9.649470128415753E-4	6	90	51	14467	NF1,DRD3,GPR44,DRD2,GHRHR,GNAS
GO:0007154	cell communication	biological_process	9.975951768172065E-4	45	90	3737	14467	CRHR2,OLFR70,SYT1,FGF3,GPRIN1,NF1,NTRK2,CHRNB2,NODAL,CDK4,FGF8,SIX3,GDNF,HTR1A,NPM1,NRAS,CAMK4,IL3,EGFR,DRD3,FOXH1,GNRHR,OLFR480,HOXA13,LIF,GPR44,GFRA2,PPYR1,WNT10B,SSTR1,LEP,MC5R,BRS3,HTR1B,RUNX2,PROP1,MSX1,WNT1,INS2,DRD2,MESP1,GJA10,GHRHR,WNT3A,GNAS
GO:0014070	response to organic cyclic substance	biological_process	0.0010016753202410167	5	90	28	14467	GPRIN1,CHRNB2,DRD3,SLC6A3,DRD2
GO:0007632	visual behavior	biological_process	0.0010016753202410167	5	90	28	14467	GPRIN1,NF1,CHRNB2,DRD3,DRD2
GO:0009888	tissue development	biological_process	0.0010173791712923413	16	90	598	14467	NF1,PAX3,MYOD1,NODAL,FGF8,GDNF,THRA,POU2F3,FOXH1,LIF,TRIM28,RUNX2,MESP1,WNT3A,GNAS,CFC1
GO:0009187	cyclic nucleotide metabolic process	biological_process	0.0011976403782522692	7	90	84	14467	NF1,DRD3,GPR44,HTR1B,DRD2,GHRHR,GNAS
GO:0015872	dopamine transport	biological_process	0.0013143172296944006	4	90	13	14467	CHRNB2,DRD3,SLC6A3,DRD2
GO:0007612	learning	biological_process	0.001363296583601914	6	90	54	14467	GPRIN1,NF1,CHRNB2,DRD3,NEUROD2,DRD2
GO:0048646	anatomical structure formation involved in morphogenesis	biological_process	0.0014509541261288504	12	90	335	14467	CRHR2,FOXD3,FGF3,NF1,PAX3,NODAL,FGF8,GDNF,HOXB1,MESP1,TGFA,WNT3A
GO:0044238	primary metabolic process	biological_process	0.001732361220371563	61	90	6174	14467	SKP2,NANOS2,NFATC2,FOXD3,HOXB7,GPRIN1,ESR2,RBMXRT,NF1,PAX3,SF3A3,UBA2,NTRK2,MYOD1,KCNJ6,CHRNB2,NODAL,CDK4,SIX3,NPM1,HOXB1,HNF4A,CAMK4,THRA,IL3,EGFR,POU2F3,DRD3,FOXB1,SSRP1,FOXH1,CCT5,HOXA13,FOXI1,IL5,LIF,GPR44,PITX3,SOX10,TRIM28,SLC6A3,CYP11B2,TYR,LEP,FOXN1,MMP14,SYNCRIP,PLAU,HTR1B,RUNX2,GSX1,NEUROD2,PROP1,TARDBP,MSX1,INS2,DRD2,MESP1,GHRHR,GNAS,LMX1A
GO:0007166	cell surface receptor linked signal transduction	biological_process	0.0021125659208786926	34	90	2436	14467	CRHR2,OLFR70,GPRIN1,NTRK2,NODAL,FGF8,SIX3,GDNF,HTR1A,IL3,EGFR,DRD3,FOXH1,GNRHR,OLFR480,HOXA13,GPR44,GFRA2,PPYR1,WNT10B,SSTR1,MC5R,BRS3,HTR1B,RUNX2,PROP1,MSX1,WNT1,INS2,DRD2,MESP1,GHRHR,WNT3A,GNAS
GO:0051046	regulation of secretion	biological_process	0.0025738687023493735	7	90	94	14467	NF1,CHRNB2,DRD3,LIF,LEP,DRD2,GHRHR
GO:0007270	nerve-nerve synaptic transmission	biological_process	0.002753845522418108	5	90	34	14467	GPRIN1,NF1,CHRNB2,CAMK4,DRD2
GO:0031324	negative regulation of cellular metabolic process	biological_process	0.0029136647752455273	13	90	425	14467	FOXD3,PAX3,NODAL,SIX3,NPM1,THRA,IL3,FOXH1,TRIM28,HTR1B,PROP1,MSX1,INS2
GO:0035270	endocrine system development	biological_process	0.0031182367232765245	6	90	62	14467	NF1,SLC6A3,GSX1,PROP1,DRD2,GHRHR
GO:0048666	neuron development	biological_process	0.003376407762611118	11	90	300	14467	GPRIN1,NTRK2,CHRNB2,GDNF,LIF,PITX3,LEP,NEUROD2,DRD2,WNT3A,LMX1A
GO:0051937	catecholamine transport	biological_process	0.004292399694265198	4	90	17	14467	CHRNB2,DRD3,SLC6A3,DRD2
GO:0043009	chordate embryonic development	biological_process	0.004438856771013698	12	90	373	14467	FOXD3,HOXB7,NF1,PAX3,NODAL,FGF8,HOXB1,SOX10,MSX1,WNT1,WNT3A,GNAS
GO:0009792	embryonic development ending in birth or egg hatching	biological_process	0.004820239299072645	12	90	376	14467	FOXD3,HOXB7,NF1,PAX3,NODAL,FGF8,HOXB1,SOX10,MSX1,WNT1,WNT3A,GNAS
GO:0007610	behavior	biological_process	0.004953643569397029	12	90	377	14467	GPRIN1,NF1,NTRK2,CHRNB2,DRD3,GPR44,PITX3,SLC6A3,CYP11B2,LEP,NEUROD2,DRD2
GO:0044237	cellular metabolic process	biological_process	0.005045764007297554	61	90	6341	14467	SKP2,NANOS2,NFATC2,FOXD3,HOXB7,GPRIN1,ESR2,RBMXRT,NF1,PAX3,SF3A3,UBA2,NTRK2,MYOD1,KCNJ6,CHRNB2,NODAL,CDK4,SIX3,NPM1,HOXB1,HNF4A,CAMK4,THRA,IL3,EGFR,POU2F3,DRD3,FOXB1,SSRP1,FOXH1,CCT5,HOXA13,FOXI1,IL5,LIF,GPR44,PITX3,SOX10,TRIM28,SLC6A3,CYP11B2,TYR,LEP,FOXN1,MMP14,SYNCRIP,PLAU,HTR1B,RUNX2,GSX1,NEUROD2,PROP1,TARDBP,MSX1,INS2,DRD2,MESP1,GHRHR,GNAS,LMX1A
GO:0010629	negative regulation of gene expression	biological_process	0.00508087207882886	11	90	313	14467	SKP2,FOXD3,PAX3,NODAL,SIX3,THRA,FOXH1,TRIM28,PROP1,MSX1,INS2
GO:0009987	cellular process	biological_process	0.005129597639632577	86	90	11293	14467	SKP2,CRHR2,NANOS2,NFATC2,OLFR70,FOXD3,HOXB7,SYT1,FGF3,GPRIN1,ESR2,RBMXRT,NF1,PAX3,SF3A3,UBA2,NTRK2,MYOD1,KCNJ6,CHRNB2,NODAL,CDK4,FGF8,SIX3,GDNF,HTR1A,NPM1,NRAS,HOXB1,HNF4A,CAMK4,THRA,IL3,EGFR,POU2F3,DRD3,FOXB1,SSRP1,FOXH1,GNRHR,CSE1L,OLFR480,CCT5,HOXA13,FOXI1,IL5,LIF,GPR44,GFRA2,PITX3,SOX10,PPYR1,IL10,WNT10B,TRIM28,SLC6A3,SSTR1,CYP11B2,TYR,LEP,MC5R,BRS3,CHRNG,FOXN1,MMP14,SYNCRIP,PLAU,HTR1B,RUNX2,…
GO:0008306	associative learning	biological_process	0.005492595716883157	4	90	18	14467	GPRIN1,CHRNB2,NEUROD2,DRD2
GO:0010926	anatomical structure formation	biological_process	0.005784153095773822	17	90	767	14467	CRHR2,FOXD3,FGF3,GPRIN1,NF1,PAX3,CHRNB2,NODAL,FGF8,GDNF,NPM1,HOXB1,CSE1L,MESP1,GJA10,TGFA,WNT3A
GO:0014072	response to isoquinoline alkaloid	biological_process	0.0062940612324934924	3	90	6	14467	GPRIN1,DRD3,DRD2
GO:0048853	forebrain morphogenesis	biological_process	0.0062940612324934924	3	90	6	14467	NF1,FGF8,PROP1
GO:0043278	response to morphine	biological_process	0.0062940612324934924	3	90	6	14467	GPRIN1,DRD3,DRD2
GO:0007165	signal transduction	biological_process	0.007214789203379766	41	90	3456	14467	CRHR2,OLFR70,GPRIN1,NF1,NTRK2,NODAL,CDK4,FGF8,SIX3,GDNF,HTR1A,NPM1,NRAS,CAMK4,IL3,EGFR,DRD3,FOXH1,GNRHR,OLFR480,HOXA13,LIF,GPR44,GFRA2,PPYR1,WNT10B,SSTR1,LEP,MC5R,BRS3,HTR1B,RUNX2,PROP1,MSX1,WNT1,INS2,DRD2,MESP1,GHRHR,WNT3A,GNAS
GO:0003001	generation of a signal involved in cell-cell signaling	biological_process	0.008322053198010831	7	90	112	14467	SYT1,NF1,NTRK2,LIF,LEP,DRD2,GHRHR
GO:0015844	monoamine transport	biological_process	0.008614238869395842	4	90	20	14467	CHRNB2,DRD3,SLC6A3,DRD2
GO:0045639	positive regulation of myeloid cell differentiation	biological_process	0.008614238869395842	4	90	20	14467	IL3,LIF,LEP,GNAS
GO:0031128	developmental induction	biological_process	0.008614238869395842	4	90	20	14467	FGF3,FGF8,SIX3,GDNF
GO:0045168	cell-cell signaling involved in cell fate specification	biological_process	0.008614238869395842	4	90	20	14467	FGF3,FGF8,SIX3,GDNF
GO:0010646	regulation of cell communication	biological_process	0.00966566372331344	14	90	550	14467	GPRIN1,NF1,CHRNB2,SIX3,NPM1,IL3,DRD3,HOXA13,LIF,GPR44,LEP,RUNX2,DRD2,GHRHR
GO:0031327	negative regulation of cellular biosynthetic process	biological_process	0.010273054856554276	11	90	337	14467	FOXD3,PAX3,NODAL,SIX3,THRA,FOXH1,TRIM28,HTR1B,PROP1,MSX1,INS2
GO:0060134	prepulse inhibition	biological_process	0.010964954917134	3	90	7	14467	GPRIN1,SLC6A3,DRD2
GO:0009890	negative regulation of biosynthetic process	biological_process	0.011170792954520213	11	90	340	14467	FOXD3,PAX3,NODAL,SIX3,THRA,FOXH1,TRIM28,HTR1B,PROP1,MSX1,INS2
GO:0045637	regulation of myeloid cell differentiation	biological_process	0.011457559762405613	5	90	45	14467	NF1,IL3,LIF,LEP,GNAS
GO:0043170	macromolecule metabolic process	biological_process	0.012591396222715726	53	90	5234	14467	SKP2,NANOS2,NFATC2,FOXD3,HOXB7,GPRIN1,ESR2,RBMXRT,PAX3,SF3A3,UBA2,NTRK2,MYOD1,NODAL,CDK4,FGF8,SIX3,NPM1,HOXB1,HNF4A,CAMK4,THRA,IL3,EGFR,POU2F3,DRD3,FOXB1,SSRP1,FOXH1,CCT5,HOXA13,FOXI1,IL5,LIF,PITX3,SOX10,IL10,TRIM28,FOXN1,MMP14,SYNCRIP,PLAU,RUNX2,GSX1,NEUROD2,PROP1,TARDBP,MSX1,INS2,DRD2,MESP1,GHRHR,LMX1A
GO:0007188	G-protein signaling, coupled to cAMP nucleotide second messenger	biological_process	0.012792075353268791	5	90	46	14467	DRD3,GPR44,DRD2,GHRHR,GNAS
GO:0021543	pallium development	biological_process	0.012792075353268791	5	90	46	14467	GPRIN1,NF1,FGF8,WNT3A,LMX1A
GO:0007611	learning or memory	biological_process	0.0129557415637704	6	90	79	14467	GPRIN1,NF1,CHRNB2,DRD3,NEUROD2,DRD2
GO:0050896	response to stimulus	biological_process	0.013089107480487075	30	90	2160	14467	NANOS2,GPRIN1,NF1,NTRK2,MYOD1,CHRNB2,NPM1,IL3,POU2F3,DRD3,SSRP1,OLFR480,IL5,LIF,GPR44,PITX3,IL10,SLC6A3,CYP11B2,LEP,IFNA11,PLAU,HTR1B,NEUROD2,MSX1,INS2,DRD2,GJA10,GHRHR,GNAS
GO:0034961	cellular biopolymer biosynthetic process	biological_process	0.01487583542367466	33	90	2531	14467	NANOS2,NFATC2,FOXD3,HOXB7,GPRIN1,ESR2,PAX3,MYOD1,NODAL,SIX3,HOXB1,HNF4A,THRA,POU2F3,FOXB1,SSRP1,FOXH1,HOXA13,FOXI1,LIF,PITX3,SOX10,TRIM28,FOXN1,RUNX2,GSX1,NEUROD2,PROP1,TARDBP,MSX1,INS2,MESP1,LMX1A
GO:0043284	biopolymer biosynthetic process	biological_process	0.015003994787674654	33	90	2532	14467	NANOS2,NFATC2,FOXD3,HOXB7,GPRIN1,ESR2,PAX3,MYOD1,NODAL,SIX3,HOXB1,HNF4A,THRA,POU2F3,FOXB1,SSRP1,FOXH1,HOXA13,FOXI1,LIF,PITX3,SOX10,TRIM28,FOXN1,RUNX2,GSX1,NEUROD2,PROP1,TARDBP,MSX1,INS2,MESP1,LMX1A
GO:0014059	regulation of dopamine secretion	biological_process	0.017464862033515643	3	90	8	14467	CHRNB2,DRD3,DRD2
GO:0014046	dopamine secretion	biological_process	0.017464862033515643	3	90	8	14467	CHRNB2,DRD3,DRD2
GO:0007187	G-protein signaling, coupled to cyclic nucleotide second messenger	biological_process	0.01753604325233997	5	90	49	14467	DRD3,GPR44,DRD2,GHRHR,GNAS
GO:0010605	negative regulation of macromolecule metabolic process	biological_process	0.018350095233442082	12	90	429	14467	SKP2,FOXD3,PAX3,NODAL,SIX3,NPM1,THRA,FOXH1,TRIM28,PROP1,MSX1,INS2
GO:0032504	multicellular organism reproduction	biological_process	0.018480662714929864	6	90	84	14467	NANOS2,GPRIN1,NODAL,LIF,SLC6A3,GHRHR
GO:0048609	reproductive process in a multicellular organism	biological_process	0.018480662714929864	6	90	84	14467	NANOS2,GPRIN1,NODAL,LIF,SLC6A3,GHRHR
GO:0016481	negative regulation of transcription	biological_process	0.021018405730691313	10	90	297	14467	FOXD3,PAX3,NODAL,SIX3,THRA,FOXH1,TRIM28,PROP1,MSX1,INS2
GO:0009416	response to light stimulus	biological_process	0.0226190327792841	6	90	87	14467	GPRIN1,NF1,CHRNB2,DRD3,DRD2,GJA10
GO:0019933	cAMP-mediated signaling	biological_process	0.023552363164138345	5	90	52	14467	DRD3,GPR44,DRD2,GHRHR,GNAS
GO:0051094	positive regulation of developmental process	biological_process	0.02465434743344808	11	90	370	14467	GPRIN1,NF1,MYOD1,IL3,HOXA13,LIF,IL10,LEP,RUNX2,DRD2,GNAS
GO:0042221	response to chemical stimulus	biological_process	0.02606640754630934	15	90	684	14467	NANOS2,GPRIN1,NF1,CHRNB2,DRD3,GPR44,SLC6A3,LEP,PLAU,HTR1B,MSX1,INS2,DRD2,GHRHR,GNAS
GO:0050433	regulation of catecholamine secretion	biological_process	0.026079258148958	3	90	9	14467	CHRNB2,DRD3,DRD2
GO:0021871	forebrain regionalization	biological_process	0.026079258148958	3	90	9	14467	FGF8,SIX3,WNT1
GO:0009059	macromolecule biosynthetic process	biological_process	0.02656167752672484	34	90	2724	14467	NANOS2,NFATC2,FOXD3,HOXB7,GPRIN1,ESR2,PAX3,MYOD1,NODAL,SIX3,HOXB1,HNF4A,THRA,POU2F3,FOXB1,SSRP1,FOXH1,HOXA13,FOXI1,LIF,PITX3,SOX10,IL10,TRIM28,FOXN1,RUNX2,GSX1,NEUROD2,PROP1,TARDBP,MSX1,INS2,MESP1,LMX1A
GO:0046903	secretion	biological_process	0.027198296283058046	9	90	243	14467	SYT1,NF1,NTRK2,CHRNB2,DRD3,LIF,LEP,DRD2,GHRHR
GO:0008152	metabolic process	biological_process	0.029217885302759657	63	90	6968	14467	SKP2,NANOS2,NFATC2,FOXD3,HOXB7,GPRIN1,ESR2,RBMXRT,NF1,PAX3,SF3A3,UBA2,NTRK2,MYOD1,KCNJ6,CHRNB2,NODAL,CDK4,FGF8,SIX3,NPM1,HOXB1,HNF4A,CAMK4,THRA,IL3,EGFR,POU2F3,DRD3,FOXB1,SSRP1,FOXH1,CCT5,HOXA13,FOXI1,IL5,LIF,GPR44,PITX3,SOX10,IL10,TRIM28,SLC6A3,CYP11B2,TYR,LEP,FOXN1,MMP14,SYNCRIP,PLAU,HTR1B,RUNX2,GSX1,NEUROD2,PROP1,TARDBP,MSX1,INS2,DRD2,MESP1,GHRHR,GNAS,LMX1A
GO:0002761	regulation of myeloid leukocyte differentiation	biological_process	0.030181722054874516	4	90	27	14467	NF1,IL3,LIF,GNAS
GO:0019935	cyclic-nucleotide-mediated signaling	biological_process	0.031066245664745466	5	90	55	14467	DRD3,GPR44,DRD2,GHRHR,GNAS
GO:0051253	negative regulation of RNA metabolic process	biological_process	0.032982048668537295	9	90	249	14467	FOXD3,PAX3,NODAL,NPM1,FOXH1,TRIM28,PROP1,MSX1,INS2
GO:0001666	response to hypoxia	biological_process	0.035045063177387904	4	90	28	14467	NANOS2,NF1,CHRNB2,PLAU
GO:0021761	limbic system development	biological_process	0.035045063177387904	4	90	28	14467	GSX1,PROP1,WNT3A,LMX1A
GO:0021700	developmental maturation	biological_process	0.03522308586254027	6	90	94	14467	GPRIN1,SOX10,RUNX2,WNT1,GDF11,GHRHR
GO:0007169	transmembrane receptor protein tyrosine kinase signaling pathway	biological_process	0.03756566553603188	8	90	194	14467	NTRK2,FGF8,GDNF,EGFR,GFRA2,RUNX2,INS2,GHRHR
GO:0040007	growth	biological_process	0.03780426741525568	10	90	318	14467	MYOD1,NPM1,DRD3,SOX10,SLC6A3,LEP,DRD2,GDF11,GHRHR,LMX1A
GO:0070482	response to oxygen levels	biological_process	0.04045956275168148	4	90	29	14467	NANOS2,NF1,CHRNB2,PLAU
GO:0000122	negative regulation of transcription from RNA polymerase II promoter	biological_process	0.04506710914638477	8	90	199	14467	FOXD3,PAX3,NODAL,FOXH1,TRIM28,PROP1,MSX1,INS2
