# Supplementary material for: Tissue-Specific Functional Networks for Prioritizing Phenotype and Disease Genes
Source: PLoS Comput Biol. 2012 Sep 27;8(9):e1002694. doi: 10.1371/journal.pcbi.1002694 (PMC3459891; doi:10.1371/journal.pcbi.1002694)
Supplement: Dataset S3 — Functional enrichment of top 100 changed genes for each tissue-specific network. (ZIP) [file pcbi.1002694.s003.zip › enrichment_result/MA_0000198_global.txt]

GO:0048731	system development	biological_process	4.4873222650373715E-17	49	91	1922	14467	CRHR2,NANOS2,SCN8A,FGF3,GPRIN1,ESR2,NF1,PAX3,NTRK2,MYOD1,LMX1B,CHRNB2,NODAL,FGF8,SIX3,GDNF,DSPP,HOXB1,THRA,IL3,EGFR,POU2F3,DRD3,FOXH1,HOXA13,FOXI1,LIF,GFRA2,PITX3,SOX10,WNT10B,SLC6A3,MMP14,RUNX2,GSX1,PROP1,NEUROD2,MSX1,WNT1,DRD2,MESP1,GJA10,TGFA,GDF11,GHRHR,GNAS,WNT3A,CFC1,LMX1A
GO:0048856	anatomical structure development	biological_process	1.1073507715612112E-16	50	91	2056	14467	CRHR2,NANOS2,SCN8A,FGF3,GPRIN1,ESR2,NF1,PAX3,NTRK2,MYOD1,LMX1B,CHRNB2,NODAL,FGF8,SIX3,GDNF,DSPP,HOXB1,THRA,IL3,EGFR,POU2F3,DRD3,FOXH1,HOXA13,FOXI1,NEURL1A,LIF,GFRA2,PITX3,SOX10,WNT10B,SLC6A3,MMP14,RUNX2,GSX1,PROP1,NEUROD2,MSX1,WNT1,DRD2,MESP1,GJA10,TGFA,GDF11,GHRHR,GNAS,WNT3A,CFC1,LMX1A
GO:0048513	organ development	biological_process	3.621448153354717E-16	44	91	1574	14467	CRHR2,NANOS2,SCN8A,FGF3,GPRIN1,ESR2,NF1,PAX3,NTRK2,MYOD1,LMX1B,CHRNB2,NODAL,FGF8,SIX3,GDNF,HOXB1,THRA,IL3,EGFR,POU2F3,FOXH1,HOXA13,FOXI1,LIF,PITX3,SOX10,WNT10B,SLC6A3,MMP14,RUNX2,GSX1,PROP1,MSX1,WNT1,DRD2,MESP1,TGFA,GDF11,GHRHR,GNAS,WNT3A,CFC1,LMX1A
GO:0007417	central nervous system development	biological_process	3.3743161477594784E-14	22	91	316	14467	GPRIN1,ESR2,NF1,PAX3,LMX1B,CHRNB2,FGF8,SIX3,HOXB1,DRD3,PITX3,SOX10,SLC6A3,GSX1,PROP1,MSX1,WNT1,DRD2,GDF11,GHRHR,WNT3A,LMX1A
GO:0007275	multicellular organismal development	biological_process	9.305672553399046E-14	50	91	2402	14467	CRHR2,NANOS2,SCN8A,FGF3,GPRIN1,ESR2,NF1,PAX3,NTRK2,MYOD1,LMX1B,CHRNB2,NODAL,FGF8,SIX3,GDNF,DSPP,HOXB1,THRA,IL3,EGFR,POU2F3,DRD3,FOXH1,HOXA13,FOXI1,LIF,GFRA2,PITX3,SOX10,WNT10B,SLC6A3,FOXN1,MMP14,RUNX2,GSX1,PROP1,NEUROD2,MSX1,WNT1,DRD2,MESP1,GJA10,TGFA,GDF11,GHRHR,GNAS,WNT3A,CFC1,LMX1A
GO:0032502	developmental process	biological_process	1.0330342349750034E-13	54	91	2840	14467	SKP2,CRHR2,NANOS2,SCN8A,FGF3,GPRIN1,ESR2,NF1,PAX3,NTRK2,MYOD1,LMX1B,CHRNB2,NODAL,FGF8,SIX3,GDNF,DSPP,HOXB1,THRA,IL3,EGFR,POU2F3,DRD3,FOXH1,HOXA13,FOXI1,NEURL1A,LIF,GFRA2,PITX3,SOX10,IL10,WNT10B,SLC6A3,FOXN1,MMP14,RUNX2,GSX1,PROP1,NEUROD2,MSX1,WNT1,INS2,DRD2,MESP1,GJA10,TGFA,GDF11,GHRHR,GNAS,WNT3A,CFC1,LMX1A
GO:0009653	anatomical structure morphogenesis	biological_process	6.364854216456369E-13	35	91	1151	14467	CRHR2,FGF3,GPRIN1,NF1,PAX3,NTRK2,MYOD1,LMX1B,CHRNB2,NODAL,FGF8,SIX3,GDNF,HOXB1,THRA,EGFR,HOXA13,FOXI1,NEURL1A,LIF,SOX10,WNT10B,MMP14,RUNX2,PROP1,MSX1,WNT1,DRD2,MESP1,TGFA,GDF11,GNAS,WNT3A,CFC1,LMX1A
GO:0008283	cell proliferation	biological_process	2.6902219966558754E-12	26	91	598	14467	NANOS2,FGF3,ESR2,NF1,PAX3,LMX1B,CHRNB2,NODAL,CDK4,FGF8,NPM1,IL3,EGFR,CSE1L,LIF,IL10,TYR,FOXN1,PLAU,RUNX2,MSX1,DRD2,TGFA,GDF11,GHRHR,WNT3A
GO:0007420	brain development	biological_process	1.4708447213783245E-11	18	91	245	14467	GPRIN1,ESR2,NF1,LMX1B,CHRNB2,FGF8,SIX3,HOXB1,PITX3,SLC6A3,GSX1,PROP1,MSX1,WNT1,DRD2,GHRHR,WNT3A,LMX1A
GO:0007399	nervous system development	biological_process	2.1610513806325608E-11	28	91	779	14467	GPRIN1,ESR2,NF1,PAX3,NTRK2,LMX1B,CHRNB2,FGF8,SIX3,GDNF,HOXB1,DRD3,LIF,GFRA2,PITX3,SOX10,SLC6A3,GSX1,PROP1,NEUROD2,MSX1,WNT1,DRD2,GJA10,GDF11,GHRHR,WNT3A,LMX1A
GO:0019222	regulation of metabolic process	biological_process	2.456269038665206E-11	48	91	2525	14467	SKP2,NANOS2,NFATC2,GPRIN1,ESR2,NF1,PAX3,NTRK2,MYOD1,LMX1B,CHRNB2,NODAL,FGF8,SIX3,NPM1,HOXB1,HNF4A,THRA,IL3,EGFR,POU2F3,DRD3,FOXB1,SSRP1,FOXH1,HOXA13,FOXI1,LIF,GPR44,PITX3,SOX10,IL10,SLC6A3,FOXN1,PCNA,HTR1B,RUNX2,GSX1,PROP1,NEUROD2,TARDBP,MSX1,INS2,DRD2,MESP1,GHRHR,GNAS,LMX1A
GO:0048522	positive regulation of cellular process	biological_process	7.34247622514648E-11	31	91	1031	14467	NFATC2,GPRIN1,NF1,PAX3,MYOD1,LMX1B,CHRNB2,NODAL,FGF8,SIX3,NPM1,HOXB1,HNF4A,IL3,EGFR,POU2F3,DRD3,FOXH1,HOXA13,FOXI1,LIF,GPR44,PITX3,SOX10,IL10,RUNX2,GSX1,PROP1,DRD2,GHRHR,GNAS
GO:0009893	positive regulation of metabolic process	biological_process	2.3712999592935315E-10	23	91	540	14467	NFATC2,GPRIN1,PAX3,MYOD1,LMX1B,NODAL,FGF8,SIX3,NPM1,HOXB1,HNF4A,IL3,POU2F3,FOXH1,HOXA13,FOXI1,LIF,PITX3,SOX10,IL10,RUNX2,GSX1,PROP1
GO:0048518	positive regulation of biological process	biological_process	3.593568667685781E-10	32	91	1172	14467	NFATC2,GPRIN1,NF1,PAX3,MYOD1,LMX1B,CHRNB2,NODAL,FGF8,SIX3,NPM1,HOXB1,HNF4A,IL3,EGFR,POU2F3,DRD3,FOXH1,HOXA13,FOXI1,LIF,GPR44,PITX3,SOX10,IL10,SLC6A3,RUNX2,GSX1,PROP1,DRD2,GHRHR,GNAS
GO:0030900	forebrain development	biological_process	6.434715045221724E-10	14	91	150	14467	GPRIN1,NF1,CHRNB2,FGF8,SIX3,SLC6A3,GSX1,PROP1,MSX1,WNT1,DRD2,GHRHR,WNT3A,LMX1A
GO:0010628	positive regulation of gene expression	biological_process	7.028079805632849E-10	20	91	403	14467	NFATC2,GPRIN1,PAX3,MYOD1,LMX1B,NODAL,FGF8,SIX3,HOXB1,HNF4A,IL3,POU2F3,FOXH1,HOXA13,FOXI1,LIF,SOX10,RUNX2,GSX1,PROP1
GO:0009891	positive regulation of biosynthetic process	biological_process	7.476007663268699E-10	21	91	457	14467	NFATC2,GPRIN1,PAX3,MYOD1,LMX1B,NODAL,SIX3,NPM1,HOXB1,HNF4A,POU2F3,FOXH1,HOXA13,FOXI1,LIF,PITX3,SOX10,IL10,RUNX2,GSX1,PROP1
GO:0031323	regulation of cellular metabolic process	biological_process	2.358214096953146E-9	44	91	2396	14467	NANOS2,NFATC2,GPRIN1,ESR2,NF1,PAX3,MYOD1,LMX1B,CHRNB2,NODAL,SIX3,NPM1,HOXB1,HNF4A,THRA,IL3,EGFR,POU2F3,DRD3,FOXB1,SSRP1,FOXH1,HOXA13,FOXI1,LIF,GPR44,PITX3,SOX10,SLC6A3,FOXN1,PCNA,HTR1B,RUNX2,GSX1,PROP1,NEUROD2,TARDBP,MSX1,INS2,DRD2,MESP1,GHRHR,GNAS,LMX1A
GO:0080090	regulation of primary metabolic process	biological_process	2.464868702621085E-9	44	91	2399	14467	NANOS2,NFATC2,GPRIN1,ESR2,NF1,PAX3,MYOD1,LMX1B,CHRNB2,NODAL,SIX3,NPM1,HOXB1,HNF4A,THRA,IL3,EGFR,POU2F3,DRD3,FOXB1,SSRP1,FOXH1,HOXA13,FOXI1,LIF,GPR44,PITX3,SOX10,SLC6A3,FOXN1,PCNA,HTR1B,RUNX2,GSX1,PROP1,NEUROD2,TARDBP,MSX1,INS2,DRD2,MESP1,GHRHR,GNAS,LMX1A
GO:0048468	cell development	biological_process	3.856802828670205E-9	25	91	748	14467	GPRIN1,ESR2,NF1,PAX3,NTRK2,MYOD1,LMX1B,CHRNB2,NODAL,FGF8,GDNF,DRD3,NEURL1A,LIF,PITX3,SOX10,RUNX2,GSX1,NEUROD2,WNT1,DRD2,GDF11,GHRHR,WNT3A,LMX1A
GO:0010604	positive regulation of macromolecule metabolic process	biological_process	6.344352706948682E-9	21	91	511	14467	NFATC2,GPRIN1,PAX3,MYOD1,LMX1B,NODAL,FGF8,SIX3,HOXB1,HNF4A,IL3,POU2F3,FOXH1,HOXA13,FOXI1,LIF,SOX10,IL10,RUNX2,GSX1,PROP1
GO:0031328	positive regulation of cellular biosynthetic process	biological_process	6.557704792628102E-9	20	91	455	14467	NFATC2,GPRIN1,PAX3,MYOD1,LMX1B,NODAL,SIX3,NPM1,HOXB1,HNF4A,POU2F3,FOXH1,HOXA13,FOXI1,LIF,PITX3,SOX10,RUNX2,GSX1,PROP1
GO:0009887	organ morphogenesis	biological_process	7.488166047497947E-9	25	91	771	14467	CRHR2,FGF3,NF1,PAX3,NTRK2,NODAL,FGF8,SIX3,GDNF,HOXB1,THRA,HOXA13,FOXI1,LIF,SOX10,WNT10B,RUNX2,PROP1,MSX1,WNT1,MESP1,TGFA,GDF11,GNAS,WNT3A
GO:0045893	positive regulation of transcription, DNA-dependent	biological_process	7.597712359503233E-9	18	91	353	14467	NFATC2,GPRIN1,PAX3,MYOD1,LMX1B,NODAL,SIX3,HOXB1,HNF4A,POU2F3,FOXH1,HOXA13,FOXI1,LIF,SOX10,RUNX2,GSX1,PROP1
GO:0051254	positive regulation of RNA metabolic process	biological_process	7.965753632408618E-9	18	91	354	14467	NFATC2,GPRIN1,PAX3,MYOD1,LMX1B,NODAL,SIX3,HOXB1,HNF4A,POU2F3,FOXH1,HOXA13,FOXI1,LIF,SOX10,RUNX2,GSX1,PROP1
GO:0031325	positive regulation of cellular metabolic process	biological_process	9.161335821272762E-9	21	91	521	14467	NFATC2,GPRIN1,PAX3,MYOD1,LMX1B,NODAL,SIX3,NPM1,HOXB1,HNF4A,IL3,POU2F3,FOXH1,HOXA13,FOXI1,LIF,PITX3,SOX10,RUNX2,GSX1,PROP1
GO:0009889	regulation of biosynthetic process	biological_process	1.490820115568546E-8	41	91	2204	14467	NANOS2,NFATC2,GPRIN1,ESR2,NF1,PAX3,MYOD1,LMX1B,NODAL,SIX3,NPM1,HOXB1,HNF4A,THRA,POU2F3,DRD3,FOXB1,SSRP1,FOXH1,HOXA13,FOXI1,LIF,GPR44,PITX3,SOX10,IL10,FOXN1,PCNA,HTR1B,RUNX2,GSX1,PROP1,NEUROD2,TARDBP,MSX1,INS2,DRD2,MESP1,GHRHR,GNAS,LMX1A
GO:0045944	positive regulation of transcription from RNA polymerase II promoter	biological_process	1.4991921098664708E-8	17	91	318	14467	NFATC2,GPRIN1,PAX3,MYOD1,LMX1B,NODAL,SIX3,HOXB1,HNF4A,POU2F3,FOXH1,HOXA13,LIF,SOX10,RUNX2,GSX1,PROP1
GO:0021536	diencephalon development	biological_process	1.670216805773424E-8	8	91	31	14467	CHRNB2,SIX3,SLC6A3,GSX1,PROP1,WNT1,DRD2,GHRHR
GO:0042127	regulation of cell proliferation	biological_process	1.7355450490819068E-8	19	91	424	14467	NANOS2,ESR2,NF1,PAX3,CHRNB2,NODAL,CDK4,FGF8,NPM1,IL3,EGFR,LIF,IL10,PLAU,RUNX2,MSX1,DRD2,GDF11,GHRHR
GO:0010557	positive regulation of macromolecule biosynthetic process	biological_process	2.8145854238458117E-8	19	91	436	14467	NFATC2,GPRIN1,PAX3,MYOD1,LMX1B,NODAL,SIX3,HOXB1,HNF4A,POU2F3,FOXH1,HOXA13,FOXI1,LIF,SOX10,IL10,RUNX2,GSX1,PROP1
GO:0048869	cellular developmental process	biological_process	3.403887351407885E-8	34	91	1568	14467	NANOS2,FGF3,GPRIN1,ESR2,NF1,PAX3,NTRK2,MYOD1,LMX1B,CHRNB2,NODAL,FGF8,SIX3,GDNF,IL3,EGFR,POU2F3,DRD3,NEURL1A,LIF,PITX3,SOX10,FOXN1,RUNX2,GSX1,PROP1,NEUROD2,WNT1,DRD2,GDF11,GHRHR,GNAS,WNT3A,LMX1A
GO:0032501	multicellular organismal process	biological_process	4.2459298550416586E-8	57	91	4218	14467	CRHR2,NANOS2,NFATC2,OLFR70,SCN8A,SYT1,FGF3,GPRIN1,ESR2,NF1,PAX3,NTRK2,MYOD1,LMX1B,CHRNB2,NODAL,FGF8,SIX3,GDNF,DSPP,HOXB1,CAMK4,THRA,IL3,EGFR,POU2F3,DRD3,FOXH1,OLFR480,HOXA13,FOXI1,NEURL1A,LIF,GFRA2,PITX3,SOX10,IL10,WNT10B,SLC6A3,FOXN1,MMP14,RUNX2,GSX1,PROP1,NEUROD2,MSX1,WNT1,DRD2,MESP1,GJA10,TGFA,GDF11,GHRHR,GNAS,WNT3A,CFC1,LMX1A
GO:0030154	cell differentiation	biological_process	4.718017379414931E-8	33	91	1495	14467	NANOS2,FGF3,GPRIN1,ESR2,NF1,PAX3,NTRK2,MYOD1,LMX1B,CHRNB2,NODAL,FGF8,SIX3,GDNF,IL3,POU2F3,DRD3,NEURL1A,LIF,PITX3,SOX10,FOXN1,RUNX2,GSX1,PROP1,NEUROD2,WNT1,DRD2,GDF11,GHRHR,GNAS,WNT3A,LMX1A
GO:0045941	positive regulation of transcription	biological_process	4.9093015473838645E-8	18	91	395	14467	NFATC2,GPRIN1,PAX3,MYOD1,LMX1B,NODAL,SIX3,HOXB1,HNF4A,POU2F3,FOXH1,HOXA13,FOXI1,LIF,SOX10,RUNX2,GSX1,PROP1
GO:0031326	regulation of cellular biosynthetic process	biological_process	6.463879020359492E-8	40	91	2200	14467	NANOS2,NFATC2,GPRIN1,ESR2,NF1,PAX3,MYOD1,LMX1B,NODAL,SIX3,NPM1,HOXB1,HNF4A,THRA,POU2F3,DRD3,FOXB1,SSRP1,FOXH1,HOXA13,FOXI1,LIF,GPR44,PITX3,SOX10,FOXN1,PCNA,HTR1B,RUNX2,GSX1,PROP1,NEUROD2,TARDBP,MSX1,INS2,DRD2,MESP1,GHRHR,GNAS,LMX1A
GO:0019219	regulation of nucleobase, nucleoside, nucleotide and nucleic acid metabolic process	biological_process	7.600048811559837E-8	39	91	2107	14467	NFATC2,GPRIN1,ESR2,NF1,PAX3,MYOD1,LMX1B,NODAL,SIX3,NPM1,HOXB1,HNF4A,THRA,POU2F3,DRD3,FOXB1,SSRP1,FOXH1,HOXA13,FOXI1,LIF,GPR44,PITX3,SOX10,FOXN1,PCNA,HTR1B,RUNX2,GSX1,PROP1,NEUROD2,TARDBP,MSX1,INS2,DRD2,MESP1,GHRHR,GNAS,LMX1A
GO:0045935	positive regulation of nucleobase, nucleoside, nucleotide and nucleic acid metabolic process	biological_process	1.0613194052160141E-7	18	91	414	14467	NFATC2,GPRIN1,PAX3,MYOD1,LMX1B,NODAL,SIX3,HOXB1,HNF4A,POU2F3,FOXH1,HOXA13,FOXI1,LIF,SOX10,RUNX2,GSX1,PROP1
GO:0022008	neurogenesis	biological_process	1.810414265895369E-7	19	91	486	14467	GPRIN1,ESR2,NF1,PAX3,NTRK2,LMX1B,CHRNB2,FGF8,GDNF,DRD3,LIF,PITX3,SOX10,GSX1,NEUROD2,WNT1,DRD2,WNT3A,LMX1A
GO:0060255	regulation of macromolecule metabolic process	biological_process	3.0184948743159353E-7	41	91	2420	14467	SKP2,NANOS2,NFATC2,GPRIN1,ESR2,PAX3,MYOD1,LMX1B,NODAL,FGF8,SIX3,NPM1,HOXB1,HNF4A,THRA,IL3,EGFR,POU2F3,DRD3,FOXB1,SSRP1,FOXH1,HOXA13,FOXI1,LIF,PITX3,SOX10,IL10,FOXN1,PCNA,RUNX2,GSX1,PROP1,NEUROD2,TARDBP,MSX1,INS2,DRD2,MESP1,GHRHR,LMX1A
GO:0007267	cell-cell signaling	biological_process	5.077258101523318E-7	16	91	344	14467	SYT1,FGF3,GPRIN1,NF1,NTRK2,CHRNB2,FGF8,SIX3,GDNF,CAMK4,LIF,WNT10B,WNT1,DRD2,GHRHR,WNT3A
GO:0048699	generation of neurons	biological_process	5.093276608740048E-7	18	91	456	14467	GPRIN1,ESR2,NF1,PAX3,NTRK2,LMX1B,CHRNB2,FGF8,GDNF,DRD3,LIF,PITX3,GSX1,NEUROD2,WNT1,DRD2,WNT3A,LMX1A
GO:0003002	regionalization	biological_process	6.517683484340378E-7	13	91	206	14467	FGF3,LMX1B,NODAL,FGF8,SIX3,GDNF,HOXB1,FOXH1,PROP1,WNT1,GDF11,WNT3A,CFC1
GO:0010468	regulation of gene expression	biological_process	6.914906285304106E-7	38	91	2159	14467	SKP2,NANOS2,NFATC2,GPRIN1,ESR2,PAX3,MYOD1,LMX1B,NODAL,FGF8,SIX3,NPM1,HOXB1,HNF4A,THRA,IL3,POU2F3,DRD3,FOXB1,SSRP1,FOXH1,HOXA13,FOXI1,LIF,PITX3,SOX10,IL10,FOXN1,RUNX2,GSX1,PROP1,NEUROD2,TARDBP,MSX1,INS2,DRD2,MESP1,LMX1A
GO:0006357	regulation of transcription from RNA polymerase II promoter	biological_process	7.33448578480043E-7	19	91	528	14467	NFATC2,GPRIN1,PAX3,MYOD1,LMX1B,NODAL,SIX3,HOXB1,HNF4A,POU2F3,FOXH1,HOXA13,LIF,SOX10,RUNX2,GSX1,PROP1,MSX1,INS2
GO:0021984	adenohypophysis development	biological_process	1.4487829314341245E-6	5	91	9	14467	SLC6A3,GSX1,PROP1,DRD2,GHRHR
GO:0045165	cell fate commitment	biological_process	1.5265196593888199E-6	11	91	140	14467	FGF3,PAX3,MYOD1,NODAL,FGF8,SIX3,GDNF,RUNX2,GSX1,WNT1,WNT3A
GO:0050794	regulation of cellular process	biological_process	1.6584457219331697E-6	67	91	6122	14467	SKP2,PRKD2,CRHR2,NANOS2,NFATC2,OLFR70,GPRIN1,ESR2,NF1,PAX3,NTRK2,MYOD1,LMX1B,CHRNB2,NODAL,CDK4,FGF8,SIX3,GDNF,HTR1A,NPM1,NRAS,HOXB1,HNF4A,CAMK4,THRA,IL3,EGFR,POU2F3,DRD3,FOXB1,SSRP1,FOXH1,GNRHR,OLFR480,HOXA13,FOXI1,LIF,GPR44,GFRA2,PITX3,SOX10,IL10,WNT10B,SLC6A3,SSTR1,MC5R,BRS3,FOXN1,PCNA,PLAU,HTR1B,RUNX2,GSX1,PROP1,NEUROD2,TARDBP,MSX1,WNT1,INS2,DRD2,MESP1,GDF11,GHRHR,GNAS,WNT3A,LMX1A
GO:0048732	gland development	biological_process	1.6594239934348725E-6	10	91	107	14467	NF1,FGF8,EGFR,HOXA13,SLC6A3,GSX1,PROP1,DRD2,GHRHR,WNT3A
GO:0006366	transcription from RNA polymerase II promoter	biological_process	2.014471834462264E-6	19	91	561	14467	NFATC2,GPRIN1,PAX3,MYOD1,LMX1B,NODAL,SIX3,HOXB1,HNF4A,POU2F3,FOXH1,HOXA13,LIF,SOX10,RUNX2,GSX1,PROP1,MSX1,INS2
GO:0050793	regulation of developmental process	biological_process	2.677226312105598E-6	23	91	858	14467	SKP2,CRHR2,GPRIN1,NF1,MYOD1,CHRNB2,NODAL,FGF8,GDNF,IL3,DRD3,HOXA13,LIF,IL10,RUNX2,PROP1,MSX1,INS2,DRD2,GDF11,GNAS,WNT3A,LMX1A
GO:0065007	biological regulation	biological_process	3.3951313225486756E-6	70	91	6717	14467	SKP2,PRKD2,CRHR2,NANOS2,NFATC2,OLFR70,SYT1,GPRIN1,ESR2,NF1,PAX3,NTRK2,MYOD1,KCNJ6,LMX1B,CHRNB2,NODAL,CDK4,FGF8,SIX3,GDNF,HTR1A,NPM1,NRAS,HOXB1,HNF4A,CAMK4,THRA,IL3,EGFR,POU2F3,DRD3,FOXB1,SSRP1,FOXH1,GNRHR,OLFR480,HOXA13,FOXI1,LIF,GPR44,GFRA2,PITX3,SOX10,IL10,WNT10B,SLC6A3,SSTR1,MC5R,BRS3,CHRNG,FOXN1,PCNA,PLAU,HTR1B,RUNX2,GSX1,PROP1,NEUROD2,TARDBP,MSX1,WNT1,INS2,DRD2,MESP1,GDF11,GHRHR,GNAS,WNT3A,L…
GO:0048519	negative regulation of biological process	biological_process	4.7957636606997515E-6	26	91	1131	14467	SKP2,CRHR2,GPRIN1,ESR2,NF1,PAX3,NODAL,FGF8,SIX3,GDNF,NPM1,THRA,IL3,DRD3,FOXH1,LIF,IL10,SLC6A3,HTR1B,RUNX2,PROP1,MSX1,INS2,DRD2,GDF11,LMX1A
GO:0050789	regulation of biological process	biological_process	1.2503864181479286E-5	67	91	6376	14467	SKP2,PRKD2,CRHR2,NANOS2,NFATC2,OLFR70,GPRIN1,ESR2,NF1,PAX3,NTRK2,MYOD1,LMX1B,CHRNB2,NODAL,CDK4,FGF8,SIX3,GDNF,HTR1A,NPM1,NRAS,HOXB1,HNF4A,CAMK4,THRA,IL3,EGFR,POU2F3,DRD3,FOXB1,SSRP1,FOXH1,GNRHR,OLFR480,HOXA13,FOXI1,LIF,GPR44,GFRA2,PITX3,SOX10,IL10,WNT10B,SLC6A3,SSTR1,MC5R,BRS3,FOXN1,PCNA,PLAU,HTR1B,RUNX2,GSX1,PROP1,NEUROD2,TARDBP,MSX1,WNT1,INS2,DRD2,MESP1,GDF11,GHRHR,GNAS,WNT3A,LMX1A
GO:0010467	gene expression	biological_process	1.2804861096282677E-5	42	91	2850	14467	SKP2,NANOS2,NFATC2,GPRIN1,ESR2,RBMXRT,PAX3,SF3A3,MYOD1,LMX1B,NODAL,FGF8,SIX3,NPM1,HOXB1,HNF4A,THRA,IL3,POU2F3,DRD3,FOXB1,SSRP1,FOXH1,HOXA13,FOXI1,LIF,PITX3,SOX10,IL10,FOXN1,MMP14,SYNCRIP,RUNX2,GSX1,PROP1,NEUROD2,TARDBP,MSX1,INS2,DRD2,MESP1,LMX1A
GO:0048523	negative regulation of cellular process	biological_process	1.6464586687614797E-5	24	91	1027	14467	SKP2,GPRIN1,ESR2,NF1,PAX3,NODAL,FGF8,SIX3,GDNF,NPM1,THRA,IL3,DRD3,FOXH1,LIF,IL10,HTR1B,RUNX2,PROP1,MSX1,INS2,DRD2,GDF11,LMX1A
GO:0007389	pattern specification process	biological_process	1.9028602452211827E-5	13	91	272	14467	FGF3,LMX1B,NODAL,FGF8,SIX3,GDNF,HOXB1,FOXH1,PROP1,WNT1,GDF11,WNT3A,CFC1
GO:0008284	positive regulation of cell proliferation	biological_process	2.0236455464806388E-5	12	91	224	14467	NF1,PAX3,CHRNB2,NODAL,FGF8,NPM1,IL3,EGFR,LIF,RUNX2,DRD2,GHRHR
GO:0030817	regulation of cAMP biosynthetic process	biological_process	5.714853187357219E-5	7	91	54	14467	NF1,DRD3,GPR44,HTR1B,DRD2,GHRHR,GNAS
GO:0030814	regulation of cAMP metabolic process	biological_process	7.407928591752215E-5	7	91	56	14467	NF1,DRD3,GPR44,HTR1B,DRD2,GHRHR,GNAS
GO:0006139	nucleobase, nucleoside, nucleotide and nucleic acid metabolic process	biological_process	8.754586223662593E-5	42	91	3037	14467	NFATC2,GPRIN1,ESR2,RBMXRT,NF1,PAX3,SF3A3,MYOD1,LMX1B,NODAL,SIX3,NPM1,HOXB1,HNF4A,THRA,POU2F3,DRD3,FOXB1,SSRP1,FOXH1,HOXA13,FOXI1,LIF,GPR44,PITX3,SOX10,FOXN1,PCNA,SYNCRIP,HTR1B,RUNX2,GSX1,PROP1,NEUROD2,TARDBP,MSX1,INS2,DRD2,MESP1,GHRHR,GNAS,LMX1A
GO:0030808	regulation of nucleotide biosynthetic process	biological_process	9.506879309810723E-5	7	91	58	14467	NF1,DRD3,GPR44,HTR1B,DRD2,GHRHR,GNAS
GO:0030802	regulation of cyclic nucleotide biosynthetic process	biological_process	9.506879309810723E-5	7	91	58	14467	NF1,DRD3,GPR44,HTR1B,DRD2,GHRHR,GNAS
GO:0006171	cAMP biosynthetic process	biological_process	1.073188453986327E-4	7	91	59	14467	NF1,DRD3,GPR44,HTR1B,DRD2,GHRHR,GNAS
GO:0051093	negative regulation of developmental process	biological_process	1.2057428204237534E-4	14	91	377	14467	SKP2,CRHR2,GPRIN1,NF1,NODAL,FGF8,GDNF,IL3,DRD3,LIF,PROP1,MSX1,GDF11,LMX1A
GO:0030799	regulation of cyclic nucleotide metabolic process	biological_process	1.358520813376698E-4	7	91	61	14467	NF1,DRD3,GPR44,HTR1B,DRD2,GHRHR,GNAS
GO:0006140	regulation of nucleotide metabolic process	biological_process	1.5236485500253003E-4	7	91	62	14467	NF1,DRD3,GPR44,HTR1B,DRD2,GHRHR,GNAS
GO:0045595	regulation of cell differentiation	biological_process	1.5997004116988188E-4	13	91	326	14467	GPRIN1,NF1,CHRNB2,NODAL,IL3,DRD3,LIF,RUNX2,DRD2,GDF11,GNAS,WNT3A,LMX1A
GO:0021537	telencephalon development	biological_process	1.7054024643856376E-4	7	91	63	14467	GPRIN1,NF1,FGF8,SIX3,DRD2,WNT3A,LMX1A
GO:0046058	cAMP metabolic process	biological_process	1.905116860691042E-4	7	91	64	14467	NF1,DRD3,GPR44,HTR1B,DRD2,GHRHR,GNAS
GO:0048598	embryonic morphogenesis	biological_process	2.5130845108407683E-4	13	91	339	14467	PAX3,LMX1B,NODAL,FGF8,HOXB1,HOXA13,FOXI1,MSX1,WNT1,MESP1,GNAS,WNT3A,CFC1
GO:0030182	neuron differentiation	biological_process	3.4706961371535055E-4	14	91	411	14467	GPRIN1,PAX3,NTRK2,LMX1B,CHRNB2,GDNF,LIF,PITX3,GSX1,NEUROD2,WNT1,DRD2,WNT3A,LMX1A
GO:0021983	pituitary gland development	biological_process	3.6093302472000905E-4	5	91	23	14467	SLC6A3,GSX1,PROP1,DRD2,GHRHR
GO:0010556	regulation of macromolecule biosynthetic process	biological_process	3.6825480853320045E-4	33	91	2127	14467	NANOS2,NFATC2,GPRIN1,ESR2,PAX3,MYOD1,LMX1B,NODAL,SIX3,HOXB1,HNF4A,THRA,POU2F3,FOXB1,SSRP1,FOXH1,HOXA13,FOXI1,LIF,PITX3,SOX10,IL10,FOXN1,PCNA,RUNX2,GSX1,PROP1,NEUROD2,TARDBP,MSX1,INS2,MESP1,LMX1A
GO:0007167	enzyme linked receptor protein signaling pathway	biological_process	3.836423196806579E-4	12	91	293	14467	NTRK2,NODAL,FGF8,GDNF,EGFR,FOXH1,HOXA13,GFRA2,RUNX2,MSX1,INS2,GHRHR
GO:0009058	biosynthetic process	biological_process	3.9726441444437046E-4	43	91	3324	14467	NANOS2,NFATC2,GPRIN1,ESR2,NF1,PAX3,MYOD1,LMX1B,NODAL,SIX3,NPM1,HOXB1,HNF4A,THRA,POU2F3,DRD3,FOXB1,SSRP1,FOXH1,HOXA13,FOXI1,LIF,GPR44,PITX3,SOX10,IL10,SLC6A3,TYR,FOXN1,PCNA,HTR1B,RUNX2,GSX1,PROP1,NEUROD2,TARDBP,MSX1,INS2,DRD2,MESP1,GHRHR,GNAS,LMX1A
GO:0009190	cyclic nucleotide biosynthetic process	biological_process	4.3374340062190387E-4	7	91	72	14467	NF1,DRD3,GPR44,HTR1B,DRD2,GHRHR,GNAS
GO:0051239	regulation of multicellular organismal process	biological_process	5.058037660600384E-4	17	91	636	14467	CRHR2,GPRIN1,NF1,MYOD1,CHRNB2,NODAL,THRA,IL3,DRD3,LIF,IL10,SLC6A3,RUNX2,DRD2,GHRHR,GNAS,LMX1A
GO:0051252	regulation of RNA metabolic process	biological_process	5.422117500260876E-4	31	91	1943	14467	NFATC2,GPRIN1,ESR2,PAX3,MYOD1,LMX1B,NODAL,SIX3,NPM1,HOXB1,HNF4A,THRA,POU2F3,FOXB1,SSRP1,FOXH1,HOXA13,FOXI1,LIF,PITX3,SOX10,FOXN1,RUNX2,GSX1,PROP1,NEUROD2,TARDBP,MSX1,INS2,MESP1,LMX1A
GO:0043279	response to alkaloid	biological_process	5.642688066603595E-4	5	91	25	14467	GPRIN1,CHRNB2,DRD3,SLC6A3,DRD2
GO:0045761	regulation of adenylate cyclase activity	biological_process	7.851022628735404E-4	6	91	49	14467	NF1,DRD3,GPR44,DRD2,GHRHR,GNAS
GO:0008542	visual learning	biological_process	8.489335466612299E-4	5	91	27	14467	GPRIN1,NF1,CHRNB2,DRD3,DRD2
GO:0042220	response to cocaine	biological_process	9.286554345773877E-4	4	91	12	14467	CHRNB2,DRD3,SLC6A3,DRD2
GO:0014073	response to tropane	biological_process	9.286554345773877E-4	4	91	12	14467	CHRNB2,DRD3,SLC6A3,DRD2
GO:0051339	regulation of lyase activity	biological_process	0.0010009748935976548	6	91	51	14467	NF1,DRD3,GPR44,DRD2,GHRHR,GNAS
GO:0031279	regulation of cyclase activity	biological_process	0.0010009748935976548	6	91	51	14467	NF1,DRD3,GPR44,DRD2,GHRHR,GNAS
GO:0014070	response to organic cyclic substance	biological_process	0.001028372443671725	5	91	28	14467	GPRIN1,CHRNB2,DRD3,SLC6A3,DRD2
GO:0007632	visual behavior	biological_process	0.001028372443671725	5	91	28	14467	GPRIN1,NF1,CHRNB2,DRD3,DRD2
GO:0032504	multicellular organism reproduction	biological_process	0.0012546438473880457	7	91	84	14467	NANOS2,GPRIN1,NODAL,NEURL1A,LIF,SLC6A3,GHRHR
GO:0048609	reproductive process in a multicellular organism	biological_process	0.0012546438473880457	7	91	84	14467	NANOS2,GPRIN1,NODAL,NEURL1A,LIF,SLC6A3,GHRHR
GO:0009187	cyclic nucleotide metabolic process	biological_process	0.0012546438473880457	7	91	84	14467	NF1,DRD3,GPR44,HTR1B,DRD2,GHRHR,GNAS
GO:0015872	dopamine transport	biological_process	0.0013349435138269284	4	91	13	14467	CHRNB2,DRD3,SLC6A3,DRD2
GO:0016070	RNA metabolic process	biological_process	0.0013628772916790858	34	91	2364	14467	NFATC2,GPRIN1,ESR2,RBMXRT,PAX3,SF3A3,MYOD1,LMX1B,NODAL,SIX3,NPM1,HOXB1,HNF4A,THRA,POU2F3,FOXB1,SSRP1,FOXH1,HOXA13,FOXI1,LIF,PITX3,SOX10,FOXN1,SYNCRIP,RUNX2,GSX1,PROP1,NEUROD2,TARDBP,MSX1,INS2,MESP1,LMX1A
GO:0007612	learning	biological_process	0.0014139466257738482	6	91	54	14467	GPRIN1,NF1,CHRNB2,DRD3,NEUROD2,DRD2
GO:0010926	anatomical structure formation	biological_process	0.0014606310164399416	18	91	767	14467	CRHR2,FGF3,GPRIN1,NF1,PAX3,CHRNB2,NODAL,FGF8,GDNF,NPM1,HOXB1,CSE1L,NEURL1A,MESP1,GJA10,TGFA,WNT3A,NAP1L1
GO:0006355	regulation of transcription, DNA-dependent	biological_process	0.0015695339595397583	30	91	1929	14467	NFATC2,GPRIN1,ESR2,PAX3,MYOD1,LMX1B,NODAL,SIX3,HOXB1,HNF4A,THRA,POU2F3,FOXB1,SSRP1,FOXH1,HOXA13,FOXI1,LIF,PITX3,SOX10,FOXN1,RUNX2,GSX1,PROP1,NEUROD2,TARDBP,MSX1,INS2,MESP1,LMX1A
GO:0048646	anatomical structure formation involved in morphogenesis	biological_process	0.0015904806503926757	12	91	335	14467	CRHR2,FGF3,NF1,PAX3,NODAL,FGF8,GDNF,HOXB1,NEURL1A,MESP1,TGFA,WNT3A
GO:0006351	transcription, DNA-dependent	biological_process	0.00185043352928457	30	91	1944	14467	NFATC2,GPRIN1,ESR2,PAX3,MYOD1,LMX1B,NODAL,SIX3,HOXB1,HNF4A,THRA,POU2F3,FOXB1,SSRP1,FOXH1,HOXA13,FOXI1,LIF,PITX3,SOX10,FOXN1,RUNX2,GSX1,PROP1,NEUROD2,TARDBP,MSX1,INS2,MESP1,LMX1A
GO:0032774	RNA biosynthetic process	biological_process	0.0019328690996129902	30	91	1948	14467	NFATC2,GPRIN1,ESR2,PAX3,MYOD1,LMX1B,NODAL,SIX3,HOXB1,HNF4A,THRA,POU2F3,FOXB1,SSRP1,FOXH1,HOXA13,FOXI1,LIF,PITX3,SOX10,FOXN1,RUNX2,GSX1,PROP1,NEUROD2,TARDBP,MSX1,INS2,MESP1,LMX1A
GO:0044249	cellular biosynthetic process	biological_process	0.0020934035632602086	41	91	3262	14467	NANOS2,NFATC2,GPRIN1,ESR2,NF1,PAX3,MYOD1,LMX1B,NODAL,SIX3,NPM1,HOXB1,HNF4A,THRA,POU2F3,DRD3,FOXB1,SSRP1,FOXH1,HOXA13,FOXI1,LIF,GPR44,PITX3,SOX10,SLC6A3,FOXN1,PCNA,HTR1B,RUNX2,GSX1,PROP1,NEUROD2,TARDBP,MSX1,INS2,DRD2,MESP1,GHRHR,GNAS,LMX1A
GO:0009790	embryonic development	biological_process	0.002103910991320247	16	91	626	14467	NF1,PAX3,LMX1B,NODAL,FGF8,HOXB1,FOXH1,HOXA13,FOXI1,SOX10,MSX1,WNT1,MESP1,GNAS,WNT3A,CFC1
GO:0007270	nerve-nerve synaptic transmission	biological_process	0.002826265959016383	5	91	34	14467	GPRIN1,NF1,CHRNB2,CAMK4,DRD2
GO:0035270	endocrine system development	biological_process	0.00323255913314587	6	91	62	14467	NF1,SLC6A3,GSX1,PROP1,DRD2,GHRHR
GO:0048666	neuron development	biological_process	0.0036633939796890465	11	91	300	14467	GPRIN1,NTRK2,LMX1B,CHRNB2,GDNF,LIF,PITX3,NEUROD2,DRD2,WNT3A,LMX1A
GO:0045449	regulation of transcription	biological_process	0.003696863761240263	30	91	2009	14467	NFATC2,GPRIN1,ESR2,PAX3,MYOD1,LMX1B,NODAL,SIX3,HOXB1,HNF4A,THRA,POU2F3,FOXB1,SSRP1,FOXH1,HOXA13,FOXI1,LIF,PITX3,SOX10,FOXN1,RUNX2,GSX1,PROP1,NEUROD2,TARDBP,MSX1,INS2,MESP1,LMX1A
GO:0048870	cell motility	biological_process	0.004032313978293015	11	91	303	14467	ESR2,NF1,PAX3,LMX1B,NODAL,GDNF,NEURL1A,MMP14,PLAU,DRD2,MESP1
GO:0007154	cell communication	biological_process	0.004080854448177022	44	91	3737	14467	PRKD2,CRHR2,OLFR70,SYT1,FGF3,GPRIN1,NF1,NTRK2,CHRNB2,NODAL,CDK4,FGF8,SIX3,GDNF,HTR1A,NPM1,NRAS,CAMK4,IL3,EGFR,DRD3,FOXH1,GNRHR,OLFR480,HOXA13,LIF,GPR44,GFRA2,WNT10B,SSTR1,MC5R,BRS3,HTR1B,RUNX2,PROP1,MSX1,WNT1,INS2,DRD2,MESP1,GJA10,GHRHR,GNAS,WNT3A
GO:0051937	catecholamine transport	biological_process	0.0043587970199349384	4	91	17	14467	CHRNB2,DRD3,SLC6A3,DRD2
GO:0009952	anterior/posterior pattern formation	biological_process	0.004706221639198066	8	91	145	14467	NODAL,SIX3,HOXB1,FOXH1,WNT1,GDF11,WNT3A,CFC1
GO:0008306	associative learning	biological_process	0.005577249788109434	4	91	18	14467	GPRIN1,CHRNB2,NEUROD2,DRD2
GO:0009888	tissue development	biological_process	0.005849170014289785	15	91	598	14467	NF1,PAX3,MYOD1,NODAL,FGF8,GDNF,THRA,POU2F3,FOXH1,LIF,RUNX2,MESP1,GNAS,WNT3A,CFC1
GO:0014072	response to isoquinoline alkaloid	biological_process	0.0063223617822425185	3	91	6	14467	GPRIN1,DRD3,DRD2
GO:0048853	forebrain morphogenesis	biological_process	0.0063223617822425185	3	91	6	14467	NF1,FGF8,PROP1
GO:0043278	response to morphine	biological_process	0.0063223617822425185	3	91	6	14467	GPRIN1,DRD3,DRD2
GO:0006350	transcription	biological_process	0.0066656629648325	30	91	2067	14467	NFATC2,GPRIN1,ESR2,PAX3,MYOD1,LMX1B,NODAL,SIX3,HOXB1,HNF4A,THRA,POU2F3,FOXB1,SSRP1,FOXH1,HOXA13,FOXI1,LIF,PITX3,SOX10,FOXN1,RUNX2,GSX1,PROP1,NEUROD2,TARDBP,MSX1,INS2,MESP1,LMX1A
GO:0016477	cell migration	biological_process	0.0077941964173140746	10	91	263	14467	ESR2,NF1,PAX3,LMX1B,NODAL,GDNF,MMP14,PLAU,DRD2,MESP1
GO:0040011	locomotion	biological_process	0.007858664308255218	12	91	391	14467	ESR2,NF1,PAX3,LMX1B,NODAL,GDNF,NEURL1A,GPR44,MMP14,PLAU,DRD2,MESP1
GO:0007166	cell surface receptor linked signal transduction	biological_process	0.008216233218810296	33	91	2436	14467	CRHR2,OLFR70,GPRIN1,NTRK2,NODAL,FGF8,SIX3,GDNF,HTR1A,IL3,EGFR,DRD3,FOXH1,GNRHR,OLFR480,HOXA13,GPR44,GFRA2,WNT10B,SSTR1,MC5R,BRS3,HTR1B,RUNX2,PROP1,MSX1,WNT1,INS2,DRD2,MESP1,GHRHR,GNAS,WNT3A
GO:0051674	localization of cell	biological_process	0.00849354219724397	12	91	394	14467	ESR2,NF1,PAX3,LMX1B,NODAL,GDNF,NEURL1A,MMP14,PLAU,DRD2,MESP1,LMX1A
GO:0006928	cell motion	biological_process	0.00849354219724397	12	91	394	14467	ESR2,NF1,PAX3,LMX1B,NODAL,GDNF,NEURL1A,MMP14,PLAU,DRD2,MESP1,LMX1A
GO:0015844	monoamine transport	biological_process	0.008746037624066689	4	91	20	14467	CHRNB2,DRD3,SLC6A3,DRD2
GO:0031128	developmental induction	biological_process	0.008746037624066689	4	91	20	14467	FGF3,FGF8,SIX3,GDNF
GO:0045168	cell-cell signaling involved in cell fate specification	biological_process	0.008746037624066689	4	91	20	14467	FGF3,FGF8,SIX3,GDNF
GO:0060134	prepulse inhibition	biological_process	0.011013684871584837	3	91	7	14467	GPRIN1,SLC6A3,DRD2
GO:0007188	G-protein signaling, coupled to cAMP nucleotide second messenger	biological_process	0.01311943421028907	5	91	46	14467	DRD3,GPR44,DRD2,GHRHR,GNAS
GO:0021543	pallium development	biological_process	0.01311943421028907	5	91	46	14467	GPRIN1,NF1,FGF8,WNT3A,LMX1A
GO:0007611	learning or memory	biological_process	0.013417277758017902	6	91	79	14467	GPRIN1,NF1,CHRNB2,DRD3,NEUROD2,DRD2
GO:0050896	response to stimulus	biological_process	0.016290592901274707	30	91	2160	14467	NANOS2,SCN8A,GPRIN1,NF1,NTRK2,MYOD1,CHRNB2,NPM1,IL3,POU2F3,DRD3,SSRP1,OLFR480,NEURL1A,LIF,GPR44,PITX3,IL10,SLC6A3,IFNA11,PCNA,PLAU,HTR1B,NEUROD2,MSX1,INS2,DRD2,GJA10,GHRHR,GNAS
GO:0014059	regulation of dopamine secretion	biological_process	0.01754156686446054	3	91	8	14467	CHRNB2,DRD3,DRD2
GO:0014046	dopamine secretion	biological_process	0.01754156686446054	3	91	8	14467	CHRNB2,DRD3,DRD2
GO:0007187	G-protein signaling, coupled to cyclic nucleotide second messenger	biological_process	0.017981710611629904	5	91	49	14467	DRD3,GPR44,DRD2,GHRHR,GNAS
GO:0009416	response to light stimulus	biological_process	0.023413793834605307	6	91	87	14467	GPRIN1,NF1,CHRNB2,DRD3,DRD2,GJA10
GO:0019933	cAMP-mediated signaling	biological_process	0.024146780839314635	5	91	52	14467	DRD3,GPR44,DRD2,GHRHR,GNAS
GO:0007165	signal transduction	biological_process	0.02601489038867375	40	91	3456	14467	PRKD2,CRHR2,OLFR70,GPRIN1,NF1,NTRK2,NODAL,CDK4,FGF8,SIX3,GDNF,HTR1A,NPM1,NRAS,CAMK4,IL3,EGFR,DRD3,FOXH1,GNRHR,OLFR480,HOXA13,LIF,GPR44,GFRA2,WNT10B,SSTR1,MC5R,BRS3,HTR1B,RUNX2,PROP1,MSX1,WNT1,INS2,DRD2,MESP1,GHRHR,GNAS,WNT3A
GO:0050433	regulation of catecholamine secretion	biological_process	0.02619243641434833	3	91	9	14467	CHRNB2,DRD3,DRD2
GO:0021871	forebrain regionalization	biological_process	0.02619243641434833	3	91	9	14467	FGF8,SIX3,WNT1
GO:0002761	regulation of myeloid leukocyte differentiation	biological_process	0.030631665418120183	4	91	27	14467	NF1,IL3,LIF,GNAS
GO:0009892	negative regulation of metabolic process	biological_process	0.030718175856563244	12	91	448	14467	SKP2,PAX3,NODAL,SIX3,NPM1,THRA,IL3,FOXH1,HTR1B,PROP1,MSX1,INS2
GO:0007610	behavior	biological_process	0.03166442907042845	11	91	377	14467	SCN8A,GPRIN1,NF1,NTRK2,CHRNB2,DRD3,GPR44,PITX3,SLC6A3,NEUROD2,DRD2
GO:0019935	cyclic-nucleotide-mediated signaling	biological_process	0.03184482998909265	5	91	55	14467	DRD3,GPR44,DRD2,GHRHR,GNAS
GO:0001666	response to hypoxia	biological_process	0.03556554758060677	4	91	28	14467	NANOS2,NF1,CHRNB2,PLAU
GO:0021761	limbic system development	biological_process	0.03556554758060677	4	91	28	14467	GSX1,PROP1,WNT3A,LMX1A
GO:0007423	sensory organ development	biological_process	0.03615602688193959	9	91	250	14467	NF1,NTRK2,LMX1B,FGF8,SIX3,FOXI1,WNT1,GDF11,WNT3A
GO:0021700	developmental maturation	biological_process	0.03644572372350322	6	91	94	14467	GPRIN1,SOX10,RUNX2,WNT1,GDF11,GHRHR
GO:0051046	regulation of secretion	biological_process	0.03644572372350322	6	91	94	14467	NF1,CHRNB2,DRD3,LIF,DRD2,GHRHR
GO:0007169	transmembrane receptor protein tyrosine kinase signaling pathway	biological_process	0.03956003631617462	8	91	194	14467	NTRK2,FGF8,GDNF,EGFR,GFRA2,RUNX2,INS2,GHRHR
GO:0045934	negative regulation of nucleobase, nucleoside, nucleotide and nucleic acid metabolic process	biological_process	0.0404711208475908	10	91	318	14467	PAX3,NODAL,SIX3,NPM1,THRA,FOXH1,HTR1B,PROP1,MSX1,INS2
GO:0040007	growth	biological_process	0.0404711208475908	10	91	318	14467	MYOD1,LMX1B,NPM1,DRD3,SOX10,SLC6A3,DRD2,GDF11,GHRHR,LMX1A
GO:0070482	response to oxygen levels	biological_process	0.04105819984281248	4	91	29	14467	NANOS2,NF1,CHRNB2,PLAU
GO:0043170	macromolecule metabolic process	biological_process	0.04723205621860697	52	91	5234	14467	SKP2,PRKD2,NANOS2,NFATC2,GPRIN1,ESR2,RBMXRT,PAX3,SF3A3,UBA2,NTRK2,MYOD1,LMX1B,NODAL,CDK4,FGF8,SIX3,NPM1,HOXB1,HNF4A,CAMK4,THRA,IL3,EGFR,POU2F3,DRD3,FOXB1,SSRP1,FOXH1,CCT5,HOXA13,FOXI1,LIF,PITX3,SOX10,IL10,FOXN1,MMP14,PCNA,SYNCRIP,PLAU,RUNX2,GSX1,PROP1,NEUROD2,TARDBP,MSX1,INS2,DRD2,MESP1,GHRHR,LMX1A
