# Supplementary material for: Tissue-Specific Functional Networks for Prioritizing Phenotype and Disease Genes
Source: PLoS Comput Biol. 2012 Sep 27;8(9):e1002694. doi: 10.1371/journal.pcbi.1002694 (PMC3459891; doi:10.1371/journal.pcbi.1002694)
Supplement: Dataset S3 — Functional enrichment of top 100 changed genes for each tissue-specific network. (ZIP) [file pcbi.1002694.s003.zip › enrichment_result/MA_0000207_global.txt]

GO:0048731	system development	biological_process	5.819762472533012E-17	47	85	1922	14467	NANOS2,FOXD3,HOXB7,FGF3,GPRIN1,ESR2,AKP3,NF1,PAX3,BARX2,NTRK2,MYOD1,NODAL,FGF8,GDNF,DSPP,HOXB1,EGFR,IL3,POU2F3,DRD3,FOXH1,FOXA2,FSHB,GRIN2A,LIF,SOX10,NKX3-2,WNT10B,SLC6A3,LEP,HOXD12,CDX4,RUNX2,GSX1,NEUROD2,MSX1,WNT1,DRD2,GJA10,MYOG,GDF11,CSF3,GHRHR,WNT3A,CFC1,LMX1A
GO:0048856	anatomical structure development	biological_process	9.640027334549088E-16	47	85	2056	14467	NANOS2,FOXD3,HOXB7,FGF3,GPRIN1,ESR2,AKP3,NF1,PAX3,BARX2,NTRK2,MYOD1,NODAL,FGF8,GDNF,DSPP,HOXB1,EGFR,IL3,POU2F3,DRD3,FOXH1,FOXA2,FSHB,GRIN2A,LIF,SOX10,NKX3-2,WNT10B,SLC6A3,LEP,HOXD12,CDX4,RUNX2,GSX1,NEUROD2,MSX1,WNT1,DRD2,GJA10,MYOG,GDF11,CSF3,GHRHR,WNT3A,CFC1,LMX1A
GO:0007275	multicellular organismal development	biological_process	1.2329444246974452E-14	49	85	2402	14467	NANOS2,FOXD3,HOXB7,FGF3,GPRIN1,ESR2,AKP3,NF1,PAX3,BARX2,NTRK2,TWIST2,MYOD1,NODAL,FGF8,GDNF,DSPP,HOXB1,EGFR,IL3,POU2F3,DRD3,FOXH1,FOXA2,FSHB,GRIN2A,LIF,SOX10,NKX3-2,WNT10B,SLC6A3,LEP,FOXN1,HOXD12,CDX4,RUNX2,GSX1,NEUROD2,MSX1,WNT1,DRD2,GJA10,MYOG,GDF11,CSF3,GHRHR,WNT3A,CFC1,LMX1A
GO:0048513	organ development	biological_process	5.01998183776148E-14	40	85	1574	14467	NANOS2,FOXD3,HOXB7,FGF3,GPRIN1,ESR2,NF1,PAX3,BARX2,NTRK2,MYOD1,NODAL,FGF8,GDNF,HOXB1,EGFR,IL3,POU2F3,FOXH1,FOXA2,FSHB,LIF,SOX10,NKX3-2,WNT10B,SLC6A3,LEP,CDX4,RUNX2,GSX1,MSX1,WNT1,DRD2,MYOG,GDF11,CSF3,GHRHR,WNT3A,CFC1,LMX1A
GO:0032502	developmental process	biological_process	3.7561079611410476E-13	51	85	2840	14467	NANOS2,FOXD3,HOXB7,FGF3,GPRIN1,ESR2,AKP3,NF1,PAX3,BARX2,NTRK2,TWIST2,MYOD1,NODAL,FGF8,GDNF,DSPP,HOXB1,EGFR,IL3,POU2F3,DRD3,FOXH1,FOXA2,FSHB,GRIN2A,LIF,SOX10,NKX3-2,IL10,WNT10B,SLC6A3,LEP,FOXN1,HOXD12,CDX4,RUNX2,GSX1,NEUROD2,MSX1,WNT1,INS2,DRD2,GJA10,MYOG,GDF11,CSF3,GHRHR,WNT3A,CFC1,LMX1A
GO:0048468	cell development	biological_process	9.486416251202853E-12	27	85	748	14467	GPRIN1,ESR2,AKP3,NF1,PAX3,BARX2,NTRK2,MYOD1,NODAL,FGF8,GDNF,DRD3,FOXA2,GRIN2A,LIF,SOX10,LEP,RUNX2,GSX1,NEUROD2,WNT1,DRD2,MYOG,GDF11,GHRHR,WNT3A,LMX1A
GO:0048869	cellular developmental process	biological_process	1.520655094429343E-11	37	85	1568	14467	NANOS2,FOXD3,HOXB7,FGF3,GPRIN1,ESR2,AKP3,NF1,PAX3,BARX2,NTRK2,TWIST2,MYOD1,NODAL,FGF8,GDNF,EGFR,IL3,POU2F3,DRD3,FOXA2,GRIN2A,LIF,SOX10,LEP,FOXN1,RUNX2,GSX1,NEUROD2,WNT1,DRD2,MYOG,GDF11,CSF3,GHRHR,WNT3A,LMX1A
GO:0030154	cell differentiation	biological_process	2.236208275814648E-11	36	85	1495	14467	NANOS2,FOXD3,HOXB7,FGF3,GPRIN1,ESR2,AKP3,NF1,PAX3,BARX2,NTRK2,TWIST2,MYOD1,NODAL,FGF8,GDNF,IL3,POU2F3,DRD3,FOXA2,GRIN2A,LIF,SOX10,LEP,FOXN1,RUNX2,GSX1,NEUROD2,WNT1,DRD2,MYOG,GDF11,CSF3,GHRHR,WNT3A,LMX1A
GO:0007417	central nervous system development	biological_process	2.4235106503364225E-11	19	85	316	14467	GPRIN1,ESR2,NF1,PAX3,FGF8,HOXB1,DRD3,FOXA2,SOX10,SLC6A3,LEP,GSX1,MSX1,WNT1,DRD2,GDF11,GHRHR,WNT3A,LMX1A
GO:0007399	nervous system development	biological_process	2.129074255695402E-10	26	85	779	14467	GPRIN1,ESR2,AKP3,NF1,PAX3,NTRK2,FGF8,GDNF,HOXB1,DRD3,FOXA2,GRIN2A,LIF,SOX10,SLC6A3,LEP,GSX1,NEUROD2,MSX1,WNT1,DRD2,GJA10,GDF11,GHRHR,WNT3A,LMX1A
GO:0019222	regulation of metabolic process	biological_process	6.941489721994445E-10	44	85	2525	14467	NANOS2,FOXD3,HOXB7,GPRIN1,ESR2,NF1,PAX3,BARX2,NTRK2,TWIST2,MYOD1,NODAL,FGF8,HOXB1,HNF4A,EGFR,IL3,POU2F3,DRD3,FOXB1,FOXH1,FOXA2,IL5,GRIN2A,LIF,GPR44,SOX10,NKX3-2,IL10,SLC6A3,LEP,FOXN1,HOXD12,HTR1B,CDX4,RUNX2,GSX1,NEUROD2,MSX1,INS2,DRD2,MYOG,GHRHR,LMX1A
GO:0009653	anatomical structure morphogenesis	biological_process	1.0845521475463919E-9	30	85	1151	14467	FOXD3,HOXB7,FGF3,GPRIN1,AKP3,NF1,PAX3,BARX2,NTRK2,MYOD1,NODAL,FGF8,GDNF,HOXB1,EGFR,FOXA2,LIF,SOX10,NKX3-2,WNT10B,HOXD12,CDX4,RUNX2,MSX1,WNT1,DRD2,GDF11,WNT3A,CFC1,LMX1A
GO:0022008	neurogenesis	biological_process	5.42652806033461E-9	20	85	486	14467	GPRIN1,ESR2,AKP3,NF1,PAX3,NTRK2,FGF8,GDNF,DRD3,FOXA2,GRIN2A,LIF,SOX10,LEP,GSX1,NEUROD2,WNT1,DRD2,WNT3A,LMX1A
GO:0080090	regulation of primary metabolic process	biological_process	1.4903674347139183E-8	41	85	2399	14467	NANOS2,FOXD3,HOXB7,GPRIN1,ESR2,NF1,PAX3,BARX2,TWIST2,MYOD1,NODAL,HOXB1,HNF4A,EGFR,IL3,POU2F3,DRD3,FOXB1,FOXH1,FOXA2,IL5,GRIN2A,LIF,GPR44,SOX10,NKX3-2,SLC6A3,LEP,FOXN1,HOXD12,HTR1B,CDX4,RUNX2,GSX1,NEUROD2,MSX1,INS2,DRD2,MYOG,GHRHR,LMX1A
GO:0048522	positive regulation of cellular process	biological_process	1.965128943245518E-8	27	85	1031	14467	GPRIN1,NF1,PAX3,BARX2,MYOD1,NODAL,FGF8,HOXB1,HNF4A,EGFR,IL3,POU2F3,DRD3,FOXH1,FOXA2,IL5,GRIN2A,LIF,GPR44,SOX10,IL10,LEP,RUNX2,GSX1,DRD2,MYOG,GHRHR
GO:0006357	regulation of transcription from RNA polymerase II promoter	biological_process	2.4426085506014866E-8	20	85	528	14467	FOXD3,GPRIN1,PAX3,BARX2,TWIST2,MYOD1,NODAL,HOXB1,HNF4A,POU2F3,FOXH1,FOXA2,LIF,SOX10,CDX4,RUNX2,GSX1,MSX1,INS2,MYOG
GO:0048519	negative regulation of biological process	biological_process	2.777414056351779E-8	28	85	1131	14467	FOXD3,GPRIN1,ESR2,NF1,PAX3,BARX2,TWIST2,NODAL,FGF8,GDNF,IL3,DRD3,FOXH1,FOXA2,GRIN2A,LIF,NKX3-2,IL10,SLC6A3,LEP,HTR1B,CDX4,RUNX2,MSX1,INS2,DRD2,GDF11,LMX1A
GO:0008283	cell proliferation	biological_process	2.8978121062306564E-8	21	85	598	14467	NANOS2,FGF3,ESR2,NF1,PAX3,NODAL,FGF8,EGFR,IL3,FSHB,LIF,IL10,TYR,FOXN1,PLAU,RUNX2,MSX1,DRD2,GDF11,GHRHR,WNT3A
GO:0032501	multicellular organismal process	biological_process	6.112997558282654E-8	54	85	4218	14467	RGR,NANOS2,OLFR70,FOXD3,SMCP,HOXB7,FGF3,GPRIN1,ESR2,AKP3,NF1,PAX3,BARX2,NTRK2,TWIST2,MYOD1,NODAL,FGF8,GDNF,DSPP,HOXB1,EGFR,IL3,POU2F3,DRD3,FOXH1,FOXA2,FSHB,GRIN2A,LIF,SOX10,NKX3-2,IL10,WNT10B,SLC6A3,LEP,FOXN1,HOXD12,CDX4,RUNX2,GSX1,NEUROD2,MSX1,WNT1,DRD2,GJA10,MYOG,GDF11,CSF3,GHRHR,WNT3A,OLFR544,CFC1,LMX1A
GO:0048518	positive regulation of biological process	biological_process	6.438625978787333E-8	28	85	1172	14467	GPRIN1,NF1,PAX3,BARX2,MYOD1,NODAL,FGF8,HOXB1,HNF4A,EGFR,IL3,POU2F3,DRD3,FOXH1,FOXA2,IL5,GRIN2A,LIF,GPR44,SOX10,IL10,SLC6A3,LEP,RUNX2,GSX1,DRD2,MYOG,GHRHR
GO:0031323	regulation of cellular metabolic process	biological_process	6.733603668548497E-8	40	85	2396	14467	NANOS2,FOXD3,HOXB7,GPRIN1,ESR2,NF1,PAX3,BARX2,TWIST2,MYOD1,NODAL,HOXB1,HNF4A,EGFR,IL3,POU2F3,DRD3,FOXB1,FOXH1,FOXA2,IL5,LIF,GPR44,SOX10,NKX3-2,SLC6A3,LEP,FOXN1,HOXD12,HTR1B,CDX4,RUNX2,GSX1,NEUROD2,MSX1,INS2,DRD2,MYOG,GHRHR,LMX1A
GO:0006366	transcription from RNA polymerase II promoter	biological_process	7.252424198680483E-8	20	85	561	14467	FOXD3,GPRIN1,PAX3,BARX2,TWIST2,MYOD1,NODAL,HOXB1,HNF4A,POU2F3,FOXH1,FOXA2,LIF,SOX10,CDX4,RUNX2,GSX1,MSX1,INS2,MYOG
GO:0010604	positive regulation of macromolecule metabolic process	biological_process	1.1660101122054717E-7	19	85	511	14467	GPRIN1,PAX3,BARX2,MYOD1,NODAL,FGF8,HOXB1,HNF4A,IL3,POU2F3,FOXH1,FOXA2,IL5,LIF,SOX10,IL10,RUNX2,GSX1,MYOG
GO:0007420	brain development	biological_process	1.8479644256181525E-7	14	85	245	14467	GPRIN1,ESR2,NF1,FGF8,HOXB1,FOXA2,SLC6A3,GSX1,MSX1,WNT1,DRD2,GHRHR,WNT3A,LMX1A
GO:0010628	positive regulation of gene expression	biological_process	1.898023262300521E-7	17	85	403	14467	GPRIN1,PAX3,BARX2,MYOD1,NODAL,FGF8,HOXB1,HNF4A,IL3,POU2F3,FOXH1,FOXA2,LIF,SOX10,RUNX2,GSX1,MYOG
GO:0009893	positive regulation of metabolic process	biological_process	2.977695848017774E-7	19	85	540	14467	GPRIN1,PAX3,BARX2,MYOD1,NODAL,FGF8,HOXB1,HNF4A,IL3,POU2F3,FOXH1,FOXA2,IL5,LIF,SOX10,IL10,RUNX2,GSX1,MYOG
GO:0009887	organ morphogenesis	biological_process	4.821751705526345E-7	22	85	771	14467	FOXD3,HOXB7,FGF3,NF1,PAX3,BARX2,NTRK2,NODAL,FGF8,GDNF,HOXB1,FOXA2,LIF,SOX10,NKX3-2,WNT10B,CDX4,RUNX2,MSX1,WNT1,GDF11,WNT3A
GO:0009889	regulation of biosynthetic process	biological_process	4.890464453220248E-7	37	85	2204	14467	NANOS2,FOXD3,HOXB7,GPRIN1,ESR2,NF1,PAX3,BARX2,TWIST2,MYOD1,NODAL,HOXB1,HNF4A,POU2F3,DRD3,FOXB1,FOXH1,FOXA2,LIF,GPR44,SOX10,NKX3-2,IL10,LEP,FOXN1,HOXD12,HTR1B,CDX4,RUNX2,GSX1,NEUROD2,MSX1,INS2,DRD2,MYOG,GHRHR,LMX1A
GO:0045944	positive regulation of transcription from RNA polymerase II promoter	biological_process	5.609705913688715E-7	15	85	318	14467	GPRIN1,PAX3,BARX2,MYOD1,NODAL,HOXB1,HNF4A,POU2F3,FOXH1,FOXA2,LIF,SOX10,RUNX2,GSX1,MYOG
GO:0048523	negative regulation of cellular process	biological_process	6.494641670159688E-7	25	85	1027	14467	FOXD3,GPRIN1,ESR2,NF1,PAX3,BARX2,TWIST2,NODAL,FGF8,GDNF,IL3,DRD3,FOXH1,FOXA2,LIF,NKX3-2,IL10,HTR1B,CDX4,RUNX2,MSX1,INS2,DRD2,GDF11,LMX1A
GO:0045165	cell fate commitment	biological_process	6.979728775939294E-7	11	85	140	14467	FGF3,PAX3,MYOD1,NODAL,FGF8,GDNF,FOXA2,RUNX2,GSX1,WNT1,WNT3A
GO:0007389	pattern specification process	biological_process	7.319376576453907E-7	14	85	272	14467	HOXB7,FGF3,NODAL,FGF8,GDNF,HOXB1,FOXH1,FOXA2,NKX3-2,HOXD12,WNT1,GDF11,WNT3A,CFC1
GO:0048699	generation of neurons	biological_process	1.2685743862986647E-6	17	85	456	14467	GPRIN1,ESR2,NF1,PAX3,NTRK2,FGF8,GDNF,DRD3,FOXA2,LIF,LEP,GSX1,NEUROD2,WNT1,DRD2,WNT3A,LMX1A
GO:0030900	forebrain development	biological_process	1.4617840607847207E-6	11	85	150	14467	GPRIN1,NF1,FGF8,SLC6A3,GSX1,MSX1,WNT1,DRD2,GHRHR,WNT3A,LMX1A
GO:0060255	regulation of macromolecule metabolic process	biological_process	1.7379024993255613E-6	38	85	2420	14467	NANOS2,FOXD3,HOXB7,GPRIN1,ESR2,PAX3,BARX2,TWIST2,MYOD1,NODAL,FGF8,HOXB1,HNF4A,EGFR,IL3,POU2F3,DRD3,FOXB1,FOXH1,FOXA2,IL5,GRIN2A,LIF,SOX10,NKX3-2,IL10,FOXN1,HOXD12,CDX4,RUNX2,GSX1,NEUROD2,MSX1,INS2,DRD2,MYOG,GHRHR,LMX1A
GO:0031326	regulation of cellular biosynthetic process	biological_process	2.0054365398963527E-6	36	85	2200	14467	NANOS2,FOXD3,HOXB7,GPRIN1,ESR2,NF1,PAX3,BARX2,TWIST2,MYOD1,NODAL,HOXB1,HNF4A,POU2F3,DRD3,FOXB1,FOXH1,FOXA2,LIF,GPR44,SOX10,NKX3-2,LEP,FOXN1,HOXD12,HTR1B,CDX4,RUNX2,GSX1,NEUROD2,MSX1,INS2,DRD2,MYOG,GHRHR,LMX1A
GO:0045893	positive regulation of transcription, DNA-dependent	biological_process	2.363724170454227E-6	15	85	353	14467	GPRIN1,PAX3,BARX2,MYOD1,NODAL,HOXB1,HNF4A,POU2F3,FOXH1,FOXA2,LIF,SOX10,RUNX2,GSX1,MYOG
GO:0051254	positive regulation of RNA metabolic process	biological_process	2.456931629628249E-6	15	85	354	14467	GPRIN1,PAX3,BARX2,MYOD1,NODAL,HOXB1,HNF4A,POU2F3,FOXH1,FOXA2,LIF,SOX10,RUNX2,GSX1,MYOG
GO:0003002	regionalization	biological_process	3.4282536918718443E-6	12	85	206	14467	HOXB7,FGF3,NODAL,FGF8,GDNF,HOXB1,FOXH1,FOXA2,WNT1,GDF11,WNT3A,CFC1
GO:0042127	regulation of cell proliferation	biological_process	3.5456665657423235E-6	16	85	424	14467	NANOS2,ESR2,NF1,PAX3,NODAL,FGF8,EGFR,IL3,LIF,IL10,PLAU,RUNX2,MSX1,DRD2,GDF11,GHRHR
GO:0010557	positive regulation of macromolecule biosynthetic process	biological_process	5.2862781929845515E-6	16	85	436	14467	GPRIN1,PAX3,BARX2,MYOD1,NODAL,HOXB1,HNF4A,POU2F3,FOXH1,FOXA2,LIF,SOX10,IL10,RUNX2,GSX1,MYOG
GO:0031325	positive regulation of cellular metabolic process	biological_process	9.439063596218255E-6	17	85	521	14467	GPRIN1,PAX3,BARX2,MYOD1,NODAL,HOXB1,HNF4A,IL3,POU2F3,FOXH1,FOXA2,IL5,LIF,SOX10,RUNX2,GSX1,MYOG
GO:0009891	positive regulation of biosynthetic process	biological_process	1.0320812420922915E-5	16	85	457	14467	GPRIN1,PAX3,BARX2,MYOD1,NODAL,HOXB1,HNF4A,POU2F3,FOXH1,FOXA2,LIF,SOX10,IL10,RUNX2,GSX1,MYOG
GO:0019219	regulation of nucleobase, nucleoside, nucleotide and nucleic acid metabolic process	biological_process	1.0708908381611079E-5	34	85	2107	14467	FOXD3,HOXB7,GPRIN1,ESR2,NF1,PAX3,BARX2,TWIST2,MYOD1,NODAL,HOXB1,HNF4A,POU2F3,DRD3,FOXB1,FOXH1,FOXA2,LIF,GPR44,SOX10,NKX3-2,FOXN1,HOXD12,HTR1B,CDX4,RUNX2,GSX1,NEUROD2,MSX1,INS2,DRD2,MYOG,GHRHR,LMX1A
GO:0045941	positive regulation of transcription	biological_process	1.0855602352271383E-5	15	85	395	14467	GPRIN1,PAX3,BARX2,MYOD1,NODAL,HOXB1,HNF4A,POU2F3,FOXH1,FOXA2,LIF,SOX10,RUNX2,GSX1,MYOG
GO:0007267	cell-cell signaling	biological_process	1.5071941000814977E-5	14	85	344	14467	FGF3,GPRIN1,NF1,NTRK2,FGF8,GDNF,GRIN2A,LIF,WNT10B,LEP,WNT1,DRD2,GHRHR,WNT3A
GO:0010468	regulation of gene expression	biological_process	2.009106099096868E-5	34	85	2159	14467	NANOS2,FOXD3,HOXB7,GPRIN1,ESR2,PAX3,BARX2,TWIST2,MYOD1,NODAL,FGF8,HOXB1,HNF4A,IL3,POU2F3,DRD3,FOXB1,FOXH1,FOXA2,LIF,SOX10,NKX3-2,IL10,FOXN1,HOXD12,CDX4,RUNX2,GSX1,NEUROD2,MSX1,INS2,DRD2,MYOG,LMX1A
GO:0050793	regulation of developmental process	biological_process	2.01161607173942E-5	21	85	858	14467	GPRIN1,NF1,MYOD1,NODAL,FGF8,GDNF,IL3,DRD3,FOXA2,GRIN2A,LIF,NKX3-2,IL10,LEP,RUNX2,MSX1,INS2,DRD2,GDF11,WNT3A,LMX1A
GO:0045935	positive regulation of nucleobase, nucleoside, nucleotide and nucleic acid metabolic process	biological_process	2.0366115359287296E-5	15	85	414	14467	GPRIN1,PAX3,BARX2,MYOD1,NODAL,HOXB1,HNF4A,POU2F3,FOXH1,FOXA2,LIF,SOX10,RUNX2,GSX1,MYOG
GO:0043009	chordate embryonic development	biological_process	4.175558275319907E-5	14	85	373	14467	FOXD3,HOXB7,AKP3,NF1,PAX3,NODAL,FGF8,HOXB1,FOXA2,SOX10,NKX3-2,MSX1,WNT1,WNT3A
GO:0009792	embryonic development ending in birth or egg hatching	biological_process	4.615389117411742E-5	14	85	376	14467	FOXD3,HOXB7,AKP3,NF1,PAX3,NODAL,FGF8,HOXB1,FOXA2,SOX10,NKX3-2,MSX1,WNT1,WNT3A
GO:0045595	regulation of cell differentiation	biological_process	6.719369162038914E-5	13	85	326	14467	GPRIN1,NF1,NODAL,IL3,DRD3,FOXA2,LIF,LEP,RUNX2,DRD2,GDF11,WNT3A,LMX1A
GO:0031328	positive regulation of cellular biosynthetic process	biological_process	7.106238559403295E-5	15	85	455	14467	GPRIN1,PAX3,BARX2,MYOD1,NODAL,HOXB1,HNF4A,POU2F3,FOXH1,FOXA2,LIF,SOX10,RUNX2,GSX1,MYOG
GO:0009790	embryonic development	biological_process	1.3835403915749014E-4	17	85	626	14467	FOXD3,HOXB7,AKP3,NF1,PAX3,NODAL,FGF8,HOXB1,FOXH1,FOXA2,SOX10,NKX3-2,HOXD12,MSX1,WNT1,WNT3A,CFC1
GO:0021984	adenohypophysis development	biological_process	1.7570400429347145E-4	4	85	9	14467	SLC6A3,GSX1,DRD2,GHRHR
GO:0009952	anterior/posterior pattern formation	biological_process	2.2038056315556564E-4	9	85	145	14467	HOXB7,NODAL,HOXB1,FOXH1,FOXA2,WNT1,GDF11,WNT3A,CFC1
GO:0048732	gland development	biological_process	2.652991333785604E-4	8	85	107	14467	NF1,FGF8,EGFR,SLC6A3,GSX1,DRD2,GHRHR,WNT3A
GO:0051093	negative regulation of developmental process	biological_process	3.616797056452527E-4	13	85	377	14467	GPRIN1,NF1,NODAL,FGF8,GDNF,IL3,DRD3,FOXA2,LIF,NKX3-2,MSX1,GDF11,LMX1A
GO:0050794	regulation of cellular process	biological_process	4.915147614767733E-4	59	85	6122	14467	RGR,NANOS2,OLFR70,FOXD3,HOXB7,GPRIN1,ESR2,NF1,PAX3,BARX2,NTRK2,TWIST2,MYOD1,NODAL,FGF8,GDNF,HOXB1,HNF4A,EGFR,IL3,POU2F3,DRD3,FOXB1,FOXH1,GNRHR,FOXA2,FSHR,IL5,GRIN2A,LIF,CCR8,GPR44,SOX10,NKX3-2,IL10,WNT10B,SLC6A3,SSTR1,LEP,MC5R,BRS3,FOXN1,HOXD12,PLAU,HTR1B,CDX4,RUNX2,GSX1,NEUROD2,MSX1,WNT1,INS2,DRD2,MYOG,GDF11,GHRHR,WNT3A,OLFR544,LMX1A
GO:0008542	visual learning	biological_process	5.825183800071162E-4	5	85	27	14467	GPRIN1,NF1,DRD3,GRIN2A,DRD2
GO:0007632	visual behavior	biological_process	7.058891469685649E-4	5	85	28	14467	GPRIN1,NF1,DRD3,GRIN2A,DRD2
GO:0032504	multicellular organism reproduction	biological_process	7.596237698454389E-4	7	85	84	14467	NANOS2,SMCP,GPRIN1,NODAL,LIF,SLC6A3,GHRHR
GO:0048609	reproductive process in a multicellular organism	biological_process	7.596237698454389E-4	7	85	84	14467	NANOS2,SMCP,GPRIN1,NODAL,LIF,SLC6A3,GHRHR
GO:0048598	embryonic morphogenesis	biological_process	8.223958715976066E-4	12	85	339	14467	HOXB7,PAX3,NODAL,FGF8,HOXB1,FOXA2,NKX3-2,HOXD12,MSX1,WNT1,WNT3A,CFC1
GO:0007612	learning	biological_process	9.111140155355407E-4	6	85	54	14467	GPRIN1,NF1,DRD3,GRIN2A,NEUROD2,DRD2
GO:0030817	regulation of cAMP biosynthetic process	biological_process	9.111140155355407E-4	6	85	54	14467	NF1,DRD3,GPR44,HTR1B,DRD2,GHRHR
GO:0008284	positive regulation of cell proliferation	biological_process	9.451677884630755E-4	10	85	224	14467	NF1,PAX3,NODAL,FGF8,EGFR,IL3,LIF,RUNX2,DRD2,GHRHR
GO:0030182	neuron differentiation	biological_process	9.637865713867142E-4	13	85	411	14467	GPRIN1,PAX3,NTRK2,GDNF,FOXA2,LIF,LEP,GSX1,NEUROD2,WNT1,DRD2,WNT3A,LMX1A
GO:0051239	regulation of multicellular organismal process	biological_process	9.639134183362951E-4	16	85	636	14467	GPRIN1,NF1,MYOD1,NODAL,IL3,DRD3,FOXA2,GRIN2A,LIF,IL10,SLC6A3,LEP,RUNX2,DRD2,GHRHR,LMX1A
GO:0009416	response to light stimulus	biological_process	9.66201279714774E-4	7	85	87	14467	RGR,GPRIN1,NF1,DRD3,GRIN2A,DRD2,GJA10
GO:0009605	response to external stimulus	biological_process	0.0010035373483904047	15	85	559	14467	RGR,NANOS2,GPRIN1,NF1,MYOD1,POU2F3,DRD3,GRIN2A,CCR8,GPR44,SLC6A3,REG3A,LEP,DRD2,GJA10
GO:0009058	biosynthetic process	biological_process	0.0011254716725678788	40	85	3324	14467	NANOS2,FOXD3,HOXB7,GPRIN1,ESR2,NF1,PAX3,BARX2,TWIST2,MYOD1,NODAL,HOXB1,HNF4A,POU2F3,DRD3,FOXB1,AKR1C6,FOXH1,FOXA2,LIF,GPR44,SOX10,NKX3-2,IL10,SLC6A3,TYR,LEP,FOXN1,HOXD12,HTR1B,CDX4,RUNX2,GSX1,NEUROD2,MSX1,INS2,DRD2,MYOG,GHRHR,LMX1A
GO:0030814	regulation of cAMP metabolic process	biological_process	0.0011347196278349936	6	85	56	14467	NF1,DRD3,GPR44,HTR1B,DRD2,GHRHR
GO:0021536	diencephalon development	biological_process	0.001203604512013488	5	85	31	14467	SLC6A3,GSX1,WNT1,DRD2,GHRHR
GO:0001975	response to amphetamine	biological_process	0.001364907469137668	4	85	14	14467	GPRIN1,DRD3,GRIN2A,DRD2
GO:0030808	regulation of nucleotide biosynthetic process	biological_process	0.0014013591589236377	6	85	58	14467	NF1,DRD3,GPR44,HTR1B,DRD2,GHRHR
GO:0030802	regulation of cyclic nucleotide biosynthetic process	biological_process	0.0014013591589236377	6	85	58	14467	NF1,DRD3,GPR44,HTR1B,DRD2,GHRHR
GO:0006171	cAMP biosynthetic process	biological_process	0.0015527141499778738	6	85	59	14467	NF1,DRD3,GPR44,HTR1B,DRD2,GHRHR
GO:0021700	developmental maturation	biological_process	0.0016374486132154423	7	85	94	14467	GPRIN1,BARX2,SOX10,RUNX2,WNT1,GDF11,GHRHR
GO:0030799	regulation of cyclic nucleotide metabolic process	biological_process	0.0018956067133675128	6	85	61	14467	NF1,DRD3,GPR44,HTR1B,DRD2,GHRHR
GO:0035270	endocrine system development	biological_process	0.002088902068180033	6	85	62	14467	NF1,FOXA2,SLC6A3,GSX1,DRD2,GHRHR
GO:0006140	regulation of nucleotide metabolic process	biological_process	0.002088902068180033	6	85	62	14467	NF1,DRD3,GPR44,HTR1B,DRD2,GHRHR
GO:0021537	telencephalon development	biological_process	0.0022980000954387083	6	85	63	14467	GPRIN1,NF1,FGF8,DRD2,WNT3A,LMX1A
GO:0009888	tissue development	biological_process	0.0023294693590469205	15	85	598	14467	NF1,PAX3,BARX2,MYOD1,NODAL,FGF8,GDNF,POU2F3,FOXH1,FOXA2,LIF,RUNX2,MYOG,WNT3A,CFC1
GO:0065007	biological regulation	biological_process	0.002360487597686448	61	85	6717	14467	RGR,NANOS2,OLFR70,FOXD3,HOXB7,GPRIN1,ESR2,NF1,PAX3,BARX2,NTRK2,TWIST2,MYOD1,KCNJ6,NODAL,FGF8,GDNF,HOXB1,HNF4A,EGFR,IL3,POU2F3,DRD3,FOXB1,FOXH1,GNRHR,FOXA2,FSHR,IL5,GRIN2A,LIF,CCR8,GPR44,SOX10,NKX3-2,IL10,WNT10B,SLC6A3,SSTR1,LEP,MC5R,BRS3,CHRNG,FOXN1,HOXD12,PLAU,HTR1B,CDX4,RUNX2,GSX1,NEUROD2,MSX1,WNT1,INS2,DRD2,MYOG,GDF11,GHRHR,WNT3A,OLFR544,LMX1A
GO:0010556	regulation of macromolecule biosynthetic process	biological_process	0.002362049783642005	30	85	2127	14467	NANOS2,FOXD3,HOXB7,GPRIN1,ESR2,PAX3,BARX2,TWIST2,MYOD1,NODAL,HOXB1,HNF4A,POU2F3,FOXB1,FOXH1,FOXA2,LIF,SOX10,NKX3-2,IL10,FOXN1,HOXD12,CDX4,RUNX2,GSX1,NEUROD2,MSX1,INS2,MYOG,LMX1A
GO:0001964	startle response	biological_process	0.0024594926653629754	4	85	16	14467	GPRIN1,GRIN2A,SLC6A3,DRD2
GO:0042221	response to chemical stimulus	biological_process	0.002504352954256501	16	85	684	14467	NANOS2,GPRIN1,NF1,DRD3,EPX,GRIN2A,CCR8,GPR44,SLC6A3,LEP,PLAU,HTR1B,MSX1,INS2,DRD2,GHRHR
GO:0046058	cAMP metabolic process	biological_process	0.002523878134754797	6	85	64	14467	NF1,DRD3,GPR44,HTR1B,DRD2,GHRHR
GO:0050789	regulation of biological process	biological_process	0.002527448957742874	59	85	6376	14467	RGR,NANOS2,OLFR70,FOXD3,HOXB7,GPRIN1,ESR2,NF1,PAX3,BARX2,NTRK2,TWIST2,MYOD1,NODAL,FGF8,GDNF,HOXB1,HNF4A,EGFR,IL3,POU2F3,DRD3,FOXB1,FOXH1,GNRHR,FOXA2,FSHR,IL5,GRIN2A,LIF,CCR8,GPR44,SOX10,NKX3-2,IL10,WNT10B,SLC6A3,SSTR1,LEP,MC5R,BRS3,FOXN1,HOXD12,PLAU,HTR1B,CDX4,RUNX2,GSX1,NEUROD2,MSX1,WNT1,INS2,DRD2,MYOG,GDF11,GHRHR,WNT3A,OLFR544,LMX1A
GO:0050896	response to stimulus	biological_process	0.0032692666539069037	30	85	2160	14467	RGR,NANOS2,IFNA4,GPRIN1,NF1,NTRK2,MYOD1,IL3,POU2F3,DRD3,EPX,IL5,GRIN2A,LIF,CCR8,GPR44,IL10,SLC6A3,REG3A,LEP,IFNA11,PLAU,HTR1B,NEUROD2,MSX1,INS2,DRD2,GJA10,CSF3,GHRHR
GO:0006355	regulation of transcription, DNA-dependent	biological_process	0.0034694102529548875	28	85	1929	14467	FOXD3,HOXB7,GPRIN1,ESR2,PAX3,BARX2,TWIST2,MYOD1,NODAL,HOXB1,HNF4A,POU2F3,FOXB1,FOXH1,FOXA2,LIF,SOX10,NKX3-2,FOXN1,HOXD12,CDX4,RUNX2,GSX1,NEUROD2,MSX1,INS2,MYOG,LMX1A
GO:0051252	regulation of RNA metabolic process	biological_process	0.004004838793821394	28	85	1943	14467	FOXD3,HOXB7,GPRIN1,ESR2,PAX3,BARX2,TWIST2,MYOD1,NODAL,HOXB1,HNF4A,POU2F3,FOXB1,FOXH1,FOXA2,LIF,SOX10,NKX3-2,FOXN1,HOXD12,CDX4,RUNX2,GSX1,NEUROD2,MSX1,INS2,MYOG,LMX1A
GO:0006351	transcription, DNA-dependent	biological_process	0.004045867273686586	28	85	1944	14467	FOXD3,HOXB7,GPRIN1,ESR2,PAX3,BARX2,TWIST2,MYOD1,NODAL,HOXB1,HNF4A,POU2F3,FOXB1,FOXH1,FOXA2,LIF,SOX10,NKX3-2,FOXN1,HOXD12,CDX4,RUNX2,GSX1,NEUROD2,MSX1,INS2,MYOG,LMX1A
GO:0048645	organ formation	biological_process	0.004098279909590249	4	85	18	14467	FGF3,FGF8,GDNF,NKX3-2
GO:0032774	RNA biosynthetic process	biological_process	0.004213899823115915	28	85	1948	14467	FOXD3,HOXB7,GPRIN1,ESR2,PAX3,BARX2,TWIST2,MYOD1,NODAL,HOXB1,HNF4A,POU2F3,FOXB1,FOXH1,FOXA2,LIF,SOX10,NKX3-2,FOXN1,HOXD12,CDX4,RUNX2,GSX1,NEUROD2,MSX1,INS2,MYOG,LMX1A
GO:0014072	response to isoquinoline alkaloid	biological_process	0.004967223902156637	3	85	6	14467	GPRIN1,DRD3,DRD2
GO:0043278	response to morphine	biological_process	0.004967223902156637	3	85	6	14467	GPRIN1,DRD3,DRD2
GO:0009190	cyclic nucleotide biosynthetic process	biological_process	0.00506615982523508	6	85	72	14467	NF1,DRD3,GPR44,HTR1B,DRD2,GHRHR
GO:0010243	response to organic nitrogen	biological_process	0.005167938918981553	4	85	19	14467	GPRIN1,DRD3,GRIN2A,DRD2
GO:0014075	response to amine stimulus	biological_process	0.005167938918981553	4	85	19	14467	GPRIN1,DRD3,GRIN2A,DRD2
GO:0048646	anatomical structure formation involved in morphogenesis	biological_process	0.005177156666270027	11	85	335	14467	FOXD3,FGF3,NF1,PAX3,NODAL,FGF8,GDNF,HOXB1,FOXA2,NKX3-2,WNT3A
GO:0010467	gene expression	biological_process	0.005601013343912565	35	85	2850	14467	NANOS2,FOXD3,HOXB7,GPRIN1,ESR2,PAX3,BARX2,TWIST2,MYOD1,NODAL,FGF8,HOXB1,HNF4A,IL3,POU2F3,DRD3,FOXB1,FOXH1,FOXA2,LIF,SOX10,NKX3-2,IL10,FOXN1,HOXD12,SYNCRIP,CDX4,RUNX2,GSX1,NEUROD2,MSX1,INS2,DRD2,MYOG,LMX1A
GO:0007368	determination of left/right symmetry	biological_process	0.005727976682840723	5	85	42	14467	NODAL,FGF8,FOXH1,NKX3-2,WNT3A
GO:0009314	response to radiation	biological_process	0.00598903075602334	7	85	114	14467	RGR,GPRIN1,NF1,DRD3,GRIN2A,DRD2,GJA10
GO:0044249	cellular biosynthetic process	biological_process	0.006056695906924147	38	85	3262	14467	NANOS2,FOXD3,HOXB7,GPRIN1,ESR2,NF1,PAX3,BARX2,TWIST2,MYOD1,NODAL,HOXB1,HNF4A,POU2F3,DRD3,FOXB1,AKR1C6,FOXH1,FOXA2,LIF,GPR44,SOX10,NKX3-2,SLC6A3,LEP,FOXN1,HOXD12,HTR1B,CDX4,RUNX2,GSX1,NEUROD2,MSX1,INS2,DRD2,MYOG,GHRHR,LMX1A
GO:0009799	determination of symmetry	biological_process	0.00645186276522475	5	85	43	14467	NODAL,FGF8,FOXH1,NKX3-2,WNT3A
GO:0009855	determination of bilateral symmetry	biological_process	0.00645186276522475	5	85	43	14467	NODAL,FGF8,FOXH1,NKX3-2,WNT3A
GO:0045449	regulation of transcription	biological_process	0.007720312863276787	28	85	2009	14467	FOXD3,HOXB7,GPRIN1,ESR2,PAX3,BARX2,TWIST2,MYOD1,NODAL,HOXB1,HNF4A,POU2F3,FOXB1,FOXH1,FOXA2,LIF,SOX10,NKX3-2,FOXN1,HOXD12,CDX4,RUNX2,GSX1,NEUROD2,MSX1,INS2,MYOG,LMX1A
GO:0009719	response to endogenous stimulus	biological_process	0.00796324982482793	7	85	119	14467	GPRIN1,DRD3,GRIN2A,LEP,INS2,DRD2,GHRHR
GO:0060134	prepulse inhibition	biological_process	0.008655706751876562	3	85	7	14467	GPRIN1,SLC6A3,DRD2
GO:0007611	learning or memory	biological_process	0.008722648372295097	6	85	79	14467	GPRIN1,NF1,DRD3,GRIN2A,NEUROD2,DRD2
GO:0021543	pallium development	biological_process	0.009061450138014593	5	85	46	14467	GPRIN1,NF1,FGF8,WNT3A,LMX1A
GO:0007167	enzyme linked receptor protein signaling pathway	biological_process	0.010481679739369034	10	85	293	14467	NTRK2,NODAL,FGF8,GDNF,EGFR,FOXH1,RUNX2,MSX1,INS2,GHRHR
GO:0021983	pituitary gland development	biological_process	0.01159680699186681	4	85	23	14467	SLC6A3,GSX1,DRD2,GHRHR
GO:0045761	regulation of adenylate cyclase activity	biological_process	0.012432598649475476	5	85	49	14467	NF1,DRD3,GPR44,DRD2,GHRHR
GO:0009187	cyclic nucleotide metabolic process	biological_process	0.012460709415456003	6	85	84	14467	NF1,DRD3,GPR44,HTR1B,DRD2,GHRHR
GO:0051094	positive regulation of developmental process	biological_process	0.013291270260362897	11	85	370	14467	GPRIN1,NF1,MYOD1,IL3,FOXA2,GRIN2A,LIF,IL10,LEP,RUNX2,DRD2
GO:0006350	transcription	biological_process	0.013387068494525832	28	85	2067	14467	FOXD3,HOXB7,GPRIN1,ESR2,PAX3,BARX2,TWIST2,MYOD1,NODAL,HOXB1,HNF4A,POU2F3,FOXB1,FOXH1,FOXA2,LIF,SOX10,NKX3-2,FOXN1,HOXD12,CDX4,RUNX2,GSX1,NEUROD2,MSX1,INS2,MYOG,LMX1A
GO:0009892	negative regulation of metabolic process	biological_process	0.014624882748894593	12	85	448	14467	FOXD3,PAX3,BARX2,TWIST2,NODAL,IL3,FOXH1,GRIN2A,HTR1B,CDX4,MSX1,INS2
GO:0051339	regulation of lyase activity	biological_process	0.01517512195941824	5	85	51	14467	NF1,DRD3,GPR44,DRD2,GHRHR
GO:0031279	regulation of cyclase activity	biological_process	0.01517512195941824	5	85	51	14467	NF1,DRD3,GPR44,DRD2,GHRHR
GO:0007610	behavior	biological_process	0.015844963723655035	11	85	377	14467	GPRIN1,NF1,NTRK2,DRD3,GRIN2A,CCR8,GPR44,SLC6A3,LEP,NEUROD2,DRD2
GO:0043279	response to alkaloid	biological_process	0.016419128066705636	4	85	25	14467	GPRIN1,DRD3,SLC6A3,DRD2
GO:0045892	negative regulation of transcription, DNA-dependent	biological_process	0.018222728616358406	9	85	247	14467	FOXD3,PAX3,BARX2,TWIST2,NODAL,FOXH1,CDX4,MSX1,INS2
GO:0051253	negative regulation of RNA metabolic process	biological_process	0.019432433143579765	9	85	249	14467	FOXD3,PAX3,BARX2,TWIST2,NODAL,FOXH1,CDX4,MSX1,INS2
GO:0045934	negative regulation of nucleobase, nucleoside, nucleotide and nucleic acid metabolic process	biological_process	0.02136842632706604	10	85	318	14467	FOXD3,PAX3,BARX2,TWIST2,NODAL,FOXH1,HTR1B,CDX4,MSX1,INS2
GO:0040007	growth	biological_process	0.02136842632706604	10	85	318	14467	AKP3,MYOD1,DRD3,SOX10,SLC6A3,LEP,DRD2,GDF11,GHRHR,LMX1A
GO:0040011	locomotion	biological_process	0.02225974131177981	11	85	391	14467	SMCP,ESR2,NF1,PAX3,NODAL,GDNF,GRIN2A,CCR8,GPR44,PLAU,DRD2
GO:0051046	regulation of secretion	biological_process	0.02381931425251999	6	85	94	14467	NF1,DRD3,LIF,LEP,DRD2,GHRHR
GO:0006139	nucleobase, nucleoside, nucleotide and nucleic acid metabolic process	biological_process	0.024238178434060606	35	85	3037	14467	FOXD3,HOXB7,GPRIN1,ESR2,NF1,PAX3,BARX2,TWIST2,MYOD1,NODAL,HOXB1,HNF4A,POU2F3,DRD3,FOXB1,FOXH1,FOXA2,LIF,GPR44,SOX10,NKX3-2,FOXN1,HOXD12,SYNCRIP,HTR1B,CDX4,RUNX2,GSX1,NEUROD2,MSX1,INS2,DRD2,MYOG,GHRHR,LMX1A
GO:0014070	response to organic cyclic substance	biological_process	0.026221045319368936	4	85	28	14467	GPRIN1,DRD3,SLC6A3,DRD2
GO:0000122	negative regulation of transcription from RNA polymerase II promoter	biological_process	0.02782690334131802	8	85	199	14467	FOXD3,PAX3,BARX2,NODAL,FOXH1,CDX4,MSX1,INS2
GO:0031327	negative regulation of cellular biosynthetic process	biological_process	0.035164211739756826	10	85	337	14467	FOXD3,PAX3,BARX2,TWIST2,NODAL,FOXH1,HTR1B,CDX4,MSX1,INS2
GO:0043473	pigmentation	biological_process	0.03670326773592897	5	85	61	14467	NF1,PAX3,SOX10,TYR,DRD2
GO:0009890	negative regulation of biosynthetic process	biological_process	0.03792425638631799	10	85	340	14467	FOXD3,PAX3,BARX2,TWIST2,NODAL,FOXH1,HTR1B,CDX4,MSX1,INS2
GO:0046883	regulation of hormone secretion	biological_process	0.039757835521394	4	85	31	14467	LIF,LEP,DRD2,GHRHR
GO:0035264	multicellular organism growth	biological_process	0.04010546998054214	6	85	103	14467	AKP3,DRD3,SLC6A3,LEP,DRD2,GHRHR
GO:0032922	circadian regulation of gene expression	biological_process	0.04384038881709676	2	85	2	14467	DRD3,DRD2
GO:0032102	negative regulation of response to external stimulus	biological_process	0.04523467898919981	4	85	32	14467	GPRIN1,SLC6A3,LEP,DRD2
GO:0031324	negative regulation of cellular metabolic process	biological_process	0.047937869340379476	11	85	425	14467	FOXD3,PAX3,BARX2,TWIST2,NODAL,IL3,FOXH1,HTR1B,CDX4,MSX1,INS2
GO:0045596	negative regulation of cell differentiation	biological_process	0.048399789826628674	7	85	157	14467	NF1,NODAL,DRD3,FOXA2,LIF,GDF11,LMX1A
