# Supplementary material for: Tissue-Specific Functional Networks for Prioritizing Phenotype and Disease Genes
Source: PLoS Comput Biol. 2012 Sep 27;8(9):e1002694. doi: 10.1371/journal.pcbi.1002694 (PMC3459891; doi:10.1371/journal.pcbi.1002694)
Supplement: Dataset S3 — Functional enrichment of top 100 changed genes for each tissue-specific network. (ZIP) [file pcbi.1002694.s003.zip › enrichment_result/MA_0000214_global.txt]

GO:0048513	organ development	biological_process	0.017236832180941082	19	63	1574	14467	NANOS2,HOXA4,PAX3,BHLHE23,GDNF,TRPV1,HOXB1,POU2F3,FOXA2,UNCX,FSHB,FOXE3,WNT10B,LEP,DLX5,WNT1,AMBN,IL25,LMX1A
GO:0048856	anatomical structure development	biological_process	0.020983044476077455	22	63	2056	14467	NANOS2,HOXA4,DCPP1,PAX3,BHLHE23,GDNF,TRPV1,HOXB1,POU2F3,DRD3,IGSF10,FOXA2,UNCX,FSHB,FOXE3,WNT10B,LEP,DLX5,WNT1,AMBN,IL25,LMX1A
GO:0048731	system development	biological_process	0.02520981184457323	21	63	1922	14467	NANOS2,HOXA4,PAX3,BHLHE23,GDNF,TRPV1,HOXB1,POU2F3,DRD3,IGSF10,FOXA2,UNCX,FSHB,FOXE3,WNT10B,LEP,DLX5,WNT1,AMBN,IL25,LMX1A
GO:0007417	central nervous system development	biological_process	0.04510369010439191	8	63	316	14467	PAX3,HOXB1,DRD3,FOXA2,UNCX,LEP,WNT1,LMX1A
