# Supplementary material for: Tissue-Specific Functional Networks for Prioritizing Phenotype and Disease Genes
Source: PLoS Comput Biol. 2012 Sep 27;8(9):e1002694. doi: 10.1371/journal.pcbi.1002694 (PMC3459891; doi:10.1371/journal.pcbi.1002694)
Supplement: Dataset S3 — Functional enrichment of top 100 changed genes for each tissue-specific network. (ZIP) [file pcbi.1002694.s003.zip › enrichment_result/MA_0000216_global.txt]

GO:0048731	system development	biological_process	2.8666533039189195E-18	50	90	1922	14467	CRHR2,NANOS2,FOXD3,HOXB7,FGF3,GPRIN1,ESR2,ANK1,NF1,PAX3,BARX2,NTRK2,GCGR,MMP2,LMX1B,CHRNB2,PKD1,NODAL,FGF8,SIX3,GDNF,DSPP,HOXB1,IL3,EGFR,DRD3,POU2F3,FOXH1,LIF,GFRA2,PITX3,SOX10,SLC6A3,RUNX2,NEUROD2,PROP1,GSX1,MSX1,WNT1,DRD2,MESP1,GJA10,TRP63,GDF11,GHRHR,FASL,PAX9,GNAS,WNT3A,CFC1
GO:0048513	organ development	biological_process	2.4987566514886717E-17	45	90	1574	14467	CRHR2,NANOS2,FOXD3,HOXB7,FGF3,GPRIN1,ESR2,ANK1,NF1,PAX3,BARX2,NTRK2,GCGR,MMP2,LMX1B,CHRNB2,PKD1,NODAL,FGF8,SIX3,GDNF,HOXB1,IL3,EGFR,POU2F3,FOXH1,LIF,PITX3,SOX10,SLC6A3,RUNX2,PROP1,GSX1,MSX1,WNT1,DRD2,MESP1,TRP63,GDF11,GHRHR,FASL,PAX9,GNAS,WNT3A,CFC1
GO:0048856	anatomical structure development	biological_process	5.716449308740282E-17	50	90	2056	14467	CRHR2,NANOS2,FOXD3,HOXB7,FGF3,GPRIN1,ESR2,ANK1,NF1,PAX3,BARX2,NTRK2,GCGR,MMP2,LMX1B,CHRNB2,PKD1,NODAL,FGF8,SIX3,GDNF,DSPP,HOXB1,IL3,EGFR,DRD3,POU2F3,FOXH1,LIF,GFRA2,PITX3,SOX10,SLC6A3,RUNX2,NEUROD2,PROP1,GSX1,MSX1,WNT1,DRD2,MESP1,GJA10,TRP63,GDF11,GHRHR,FASL,PAX9,GNAS,WNT3A,CFC1
GO:0007275	multicellular organismal development	biological_process	7.514974337491948E-15	51	90	2402	14467	CRHR2,NANOS2,FOXD3,HOXB7,FGF3,GPRIN1,ESR2,ANK1,NF1,PAX3,BARX2,NTRK2,GCGR,MMP2,LMX1B,CHRNB2,PKD1,NODAL,FGF8,SIX3,GDNF,DSPP,HOXB1,IL3,EGFR,DRD3,POU2F3,FOXH1,LIF,GFRA2,PITX3,SOX10,SLC6A3,FOXN1,RUNX2,NEUROD2,PROP1,GSX1,MSX1,WNT1,DRD2,MESP1,GJA10,TRP63,GDF11,GHRHR,FASL,PAX9,GNAS,WNT3A,CFC1
GO:0007417	central nervous system development	biological_process	3.9466605453988145E-13	21	90	316	14467	GPRIN1,ESR2,NF1,PAX3,LMX1B,CHRNB2,FGF8,SIX3,HOXB1,DRD3,PITX3,SOX10,SLC6A3,PROP1,GSX1,MSX1,WNT1,DRD2,GDF11,GHRHR,WNT3A
GO:0032502	developmental process	biological_process	1.8373531534834985E-12	52	90	2840	14467	CRHR2,NANOS2,FOXD3,HOXB7,FGF3,GPRIN1,ESR2,ANK1,NF1,PAX3,BARX2,NTRK2,GCGR,MMP2,LMX1B,CHRNB2,PKD1,NODAL,FGF8,SIX3,GDNF,DSPP,HOXB1,IL3,EGFR,DRD3,POU2F3,FOXH1,SLC45A2,LIF,GFRA2,PITX3,SOX10,SLC6A3,FOXN1,RUNX2,NEUROD2,PROP1,GSX1,MSX1,WNT1,DRD2,MESP1,GJA10,TRP63,GDF11,GHRHR,FASL,PAX9,GNAS,WNT3A,CFC1
GO:0009653	anatomical structure morphogenesis	biological_process	3.13136988723089E-12	34	90	1151	14467	CRHR2,FOXD3,HOXB7,FGF3,GPRIN1,NF1,PAX3,BARX2,NTRK2,MMP2,LMX1B,CHRNB2,PKD1,NODAL,FGF8,SIX3,GDNF,HOXB1,EGFR,LIF,SOX10,RUNX2,PROP1,MSX1,WNT1,DRD2,MESP1,TRP63,GDF11,FASL,PAX9,GNAS,WNT3A,CFC1
GO:0048522	positive regulation of cellular process	biological_process	7.0237831324398425E-12	32	90	1031	14467	NFATC2,GPRIN1,NF1,PAX3,BARX2,LMX1B,CHRNB2,NODAL,FGF8,SIX3,NPM1,HOXB1,HNF4A,IL3,EGFR,DRD3,POU2F3,FOXH1,IL5,LIF,GPR44,PITX3,SOX10,RUNX2,PROP1,GSX1,DRD2,TRP63,GHRHR,FASL,PAX9,GNAS
GO:0009887	organ morphogenesis	biological_process	1.2025496751622713E-11	28	90	771	14467	CRHR2,FOXD3,HOXB7,FGF3,NF1,PAX3,BARX2,NTRK2,MMP2,PKD1,NODAL,FGF8,SIX3,GDNF,HOXB1,LIF,SOX10,RUNX2,PROP1,MSX1,WNT1,MESP1,TRP63,GDF11,FASL,PAX9,GNAS,WNT3A
GO:0007399	nervous system development	biological_process	1.5586298883652236E-11	28	90	779	14467	GPRIN1,ESR2,NF1,PAX3,NTRK2,LMX1B,CHRNB2,FGF8,SIX3,GDNF,HOXB1,DRD3,LIF,GFRA2,PITX3,SOX10,SLC6A3,NEUROD2,PROP1,GSX1,MSX1,WNT1,DRD2,GJA10,TRP63,GDF11,GHRHR,WNT3A
GO:0008283	cell proliferation	biological_process	1.916690038143125E-11	25	90	598	14467	NANOS2,FGF3,ESR2,NF1,PAX3,LMX1B,CHRNB2,NODAL,CDK4,FGF8,NPM1,IL3,EGFR,CSE1L,LIF,TYR,FOXN1,PLAU,RUNX2,MSX1,DRD2,TRP63,GDF11,GHRHR,WNT3A
GO:0048518	positive regulation of biological process	biological_process	3.747494920067574E-11	33	90	1172	14467	NFATC2,GPRIN1,NF1,PAX3,BARX2,LMX1B,CHRNB2,NODAL,FGF8,SIX3,NPM1,HOXB1,HNF4A,IL3,EGFR,DRD3,POU2F3,FOXH1,IL5,LIF,GPR44,PITX3,SOX10,SLC6A3,RUNX2,PROP1,GSX1,DRD2,TRP63,GHRHR,FASL,PAX9,GNAS
GO:0048869	cellular developmental process	biological_process	1.384758762248584E-10	37	90	1568	14467	NANOS2,FOXD3,HOXB7,FGF3,GPRIN1,ESR2,ANK1,NF1,PAX3,BARX2,NTRK2,LMX1B,CHRNB2,NODAL,FGF8,SIX3,GDNF,IL3,EGFR,DRD3,POU2F3,LIF,PITX3,SOX10,FOXN1,RUNX2,NEUROD2,PROP1,GSX1,WNT1,DRD2,TRP63,GDF11,GHRHR,FASL,GNAS,WNT3A
GO:0009893	positive regulation of metabolic process	biological_process	1.8155932861874812E-10	23	90	540	14467	NFATC2,GPRIN1,PAX3,BARX2,LMX1B,NODAL,FGF8,SIX3,NPM1,HOXB1,HNF4A,IL3,POU2F3,FOXH1,IL5,LIF,PITX3,SOX10,RUNX2,PROP1,GSX1,TRP63,PAX9
GO:0007420	brain development	biological_process	1.822377479138709E-10	17	90	245	14467	GPRIN1,ESR2,NF1,LMX1B,CHRNB2,FGF8,SIX3,HOXB1,PITX3,SLC6A3,PROP1,GSX1,MSX1,WNT1,DRD2,GHRHR,WNT3A
GO:0030154	cell differentiation	biological_process	1.8991867111945074E-10	36	90	1495	14467	NANOS2,FOXD3,HOXB7,FGF3,GPRIN1,ESR2,ANK1,NF1,PAX3,BARX2,NTRK2,LMX1B,CHRNB2,NODAL,FGF8,SIX3,GDNF,IL3,DRD3,POU2F3,LIF,PITX3,SOX10,FOXN1,RUNX2,NEUROD2,PROP1,GSX1,WNT1,DRD2,TRP63,GDF11,GHRHR,FASL,GNAS,WNT3A
GO:0048468	cell development	biological_process	3.8183919638176487E-10	26	90	748	14467	GPRIN1,ESR2,ANK1,NF1,PAX3,BARX2,NTRK2,LMX1B,CHRNB2,NODAL,FGF8,GDNF,DRD3,LIF,PITX3,SOX10,RUNX2,NEUROD2,GSX1,WNT1,DRD2,TRP63,GDF11,GHRHR,FASL,WNT3A
GO:0010628	positive regulation of gene expression	biological_process	5.566328817708966E-10	20	90	403	14467	NFATC2,GPRIN1,PAX3,BARX2,LMX1B,NODAL,FGF8,SIX3,HOXB1,HNF4A,IL3,POU2F3,FOXH1,LIF,SOX10,RUNX2,PROP1,GSX1,TRP63,PAX9
GO:0031325	positive regulation of cellular metabolic process	biological_process	8.088411662129996E-10	22	90	521	14467	NFATC2,GPRIN1,PAX3,BARX2,LMX1B,NODAL,SIX3,NPM1,HOXB1,HNF4A,IL3,POU2F3,FOXH1,IL5,LIF,PITX3,SOX10,RUNX2,PROP1,GSX1,TRP63,PAX9
GO:0045944	positive regulation of transcription from RNA polymerase II promoter	biological_process	1.0602499472241284E-9	18	90	318	14467	NFATC2,GPRIN1,PAX3,BARX2,LMX1B,NODAL,SIX3,HOXB1,HNF4A,POU2F3,FOXH1,LIF,SOX10,RUNX2,PROP1,GSX1,TRP63,PAX9
GO:0019222	regulation of metabolic process	biological_process	1.9188902395612543E-9	45	90	2525	14467	HES2,NANOS2,NFATC2,FOXD3,HOXB7,GPRIN1,ESR2,NF1,PAX3,BARX2,NTRK2,LMX1B,CHRNB2,NODAL,FGF8,SIX3,NPM1,HOXB1,HNF4A,IL3,EGFR,DRD3,POU2F3,FOXB1,SSRP1,FOXH1,IL5,LIF,GPR44,PITX3,SOX10,SLC6A3,FOXN1,HTR1B,RUNX2,NEUROD2,PROP1,GSX1,MSX1,DRD2,MESP1,TRP63,GHRHR,PAX9,GNAS
GO:0003002	regionalization	biological_process	2.8368756410134636E-9	15	90	206	14467	HOXB7,FGF3,LMX1B,NODAL,FGF8,SIX3,GDNF,HOXB1,FOXH1,PROP1,WNT1,TRP63,GDF11,WNT3A,CFC1
GO:0010604	positive regulation of macromolecule metabolic process	biological_process	4.990396674030399E-9	21	90	511	14467	NFATC2,GPRIN1,PAX3,BARX2,LMX1B,NODAL,FGF8,SIX3,HOXB1,HNF4A,IL3,POU2F3,FOXH1,IL5,LIF,SOX10,RUNX2,PROP1,GSX1,TRP63,PAX9
GO:0032501	multicellular organismal process	biological_process	5.004165212790092E-9	58	90	4218	14467	RGR,CRHR2,NANOS2,NFATC2,OLFR70,FOXD3,HOXB7,FGF3,GPRIN1,ESR2,ANK1,NF1,PAX3,BARX2,NTRK2,GCGR,MMP2,LMX1B,CHRNB2,PKD1,NODAL,FGF8,SIX3,GDNF,DSPP,HOXB1,IL3,EGFR,DRD3,POU2F3,FOXH1,SLC45A2,GRIA2,LIF,GFRA2,PITX3,SOX10,SLC6A3,CYP11B2,FOXN1,RUNX2,NEUROD2,PROP1,GSX1,MSX1,WNT1,DRD2,MESP1,GJA10,GUCY2E,TRP63,GDF11,GHRHR,FASL,PAX9,GNAS,WNT3A,CFC1
GO:0031328	positive regulation of cellular biosynthetic process	biological_process	5.21201227362472E-9	20	90	455	14467	NFATC2,GPRIN1,PAX3,BARX2,LMX1B,NODAL,SIX3,NPM1,HOXB1,HNF4A,POU2F3,FOXH1,LIF,PITX3,SOX10,RUNX2,PROP1,GSX1,TRP63,PAX9
GO:0009891	positive regulation of biosynthetic process	biological_process	5.646817658020268E-9	20	90	457	14467	NFATC2,GPRIN1,PAX3,BARX2,LMX1B,NODAL,SIX3,NPM1,HOXB1,HNF4A,POU2F3,FOXH1,LIF,PITX3,SOX10,RUNX2,PROP1,GSX1,TRP63,PAX9
GO:0045893	positive regulation of transcription, DNA-dependent	biological_process	6.166177793778483E-9	18	90	353	14467	NFATC2,GPRIN1,PAX3,BARX2,LMX1B,NODAL,SIX3,HOXB1,HNF4A,POU2F3,FOXH1,LIF,SOX10,RUNX2,PROP1,GSX1,TRP63,PAX9
GO:0051254	positive regulation of RNA metabolic process	biological_process	6.46530502066523E-9	18	90	354	14467	NFATC2,GPRIN1,PAX3,BARX2,LMX1B,NODAL,SIX3,HOXB1,HNF4A,POU2F3,FOXH1,LIF,SOX10,RUNX2,PROP1,GSX1,TRP63,PAX9
GO:0031323	regulation of cellular metabolic process	biological_process	6.9335675490780846E-9	43	90	2396	14467	HES2,NANOS2,NFATC2,FOXD3,HOXB7,GPRIN1,ESR2,NF1,PAX3,BARX2,LMX1B,CHRNB2,NODAL,SIX3,NPM1,HOXB1,HNF4A,IL3,EGFR,DRD3,POU2F3,FOXB1,SSRP1,FOXH1,IL5,LIF,GPR44,PITX3,SOX10,SLC6A3,FOXN1,HTR1B,RUNX2,NEUROD2,PROP1,GSX1,MSX1,DRD2,MESP1,TRP63,GHRHR,PAX9,GNAS
GO:0080090	regulation of primary metabolic process	biological_process	7.237999383954805E-9	43	90	2399	14467	HES2,NANOS2,NFATC2,FOXD3,HOXB7,GPRIN1,ESR2,NF1,PAX3,BARX2,LMX1B,CHRNB2,NODAL,SIX3,NPM1,HOXB1,HNF4A,IL3,EGFR,DRD3,POU2F3,FOXB1,SSRP1,FOXH1,IL5,LIF,GPR44,PITX3,SOX10,SLC6A3,FOXN1,HTR1B,RUNX2,NEUROD2,PROP1,GSX1,MSX1,DRD2,MESP1,TRP63,GHRHR,PAX9,GNAS
GO:0030900	forebrain development	biological_process	1.0321176111805219E-8	13	90	150	14467	GPRIN1,NF1,CHRNB2,FGF8,SIX3,SLC6A3,PROP1,GSX1,MSX1,WNT1,DRD2,GHRHR,WNT3A
GO:0042127	regulation of cell proliferation	biological_process	1.3958819472345325E-8	19	90	424	14467	NANOS2,ESR2,NF1,PAX3,CHRNB2,NODAL,CDK4,FGF8,NPM1,IL3,EGFR,LIF,PLAU,RUNX2,MSX1,DRD2,TRP63,GDF11,GHRHR
GO:0021536	diencephalon development	biological_process	1.5095031355955273E-8	8	90	31	14467	CHRNB2,SIX3,SLC6A3,PROP1,GSX1,WNT1,DRD2,GHRHR
GO:0045941	positive regulation of transcription	biological_process	3.995486876317306E-8	18	90	395	14467	NFATC2,GPRIN1,PAX3,BARX2,LMX1B,NODAL,SIX3,HOXB1,HNF4A,POU2F3,FOXH1,LIF,SOX10,RUNX2,PROP1,GSX1,TRP63,PAX9
GO:0006357	regulation of transcription from RNA polymerase II promoter	biological_process	7.669007954782691E-8	20	90	528	14467	NFATC2,FOXD3,GPRIN1,PAX3,BARX2,LMX1B,NODAL,SIX3,HOXB1,HNF4A,POU2F3,FOXH1,LIF,SOX10,RUNX2,PROP1,GSX1,MSX1,TRP63,PAX9
GO:0045935	positive regulation of nucleobase, nucleoside, nucleotide and nucleic acid metabolic process	biological_process	8.648625005607671E-8	18	90	414	14467	NFATC2,GPRIN1,PAX3,BARX2,LMX1B,NODAL,SIX3,HOXB1,HNF4A,POU2F3,FOXH1,LIF,SOX10,RUNX2,PROP1,GSX1,TRP63,PAX9
GO:0007389	pattern specification process	biological_process	1.5073070012516484E-7	15	90	272	14467	HOXB7,FGF3,LMX1B,NODAL,FGF8,SIX3,GDNF,HOXB1,FOXH1,PROP1,WNT1,TRP63,GDF11,WNT3A,CFC1
GO:0010557	positive regulation of macromolecule biosynthetic process	biological_process	2.0130642478942914E-7	18	90	436	14467	NFATC2,GPRIN1,PAX3,BARX2,LMX1B,NODAL,SIX3,HOXB1,HNF4A,POU2F3,FOXH1,LIF,SOX10,RUNX2,PROP1,GSX1,TRP63,PAX9
GO:0006366	transcription from RNA polymerase II promoter	biological_process	2.251739927025038E-7	20	90	561	14467	NFATC2,FOXD3,GPRIN1,PAX3,BARX2,LMX1B,NODAL,SIX3,HOXB1,HNF4A,POU2F3,FOXH1,LIF,SOX10,RUNX2,PROP1,GSX1,MSX1,TRP63,PAX9
GO:0050794	regulation of cellular process	biological_process	7.374019447629824E-7	67	90	6122	14467	HES2,RGR,CRHR2,NANOS2,NFATC2,OLFR70,FOXD3,HOXB7,GPRIN1,ESR2,ANK1,NF1,PAX3,BARX2,NTRK2,GCGR,LMX1B,CHRNB2,PKD1,NODAL,CDK4,FGF8,SIX3,GDNF,HTR1A,NPM1,NRAS,HOXB1,HNF4A,IL3,EGFR,DRD3,POU2F3,FOXB1,SSRP1,FOXH1,GNRHR,FSHR,IL5,LIF,GPR44,GFRA2,PITX3,SOX10,SLC6A3,SSTR1,MC5R,BRS3,FOXN1,PLAU,HTR1B,RUNX2,NEUROD2,PROP1,GSX1,MSX1,WNT1,DRD2,MESP1,GUCY2E,TRP63,GDF11,GHRHR,FASL,PAX9,GNAS,WNT3A
GO:0031326	regulation of cellular biosynthetic process	biological_process	8.086991939296734E-7	38	90	2200	14467	HES2,NANOS2,NFATC2,FOXD3,HOXB7,GPRIN1,ESR2,NF1,PAX3,BARX2,LMX1B,NODAL,SIX3,NPM1,HOXB1,HNF4A,DRD3,POU2F3,FOXB1,SSRP1,FOXH1,LIF,GPR44,PITX3,SOX10,FOXN1,HTR1B,RUNX2,NEUROD2,PROP1,GSX1,MSX1,DRD2,MESP1,TRP63,GHRHR,PAX9,GNAS
GO:0009889	regulation of biosynthetic process	biological_process	8.529478155480061E-7	38	90	2204	14467	HES2,NANOS2,NFATC2,FOXD3,HOXB7,GPRIN1,ESR2,NF1,PAX3,BARX2,LMX1B,NODAL,SIX3,NPM1,HOXB1,HNF4A,DRD3,POU2F3,FOXB1,SSRP1,FOXH1,LIF,GPR44,PITX3,SOX10,FOXN1,HTR1B,RUNX2,NEUROD2,PROP1,GSX1,MSX1,DRD2,MESP1,TRP63,GHRHR,PAX9,GNAS
GO:0019219	regulation of nucleobase, nucleoside, nucleotide and nucleic acid metabolic process	biological_process	9.741894664994454E-7	37	90	2107	14467	HES2,NFATC2,FOXD3,HOXB7,GPRIN1,ESR2,NF1,PAX3,BARX2,LMX1B,NODAL,SIX3,NPM1,HOXB1,HNF4A,DRD3,POU2F3,FOXB1,SSRP1,FOXH1,LIF,GPR44,PITX3,SOX10,FOXN1,HTR1B,RUNX2,NEUROD2,PROP1,GSX1,MSX1,DRD2,MESP1,TRP63,GHRHR,PAX9,GNAS
GO:0022008	neurogenesis	biological_process	1.1575124439997639E-6	18	90	486	14467	GPRIN1,ESR2,NF1,PAX3,NTRK2,LMX1B,CHRNB2,FGF8,GDNF,DRD3,LIF,PITX3,SOX10,NEUROD2,GSX1,WNT1,DRD2,WNT3A
GO:0021984	adenohypophysis development	biological_process	1.3550916242962945E-6	5	90	9	14467	SLC6A3,PROP1,GSX1,DRD2,GHRHR
GO:0065007	biological regulation	biological_process	1.4195945190990944E-6	70	90	6717	14467	HES2,RGR,CRHR2,NANOS2,NFATC2,OLFR70,FOXD3,HOXB7,GPRIN1,ESR2,ANK1,NF1,PAX3,BARX2,NTRK2,GCGR,KCNJ6,LMX1B,CHRNB2,PKD1,NODAL,CDK4,FGF8,SIX3,GDNF,HTR1A,NPM1,NRAS,HOXB1,HNF4A,IL3,EGFR,DRD3,POU2F3,FOXB1,SSRP1,FOXH1,GNRHR,FSHR,IL5,LIF,GPR44,GFRA2,PITX3,SOX10,SLC6A3,SSTR1,CYP11B2,MC5R,CHRNG,BRS3,FOXN1,PLAU,HTR1B,RUNX2,NEUROD2,PROP1,GSX1,MSX1,WNT1,DRD2,MESP1,GUCY2E,TRP63,GDF11,GHRHR,FASL,PAX9,GNAS,WNT3A
GO:0048732	gland development	biological_process	1.4705100049748096E-6	10	90	107	14467	NF1,FGF8,EGFR,SLC6A3,PROP1,GSX1,DRD2,TRP63,GHRHR,WNT3A
GO:0008284	positive regulation of cell proliferation	biological_process	1.5689656343866053E-6	13	90	224	14467	NF1,PAX3,CHRNB2,NODAL,FGF8,NPM1,IL3,EGFR,LIF,RUNX2,DRD2,TRP63,GHRHR
GO:0048699	generation of neurons	biological_process	3.2901682166119573E-6	17	90	456	14467	GPRIN1,ESR2,NF1,PAX3,NTRK2,LMX1B,CHRNB2,FGF8,GDNF,DRD3,LIF,PITX3,NEUROD2,GSX1,WNT1,DRD2,WNT3A
GO:0007267	cell-cell signaling	biological_process	3.888654556019268E-6	15	90	344	14467	FGF3,GPRIN1,NF1,NTRK2,CHRNB2,FGF8,SIX3,GDNF,GRIA2,LIF,WNT1,DRD2,TRP63,GHRHR,WNT3A
GO:0050789	regulation of biological process	biological_process	5.726933163249253E-6	67	90	6376	14467	HES2,RGR,CRHR2,NANOS2,NFATC2,OLFR70,FOXD3,HOXB7,GPRIN1,ESR2,ANK1,NF1,PAX3,BARX2,NTRK2,GCGR,LMX1B,CHRNB2,PKD1,NODAL,CDK4,FGF8,SIX3,GDNF,HTR1A,NPM1,NRAS,HOXB1,HNF4A,IL3,EGFR,DRD3,POU2F3,FOXB1,SSRP1,FOXH1,GNRHR,FSHR,IL5,LIF,GPR44,GFRA2,PITX3,SOX10,SLC6A3,SSTR1,MC5R,BRS3,FOXN1,PLAU,HTR1B,RUNX2,NEUROD2,PROP1,GSX1,MSX1,WNT1,DRD2,MESP1,GUCY2E,TRP63,GDF11,GHRHR,FASL,PAX9,GNAS,WNT3A
GO:0060255	regulation of macromolecule metabolic process	biological_process	1.2588812614553332E-5	38	90	2420	14467	HES2,NANOS2,NFATC2,FOXD3,HOXB7,GPRIN1,ESR2,PAX3,BARX2,LMX1B,NODAL,FGF8,SIX3,NPM1,HOXB1,HNF4A,IL3,EGFR,DRD3,POU2F3,FOXB1,SSRP1,FOXH1,IL5,LIF,PITX3,SOX10,FOXN1,RUNX2,NEUROD2,PROP1,GSX1,MSX1,DRD2,MESP1,TRP63,GHRHR,PAX9
GO:0009190	cyclic nucleotide biosynthetic process	biological_process	1.861688749089877E-5	8	90	72	14467	NF1,DRD3,GPR44,HTR1B,DRD2,GUCY2E,GHRHR,GNAS
GO:0045165	cell fate commitment	biological_process	2.0319692828642015E-5	10	90	140	14467	FGF3,PAX3,NODAL,FGF8,SIX3,GDNF,RUNX2,GSX1,WNT1,WNT3A
GO:0009888	tissue development	biological_process	2.981711758970625E-5	18	90	598	14467	NF1,PAX3,BARX2,GCGR,PKD1,NODAL,FGF8,GDNF,POU2F3,FOXH1,LIF,RUNX2,MESP1,TRP63,PAX9,GNAS,WNT3A,CFC1
GO:0010468	regulation of gene expression	biological_process	3.0031142285077378E-5	35	90	2159	14467	HES2,NANOS2,NFATC2,FOXD3,HOXB7,GPRIN1,ESR2,PAX3,BARX2,LMX1B,NODAL,FGF8,SIX3,NPM1,HOXB1,HNF4A,IL3,DRD3,POU2F3,FOXB1,SSRP1,FOXH1,LIF,PITX3,SOX10,FOXN1,RUNX2,NEUROD2,PROP1,GSX1,MSX1,DRD2,MESP1,TRP63,PAX9
GO:0030817	regulation of cAMP biosynthetic process	biological_process	5.2346680052136684E-5	7	90	54	14467	NF1,DRD3,GPR44,HTR1B,DRD2,GHRHR,GNAS
GO:0009790	embryonic development	biological_process	5.9971557108575464E-5	18	90	626	14467	FOXD3,HOXB7,NF1,PAX3,LMX1B,PKD1,NODAL,FGF8,HOXB1,FOXH1,SOX10,MSX1,WNT1,MESP1,TRP63,GNAS,WNT3A,CFC1
GO:0009187	cyclic nucleotide metabolic process	biological_process	6.381971195395943E-5	8	90	84	14467	NF1,DRD3,GPR44,HTR1B,DRD2,GUCY2E,GHRHR,GNAS
GO:0030814	regulation of cAMP metabolic process	biological_process	6.786305584657271E-5	7	90	56	14467	NF1,DRD3,GPR44,HTR1B,DRD2,GHRHR,GNAS
GO:0048519	negative regulation of biological process	biological_process	8.198147200952053E-5	24	90	1131	14467	CRHR2,FOXD3,GPRIN1,ESR2,NF1,PAX3,BARX2,NODAL,FGF8,SIX3,GDNF,NPM1,IL3,DRD3,FOXH1,LIF,SLC6A3,HTR1B,RUNX2,PROP1,MSX1,DRD2,TRP63,GDF11
GO:0030808	regulation of nucleotide biosynthetic process	biological_process	8.710180455443656E-5	7	90	58	14467	NF1,DRD3,GPR44,HTR1B,DRD2,GHRHR,GNAS
GO:0030802	regulation of cyclic nucleotide biosynthetic process	biological_process	8.710180455443656E-5	7	90	58	14467	NF1,DRD3,GPR44,HTR1B,DRD2,GHRHR,GNAS
GO:0006171	cAMP biosynthetic process	biological_process	9.83312212632823E-5	7	90	59	14467	NF1,DRD3,GPR44,HTR1B,DRD2,GHRHR,GNAS
GO:0043473	pigmentation	biological_process	1.2448994283543002E-4	7	90	61	14467	NF1,PAX3,GCGR,SLC45A2,SOX10,TYR,DRD2
GO:0030799	regulation of cyclic nucleotide metabolic process	biological_process	1.2448994283543002E-4	7	90	61	14467	NF1,DRD3,GPR44,HTR1B,DRD2,GHRHR,GNAS
GO:0045595	regulation of cell differentiation	biological_process	1.38447632685882E-4	13	90	326	14467	GPRIN1,NF1,CHRNB2,NODAL,IL3,DRD3,LIF,RUNX2,DRD2,TRP63,GDF11,GNAS,WNT3A
GO:0006140	regulation of nucleotide metabolic process	biological_process	1.39630095167193E-4	7	90	62	14467	NF1,DRD3,GPR44,HTR1B,DRD2,GHRHR,GNAS
GO:0021700	developmental maturation	biological_process	1.549276326671606E-4	8	90	94	14467	GPRIN1,BARX2,MMP2,SOX10,RUNX2,WNT1,GDF11,GHRHR
GO:0046058	cAMP metabolic process	biological_process	1.7460969887019573E-4	7	90	64	14467	NF1,DRD3,GPR44,HTR1B,DRD2,GHRHR,GNAS
GO:0048646	anatomical structure formation involved in morphogenesis	biological_process	1.898005040481255E-4	13	90	335	14467	CRHR2,FOXD3,FGF3,NF1,PAX3,MMP2,NODAL,FGF8,GDNF,HOXB1,MESP1,TRP63,WNT3A
GO:0048598	embryonic morphogenesis	biological_process	2.1768015769567592E-4	13	90	339	14467	HOXB7,PAX3,LMX1B,NODAL,FGF8,HOXB1,MSX1,WNT1,MESP1,TRP63,GNAS,WNT3A,CFC1
GO:0009058	biosynthetic process	biological_process	2.6611804172947884E-4	43	90	3324	14467	HES2,NANOS2,NFATC2,FOXD3,HOXB7,GPRIN1,ESR2,NF1,PAX3,BARX2,LMX1B,NODAL,SIX3,NPM1,HOXB1,HNF4A,DRD3,POU2F3,FOXB1,SSRP1,FOXH1,SLC45A2,LIF,GPR44,PITX3,SOX10,SLC6A3,CYP11B2,TYR,FOXN1,HTR1B,RUNX2,NEUROD2,PROP1,GSX1,MSX1,DRD2,MESP1,TRP63,GHRHR,HSD17B3,PAX9,GNAS
GO:0048523	negative regulation of cellular process	biological_process	2.8414204030237177E-4	22	90	1027	14467	FOXD3,GPRIN1,ESR2,NF1,PAX3,BARX2,NODAL,FGF8,SIX3,GDNF,NPM1,IL3,DRD3,FOXH1,LIF,HTR1B,RUNX2,PROP1,MSX1,DRD2,TRP63,GDF11
GO:0007154	cell communication	biological_process	3.1749522728468353E-4	46	90	3737	14467	RGR,CRHR2,OLFR70,FGF3,GPRIN1,ANK1,NF1,NTRK2,GCGR,CHRNB2,PKD1,NODAL,CDK4,FGF8,SIX3,GDNF,HTR1A,NPM1,NRAS,IL3,EGFR,DRD3,FOXH1,GNRHR,FSHR,GRIA2,LIF,GPR44,GFRA2,SSTR1,MC5R,BRS3,HTR1B,RUNX2,PROP1,MSX1,WNT1,DRD2,MESP1,GJA10,GUCY2E,TRP63,GHRHR,FASL,GNAS,WNT3A
GO:0021983	pituitary gland development	biological_process	3.378649998984253E-4	5	90	23	14467	SLC6A3,PROP1,GSX1,DRD2,GHRHR
GO:0009952	anterior/posterior pattern formation	biological_process	3.7134808516304515E-4	9	90	145	14467	HOXB7,NODAL,SIX3,HOXB1,FOXH1,WNT1,GDF11,WNT3A,CFC1
GO:0050896	response to stimulus	biological_process	3.893172039367782E-4	33	90	2160	14467	RGR,NANOS2,GPRIN1,NF1,NTRK2,MMP2,CHRNB2,PKD1,NPM1,IL3,DRD3,POU2F3,SSRP1,SLC45A2,IL5,LIF,GPR44,PITX3,SLC6A3,CYP11B2,REG3A,IFNA11,PLAU,HTR1B,NEUROD2,MSX1,DRD2,GJA10,GUCY2E,TRP63,GHRHR,FASL,GNAS
GO:0043279	response to alkaloid	biological_process	5.282660621615689E-4	5	90	25	14467	GPRIN1,CHRNB2,DRD3,SLC6A3,DRD2
GO:0043009	chordate embryonic development	biological_process	6.495877217838079E-4	13	90	373	14467	FOXD3,HOXB7,NF1,PAX3,PKD1,NODAL,FGF8,HOXB1,SOX10,MSX1,WNT1,GNAS,WNT3A
GO:0009792	embryonic development ending in birth or egg hatching	biological_process	7.113143833625523E-4	13	90	376	14467	FOXD3,HOXB7,NF1,PAX3,PKD1,NODAL,FGF8,HOXB1,SOX10,MSX1,WNT1,GNAS,WNT3A
GO:0045761	regulation of adenylate cyclase activity	biological_process	7.274787814164316E-4	6	90	49	14467	NF1,DRD3,GPR44,DRD2,GHRHR,GNAS
GO:0051093	negative regulation of developmental process	biological_process	7.330268937174323E-4	13	90	377	14467	CRHR2,GPRIN1,NF1,NODAL,FGF8,GDNF,IL3,DRD3,LIF,PROP1,MSX1,TRP63,GDF11
GO:0008542	visual learning	biological_process	7.9485960147842E-4	5	90	27	14467	GPRIN1,NF1,CHRNB2,DRD3,DRD2
GO:0042220	response to cocaine	biological_process	8.788870254854444E-4	4	90	12	14467	CHRNB2,DRD3,SLC6A3,DRD2
GO:0014073	response to tropane	biological_process	8.788870254854444E-4	4	90	12	14467	CHRNB2,DRD3,SLC6A3,DRD2
GO:0051339	regulation of lyase activity	biological_process	9.276169459214267E-4	6	90	51	14467	NF1,DRD3,GPR44,DRD2,GHRHR,GNAS
GO:0031279	regulation of cyclase activity	biological_process	9.276169459214267E-4	6	90	51	14467	NF1,DRD3,GPR44,DRD2,GHRHR,GNAS
GO:0014070	response to organic cyclic substance	biological_process	9.629243771951963E-4	5	90	28	14467	GPRIN1,CHRNB2,DRD3,SLC6A3,DRD2
GO:0001666	response to hypoxia	biological_process	9.629243771951963E-4	5	90	28	14467	NANOS2,NF1,MMP2,CHRNB2,PLAU
GO:0007632	visual behavior	biological_process	9.629243771951963E-4	5	90	28	14467	GPRIN1,NF1,CHRNB2,DRD3,DRD2
GO:0070482	response to oxygen levels	biological_process	0.0011578456844882523	5	90	29	14467	NANOS2,NF1,MMP2,CHRNB2,PLAU
GO:0010926	anatomical structure formation	biological_process	0.0012187804338651587	18	90	767	14467	CRHR2,FOXD3,FGF3,GPRIN1,NF1,PAX3,MMP2,CHRNB2,NODAL,FGF8,GDNF,NPM1,HOXB1,CSE1L,MESP1,GJA10,TRP63,WNT3A
GO:0015872	dopamine transport	biological_process	0.0012634713806624275	4	90	13	14467	CHRNB2,DRD3,SLC6A3,DRD2
GO:0007612	learning	biological_process	0.0013105559128494312	6	90	54	14467	GPRIN1,NF1,CHRNB2,DRD3,NEUROD2,DRD2
GO:0050793	regulation of developmental process	biological_process	0.001381534056539536	19	90	858	14467	CRHR2,GPRIN1,NF1,CHRNB2,NODAL,FGF8,GDNF,IL3,DRD3,LIF,RUNX2,PROP1,MSX1,DRD2,TRP63,GDF11,FASL,GNAS,WNT3A
GO:0051252	regulation of RNA metabolic process	biological_process	0.0013908979520628752	30	90	1943	14467	HES2,NFATC2,FOXD3,HOXB7,GPRIN1,ESR2,PAX3,BARX2,LMX1B,NODAL,SIX3,NPM1,HOXB1,HNF4A,POU2F3,FOXB1,SSRP1,FOXH1,LIF,PITX3,SOX10,FOXN1,RUNX2,NEUROD2,PROP1,GSX1,MSX1,MESP1,TRP63,PAX9
GO:0044249	cellular biosynthetic process	biological_process	0.0014522205342760192	41	90	3262	14467	HES2,NANOS2,NFATC2,FOXD3,HOXB7,GPRIN1,ESR2,NF1,PAX3,BARX2,LMX1B,NODAL,SIX3,NPM1,HOXB1,HNF4A,DRD3,POU2F3,FOXB1,SSRP1,FOXH1,LIF,GPR44,PITX3,SOX10,SLC6A3,CYP11B2,FOXN1,HTR1B,RUNX2,NEUROD2,PROP1,GSX1,MSX1,DRD2,MESP1,TRP63,GHRHR,HSD17B3,PAX9,GNAS
GO:0009416	response to light stimulus	biological_process	0.0014630790379830646	7	90	87	14467	RGR,GPRIN1,NF1,CHRNB2,DRD3,DRD2,GJA10
GO:0006139	nucleobase, nucleoside, nucleotide and nucleic acid metabolic process	biological_process	0.001869657912583289	39	90	3037	14467	HES2,NFATC2,FOXD3,HOXB7,GPRIN1,ESR2,NF1,PAX3,BARX2,LMX1B,NODAL,SIX3,NPM1,HOXB1,HNF4A,DRD3,POU2F3,FOXB1,SSRP1,FOXH1,LIF,GPR44,PITX3,SOX10,FOXN1,SYNCRIP,HTR1B,RUNX2,NEUROD2,PROP1,GSX1,MSX1,DRD2,MESP1,GUCY2E,TRP63,GHRHR,PAX9,GNAS
GO:0030182	neuron differentiation	biological_process	0.001931986790911617	13	90	411	14467	GPRIN1,PAX3,NTRK2,LMX1B,CHRNB2,GDNF,LIF,PITX3,NEUROD2,GSX1,WNT1,DRD2,WNT3A
GO:0007166	cell surface receptor linked signal transduction	biological_process	0.0020308389181001737	34	90	2436	14467	RGR,CRHR2,OLFR70,GPRIN1,NTRK2,GCGR,PKD1,NODAL,FGF8,SIX3,GDNF,HTR1A,IL3,EGFR,DRD3,FOXH1,GNRHR,FSHR,GPR44,GFRA2,SSTR1,MC5R,BRS3,HTR1B,RUNX2,PROP1,MSX1,WNT1,DRD2,MESP1,TRP63,GHRHR,GNAS,WNT3A
GO:0007165	signal transduction	biological_process	0.0024633333951321087	42	90	3456	14467	RGR,CRHR2,OLFR70,GPRIN1,ANK1,NF1,NTRK2,GCGR,PKD1,NODAL,CDK4,FGF8,SIX3,GDNF,HTR1A,NPM1,NRAS,IL3,EGFR,DRD3,FOXH1,GNRHR,FSHR,LIF,GPR44,GFRA2,SSTR1,MC5R,BRS3,HTR1B,RUNX2,PROP1,MSX1,WNT1,DRD2,MESP1,GUCY2E,TRP63,GHRHR,FASL,GNAS,WNT3A
GO:0035270	endocrine system development	biological_process	0.002997604207704513	6	90	62	14467	NF1,SLC6A3,PROP1,GSX1,DRD2,GHRHR
GO:0021537	telencephalon development	biological_process	0.003296689300710091	6	90	63	14467	GPRIN1,NF1,FGF8,SIX3,DRD2,WNT3A
GO:0006355	regulation of transcription, DNA-dependent	biological_process	0.003927362366038974	29	90	1929	14467	HES2,NFATC2,FOXD3,HOXB7,GPRIN1,ESR2,PAX3,BARX2,LMX1B,NODAL,SIX3,HOXB1,HNF4A,POU2F3,FOXB1,SSRP1,FOXH1,LIF,PITX3,SOX10,FOXN1,RUNX2,NEUROD2,PROP1,GSX1,MSX1,MESP1,TRP63,PAX9
GO:0051937	catecholamine transport	biological_process	0.004126343355727931	4	90	17	14467	CHRNB2,DRD3,SLC6A3,DRD2
GO:0006351	transcription, DNA-dependent	biological_process	0.004594728511183659	29	90	1944	14467	HES2,NFATC2,FOXD3,HOXB7,GPRIN1,ESR2,PAX3,BARX2,LMX1B,NODAL,SIX3,HOXB1,HNF4A,POU2F3,FOXB1,SSRP1,FOXH1,LIF,PITX3,SOX10,FOXN1,RUNX2,NEUROD2,PROP1,GSX1,MSX1,MESP1,TRP63,PAX9
GO:0032774	RNA biosynthetic process	biological_process	0.004789627305151072	29	90	1948	14467	HES2,NFATC2,FOXD3,HOXB7,GPRIN1,ESR2,PAX3,BARX2,LMX1B,NODAL,SIX3,HOXB1,HNF4A,POU2F3,FOXB1,SSRP1,FOXH1,LIF,PITX3,SOX10,FOXN1,RUNX2,NEUROD2,PROP1,GSX1,MSX1,MESP1,TRP63,PAX9
GO:0008306	associative learning	biological_process	0.005280108437324904	4	90	18	14467	GPRIN1,CHRNB2,NEUROD2,DRD2
GO:0048483	autonomic nervous system development	biological_process	0.005280108437324904	4	90	18	14467	NF1,HOXB1,SOX10,TRP63
GO:0045934	negative regulation of nucleobase, nucleoside, nucleotide and nucleic acid metabolic process	biological_process	0.005685344028015402	11	90	318	14467	FOXD3,PAX3,BARX2,NODAL,SIX3,NPM1,FOXH1,HTR1B,PROP1,MSX1,TRP63
GO:0014072	response to isoquinoline alkaloid	biological_process	0.0060505683526962985	3	90	6	14467	GPRIN1,DRD3,DRD2
GO:0048853	forebrain morphogenesis	biological_process	0.0060505683526962985	3	90	6	14467	NF1,FGF8,PROP1
GO:0043278	response to morphine	biological_process	0.0060505683526962985	3	90	6	14467	GPRIN1,DRD3,DRD2
GO:0007507	heart development	biological_process	0.006937914122399694	9	90	206	14467	NF1,PAX3,PKD1,NODAL,FGF8,FOXH1,MSX1,MESP1,WNT3A
GO:0015844	monoamine transport	biological_process	0.008280987292696586	4	90	20	14467	CHRNB2,DRD3,SLC6A3,DRD2
GO:0031128	developmental induction	biological_process	0.008280987292696586	4	90	20	14467	FGF3,FGF8,SIX3,GDNF
GO:0045168	cell-cell signaling involved in cell fate specification	biological_process	0.008280987292696586	4	90	20	14467	FGF3,FGF8,SIX3,GDNF
GO:0045449	regulation of transcription	biological_process	0.008884625903998232	29	90	2009	14467	HES2,NFATC2,FOXD3,HOXB7,GPRIN1,ESR2,PAX3,BARX2,LMX1B,NODAL,SIX3,HOXB1,HNF4A,POU2F3,FOXB1,SSRP1,FOXH1,LIF,PITX3,SOX10,FOXN1,RUNX2,NEUROD2,PROP1,GSX1,MSX1,MESP1,TRP63,PAX9
GO:0009314	response to radiation	biological_process	0.008995530186491832	7	90	114	14467	RGR,GPRIN1,NF1,CHRNB2,DRD3,DRD2,GJA10
GO:0010556	regulation of macromolecule biosynthetic process	biological_process	0.00920513523656364	30	90	2127	14467	HES2,NANOS2,NFATC2,FOXD3,HOXB7,GPRIN1,ESR2,PAX3,BARX2,LMX1B,NODAL,SIX3,HOXB1,HNF4A,POU2F3,FOXB1,SSRP1,FOXH1,LIF,PITX3,SOX10,FOXN1,RUNX2,NEUROD2,PROP1,GSX1,MSX1,MESP1,TRP63,PAX9
GO:0010467	gene expression	biological_process	0.009306375741279797	36	90	2850	14467	HES2,NANOS2,NFATC2,FOXD3,HOXB7,GPRIN1,ESR2,PAX3,BARX2,LMX1B,NODAL,FGF8,SIX3,NPM1,HOXB1,HNF4A,IL3,DRD3,POU2F3,FOXB1,SSRP1,FOXH1,LIF,PITX3,SOX10,FOXN1,SYNCRIP,RUNX2,NEUROD2,PROP1,GSX1,MSX1,DRD2,MESP1,TRP63,PAX9
GO:0048705	skeletal system morphogenesis	biological_process	0.009530587070304285	7	90	115	14467	HOXB7,BARX2,MMP2,PKD1,HOXB1,RUNX2,GNAS
GO:0060134	prepulse inhibition	biological_process	0.010540763230558744	3	90	7	14467	GPRIN1,SLC6A3,DRD2
GO:0007188	G-protein signaling, coupled to cAMP nucleotide second messenger	biological_process	0.012297199445441604	5	90	46	14467	DRD3,GPR44,DRD2,GHRHR,GNAS
GO:0007611	learning or memory	biological_process	0.012454534043420158	6	90	79	14467	GPRIN1,NF1,CHRNB2,DRD3,NEUROD2,DRD2
GO:0007631	feeding behavior	biological_process	0.013693985905630474	5	90	47	14467	GPRIN1,NTRK2,CHRNB2,CYP11B2,DRD2
GO:0001501	skeletal system development	biological_process	0.013696261685855146	10	90	284	14467	HOXB7,NF1,BARX2,MMP2,PKD1,DSPP,HOXB1,RUNX2,TRP63,GNAS
GO:0006350	transcription	biological_process	0.015574048243628978	29	90	2067	14467	HES2,NFATC2,FOXD3,HOXB7,GPRIN1,ESR2,PAX3,BARX2,LMX1B,NODAL,SIX3,HOXB1,HNF4A,POU2F3,FOXB1,SSRP1,FOXH1,LIF,PITX3,SOX10,FOXN1,RUNX2,NEUROD2,PROP1,GSX1,MSX1,MESP1,TRP63,PAX9
GO:0031324	negative regulation of cellular metabolic process	biological_process	0.016062850477680576	12	90	425	14467	FOXD3,PAX3,BARX2,NODAL,SIX3,NPM1,IL3,FOXH1,HTR1B,PROP1,MSX1,TRP63
GO:0014059	regulation of dopamine secretion	biological_process	0.01678921408623365	3	90	8	14467	CHRNB2,DRD3,DRD2
GO:0014046	dopamine secretion	biological_process	0.01678921408623365	3	90	8	14467	CHRNB2,DRD3,DRD2
GO:0007187	G-protein signaling, coupled to cyclic nucleotide second messenger	biological_process	0.016857641579074264	5	90	49	14467	DRD3,GPR44,DRD2,GHRHR,GNAS
GO:0032504	multicellular organism reproduction	biological_process	0.01776571736902382	6	90	84	14467	NANOS2,GPRIN1,NODAL,LIF,SLC6A3,GHRHR
GO:0048609	reproductive process in a multicellular organism	biological_process	0.01776571736902382	6	90	84	14467	NANOS2,GPRIN1,NODAL,LIF,SLC6A3,GHRHR
GO:0007167	enzyme linked receptor protein signaling pathway	biological_process	0.017966282087318354	10	90	293	14467	NTRK2,NODAL,FGF8,GDNF,EGFR,FOXH1,GFRA2,RUNX2,MSX1,GHRHR
GO:0048666	neuron development	biological_process	0.022038673329830713	10	90	300	14467	GPRIN1,NTRK2,LMX1B,CHRNB2,GDNF,LIF,PITX3,NEUROD2,DRD2,WNT3A
GO:0019933	cAMP-mediated signaling	biological_process	0.022641213348299417	5	90	52	14467	DRD3,GPR44,DRD2,GHRHR,GNAS
GO:0050433	regulation of catecholamine secretion	biological_process	0.025070352541735536	3	90	9	14467	CHRNB2,DRD3,DRD2
GO:0021871	forebrain regionalization	biological_process	0.025070352541735536	3	90	9	14467	FGF8,SIX3,WNT1
GO:0009892	negative regulation of metabolic process	biological_process	0.027134484260043612	12	90	448	14467	FOXD3,PAX3,BARX2,NODAL,SIX3,NPM1,IL3,FOXH1,HTR1B,PROP1,MSX1,TRP63
GO:0016070	RNA metabolic process	biological_process	0.027135070123236724	31	90	2364	14467	HES2,NFATC2,FOXD3,HOXB7,GPRIN1,ESR2,PAX3,BARX2,LMX1B,NODAL,SIX3,NPM1,HOXB1,HNF4A,POU2F3,FOXB1,SSRP1,FOXH1,LIF,PITX3,SOX10,FOXN1,SYNCRIP,RUNX2,NEUROD2,PROP1,GSX1,MSX1,MESP1,TRP63,PAX9
GO:0007610	behavior	biological_process	0.028191787931202986	11	90	377	14467	GPRIN1,NF1,NTRK2,CHRNB2,DRD3,GPR44,PITX3,SLC6A3,CYP11B2,NEUROD2,DRD2
GO:0002761	regulation of myeloid leukocyte differentiation	biological_process	0.02901410798997791	4	90	27	14467	NF1,IL3,LIF,GNAS
GO:0019935	cyclic-nucleotide-mediated signaling	biological_process	0.029864412803262613	5	90	55	14467	DRD3,GPR44,DRD2,GHRHR,GNAS
GO:0051253	negative regulation of RNA metabolic process	biological_process	0.03170610080033841	9	90	249	14467	FOXD3,PAX3,BARX2,NODAL,NPM1,FOXH1,PROP1,MSX1,TRP63
GO:0044238	primary metabolic process	biological_process	0.03237792445661087	58	90	6174	14467	HES2,RGR,NANOS2,NFATC2,FOXD3,HOXB7,GPRIN1,ESR2,NF1,FUT1,PAX3,UBA2,BARX2,NTRK2,MMP2,KCNJ6,LMX1B,CHRNB2,NODAL,CDK4,SIX3,NPM1,HOXB1,HNF4A,IL3,EGFR,DRD3,POU2F3,FOXB1,SSRP1,FOXH1,SLC45A2,IL5,LIF,GPR44,PITX3,SOX10,SLC6A3,CYP11B2,TYR,FOXN1,SYNCRIP,PLAU,HTR1B,RUNX2,NEUROD2,PROP1,GSX1,MSX1,DRD2,MESP1,ROS1,GUCY2E,TRP63,GHRHR,HSD17B3,PAX9,GNAS
GO:0007423	sensory organ development	biological_process	0.032724098299715954	9	90	250	14467	NF1,NTRK2,LMX1B,FGF8,SIX3,WNT1,GDF11,FASL,WNT3A
GO:0051046	regulation of secretion	biological_process	0.033860440935011345	6	90	94	14467	NF1,CHRNB2,DRD3,LIF,DRD2,GHRHR
GO:0009628	response to abiotic stimulus	biological_process	0.04179235081992257	8	90	198	14467	RGR,GPRIN1,NF1,CHRNB2,PKD1,DRD3,DRD2,GJA10
GO:0000122	negative regulation of transcription from RNA polymerase II promoter	biological_process	0.043323637040721716	8	90	199	14467	FOXD3,PAX3,BARX2,NODAL,FOXH1,PROP1,MSX1,TRP63
GO:0016477	cell migration	biological_process	0.04870747649108564	9	90	263	14467	ESR2,NF1,PAX3,LMX1B,NODAL,GDNF,PLAU,DRD2,MESP1
GO:0003007	heart morphogenesis	biological_process	0.049596139994735416	5	90	61	14467	NODAL,FGF8,MSX1,MESP1,WNT3A
