# Supplementary material for: Tissue-Specific Functional Networks for Prioritizing Phenotype and Disease Genes
Source: PLoS Comput Biol. 2012 Sep 27;8(9):e1002694. doi: 10.1371/journal.pcbi.1002694 (PMC3459891; doi:10.1371/journal.pcbi.1002694)
Supplement: Dataset S3 — Functional enrichment of top 100 changed genes for each tissue-specific network. (ZIP) [file pcbi.1002694.s003.zip › enrichment_result/MA_0000232_global.txt]

GO:0048731	system development	biological_process	9.014244408256654E-22	55	94	1922	14467	SLC1A2,GNAQ,CRHR2,NANOS2,TFDP1,TAL2,RASGRF1,SCN8A,CDK5R1,GPRIN1,ANK1,TRP53,ERCC2,PITX2,NF1,PAX3,NTRK2,MMP2,RUNX1,GJA5,CHRNB2,PKD1,NODAL,FGF8,GDNF,NTRK3,HOXB1,IL3,EGFR,THRA,DRD3,STAT3,FOXH1,FOXA2,PBX1,LIF,ARNT,GFRA2,PAX6,FGFR2,MMP14,RUNX2,NEUROD2,MSX1,NR2F2,FGFR1,NKX2-6,TGFBR2,HOXD13,ACVRL1,TGFA,TRP63,FASL,PAX9,GNAS
GO:0048856	anatomical structure development	biological_process	2.873034973687673E-21	56	94	2056	14467	SLC1A2,GNAQ,CRHR2,NANOS2,TFDP1,TAL2,RASGRF1,SCN8A,CDK5R1,GPRIN1,ANK1,TRP53,ERCC2,PITX2,NF1,PAX3,NTRK2,MMP2,RUNX1,GJA5,CHRNB2,PKD1,NODAL,FGF8,GDNF,NTRK3,HOXB1,IL3,EGFR,THRA,DRD3,STAT3,FOXH1,FOXA2,PBX1,NEURL1A,LIF,ARNT,GFRA2,PAX6,FGFR2,MMP14,RUNX2,NEUROD2,MSX1,NR2F2,FGFR1,NKX2-6,TGFBR2,HOXD13,ACVRL1,TGFA,TRP63,FASL,PAX9,GNAS
GO:0048513	organ development	biological_process	5.1251560520443415E-21	50	94	1574	14467	SLC1A2,GNAQ,CRHR2,NANOS2,TFDP1,TAL2,SCN8A,CDK5R1,GPRIN1,ANK1,TRP53,ERCC2,PITX2,NF1,PAX3,NTRK2,MMP2,RUNX1,GJA5,CHRNB2,PKD1,NODAL,FGF8,GDNF,HOXB1,IL3,EGFR,THRA,STAT3,FOXH1,FOXA2,PBX1,LIF,ARNT,PAX6,FGFR2,MMP14,RUNX2,MSX1,NR2F2,FGFR1,NKX2-6,TGFBR2,HOXD13,ACVRL1,TGFA,TRP63,FASL,PAX9,GNAS
GO:0009653	anatomical structure morphogenesis	biological_process	7.822050605131349E-20	43	94	1151	14467	GNAQ,CRHR2,CDK5R1,GPRIN1,TRP53,ERCC2,PITX2,NF1,PAX3,NTRK2,MMP2,RUNX1,GJA5,CHRNB2,PKD1,NODAL,FGF8,GDNF,NTRK3,HOXB1,EGFR,THRA,STAT3,FOXA2,PBX1,NEURL1A,LIF,ARNT,PAX6,FGFR2,MMP14,RUNX2,MSX1,NR2F2,FGFR1,TGFBR2,HOXD13,ACVRL1,TGFA,TRP63,FASL,PAX9,GNAS
GO:0007275	multicellular organismal development	biological_process	8.781371338476982E-19	57	94	2402	14467	SLC1A2,GNAQ,CRHR2,NANOS2,TFDP1,TAL2,RASGRF1,SCN8A,CDK5R1,GPRIN1,ANK1,TRP53,ERCC2,PITX2,NF1,PAX3,NTRK2,MMP2,RUNX1,GJA5,CHRNB2,PKD1,NODAL,FGF8,GDNF,NTRK3,HOXB1,IL3,EGFR,THRA,DRD3,STAT3,FOXH1,FOXA2,PBX1,LIF,ARNT,GFRA2,PAX6,FGFR2,FOXN1,MMP14,RUNX2,NEUROD2,MSX1,NR2F2,FGFR1,NKX2-6,TGFBR2,HOXD13,ACVRL1,TGFA,TRP63,MDFI,FASL,PAX9,GNAS
GO:0032502	developmental process	biological_process	1.0999637090782569E-17	60	94	2840	14467	SKP2,SLC1A2,GNAQ,CRHR2,NANOS2,TFDP1,TAL2,RASGRF1,SCN8A,CDK5R1,GPRIN1,ANK1,TRP53,ERCC2,PITX2,NF1,PAX3,NTRK2,MMP2,RUNX1,GJA5,CHRNB2,PKD1,NODAL,FGF8,GDNF,NTRK3,HOXB1,IL3,EGFR,THRA,DRD3,STAT3,FOXH1,FOXA2,PBX1,SLC45A2,NEURL1A,LIF,ARNT,GFRA2,PAX6,FGFR2,FOXN1,MMP14,RUNX2,NEUROD2,MSX1,NR2F2,FGFR1,NKX2-6,TGFBR2,HOXD13,ACVRL1,TGFA,TRP63,MDFI,FASL,PAX9,GNAS
GO:0008283	cell proliferation	biological_process	5.717113974662692E-16	30	94	598	14467	NANOS2,RASGRF1,TRP53,ERCC2,PITX2,NF1,PAX3,CHRNB2,NODAL,CDK4,FGF8,NPM1,IL3,EGFR,CSE1L,PBX1,LIF,PAX6,FGFR2,TYR,FOXN1,PLAU,RUNX2,MSX1,FGFR1,NKX2-6,TGFBR2,HOXD13,TGFA,TRP63
GO:0007399	nervous system development	biological_process	1.0463658026433842E-15	33	94	779	14467	SLC1A2,GNAQ,TAL2,RASGRF1,CDK5R1,GPRIN1,TRP53,ERCC2,PITX2,NF1,PAX3,NTRK2,RUNX1,CHRNB2,FGF8,GDNF,NTRK3,HOXB1,DRD3,STAT3,FOXA2,PBX1,LIF,GFRA2,PAX6,FGFR2,NEUROD2,MSX1,NR2F2,FGFR1,NKX2-6,TGFBR2,TRP63
GO:0007417	central nervous system development	biological_process	4.895346935595461E-15	23	94	316	14467	SLC1A2,GNAQ,TAL2,CDK5R1,GPRIN1,TRP53,ERCC2,PITX2,NF1,PAX3,RUNX1,CHRNB2,FGF8,HOXB1,DRD3,FOXA2,PAX6,FGFR2,MSX1,NR2F2,FGFR1,NKX2-6,TGFBR2
GO:0009887	organ morphogenesis	biological_process	7.550374385244815E-15	32	94	771	14467	CRHR2,ERCC2,PITX2,NF1,PAX3,NTRK2,MMP2,RUNX1,PKD1,NODAL,FGF8,GDNF,HOXB1,THRA,STAT3,FOXA2,PBX1,LIF,ARNT,PAX6,FGFR2,RUNX2,MSX1,NR2F2,FGFR1,TGFBR2,ACVRL1,TGFA,TRP63,FASL,PAX9,GNAS
GO:0042127	regulation of cell proliferation	biological_process	2.627304250104663E-13	24	94	424	14467	NANOS2,TRP53,PITX2,NF1,PAX3,CHRNB2,NODAL,CDK4,FGF8,NPM1,IL3,EGFR,PBX1,LIF,PAX6,FGFR2,PLAU,RUNX2,MSX1,FGFR1,NKX2-6,TGFBR2,HOXD13,TRP63
GO:0048468	cell development	biological_process	2.7974657271005603E-13	30	94	748	14467	GNAQ,RASGRF1,CDK5R1,GPRIN1,ANK1,TRP53,ERCC2,NF1,PAX3,NTRK2,RUNX1,CHRNB2,NODAL,FGF8,GDNF,NTRK3,DRD3,STAT3,FOXA2,PBX1,NEURL1A,LIF,PAX6,RUNX2,NEUROD2,NR2F2,FGFR1,NKX2-6,TRP63,FASL
GO:0048518	positive regulation of biological process	biological_process	5.301614712231519E-13	36	94	1172	14467	SLC1A2,NFATC2,TFDP1,GPRIN1,TRP53,PITX2,NF1,PAX3,RUNX1,CHRNB2,NODAL,FGF8,NTRK3,NPM1,HOXB1,HNF4A,IL3,EGFR,DRD3,STAT3,FOXH1,FOXA2,PBX1,LIF,ARNT,PAX6,FGFR2,RUNX2,FGFR1,NKX2-6,TGFBR2,HOXD13,TRP63,FASL,PAX9,GNAS
GO:0048522	positive regulation of cellular process	biological_process	5.725672221606316E-13	34	94	1031	14467	NFATC2,TFDP1,GPRIN1,TRP53,PITX2,NF1,PAX3,CHRNB2,NODAL,FGF8,NTRK3,NPM1,HOXB1,HNF4A,IL3,EGFR,DRD3,STAT3,FOXH1,FOXA2,PBX1,LIF,ARNT,PAX6,FGFR2,RUNX2,FGFR1,NKX2-6,TGFBR2,HOXD13,TRP63,FASL,PAX9,GNAS
GO:0010628	positive regulation of gene expression	biological_process	1.2221939755536594E-11	22	94	403	14467	NFATC2,TFDP1,GPRIN1,TRP53,PITX2,PAX3,NODAL,FGF8,HOXB1,HNF4A,IL3,STAT3,FOXH1,FOXA2,PBX1,LIF,ARNT,PAX6,RUNX2,HOXD13,TRP63,PAX9
GO:0009790	embryonic development	biological_process	1.9888982844885605E-11	26	94	626	14467	GNAQ,TRP53,ERCC2,PITX2,NF1,PAX3,RUNX1,GJA5,PKD1,NODAL,FGF8,HOXB1,FOXH1,FOXA2,PBX1,ARNT,PAX6,FGFR2,MSX1,FGFR1,NKX2-6,TGFBR2,HOXD13,ACVRL1,TRP63,GNAS
GO:0048869	cellular developmental process	biological_process	2.2088367081524397E-11	39	94	1568	14467	GNAQ,NANOS2,RASGRF1,CDK5R1,GPRIN1,ANK1,TRP53,ERCC2,NF1,PAX3,NTRK2,RUNX1,CHRNB2,NODAL,FGF8,GDNF,NTRK3,IL3,EGFR,DRD3,STAT3,FOXA2,PBX1,NEURL1A,LIF,ARNT,PAX6,FGFR2,FOXN1,RUNX2,NEUROD2,NR2F2,FGFR1,NKX2-6,TGFBR2,TRP63,MDFI,FASL,GNAS
GO:0007420	brain development	biological_process	2.8199447716738072E-11	18	94	245	14467	SLC1A2,GNAQ,TAL2,CDK5R1,GPRIN1,PITX2,NF1,CHRNB2,FGF8,HOXB1,FOXA2,PAX6,FGFR2,MSX1,NR2F2,FGFR1,NKX2-6,TGFBR2
GO:0030154	cell differentiation	biological_process	2.8266203143992255E-11	38	94	1495	14467	GNAQ,NANOS2,RASGRF1,CDK5R1,GPRIN1,ANK1,TRP53,ERCC2,NF1,PAX3,NTRK2,RUNX1,CHRNB2,NODAL,FGF8,GDNF,NTRK3,IL3,DRD3,STAT3,FOXA2,PBX1,NEURL1A,LIF,ARNT,PAX6,FGFR2,FOXN1,RUNX2,NEUROD2,NR2F2,FGFR1,NKX2-6,TGFBR2,TRP63,MDFI,FASL,GNAS
GO:0032501	multicellular organismal process	biological_process	4.085611044207386E-11	63	94	4218	14467	SLC1A2,GNAQ,CRHR2,NANOS2,NFATC2,TFDP1,TAL2,RASGRF1,SCN8A,SYT1,CDK5R1,GPRIN1,ANK1,TRP53,ERCC2,PITX2,NF1,PAX3,NTRK2,MMP2,RUNX1,GJA5,CHRNB2,PKD1,NODAL,FGF8,GDNF,NTRK3,HOXB1,CAMK4,IL3,EGFR,THRA,DRD3,STAT3,FOXH1,FOXA2,PBX1,SLC45A2,NEURL1A,GRIA2,LIF,ARNT,GFRA2,PAX6,FGFR2,FOXN1,MMP14,RUNX2,NEUROD2,MSX1,NR2F2,FGFR1,NKX2-6,TGFBR2,HOXD13,ACVRL1,TGFA,TRP63,MDFI,FASL,PAX9,GNAS
GO:0022008	neurogenesis	biological_process	5.7527272037508546E-11	23	94	486	14467	GNAQ,RASGRF1,CDK5R1,GPRIN1,TRP53,ERCC2,NF1,PAX3,NTRK2,RUNX1,CHRNB2,FGF8,GDNF,NTRK3,DRD3,STAT3,FOXA2,PBX1,LIF,PAX6,NEUROD2,NR2F2,FGFR1
GO:0008284	positive regulation of cell proliferation	biological_process	9.442535997393734E-11	17	94	224	14467	NF1,PAX3,CHRNB2,NODAL,FGF8,NPM1,IL3,EGFR,PBX1,LIF,PAX6,FGFR2,RUNX2,FGFR1,NKX2-6,TGFBR2,TRP63
GO:0045893	positive regulation of transcription, DNA-dependent	biological_process	1.1983920917988063E-10	20	94	353	14467	NFATC2,TFDP1,GPRIN1,TRP53,PITX2,PAX3,NODAL,HOXB1,HNF4A,STAT3,FOXH1,FOXA2,PBX1,LIF,ARNT,PAX6,RUNX2,HOXD13,TRP63,PAX9
GO:0051254	positive regulation of RNA metabolic process	biological_process	1.2638428892360932E-10	20	94	354	14467	NFATC2,TFDP1,GPRIN1,TRP53,PITX2,PAX3,NODAL,HOXB1,HNF4A,STAT3,FOXH1,FOXA2,PBX1,LIF,ARNT,PAX6,RUNX2,HOXD13,TRP63,PAX9
GO:0048699	generation of neurons	biological_process	1.5311217539486593E-10	22	94	456	14467	GNAQ,RASGRF1,CDK5R1,GPRIN1,TRP53,NF1,PAX3,NTRK2,RUNX1,CHRNB2,FGF8,GDNF,NTRK3,DRD3,STAT3,FOXA2,PBX1,LIF,PAX6,NEUROD2,NR2F2,FGFR1
GO:0045944	positive regulation of transcription from RNA polymerase II promoter	biological_process	2.0969524856170455E-10	19	94	318	14467	NFATC2,GPRIN1,TRP53,PITX2,PAX3,NODAL,HOXB1,HNF4A,STAT3,FOXH1,FOXA2,PBX1,LIF,ARNT,PAX6,RUNX2,HOXD13,TRP63,PAX9
GO:0043009	chordate embryonic development	biological_process	3.365182071883082E-10	20	94	373	14467	TRP53,ERCC2,NF1,PAX3,RUNX1,PKD1,NODAL,FGF8,HOXB1,FOXA2,PBX1,ARNT,PAX6,FGFR2,MSX1,FGFR1,NKX2-6,TGFBR2,ACVRL1,GNAS
GO:0009792	embryonic development ending in birth or egg hatching	biological_process	3.907710948045169E-10	20	94	376	14467	TRP53,ERCC2,NF1,PAX3,RUNX1,PKD1,NODAL,FGF8,HOXB1,FOXA2,PBX1,ARNT,PAX6,FGFR2,MSX1,FGFR1,NKX2-6,TGFBR2,ACVRL1,GNAS
GO:0009893	positive regulation of metabolic process	biological_process	5.268172240738948E-10	23	94	540	14467	NFATC2,TFDP1,GPRIN1,TRP53,PITX2,PAX3,NODAL,FGF8,NPM1,HOXB1,HNF4A,IL3,STAT3,FOXH1,FOXA2,PBX1,LIF,ARNT,PAX6,RUNX2,HOXD13,TRP63,PAX9
GO:0048646	anatomical structure formation involved in morphogenesis	biological_process	5.327790864426161E-10	19	94	335	14467	CRHR2,ERCC2,PITX2,NF1,PAX3,MMP2,RUNX1,NODAL,FGF8,GDNF,HOXB1,FOXA2,NEURL1A,FGFR2,FGFR1,TGFBR2,ACVRL1,TGFA,TRP63
GO:0050793	regulation of developmental process	biological_process	6.184449143226951E-10	28	94	858	14467	SKP2,GNAQ,CRHR2,GPRIN1,TRP53,ERCC2,NF1,RUNX1,CHRNB2,NODAL,FGF8,GDNF,NTRK3,IL3,DRD3,FOXA2,PBX1,LIF,PAX6,FGFR2,RUNX2,MSX1,FGFR1,NKX2-6,TGFBR2,TRP63,FASL,GNAS
GO:0045941	positive regulation of transcription	biological_process	9.769518360354955E-10	20	94	395	14467	NFATC2,TFDP1,GPRIN1,TRP53,PITX2,PAX3,NODAL,HOXB1,HNF4A,STAT3,FOXH1,FOXA2,PBX1,LIF,ARNT,PAX6,RUNX2,HOXD13,TRP63,PAX9
GO:0031328	positive regulation of cellular biosynthetic process	biological_process	1.42698418557855E-9	21	94	455	14467	NFATC2,TFDP1,GPRIN1,TRP53,PITX2,PAX3,NODAL,NPM1,HOXB1,HNF4A,STAT3,FOXH1,FOXA2,PBX1,LIF,ARNT,PAX6,RUNX2,HOXD13,TRP63,PAX9
GO:0010604	positive regulation of macromolecule metabolic process	biological_process	1.5144645055191974E-9	22	94	511	14467	NFATC2,TFDP1,GPRIN1,TRP53,PITX2,PAX3,NODAL,FGF8,HOXB1,HNF4A,IL3,STAT3,FOXH1,FOXA2,PBX1,LIF,ARNT,PAX6,RUNX2,HOXD13,TRP63,PAX9
GO:0009891	positive regulation of biosynthetic process	biological_process	1.5524645897347461E-9	21	94	457	14467	NFATC2,TFDP1,GPRIN1,TRP53,PITX2,PAX3,NODAL,NPM1,HOXB1,HNF4A,STAT3,FOXH1,FOXA2,PBX1,LIF,ARNT,PAX6,RUNX2,HOXD13,TRP63,PAX9
GO:0031325	positive regulation of cellular metabolic process	biological_process	2.2282238428393344E-9	22	94	521	14467	NFATC2,TFDP1,GPRIN1,TRP53,PITX2,PAX3,NODAL,NPM1,HOXB1,HNF4A,IL3,STAT3,FOXH1,FOXA2,PBX1,LIF,ARNT,PAX6,RUNX2,HOXD13,TRP63,PAX9
GO:0045935	positive regulation of nucleobase, nucleoside, nucleotide and nucleic acid metabolic process	biological_process	2.3261760960548877E-9	20	94	414	14467	NFATC2,TFDP1,GPRIN1,TRP53,PITX2,PAX3,NODAL,HOXB1,HNF4A,STAT3,FOXH1,FOXA2,PBX1,LIF,ARNT,PAX6,RUNX2,HOXD13,TRP63,PAX9
GO:0006357	regulation of transcription from RNA polymerase II promoter	biological_process	2.90502711498634E-9	22	94	528	14467	RBL1,NFATC2,GPRIN1,TRP53,PITX2,PAX3,NODAL,HOXB1,HNF4A,STAT3,FOXH1,FOXA2,PBX1,LIF,ARNT,PAX6,RUNX2,MSX1,NR2F2,HOXD13,TRP63,PAX9
GO:0019222	regulation of metabolic process	biological_process	3.0914431970054126E-9	46	94	2525	14467	SKP2,RBL1,GNAQ,NANOS2,NFATC2,TFDP1,TAL2,GPRIN1,TRP53,ERCC2,PITX2,NF1,PAX3,NTRK2,RUNX1,CHRNB2,NODAL,FGF8,NPM1,HOXB1,HNF4A,IL3,EGFR,THRA,DRD3,SSRP1,STAT3,FOXH1,FOXA2,PBX1,LIF,ARNT,PAX6,EIF2S1,FOXN1,RUNX2,NEUROD2,TARDBP,MSX1,NR2F2,FGFR1,NKX2-6,HOXD13,TRP63,PAX9,GNAS
GO:0051093	negative regulation of developmental process	biological_process	4.315008103424476E-9	19	94	377	14467	SKP2,CRHR2,GPRIN1,TRP53,ERCC2,NF1,NODAL,FGF8,GDNF,IL3,DRD3,FOXA2,PBX1,LIF,PAX6,MSX1,FGFR1,NKX2-6,TRP63
GO:0009888	tissue development	biological_process	4.347493470339761E-9	23	94	598	14467	TFDP1,ERCC2,PITX2,NF1,PAX3,PKD1,NODAL,FGF8,GDNF,THRA,FOXH1,FOXA2,PBX1,LIF,PAX6,FGFR2,RUNX2,NR2F2,FGFR1,NKX2-6,TRP63,PAX9,GNAS
GO:0001501	skeletal system development	biological_process	4.49324676883308E-9	17	94	284	14467	GNAQ,ERCC2,NF1,MMP2,RUNX1,GJA5,PKD1,HOXB1,THRA,PBX1,FGFR2,RUNX2,FGFR1,TGFBR2,HOXD13,TRP63,GNAS
GO:0010557	positive regulation of macromolecule biosynthetic process	biological_process	6.011474117003783E-9	20	94	436	14467	NFATC2,TFDP1,GPRIN1,TRP53,PITX2,PAX3,NODAL,HOXB1,HNF4A,STAT3,FOXH1,FOXA2,PBX1,LIF,ARNT,PAX6,RUNX2,HOXD13,TRP63,PAX9
GO:0006366	transcription from RNA polymerase II promoter	biological_process	9.622990254485182E-9	22	94	561	14467	RBL1,NFATC2,GPRIN1,TRP53,PITX2,PAX3,NODAL,HOXB1,HNF4A,STAT3,FOXH1,FOXA2,PBX1,LIF,ARNT,PAX6,RUNX2,MSX1,NR2F2,HOXD13,TRP63,PAX9
GO:0001568	blood vessel development	biological_process	3.4159056245201506E-8	15	94	233	14467	CRHR2,PITX2,NF1,NTRK2,MMP2,RUNX1,GJA5,PKD1,FGF8,FGFR2,NR2F2,FGFR1,TGFBR2,ACVRL1,TGFA
GO:0045595	regulation of cell differentiation	biological_process	4.0301671872487965E-8	17	94	326	14467	GNAQ,GPRIN1,TRP53,NF1,CHRNB2,NODAL,NTRK3,IL3,DRD3,FOXA2,PBX1,LIF,PAX6,RUNX2,TGFBR2,TRP63,GNAS
GO:0001944	vasculature development	biological_process	4.099059221759545E-8	15	94	236	14467	CRHR2,PITX2,NF1,NTRK2,MMP2,RUNX1,GJA5,PKD1,FGF8,FGFR2,NR2F2,FGFR1,TGFBR2,ACVRL1,TGFA
GO:0007507	heart development	biological_process	8.112964650128119E-8	14	94	206	14467	GNAQ,PITX2,NF1,PAX3,GJA5,PKD1,NODAL,FGF8,FOXH1,FGFR2,MSX1,FGFR1,NKX2-6,TGFBR2
GO:0051239	regulation of multicellular organismal process	biological_process	1.1039519165133686E-7	22	94	636	14467	CRHR2,RASGRF1,GPRIN1,TRP53,NF1,RUNX1,CHRNB2,NODAL,NTRK3,IL3,THRA,DRD3,STAT3,FOXA2,PBX1,LIF,PAX6,FGFR2,RUNX2,FGFR1,TGFBR2,GNAS
GO:0010468	regulation of gene expression	biological_process	1.2763227500593667E-7	40	94	2159	14467	SKP2,RBL1,NANOS2,NFATC2,TFDP1,TAL2,GPRIN1,TRP53,ERCC2,PITX2,PAX3,RUNX1,NODAL,FGF8,NPM1,HOXB1,HNF4A,IL3,THRA,DRD3,SSRP1,STAT3,FOXH1,FOXA2,PBX1,LIF,ARNT,PAX6,EIF2S1,FOXN1,RUNX2,NEUROD2,TARDBP,MSX1,NR2F2,FGFR1,NKX2-6,HOXD13,TRP63,PAX9
GO:0031323	regulation of cellular metabolic process	biological_process	1.9237526028526488E-7	42	94	2396	14467	RBL1,GNAQ,NANOS2,NFATC2,TFDP1,TAL2,GPRIN1,TRP53,ERCC2,PITX2,NF1,PAX3,RUNX1,CHRNB2,NODAL,NPM1,HOXB1,HNF4A,IL3,EGFR,THRA,DRD3,SSRP1,STAT3,FOXH1,FOXA2,PBX1,LIF,ARNT,PAX6,EIF2S1,FOXN1,RUNX2,NEUROD2,TARDBP,MSX1,NR2F2,NKX2-6,HOXD13,TRP63,PAX9,GNAS
GO:0080090	regulation of primary metabolic process	biological_process	2.0032939194722226E-7	42	94	2399	14467	RBL1,GNAQ,NANOS2,NFATC2,TFDP1,TAL2,GPRIN1,TRP53,ERCC2,PITX2,NF1,PAX3,RUNX1,CHRNB2,NODAL,NPM1,HOXB1,HNF4A,IL3,EGFR,THRA,DRD3,SSRP1,STAT3,FOXH1,FOXA2,PBX1,LIF,ARNT,PAX6,EIF2S1,FOXN1,RUNX2,NEUROD2,TARDBP,MSX1,NR2F2,NKX2-6,HOXD13,TRP63,PAX9,GNAS
GO:0030900	forebrain development	biological_process	3.1927386374051777E-7	12	94	150	14467	SLC1A2,GNAQ,TAL2,GPRIN1,PITX2,NF1,CHRNB2,FGF8,PAX6,MSX1,NR2F2,NKX2-6
GO:0010926	anatomical structure formation	biological_process	6.393988293674081E-7	23	94	767	14467	CRHR2,GPRIN1,ERCC2,PITX2,NF1,PAX3,MMP2,RUNX1,CHRNB2,NODAL,FGF8,GDNF,NPM1,HOXB1,CSE1L,FOXA2,NEURL1A,FGFR2,FGFR1,TGFBR2,ACVRL1,TGFA,TRP63
GO:0048598	embryonic morphogenesis	biological_process	7.123036150651763E-7	16	94	339	14467	GNAQ,TRP53,PAX3,GJA5,NODAL,FGF8,HOXB1,FOXA2,PBX1,FGFR2,MSX1,FGFR1,TGFBR2,HOXD13,TRP63,GNAS
GO:0007435	salivary gland morphogenesis	biological_process	8.029862891133593E-7	5	94	8	14467	FGF8,EGFR,PAX6,FGFR2,FGFR1
GO:0007167	enzyme linked receptor protein signaling pathway	biological_process	8.56031281181235E-7	15	94	293	14467	NTRK2,NODAL,FGF8,GDNF,NTRK3,EGFR,STAT3,FOXH1,GFRA2,FGFR2,RUNX2,MSX1,FGFR1,TGFBR2,ACVRL1
GO:0035295	tube development	biological_process	9.20005450760411E-7	13	94	204	14467	PITX2,PAX3,GJA5,FGF8,FOXH1,FOXA2,PBX1,FGFR2,MMP14,FGFR1,TGFBR2,HOXD13,TRP63
GO:0031326	regulation of cellular biosynthetic process	biological_process	9.543686549540265E-7	39	94	2200	14467	RBL1,GNAQ,NANOS2,NFATC2,TFDP1,TAL2,GPRIN1,TRP53,ERCC2,PITX2,NF1,PAX3,RUNX1,NODAL,NPM1,HOXB1,HNF4A,THRA,DRD3,SSRP1,STAT3,FOXH1,FOXA2,PBX1,LIF,ARNT,PAX6,EIF2S1,FOXN1,RUNX2,NEUROD2,TARDBP,MSX1,NR2F2,NKX2-6,HOXD13,TRP63,PAX9,GNAS
GO:0009889	regulation of biosynthetic process	biological_process	1.007486488282258E-6	39	94	2204	14467	RBL1,GNAQ,NANOS2,NFATC2,TFDP1,TAL2,GPRIN1,TRP53,ERCC2,PITX2,NF1,PAX3,RUNX1,NODAL,NPM1,HOXB1,HNF4A,THRA,DRD3,SSRP1,STAT3,FOXH1,FOXA2,PBX1,LIF,ARNT,PAX6,EIF2S1,FOXN1,RUNX2,NEUROD2,TARDBP,MSX1,NR2F2,NKX2-6,HOXD13,TRP63,PAX9,GNAS
GO:0060255	regulation of macromolecule metabolic process	biological_process	1.0752525032845574E-6	41	94	2420	14467	SKP2,RBL1,NANOS2,NFATC2,TFDP1,TAL2,GPRIN1,TRP53,ERCC2,PITX2,PAX3,RUNX1,NODAL,FGF8,NPM1,HOXB1,HNF4A,IL3,EGFR,THRA,DRD3,SSRP1,STAT3,FOXH1,FOXA2,PBX1,LIF,ARNT,PAX6,EIF2S1,FOXN1,RUNX2,NEUROD2,TARDBP,MSX1,NR2F2,FGFR1,NKX2-6,HOXD13,TRP63,PAX9
GO:0048732	gland development	biological_process	2.41077569443935E-6	10	94	107	14467	PITX2,NF1,FGF8,EGFR,PBX1,PAX6,FGFR2,FGFR1,HOXD13,TRP63
GO:0051094	positive regulation of developmental process	biological_process	2.5370358227986967E-6	16	94	370	14467	GPRIN1,TRP53,NF1,RUNX1,NTRK3,IL3,FOXA2,LIF,PAX6,FGFR2,RUNX2,FGFR1,TGFBR2,TRP63,FASL,GNAS
GO:0065007	biological regulation	biological_process	2.9541808049583973E-6	72	94	6717	14467	SKP2,RBL1,SLC1A2,GNAQ,CRHR2,NANOS2,NFATC2,TFDP1,TAL2,RASGRF1,SYT1,GPRIN1,ANK1,TRP53,ERCC2,PITX2,NF1,PAX3,NTRK2,KCNJ6,RUNX1,CHRNB2,PKD1,CASR,NODAL,CDK4,FGF8,GDNF,NTRK3,NPM1,HTR1A,HOXB1,NRAS,CAMK4,HNF4A,IL3,EGFR,THRA,DRD3,SSRP1,STAT3,FOXH1,GNRHR,FOXA2,PBX1,LIF,ARNT,GFRA2,PAX6,FGFR2,CCKBR,CRHR1,MC5R,BRS3,CHRNG,EIF2S1,FOXN1,PLAU,RUNX2,NEUROD2,TARDBP,MSX1,NR2F2,FGFR1,NKX2-6,TGFBR2,HOXD13,ACVRL1,TRP63,…
GO:0007389	pattern specification process	biological_process	3.145014366923643E-6	14	94	272	14467	PITX2,NODAL,FGF8,GDNF,HOXB1,FOXH1,FOXA2,PBX1,PAX6,NR2F2,FGFR1,TGFBR2,HOXD13,TRP63
GO:0010467	gene expression	biological_process	3.48279032905242E-6	44	94	2850	14467	SKP2,RBL1,NANOS2,NFATC2,TFDP1,TAL2,GPRIN1,RBMXRT,TRP53,ERCC2,PITX2,PAX3,RUNX1,NODAL,FGF8,RNPS1,NPM1,HOXB1,HNF4A,IL3,THRA,DRD3,SSRP1,STAT3,FOXH1,FOXA2,PBX1,LIF,ARNT,PAX6,EIF2S1,FOXN1,MMP14,SYNCRIP,RUNX2,NEUROD2,TARDBP,MSX1,NR2F2,FGFR1,NKX2-6,HOXD13,TRP63,PAX9
GO:0048736	appendage development	biological_process	4.126436759531069E-6	10	94	113	14467	GNAQ,GJA5,FGF8,PBX1,MSX1,NR2F2,FGFR1,HOXD13,TRP63,GNAS
GO:0060173	limb development	biological_process	4.126436759531069E-6	10	94	113	14467	GNAQ,GJA5,FGF8,PBX1,MSX1,NR2F2,FGFR1,HOXD13,TRP63,GNAS
GO:0019219	regulation of nucleobase, nucleoside, nucleotide and nucleic acid metabolic process	biological_process	4.391606195764973E-6	37	94	2107	14467	RBL1,GNAQ,NFATC2,TFDP1,TAL2,GPRIN1,TRP53,ERCC2,PITX2,NF1,PAX3,RUNX1,NODAL,NPM1,HOXB1,HNF4A,THRA,DRD3,SSRP1,STAT3,FOXH1,FOXA2,PBX1,LIF,ARNT,PAX6,FOXN1,RUNX2,NEUROD2,TARDBP,MSX1,NR2F2,NKX2-6,HOXD13,TRP63,PAX9,GNAS
GO:0050794	regulation of cellular process	biological_process	4.583240164406574E-6	68	94	6122	14467	SKP2,RBL1,GNAQ,CRHR2,NANOS2,NFATC2,TFDP1,TAL2,RASGRF1,GPRIN1,ANK1,TRP53,ERCC2,PITX2,NF1,PAX3,NTRK2,RUNX1,CHRNB2,PKD1,CASR,NODAL,CDK4,FGF8,GDNF,NTRK3,NPM1,HTR1A,HOXB1,NRAS,CAMK4,HNF4A,IL3,EGFR,THRA,DRD3,SSRP1,STAT3,FOXH1,GNRHR,FOXA2,PBX1,LIF,ARNT,GFRA2,PAX6,FGFR2,CCKBR,CRHR1,MC5R,BRS3,EIF2S1,FOXN1,PLAU,RUNX2,NEUROD2,TARDBP,MSX1,NR2F2,FGFR1,NKX2-6,TGFBR2,HOXD13,ACVRL1,TRP63,FASL,PAX9,GNAS
GO:0048523	negative regulation of cellular process	biological_process	7.152007031563552E-6	25	94	1027	14467	SKP2,RBL1,GPRIN1,TRP53,ERCC2,NF1,PAX3,NODAL,FGF8,GDNF,NPM1,IL3,THRA,DRD3,FOXH1,FOXA2,PBX1,LIF,PAX6,RUNX2,MSX1,NR2F2,FGFR1,NKX2-6,TRP63
GO:0035113	embryonic appendage morphogenesis	biological_process	7.331694328369174E-6	9	94	88	14467	GNAQ,GJA5,FGF8,PBX1,MSX1,FGFR1,HOXD13,TRP63,GNAS
GO:0030326	embryonic limb morphogenesis	biological_process	7.331694328369174E-6	9	94	88	14467	GNAQ,GJA5,FGF8,PBX1,MSX1,FGFR1,HOXD13,TRP63,GNAS
GO:0007267	cell-cell signaling	biological_process	7.69775758932733E-6	15	94	344	14467	RASGRF1,SYT1,GPRIN1,ERCC2,NF1,NTRK2,CHRNB2,FGF8,GDNF,CAMK4,GRIA2,LIF,FGFR2,FGFR1,TRP63
GO:0048514	blood vessel morphogenesis	biological_process	7.754879944032465E-6	12	94	198	14467	CRHR2,PITX2,NF1,NTRK2,RUNX1,FGF8,FGFR2,NR2F2,FGFR1,TGFBR2,ACVRL1,TGFA
GO:0050789	regulation of biological process	biological_process	9.79019685960337E-6	69	94	6376	14467	SKP2,RBL1,SLC1A2,GNAQ,CRHR2,NANOS2,NFATC2,TFDP1,TAL2,RASGRF1,GPRIN1,ANK1,TRP53,ERCC2,PITX2,NF1,PAX3,NTRK2,RUNX1,CHRNB2,PKD1,CASR,NODAL,CDK4,FGF8,GDNF,NTRK3,NPM1,HTR1A,HOXB1,NRAS,CAMK4,HNF4A,IL3,EGFR,THRA,DRD3,SSRP1,STAT3,FOXH1,GNRHR,FOXA2,PBX1,LIF,ARNT,GFRA2,PAX6,FGFR2,CCKBR,CRHR1,MC5R,BRS3,EIF2S1,FOXN1,PLAU,RUNX2,NEUROD2,TARDBP,MSX1,NR2F2,FGFR1,NKX2-6,TGFBR2,HOXD13,ACVRL1,TRP63,FASL,PAX9,GNAS
GO:0048519	negative regulation of biological process	biological_process	1.0735174932751905E-5	26	94	1131	14467	SKP2,RBL1,CRHR2,GPRIN1,TRP53,ERCC2,NF1,PAX3,NODAL,FGF8,GDNF,NPM1,IL3,THRA,DRD3,FOXH1,FOXA2,PBX1,LIF,PAX6,RUNX2,MSX1,NR2F2,FGFR1,NKX2-6,TRP63
GO:0030182	neuron differentiation	biological_process	1.1396042385125472E-5	16	94	411	14467	GNAQ,RASGRF1,CDK5R1,GPRIN1,PAX3,NTRK2,RUNX1,CHRNB2,GDNF,NTRK3,STAT3,FOXA2,PBX1,LIF,PAX6,NEUROD2
GO:0003002	regionalization	biological_process	1.2119863372804983E-5	12	94	206	14467	NODAL,FGF8,GDNF,HOXB1,FOXH1,FOXA2,PBX1,PAX6,NR2F2,FGFR1,HOXD13,TRP63
GO:0048754	branching morphogenesis of a tube	biological_process	1.764692432160269E-5	8	94	68	14467	PITX2,FGF8,FOXA2,PBX1,MMP14,FGFR1,TGFBR2,HOXD13
GO:0035239	tube morphogenesis	biological_process	1.875063754271149E-5	10	94	132	14467	PITX2,PAX3,FGF8,FOXA2,PBX1,MMP14,FGFR1,TGFBR2,HOXD13,TRP63
GO:0007431	salivary gland development	biological_process	2.783511146189545E-5	5	94	14	14467	FGF8,EGFR,PAX6,FGFR2,FGFR1
GO:0045165	cell fate commitment	biological_process	3.3036554289464554E-5	10	94	140	14467	TRP53,PAX3,NODAL,FGF8,GDNF,FOXA2,PAX6,FGFR2,RUNX2,FGFR1
GO:0001525	angiogenesis	biological_process	3.537020450772493E-5	10	94	141	14467	CRHR2,PITX2,NF1,RUNX1,FGF8,FGFR2,FGFR1,TGFBR2,ACVRL1,TGFA
GO:0001763	morphogenesis of a branching structure	biological_process	4.314628779389553E-5	8	94	76	14467	PITX2,FGF8,FOXA2,PBX1,MMP14,FGFR1,TGFBR2,HOXD13
GO:0035108	limb morphogenesis	biological_process	4.513625832240065E-5	9	94	108	14467	GNAQ,GJA5,FGF8,PBX1,MSX1,FGFR1,HOXD13,TRP63,GNAS
GO:0035107	appendage morphogenesis	biological_process	4.513625832240065E-5	9	94	108	14467	GNAQ,GJA5,FGF8,PBX1,MSX1,FGFR1,HOXD13,TRP63,GNAS
GO:0007154	cell communication	biological_process	6.135381059754211E-5	49	94	3737	14467	SLC1A2,GNAQ,CRHR2,RASGRF1,SYT1,GPRIN1,ANK1,TRP53,ERCC2,PITX2,NF1,NTRK2,GJA5,CHRNB2,PKD1,CASR,NODAL,CDK4,FGF8,GDNF,NTRK3,NPM1,HTR1A,NRAS,CAMK4,IL3,EGFR,DRD3,STAT3,FOXH1,GNRHR,GRIA2,LIF,ARNT,GFRA2,PAX6,FGFR2,CCKBR,CRHR1,MC5R,BRS3,RUNX2,MSX1,FGFR1,TGFBR2,ACVRL1,TRP63,FASL,GNAS
GO:0050767	regulation of neurogenesis	biological_process	8.431592328521294E-5	9	94	116	14467	GPRIN1,TRP53,NF1,CHRNB2,NTRK3,DRD3,FOXA2,PBX1,PAX6
GO:0022612	gland morphogenesis	biological_process	8.47200674931352E-5	5	94	17	14467	FGF8,EGFR,PAX6,FGFR2,FGFR1
GO:0051252	regulation of RNA metabolic process	biological_process	1.0737599065324168E-4	33	94	1943	14467	RBL1,NFATC2,TFDP1,TAL2,GPRIN1,TRP53,ERCC2,PITX2,PAX3,RUNX1,NODAL,NPM1,HOXB1,HNF4A,THRA,SSRP1,STAT3,FOXH1,FOXA2,PBX1,LIF,ARNT,PAX6,FOXN1,RUNX2,NEUROD2,TARDBP,MSX1,NR2F2,NKX2-6,HOXD13,TRP63,PAX9
GO:0043066	negative regulation of apoptosis	biological_process	1.1075815332091084E-4	11	94	203	14467	SKP2,GPRIN1,TRP53,ERCC2,FGF8,GDNF,IL3,MSX1,FGFR1,NKX2-6,TRP63
GO:0035272	exocrine system development	biological_process	1.1670376878969572E-4	5	94	18	14467	FGF8,EGFR,PAX6,FGFR2,FGFR1
GO:0001701	in utero embryonic development	biological_process	1.351258601718412E-4	11	94	207	14467	TRP53,ERCC2,RUNX1,PKD1,NODAL,ARNT,FGFR2,MSX1,FGFR1,TGFBR2,ACVRL1
GO:0043069	negative regulation of programmed cell death	biological_process	1.4191659682209913E-4	11	94	208	14467	SKP2,GPRIN1,TRP53,ERCC2,FGF8,GDNF,IL3,MSX1,FGFR1,NKX2-6,TRP63
GO:0060548	negative regulation of cell death	biological_process	1.49008775504379E-4	11	94	209	14467	SKP2,GPRIN1,TRP53,ERCC2,FGF8,GDNF,IL3,MSX1,FGFR1,NKX2-6,TRP63
GO:0051960	regulation of nervous system development	biological_process	2.1152889819940195E-4	9	94	129	14467	GPRIN1,TRP53,NF1,CHRNB2,NTRK3,DRD3,FOXA2,PBX1,PAX6
GO:0060284	regulation of cell development	biological_process	2.7498901174771457E-4	9	94	133	14467	GPRIN1,TRP53,NF1,CHRNB2,NTRK3,DRD3,FOXA2,PBX1,PAX6
GO:0010556	regulation of macromolecule biosynthetic process	biological_process	2.7576542684604595E-4	34	94	2127	14467	RBL1,NANOS2,NFATC2,TFDP1,TAL2,GPRIN1,TRP53,ERCC2,PITX2,PAX3,RUNX1,NODAL,HOXB1,HNF4A,THRA,SSRP1,STAT3,FOXH1,FOXA2,PBX1,LIF,ARNT,PAX6,EIF2S1,FOXN1,RUNX2,NEUROD2,TARDBP,MSX1,NR2F2,NKX2-6,HOXD13,TRP63,PAX9
GO:0006355	regulation of transcription, DNA-dependent	biological_process	3.2091159666089794E-4	32	94	1929	14467	RBL1,NFATC2,TFDP1,TAL2,GPRIN1,TRP53,ERCC2,PITX2,PAX3,RUNX1,NODAL,HOXB1,HNF4A,THRA,SSRP1,STAT3,FOXH1,FOXA2,PBX1,LIF,ARNT,PAX6,FOXN1,RUNX2,NEUROD2,TARDBP,MSX1,NR2F2,NKX2-6,HOXD13,TRP63,PAX9
GO:0016070	RNA metabolic process	biological_process	3.415878142287457E-4	36	94	2364	14467	RBL1,NFATC2,TFDP1,TAL2,GPRIN1,RBMXRT,TRP53,ERCC2,PITX2,PAX3,RUNX1,NODAL,RNPS1,NPM1,HOXB1,HNF4A,THRA,SSRP1,STAT3,FOXH1,FOXA2,PBX1,LIF,ARNT,PAX6,FOXN1,SYNCRIP,RUNX2,NEUROD2,TARDBP,MSX1,NR2F2,NKX2-6,HOXD13,TRP63,PAX9
GO:0006351	transcription, DNA-dependent	biological_process	3.838025806260608E-4	32	94	1944	14467	RBL1,NFATC2,TFDP1,TAL2,GPRIN1,TRP53,ERCC2,PITX2,PAX3,RUNX1,NODAL,HOXB1,HNF4A,THRA,SSRP1,STAT3,FOXH1,FOXA2,PBX1,LIF,ARNT,PAX6,FOXN1,RUNX2,NEUROD2,TARDBP,MSX1,NR2F2,NKX2-6,HOXD13,TRP63,PAX9
GO:0032774	RNA biosynthetic process	biological_process	4.0242611292480313E-4	32	94	1948	14467	RBL1,NFATC2,TFDP1,TAL2,GPRIN1,TRP53,ERCC2,PITX2,PAX3,RUNX1,NODAL,HOXB1,HNF4A,THRA,SSRP1,STAT3,FOXH1,FOXA2,PBX1,LIF,ARNT,PAX6,FOXN1,RUNX2,NEUROD2,TARDBP,MSX1,NR2F2,NKX2-6,HOXD13,TRP63,PAX9
GO:0007169	transmembrane receptor protein tyrosine kinase signaling pathway	biological_process	7.10656935612297E-4	10	94	194	14467	NTRK2,FGF8,GDNF,NTRK3,EGFR,STAT3,GFRA2,FGFR2,RUNX2,FGFR1
GO:0048666	neuron development	biological_process	7.442105191540159E-4	12	94	300	14467	GNAQ,RASGRF1,CDK5R1,GPRIN1,NTRK2,RUNX1,CHRNB2,GDNF,NTRK3,LIF,PAX6,NEUROD2
GO:0045449	regulation of transcription	biological_process	8.14699972115037E-4	32	94	2009	14467	RBL1,NFATC2,TFDP1,TAL2,GPRIN1,TRP53,ERCC2,PITX2,PAX3,RUNX1,NODAL,HOXB1,HNF4A,THRA,SSRP1,STAT3,FOXH1,FOXA2,PBX1,LIF,ARNT,PAX6,FOXN1,RUNX2,NEUROD2,TARDBP,MSX1,NR2F2,NKX2-6,HOXD13,TRP63,PAX9
GO:0022603	regulation of anatomical structure morphogenesis	biological_process	9.052461163533927E-4	9	94	153	14467	CRHR2,GPRIN1,NF1,RUNX1,CHRNB2,NODAL,NTRK3,PAX6,RUNX2
GO:0001655	urogenital system development	biological_process	9.625010167180426E-4	8	94	113	14467	NF1,FGF8,GDNF,PBX1,FGFR2,FGFR1,HOXD13,TRP63
GO:0045596	negative regulation of cell differentiation	biological_process	0.001124917129101638	9	94	157	14467	TRP53,NF1,NODAL,DRD3,FOXA2,PBX1,LIF,PAX6,TRP63
GO:0001666	response to hypoxia	biological_process	0.001271674969526258	5	94	28	14467	NANOS2,NF1,MMP2,CHRNB2,PLAU
GO:0007632	visual behavior	biological_process	0.001271674969526258	5	94	28	14467	SLC1A2,GPRIN1,NF1,CHRNB2,DRD3
GO:0001656	metanephros development	biological_process	0.0012758238003891735	6	94	51	14467	NF1,FGF8,GDNF,PBX1,FGFR2,FGFR1
GO:0007610	behavior	biological_process	0.001299998581215033	13	94	377	14467	SLC1A2,GNAQ,TAL2,SCN8A,GPRIN1,NF1,NTRK2,RUNX1,CHRNB2,DRD3,STAT3,CRHR1,NEUROD2
GO:0050896	response to stimulus	biological_process	0.0013108950809742107	33	94	2160	14467	SLC1A2,GNAQ,NANOS2,TAL2,SCN8A,GPRIN1,TRP53,ERCC2,NF1,NTRK2,MMP2,RUNX1,CHRNB2,PKD1,CASR,NTRK3,NPM1,IL3,DRD3,SSRP1,STAT3,SLC45A2,NEURL1A,LIF,ARNT,CRHR1,EIF2S1,PLAU,NEUROD2,MSX1,TRP63,FASL,GNAS
GO:0070482	response to oxygen levels	biological_process	0.001528743290291962	5	94	29	14467	NANOS2,NF1,MMP2,CHRNB2,PLAU
GO:0006350	transcription	biological_process	0.0015476969336074419	32	94	2067	14467	RBL1,NFATC2,TFDP1,TAL2,GPRIN1,TRP53,ERCC2,PITX2,PAX3,RUNX1,NODAL,HOXB1,HNF4A,THRA,SSRP1,STAT3,FOXH1,FOXA2,PBX1,LIF,ARNT,PAX6,FOXN1,RUNX2,NEUROD2,TARDBP,MSX1,NR2F2,NKX2-6,HOXD13,TRP63,PAX9
GO:0043170	macromolecule metabolic process	biological_process	0.0016092565288388823	57	94	5234	14467	SKP2,RBL1,GNAQ,NANOS2,NFATC2,TFDP1,TAL2,GPRIN1,RBMXRT,TRP53,ERCC2,PITX2,PAX3,UBA2,NTRK2,MMP2,RUNX1,NODAL,CDK4,FGF8,RNPS1,NTRK3,NPM1,HOXB1,CAMK4,HNF4A,IL3,EGFR,THRA,DRD3,SSRP1,STAT3,FOXH1,CCT5,FOXA2,PBX1,LIF,ARNT,PAX6,FGFR2,EIF2S1,FOXN1,MMP14,SYNCRIP,PLAU,RUNX2,NEUROD2,TARDBP,MSX1,NR2F2,FGFR1,NKX2-6,TGFBR2,HOXD13,ACVRL1,TRP63,PAX9
GO:0009416	response to light stimulus	biological_process	0.0020898637355778824	7	94	87	14467	SLC1A2,GPRIN1,TRP53,ERCC2,NF1,CHRNB2,DRD3
GO:0021536	diencephalon development	biological_process	0.0021649513762084602	5	94	31	14467	TAL2,PITX2,CHRNB2,PAX6,NKX2-6
GO:0034960	cellular biopolymer metabolic process	biological_process	0.002322551835239745	55	94	4999	14467	SKP2,RBL1,GNAQ,NANOS2,NFATC2,TFDP1,TAL2,GPRIN1,RBMXRT,TRP53,ERCC2,PITX2,PAX3,UBA2,NTRK2,MMP2,RUNX1,NODAL,CDK4,RNPS1,NTRK3,NPM1,HOXB1,CAMK4,HNF4A,IL3,EGFR,THRA,SSRP1,STAT3,FOXH1,CCT5,FOXA2,PBX1,LIF,ARNT,PAX6,FGFR2,EIF2S1,FOXN1,MMP14,SYNCRIP,PLAU,RUNX2,NEUROD2,TARDBP,MSX1,NR2F2,FGFR1,NKX2-6,TGFBR2,HOXD13,ACVRL1,TRP63,PAX9
GO:0006139	nucleobase, nucleoside, nucleotide and nucleic acid metabolic process	biological_process	0.002567876651400078	40	94	3037	14467	RBL1,GNAQ,NFATC2,TFDP1,TAL2,GPRIN1,RBMXRT,TRP53,ERCC2,PITX2,NF1,PAX3,RUNX1,NODAL,RNPS1,NPM1,HOXB1,HNF4A,THRA,DRD3,SSRP1,STAT3,FOXH1,FOXA2,PBX1,LIF,ARNT,PAX6,FOXN1,SYNCRIP,RUNX2,NEUROD2,TARDBP,MSX1,NR2F2,NKX2-6,HOXD13,TRP63,PAX9,GNAS
GO:0001503	ossification	biological_process	0.0027919216844889713	8	94	130	14467	ERCC2,NF1,MMP2,THRA,PBX1,FGFR2,RUNX2,GNAS
GO:0008543	fibroblast growth factor receptor signaling pathway	biological_process	0.0030237334702649574	4	94	15	14467	FGF8,FGFR2,RUNX2,FGFR1
GO:0043283	biopolymer metabolic process	biological_process	0.003793683992309529	55	94	5069	14467	SKP2,RBL1,GNAQ,NANOS2,NFATC2,TFDP1,TAL2,GPRIN1,RBMXRT,TRP53,ERCC2,PITX2,PAX3,UBA2,NTRK2,MMP2,RUNX1,NODAL,CDK4,RNPS1,NTRK3,NPM1,HOXB1,CAMK4,HNF4A,IL3,EGFR,THRA,SSRP1,STAT3,FOXH1,CCT5,FOXA2,PBX1,LIF,ARNT,PAX6,FGFR2,EIF2S1,FOXN1,MMP14,SYNCRIP,PLAU,RUNX2,NEUROD2,TARDBP,MSX1,NR2F2,FGFR1,NKX2-6,TGFBR2,HOXD13,ACVRL1,TRP63,PAX9
GO:0007165	signal transduction	biological_process	0.00383115575534843	43	94	3456	14467	GNAQ,CRHR2,RASGRF1,GPRIN1,ANK1,TRP53,PITX2,NF1,NTRK2,PKD1,CASR,NODAL,CDK4,FGF8,GDNF,NTRK3,NPM1,HTR1A,NRAS,CAMK4,IL3,EGFR,DRD3,STAT3,FOXH1,GNRHR,LIF,ARNT,GFRA2,PAX6,FGFR2,CCKBR,CRHR1,MC5R,BRS3,RUNX2,MSX1,FGFR1,TGFBR2,ACVRL1,TRP63,FASL,GNAS
GO:0060348	bone development	biological_process	0.003918849816014613	8	94	136	14467	ERCC2,NF1,MMP2,THRA,PBX1,FGFR2,RUNX2,GNAS
GO:0044260	cellular macromolecule metabolic process	biological_process	0.0047602878533635345	55	94	5102	14467	SKP2,RBL1,GNAQ,NANOS2,NFATC2,TFDP1,TAL2,GPRIN1,RBMXRT,TRP53,ERCC2,PITX2,PAX3,UBA2,NTRK2,MMP2,RUNX1,NODAL,CDK4,RNPS1,NTRK3,NPM1,HOXB1,CAMK4,HNF4A,IL3,EGFR,THRA,SSRP1,STAT3,FOXH1,CCT5,FOXA2,PBX1,LIF,ARNT,PAX6,FGFR2,EIF2S1,FOXN1,MMP14,SYNCRIP,PLAU,RUNX2,NEUROD2,TARDBP,MSX1,NR2F2,FGFR1,NKX2-6,TGFBR2,HOXD13,ACVRL1,TRP63,PAX9
GO:0048870	cell motility	biological_process	0.005852520615908543	11	94	303	14467	CDK5R1,PITX2,NF1,PAX3,NODAL,GDNF,NEURL1A,PAX6,MMP14,PLAU,NR2F2
GO:0044238	primary metabolic process	biological_process	0.005926678243540976	62	94	6174	14467	SKP2,RBL1,GNAQ,NANOS2,NFATC2,TFDP1,TAL2,GPRIN1,RBMXRT,TRP53,ERCC2,PITX2,NF1,PAX3,UBA2,NTRK2,KCNJ6,MMP2,RUNX1,CHRNB2,NODAL,CDK4,RNPS1,NTRK3,NPM1,HOXB1,CAMK4,HNF4A,IL3,EGFR,THRA,DRD3,SSRP1,STAT3,FOXH1,CCT5,FOXA2,PBX1,SLC45A2,LIF,ARNT,PAX6,FGFR2,TYR,EIF2S1,FOXN1,MMP14,SYNCRIP,PLAU,RUNX2,NEUROD2,TARDBP,MSX1,NR2F2,FGFR1,NKX2-6,TGFBR2,HOXD13,ACVRL1,TRP63,PAX9,GNAS
GO:0007517	muscle organ development	biological_process	0.0059676887947005585	9	94	192	14467	SCN8A,PITX2,NF1,PAX3,LIF,MSX1,NR2F2,NKX2-6,TRP63
GO:0009952	anterior/posterior pattern formation	biological_process	0.006321970441134941	8	94	145	14467	NODAL,HOXB1,FOXH1,FOXA2,PBX1,PAX6,NR2F2,HOXD13
GO:0030901	midbrain development	biological_process	0.006677931634754531	4	94	18	14467	TAL2,FGFR2,MSX1,FGFR1
GO:0007423	sensory organ development	biological_process	0.0070321044368217836	10	94	250	14467	PITX2,NF1,NTRK2,FGF8,STAT3,PAX6,FGFR2,FGFR1,NKX2-6,FASL
GO:0001657	ureteric bud development	biological_process	0.0070412569882288495	5	94	39	14467	FGF8,GDNF,PBX1,FGFR2,FGFR1
GO:0045597	positive regulation of cell differentiation	biological_process	0.007359779965397586	8	94	148	14467	NTRK3,IL3,FOXA2,LIF,PAX6,RUNX2,TGFBR2,GNAS
GO:0009058	biosynthetic process	biological_process	0.009957414443960108	41	94	3324	14467	RBL1,GNAQ,NANOS2,NFATC2,TFDP1,TAL2,GPRIN1,TRP53,ERCC2,PITX2,NF1,PAX3,RUNX1,NODAL,NPM1,HOXB1,HNF4A,THRA,DRD3,SSRP1,STAT3,FOXH1,FOXA2,PBX1,SLC45A2,LIF,ARNT,PAX6,TYR,EIF2S1,FOXN1,RUNX2,NEUROD2,TARDBP,MSX1,NR2F2,NKX2-6,HOXD13,TRP63,PAX9,GNAS
GO:0002053	positive regulation of mesenchymal cell proliferation	biological_process	0.010468612531098213	4	94	20	14467	FGFR2,FGFR1,TGFBR2,TRP63
GO:0042221	response to chemical stimulus	biological_process	0.010704024297604064	16	94	684	14467	SLC1A2,NANOS2,GPRIN1,TRP53,ERCC2,NF1,MMP2,RUNX1,CHRNB2,CASR,DRD3,STAT3,ARNT,PLAU,MSX1,GNAS
GO:0016477	cell migration	biological_process	0.010995205717209439	10	94	263	14467	CDK5R1,PITX2,NF1,PAX3,NODAL,GDNF,PAX6,MMP14,PLAU,NR2F2
GO:0042981	regulation of apoptosis	biological_process	0.01269468855168915	13	94	464	14467	SKP2,GPRIN1,TRP53,ERCC2,NF1,FGF8,GDNF,IL3,MSX1,FGFR1,NKX2-6,TRP63,FASL
GO:0009314	response to radiation	biological_process	0.012766001228278968	7	94	114	14467	SLC1A2,GPRIN1,TRP53,ERCC2,NF1,CHRNB2,DRD3
GO:0051726	regulation of cell cycle	biological_process	0.01283442039603713	9	94	211	14467	SKP2,RBL1,TRP53,CDK4,FGF8,NPM1,NRAS,LIF,TRP63
GO:0010463	mesenchymal cell proliferation	biological_process	0.012867595659197368	4	94	21	14467	FGFR2,FGFR1,TGFBR2,TRP63
GO:0010464	regulation of mesenchymal cell proliferation	biological_process	0.012867595659197368	4	94	21	14467	FGFR2,FGFR1,TGFBR2,TRP63
GO:0048705	skeletal system morphogenesis	biological_process	0.013522078201488343	7	94	115	14467	MMP2,PKD1,HOXB1,THRA,RUNX2,TGFBR2,GNAS
GO:0043067	regulation of programmed cell death	biological_process	0.014899359307364525	13	94	471	14467	SKP2,GPRIN1,TRP53,ERCC2,NF1,FGF8,GDNF,IL3,MSX1,FGFR1,NKX2-6,TRP63,FASL
GO:0010941	regulation of cell death	biological_process	0.015588361036616677	13	94	473	14467	SKP2,GPRIN1,TRP53,ERCC2,NF1,FGF8,GDNF,IL3,MSX1,FGFR1,NKX2-6,TRP63,FASL
GO:0034961	cellular biopolymer biosynthetic process	biological_process	0.015809057277923363	34	94	2531	14467	RBL1,NANOS2,NFATC2,TFDP1,TAL2,GPRIN1,TRP53,ERCC2,PITX2,PAX3,RUNX1,NODAL,HOXB1,HNF4A,THRA,SSRP1,STAT3,FOXH1,FOXA2,PBX1,LIF,ARNT,PAX6,EIF2S1,FOXN1,RUNX2,NEUROD2,TARDBP,MSX1,NR2F2,NKX2-6,HOXD13,TRP63,PAX9
GO:0043284	biopolymer biosynthetic process	biological_process	0.01594774797475883	34	94	2532	14467	RBL1,NANOS2,NFATC2,TFDP1,TAL2,GPRIN1,TRP53,ERCC2,PITX2,PAX3,RUNX1,NODAL,HOXB1,HNF4A,THRA,SSRP1,STAT3,FOXH1,FOXA2,PBX1,LIF,ARNT,PAX6,EIF2S1,FOXN1,RUNX2,NEUROD2,TARDBP,MSX1,NR2F2,NKX2-6,HOXD13,TRP63,PAX9
GO:0044237	cellular metabolic process	biological_process	0.016733355342455958	62	94	6341	14467	SKP2,RBL1,GNAQ,NANOS2,NFATC2,TFDP1,TAL2,GPRIN1,RBMXRT,TRP53,ERCC2,PITX2,NF1,PAX3,UBA2,NTRK2,KCNJ6,MMP2,RUNX1,CHRNB2,NODAL,CDK4,RNPS1,NTRK3,NPM1,HOXB1,CAMK4,HNF4A,IL3,EGFR,THRA,DRD3,SSRP1,STAT3,FOXH1,CCT5,FOXA2,PBX1,SLC45A2,LIF,ARNT,PAX6,FGFR2,TYR,EIF2S1,FOXN1,MMP14,SYNCRIP,PLAU,RUNX2,NEUROD2,TARDBP,MSX1,NR2F2,FGFR1,NKX2-6,TGFBR2,HOXD13,ACVRL1,TRP63,PAX9,GNAS
GO:0060429	epithelium development	biological_process	0.01711833353311704	8	94	166	14467	PAX3,NODAL,FGF8,FOXA2,PBX1,PAX6,FGFR2,TRP63
GO:0002009	morphogenesis of an epithelium	biological_process	0.01711833353311704	8	94	166	14467	PAX3,NODAL,FGF8,FOXA2,PBX1,PAX6,FGFR2,TRP63
GO:0030099	myeloid cell differentiation	biological_process	0.02101682604892043	7	94	123	14467	ANK1,ERCC2,NF1,IL3,LIF,TGFBR2,GNAS
GO:0030324	lung development	biological_process	0.02110452009661808	6	94	82	14467	PITX2,FGF8,FOXA2,FGFR2,MMP14,FGFR1
GO:0044093	positive regulation of molecular function	biological_process	0.022247281689146286	9	94	226	14467	GNAQ,RASGRF1,ERCC2,NF1,CASR,NPM1,DRD3,TGFBR2,GNAS
GO:0030097	hemopoiesis	biological_process	0.02282114746628333	10	94	286	14467	ANK1,TRP53,ERCC2,NF1,RUNX1,IL3,PBX1,LIF,TGFBR2,GNAS
GO:0030323	respiratory tube development	biological_process	0.02424509704429405	6	94	84	14467	PITX2,FGF8,FOXA2,FGFR2,MMP14,FGFR1
GO:0007179	transforming growth factor beta receptor signaling pathway	biological_process	0.03165787066808793	6	94	88	14467	NODAL,GDNF,FOXH1,MSX1,TGFBR2,ACVRL1
GO:0007612	learning	biological_process	0.035815839402007055	5	94	54	14467	GPRIN1,NF1,CHRNB2,DRD3,NEUROD2
GO:0045664	regulation of neuron differentiation	biological_process	0.03599439431200162	6	94	90	14467	GPRIN1,CHRNB2,NTRK3,FOXA2,PBX1,PAX6
GO:0002761	regulation of myeloid leukocyte differentiation	biological_process	0.0366222414780163	4	94	27	14467	NF1,IL3,LIF,GNAS
GO:0008542	visual learning	biological_process	0.0366222414780163	4	94	27	14467	GPRIN1,NF1,CHRNB2,DRD3
GO:0060541	respiratory system development	biological_process	0.03833509632814458	6	94	91	14467	PITX2,FGF8,FOXA2,FGFR2,MMP14,FGFR1
GO:0002573	myeloid leukocyte differentiation	biological_process	0.039196296285732436	5	94	55	14467	NF1,IL3,LIF,TGFBR2,GNAS
GO:0044249	cellular biosynthetic process	biological_process	0.04215172249417644	39	94	3262	14467	RBL1,GNAQ,NANOS2,NFATC2,TFDP1,TAL2,GPRIN1,TRP53,ERCC2,PITX2,NF1,PAX3,RUNX1,NODAL,NPM1,HOXB1,HNF4A,THRA,DRD3,SSRP1,STAT3,FOXH1,FOXA2,PBX1,LIF,ARNT,PAX6,EIF2S1,FOXN1,RUNX2,NEUROD2,TARDBP,MSX1,NR2F2,NKX2-6,HOXD13,TRP63,PAX9,GNAS
GO:0035162	embryonic hemopoiesis	biological_process	0.0431812310161925	3	94	10	14467	RUNX1,PBX1,TGFBR2
GO:0009892	negative regulation of metabolic process	biological_process	0.04497482797820239	12	94	448	14467	SKP2,RBL1,TRP53,PAX3,NODAL,NPM1,IL3,THRA,FOXH1,MSX1,NR2F2,TRP63
GO:0021700	developmental maturation	biological_process	0.04610131453817709	6	94	94	14467	GNAQ,GPRIN1,ERCC2,MMP2,RUNX2,FGFR1
GO:0048534	hemopoietic or lymphoid organ development	biological_process	0.046793225262156325	10	94	311	14467	ANK1,TRP53,ERCC2,NF1,RUNX1,IL3,PBX1,LIF,TGFBR2,GNAS
GO:0051253	negative regulation of RNA metabolic process	biological_process	0.047821130426865394	9	94	249	14467	RBL1,TRP53,PAX3,NODAL,NPM1,FOXH1,MSX1,NR2F2,TRP63
GO:0007178	transmembrane receptor protein serine/threonine kinase signaling pathway	biological_process	0.04895383101410941	6	94	95	14467	NODAL,GDNF,FOXH1,MSX1,TGFBR2,ACVRL1
GO:0010629	negative regulation of gene expression	biological_process	0.0494100376651409	10	94	313	14467	SKP2,RBL1,TRP53,PAX3,NODAL,THRA,FOXH1,MSX1,NR2F2,TRP63
