# Supplementary material for: Tissue-Specific Functional Networks for Prioritizing Phenotype and Disease Genes
Source: PLoS Comput Biol. 2012 Sep 27;8(9):e1002694. doi: 10.1371/journal.pcbi.1002694 (PMC3459891; doi:10.1371/journal.pcbi.1002694)
Supplement: Dataset S3 — Functional enrichment of top 100 changed genes for each tissue-specific network. (ZIP) [file pcbi.1002694.s003.zip › enrichment_result/MA_0000236_global.txt]

GO:0048513	organ development	biological_process	5.143460180801643E-21	50	94	1574	14467	SLC1A2,GNAQ,RXRA,SMYD1,CRHR2,TAL2,FGF3,SCN8A,CDK5R1,GPRIN1,ANK1,RARG,ERCC2,PITX2,NF1,PAX3,NTRK2,MMP2,RUNX1,CHRNB2,PKD1,NODAL,BMPR1A,FGF8,EDA,EGFR,THRA,FOXH1,GRIN2B,PBX1,P2RX7,TRP73,ARNT,SOX10,FGFR2,MMP14,RUNX2,PROP1,MSX1,NR2F2,WHRN,FGFR1,NKX2-6,TGFBR2,HOXD13,ACVRL1,TGFA,TRP63,FASL,GNAS
GO:0048731	system development	biological_process	8.370825782588598E-21	54	94	1922	14467	SLC1A2,GNAQ,RXRA,SMYD1,CRHR2,TAL2,FGF3,SCN8A,CDK5R1,GPRIN1,ANK1,RARG,ERCC2,PITX2,NF1,PAX3,SIM1,NTRK2,MMP2,RUNX1,CHRNB2,PKD1,NODAL,BMPR1A,FGF8,NTRK3,EDA,EGFR,THRA,FOXH1,GRIN2B,PBX1,P2RX7,TRP73,GFRA2,ARNT,SOX10,FGFR2,MMP14,RUNX2,PROP1,NEUROD2,MSX1,NR2F2,WHRN,FGFR1,NKX2-6,TGFBR2,HOXD13,ACVRL1,TGFA,TRP63,FASL,GNAS
GO:0048856	anatomical structure development	biological_process	2.5739174784139927E-20	55	94	2056	14467	SLC1A2,GNAQ,RXRA,SMYD1,CRHR2,TAL2,FGF3,SCN8A,CDK5R1,GPRIN1,ANK1,RARG,ERCC2,PITX2,NF1,PAX3,SIM1,NTRK2,MMP2,RUNX1,CHRNB2,PKD1,NODAL,BMPR1A,FGF8,NTRK3,EDA,EGFR,THRA,FOXH1,GRIN2B,PBX1,P2RX7,NEURL1A,TRP73,GFRA2,ARNT,SOX10,FGFR2,MMP14,RUNX2,PROP1,NEUROD2,MSX1,NR2F2,WHRN,FGFR1,NKX2-6,TGFBR2,HOXD13,ACVRL1,TGFA,TRP63,FASL,GNAS
GO:0009653	anatomical structure morphogenesis	biological_process	7.849986500149675E-20	43	94	1151	14467	GNAQ,RXRA,CRHR2,FGF3,CDK5R1,GPRIN1,RARG,ERCC2,PITX2,NF1,PAX3,NTRK2,MMP2,RUNX1,CHRNB2,PKD1,NODAL,BMPR1A,FGF8,NTRK3,EDA,EGFR,THRA,PBX1,P2RX7,NEURL1A,TRP73,ARNT,SOX10,FGFR2,MMP14,RUNX2,PROP1,MSX1,NR2F2,FGFR1,TGFBR2,HOXD13,ACVRL1,TGFA,TRP63,FASL,GNAS
GO:0007275	multicellular organismal development	biological_process	6.821052252805311E-18	56	94	2402	14467	SLC1A2,GNAQ,RXRA,SMYD1,CRHR2,TAL2,FGF3,SCN8A,CDK5R1,GPRIN1,ANK1,RARG,ERCC2,PITX2,NF1,PAX3,SIM1,NTRK2,MMP2,RUNX1,CHRNB2,PKD1,NODAL,BMPR1A,FGF8,NTRK3,EDA,EGFR,THRA,FOXH1,GRIN2B,PBX1,P2RX7,TRP73,GFRA2,ARNT,SOX10,FGFR2,MMP14,FOXN1,RUNX2,PROP1,NEUROD2,MSX1,NR2F2,WHRN,FGFR1,NKX2-6,TGFBR2,HOXD13,ACVRL1,TGFA,TRP63,MDFI,FASL,GNAS
GO:0009887	organ morphogenesis	biological_process	7.417196946863182E-17	34	94	771	14467	RXRA,CRHR2,FGF3,RARG,ERCC2,PITX2,NF1,PAX3,NTRK2,MMP2,RUNX1,PKD1,NODAL,BMPR1A,FGF8,EDA,THRA,PBX1,P2RX7,TRP73,ARNT,SOX10,FGFR2,RUNX2,PROP1,MSX1,NR2F2,FGFR1,TGFBR2,ACVRL1,TGFA,TRP63,FASL,GNAS
GO:0032502	developmental process	biological_process	7.94552552282547E-17	59	94	2840	14467	SKP2,SLC1A2,GNAQ,RXRA,SMYD1,CRHR2,TAL2,FGF3,SCN8A,CDK5R1,GPRIN1,ANK1,RARG,ERCC2,PITX2,NF1,PAX3,SIM1,NTRK2,MMP2,RUNX1,CHRNB2,PKD1,NODAL,BMPR1A,FGF8,NTRK3,EDA,EGFR,THRA,FOXH1,GRIN2B,PBX1,P2RX7,NEURL1A,TRP73,GFRA2,ARNT,SOX10,FGFR2,MMP14,FOXN1,RUNX2,PROP1,NEUROD2,MSX1,NR2F2,WHRN,FGFR1,NKX2-6,TGFBR2,OCA2,HOXD13,ACVRL1,TGFA,TRP63,MDFI,FASL,GNAS
GO:0008283	cell proliferation	biological_process	5.737532238857916E-16	30	94	598	14467	RXRA,FGF3,RARG,ERCC2,PITX2,NF1,PAX3,CHRNB2,NODAL,CDK4,BMPR1A,FGF8,NPM1,EGFR,CSE1L,PBX1,P2RX7,FGFR2,TYR,FOXN1,PLAU,RUNX2,MSX1,FGFR1,NKX2-6,TGFBR2,OCA2,HOXD13,TGFA,TRP63
GO:0007399	nervous system development	biological_process	8.454117226690586E-13	30	94	779	14467	SLC1A2,GNAQ,TAL2,CDK5R1,GPRIN1,ERCC2,PITX2,NF1,PAX3,SIM1,NTRK2,RUNX1,CHRNB2,BMPR1A,FGF8,NTRK3,PBX1,TRP73,GFRA2,SOX10,FGFR2,PROP1,NEUROD2,MSX1,NR2F2,WHRN,FGFR1,NKX2-6,TGFBR2,TRP63
GO:0007417	central nervous system development	biological_process	1.0901785308332598E-12	21	94	316	14467	SLC1A2,GNAQ,TAL2,CDK5R1,GPRIN1,ERCC2,PITX2,NF1,PAX3,RUNX1,CHRNB2,FGF8,TRP73,SOX10,FGFR2,PROP1,MSX1,NR2F2,FGFR1,NKX2-6,TGFBR2
GO:0048869	cellular developmental process	biological_process	3.5986017319796E-12	40	94	1568	14467	GNAQ,RXRA,FGF3,CDK5R1,GPRIN1,ANK1,ERCC2,NF1,PAX3,SIM1,NTRK2,RUNX1,CHRNB2,NODAL,BMPR1A,FGF8,NTRK3,EDA,EGFR,PBX1,P2RX7,NEURL1A,TRP73,ARNT,SOX10,FGFR2,FOXN1,RUNX2,PROP1,NEUROD2,NR2F2,WHRN,FGFR1,NKX2-6,TGFBR2,OCA2,TRP63,MDFI,FASL,GNAS
GO:0048518	positive regulation of biological process	biological_process	2.602308542782662E-11	34	94	1172	14467	SLC1A2,RXRA,NFATC2,GPRIN1,RARG,PITX2,NF1,PAX3,RUNX1,CHRNB2,NODAL,BMPR1A,FGF8,NPM1,NTRK3,EDA,HNF4A,EGFR,FOXH1,PBX1,P2RX7,TRP73,ARNT,SOX10,FGFR2,RUNX2,PROP1,FGFR1,NKX2-6,TGFBR2,HOXD13,TRP63,FASL,GNAS
GO:0030154	cell differentiation	biological_process	2.8367153869506513E-11	38	94	1495	14467	GNAQ,RXRA,FGF3,CDK5R1,GPRIN1,ANK1,ERCC2,NF1,PAX3,SIM1,NTRK2,RUNX1,CHRNB2,NODAL,BMPR1A,FGF8,NTRK3,EDA,PBX1,NEURL1A,TRP73,ARNT,SOX10,FGFR2,FOXN1,RUNX2,PROP1,NEUROD2,NR2F2,WHRN,FGFR1,NKX2-6,TGFBR2,OCA2,TRP63,MDFI,FASL,GNAS
GO:0032501	multicellular organismal process	biological_process	4.100202512222412E-11	63	94	4218	14467	SLC1A2,GNAQ,RXRA,SMYD1,CRHR2,RHO,NFATC2,TAL2,FGF3,SCN8A,SYT1,CDK5R1,GPRIN1,ANK1,RARG,ERCC2,PITX2,NF1,PAX3,SIM1,NTRK2,MMP2,RUNX1,CHRNB2,PKD1,NODAL,BMPR1A,FGF8,NTRK3,EDA,CAMK4,EGFR,THRA,FOXH1,GRIN2B,PBX1,P2RX7,NEURL1A,TRP73,GRIA2,GFRA2,ARNT,SOX10,FGFR2,MMP14,FOXN1,RUNX2,PROP1,NEUROD2,MSX1,NR2F2,WHRN,FGFR1,NKX2-6,TGFBR2,SYP,HOXD13,ACVRL1,TGFA,TRP63,MDFI,FASL,GNAS
GO:0048468	cell development	biological_process	1.6552569083076484E-10	27	94	748	14467	GNAQ,CDK5R1,GPRIN1,ANK1,ERCC2,NF1,PAX3,NTRK2,RUNX1,CHRNB2,NODAL,BMPR1A,FGF8,NTRK3,PBX1,NEURL1A,TRP73,SOX10,RUNX2,NEUROD2,NR2F2,WHRN,FGFR1,NKX2-6,OCA2,TRP63,FASL
GO:0009790	embryonic development	biological_process	1.7352930891054277E-10	25	94	626	14467	GNAQ,RARG,ERCC2,PITX2,NF1,PAX3,RUNX1,PKD1,NODAL,BMPR1A,FGF8,FOXH1,GRIN2B,PBX1,ARNT,SOX10,FGFR2,MSX1,FGFR1,NKX2-6,TGFBR2,HOXD13,ACVRL1,TRP63,GNAS
GO:0048522	positive regulation of cellular process	biological_process	2.124477526673747E-10	31	94	1031	14467	RXRA,NFATC2,GPRIN1,RARG,PITX2,NF1,PAX3,CHRNB2,NODAL,BMPR1A,FGF8,NPM1,NTRK3,HNF4A,EGFR,FOXH1,PBX1,P2RX7,TRP73,ARNT,SOX10,FGFR2,RUNX2,PROP1,FGFR1,NKX2-6,TGFBR2,HOXD13,TRP63,FASL,GNAS
GO:0042127	regulation of cell proliferation	biological_process	3.6636617823772023E-10	21	94	424	14467	RARG,PITX2,NF1,PAX3,CHRNB2,NODAL,CDK4,BMPR1A,FGF8,NPM1,EGFR,PBX1,FGFR2,PLAU,RUNX2,MSX1,FGFR1,NKX2-6,TGFBR2,HOXD13,TRP63
GO:0007507	heart development	biological_process	3.864857083140746E-10	16	94	206	14467	GNAQ,RXRA,SMYD1,PITX2,NF1,PAX3,PKD1,NODAL,BMPR1A,FGF8,FOXH1,FGFR2,MSX1,FGFR1,NKX2-6,TGFBR2
GO:0007420	brain development	biological_process	4.125329483875372E-10	17	94	245	14467	SLC1A2,GNAQ,TAL2,CDK5R1,GPRIN1,PITX2,NF1,CHRNB2,FGF8,TRP73,FGFR2,PROP1,MSX1,NR2F2,FGFR1,NKX2-6,TGFBR2
GO:0001501	skeletal system development	biological_process	4.509294078721769E-9	17	94	284	14467	GNAQ,ERCC2,NF1,MMP2,RUNX1,PKD1,BMPR1A,THRA,PBX1,P2RX7,FGFR2,RUNX2,FGFR1,TGFBR2,HOXD13,TRP63,GNAS
GO:0048646	anatomical structure formation involved in morphogenesis	biological_process	5.965353359382707E-9	18	94	335	14467	CRHR2,FGF3,ERCC2,PITX2,NF1,PAX3,MMP2,RUNX1,NODAL,BMPR1A,FGF8,NEURL1A,FGFR2,FGFR1,TGFBR2,ACVRL1,TGFA,TRP63
GO:0030900	forebrain development	biological_process	1.9479850156458253E-8	13	94	150	14467	SLC1A2,GNAQ,TAL2,GPRIN1,PITX2,NF1,CHRNB2,FGF8,TRP73,PROP1,MSX1,NR2F2,NKX2-6
GO:0008284	positive regulation of cell proliferation	biological_process	1.952057299128679E-8	15	94	224	14467	NF1,PAX3,CHRNB2,NODAL,BMPR1A,FGF8,NPM1,EGFR,PBX1,FGFR2,RUNX2,FGFR1,NKX2-6,TGFBR2,TRP63
GO:0050793	regulation of developmental process	biological_process	2.7800996070273163E-8	26	94	858	14467	SKP2,GNAQ,CRHR2,GPRIN1,RARG,ERCC2,NF1,RUNX1,CHRNB2,NODAL,BMPR1A,FGF8,NTRK3,PBX1,P2RX7,TRP73,FGFR2,RUNX2,PROP1,MSX1,FGFR1,NKX2-6,TGFBR2,TRP63,FASL,GNAS
GO:0001568	blood vessel development	biological_process	3.4281052874648654E-8	15	94	233	14467	CRHR2,PITX2,NF1,NTRK2,MMP2,RUNX1,PKD1,FGF8,FGFR2,PROP1,NR2F2,FGFR1,TGFBR2,ACVRL1,TGFA
GO:0043009	chordate embryonic development	biological_process	3.569676866904275E-8	18	94	373	14467	ERCC2,NF1,PAX3,RUNX1,PKD1,NODAL,FGF8,GRIN2B,PBX1,ARNT,SOX10,FGFR2,MSX1,FGFR1,NKX2-6,TGFBR2,ACVRL1,GNAS
GO:0009792	embryonic development ending in birth or egg hatching	biological_process	4.074657186070468E-8	18	94	376	14467	ERCC2,NF1,PAX3,RUNX1,PKD1,NODAL,FGF8,GRIN2B,PBX1,ARNT,SOX10,FGFR2,MSX1,FGFR1,NKX2-6,TGFBR2,ACVRL1,GNAS
GO:0001944	vasculature development	biological_process	4.113698718980114E-8	15	94	236	14467	CRHR2,PITX2,NF1,NTRK2,MMP2,RUNX1,PKD1,FGF8,FGFR2,PROP1,NR2F2,FGFR1,TGFBR2,ACVRL1,TGFA
GO:0048732	gland development	biological_process	1.2482547490101227E-7	11	94	107	14467	PITX2,NF1,FGF8,EDA,EGFR,PBX1,FGFR2,PROP1,FGFR1,HOXD13,TRP63
GO:0010628	positive regulation of gene expression	biological_process	1.2726768968876914E-7	18	94	403	14467	RXRA,NFATC2,GPRIN1,RARG,PITX2,PAX3,NODAL,FGF8,HNF4A,FOXH1,PBX1,TRP73,ARNT,SOX10,RUNX2,PROP1,HOXD13,TRP63
GO:0045893	positive regulation of transcription, DNA-dependent	biological_process	1.4078949111348385E-7	17	94	353	14467	RXRA,NFATC2,GPRIN1,RARG,PITX2,PAX3,NODAL,HNF4A,FOXH1,PBX1,TRP73,ARNT,SOX10,RUNX2,PROP1,HOXD13,TRP63
GO:0051254	positive regulation of RNA metabolic process	biological_process	1.4713511612216502E-7	17	94	354	14467	RXRA,NFATC2,GPRIN1,RARG,PITX2,PAX3,NODAL,HNF4A,FOXH1,PBX1,TRP73,ARNT,SOX10,RUNX2,PROP1,HOXD13,TRP63
GO:0048736	appendage development	biological_process	2.268956193162873E-7	11	94	113	14467	GNAQ,RARG,BMPR1A,FGF8,PBX1,MSX1,NR2F2,FGFR1,HOXD13,TRP63,GNAS
GO:0060173	limb development	biological_process	2.268956193162873E-7	11	94	113	14467	GNAQ,RARG,BMPR1A,FGF8,PBX1,MSX1,NR2F2,FGFR1,HOXD13,TRP63,GNAS
GO:0009888	tissue development	biological_process	2.4482488347752776E-7	21	94	598	14467	RXRA,ERCC2,PITX2,NF1,PAX3,PKD1,NODAL,BMPR1A,FGF8,EDA,THRA,FOXH1,PBX1,P2RX7,FGFR2,RUNX2,NR2F2,FGFR1,NKX2-6,TRP63,GNAS
GO:0019222	regulation of metabolic process	biological_process	2.583711173845206E-7	43	94	2525	14467	SKP2,RBL1,GNAQ,RXRA,SMYD1,NFATC2,TAL2,GPRIN1,RARG,ERCC2,PITX2,NF1,PAX3,SIM1,NTRK2,RUNX1,CHRNB2,NODAL,FGF8,NPM1,HNF4A,EGFR,THRA,SSRP1,FOXH1,PBX1,P2RX7,TRP73,ARNT,SOX10,FOXN1,RUNX2,PROP1,NEUROD2,TARDBP,MSX1,ELK4,NR2F2,FGFR1,NKX2-6,HOXD13,TRP63,GNAS
GO:0045944	positive regulation of transcription from RNA polymerase II promoter	biological_process	2.7956982137572994E-7	16	94	318	14467	RXRA,NFATC2,GPRIN1,RARG,PITX2,PAX3,NODAL,HNF4A,FOXH1,PBX1,ARNT,SOX10,RUNX2,PROP1,HOXD13,TRP63
GO:0009893	positive regulation of metabolic process	biological_process	2.8158090613456634E-7	20	94	540	14467	RXRA,NFATC2,GPRIN1,RARG,PITX2,PAX3,NODAL,FGF8,NPM1,HNF4A,FOXH1,PBX1,P2RX7,TRP73,ARNT,SOX10,RUNX2,PROP1,HOXD13,TRP63
GO:0022008	neurogenesis	biological_process	3.455366597220645E-7	19	94	486	14467	GNAQ,CDK5R1,GPRIN1,ERCC2,NF1,PAX3,NTRK2,RUNX1,CHRNB2,BMPR1A,FGF8,NTRK3,PBX1,TRP73,SOX10,NEUROD2,NR2F2,WHRN,FGFR1
GO:0010926	anatomical structure formation	biological_process	6.416823966151488E-7	23	94	767	14467	CRHR2,FGF3,GPRIN1,ERCC2,PITX2,NF1,PAX3,MMP2,RUNX1,CHRNB2,NODAL,BMPR1A,FGF8,NPM1,CSE1L,P2RX7,NEURL1A,FGFR2,FGFR1,TGFBR2,ACVRL1,TGFA,TRP63
GO:0045941	positive regulation of transcription	biological_process	8.002946835702995E-7	17	94	395	14467	RXRA,NFATC2,GPRIN1,RARG,PITX2,PAX3,NODAL,HNF4A,FOXH1,PBX1,TRP73,ARNT,SOX10,RUNX2,PROP1,HOXD13,TRP63
GO:0010604	positive regulation of macromolecule metabolic process	biological_process	8.035823114688729E-7	19	94	511	14467	RXRA,NFATC2,GPRIN1,RARG,PITX2,PAX3,NODAL,FGF8,HNF4A,FOXH1,PBX1,P2RX7,TRP73,ARNT,SOX10,RUNX2,PROP1,HOXD13,TRP63
GO:0007267	cell-cell signaling	biological_process	8.851807211828474E-7	16	94	344	14467	FGF3,SYT1,GPRIN1,ERCC2,NF1,NTRK2,CHRNB2,FGF8,CAMK4,GRIN2B,P2RX7,GRIA2,FGFR2,FGFR1,SYP,TRP63
GO:0031328	positive regulation of cellular biosynthetic process	biological_process	9.070375893880662E-7	18	94	455	14467	RXRA,NFATC2,GPRIN1,RARG,PITX2,PAX3,NODAL,NPM1,HNF4A,FOXH1,PBX1,TRP73,ARNT,SOX10,RUNX2,PROP1,HOXD13,TRP63
GO:0009891	positive regulation of biosynthetic process	biological_process	9.73042480012331E-7	18	94	457	14467	RXRA,NFATC2,GPRIN1,RARG,PITX2,PAX3,NODAL,NPM1,HNF4A,FOXH1,PBX1,TRP73,ARNT,SOX10,RUNX2,PROP1,HOXD13,TRP63
GO:0031325	positive regulation of cellular metabolic process	biological_process	1.1111514487405646E-6	19	94	521	14467	RXRA,NFATC2,GPRIN1,RARG,PITX2,PAX3,NODAL,NPM1,HNF4A,FOXH1,PBX1,P2RX7,TRP73,ARNT,SOX10,RUNX2,PROP1,HOXD13,TRP63
GO:0006357	regulation of transcription from RNA polymerase II promoter	biological_process	1.3880512343594819E-6	19	94	528	14467	RBL1,RXRA,NFATC2,GPRIN1,RARG,PITX2,PAX3,NODAL,HNF4A,FOXH1,PBX1,ARNT,SOX10,RUNX2,PROP1,MSX1,NR2F2,HOXD13,TRP63
GO:0045935	positive regulation of nucleobase, nucleoside, nucleotide and nucleic acid metabolic process	biological_process	1.6396127273356601E-6	17	94	414	14467	RXRA,NFATC2,GPRIN1,RARG,PITX2,PAX3,NODAL,HNF4A,FOXH1,PBX1,TRP73,ARNT,SOX10,RUNX2,PROP1,HOXD13,TRP63
GO:0035108	limb morphogenesis	biological_process	2.6521547826152626E-6	10	94	108	14467	GNAQ,RARG,BMPR1A,FGF8,PBX1,MSX1,FGFR1,HOXD13,TRP63,GNAS
GO:0035107	appendage morphogenesis	biological_process	2.6521547826152626E-6	10	94	108	14467	GNAQ,RARG,BMPR1A,FGF8,PBX1,MSX1,FGFR1,HOXD13,TRP63,GNAS
GO:0010557	positive regulation of macromolecule biosynthetic process	biological_process	3.5911487450541812E-6	17	94	436	14467	RXRA,NFATC2,GPRIN1,RARG,PITX2,PAX3,NODAL,HNF4A,FOXH1,PBX1,TRP73,ARNT,SOX10,RUNX2,PROP1,HOXD13,TRP63
GO:0006366	transcription from RNA polymerase II promoter	biological_process	3.7870596650553945E-6	19	94	561	14467	RBL1,RXRA,NFATC2,GPRIN1,RARG,PITX2,PAX3,NODAL,HNF4A,FOXH1,PBX1,ARNT,SOX10,RUNX2,PROP1,MSX1,NR2F2,HOXD13,TRP63
GO:0048699	generation of neurons	biological_process	7.042400445008726E-6	17	94	456	14467	GNAQ,CDK5R1,GPRIN1,NF1,PAX3,NTRK2,RUNX1,CHRNB2,BMPR1A,FGF8,NTRK3,PBX1,TRP73,NEUROD2,NR2F2,WHRN,FGFR1
GO:0035113	embryonic appendage morphogenesis	biological_process	7.357878950970493E-6	9	94	88	14467	GNAQ,RARG,FGF8,PBX1,MSX1,FGFR1,HOXD13,TRP63,GNAS
GO:0030326	embryonic limb morphogenesis	biological_process	7.357878950970493E-6	9	94	88	14467	GNAQ,RARG,FGF8,PBX1,MSX1,FGFR1,HOXD13,TRP63,GNAS
GO:0048514	blood vessel morphogenesis	biological_process	7.782575943832581E-6	12	94	198	14467	CRHR2,PITX2,NF1,NTRK2,RUNX1,FGF8,FGFR2,NR2F2,FGFR1,TGFBR2,ACVRL1,TGFA
GO:0007167	enzyme linked receptor protein signaling pathway	biological_process	8.210501432240112E-6	14	94	293	14467	NTRK2,NODAL,BMPR1A,FGF8,NTRK3,EGFR,FOXH1,GFRA2,FGFR2,RUNX2,MSX1,FGFR1,TGFBR2,ACVRL1
GO:0035295	tube development	biological_process	1.089860752963543E-5	12	94	204	14467	PITX2,PAX3,BMPR1A,FGF8,FOXH1,PBX1,FGFR2,MMP14,FGFR1,TGFBR2,HOXD13,TRP63
GO:0065007	biological regulation	biological_process	1.1014415883948424E-5	71	94	6717	14467	SKP2,RBL1,SLC1A2,GNAQ,RXRA,SMYD1,CRHR2,RHO,NFATC2,TAL2,SYT1,GPRIN1,ANK1,HTR4,RARG,ERCC2,PITX2,NF1,PAX3,SIM1,NTRK2,KCNJ6,RUNX1,CHRM1,CHRNB2,PKD1,CASR,NODAL,CDK4,BMPR1A,FGF8,NPM1,HTR1A,NTRK3,EDA,NRAS,CAMK4,HNF4A,EGFR,THRA,SSRP1,FOXH1,GNRHR,GRIN2B,PBX1,P2RX7,TRP73,GFRA2,ARNT,SOX10,FGFR2,CRHR1,CHRNG,FOXN1,PLAU,RUNX2,PROP1,NEUROD2,TARDBP,MSX1,ELK4,NR2F2,HTR5A,FGFR1,NKX2-6,TGFBR2,HOXD13,ACVRL1,TRP63,FA…
GO:0031323	regulation of cellular metabolic process	biological_process	1.1698761514965768E-5	39	94	2396	14467	RBL1,GNAQ,RXRA,SMYD1,NFATC2,TAL2,GPRIN1,RARG,ERCC2,PITX2,NF1,PAX3,SIM1,RUNX1,CHRNB2,NODAL,NPM1,HNF4A,EGFR,THRA,SSRP1,FOXH1,PBX1,P2RX7,TRP73,ARNT,SOX10,FOXN1,RUNX2,PROP1,NEUROD2,TARDBP,MSX1,ELK4,NR2F2,NKX2-6,HOXD13,TRP63,GNAS
GO:0080090	regulation of primary metabolic process	biological_process	1.2127962138680292E-5	39	94	2399	14467	RBL1,GNAQ,RXRA,SMYD1,NFATC2,TAL2,GPRIN1,RARG,ERCC2,PITX2,NF1,PAX3,SIM1,RUNX1,CHRNB2,NODAL,NPM1,HNF4A,EGFR,THRA,SSRP1,FOXH1,PBX1,P2RX7,TRP73,ARNT,SOX10,FOXN1,RUNX2,PROP1,NEUROD2,TARDBP,MSX1,ELK4,NR2F2,NKX2-6,HOXD13,TRP63,GNAS
GO:0001701	in utero embryonic development	biological_process	1.2843640170875549E-5	12	94	207	14467	ERCC2,RUNX1,PKD1,NODAL,GRIN2B,ARNT,SOX10,FGFR2,MSX1,FGFR1,TGFBR2,ACVRL1
GO:0050794	regulation of cellular process	biological_process	1.6232859319261134E-5	67	94	6122	14467	SKP2,RBL1,GNAQ,RXRA,SMYD1,CRHR2,RHO,NFATC2,TAL2,GPRIN1,ANK1,HTR4,RARG,ERCC2,PITX2,NF1,PAX3,SIM1,NTRK2,RUNX1,CHRM1,CHRNB2,PKD1,CASR,NODAL,CDK4,BMPR1A,FGF8,NPM1,HTR1A,NTRK3,EDA,NRAS,CAMK4,HNF4A,EGFR,THRA,SSRP1,FOXH1,GNRHR,GRIN2B,PBX1,P2RX7,TRP73,GFRA2,ARNT,SOX10,FGFR2,CRHR1,FOXN1,PLAU,RUNX2,PROP1,NEUROD2,TARDBP,MSX1,ELK4,NR2F2,HTR5A,FGFR1,NKX2-6,TGFBR2,HOXD13,ACVRL1,TRP63,FASL,GNAS
GO:0019219	regulation of nucleobase, nucleoside, nucleotide and nucleic acid metabolic process	biological_process	1.695312033745974E-5	36	94	2107	14467	RBL1,GNAQ,RXRA,SMYD1,NFATC2,TAL2,GPRIN1,RARG,ERCC2,PITX2,NF1,PAX3,SIM1,RUNX1,NODAL,NPM1,HNF4A,THRA,SSRP1,FOXH1,PBX1,TRP73,ARNT,SOX10,FOXN1,RUNX2,PROP1,NEUROD2,TARDBP,MSX1,ELK4,NR2F2,NKX2-6,HOXD13,TRP63,GNAS
GO:0051093	negative regulation of developmental process	biological_process	2.6415220665446226E-5	15	94	377	14467	SKP2,CRHR2,GPRIN1,ERCC2,NF1,NODAL,BMPR1A,FGF8,PBX1,TRP73,PROP1,MSX1,FGFR1,NKX2-6,TRP63
GO:0007431	salivary gland development	biological_process	2.793452257425936E-5	5	94	14	14467	FGF8,EDA,EGFR,FGFR2,FGFR1
GO:0007389	pattern specification process	biological_process	3.0011903459924865E-5	13	94	272	14467	FGF3,PITX2,NODAL,BMPR1A,FGF8,FOXH1,PBX1,PROP1,NR2F2,FGFR1,TGFBR2,HOXD13,TRP63
GO:0010468	regulation of gene expression	biological_process	3.247651368050235E-5	36	94	2159	14467	SKP2,RBL1,RXRA,SMYD1,NFATC2,TAL2,GPRIN1,RARG,ERCC2,PITX2,PAX3,SIM1,RUNX1,NODAL,FGF8,NPM1,HNF4A,THRA,SSRP1,FOXH1,PBX1,TRP73,ARNT,SOX10,FOXN1,RUNX2,PROP1,NEUROD2,TARDBP,MSX1,ELK4,NR2F2,FGFR1,NKX2-6,HOXD13,TRP63
GO:0050789	regulation of biological process	biological_process	3.403893906186409E-5	68	94	6376	14467	SKP2,RBL1,SLC1A2,GNAQ,RXRA,SMYD1,CRHR2,RHO,NFATC2,TAL2,GPRIN1,ANK1,HTR4,RARG,ERCC2,PITX2,NF1,PAX3,SIM1,NTRK2,RUNX1,CHRM1,CHRNB2,PKD1,CASR,NODAL,CDK4,BMPR1A,FGF8,NPM1,HTR1A,NTRK3,EDA,NRAS,CAMK4,HNF4A,EGFR,THRA,SSRP1,FOXH1,GNRHR,GRIN2B,PBX1,P2RX7,TRP73,GFRA2,ARNT,SOX10,FGFR2,CRHR1,FOXN1,PLAU,RUNX2,PROP1,NEUROD2,TARDBP,MSX1,ELK4,NR2F2,HTR5A,FGFR1,NKX2-6,TGFBR2,HOXD13,ACVRL1,TRP63,FASL,GNAS
GO:0048523	negative regulation of cellular process	biological_process	3.463855846804642E-5	24	94	1027	14467	SKP2,RBL1,SMYD1,GPRIN1,RARG,ERCC2,NF1,PAX3,NODAL,BMPR1A,FGF8,NPM1,THRA,FOXH1,PBX1,P2RX7,TRP73,RUNX2,PROP1,MSX1,NR2F2,FGFR1,NKX2-6,TRP63
GO:0001525	angiogenesis	biological_process	3.549652666668109E-5	10	94	141	14467	CRHR2,PITX2,NF1,RUNX1,FGF8,FGFR2,FGFR1,TGFBR2,ACVRL1,TGFA
GO:0010467	gene expression	biological_process	4.370471052190539E-5	42	94	2850	14467	SKP2,RBL1,RXRA,SMYD1,NFATC2,TAL2,GPRIN1,RBMXRT,RARG,ERCC2,PITX2,PAX3,SIM1,RUNX1,GSPT1,NODAL,FGF8,NPM1,EDA,HNF4A,THRA,SSRP1,FOXH1,PBX1,P2RX7,TRP73,ARNT,SOX10,MMP14,FOXN1,SYNCRIP,RUNX2,PROP1,NEUROD2,TARDBP,MSX1,ELK4,NR2F2,FGFR1,NKX2-6,HOXD13,TRP63
GO:0048519	negative regulation of biological process	biological_process	4.939099920555473E-5	25	94	1131	14467	SKP2,RBL1,SMYD1,CRHR2,GPRIN1,RARG,ERCC2,NF1,PAX3,NODAL,BMPR1A,FGF8,NPM1,THRA,FOXH1,PBX1,P2RX7,TRP73,RUNX2,PROP1,MSX1,NR2F2,FGFR1,NKX2-6,TRP63
GO:0048598	embryonic morphogenesis	biological_process	5.1898843096110893E-5	14	94	339	14467	GNAQ,RARG,PAX3,NODAL,BMPR1A,FGF8,PBX1,FGFR2,MSX1,FGFR1,TGFBR2,HOXD13,TRP63,GNAS
GO:0031326	regulation of cellular biosynthetic process	biological_process	5.338014746642608E-5	36	94	2200	14467	RBL1,GNAQ,RXRA,SMYD1,NFATC2,TAL2,GPRIN1,RARG,ERCC2,PITX2,NF1,PAX3,SIM1,RUNX1,NODAL,NPM1,HNF4A,THRA,SSRP1,FOXH1,PBX1,TRP73,ARNT,SOX10,FOXN1,RUNX2,PROP1,NEUROD2,TARDBP,MSX1,ELK4,NR2F2,NKX2-6,HOXD13,TRP63,GNAS
GO:0060255	regulation of macromolecule metabolic process	biological_process	5.55152877744917E-5	38	94	2420	14467	SKP2,RBL1,RXRA,SMYD1,NFATC2,TAL2,GPRIN1,RARG,ERCC2,PITX2,PAX3,SIM1,RUNX1,NODAL,FGF8,NPM1,HNF4A,EGFR,THRA,SSRP1,FOXH1,PBX1,P2RX7,TRP73,ARNT,SOX10,FOXN1,RUNX2,PROP1,NEUROD2,TARDBP,MSX1,ELK4,NR2F2,FGFR1,NKX2-6,HOXD13,TRP63
GO:0009889	regulation of biosynthetic process	biological_process	5.599163219354615E-5	36	94	2204	14467	RBL1,GNAQ,RXRA,SMYD1,NFATC2,TAL2,GPRIN1,RARG,ERCC2,PITX2,NF1,PAX3,SIM1,RUNX1,NODAL,NPM1,HNF4A,THRA,SSRP1,FOXH1,PBX1,TRP73,ARNT,SOX10,FOXN1,RUNX2,PROP1,NEUROD2,TARDBP,MSX1,ELK4,NR2F2,NKX2-6,HOXD13,TRP63,GNAS
GO:0022612	gland morphogenesis	biological_process	8.502263916275354E-5	5	94	17	14467	FGF8,EGFR,FGFR2,PROP1,FGFR1
GO:0051252	regulation of RNA metabolic process	biological_process	1.0775947633414613E-4	33	94	1943	14467	RBL1,RXRA,SMYD1,NFATC2,TAL2,GPRIN1,RARG,ERCC2,PITX2,PAX3,SIM1,RUNX1,NODAL,NPM1,HNF4A,THRA,SSRP1,FOXH1,PBX1,TRP73,ARNT,SOX10,FOXN1,RUNX2,PROP1,NEUROD2,TARDBP,MSX1,ELK4,NR2F2,NKX2-6,HOXD13,TRP63
GO:0035272	exocrine system development	biological_process	1.1712056796394464E-4	5	94	18	14467	FGF8,EDA,EGFR,FGFR2,FGFR1
GO:0003002	regionalization	biological_process	1.2908471853971174E-4	11	94	206	14467	FGF3,NODAL,BMPR1A,FGF8,FOXH1,PBX1,PROP1,NR2F2,FGFR1,HOXD13,TRP63
GO:0007435	salivary gland morphogenesis	biological_process	1.6114354391288623E-4	4	94	8	14467	FGF8,EGFR,FGFR2,FGFR1
GO:0043473	pigmentation	biological_process	1.7958060910749332E-4	7	94	61	14467	GNAQ,NF1,PAX3,EDA,SOX10,TYR,OCA2
GO:0007154	cell communication	biological_process	1.9357839626833167E-4	48	94	3737	14467	SLC1A2,GNAQ,CRHR2,RHO,FGF3,SYT1,GPRIN1,ANK1,HTR4,ERCC2,PITX2,NF1,SIM1,NTRK2,CHRM1,CHRNB2,PKD1,CASR,NODAL,CDK4,BMPR1A,FGF8,NPM1,HTR1A,NTRK3,NRAS,CAMK4,EGFR,FOXH1,GNRHR,GRIN2B,P2RX7,GRIA2,GFRA2,ARNT,FGFR2,CRHR1,RUNX2,PROP1,MSX1,HTR5A,FGFR1,TGFBR2,SYP,ACVRL1,TRP63,FASL,GNAS
GO:0002053	positive regulation of mesenchymal cell proliferation	biological_process	2.0976689497086774E-4	5	94	20	14467	BMPR1A,FGFR2,FGFR1,TGFBR2,TRP63
GO:0001503	ossification	biological_process	2.268664827726256E-4	9	94	130	14467	ERCC2,NF1,MMP2,THRA,PBX1,P2RX7,FGFR2,RUNX2,GNAS
GO:0035239	tube morphogenesis	biological_process	2.5866598844889515E-4	9	94	132	14467	PITX2,PAX3,FGF8,PBX1,MMP14,FGFR1,TGFBR2,HOXD13,TRP63
GO:0010463	mesenchymal cell proliferation	biological_process	2.739090018731647E-4	5	94	21	14467	BMPR1A,FGFR2,FGFR1,TGFBR2,TRP63
GO:0010464	regulation of mesenchymal cell proliferation	biological_process	2.739090018731647E-4	5	94	21	14467	BMPR1A,FGFR2,FGFR1,TGFBR2,TRP63
GO:0006355	regulation of transcription, DNA-dependent	biological_process	3.220577095061155E-4	32	94	1929	14467	RBL1,RXRA,SMYD1,NFATC2,TAL2,GPRIN1,RARG,ERCC2,PITX2,PAX3,SIM1,RUNX1,NODAL,HNF4A,THRA,SSRP1,FOXH1,PBX1,TRP73,ARNT,SOX10,FOXN1,RUNX2,PROP1,NEUROD2,TARDBP,MSX1,ELK4,NR2F2,NKX2-6,HOXD13,TRP63
GO:0060348	bone development	biological_process	3.340718121270864E-4	9	94	136	14467	ERCC2,NF1,MMP2,THRA,PBX1,P2RX7,FGFR2,RUNX2,GNAS
GO:0048754	branching morphogenesis of a tube	biological_process	3.84593991136889E-4	7	94	68	14467	PITX2,FGF8,PBX1,MMP14,FGFR1,TGFBR2,HOXD13
GO:0006351	transcription, DNA-dependent	biological_process	3.851733041282967E-4	32	94	1944	14467	RBL1,RXRA,SMYD1,NFATC2,TAL2,GPRIN1,RARG,ERCC2,PITX2,PAX3,SIM1,RUNX1,NODAL,HNF4A,THRA,SSRP1,FOXH1,PBX1,TRP73,ARNT,SOX10,FOXN1,RUNX2,PROP1,NEUROD2,TARDBP,MSX1,ELK4,NR2F2,NKX2-6,HOXD13,TRP63
GO:0032774	RNA biosynthetic process	biological_process	4.0386334904239174E-4	32	94	1948	14467	RBL1,RXRA,SMYD1,NFATC2,TAL2,GPRIN1,RARG,ERCC2,PITX2,PAX3,SIM1,RUNX1,NODAL,HNF4A,THRA,SSRP1,FOXH1,PBX1,TRP73,ARNT,SOX10,FOXN1,RUNX2,PROP1,NEUROD2,TARDBP,MSX1,ELK4,NR2F2,NKX2-6,HOXD13,TRP63
GO:0042391	regulation of membrane potential	biological_process	5.490893464923367E-4	8	94	105	14467	GNAQ,GPRIN1,ERCC2,NF1,CHRNB2,GRIN2B,P2RX7,CHRNG
GO:0045449	regulation of transcription	biological_process	8.176096148725907E-4	32	94	2009	14467	RBL1,RXRA,SMYD1,NFATC2,TAL2,GPRIN1,RARG,ERCC2,PITX2,PAX3,SIM1,RUNX1,NODAL,HNF4A,THRA,SSRP1,FOXH1,PBX1,TRP73,ARNT,SOX10,FOXN1,RUNX2,PROP1,NEUROD2,TARDBP,MSX1,ELK4,NR2F2,NKX2-6,HOXD13,TRP63
GO:0001763	morphogenesis of a branching structure	biological_process	8.314937085697969E-4	7	94	76	14467	PITX2,FGF8,PBX1,MMP14,FGFR1,TGFBR2,HOXD13
GO:0051239	regulation of multicellular organismal process	biological_process	8.651119816269919E-4	17	94	636	14467	CRHR2,GPRIN1,NF1,RUNX1,CHRNB2,NODAL,BMPR1A,NTRK3,THRA,GRIN2B,PBX1,P2RX7,FGFR2,RUNX2,FGFR1,TGFBR2,GNAS
GO:0007423	sensory organ development	biological_process	9.023871560469279E-4	11	94	250	14467	RARG,PITX2,NF1,NTRK2,FGF8,GRIN2B,FGFR2,WHRN,FGFR1,NKX2-6,FASL
GO:0051094	positive regulation of developmental process	biological_process	0.0010567991747475758	13	94	370	14467	GPRIN1,RARG,NF1,RUNX1,NTRK3,P2RX7,FGFR2,RUNX2,FGFR1,TGFBR2,TRP63,FASL,GNAS
GO:0043066	negative regulation of apoptosis	biological_process	0.0010814490473710751	10	94	203	14467	SKP2,GPRIN1,ERCC2,FGF8,TRP73,PROP1,MSX1,FGFR1,NKX2-6,TRP63
GO:0016070	RNA metabolic process	biological_process	0.0011026601305173707	35	94	2364	14467	RBL1,RXRA,SMYD1,NFATC2,TAL2,GPRIN1,RBMXRT,RARG,ERCC2,PITX2,PAX3,SIM1,RUNX1,NODAL,NPM1,HNF4A,THRA,SSRP1,FOXH1,PBX1,TRP73,ARNT,SOX10,FOXN1,SYNCRIP,RUNX2,PROP1,NEUROD2,TARDBP,MSX1,ELK4,NR2F2,NKX2-6,HOXD13,TRP63
GO:0010629	negative regulation of gene expression	biological_process	0.001170837982902611	12	94	313	14467	SKP2,RBL1,SMYD1,RARG,PAX3,NODAL,THRA,FOXH1,PROP1,MSX1,NR2F2,TRP63
GO:0043069	negative regulation of programmed cell death	biological_process	0.0013506204066133234	10	94	208	14467	SKP2,GPRIN1,ERCC2,FGF8,TRP73,PROP1,MSX1,FGFR1,NKX2-6,TRP63
GO:0045934	negative regulation of nucleobase, nucleoside, nucleotide and nucleic acid metabolic process	biological_process	0.0013837752142433488	12	94	318	14467	RBL1,SMYD1,RARG,PAX3,NODAL,NPM1,THRA,FOXH1,PROP1,MSX1,NR2F2,TRP63
GO:0060548	negative regulation of cell death	biological_process	0.0014109761582231936	10	94	209	14467	SKP2,GPRIN1,ERCC2,FGF8,TRP73,PROP1,MSX1,FGFR1,NKX2-6,TRP63
GO:0006350	transcription	biological_process	0.00155322442265604	32	94	2067	14467	RBL1,RXRA,SMYD1,NFATC2,TAL2,GPRIN1,RARG,ERCC2,PITX2,PAX3,SIM1,RUNX1,NODAL,HNF4A,THRA,SSRP1,FOXH1,PBX1,TRP73,ARNT,SOX10,FOXN1,RUNX2,PROP1,NEUROD2,TARDBP,MSX1,ELK4,NR2F2,NKX2-6,HOXD13,TRP63
GO:0043170	macromolecule metabolic process	biological_process	0.0016150038735847354	57	94	5234	14467	SKP2,RBL1,GNAQ,RXRA,SMYD1,RHO,NFATC2,TAL2,GPRIN1,RBMXRT,RARG,ERCC2,PITX2,PAX3,SIM1,UBA2,NTRK2,MMP2,RUNX1,GSPT1,NODAL,CDK4,BMPR1A,FGF8,NPM1,NTRK3,EDA,CAMK4,HNF4A,EGFR,THRA,SSRP1,FOXH1,PBX1,P2RX7,TRP73,ARNT,SOX10,FGFR2,MMP14,FOXN1,SYNCRIP,PLAU,RUNX2,PROP1,NEUROD2,TARDBP,MSX1,ELK4,NR2F2,FGFR1,NKX2-6,TGFBR2,HOXD13,ACVRL1,TRP63,MMP24
GO:0045595	regulation of cell differentiation	biological_process	0.001796444100583097	12	94	326	14467	GNAQ,GPRIN1,NF1,CHRNB2,NODAL,BMPR1A,NTRK3,PBX1,RUNX2,TGFBR2,TRP63,GNAS
GO:0021536	diencephalon development	biological_process	0.0021726833454092046	5	94	31	14467	TAL2,PITX2,CHRNB2,PROP1,NKX2-6
GO:0034960	cellular biopolymer metabolic process	biological_process	0.002330846663222744	55	94	4999	14467	SKP2,RBL1,GNAQ,RXRA,SMYD1,RHO,NFATC2,TAL2,GPRIN1,RBMXRT,RARG,ERCC2,PITX2,PAX3,SIM1,UBA2,NTRK2,MMP2,RUNX1,GSPT1,NODAL,CDK4,BMPR1A,NPM1,NTRK3,CAMK4,HNF4A,EGFR,THRA,SSRP1,FOXH1,PBX1,P2RX7,TRP73,ARNT,SOX10,FGFR2,MMP14,FOXN1,SYNCRIP,PLAU,RUNX2,PROP1,NEUROD2,TARDBP,MSX1,ELK4,NR2F2,FGFR1,NKX2-6,TGFBR2,HOXD13,ACVRL1,TRP63,MMP24
GO:0042981	regulation of apoptosis	biological_process	0.0023462680120107863	14	94	464	14467	SKP2,GPRIN1,RARG,ERCC2,NF1,FGF8,P2RX7,TRP73,PROP1,MSX1,FGFR1,NKX2-6,TRP63,FASL
GO:0043067	regulation of programmed cell death	biological_process	0.002796998514552179	14	94	471	14467	SKP2,GPRIN1,RARG,ERCC2,NF1,FGF8,P2RX7,TRP73,PROP1,MSX1,FGFR1,NKX2-6,TRP63,FASL
GO:0010556	regulation of macromolecule biosynthetic process	biological_process	0.0029333180265006084	32	94	2127	14467	RBL1,RXRA,SMYD1,NFATC2,TAL2,GPRIN1,RARG,ERCC2,PITX2,PAX3,SIM1,RUNX1,NODAL,HNF4A,THRA,SSRP1,FOXH1,PBX1,TRP73,ARNT,SOX10,FOXN1,RUNX2,PROP1,NEUROD2,TARDBP,MSX1,ELK4,NR2F2,NKX2-6,HOXD13,TRP63
GO:0010941	regulation of cell death	biological_process	0.0029392749788680578	14	94	473	14467	SKP2,GPRIN1,RARG,ERCC2,NF1,FGF8,P2RX7,TRP73,PROP1,MSX1,FGFR1,NKX2-6,TRP63,FASL
GO:0008543	fibroblast growth factor receptor signaling pathway	biological_process	0.0030345325183730467	4	94	15	14467	FGF8,FGFR2,RUNX2,FGFR1
GO:0019226	transmission of nerve impulse	biological_process	0.0033548975443500697	10	94	230	14467	SYT1,GPRIN1,ERCC2,NF1,CHRNB2,CAMK4,GRIN2B,P2RX7,GRIA2,SYP
GO:0021700	developmental maturation	biological_process	0.0035409310136173293	7	94	94	14467	GNAQ,GPRIN1,ERCC2,MMP2,SOX10,RUNX2,FGFR1
GO:0043283	biopolymer metabolic process	biological_process	0.0038072328637106345	55	94	5069	14467	SKP2,RBL1,GNAQ,RXRA,SMYD1,RHO,NFATC2,TAL2,GPRIN1,RBMXRT,RARG,ERCC2,PITX2,PAX3,SIM1,UBA2,NTRK2,MMP2,RUNX1,GSPT1,NODAL,CDK4,BMPR1A,NPM1,NTRK3,CAMK4,HNF4A,EGFR,THRA,SSRP1,FOXH1,PBX1,P2RX7,TRP73,ARNT,SOX10,FGFR2,MMP14,FOXN1,SYNCRIP,PLAU,RUNX2,PROP1,NEUROD2,TARDBP,MSX1,ELK4,NR2F2,FGFR1,NKX2-6,TGFBR2,HOXD13,ACVRL1,TRP63,MMP24
GO:0044260	cellular macromolecule metabolic process	biological_process	0.004777288881411261	55	94	5102	14467	SKP2,RBL1,GNAQ,RXRA,SMYD1,RHO,NFATC2,TAL2,GPRIN1,RBMXRT,RARG,ERCC2,PITX2,PAX3,SIM1,UBA2,NTRK2,MMP2,RUNX1,GSPT1,NODAL,CDK4,BMPR1A,NPM1,NTRK3,CAMK4,HNF4A,EGFR,THRA,SSRP1,FOXH1,PBX1,P2RX7,TRP73,ARNT,SOX10,FGFR2,MMP14,FOXN1,SYNCRIP,PLAU,RUNX2,PROP1,NEUROD2,TARDBP,MSX1,ELK4,NR2F2,FGFR1,NKX2-6,TGFBR2,HOXD13,ACVRL1,TRP63,MMP24
GO:0016481	negative regulation of transcription	biological_process	0.004847859155427733	11	94	297	14467	RBL1,SMYD1,RARG,PAX3,NODAL,THRA,FOXH1,PROP1,MSX1,NR2F2,TRP63
GO:0010605	negative regulation of macromolecule metabolic process	biological_process	0.005454470889579038	13	94	429	14467	SKP2,RBL1,SMYD1,RARG,PAX3,NODAL,NPM1,THRA,FOXH1,PROP1,MSX1,NR2F2,TRP63
GO:0007268	synaptic transmission	biological_process	0.005738653420617071	9	94	191	14467	SYT1,GPRIN1,NF1,CHRNB2,CAMK4,GRIN2B,P2RX7,GRIA2,SYP
GO:0007517	muscle organ development	biological_process	0.005989001968967346	9	94	192	14467	RXRA,SCN8A,PITX2,NF1,PAX3,MSX1,NR2F2,NKX2-6,TRP63
GO:0030901	midbrain development	biological_process	0.00670178139059294	4	94	18	14467	TAL2,FGFR2,MSX1,FGFR1
GO:0051253	negative regulation of RNA metabolic process	biological_process	0.006811025817964069	10	94	249	14467	RBL1,RARG,PAX3,NODAL,NPM1,FOXH1,PROP1,MSX1,NR2F2,TRP63
GO:0048853	forebrain morphogenesis	biological_process	0.007360356158087275	3	94	6	14467	NF1,FGF8,PROP1
GO:0009628	response to abiotic stimulus	biological_process	0.007697290027653375	9	94	198	14467	SLC1A2,RHO,GPRIN1,ERCC2,NF1,CHRNB2,PKD1,GRIN2B,P2RX7
GO:0000122	negative regulation of transcription from RNA polymerase II promoter	biological_process	0.008019211695682902	9	94	199	14467	RBL1,RARG,PAX3,NODAL,FOXH1,PROP1,MSX1,NR2F2,TRP63
GO:0007610	behavior	biological_process	0.008065975071085234	12	94	377	14467	SLC1A2,GNAQ,TAL2,SCN8A,GPRIN1,NF1,NTRK2,RUNX1,CHRNB2,GRIN2B,CRHR1,NEUROD2
GO:0009892	negative regulation of metabolic process	biological_process	0.008733277713091193	13	94	448	14467	SKP2,RBL1,SMYD1,RARG,PAX3,NODAL,NPM1,THRA,FOXH1,PROP1,MSX1,NR2F2,TRP63
GO:0022603	regulation of anatomical structure morphogenesis	biological_process	0.009443506802425063	8	94	153	14467	CRHR2,GPRIN1,NF1,RUNX1,CHRNB2,NODAL,NTRK3,RUNX2
GO:0001655	urogenital system development	biological_process	0.012088368691322002	7	94	113	14467	NF1,FGF8,PBX1,FGFR2,FGFR1,HOXD13,TRP63
GO:0009987	cellular process	biological_process	0.012272495161296007	89	94	11293	14467	SKP2,RBL1,SLC1A2,GNAQ,RXRA,SMYD1,CRHR2,RHO,NFATC2,TAL2,FGF3,SYT1,CDK5R1,GPRIN1,ANK1,RBMXRT,HTR4,RARG,ERCC2,PITX2,NF1,PAX3,SIM1,UBA2,NTRK2,KCNJ6,MMP2,RUNX1,CHRM1,CHRNB2,GSPT1,PKD1,CASR,NODAL,CDK4,BMPR1A,FGF8,NPM1,HTR1A,NTRK3,EDA,NRAS,CAMK4,HNF4A,EGFR,THRA,SSRP1,FOXH1,GNRHR,CSE1L,GRIN2B,PBX1,P2RX7,NEURL1A,TRP73,GRIA2,GFRA2,ARNT,SOX10,FGFR2,TYR,CRHR1,CHRNG,MMP14,FOXN1,SYNCRIP,PLAU,RUNX2,PROP1,NEUROD…
GO:0010558	negative regulation of macromolecule biosynthetic process	biological_process	0.013212576527307951	11	94	330	14467	RBL1,SMYD1,RARG,PAX3,NODAL,THRA,FOXH1,PROP1,MSX1,NR2F2,TRP63
GO:0048705	skeletal system morphogenesis	biological_process	0.013570371337922231	7	94	115	14467	MMP2,PKD1,THRA,P2RX7,RUNX2,TGFBR2,GNAS
GO:0051216	cartilage development	biological_process	0.01586302771503759	6	94	78	14467	PKD1,BMPR1A,THRA,RUNX2,FGFR1,GNAS
GO:0031327	negative regulation of cellular biosynthetic process	biological_process	0.016093366891022903	11	94	337	14467	RBL1,SMYD1,RARG,PAX3,NODAL,THRA,FOXH1,PROP1,MSX1,NR2F2,TRP63
GO:0042476	odontogenesis	biological_process	0.0162308458361846	5	94	46	14467	PITX2,BMPR1A,EDA,RUNX2,TRP63
GO:0009890	negative regulation of biosynthetic process	biological_process	0.017486462136740183	11	94	340	14467	RBL1,SMYD1,RARG,PAX3,NODAL,THRA,FOXH1,PROP1,MSX1,NR2F2,TRP63
GO:0030182	neuron differentiation	biological_process	0.01926350165008109	12	94	411	14467	GNAQ,CDK5R1,GPRIN1,PAX3,NTRK2,RUNX1,CHRNB2,NTRK3,PBX1,TRP73,NEUROD2,WHRN
GO:0006139	nucleobase, nucleoside, nucleotide and nucleic acid metabolic process	biological_process	0.019675260226377948	38	94	3037	14467	RBL1,GNAQ,RXRA,SMYD1,NFATC2,TAL2,GPRIN1,RBMXRT,RARG,ERCC2,PITX2,NF1,PAX3,SIM1,RUNX1,NODAL,NPM1,HNF4A,THRA,SSRP1,FOXH1,PBX1,TRP73,ARNT,SOX10,FOXN1,SYNCRIP,RUNX2,PROP1,NEUROD2,TARDBP,MSX1,ELK4,NR2F2,NKX2-6,HOXD13,TRP63,GNAS
GO:0030324	lung development	biological_process	0.02117989338267743	6	94	82	14467	PITX2,BMPR1A,FGF8,FGFR2,MMP14,FGFR1
GO:0030323	respiratory tube development	biological_process	0.0243316866765951	6	94	84	14467	PITX2,BMPR1A,FGF8,FGFR2,MMP14,FGFR1
GO:0009058	biosynthetic process	biological_process	0.026263010301795463	40	94	3324	14467	RBL1,GNAQ,RXRA,SMYD1,NFATC2,TAL2,GPRIN1,RARG,ERCC2,PITX2,NF1,PAX3,SIM1,RUNX1,GSPT1,NODAL,NPM1,HNF4A,THRA,SSRP1,FOXH1,PBX1,P2RX7,TRP73,ARNT,SOX10,TYR,FOXN1,RUNX2,PROP1,NEUROD2,TARDBP,MSX1,ELK4,NR2F2,NKX2-6,OCA2,HOXD13,TRP63,GNAS
GO:0031324	negative regulation of cellular metabolic process	biological_process	0.026876100994652173	12	94	425	14467	RBL1,SMYD1,RARG,PAX3,NODAL,NPM1,THRA,FOXH1,PROP1,MSX1,NR2F2,TRP63
GO:0046850	regulation of bone remodeling	biological_process	0.027111609100952658	5	94	51	14467	NF1,PBX1,P2RX7,RUNX2,GNAS
GO:0001656	metanephros development	biological_process	0.027111609100952658	5	94	51	14467	NF1,FGF8,PBX1,FGFR2,FGFR1
GO:0009416	response to light stimulus	biological_process	0.02975927585940292	6	94	87	14467	SLC1A2,RHO,GPRIN1,ERCC2,NF1,CHRNB2
GO:0007179	transforming growth factor beta receptor signaling pathway	biological_process	0.031770934491902526	6	94	88	14467	NODAL,BMPR1A,FOXH1,MSX1,TGFBR2,ACVRL1
GO:0048666	neuron development	biological_process	0.034544624042419377	10	94	300	14467	GNAQ,CDK5R1,GPRIN1,NTRK2,RUNX1,CHRNB2,NTRK3,TRP73,NEUROD2,WHRN
GO:0050896	response to stimulus	biological_process	0.03504407932025737	30	94	2160	14467	SLC1A2,GNAQ,RHO,TAL2,SCN8A,GPRIN1,ERCC2,NF1,NTRK2,MMP2,RUNX1,CHRNB2,PKD1,CASR,NPM1,NTRK3,EDA,SSRP1,GRIN2B,P2RX7,NEURL1A,TRP73,ARNT,CRHR1,PLAU,NEUROD2,MSX1,TRP63,FASL,GNAS
GO:0034103	regulation of tissue remodeling	biological_process	0.035943753114157075	5	94	54	14467	NF1,PBX1,P2RX7,RUNX2,GNAS
GO:0007612	learning	biological_process	0.035943753114157075	5	94	54	14467	GPRIN1,NF1,CHRNB2,GRIN2B,NEUROD2
GO:0048771	tissue remodeling	biological_process	0.036122945720258766	6	94	90	14467	NF1,FGF8,PBX1,P2RX7,RUNX2,GNAS
GO:0060541	respiratory system development	biological_process	0.03847200738645939	6	94	91	14467	PITX2,BMPR1A,FGF8,FGFR2,MMP14,FGFR1
GO:0044238	primary metabolic process	biological_process	0.03872049250596323	60	94	6174	14467	SKP2,RBL1,GNAQ,RXRA,SMYD1,RHO,NFATC2,TAL2,GPRIN1,RBMXRT,RARG,ERCC2,PITX2,NF1,PAX3,SIM1,UBA2,NTRK2,KCNJ6,MMP2,RUNX1,CHRNB2,GSPT1,NODAL,CDK4,BMPR1A,NPM1,NTRK3,CAMK4,HNF4A,EGFR,THRA,SSRP1,FOXH1,PBX1,P2RX7,TRP73,ARNT,SOX10,FGFR2,TYR,MMP14,FOXN1,SYNCRIP,PLAU,RUNX2,PROP1,NEUROD2,TARDBP,MSX1,ELK4,NR2F2,FGFR1,NKX2-6,TGFBR2,HOXD13,ACVRL1,TRP63,GNAS,MMP24
GO:0048568	embryonic organ development	biological_process	0.03933628305818148	5	94	55	14467	RARG,RUNX1,PBX1,FGFR2,TGFBR2
GO:0001666	response to hypoxia	biological_process	0.04266583828606531	4	94	28	14467	NF1,MMP2,CHRNB2,PLAU
GO:0007632	visual behavior	biological_process	0.04266583828606531	4	94	28	14467	SLC1A2,GPRIN1,NF1,CHRNB2
GO:0034961	cellular biopolymer biosynthetic process	biological_process	0.04310034352151648	33	94	2531	14467	RBL1,RXRA,SMYD1,NFATC2,TAL2,GPRIN1,RARG,ERCC2,PITX2,PAX3,SIM1,RUNX1,GSPT1,NODAL,HNF4A,THRA,SSRP1,FOXH1,PBX1,TRP73,ARNT,SOX10,FOXN1,RUNX2,PROP1,NEUROD2,TARDBP,MSX1,ELK4,NR2F2,NKX2-6,HOXD13,TRP63
GO:0035162	embryonic hemopoiesis	biological_process	0.04333544969839319	3	94	10	14467	RUNX1,PBX1,TGFBR2
GO:0043284	biopolymer biosynthetic process	biological_process	0.04345814908246659	33	94	2532	14467	RBL1,RXRA,SMYD1,NFATC2,TAL2,GPRIN1,RARG,ERCC2,PITX2,PAX3,SIM1,RUNX1,GSPT1,NODAL,HNF4A,THRA,SSRP1,FOXH1,PBX1,TRP73,ARNT,SOX10,FOXN1,RUNX2,PROP1,NEUROD2,TARDBP,MSX1,ELK4,NR2F2,NKX2-6,HOXD13,TRP63
GO:0045892	negative regulation of transcription, DNA-dependent	biological_process	0.04505434040936714	9	94	247	14467	RBL1,RARG,PAX3,NODAL,FOXH1,PROP1,MSX1,NR2F2,TRP63
GO:0045165	cell fate commitment	biological_process	0.0487705988405576	7	94	140	14467	FGF3,PAX3,NODAL,FGF8,FGFR2,RUNX2,FGFR1
GO:0007178	transmembrane receptor protein serine/threonine kinase signaling pathway	biological_process	0.04912866612487409	6	94	95	14467	NODAL,BMPR1A,FOXH1,MSX1,TGFBR2,ACVRL1
GO:0070482	response to oxygen levels	biological_process	0.049246899917825576	4	94	29	14467	NF1,MMP2,CHRNB2,PLAU
