# Supplementary material for: Tissue-Specific Functional Networks for Prioritizing Phenotype and Disease Genes
Source: PLoS Comput Biol. 2012 Sep 27;8(9):e1002694. doi: 10.1371/journal.pcbi.1002694 (PMC3459891; doi:10.1371/journal.pcbi.1002694)
Supplement: Dataset S3 — Functional enrichment of top 100 changed genes for each tissue-specific network. (ZIP) [file pcbi.1002694.s003.zip › enrichment_result/MA_0000261_global.txt]

GO:0048731	system development	biological_process	7.2210142325231686E-9	37	85	1922	14467	NANOS2,CALCR,HOXB7,GPRIN1,ESR2,AKP3,PAX3,NTRK2,NODAL,FGF8,GDNF,DSPP,HOXB1,EGFR,IL3,DRD3,POU2F3,FOXH1,HOXA13,FSHB,GRIN2A,LIF,GCM1,NKX3-2,SLC6A3,NEUROD2,PROP1,GSX1,WNT1,DRD2,MESP1,GJA10,GDF11,CSF3,GHRHR,WNT3A,LMX1A
GO:0007417	central nervous system development	biological_process	4.075577967672274E-8	16	85	316	14467	GPRIN1,ESR2,PAX3,FGF8,HOXB1,DRD3,GCM1,SLC6A3,PROP1,GSX1,WNT1,DRD2,GDF11,GHRHR,WNT3A,LMX1A
GO:0048856	anatomical structure development	biological_process	5.439073700009407E-8	37	85	2056	14467	NANOS2,CALCR,HOXB7,GPRIN1,ESR2,AKP3,PAX3,NTRK2,NODAL,FGF8,GDNF,DSPP,HOXB1,EGFR,IL3,DRD3,POU2F3,FOXH1,HOXA13,FSHB,GRIN2A,LIF,GCM1,NKX3-2,SLC6A3,NEUROD2,PROP1,GSX1,WNT1,DRD2,MESP1,GJA10,GDF11,CSF3,GHRHR,WNT3A,LMX1A
GO:0007399	nervous system development	biological_process	7.545071216186704E-8	23	85	779	14467	GPRIN1,ESR2,AKP3,PAX3,NTRK2,FGF8,GDNF,HOXB1,DRD3,GRIN2A,LIF,GCM1,SLC6A3,NEUROD2,PROP1,GSX1,WNT1,DRD2,GJA10,GDF11,GHRHR,WNT3A,LMX1A
GO:0021984	adenohypophysis development	biological_process	8.441706304200541E-7	5	85	9	14467	SLC6A3,PROP1,GSX1,DRD2,GHRHR
GO:0007275	multicellular organismal development	biological_process	1.193722390338769E-6	38	85	2402	14467	NANOS2,CALCR,HOXB7,GPRIN1,ESR2,AKP3,PAX3,NTRK2,NODAL,FGF8,GDNF,DSPP,HOXB1,EGFR,IL3,DRD3,POU2F3,FOXH1,HOXA13,FSHB,GRIN2A,LIF,GCM1,NKX3-2,SLC6A3,NEUROD2,PROP1,NHLH1,GSX1,WNT1,DRD2,MESP1,GJA10,GDF11,CSF3,GHRHR,WNT3A,LMX1A
GO:0048468	cell development	biological_process	1.512471051123989E-6	21	85	748	14467	GPRIN1,ESR2,AKP3,PAX3,NTRK2,NODAL,FGF8,GDNF,DRD3,GRIN2A,LIF,GCM1,NEUROD2,GSX1,WNT1,DRD2,OCA2,GDF11,GHRHR,WNT3A,LMX1A
GO:0048869	cellular developmental process	biological_process	2.042409743540448E-6	30	85	1568	14467	NANOS2,CALCR,HOXB7,GPRIN1,ESR2,AKP3,PAX3,NTRK2,NODAL,FGF8,GDNF,EGFR,IL3,DRD3,POU2F3,GRIN2A,LIF,GCM1,NEUROD2,PROP1,NHLH1,GSX1,WNT1,DRD2,OCA2,GDF11,CSF3,GHRHR,WNT3A,LMX1A
GO:0048513	organ development	biological_process	2.2373173289634033E-6	30	85	1574	14467	NANOS2,CALCR,HOXB7,GPRIN1,ESR2,PAX3,NTRK2,NODAL,FGF8,GDNF,HOXB1,EGFR,IL3,POU2F3,FOXH1,HOXA13,FSHB,LIF,NKX3-2,SLC6A3,PROP1,GSX1,WNT1,DRD2,MESP1,GDF11,CSF3,GHRHR,WNT3A,LMX1A
GO:0032502	developmental process	biological_process	2.7953150645899277E-6	41	85	2840	14467	NANOS2,CALCR,HOXB7,GPRIN1,ESR2,AKP3,PAX3,NTRK2,NODAL,FGF8,GDNF,DSPP,HOXB1,EGFR,IL3,DRD3,POU2F3,FOXH1,HOXA13,FSHB,GRIN2A,LIF,GCM1,NKX3-2,IL10,SLC6A3,NEUROD2,PROP1,NHLH1,GSX1,WNT1,INS2,DRD2,MESP1,GJA10,OCA2,GDF11,CSF3,GHRHR,WNT3A,LMX1A
GO:0022008	neurogenesis	biological_process	2.8460287255206655E-6	17	85	486	14467	GPRIN1,ESR2,AKP3,PAX3,NTRK2,FGF8,GDNF,DRD3,GRIN2A,LIF,GCM1,NEUROD2,GSX1,WNT1,DRD2,WNT3A,LMX1A
GO:0030154	cell differentiation	biological_process	3.1027792116760325E-6	29	85	1495	14467	NANOS2,CALCR,HOXB7,GPRIN1,ESR2,AKP3,PAX3,NTRK2,NODAL,FGF8,GDNF,IL3,DRD3,POU2F3,GRIN2A,LIF,GCM1,NEUROD2,PROP1,NHLH1,GSX1,WNT1,DRD2,OCA2,GDF11,CSF3,GHRHR,WNT3A,LMX1A
GO:0019222	regulation of metabolic process	biological_process	5.08175407460521E-6	38	85	2525	14467	IL17A,NANOS2,CALCR,HOXB7,GPRIN1,ESR2,PAX3,NTRK2,NODAL,FGF8,HOXB1,HNF4A,EGFR,IL3,DRD3,POU2F3,SSRP1,FOXB1,FOXH1,HOXA13,IL5,GRIN2A,LIF,GPR44,GCM1,NKX3-2,IL10,SLC6A3,HTR1B,NEUROD2,PROP1,NHLH1,GSX1,INS2,DRD2,MESP1,GHRHR,LMX1A
GO:0007166	cell surface receptor linked signal transduction	biological_process	7.224759904010279E-6	37	85	2436	14467	GPR143,RGR,CALCR,OLFR70,GPRIN1,NTRK2,NODAL,FGF8,GDNF,EGFR,IL3,DRD3,GPR27,FOXH1,GNRHR,OLFR2,OLFR480,HOXA13,FSHR,GPR44,CCR8,PPYR1,OLFR1507,SSTR1,MC5R,BRS3,OLFR1264,HTR1B,PROP1,WNT1,INS2,HTR5A,DRD2,MESP1,GHRHR,OLFR544,WNT3A
GO:0048732	gland development	biological_process	1.3342432998680243E-5	9	85	107	14467	FGF8,EGFR,HOXA13,SLC6A3,PROP1,GSX1,DRD2,GHRHR,WNT3A
GO:0030900	forebrain development	biological_process	1.8771739339624333E-5	10	85	150	14467	GPRIN1,FGF8,SLC6A3,PROP1,GSX1,WNT1,DRD2,GHRHR,WNT3A,LMX1A
GO:0007420	brain development	biological_process	2.05862066650358E-5	12	85	245	14467	GPRIN1,ESR2,FGF8,HOXB1,SLC6A3,PROP1,GSX1,WNT1,DRD2,GHRHR,WNT3A,LMX1A
GO:0021536	diencephalon development	biological_process	2.4720349176348257E-5	6	85	31	14467	SLC6A3,PROP1,GSX1,WNT1,DRD2,GHRHR
GO:0010604	positive regulation of macromolecule metabolic process	biological_process	4.224609188940737E-5	16	85	511	14467	IL17A,GPRIN1,PAX3,NODAL,FGF8,HOXB1,HNF4A,IL3,POU2F3,FOXH1,HOXA13,IL5,LIF,IL10,PROP1,GSX1
GO:0065007	biological regulation	biological_process	5.8029560110692456E-5	64	85	6717	14467	GPR143,RGR,IL17A,NANOS2,CALCR,OLFR70,HOXB7,GPRIN1,ESR2,PAX3,NTRK2,KCNJ6,NODAL,FGF8,GDNF,CACNA1E,HOXB1,HNF4A,EGFR,IL3,DRD3,POU2F3,SSRP1,FOXB1,GPR27,FOXH1,GNRHR,OLFR2,OLFR480,HOXA13,FSHR,IL5,GRIN2A,LIF,GPR44,CCR8,GCM1,NKX3-2,PPYR1,IL10,OLFR1507,SLC6A3,SSTR1,CYP11B2,MC5R,BRS3,CHRNG,OLFR1264,PLAU,HTR1B,NEUROD2,PROP1,NHLH1,GSX1,WNT1,INS2,HTR5A,DRD2,MESP1,GDF11,GHRHR,OLFR544,WNT3A,LMX1A
GO:0008283	cell proliferation	biological_process	6.111450727810925E-5	17	85	598	14467	NANOS2,ESR2,PAX3,NODAL,FGF8,EGFR,IL3,FSHB,LIF,IL10,TYR,PLAU,DRD2,OCA2,GDF11,GHRHR,WNT3A
GO:0080090	regulation of primary metabolic process	biological_process	6.833198598695944E-5	35	85	2399	14467	IL17A,NANOS2,CALCR,HOXB7,GPRIN1,ESR2,PAX3,NODAL,HOXB1,HNF4A,EGFR,IL3,DRD3,POU2F3,SSRP1,FOXB1,FOXH1,HOXA13,IL5,GRIN2A,LIF,GPR44,GCM1,NKX3-2,SLC6A3,HTR1B,NEUROD2,PROP1,NHLH1,GSX1,INS2,DRD2,MESP1,GHRHR,LMX1A
GO:0048522	positive regulation of cellular process	biological_process	8.472661939435364E-5	22	85	1031	14467	IL17A,GPRIN1,PAX3,NODAL,FGF8,HOXB1,HNF4A,EGFR,IL3,DRD3,POU2F3,FOXH1,HOXA13,IL5,GRIN2A,LIF,GPR44,IL10,PROP1,GSX1,DRD2,GHRHR
GO:0009893	positive regulation of metabolic process	biological_process	9.053598514655629E-5	16	85	540	14467	IL17A,GPRIN1,PAX3,NODAL,FGF8,HOXB1,HNF4A,IL3,POU2F3,FOXH1,HOXA13,IL5,LIF,IL10,PROP1,GSX1
GO:0010628	positive regulation of gene expression	biological_process	9.332919168166428E-5	14	85	403	14467	IL17A,GPRIN1,PAX3,NODAL,FGF8,HOXB1,HNF4A,IL3,POU2F3,FOXH1,HOXA13,LIF,PROP1,GSX1
GO:0050794	regulation of cellular process	biological_process	1.2954160565317564E-4	60	85	6122	14467	GPR143,RGR,IL17A,NANOS2,CALCR,OLFR70,HOXB7,GPRIN1,ESR2,PAX3,NTRK2,NODAL,FGF8,GDNF,HOXB1,HNF4A,EGFR,IL3,DRD3,POU2F3,SSRP1,FOXB1,GPR27,FOXH1,GNRHR,OLFR2,OLFR480,HOXA13,FSHR,IL5,GRIN2A,LIF,GPR44,CCR8,GCM1,NKX3-2,PPYR1,IL10,OLFR1507,SLC6A3,SSTR1,MC5R,BRS3,OLFR1264,PLAU,HTR1B,NEUROD2,PROP1,NHLH1,GSX1,WNT1,INS2,HTR5A,DRD2,MESP1,GDF11,GHRHR,OLFR544,WNT3A,LMX1A
GO:0048518	positive regulation of biological process	biological_process	1.825514273690262E-4	23	85	1172	14467	IL17A,GPRIN1,PAX3,NODAL,FGF8,HOXB1,HNF4A,EGFR,IL3,DRD3,POU2F3,FOXH1,HOXA13,IL5,GRIN2A,LIF,GPR44,IL10,SLC6A3,PROP1,GSX1,DRD2,GHRHR
GO:0021983	pituitary gland development	biological_process	2.1132986901891828E-4	5	85	23	14467	SLC6A3,PROP1,GSX1,DRD2,GHRHR
GO:0031323	regulation of cellular metabolic process	biological_process	2.3527380892274924E-4	34	85	2396	14467	IL17A,NANOS2,CALCR,HOXB7,GPRIN1,ESR2,PAX3,NODAL,HOXB1,HNF4A,EGFR,IL3,DRD3,POU2F3,SSRP1,FOXB1,FOXH1,HOXA13,IL5,LIF,GPR44,GCM1,NKX3-2,SLC6A3,HTR1B,NEUROD2,PROP1,NHLH1,GSX1,INS2,DRD2,MESP1,GHRHR,LMX1A
GO:0050896	response to stimulus	biological_process	2.4280850654769017E-4	32	85	2160	14467	RGR,IL17A,CD180,NANOS2,IFNA4,GPRIN1,NTRK2,IL3,DRD3,POU2F3,SSRP1,OLFR480,EPX,IL5,GRIN2A,LIF,GPR44,CCR8,IL10,SLC6A3,REG3A,CYP11B2,IFNA11,PLAU,HTR1B,NEUROD2,INS2,PRG3,DRD2,GJA10,CSF3,GHRHR
GO:0060255	regulation of macromolecule metabolic process	biological_process	3.00341264023239E-4	34	85	2420	14467	IL17A,NANOS2,CALCR,HOXB7,GPRIN1,ESR2,PAX3,NODAL,FGF8,HOXB1,HNF4A,EGFR,IL3,DRD3,POU2F3,SSRP1,FOXB1,FOXH1,HOXA13,IL5,GRIN2A,LIF,GCM1,NKX3-2,IL10,NEUROD2,PROP1,NHLH1,GSX1,INS2,DRD2,MESP1,GHRHR,LMX1A
GO:0045944	positive regulation of transcription from RNA polymerase II promoter	biological_process	3.55511183871695E-4	12	85	318	14467	IL17A,GPRIN1,PAX3,NODAL,HOXB1,HNF4A,POU2F3,FOXH1,HOXA13,LIF,PROP1,GSX1
GO:0003002	regionalization	biological_process	3.738120220721934E-4	10	85	206	14467	HOXB7,NODAL,FGF8,GDNF,HOXB1,FOXH1,PROP1,WNT1,GDF11,WNT3A
GO:0048699	generation of neurons	biological_process	4.219678768274172E-4	14	85	456	14467	GPRIN1,ESR2,PAX3,NTRK2,FGF8,GDNF,DRD3,LIF,NEUROD2,GSX1,WNT1,DRD2,WNT3A,LMX1A
GO:0032501	multicellular organismal process	biological_process	4.4073060499261093E-4	47	85	4218	14467	RGR,NANOS2,CALCR,OLFR70,HOXB7,GPRIN1,ESR2,AKP3,PAX3,NTRK2,NODAL,FGF8,GDNF,DSPP,HOXB1,EGFR,IL3,DRD3,POU2F3,FOXH1,OLFR2,OLFR480,HOXA13,FSHB,GRIN2A,LIF,GCM1,NKX3-2,IL10,OLFR1507,SLC6A3,CYP11B2,OLFR1264,NEUROD2,PROP1,NHLH1,GSX1,WNT1,DRD2,MESP1,GJA10,GDF11,CSF3,GHRHR,OLFR544,WNT3A,LMX1A
GO:0007389	pattern specification process	biological_process	5.798928594166898E-4	11	85	272	14467	HOXB7,NODAL,FGF8,GDNF,HOXB1,FOXH1,NKX3-2,PROP1,WNT1,GDF11,WNT3A
GO:0019933	cAMP-mediated signaling	biological_process	6.194561203253842E-4	6	85	52	14467	CALCR,DRD3,GPR44,HTR5A,DRD2,GHRHR
GO:0050789	regulation of biological process	biological_process	7.141534339659194E-4	60	85	6376	14467	GPR143,RGR,IL17A,NANOS2,CALCR,OLFR70,HOXB7,GPRIN1,ESR2,PAX3,NTRK2,NODAL,FGF8,GDNF,HOXB1,HNF4A,EGFR,IL3,DRD3,POU2F3,SSRP1,FOXB1,GPR27,FOXH1,GNRHR,OLFR2,OLFR480,HOXA13,FSHR,IL5,GRIN2A,LIF,GPR44,CCR8,GCM1,NKX3-2,PPYR1,IL10,OLFR1507,SLC6A3,SSTR1,MC5R,BRS3,OLFR1264,PLAU,HTR1B,NEUROD2,PROP1,NHLH1,GSX1,WNT1,INS2,HTR5A,DRD2,MESP1,GDF11,GHRHR,OLFR544,WNT3A,LMX1A
GO:0030817	regulation of cAMP biosynthetic process	biological_process	7.78523882535427E-4	6	85	54	14467	CALCR,DRD3,GPR44,HTR1B,DRD2,GHRHR
GO:0019935	cyclic-nucleotide-mediated signaling	biological_process	8.697693696754028E-4	6	85	55	14467	CALCR,DRD3,GPR44,HTR5A,DRD2,GHRHR
GO:0030814	regulation of cAMP metabolic process	biological_process	9.69589222850446E-4	6	85	56	14467	CALCR,DRD3,GPR44,HTR1B,DRD2,GHRHR
GO:0045893	positive regulation of transcription, DNA-dependent	biological_process	0.0010774260598538322	12	85	353	14467	IL17A,GPRIN1,PAX3,NODAL,HOXB1,HNF4A,POU2F3,FOXH1,HOXA13,LIF,PROP1,GSX1
GO:0051254	positive regulation of RNA metabolic process	biological_process	0.001109973460685716	12	85	354	14467	IL17A,GPRIN1,PAX3,NODAL,HOXB1,HNF4A,POU2F3,FOXH1,HOXA13,LIF,PROP1,GSX1
GO:0001975	response to amphetamine	biological_process	0.0011662789113721086	4	85	14	14467	GPRIN1,DRD3,GRIN2A,DRD2
GO:0042127	regulation of cell proliferation	biological_process	0.0011681488259577047	13	85	424	14467	NANOS2,ESR2,PAX3,NODAL,FGF8,EGFR,IL3,LIF,IL10,PLAU,DRD2,GDF11,GHRHR
GO:0030808	regulation of nucleotide biosynthetic process	biological_process	0.0011974259583643224	6	85	58	14467	CALCR,DRD3,GPR44,HTR1B,DRD2,GHRHR
GO:0030802	regulation of cyclic nucleotide biosynthetic process	biological_process	0.0011974259583643224	6	85	58	14467	CALCR,DRD3,GPR44,HTR1B,DRD2,GHRHR
GO:0009889	regulation of biosynthetic process	biological_process	0.00131749809914153	31	85	2204	14467	IL17A,NANOS2,CALCR,HOXB7,GPRIN1,ESR2,PAX3,NODAL,HOXB1,HNF4A,DRD3,POU2F3,SSRP1,FOXB1,FOXH1,HOXA13,LIF,GPR44,GCM1,NKX3-2,IL10,HTR1B,NEUROD2,PROP1,NHLH1,GSX1,INS2,DRD2,MESP1,GHRHR,LMX1A
GO:0006171	cAMP biosynthetic process	biological_process	0.0013267549701756463	6	85	59	14467	CALCR,DRD3,GPR44,HTR1B,DRD2,GHRHR
GO:0010557	positive regulation of macromolecule biosynthetic process	biological_process	0.001595033466185313	13	85	436	14467	IL17A,GPRIN1,PAX3,NODAL,HOXB1,HNF4A,POU2F3,FOXH1,HOXA13,LIF,IL10,PROP1,GSX1
GO:0030799	regulation of cyclic nucleotide metabolic process	biological_process	0.0016197479932120848	6	85	61	14467	CALCR,DRD3,GPR44,HTR1B,DRD2,GHRHR
GO:0045165	cell fate commitment	biological_process	0.0017755709758386854	8	85	140	14467	PAX3,NODAL,FGF8,GDNF,GCM1,GSX1,WNT1,WNT3A
GO:0048519	negative regulation of biological process	biological_process	0.0017778950291918332	21	85	1131	14467	CALCR,GPRIN1,ESR2,PAX3,NODAL,FGF8,GDNF,IL3,DRD3,FOXH1,GRIN2A,LIF,NKX3-2,IL10,SLC6A3,HTR1B,PROP1,INS2,DRD2,GDF11,LMX1A
GO:0006140	regulation of nucleotide metabolic process	biological_process	0.0017849139851063628	6	85	62	14467	CALCR,DRD3,GPR44,HTR1B,DRD2,GHRHR
GO:0031325	positive regulation of cellular metabolic process	biological_process	0.0020617568721999708	14	85	521	14467	IL17A,GPRIN1,PAX3,NODAL,HOXB1,HNF4A,IL3,POU2F3,FOXH1,HOXA13,IL5,LIF,PROP1,GSX1
GO:0001964	startle response	biological_process	0.0021015742774852506	4	85	16	14467	GPRIN1,GRIN2A,SLC6A3,DRD2
GO:0050793	regulation of developmental process	biological_process	0.0021033743872753813	18	85	858	14467	CALCR,GPRIN1,NODAL,FGF8,GDNF,IL3,DRD3,HOXA13,GRIN2A,LIF,NKX3-2,IL10,PROP1,INS2,DRD2,GDF11,WNT3A,LMX1A
GO:0051093	negative regulation of developmental process	biological_process	0.0021438918261785823	12	85	377	14467	CALCR,GPRIN1,NODAL,FGF8,GDNF,IL3,DRD3,LIF,NKX3-2,PROP1,GDF11,LMX1A
GO:0046058	cAMP metabolic process	biological_process	0.0021565900326542932	6	85	64	14467	CALCR,DRD3,GPR44,HTR1B,DRD2,GHRHR
GO:0009891	positive regulation of biosynthetic process	biological_process	0.002685516252437993	13	85	457	14467	IL17A,GPRIN1,PAX3,NODAL,HOXB1,HNF4A,POU2F3,FOXH1,HOXA13,LIF,IL10,PROP1,GSX1
GO:0010468	regulation of gene expression	biological_process	0.0027664299347883036	30	85	2159	14467	IL17A,NANOS2,CALCR,HOXB7,GPRIN1,ESR2,PAX3,NODAL,FGF8,HOXB1,HNF4A,IL3,DRD3,POU2F3,SSRP1,FOXB1,FOXH1,HOXA13,LIF,GCM1,NKX3-2,IL10,NEUROD2,PROP1,NHLH1,GSX1,INS2,DRD2,MESP1,LMX1A
GO:0045941	positive regulation of transcription	biological_process	0.0034740546817593272	12	85	395	14467	IL17A,GPRIN1,PAX3,NODAL,HOXB1,HNF4A,POU2F3,FOXH1,HOXA13,LIF,PROP1,GSX1
GO:0031326	regulation of cellular biosynthetic process	biological_process	0.004101577566478867	30	85	2200	14467	IL17A,NANOS2,CALCR,HOXB7,GPRIN1,ESR2,PAX3,NODAL,HOXB1,HNF4A,DRD3,POU2F3,SSRP1,FOXB1,FOXH1,HOXA13,LIF,GPR44,GCM1,NKX3-2,HTR1B,NEUROD2,PROP1,NHLH1,GSX1,INS2,DRD2,MESP1,GHRHR,LMX1A
GO:0014072	response to isoquinoline alkaloid	biological_process	0.004244367194216333	3	85	6	14467	GPRIN1,DRD3,DRD2
GO:0043278	response to morphine	biological_process	0.004244367194216333	3	85	6	14467	GPRIN1,DRD3,DRD2
GO:0009190	cyclic nucleotide biosynthetic process	biological_process	0.004328905438216434	6	85	72	14467	CALCR,DRD3,GPR44,HTR1B,DRD2,GHRHR
GO:0010243	response to organic nitrogen	biological_process	0.004415873099643381	4	85	19	14467	GPRIN1,DRD3,GRIN2A,DRD2
GO:0014075	response to amine stimulus	biological_process	0.004415873099643381	4	85	19	14467	GPRIN1,DRD3,GRIN2A,DRD2
GO:0009605	response to external stimulus	biological_process	0.00467778381316284	14	85	559	14467	RGR,IL17A,CD180,NANOS2,GPRIN1,DRD3,POU2F3,GRIN2A,GPR44,CCR8,SLC6A3,REG3A,DRD2,GJA10
GO:0007368	determination of left/right symmetry	biological_process	0.004894411204481801	5	85	42	14467	NODAL,FGF8,FOXH1,NKX3-2,WNT3A
GO:0019219	regulation of nucleobase, nucleoside, nucleotide and nucleic acid metabolic process	biological_process	0.005351771047164439	29	85	2107	14467	IL17A,CALCR,HOXB7,GPRIN1,ESR2,PAX3,NODAL,HOXB1,HNF4A,DRD3,POU2F3,SSRP1,FOXB1,FOXH1,HOXA13,LIF,GPR44,GCM1,NKX3-2,HTR1B,NEUROD2,PROP1,NHLH1,GSX1,INS2,DRD2,MESP1,GHRHR,LMX1A
GO:0009799	determination of symmetry	biological_process	0.00551295355347609	5	85	43	14467	NODAL,FGF8,FOXH1,NKX3-2,WNT3A
GO:0009855	determination of bilateral symmetry	biological_process	0.00551295355347609	5	85	43	14467	NODAL,FGF8,FOXH1,NKX3-2,WNT3A
GO:0045935	positive regulation of nucleobase, nucleoside, nucleotide and nucleic acid metabolic process	biological_process	0.00562375763893487	12	85	414	14467	IL17A,GPRIN1,PAX3,NODAL,HOXB1,HNF4A,POU2F3,FOXH1,HOXA13,LIF,PROP1,GSX1
GO:0060134	prepulse inhibition	biological_process	0.007396082500825264	3	85	7	14467	GPRIN1,SLC6A3,DRD2
GO:0007188	G-protein signaling, coupled to cAMP nucleotide second messenger	biological_process	0.007742779962287956	5	85	46	14467	CALCR,DRD3,GPR44,DRD2,GHRHR
GO:0009653	anatomical structure morphogenesis	biological_process	0.009098957308599337	20	85	1151	14467	HOXB7,GPRIN1,AKP3,PAX3,NTRK2,NODAL,FGF8,GDNF,HOXB1,EGFR,HOXA13,LIF,NKX3-2,PROP1,WNT1,DRD2,MESP1,GDF11,WNT3A,LMX1A
GO:0045761	regulation of adenylate cyclase activity	biological_process	0.01062334110282029	5	85	49	14467	CALCR,DRD3,GPR44,DRD2,GHRHR
GO:0007187	G-protein signaling, coupled to cyclic nucleotide second messenger	biological_process	0.01062334110282029	5	85	49	14467	CALCR,DRD3,GPR44,DRD2,GHRHR
GO:0032504	multicellular organism reproduction	biological_process	0.01064736104137797	6	85	84	14467	NANOS2,GPRIN1,NODAL,LIF,SLC6A3,GHRHR
GO:0048609	reproductive process in a multicellular organism	biological_process	0.01064736104137797	6	85	84	14467	NANOS2,GPRIN1,NODAL,LIF,SLC6A3,GHRHR
GO:0009187	cyclic nucleotide metabolic process	biological_process	0.01064736104137797	6	85	84	14467	CALCR,DRD3,GPR44,HTR1B,DRD2,GHRHR
GO:0006357	regulation of transcription from RNA polymerase II promoter	biological_process	0.012853387878351368	13	85	528	14467	IL17A,GPRIN1,PAX3,NODAL,HOXB1,HNF4A,POU2F3,FOXH1,HOXA13,LIF,PROP1,GSX1,INS2
GO:0051339	regulation of lyase activity	biological_process	0.012966757907736364	5	85	51	14467	CALCR,DRD3,GPR44,DRD2,GHRHR
GO:0031279	regulation of cyclase activity	biological_process	0.012966757907736364	5	85	51	14467	CALCR,DRD3,GPR44,DRD2,GHRHR
GO:0009416	response to light stimulus	biological_process	0.013043126006940216	6	85	87	14467	RGR,GPRIN1,DRD3,GRIN2A,DRD2,GJA10
GO:0043279	response to alkaloid	biological_process	0.014029729663223958	4	85	25	14467	GPRIN1,DRD3,SLC6A3,DRD2
GO:0031328	positive regulation of cellular biosynthetic process	biological_process	0.014594567254271421	12	85	455	14467	IL17A,GPRIN1,PAX3,NODAL,HOXB1,HNF4A,POU2F3,FOXH1,HOXA13,LIF,PROP1,GSX1
GO:0007612	learning	biological_process	0.017217538960543927	5	85	54	14467	GPRIN1,DRD3,GRIN2A,NEUROD2,DRD2
GO:0008542	visual learning	biological_process	0.019290640672522064	4	85	27	14467	GPRIN1,DRD3,GRIN2A,DRD2
GO:0007154	cell communication	biological_process	0.021071789982029788	40	85	3737	14467	GPR143,RGR,CALCR,OLFR70,GPRIN1,NTRK2,NODAL,FGF8,GDNF,EGFR,IL3,DRD3,GPR27,FOXH1,GNRHR,OLFR2,OLFR480,HOXA13,FSHR,GRIN2A,LIF,GPR44,CCR8,PPYR1,OLFR1507,SSTR1,MC5R,BRS3,OLFR1264,HTR1B,PROP1,WNT1,INS2,HTR5A,DRD2,MESP1,GJA10,GHRHR,OLFR544,WNT3A
GO:0007165	signal transduction	biological_process	0.02151819729578938	38	85	3456	14467	GPR143,RGR,CALCR,OLFR70,GPRIN1,NTRK2,NODAL,FGF8,GDNF,EGFR,IL3,DRD3,GPR27,FOXH1,GNRHR,OLFR2,OLFR480,HOXA13,FSHR,LIF,GPR44,CCR8,PPYR1,OLFR1507,SSTR1,MC5R,BRS3,OLFR1264,HTR1B,PROP1,WNT1,INS2,HTR5A,DRD2,MESP1,GHRHR,OLFR544,WNT3A
GO:0014070	response to organic cyclic substance	biological_process	0.022405220047211745	4	85	28	14467	GPRIN1,DRD3,SLC6A3,DRD2
GO:0021761	limbic system development	biological_process	0.022405220047211745	4	85	28	14467	PROP1,GSX1,WNT3A,LMX1A
GO:0007632	visual behavior	biological_process	0.022405220047211745	4	85	28	14467	GPRIN1,DRD3,GRIN2A,DRD2
GO:0006366	transcription from RNA polymerase II promoter	biological_process	0.02440059580208183	13	85	561	14467	IL17A,GPRIN1,PAX3,NODAL,HOXB1,HNF4A,POU2F3,FOXH1,HOXA13,LIF,PROP1,GSX1,INS2
GO:0009952	anterior/posterior pattern formation	biological_process	0.02480030268722763	7	85	145	14467	HOXB7,NODAL,HOXB1,FOXH1,WNT1,GDF11,WNT3A
GO:0048523	negative regulation of cellular process	biological_process	0.025271988144208356	18	85	1027	14467	GPRIN1,ESR2,PAX3,NODAL,FGF8,GDNF,IL3,DRD3,FOXH1,LIF,NKX3-2,IL10,HTR1B,PROP1,INS2,DRD2,GDF11,LMX1A
GO:0030182	neuron differentiation	biological_process	0.030151051712006754	11	85	411	14467	GPRIN1,PAX3,NTRK2,GDNF,LIF,NEUROD2,GSX1,WNT1,DRD2,WNT3A,LMX1A
GO:0048598	embryonic morphogenesis	biological_process	0.031602139132772995	10	85	339	14467	HOXB7,PAX3,NODAL,FGF8,HOXB1,HOXA13,NKX3-2,WNT1,MESP1,WNT3A
GO:0035270	endocrine system development	biological_process	0.03395649644389371	5	85	62	14467	SLC6A3,PROP1,GSX1,DRD2,GHRHR
GO:0007267	cell-cell signaling	biological_process	0.03579576474899259	10	85	344	14467	GPRIN1,NTRK2,FGF8,GDNF,GRIN2A,LIF,WNT1,DRD2,GHRHR,WNT3A
GO:0021537	telencephalon development	biological_process	0.03671450622680027	5	85	63	14467	GPRIN1,FGF8,DRD2,WNT3A,LMX1A
GO:0032922	circadian regulation of gene expression	biological_process	0.037460503440600965	2	85	2	14467	DRD3,DRD2
GO:0009887	organ morphogenesis	biological_process	0.04164832300274488	15	85	771	14467	HOXB7,PAX3,NTRK2,NODAL,FGF8,GDNF,HOXB1,HOXA13,LIF,NKX3-2,PROP1,WNT1,MESP1,GDF11,WNT3A
GO:0019932	second-messenger-mediated signaling	biological_process	0.04251220547651012	6	85	107	14467	CALCR,DRD3,GPR44,HTR5A,DRD2,GHRHR
GO:0042220	response to cocaine	biological_process	0.0455110182711428	3	85	12	14467	DRD3,SLC6A3,DRD2
GO:0014073	response to tropane	biological_process	0.0455110182711428	3	85	12	14467	DRD3,SLC6A3,DRD2
