# Supplementary material for: Tissue-Specific Functional Networks for Prioritizing Phenotype and Disease Genes
Source: PLoS Comput Biol. 2012 Sep 27;8(9):e1002694. doi: 10.1371/journal.pcbi.1002694 (PMC3459891; doi:10.1371/journal.pcbi.1002694)
Supplement: Dataset S3 — Functional enrichment of top 100 changed genes for each tissue-specific network. (ZIP) [file pcbi.1002694.s003.zip › enrichment_result/MA_0000276_global.txt]

GO:0048731	system development	biological_process	0.00371971417860314	26	78	1922	14467	NANOS2,CALCR,GJA8,ESR2,FOXL1,FGF8,EVX1,GDNF,DSPP,HOXB1,IL3,POU2F3,DRD3,UNCX,FSHB,GRIN2A,NKX3-2,WNT10B,GSX1,WNT1,ENAM,CGA,GJA10,NRL,WNT3A,LMX1A
GO:0007417	central nervous system development	biological_process	0.006072537289532568	10	78	316	14467	ESR2,FGF8,EVX1,HOXB1,DRD3,UNCX,GSX1,WNT1,WNT3A,LMX1A
GO:0007166	cell surface receptor linked signal transduction	biological_process	0.010676086940285481	29	78	2436	14467	GPR143,RGR,OLFR70,CALCR,FOXL1,FGF8,GDNF,IL3,DRD3,GPR27,GNRHR,OLFR2,FSHR,CCR8,PPYR1,WNT10B,MC2R,OLFR1507,SSTR1,MC5R,NMU,BRS3,OLFR1264,WNT1,OLFR140,MRGPRA4,LHCGR,WNT3A,OLFR544
GO:0048856	anatomical structure development	biological_process	0.012807088486747222	26	78	2056	14467	NANOS2,CALCR,GJA8,ESR2,FOXL1,FGF8,EVX1,GDNF,DSPP,HOXB1,IL3,POU2F3,DRD3,UNCX,FSHB,GRIN2A,NKX3-2,WNT10B,GSX1,WNT1,ENAM,CGA,GJA10,NRL,WNT3A,LMX1A
GO:0022008	neurogenesis	biological_process	0.0468245388971423	11	78	486	14467	ESR2,FGF8,EVX1,GDNF,DRD3,GRIN2A,GSX1,WNT1,NRL,WNT3A,LMX1A
