# Supplementary material for: Tissue-Specific Functional Networks for Prioritizing Phenotype and Disease Genes
Source: PLoS Comput Biol. 2012 Sep 27;8(9):e1002694. doi: 10.1371/journal.pcbi.1002694 (PMC3459891; doi:10.1371/journal.pcbi.1002694)
Supplement: Dataset S3 — Functional enrichment of top 100 changed genes for each tissue-specific network. (ZIP) [file pcbi.1002694.s003.zip › enrichment_result/MA_0000323_global.txt]

GO:0007417	central nervous system development	biological_process	1.7410208231284616E-9	18	93	316	14467	SLC1A2,GNAQ,GPRIN1,ERCC2,NF1,PAX3,FGF8,HOXB1,DRD3,TRP73,SOX10,PROP1,MSX1,DRD2,TGFBR2,GDF11,GHRHR,WNT3A
GO:0008283	cell proliferation	biological_process	3.240752359549055E-9	23	93	598	14467	FGF3,IMPDH2,ERCC2,NF1,PAX3,NODAL,CDK4,FGF8,NPM1,EGFR,CSE1L,LIF,IL10,FOXN1,PLAU,RUNX2,MSX1,DRD2,TGFBR2,TGFA,GDF11,GHRHR,WNT3A
GO:0048513	organ development	biological_process	1.5190359216237973E-8	35	93	1574	14467	SLC1A2,GNAQ,TFDP1,SCN8A,FGF3,GPRIN1,ERCC2,NF1,PAX3,NTRK2,PKD1,NODAL,FGF8,GDNF,HOXB1,EGFR,THRA,POU2F3,FOXH1,HOXA13,TRP73,LIF,SOX10,TRIM28,MMP14,RUNX2,PROP1,MSX1,DRD2,TGFBR2,TGFA,GDF11,GHRHR,GNAS,WNT3A
GO:0009653	anatomical structure morphogenesis	biological_process	1.5808266374374574E-8	30	93	1151	14467	GNAQ,FGF3,GPRIN1,ERCC2,NF1,PAX3,NTRK2,PKD1,NODAL,FGF8,GDNF,HOXB1,EGFR,THRA,HOXA13,NEURL1A,TRP73,LIF,SOX10,TRIM28,MMP14,RUNX2,PROP1,MSX1,DRD2,TGFBR2,TGFA,GDF11,GNAS,WNT3A
GO:0010467	gene expression	biological_process	3.371369147598401E-8	47	93	2850	14467	SKP2,NFATC2,TFDP1,GPRIN1,GNRH1,KLF17,RBMXRT,EIF3D,ERCC2,PAX3,SF3A3,GSPT1,ACTL6A,NODAL,FGF8,RNPS1,NPM1,HOXB1,HNF4A,THRA,POU2F3,DRD3,FOXB1,SSRP1,FOXH1,HOXA13,SNRPD1,TRP73,LIF,STRAP,SOX10,HAT1,IL10,TRIM28,DDX39,NHP2,FOXN1,EIF2S1,MMP14,SYNCRIP,RUNX2,PROP1,NEUROD2,TARDBP,MSX1,SNRPA1,DRD2
GO:0019222	regulation of metabolic process	biological_process	3.7303463422220406E-8	44	93	2525	14467	SKP2,GNAQ,NFATC2,TFDP1,GPRIN1,GNRH1,KLF17,ERCC2,NF1,XPO1,PAX3,NTRK2,ACTL6A,NODAL,FGF8,NPM1,HOXB1,HNF4A,EGFR,THRA,POU2F3,DRD3,FOXB1,SSRP1,FOXH1,HOXA13,TRP73,LIF,STRAP,SOX10,HAT1,IL10,TRIM28,FOXN1,EIF2S1,PCNA,RUNX2,PROP1,NEUROD2,TARDBP,MSX1,DRD2,GHRHR,GNAS
GO:0048731	system development	biological_process	2.1175036478137182E-7	37	93	1922	14467	SLC1A2,GNAQ,TFDP1,SCN8A,FGF3,GPRIN1,ERCC2,NF1,PAX3,NTRK2,PKD1,NODAL,FGF8,GDNF,HOXB1,EGFR,THRA,POU2F3,DRD3,FOXH1,HOXA13,TRP73,LIF,SOX10,TRIM28,MMP14,RUNX2,PROP1,NEUROD2,MSX1,DRD2,TGFBR2,TGFA,GDF11,GHRHR,GNAS,WNT3A
GO:0006139	nucleobase, nucleoside, nucleotide and nucleic acid metabolic process	biological_process	3.320907822583398E-7	47	93	3037	14467	GNAQ,NFATC2,TFDP1,GPRIN1,KLF17,RBMXRT,IMPDH2,ERCC2,NF1,PAX3,SF3A3,ACTL6A,NODAL,RNPS1,NPM1,HOXB1,HNF4A,THRA,POU2F3,DRD3,FOXB1,SSRP1,FOXH1,HOXA13,SNRPD1,TRP73,LIF,STRAP,SOX10,HAT1,TRIM28,DDX39,NHP2,FOXN1,SYNCRIP,PCNA,RUNX2,CHEK1,PROP1,NEUROD2,TARDBP,MSX1,SNRPA1,DRD2,PARP1,GHRHR,GNAS
GO:0048856	anatomical structure development	biological_process	3.491006566233879E-7	38	93	2056	14467	SLC1A2,GNAQ,TFDP1,SCN8A,FGF3,GPRIN1,ERCC2,NF1,PAX3,NTRK2,PKD1,NODAL,FGF8,GDNF,HOXB1,EGFR,THRA,POU2F3,DRD3,FOXH1,HOXA13,NEURL1A,TRP73,LIF,SOX10,TRIM28,MMP14,RUNX2,PROP1,NEUROD2,MSX1,DRD2,TGFBR2,TGFA,GDF11,GHRHR,GNAS,WNT3A
GO:0009887	organ morphogenesis	biological_process	5.339430455952933E-7	23	93	771	14467	FGF3,ERCC2,NF1,PAX3,NTRK2,PKD1,NODAL,FGF8,GDNF,HOXB1,THRA,HOXA13,TRP73,LIF,SOX10,RUNX2,PROP1,MSX1,TGFBR2,TGFA,GDF11,GNAS,WNT3A
GO:0043170	macromolecule metabolic process	biological_process	7.467907249638614E-7	63	93	5234	14467	SKP2,GNAQ,PRKD2,NFATC2,TFDP1,GPRIN1,GNRH1,KLF17,RBMXRT,EIF3D,ERCC2,XPO1,PAX3,UBA2,SF3A3,NTRK2,GSPT1,ACTL6A,NODAL,CDK4,FGF8,RNPS1,NPM1,HOXB1,CAMK4,HNF4A,EGFR,THRA,POU2F3,DRD3,FOXB1,SSRP1,FOXH1,CCT5,HOXA13,SNRPD1,TRP73,LIF,STRAP,SOX10,HAT1,IL10,TRIM28,CCT7,DDX39,NHP2,FOXN1,EIF2S1,MMP14,SYNCRIP,PCNA,PLAU,RUNX2,CHEK1,PROP1,NEUROD2,TARDBP,MSX1,SNRPA1,DRD2,TGFBR2,PARP1,GHRHR
GO:0009891	positive regulation of biosynthetic process	biological_process	7.661689854032219E-7	18	93	457	14467	NFATC2,TFDP1,GPRIN1,PAX3,NODAL,NPM1,HOXB1,HNF4A,POU2F3,FOXH1,HOXA13,TRP73,LIF,SOX10,IL10,TRIM28,RUNX2,PROP1
GO:0010628	positive regulation of gene expression	biological_process	8.64511022157708E-7	17	93	403	14467	NFATC2,TFDP1,GPRIN1,PAX3,NODAL,FGF8,HOXB1,HNF4A,POU2F3,FOXH1,HOXA13,TRP73,LIF,SOX10,TRIM28,RUNX2,PROP1
GO:0045893	positive regulation of transcription, DNA-dependent	biological_process	1.0344239202308082E-6	16	93	353	14467	NFATC2,TFDP1,GPRIN1,PAX3,NODAL,HOXB1,HNF4A,POU2F3,FOXH1,HOXA13,TRP73,LIF,SOX10,TRIM28,RUNX2,PROP1
GO:0051254	positive regulation of RNA metabolic process	biological_process	1.0778725545399037E-6	16	93	354	14467	NFATC2,TFDP1,GPRIN1,PAX3,NODAL,HOXB1,HNF4A,POU2F3,FOXH1,HOXA13,TRP73,LIF,SOX10,TRIM28,RUNX2,PROP1
GO:0048522	positive regulation of cellular process	biological_process	1.123129526038597E-6	26	93	1031	14467	NFATC2,TFDP1,GPRIN1,NF1,PAX3,NODAL,FGF8,NPM1,HOXB1,HNF4A,EGFR,POU2F3,DRD3,FOXH1,HOXA13,TRP73,LIF,SOX10,IL10,TRIM28,RUNX2,PROP1,DRD2,TGFBR2,GHRHR,GNAS
GO:0009893	positive regulation of metabolic process	biological_process	1.575639640724602E-6	19	93	540	14467	NFATC2,TFDP1,GPRIN1,PAX3,NODAL,FGF8,NPM1,HOXB1,HNF4A,POU2F3,FOXH1,HOXA13,TRP73,LIF,SOX10,IL10,TRIM28,RUNX2,PROP1
GO:0009889	regulation of biosynthetic process	biological_process	2.65468425783345E-6	38	93	2204	14467	GNAQ,NFATC2,TFDP1,GPRIN1,KLF17,ERCC2,NF1,PAX3,ACTL6A,NODAL,NPM1,HOXB1,HNF4A,THRA,POU2F3,DRD3,FOXB1,SSRP1,FOXH1,HOXA13,TRP73,LIF,STRAP,SOX10,HAT1,IL10,TRIM28,FOXN1,EIF2S1,PCNA,RUNX2,PROP1,NEUROD2,TARDBP,MSX1,DRD2,GHRHR,GNAS
GO:0060255	regulation of macromolecule metabolic process	biological_process	2.7103475738856596E-6	40	93	2420	14467	SKP2,NFATC2,TFDP1,GPRIN1,GNRH1,KLF17,ERCC2,XPO1,PAX3,ACTL6A,NODAL,FGF8,NPM1,HOXB1,HNF4A,EGFR,THRA,POU2F3,DRD3,FOXB1,SSRP1,FOXH1,HOXA13,TRP73,LIF,STRAP,SOX10,HAT1,IL10,TRIM28,FOXN1,EIF2S1,PCNA,RUNX2,PROP1,NEUROD2,TARDBP,MSX1,DRD2,GHRHR
GO:0010557	positive regulation of macromolecule biosynthetic process	biological_process	2.8607127042984947E-6	17	93	436	14467	NFATC2,TFDP1,GPRIN1,PAX3,NODAL,HOXB1,HNF4A,POU2F3,FOXH1,HOXA13,TRP73,LIF,SOX10,IL10,TRIM28,RUNX2,PROP1
GO:0048518	positive regulation of biological process	biological_process	3.534898770082834E-6	27	93	1172	14467	SLC1A2,NFATC2,TFDP1,GPRIN1,NF1,PAX3,NODAL,FGF8,NPM1,HOXB1,HNF4A,EGFR,POU2F3,DRD3,FOXH1,HOXA13,TRP73,LIF,SOX10,IL10,TRIM28,RUNX2,PROP1,DRD2,TGFBR2,GHRHR,GNAS
GO:0007399	nervous system development	biological_process	3.8511705356055574E-6	22	93	779	14467	SLC1A2,GNAQ,GPRIN1,ERCC2,NF1,PAX3,NTRK2,FGF8,GDNF,HOXB1,DRD3,TRP73,LIF,SOX10,PROP1,NEUROD2,MSX1,DRD2,TGFBR2,GDF11,GHRHR,WNT3A
GO:0030900	forebrain development	biological_process	4.02456802296863E-6	11	93	150	14467	SLC1A2,GNAQ,GPRIN1,NF1,FGF8,TRP73,PROP1,MSX1,DRD2,GHRHR,WNT3A
GO:0010604	positive regulation of macromolecule metabolic process	biological_process	4.516403130318019E-6	18	93	511	14467	NFATC2,TFDP1,GPRIN1,PAX3,NODAL,FGF8,HOXB1,HNF4A,POU2F3,FOXH1,HOXA13,TRP73,LIF,SOX10,IL10,TRIM28,RUNX2,PROP1
GO:0045941	positive regulation of transcription	biological_process	5.233307762685783E-6	16	93	395	14467	NFATC2,TFDP1,GPRIN1,PAX3,NODAL,HOXB1,HNF4A,POU2F3,FOXH1,HOXA13,TRP73,LIF,SOX10,TRIM28,RUNX2,PROP1
GO:0031328	positive regulation of cellular biosynthetic process	biological_process	5.435601043338284E-6	17	93	455	14467	NFATC2,TFDP1,GPRIN1,PAX3,NODAL,NPM1,HOXB1,HNF4A,POU2F3,FOXH1,HOXA13,TRP73,LIF,SOX10,TRIM28,RUNX2,PROP1
GO:0007420	brain development	biological_process	7.116999588000542E-6	13	93	245	14467	SLC1A2,GNAQ,GPRIN1,NF1,FGF8,HOXB1,TRP73,PROP1,MSX1,DRD2,TGFBR2,GHRHR,WNT3A
GO:0080090	regulation of primary metabolic process	biological_process	7.978710812788323E-6	39	93	2399	14467	GNAQ,NFATC2,TFDP1,GPRIN1,KLF17,ERCC2,NF1,XPO1,PAX3,ACTL6A,NODAL,NPM1,HOXB1,HNF4A,EGFR,THRA,POU2F3,DRD3,FOXB1,SSRP1,FOXH1,HOXA13,TRP73,LIF,STRAP,SOX10,HAT1,TRIM28,FOXN1,EIF2S1,PCNA,RUNX2,PROP1,NEUROD2,TARDBP,MSX1,DRD2,GHRHR,GNAS
GO:0007275	multicellular organismal development	biological_process	8.272853241754851E-6	39	93	2402	14467	SLC1A2,GNAQ,TFDP1,SCN8A,FGF3,GPRIN1,GNRH1,ERCC2,NF1,PAX3,NTRK2,PKD1,NODAL,FGF8,GDNF,HOXB1,EGFR,THRA,POU2F3,DRD3,FOXH1,HOXA13,TRP73,LIF,SOX10,TRIM28,FOXN1,MMP14,RUNX2,PROP1,NEUROD2,MSX1,DRD2,TGFBR2,TGFA,GDF11,GHRHR,GNAS,WNT3A
GO:0031326	regulation of cellular biosynthetic process	biological_process	9.794522207434775E-6	37	93	2200	14467	GNAQ,NFATC2,TFDP1,GPRIN1,KLF17,ERCC2,NF1,PAX3,ACTL6A,NODAL,NPM1,HOXB1,HNF4A,THRA,POU2F3,DRD3,FOXB1,SSRP1,FOXH1,HOXA13,TRP73,LIF,STRAP,SOX10,HAT1,TRIM28,FOXN1,EIF2S1,PCNA,RUNX2,PROP1,NEUROD2,TARDBP,MSX1,DRD2,GHRHR,GNAS
GO:0045935	positive regulation of nucleobase, nucleoside, nucleotide and nucleic acid metabolic process	biological_process	1.021437939990579E-5	16	93	414	14467	NFATC2,TFDP1,GPRIN1,PAX3,NODAL,HOXB1,HNF4A,POU2F3,FOXH1,HOXA13,TRP73,LIF,SOX10,TRIM28,RUNX2,PROP1
GO:0048468	cell development	biological_process	1.0521799791151025E-5	21	93	748	14467	GNAQ,GPRIN1,ERCC2,NF1,PAX3,NTRK2,NODAL,FGF8,GDNF,DRD3,NEURL1A,TRP73,LIF,SOX10,TRIM28,RUNX2,NEUROD2,DRD2,GDF11,GHRHR,WNT3A
GO:0019219	regulation of nucleobase, nucleoside, nucleotide and nucleic acid metabolic process	biological_process	1.1491200338508433E-5	36	93	2107	14467	GNAQ,NFATC2,TFDP1,GPRIN1,KLF17,ERCC2,NF1,PAX3,ACTL6A,NODAL,NPM1,HOXB1,HNF4A,THRA,POU2F3,DRD3,FOXB1,SSRP1,FOXH1,HOXA13,TRP73,LIF,STRAP,SOX10,HAT1,TRIM28,FOXN1,PCNA,RUNX2,PROP1,NEUROD2,TARDBP,MSX1,DRD2,GHRHR,GNAS
GO:0042127	regulation of cell proliferation	biological_process	1.4317388765719592E-5	16	93	424	14467	NF1,PAX3,NODAL,CDK4,FGF8,NPM1,EGFR,LIF,IL10,PLAU,RUNX2,MSX1,DRD2,TGFBR2,GDF11,GHRHR
GO:0010468	regulation of gene expression	biological_process	2.2101625871138557E-5	36	93	2159	14467	SKP2,NFATC2,TFDP1,GPRIN1,GNRH1,KLF17,ERCC2,PAX3,ACTL6A,NODAL,FGF8,NPM1,HOXB1,HNF4A,THRA,POU2F3,DRD3,FOXB1,SSRP1,FOXH1,HOXA13,TRP73,LIF,STRAP,SOX10,HAT1,IL10,TRIM28,FOXN1,EIF2S1,RUNX2,PROP1,NEUROD2,TARDBP,MSX1,DRD2
GO:0032502	developmental process	biological_process	2.5355906681008918E-5	42	93	2840	14467	SKP2,SLC1A2,GNAQ,TFDP1,SCN8A,FGF3,GPRIN1,GNRH1,ERCC2,NF1,PAX3,NTRK2,PKD1,NODAL,FGF8,GDNF,HOXB1,EGFR,THRA,POU2F3,DRD3,FOXH1,HOXA13,NEURL1A,TRP73,LIF,SOX10,IL10,TRIM28,FOXN1,MMP14,RUNX2,PROP1,NEUROD2,MSX1,DRD2,TGFBR2,TGFA,GDF11,GHRHR,GNAS,WNT3A
GO:0048523	negative regulation of cellular process	biological_process	2.613281007316458E-5	24	93	1027	14467	SKP2,GPRIN1,ERCC2,NF1,PAX3,NODAL,FGF8,GDNF,NPM1,THRA,DRD3,FOXH1,MAD2L1,TRP73,LIF,STRAP,HAT1,IL10,TRIM28,RUNX2,PROP1,MSX1,DRD2,GDF11
GO:0031323	regulation of cellular metabolic process	biological_process	2.8246166206768055E-5	38	93	2396	14467	GNAQ,NFATC2,TFDP1,GPRIN1,KLF17,ERCC2,NF1,PAX3,ACTL6A,NODAL,NPM1,HOXB1,HNF4A,EGFR,THRA,POU2F3,DRD3,FOXB1,SSRP1,FOXH1,HOXA13,TRP73,LIF,STRAP,SOX10,HAT1,TRIM28,FOXN1,EIF2S1,PCNA,RUNX2,PROP1,NEUROD2,TARDBP,MSX1,DRD2,GHRHR,GNAS
GO:0031325	positive regulation of cellular metabolic process	biological_process	4.0375062548136354E-5	17	93	521	14467	NFATC2,TFDP1,GPRIN1,PAX3,NODAL,NPM1,HOXB1,HNF4A,POU2F3,FOXH1,HOXA13,TRP73,LIF,SOX10,TRIM28,RUNX2,PROP1
GO:0016070	RNA metabolic process	biological_process	6.933778176960675E-5	37	93	2364	14467	NFATC2,TFDP1,GPRIN1,KLF17,RBMXRT,ERCC2,PAX3,SF3A3,ACTL6A,NODAL,RNPS1,NPM1,HOXB1,HNF4A,THRA,POU2F3,FOXB1,SSRP1,FOXH1,HOXA13,SNRPD1,TRP73,LIF,STRAP,SOX10,HAT1,TRIM28,DDX39,NHP2,FOXN1,SYNCRIP,RUNX2,PROP1,NEUROD2,TARDBP,MSX1,SNRPA1
GO:0043283	biopolymer metabolic process	biological_process	8.8888650857389E-5	58	93	5069	14467	SKP2,GNAQ,PRKD2,NFATC2,TFDP1,GPRIN1,KLF17,RBMXRT,EIF3D,ERCC2,XPO1,PAX3,UBA2,SF3A3,NTRK2,GSPT1,ACTL6A,NODAL,CDK4,RNPS1,NPM1,HOXB1,CAMK4,HNF4A,EGFR,THRA,POU2F3,FOXB1,SSRP1,FOXH1,CCT5,HOXA13,SNRPD1,TRP73,LIF,STRAP,SOX10,HAT1,TRIM28,CCT7,DDX39,NHP2,FOXN1,EIF2S1,MMP14,SYNCRIP,PCNA,PLAU,RUNX2,CHEK1,PROP1,NEUROD2,TARDBP,MSX1,SNRPA1,TGFBR2,PARP1,GHRHR
GO:0050793	regulation of developmental process	biological_process	1.1257408169576717E-4	21	93	858	14467	SKP2,GNAQ,GPRIN1,ERCC2,NF1,NODAL,FGF8,GDNF,DRD3,HOXA13,TRP73,LIF,IL10,RUNX2,PROP1,MSX1,DRD2,TGFBR2,GDF11,GNAS,WNT3A
GO:0051726	regulation of cell cycle	biological_process	1.393478796752907E-4	11	93	211	14467	SKP2,XPO1,CDK4,FGF8,NPM1,NRAS,HOXA13,MAD2L1,TRP73,LIF,CHEK1
GO:0045944	positive regulation of transcription from RNA polymerase II promoter	biological_process	1.5577769872663984E-4	13	93	318	14467	NFATC2,GPRIN1,PAX3,NODAL,HOXB1,HNF4A,POU2F3,FOXH1,HOXA13,LIF,SOX10,RUNX2,PROP1
GO:0048519	negative regulation of biological process	biological_process	1.631506562378311E-4	24	93	1131	14467	SKP2,GPRIN1,ERCC2,NF1,PAX3,NODAL,FGF8,GDNF,NPM1,THRA,DRD3,FOXH1,MAD2L1,TRP73,LIF,STRAP,HAT1,IL10,TRIM28,RUNX2,PROP1,MSX1,DRD2,GDF11
GO:0021537	telencephalon development	biological_process	1.979599990163828E-4	7	93	63	14467	SLC1A2,GPRIN1,NF1,FGF8,TRP73,DRD2,WNT3A
GO:0008284	positive regulation of cell proliferation	biological_process	2.5523041558849396E-4	11	93	224	14467	NF1,PAX3,NODAL,FGF8,NPM1,EGFR,LIF,RUNX2,DRD2,TGFBR2,GHRHR
GO:0006357	regulation of transcription from RNA polymerase II promoter	biological_process	2.9719505534609315E-4	16	93	528	14467	NFATC2,GPRIN1,PAX3,NODAL,HOXB1,HNF4A,POU2F3,FOXH1,HOXA13,LIF,STRAP,SOX10,TRIM28,RUNX2,PROP1,MSX1
GO:0007267	cell-cell signaling	biological_process	3.8516220530336126E-4	13	93	344	14467	FGF3,GPRIN1,ERCC2,NF1,NTRK2,FGF8,GDNF,CAMK4,GRIA2,LIF,DRD2,GHRHR,WNT3A
GO:0044238	primary metabolic process	biological_process	3.9324864351095883E-4	64	93	6174	14467	SKP2,GNAQ,PRKD2,NFATC2,TFDP1,GPRIN1,KLF17,RBMXRT,EIF3D,IMPDH2,ERCC2,NF1,XPO1,PAX3,UBA2,SF3A3,NTRK2,KCNJ6,GSPT1,ACTL6A,NODAL,CDK4,RNPS1,NPM1,HOXB1,CAMK4,HNF4A,EGFR,THRA,POU2F3,DRD3,FOXB1,SSRP1,FOXH1,CCT5,HOXA13,SNRPD1,TRP73,LIF,STRAP,SOX10,HAT1,TRIM28,CCT7,DDX39,NHP2,FOXN1,EIF2S1,MMP14,SYNCRIP,PCNA,PLAU,RUNX2,CHEK1,PROP1,NEUROD2,TARDBP,MSX1,SNRPA1,DRD2,TGFBR2,PARP1,GHRHR,GNAS
GO:0048869	cellular developmental process	biological_process	4.1070652234167127E-4	28	93	1568	14467	GNAQ,FGF3,GPRIN1,ERCC2,NF1,PAX3,NTRK2,NODAL,FGF8,GDNF,EGFR,POU2F3,DRD3,NEURL1A,TRP73,LIF,SOX10,TRIM28,FOXN1,RUNX2,PROP1,NEUROD2,DRD2,TGFBR2,GDF11,GHRHR,GNAS,WNT3A
GO:0008380	RNA splicing	biological_process	4.561997272327481E-4	10	93	188	14467	RBMXRT,SF3A3,RNPS1,NPM1,SNRPD1,STRAP,DDX39,SYNCRIP,TARDBP,SNRPA1
GO:0034960	cellular biopolymer metabolic process	biological_process	4.7829095743781786E-4	56	93	4999	14467	SKP2,GNAQ,PRKD2,NFATC2,TFDP1,GPRIN1,KLF17,RBMXRT,EIF3D,ERCC2,PAX3,UBA2,SF3A3,NTRK2,GSPT1,ACTL6A,NODAL,CDK4,RNPS1,NPM1,HOXB1,CAMK4,HNF4A,EGFR,THRA,POU2F3,FOXB1,SSRP1,FOXH1,CCT5,HOXA13,SNRPD1,TRP73,LIF,STRAP,SOX10,HAT1,TRIM28,CCT7,DDX39,NHP2,FOXN1,EIF2S1,MMP14,SYNCRIP,PCNA,PLAU,RUNX2,CHEK1,PROP1,NEUROD2,TARDBP,MSX1,SNRPA1,TGFBR2,PARP1
GO:0007167	enzyme linked receptor protein signaling pathway	biological_process	4.878793947985767E-4	12	93	293	14467	NTRK2,NODAL,FGF8,GDNF,EGFR,FOXH1,HOXA13,STRAP,RUNX2,MSX1,TGFBR2,GHRHR
GO:0048732	gland development	biological_process	5.530149489642402E-4	8	93	107	14467	NF1,FGF8,EGFR,HOXA13,PROP1,DRD2,GHRHR,WNT3A
GO:0030154	cell differentiation	biological_process	5.747992398916121E-4	27	93	1495	14467	GNAQ,FGF3,GPRIN1,ERCC2,NF1,PAX3,NTRK2,NODAL,FGF8,GDNF,POU2F3,DRD3,NEURL1A,TRP73,LIF,SOX10,TRIM28,FOXN1,RUNX2,PROP1,NEUROD2,DRD2,TGFBR2,GDF11,GHRHR,GNAS,WNT3A
GO:0022008	neurogenesis	biological_process	5.892079675575851E-4	15	93	486	14467	GNAQ,GPRIN1,ERCC2,NF1,PAX3,NTRK2,FGF8,GDNF,DRD3,TRP73,LIF,SOX10,NEUROD2,DRD2,WNT3A
GO:0010564	regulation of cell cycle process	biological_process	6.067321958455845E-4	6	93	46	14467	XPO1,FGF8,NPM1,HOXA13,MAD2L1,LIF
GO:0006366	transcription from RNA polymerase II promoter	biological_process	6.705614410205284E-4	16	93	561	14467	NFATC2,GPRIN1,PAX3,NODAL,HOXB1,HNF4A,POU2F3,FOXH1,HOXA13,LIF,STRAP,SOX10,TRIM28,RUNX2,PROP1,MSX1
GO:0045761	regulation of adenylate cyclase activity	biological_process	8.918842924102071E-4	6	93	49	14467	GNAQ,NF1,DRD3,DRD2,GHRHR,GNAS
GO:0044260	cellular macromolecule metabolic process	biological_process	0.0010212183599940367	56	93	5102	14467	SKP2,GNAQ,PRKD2,NFATC2,TFDP1,GPRIN1,KLF17,RBMXRT,EIF3D,ERCC2,PAX3,UBA2,SF3A3,NTRK2,GSPT1,ACTL6A,NODAL,CDK4,RNPS1,NPM1,HOXB1,CAMK4,HNF4A,EGFR,THRA,POU2F3,FOXB1,SSRP1,FOXH1,CCT5,HOXA13,SNRPD1,TRP73,LIF,STRAP,SOX10,HAT1,TRIM28,CCT7,DDX39,NHP2,FOXN1,EIF2S1,MMP14,SYNCRIP,PCNA,PLAU,RUNX2,CHEK1,PROP1,NEUROD2,TARDBP,MSX1,SNRPA1,TGFBR2,PARP1
GO:0007507	heart development	biological_process	0.00105829872986478	10	93	206	14467	GNAQ,NF1,PAX3,PKD1,NODAL,FGF8,FOXH1,MSX1,TGFBR2,WNT3A
GO:0051093	negative regulation of developmental process	biological_process	0.001088707458615563	13	93	377	14467	SKP2,GPRIN1,ERCC2,NF1,NODAL,FGF8,GDNF,DRD3,TRP73,LIF,PROP1,MSX1,GDF11
GO:0051339	regulation of lyase activity	biological_process	0.0011368487919035026	6	93	51	14467	GNAQ,NF1,DRD3,DRD2,GHRHR,GNAS
GO:0031279	regulation of cyclase activity	biological_process	0.0011368487919035026	6	93	51	14467	GNAQ,NF1,DRD3,DRD2,GHRHR,GNAS
GO:0007632	visual behavior	biological_process	0.0011444905953229068	5	93	28	14467	SLC1A2,GPRIN1,NF1,DRD3,DRD2
GO:0045595	regulation of cell differentiation	biological_process	0.0015124914006862014	12	93	326	14467	GNAQ,GPRIN1,NF1,NODAL,DRD3,LIF,RUNX2,DRD2,TGFBR2,GDF11,GNAS,WNT3A
GO:0009888	tissue development	biological_process	0.0015604762626861134	16	93	598	14467	TFDP1,ERCC2,NF1,PAX3,PKD1,NODAL,FGF8,GDNF,THRA,POU2F3,FOXH1,LIF,TRIM28,RUNX2,GNAS,WNT3A
GO:0050789	regulation of biological process	biological_process	0.001566185669542387	64	93	6376	14467	SKP2,SLC1A2,GNAQ,PRKD2,NFATC2,TFDP1,GPRIN1,GNRH1,KLF17,ERCC2,NF1,XPO1,PAX3,NTRK2,PKD1,CASR,ACTL6A,NODAL,CDK4,FGF8,GDNF,NPM1,HTR1A,NRAS,HOXB1,CAMK4,HNF4A,EGFR,THRA,POU2F3,DRD3,FOXB1,SSRP1,FOXH1,GNRHR,HOXA13,MAD2L1,TRP73,LIF,STRAP,SOX10,HAT1,IL10,TRIM28,CCKBR,MC5R,BRS3,FOXN1,EIF2S1,PCNA,PLAU,RUNX2,CHEK1,PROP1,NEUROD2,TARDBP,MSX1,DRD2,TGFBR2,PARP1,GDF11,GHRHR,GNAS,WNT3A
GO:0030817	regulation of cAMP biosynthetic process	biological_process	0.0016053083054120797	6	93	54	14467	GNAQ,NF1,DRD3,DRD2,GHRHR,GNAS
GO:0065007	biological regulation	biological_process	0.0017891532710543228	66	93	6717	14467	SKP2,SLC1A2,GNAQ,PRKD2,NFATC2,CLNS1A,TFDP1,GPRIN1,GNRH1,KLF17,ERCC2,NF1,XPO1,PAX3,NTRK2,KCNJ6,PKD1,CASR,ACTL6A,NODAL,CDK4,FGF8,GDNF,NPM1,HTR1A,NRAS,HOXB1,CAMK4,HNF4A,EGFR,THRA,POU2F3,DRD3,FOXB1,SSRP1,FOXH1,GNRHR,HOXA13,MAD2L1,TRP73,LIF,STRAP,SOX10,HAT1,IL10,TRIM28,CCKBR,MC5R,BRS3,FOXN1,EIF2S1,PCNA,PLAU,RUNX2,CHEK1,PROP1,NEUROD2,TARDBP,MSX1,DRD2,TGFBR2,PARP1,GDF11,GHRHR,GNAS,WNT3A
GO:0007179	transforming growth factor beta receptor signaling pathway	biological_process	0.0019940984410893627	7	93	88	14467	NODAL,GDNF,FOXH1,HOXA13,STRAP,MSX1,TGFBR2
GO:0030814	regulation of cAMP metabolic process	biological_process	0.001997392854464211	6	93	56	14467	GNAQ,NF1,DRD3,DRD2,GHRHR,GNAS
GO:0048646	anatomical structure formation involved in morphogenesis	biological_process	0.0020117753909054425	12	93	335	14467	FGF3,ERCC2,NF1,PAX3,NODAL,FGF8,GDNF,HOXB1,NEURL1A,TGFBR2,TGFA,WNT3A
GO:0010926	anatomical structure formation	biological_process	0.0020346202467757704	18	93	767	14467	FGF3,GPRIN1,IPO5,ERCC2,NF1,XPO1,PAX3,NODAL,FGF8,GDNF,NPM1,HOXB1,CSE1L,NEURL1A,TGFBR2,TGFA,KPNB1,WNT3A
GO:0044093	positive regulation of molecular function	biological_process	0.0024551368579673718	10	93	226	14467	GNAQ,ERCC2,NF1,CASR,NPM1,DRD3,DRD2,TGFBR2,GHRHR,GNAS
GO:0030808	regulation of nucleotide biosynthetic process	biological_process	0.0024644142770073904	6	93	58	14467	GNAQ,NF1,DRD3,DRD2,GHRHR,GNAS
GO:0030802	regulation of cyclic nucleotide biosynthetic process	biological_process	0.0024644142770073904	6	93	58	14467	GNAQ,NF1,DRD3,DRD2,GHRHR,GNAS
GO:0006171	cAMP biosynthetic process	biological_process	0.00272929506005869	6	93	59	14467	GNAQ,NF1,DRD3,DRD2,GHRHR,GNAS
GO:0000059	protein import into nucleus, docking	biological_process	0.0027499208221028943	4	93	15	14467	IPO5,XPO1,CSE1L,KPNB1
GO:0021700	developmental maturation	biological_process	0.003116338395814719	7	93	94	14467	GNAQ,GPRIN1,ERCC2,SOX10,RUNX2,GDF11,GHRHR
GO:0008152	metabolic process	biological_process	0.0031397952641550146	67	93	6968	14467	SKP2,GNAQ,PRKD2,NFATC2,TFDP1,GPRIN1,GNRH1,KLF17,RBMXRT,EIF3D,IMPDH2,ERCC2,NF1,XPO1,PAX3,UBA2,SF3A3,NTRK2,KCNJ6,GSPT1,ACTL6A,NODAL,CDK4,FGF8,RNPS1,NPM1,HOXB1,CAMK4,HNF4A,EGFR,THRA,POU2F3,DRD3,FOXB1,SSRP1,FOXH1,CCT5,HOXA13,SNRPD1,TRP73,LIF,STRAP,SOX10,HAT1,IL10,TRIM28,CCT7,DDX39,NHP2,FOXN1,EIF2S1,MMP14,SYNCRIP,PCNA,PLAU,RUNX2,CHEK1,PROP1,NEUROD2,TARDBP,MSX1,SNRPA1,DRD2,TGFBR2,PARP1,GHRHR,GNAS
GO:0030799	regulation of cyclic nucleotide metabolic process	biological_process	0.003328869392567626	6	93	61	14467	GNAQ,NF1,DRD3,DRD2,GHRHR,GNAS
GO:0007178	transmembrane receptor protein serine/threonine kinase signaling pathway	biological_process	0.003346760789737947	7	93	95	14467	NODAL,GDNF,FOXH1,HOXA13,STRAP,MSX1,TGFBR2
GO:0044237	cellular metabolic process	biological_process	0.003500138518355674	63	93	6341	14467	SKP2,GNAQ,PRKD2,NFATC2,TFDP1,GPRIN1,KLF17,RBMXRT,EIF3D,IMPDH2,ERCC2,NF1,PAX3,UBA2,SF3A3,NTRK2,KCNJ6,GSPT1,ACTL6A,NODAL,CDK4,RNPS1,NPM1,HOXB1,CAMK4,HNF4A,EGFR,THRA,POU2F3,DRD3,FOXB1,SSRP1,FOXH1,CCT5,HOXA13,SNRPD1,TRP73,LIF,STRAP,SOX10,HAT1,TRIM28,CCT7,DDX39,NHP2,FOXN1,EIF2S1,MMP14,SYNCRIP,PCNA,PLAU,RUNX2,CHEK1,PROP1,NEUROD2,TARDBP,MSX1,SNRPA1,DRD2,TGFBR2,PARP1,GHRHR,GNAS
GO:0048709	oligodendrocyte differentiation	biological_process	0.0036485407309883727	4	93	16	14467	ERCC2,NF1,DRD3,SOX10
GO:0006140	regulation of nucleotide metabolic process	biological_process	0.003666582142880368	6	93	62	14467	GNAQ,NF1,DRD3,DRD2,GHRHR,GNAS
GO:0006913	nucleocytoplasmic transport	biological_process	0.004125129682918309	7	93	98	14467	IPO5,NF1,XPO1,NPM1,CAMK4,CSE1L,KPNB1
GO:0006397	mRNA processing	biological_process	0.004210826698339427	10	93	240	14467	RBMXRT,SF3A3,RNPS1,NPM1,SNRPD1,STRAP,DDX39,SYNCRIP,TARDBP,SNRPA1
GO:0051169	nuclear transport	biological_process	0.0044159523508562415	7	93	99	14467	IPO5,NF1,XPO1,NPM1,CAMK4,CSE1L,KPNB1
GO:0046058	cAMP metabolic process	biological_process	0.004425898661409849	6	93	64	14467	GNAQ,NF1,DRD3,DRD2,GHRHR,GNAS
GO:0031281	positive regulation of cyclase activity	biological_process	0.0048496289805907925	5	93	37	14467	GNAQ,NF1,DRD3,GHRHR,GNAS
GO:0051349	positive regulation of lyase activity	biological_process	0.0048496289805907925	5	93	37	14467	GNAQ,NF1,DRD3,GHRHR,GNAS
GO:0045762	positive regulation of adenylate cyclase activity	biological_process	0.0048496289805907925	5	93	37	14467	GNAQ,NF1,DRD3,GHRHR,GNAS
GO:0043085	positive regulation of catalytic activity	biological_process	0.005881631992202222	9	93	195	14467	GNAQ,NF1,CASR,NPM1,DRD3,DRD2,TGFBR2,GHRHR,GNAS
GO:0043009	chordate embryonic development	biological_process	0.006109856592571155	12	93	373	14467	ERCC2,NF1,PAX3,PKD1,NODAL,FGF8,HOXB1,SOX10,MSX1,TGFBR2,GNAS,WNT3A
GO:0050794	regulation of cellular process	biological_process	0.00635258764635556	61	93	6122	14467	SKP2,GNAQ,PRKD2,NFATC2,TFDP1,GPRIN1,KLF17,ERCC2,NF1,XPO1,PAX3,NTRK2,PKD1,CASR,ACTL6A,NODAL,CDK4,FGF8,GDNF,NPM1,HTR1A,NRAS,HOXB1,CAMK4,HNF4A,EGFR,THRA,POU2F3,DRD3,FOXB1,SSRP1,FOXH1,GNRHR,HOXA13,MAD2L1,TRP73,LIF,STRAP,SOX10,HAT1,IL10,TRIM28,CCKBR,MC5R,BRS3,FOXN1,EIF2S1,PCNA,PLAU,RUNX2,CHEK1,PROP1,NEUROD2,TARDBP,MSX1,DRD2,TGFBR2,GDF11,GHRHR,GNAS,WNT3A
GO:0010556	regulation of macromolecule biosynthetic process	biological_process	0.006569303752468394	31	93	2127	14467	NFATC2,TFDP1,GPRIN1,KLF17,ERCC2,PAX3,ACTL6A,NODAL,HOXB1,HNF4A,THRA,POU2F3,FOXB1,SSRP1,FOXH1,HOXA13,TRP73,LIF,STRAP,SOX10,HAT1,IL10,TRIM28,FOXN1,EIF2S1,PCNA,RUNX2,PROP1,NEUROD2,TARDBP,MSX1
GO:0009792	embryonic development ending in birth or egg hatching	biological_process	0.006630994845161114	12	93	376	14467	ERCC2,NF1,PAX3,PKD1,NODAL,FGF8,HOXB1,SOX10,MSX1,TGFBR2,GNAS,WNT3A
GO:0014072	response to isoquinoline alkaloid	biological_process	0.006741070402528413	3	93	6	14467	GPRIN1,DRD3,DRD2
GO:0048853	forebrain morphogenesis	biological_process	0.006741070402528413	3	93	6	14467	NF1,FGF8,PROP1
GO:0043278	response to morphine	biological_process	0.006741070402528413	3	93	6	14467	GPRIN1,DRD3,DRD2
GO:0048469	cell maturation	biological_process	0.006896588958227241	6	93	69	14467	GNAQ,ERCC2,SOX10,RUNX2,GDF11,GHRHR
GO:0010243	response to organic nitrogen	biological_process	0.007656219122295658	4	93	19	14467	SLC1A2,GPRIN1,DRD3,DRD2
GO:0014075	response to amine stimulus	biological_process	0.007656219122295658	4	93	19	14467	SLC1A2,GPRIN1,DRD3,DRD2
GO:0009190	cyclic nucleotide biosynthetic process	biological_process	0.008850592383169308	6	93	72	14467	GNAQ,NF1,DRD3,DRD2,GHRHR,GNAS
GO:0048699	generation of neurons	biological_process	0.00886545058202777	13	93	456	14467	GNAQ,GPRIN1,NF1,PAX3,NTRK2,FGF8,GDNF,DRD3,TRP73,LIF,NEUROD2,DRD2,WNT3A
GO:0003002	regionalization	biological_process	0.009190332160346402	9	93	206	14467	FGF3,NODAL,FGF8,GDNF,HOXB1,FOXH1,PROP1,GDF11,WNT3A
GO:0051252	regulation of RNA metabolic process	biological_process	0.009512094177603772	29	93	1943	14467	NFATC2,TFDP1,GPRIN1,KLF17,ERCC2,PAX3,ACTL6A,NODAL,NPM1,HOXB1,HNF4A,THRA,POU2F3,FOXB1,SSRP1,FOXH1,HOXA13,TRP73,LIF,STRAP,SOX10,HAT1,TRIM28,FOXN1,RUNX2,PROP1,NEUROD2,TARDBP,MSX1
GO:0007212	dopamine receptor signaling pathway	biological_process	0.009523266696480178	4	93	20	14467	GNAQ,DRD3,DRD2,GNAS
GO:0007389	pattern specification process	biological_process	0.012728835165553728	10	93	272	14467	FGF3,NODAL,FGF8,GDNF,HOXB1,FOXH1,PROP1,TGFBR2,GDF11,WNT3A
GO:0016071	mRNA metabolic process	biological_process	0.012728835165553728	10	93	272	14467	RBMXRT,SF3A3,RNPS1,NPM1,SNRPD1,STRAP,DDX39,SYNCRIP,TARDBP,SNRPA1
GO:0009790	embryonic development	biological_process	0.013344605128569378	15	93	626	14467	GNAQ,ERCC2,NF1,PAX3,PKD1,NODAL,FGF8,HOXB1,FOXH1,HOXA13,SOX10,MSX1,TGFBR2,GNAS,WNT3A
GO:0009987	cellular process	biological_process	0.014134593795564521	88	93	11293	14467	SKP2,SLC1A2,GNAQ,PRKD2,NFATC2,CLNS1A,TFDP1,FGF3,GPRIN1,IPO5,KLF17,RBMXRT,EIF3D,IMPDH2,ERCC2,NF1,XPO1,PAX3,UBA2,SF3A3,NTRK2,KCNJ6,PKD1,GSPT1,CASR,ACTL6A,NODAL,CDK4,FGF8,RNPS1,GDNF,NPM1,HTR1A,NRAS,HOXB1,CAMK4,HNF4A,EGFR,THRA,POU2F3,DRD3,FOXB1,SSRP1,FOXH1,CSE1L,GNRHR,CCT5,HOXA13,SNRPD1,MAD2L1,NEURL1A,TRP73,GRIA2,CKS1B,LIF,STRAP,SOX10,HAT1,IL10,TRIM28,CCT7,CCKBR,DDX39,MC5R,NHP2,BRS3,FOXN1,EIF2S1,MMP1…
GO:0007188	G-protein signaling, coupled to cAMP nucleotide second messenger	biological_process	0.014570627526126671	5	93	46	14467	GNAQ,DRD3,DRD2,GHRHR,GNAS
GO:0021543	pallium development	biological_process	0.014570627526126671	5	93	46	14467	GPRIN1,NF1,FGF8,TRP73,WNT3A
GO:0009058	biosynthetic process	biological_process	0.018293464340270037	40	93	3324	14467	GNAQ,NFATC2,TFDP1,GPRIN1,KLF17,EIF3D,ERCC2,NF1,PAX3,GSPT1,ACTL6A,NODAL,NPM1,HOXB1,HNF4A,THRA,POU2F3,DRD3,FOXB1,SSRP1,FOXH1,HOXA13,TRP73,LIF,STRAP,SOX10,HAT1,IL10,TRIM28,FOXN1,EIF2S1,PCNA,RUNX2,PROP1,NEUROD2,TARDBP,MSX1,DRD2,GHRHR,GNAS
GO:0007187	G-protein signaling, coupled to cyclic nucleotide second messenger	biological_process	0.019963871861285405	5	93	49	14467	GNAQ,DRD3,DRD2,GHRHR,GNAS
GO:0009187	cyclic nucleotide metabolic process	biological_process	0.021646166885553344	6	93	84	14467	GNAQ,NF1,DRD3,DRD2,GHRHR,GNAS
GO:0006355	regulation of transcription, DNA-dependent	biological_process	0.024694774974256227	28	93	1929	14467	NFATC2,TFDP1,GPRIN1,KLF17,ERCC2,PAX3,ACTL6A,NODAL,HOXB1,HNF4A,THRA,POU2F3,FOXB1,SSRP1,FOXH1,HOXA13,TRP73,LIF,STRAP,SOX10,HAT1,TRIM28,FOXN1,RUNX2,PROP1,NEUROD2,TARDBP,MSX1
GO:0009416	response to light stimulus	biological_process	0.0264793739690352	6	93	87	14467	SLC1A2,GPRIN1,ERCC2,NF1,DRD3,DRD2
GO:0019933	cAMP-mediated signaling	biological_process	0.026799318107003315	5	93	52	14467	GNAQ,DRD3,DRD2,GHRHR,GNAS
GO:0021984	adenohypophysis development	biological_process	0.027918365111444354	3	93	9	14467	PROP1,DRD2,GHRHR
GO:0006351	transcription, DNA-dependent	biological_process	0.02854319971068808	28	93	1944	14467	NFATC2,TFDP1,GPRIN1,KLF17,ERCC2,PAX3,ACTL6A,NODAL,HOXB1,HNF4A,THRA,POU2F3,FOXB1,SSRP1,FOXH1,HOXA13,TRP73,LIF,STRAP,SOX10,HAT1,TRIM28,FOXN1,RUNX2,PROP1,NEUROD2,TARDBP,MSX1
GO:0022402	cell cycle process	biological_process	0.02960709846639163	11	93	366	14467	SKP2,TFDP1,XPO1,PKD1,FGF8,NPM1,HOXA13,MAD2L1,TRP73,LIF,CHEK1
GO:0032774	RNA biosynthetic process	biological_process	0.029658280049779467	28	93	1948	14467	NFATC2,TFDP1,GPRIN1,KLF17,ERCC2,PAX3,ACTL6A,NODAL,HOXB1,HNF4A,THRA,POU2F3,FOXB1,SSRP1,FOXH1,HOXA13,TRP73,LIF,STRAP,SOX10,HAT1,TRIM28,FOXN1,RUNX2,PROP1,NEUROD2,TARDBP,MSX1
GO:0044249	cellular biosynthetic process	biological_process	0.02984393895480692	39	93	3262	14467	GNAQ,NFATC2,TFDP1,GPRIN1,KLF17,EIF3D,ERCC2,NF1,PAX3,GSPT1,ACTL6A,NODAL,NPM1,HOXB1,HNF4A,THRA,POU2F3,DRD3,FOXB1,SSRP1,FOXH1,HOXA13,TRP73,LIF,STRAP,SOX10,HAT1,TRIM28,FOXN1,EIF2S1,PCNA,RUNX2,PROP1,NEUROD2,TARDBP,MSX1,DRD2,GHRHR,GNAS
GO:0007612	learning	biological_process	0.03228193374096341	5	93	54	14467	GPRIN1,NF1,DRD3,NEUROD2,DRD2
GO:0008542	visual learning	biological_process	0.03332802365002653	4	93	27	14467	GPRIN1,NF1,DRD3,DRD2
GO:0019935	cyclic-nucleotide-mediated signaling	biological_process	0.03533086636672858	5	93	55	14467	GNAQ,DRD3,DRD2,GHRHR,GNAS
GO:0006396	RNA processing	biological_process	0.036129750634559255	11	93	374	14467	RBMXRT,SF3A3,RNPS1,NPM1,SNRPD1,STRAP,DDX39,NHP2,SYNCRIP,TARDBP,SNRPA1
GO:0010578	regulation of adenylate cyclase activity involved in G-protein signaling	biological_process	0.038691945825757586	4	93	28	14467	GNAQ,DRD3,GHRHR,GNAS
GO:0007189	activation of adenylate cyclase activity by G-protein signaling pathway	biological_process	0.038691945825757586	4	93	28	14467	GNAQ,DRD3,GHRHR,GNAS
GO:0010579	positive regulation of adenylate cyclase activity by G-protein signaling pathway	biological_process	0.038691945825757586	4	93	28	14467	GNAQ,DRD3,GHRHR,GNAS
GO:0051253	negative regulation of RNA metabolic process	biological_process	0.0416663431722495	9	93	249	14467	PAX3,NODAL,NPM1,FOXH1,STRAP,HAT1,TRIM28,PROP1,MSX1
GO:0010629	negative regulation of gene expression	biological_process	0.04272025872579444	10	93	313	14467	SKP2,PAX3,NODAL,THRA,FOXH1,STRAP,HAT1,TRIM28,PROP1,MSX1
GO:0045165	cell fate commitment	biological_process	0.04304118272521552	7	93	140	14467	FGF3,PAX3,NODAL,FGF8,GDNF,RUNX2,WNT3A
GO:0045934	negative regulation of nucleobase, nucleoside, nucleotide and nucleic acid metabolic process	biological_process	0.048871523240662317	10	93	318	14467	PAX3,NODAL,NPM1,THRA,FOXH1,STRAP,HAT1,TRIM28,PROP1,MSX1
GO:0040007	growth	biological_process	0.048871523240662317	10	93	318	14467	SLC1A2,ERCC2,ACTL6A,NPM1,DRD3,SOX10,DRD2,PARP1,GDF11,GHRHR
