# Supplementary material for: Tissue-Specific Functional Networks for Prioritizing Phenotype and Disease Genes
Source: PLoS Comput Biol. 2012 Sep 27;8(9):e1002694. doi: 10.1371/journal.pcbi.1002694 (PMC3459891; doi:10.1371/journal.pcbi.1002694)
Supplement: Dataset S3 — Functional enrichment of top 100 changed genes for each tissue-specific network. (ZIP) [file pcbi.1002694.s003.zip › enrichment_result/MA_0000324_global.txt]

GO:0048513	organ development	biological_process	5.8618270096736135E-6	31	93	1574	14467	GNAQ,SMYD1,FGF4,CRHR2,TFDP1,SCN8A,GPRIN1,ANK1,PAX3,NTRK2,CHRNB2,PKD1,NODAL,EDA,EGFR,THRA,FOXH1,GRIN2B,SOX10,TRIM28,HNRNPAB,MMP14,RUNX2,PROP1,MSX1,NKX2-6,HOXD13,TRP63,FASL,GNAS,CFC1
GO:0009653	anatomical structure morphogenesis	biological_process	9.338718611954557E-6	26	93	1151	14467	GNAQ,FGF4,CRHR2,GPRIN1,PAX3,NTRK2,CHRNB2,PKD1,NODAL,NTRK3,EDA,EGFR,THRA,NEURL1A,SOX10,TRIM28,HNRNPAB,MMP14,RUNX2,PROP1,MSX1,HOXD13,TRP63,FASL,GNAS,CFC1
GO:0048731	system development	biological_process	1.2455472884556191E-5	34	93	1922	14467	GNAQ,SMYD1,FGF4,CRHR2,TFDP1,SCN8A,GPRIN1,ANK1,PAX3,SIM1,NTRK2,CHRNB2,PKD1,NODAL,NTRK3,EDA,EGFR,THRA,FOXH1,GRIN2B,SOX10,TRIM28,HNRNPAB,MMP14,RUNX2,PROP1,NEUROD2,MSX1,NKX2-6,HOXD13,TRP63,FASL,GNAS,CFC1
GO:0048856	anatomical structure development	biological_process	1.856899767243364E-5	35	93	2056	14467	GNAQ,SMYD1,FGF4,CRHR2,TFDP1,SCN8A,GPRIN1,ANK1,PAX3,SIM1,NTRK2,CHRNB2,PKD1,NODAL,NTRK3,EDA,EGFR,THRA,FOXH1,GRIN2B,NEURL1A,SOX10,TRIM28,HNRNPAB,MMP14,RUNX2,PROP1,NEUROD2,MSX1,NKX2-6,HOXD13,TRP63,FASL,GNAS,CFC1
GO:0010467	gene expression	biological_process	2.29829803447547E-5	42	93	2850	14467	SMYD1,NFATC2,TFDP1,GPRIN1,RBMXRT,EIF3D,PAX3,SIM1,SF3A3,PHB2,MAGOH,GSPT1,ACTL6A,NODAL,RNPS1,NPM1,EDA,TMPO,HNF4A,THRA,SSRP1,FOXH1,SNRPD1,STRAP,SOX10,HAT1,TRIM28,HNRNPAB,DDX39,NHP2,FOXN1,EIF2S1,MMP14,SYNCRIP,RUNX2,PROP1,NEUROD2,MSX1,TARDBP,NKX2-6,HOXD13,TRP63
GO:0006139	nucleobase, nucleoside, nucleotide and nucleic acid metabolic process	biological_process	4.670626302038865E-5	43	93	3037	14467	GNAQ,SMYD1,USP1,NFATC2,TFDP1,GPRIN1,RBMXRT,IMPDH2,PAX3,SIM1,SF3A3,PHB2,MAGOH,ACTL6A,NODAL,RNPS1,NPM1,TMPO,HNF4A,THRA,SSRP1,FOXH1,SNRPD1,STRAP,SOX10,ATP7B,HAT1,TRIM28,HNRNPAB,DDX39,NHP2,FOXN1,SYNCRIP,PCNA,RUNX2,PROP1,NEUROD2,MSX1,TARDBP,NKX2-6,HOXD13,TRP63,GNAS
GO:0045893	positive regulation of transcription, DNA-dependent	biological_process	5.761629717414097E-5	14	93	353	14467	NFATC2,TFDP1,GPRIN1,PAX3,NODAL,HNF4A,FOXH1,SOX10,TRIM28,HNRNPAB,RUNX2,PROP1,HOXD13,TRP63
GO:0051254	positive regulation of RNA metabolic process	biological_process	5.967860916942236E-5	14	93	354	14467	NFATC2,TFDP1,GPRIN1,PAX3,NODAL,HNF4A,FOXH1,SOX10,TRIM28,HNRNPAB,RUNX2,PROP1,HOXD13,TRP63
GO:0016070	RNA metabolic process	biological_process	1.9315917364105218E-4	36	93	2364	14467	SMYD1,NFATC2,TFDP1,GPRIN1,RBMXRT,PAX3,SIM1,SF3A3,PHB2,MAGOH,ACTL6A,NODAL,RNPS1,NPM1,HNF4A,THRA,SSRP1,FOXH1,SNRPD1,STRAP,SOX10,HAT1,TRIM28,HNRNPAB,DDX39,NHP2,FOXN1,SYNCRIP,RUNX2,PROP1,NEUROD2,MSX1,TARDBP,NKX2-6,HOXD13,TRP63
GO:0031328	positive regulation of cellular biosynthetic process	biological_process	2.0657957219720433E-4	15	93	455	14467	NFATC2,TFDP1,GPRIN1,PAX3,NODAL,NPM1,HNF4A,FOXH1,SOX10,TRIM28,HNRNPAB,RUNX2,PROP1,HOXD13,TRP63
GO:0009891	positive regulation of biosynthetic process	biological_process	2.1858417702499882E-4	15	93	457	14467	NFATC2,TFDP1,GPRIN1,PAX3,NODAL,NPM1,HNF4A,FOXH1,SOX10,TRIM28,HNRNPAB,RUNX2,PROP1,HOXD13,TRP63
GO:0045941	positive regulation of transcription	biological_process	2.299574846929949E-4	14	93	395	14467	NFATC2,TFDP1,GPRIN1,PAX3,NODAL,HNF4A,FOXH1,SOX10,TRIM28,HNRNPAB,RUNX2,PROP1,HOXD13,TRP63
GO:0008283	cell proliferation	biological_process	2.3927246265110775E-4	17	93	598	14467	FGF4,IMPDH2,PAX3,CHRNB2,NODAL,CDK4,NPM1,EGFR,CSE1L,TYR,FOXN1,PLAU,RUNX2,MSX1,NKX2-6,HOXD13,TRP63
GO:0080090	regulation of primary metabolic process	biological_process	2.810017728059099E-4	36	93	2399	14467	GNAQ,SMYD1,NFATC2,TFDP1,GPRIN1,XPO1,PAX3,SIM1,PHB2,CHRNB2,ACTL6A,NODAL,NPM1,TMPO,HNF4A,EGFR,THRA,SSRP1,FOXH1,STRAP,SOX10,HAT1,TRIM28,HNRNPAB,FOXN1,EIF2S1,PCNA,RUNX2,PROP1,NEUROD2,MSX1,TARDBP,NKX2-6,HOXD13,TRP63,GNAS
GO:0010628	positive regulation of gene expression	biological_process	2.9346340610648556E-4	14	93	403	14467	NFATC2,TFDP1,GPRIN1,PAX3,NODAL,HNF4A,FOXH1,SOX10,TRIM28,HNRNPAB,RUNX2,PROP1,HOXD13,TRP63
GO:0019222	regulation of metabolic process	biological_process	3.208082659330915E-4	37	93	2525	14467	GNAQ,SMYD1,NFATC2,TFDP1,GPRIN1,XPO1,PAX3,SIM1,NTRK2,PHB2,CHRNB2,ACTL6A,NODAL,NPM1,TMPO,HNF4A,EGFR,THRA,SSRP1,FOXH1,STRAP,SOX10,HAT1,TRIM28,HNRNPAB,FOXN1,EIF2S1,PCNA,RUNX2,PROP1,NEUROD2,MSX1,TARDBP,NKX2-6,HOXD13,TRP63,GNAS
GO:0008380	RNA splicing	biological_process	3.7175643686460964E-4	10	93	188	14467	RBMXRT,SF3A3,MAGOH,RNPS1,NPM1,SNRPD1,STRAP,DDX39,SYNCRIP,TARDBP
GO:0045935	positive regulation of nucleobase, nucleoside, nucleotide and nucleic acid metabolic process	biological_process	4.065776211800365E-4	14	93	414	14467	NFATC2,TFDP1,GPRIN1,PAX3,NODAL,HNF4A,FOXH1,SOX10,TRIM28,HNRNPAB,RUNX2,PROP1,HOXD13,TRP63
GO:0048522	positive regulation of cellular process	biological_process	4.618134916363097E-4	22	93	1031	14467	FGF4,NFATC2,TFDP1,GPRIN1,PAX3,CHRNB2,NODAL,NPM1,NTRK3,HNF4A,EGFR,FOXH1,SOX10,TRIM28,HNRNPAB,RUNX2,PROP1,NKX2-6,HOXD13,TRP63,FASL,GNAS
GO:0043283	biopolymer metabolic process	biological_process	6.545952940794292E-4	56	93	5069	14467	GNAQ,SMYD1,USP1,RHO,NFATC2,TFDP1,GPRIN1,RBMXRT,EIF3D,XPO1,PAX3,SIM1,UBA2,SF3A3,NTRK2,PHB2,MAGOH,GSPT1,ACTL6A,NODAL,CDK4,RNPS1,NPM1,NTRK3,TMPO,HNF4A,CAMK4,EGFR,THRA,SSRP1,FOXH1,CCT5,PLK4,SNRPD1,STRAP,SOX10,HAT1,TRIM28,CCT7,HNRNPAB,DDX39,NHP2,FOXN1,EIF2S1,MMP14,SYNCRIP,PCNA,PLAU,RUNX2,PROP1,NEUROD2,MSX1,TARDBP,NKX2-6,HOXD13,TRP63
GO:0043170	macromolecule metabolic process	biological_process	7.549566440417368E-4	57	93	5234	14467	GNAQ,SMYD1,USP1,RHO,NFATC2,TFDP1,GPRIN1,RBMXRT,EIF3D,XPO1,PAX3,SIM1,UBA2,SF3A3,NTRK2,PHB2,MAGOH,GSPT1,ACTL6A,NODAL,CDK4,RNPS1,NPM1,NTRK3,EDA,TMPO,HNF4A,CAMK4,EGFR,THRA,SSRP1,FOXH1,CCT5,PLK4,SNRPD1,STRAP,SOX10,HAT1,TRIM28,CCT7,HNRNPAB,DDX39,NHP2,FOXN1,EIF2S1,MMP14,SYNCRIP,PCNA,PLAU,RUNX2,PROP1,NEUROD2,MSX1,TARDBP,NKX2-6,HOXD13,TRP63
GO:0010557	positive regulation of macromolecule biosynthetic process	biological_process	7.57224148091946E-4	14	93	436	14467	NFATC2,TFDP1,GPRIN1,PAX3,NODAL,HNF4A,FOXH1,SOX10,TRIM28,HNRNPAB,RUNX2,PROP1,HOXD13,TRP63
GO:0031323	regulation of cellular metabolic process	biological_process	8.764069258948962E-4	35	93	2396	14467	GNAQ,SMYD1,NFATC2,TFDP1,GPRIN1,PAX3,SIM1,PHB2,CHRNB2,ACTL6A,NODAL,NPM1,TMPO,HNF4A,EGFR,THRA,SSRP1,FOXH1,STRAP,SOX10,HAT1,TRIM28,HNRNPAB,FOXN1,EIF2S1,PCNA,RUNX2,PROP1,NEUROD2,MSX1,TARDBP,NKX2-6,HOXD13,TRP63,GNAS
GO:0007275	multicellular organismal development	biological_process	9.311536549302605E-4	35	93	2402	14467	GNAQ,SMYD1,FGF4,CRHR2,TFDP1,SCN8A,GPRIN1,ANK1,PAX3,SIM1,NTRK2,CHRNB2,PKD1,NODAL,NTRK3,EDA,EGFR,THRA,FOXH1,GRIN2B,SOX10,TRIM28,HNRNPAB,FOXN1,MMP14,RUNX2,PROP1,NEUROD2,MSX1,NKX2-6,HOXD13,TRP63,FASL,GNAS,CFC1
GO:0045934	negative regulation of nucleobase, nucleoside, nucleotide and nucleic acid metabolic process	biological_process	9.489121249018609E-4	12	93	318	14467	SMYD1,PAX3,NODAL,NPM1,THRA,FOXH1,STRAP,HAT1,TRIM28,PROP1,MSX1,TRP63
GO:0048518	positive regulation of biological process	biological_process	0.0010350717575745053	23	93	1172	14467	FGF4,NFATC2,TFDP1,GPRIN1,PAX3,CHRNB2,NODAL,NPM1,NTRK3,EDA,HNF4A,EGFR,FOXH1,SOX10,TRIM28,HNRNPAB,RUNX2,PROP1,NKX2-6,HOXD13,TRP63,FASL,GNAS
GO:0034960	cellular biopolymer metabolic process	biological_process	0.0011205432057823253	55	93	4999	14467	GNAQ,SMYD1,USP1,RHO,NFATC2,TFDP1,GPRIN1,RBMXRT,EIF3D,PAX3,SIM1,UBA2,SF3A3,NTRK2,PHB2,MAGOH,GSPT1,ACTL6A,NODAL,CDK4,RNPS1,NPM1,NTRK3,TMPO,HNF4A,CAMK4,EGFR,THRA,SSRP1,FOXH1,CCT5,PLK4,SNRPD1,STRAP,SOX10,HAT1,TRIM28,CCT7,HNRNPAB,DDX39,NHP2,FOXN1,EIF2S1,MMP14,SYNCRIP,PCNA,PLAU,RUNX2,PROP1,NEUROD2,MSX1,TARDBP,NKX2-6,HOXD13,TRP63
GO:0031325	positive regulation of cellular metabolic process	biological_process	0.001153782863009764	15	93	521	14467	NFATC2,TFDP1,GPRIN1,PAX3,NODAL,NPM1,HNF4A,FOXH1,SOX10,TRIM28,HNRNPAB,RUNX2,PROP1,HOXD13,TRP63
GO:0048468	cell development	biological_process	0.0011573138181682375	18	93	748	14467	GNAQ,FGF4,GPRIN1,ANK1,PAX3,NTRK2,CHRNB2,NODAL,NTRK3,NEURL1A,SOX10,TRIM28,HNRNPAB,RUNX2,NEUROD2,NKX2-6,TRP63,FASL
GO:0031326	regulation of cellular biosynthetic process	biological_process	0.0011713244242592508	33	93	2200	14467	GNAQ,SMYD1,NFATC2,TFDP1,GPRIN1,PAX3,SIM1,PHB2,ACTL6A,NODAL,NPM1,TMPO,HNF4A,THRA,SSRP1,FOXH1,STRAP,SOX10,HAT1,TRIM28,HNRNPAB,FOXN1,EIF2S1,PCNA,RUNX2,PROP1,NEUROD2,MSX1,TARDBP,NKX2-6,HOXD13,TRP63,GNAS
GO:0009889	regulation of biosynthetic process	biological_process	0.0012212136696572269	33	93	2204	14467	GNAQ,SMYD1,NFATC2,TFDP1,GPRIN1,PAX3,SIM1,PHB2,ACTL6A,NODAL,NPM1,TMPO,HNF4A,THRA,SSRP1,FOXH1,STRAP,SOX10,HAT1,TRIM28,HNRNPAB,FOXN1,EIF2S1,PCNA,RUNX2,PROP1,NEUROD2,MSX1,TARDBP,NKX2-6,HOXD13,TRP63,GNAS
GO:0019219	regulation of nucleobase, nucleoside, nucleotide and nucleic acid metabolic process	biological_process	0.0014043494042268395	32	93	2107	14467	GNAQ,SMYD1,NFATC2,TFDP1,GPRIN1,PAX3,SIM1,PHB2,ACTL6A,NODAL,NPM1,TMPO,HNF4A,THRA,SSRP1,FOXH1,STRAP,SOX10,HAT1,TRIM28,HNRNPAB,FOXN1,PCNA,RUNX2,PROP1,NEUROD2,MSX1,TARDBP,NKX2-6,HOXD13,TRP63,GNAS
GO:0009893	positive regulation of metabolic process	biological_process	0.0018023420157471165	15	93	540	14467	NFATC2,TFDP1,GPRIN1,PAX3,NODAL,NPM1,HNF4A,FOXH1,SOX10,TRIM28,HNRNPAB,RUNX2,PROP1,HOXD13,TRP63
GO:0000059	protein import into nucleus, docking	biological_process	0.0022409061326842997	4	93	15	14467	IPO5,XPO1,CSE1L,KPNB1
GO:0044260	cellular macromolecule metabolic process	biological_process	0.0023204941162061616	55	93	5102	14467	GNAQ,SMYD1,USP1,RHO,NFATC2,TFDP1,GPRIN1,RBMXRT,EIF3D,PAX3,SIM1,UBA2,SF3A3,NTRK2,PHB2,MAGOH,GSPT1,ACTL6A,NODAL,CDK4,RNPS1,NPM1,NTRK3,TMPO,HNF4A,CAMK4,EGFR,THRA,SSRP1,FOXH1,CCT5,PLK4,SNRPD1,STRAP,SOX10,HAT1,TRIM28,CCT7,HNRNPAB,DDX39,NHP2,FOXN1,EIF2S1,MMP14,SYNCRIP,PCNA,PLAU,RUNX2,PROP1,NEUROD2,MSX1,TARDBP,NKX2-6,HOXD13,TRP63
GO:0044238	primary metabolic process	biological_process	0.0026679966195662574	62	93	6174	14467	GNAQ,SMYD1,USP1,RHO,NFATC2,TFDP1,GPRIN1,RBMXRT,EIF3D,IMPDH2,XPO1,PAX3,SIM1,UBA2,SF3A3,NTRK2,KCNJ6,PHB2,MAGOH,CHRNB2,GSPT1,ACTL6A,NODAL,CDK4,RNPS1,NPM1,NTRK3,TMPO,HNF4A,CAMK4,EGFR,THRA,SSRP1,FOXH1,CCT5,PLK4,SNRPD1,STRAP,SOX10,ATP7B,HAT1,TRIM28,CCT7,HNRNPAB,TYR,DDX39,NHP2,FOXN1,EIF2S1,MMP14,SYNCRIP,PCNA,PLAU,RUNX2,PROP1,NEUROD2,MSX1,TARDBP,NKX2-6,HOXD13,TRP63,GNAS
GO:0042127	regulation of cell proliferation	biological_process	0.003272953329781057	13	93	424	14467	FGF4,PAX3,CHRNB2,NODAL,CDK4,NPM1,EGFR,PLAU,RUNX2,MSX1,NKX2-6,HOXD13,TRP63
GO:0016481	negative regulation of transcription	biological_process	0.0033600648774952235	11	93	297	14467	SMYD1,PAX3,NODAL,THRA,FOXH1,STRAP,HAT1,TRIM28,PROP1,MSX1,TRP63
GO:0006913	nucleocytoplasmic transport	biological_process	0.003361561660346522	7	93	98	14467	IPO5,XPO1,NPM1,EDA,CAMK4,CSE1L,KPNB1
GO:0006397	mRNA processing	biological_process	0.0034313960228003005	10	93	240	14467	RBMXRT,SF3A3,MAGOH,RNPS1,NPM1,SNRPD1,STRAP,DDX39,SYNCRIP,TARDBP
GO:0051169	nuclear transport	biological_process	0.0035985525929099395	7	93	99	14467	IPO5,XPO1,NPM1,EDA,CAMK4,CSE1L,KPNB1
GO:0051253	negative regulation of RNA metabolic process	biological_process	0.004762665179996056	10	93	249	14467	PAX3,NODAL,NPM1,FOXH1,STRAP,HAT1,TRIM28,PROP1,MSX1,TRP63
GO:0010604	positive regulation of macromolecule metabolic process	biological_process	0.004879155716257338	14	93	511	14467	NFATC2,TFDP1,GPRIN1,PAX3,NODAL,HNF4A,FOXH1,SOX10,TRIM28,HNRNPAB,RUNX2,PROP1,HOXD13,TRP63
GO:0010629	negative regulation of gene expression	biological_process	0.005555962321890116	11	93	313	14467	SMYD1,PAX3,NODAL,THRA,FOXH1,STRAP,HAT1,TRIM28,PROP1,MSX1,TRP63
GO:0032502	developmental process	biological_process	0.006113897426223418	37	93	2840	14467	GNAQ,SMYD1,FGF4,CRHR2,TFDP1,SCN8A,GPRIN1,ANK1,PAX3,SIM1,NTRK2,CHRNB2,PKD1,NODAL,NTRK3,EDA,EGFR,THRA,FOXH1,GRIN2B,NEURL1A,SOX10,TRIM28,HNRNPAB,FOXN1,MMP14,RUNX2,PSMG2,PROP1,NEUROD2,MSX1,NKX2-6,HOXD13,TRP63,FASL,GNAS,CFC1
GO:0009888	tissue development	biological_process	0.0062813565878886875	15	93	598	14467	FGF4,TFDP1,PAX3,PKD1,NODAL,EDA,THRA,FOXH1,TRIM28,HNRNPAB,RUNX2,NKX2-6,TRP63,GNAS,CFC1
GO:0045944	positive regulation of transcription from RNA polymerase II promoter	biological_process	0.006461009514936769	11	93	318	14467	NFATC2,GPRIN1,PAX3,NODAL,HNF4A,FOXH1,SOX10,RUNX2,PROP1,HOXD13,TRP63
GO:0006357	regulation of transcription from RNA polymerase II promoter	biological_process	0.0071019498313841765	14	93	528	14467	NFATC2,GPRIN1,PAX3,NODAL,HNF4A,FOXH1,STRAP,SOX10,TRIM28,RUNX2,PROP1,MSX1,HOXD13,TRP63
GO:0010558	negative regulation of macromolecule biosynthetic process	biological_process	0.009176804444115729	11	93	330	14467	SMYD1,PAX3,NODAL,THRA,FOXH1,STRAP,HAT1,TRIM28,PROP1,MSX1,TRP63
GO:0060255	regulation of macromolecule metabolic process	biological_process	0.009881987007438541	33	93	2420	14467	SMYD1,NFATC2,TFDP1,GPRIN1,XPO1,PAX3,SIM1,PHB2,ACTL6A,NODAL,NPM1,TMPO,HNF4A,EGFR,THRA,SSRP1,FOXH1,STRAP,SOX10,HAT1,TRIM28,HNRNPAB,FOXN1,EIF2S1,PCNA,RUNX2,PROP1,NEUROD2,MSX1,TARDBP,NKX2-6,HOXD13,TRP63
GO:0016071	mRNA metabolic process	biological_process	0.010372707663126176	10	93	272	14467	RBMXRT,SF3A3,MAGOH,RNPS1,NPM1,SNRPD1,STRAP,DDX39,SYNCRIP,TARDBP
GO:0031327	negative regulation of cellular biosynthetic process	biological_process	0.011182603747463075	11	93	337	14467	SMYD1,PAX3,NODAL,THRA,FOXH1,STRAP,HAT1,TRIM28,PROP1,MSX1,TRP63
GO:0009890	negative regulation of biosynthetic process	biological_process	0.012152909611048581	11	93	340	14467	SMYD1,PAX3,NODAL,THRA,FOXH1,STRAP,HAT1,TRIM28,PROP1,MSX1,TRP63
GO:0006366	transcription from RNA polymerase II promoter	biological_process	0.014115546029330522	14	93	561	14467	NFATC2,GPRIN1,PAX3,NODAL,HNF4A,FOXH1,STRAP,SOX10,TRIM28,RUNX2,PROP1,MSX1,HOXD13,TRP63
GO:0008284	positive regulation of cell proliferation	biological_process	0.014692979248859801	9	93	224	14467	FGF4,PAX3,CHRNB2,NODAL,NPM1,EGFR,RUNX2,NKX2-6,TRP63
GO:0010556	regulation of macromolecule biosynthetic process	biological_process	0.015783122369673643	30	93	2127	14467	SMYD1,NFATC2,TFDP1,GPRIN1,PAX3,SIM1,PHB2,ACTL6A,NODAL,TMPO,HNF4A,THRA,SSRP1,FOXH1,STRAP,SOX10,HAT1,TRIM28,HNRNPAB,FOXN1,EIF2S1,PCNA,RUNX2,PROP1,NEUROD2,MSX1,TARDBP,NKX2-6,HOXD13,TRP63
GO:0031324	negative regulation of cellular metabolic process	biological_process	0.018556430932381244	12	93	425	14467	SMYD1,PAX3,NODAL,NPM1,THRA,FOXH1,STRAP,HAT1,TRIM28,PROP1,MSX1,TRP63
GO:0044237	cellular metabolic process	biological_process	0.019731580481279487	61	93	6341	14467	GNAQ,SMYD1,USP1,RHO,NFATC2,TFDP1,GPRIN1,RBMXRT,EIF3D,IMPDH2,PAX3,SIM1,UBA2,SF3A3,NTRK2,KCNJ6,PHB2,MAGOH,CHRNB2,GSPT1,ACTL6A,NODAL,CDK4,RNPS1,NPM1,NTRK3,TMPO,HNF4A,CAMK4,EGFR,THRA,SSRP1,FOXH1,CCT5,PLK4,SNRPD1,STRAP,SOX10,ATP7B,HAT1,TRIM28,CCT7,HNRNPAB,TYR,DDX39,NHP2,FOXN1,EIF2S1,MMP14,SYNCRIP,PCNA,PLAU,RUNX2,PROP1,NEUROD2,MSX1,TARDBP,NKX2-6,HOXD13,TRP63,GNAS
GO:0010605	negative regulation of macromolecule metabolic process	biological_process	0.02036305302846936	12	93	429	14467	SMYD1,PAX3,NODAL,NPM1,THRA,FOXH1,STRAP,HAT1,TRIM28,PROP1,MSX1,TRP63
GO:0010468	regulation of gene expression	biological_process	0.021219418450331158	30	93	2159	14467	SMYD1,NFATC2,TFDP1,GPRIN1,PAX3,SIM1,PHB2,ACTL6A,NODAL,NPM1,TMPO,HNF4A,THRA,SSRP1,FOXH1,STRAP,SOX10,HAT1,TRIM28,HNRNPAB,FOXN1,EIF2S1,RUNX2,PROP1,NEUROD2,MSX1,TARDBP,NKX2-6,HOXD13,TRP63
GO:0051252	regulation of RNA metabolic process	biological_process	0.02303757876626577	28	93	1943	14467	SMYD1,NFATC2,TFDP1,GPRIN1,PAX3,SIM1,PHB2,ACTL6A,NODAL,NPM1,HNF4A,THRA,SSRP1,FOXH1,STRAP,SOX10,HAT1,TRIM28,HNRNPAB,FOXN1,RUNX2,PROP1,NEUROD2,MSX1,TARDBP,NKX2-6,HOXD13,TRP63
GO:0035113	embryonic appendage morphogenesis	biological_process	0.02303797651892892	6	93	88	14467	GNAQ,FGF4,MSX1,HOXD13,TRP63,GNAS
GO:0030326	embryonic limb morphogenesis	biological_process	0.02303797651892892	6	93	88	14467	GNAQ,FGF4,MSX1,HOXD13,TRP63,GNAS
GO:0006396	RNA processing	biological_process	0.029442076702202915	11	93	374	14467	RBMXRT,SF3A3,MAGOH,RNPS1,NPM1,SNRPD1,STRAP,DDX39,NHP2,SYNCRIP,TARDBP
GO:0009892	negative regulation of metabolic process	biological_process	0.03120918194767856	12	93	448	14467	SMYD1,PAX3,NODAL,NPM1,THRA,FOXH1,STRAP,HAT1,TRIM28,PROP1,MSX1,TRP63
GO:0045892	negative regulation of transcription, DNA-dependent	biological_process	0.031871599683050894	9	93	247	14467	PAX3,NODAL,FOXH1,STRAP,HAT1,TRIM28,PROP1,MSX1,TRP63
GO:0048869	cellular developmental process	biological_process	0.041328693656467824	24	93	1568	14467	GNAQ,FGF4,GPRIN1,ANK1,PAX3,SIM1,NTRK2,CHRNB2,NODAL,NTRK3,EDA,EGFR,NEURL1A,SOX10,TRIM28,HNRNPAB,FOXN1,RUNX2,PROP1,NEUROD2,NKX2-6,TRP63,FASL,GNAS
GO:0045449	regulation of transcription	biological_process	0.042705621236723765	28	93	2009	14467	SMYD1,NFATC2,TFDP1,GPRIN1,PAX3,SIM1,PHB2,ACTL6A,NODAL,TMPO,HNF4A,THRA,SSRP1,FOXH1,STRAP,SOX10,HAT1,TRIM28,HNRNPAB,FOXN1,RUNX2,PROP1,NEUROD2,MSX1,TARDBP,NKX2-6,HOXD13,TRP63
GO:0000122	negative regulation of transcription from RNA polymerase II promoter	biological_process	0.045190130677887706	8	93	199	14467	PAX3,NODAL,FOXH1,STRAP,TRIM28,PROP1,MSX1,TRP63
GO:0009790	embryonic development	biological_process	0.047446848671886734	14	93	626	14467	GNAQ,FGF4,PAX3,PKD1,NODAL,FOXH1,GRIN2B,SOX10,MSX1,NKX2-6,HOXD13,TRP63,GNAS,CFC1
GO:0043473	pigmentation	biological_process	0.04776444105609659	5	93	61	14467	GNAQ,PAX3,EDA,SOX10,TYR
