# Supplementary material for: Tissue-Specific Functional Networks for Prioritizing Phenotype and Disease Genes
Source: PLoS Comput Biol. 2012 Sep 27;8(9):e1002694. doi: 10.1371/journal.pcbi.1002694 (PMC3459891; doi:10.1371/journal.pcbi.1002694)
Supplement: Dataset S3 — Functional enrichment of top 100 changed genes for each tissue-specific network. (ZIP) [file pcbi.1002694.s003.zip › enrichment_result/MA_0000325_global.txt]

GO:0048731	system development	biological_process	6.871810111891208E-6	34	91	1922	14467	GNAQ,SMYD1,CRHR2,TFDP1,RASGRF1,CDK5R1,GPRIN1,ANK1,NF1,PAX3,SIM1,NTRK2,CHRNB2,PKD1,NODAL,NTRK3,EDA,EGFR,THRA,FOXH1,GRIN2B,GFRA2,SOX10,TRIM28,HNRNPAB,SALL3,RUNX2,NEUROD2,MSX1,NR2F2,NKX2-6,TGFBR2,GNAS,CFC1
GO:0048856	anatomical structure development	biological_process	1.0104586158734374E-5	35	91	2056	14467	GNAQ,SMYD1,CRHR2,TFDP1,RASGRF1,CDK5R1,GPRIN1,ANK1,NF1,PAX3,SIM1,NTRK2,CHRNB2,PKD1,NODAL,NTRK3,EDA,EGFR,THRA,FOXH1,GRIN2B,NEURL1A,GFRA2,SOX10,TRIM28,HNRNPAB,SALL3,RUNX2,NEUROD2,MSX1,NR2F2,NKX2-6,TGFBR2,GNAS,CFC1
GO:0048468	cell development	biological_process	3.340666078085166E-5	20	91	748	14467	GNAQ,RASGRF1,CDK5R1,GPRIN1,ANK1,NF1,PAX3,NTRK2,CHRNB2,NODAL,NTRK3,NEURL1A,SOX10,TRIM28,HNRNPAB,SALL3,RUNX2,NEUROD2,NR2F2,NKX2-6
GO:0048513	organ development	biological_process	5.9273011176279615E-5	29	91	1574	14467	GNAQ,SMYD1,CRHR2,TFDP1,CDK5R1,GPRIN1,ANK1,NF1,PAX3,NTRK2,CHRNB2,PKD1,NODAL,EDA,EGFR,THRA,FOXH1,GRIN2B,SOX10,TRIM28,HNRNPAB,SALL3,RUNX2,MSX1,NR2F2,NKX2-6,TGFBR2,GNAS,CFC1
GO:0009653	anatomical structure morphogenesis	biological_process	1.2421574640558123E-4	24	91	1151	14467	GNAQ,CRHR2,CDK5R1,GPRIN1,NF1,PAX3,NTRK2,CHRNB2,PKD1,NODAL,NTRK3,EDA,EGFR,THRA,NEURL1A,SOX10,TRIM28,HNRNPAB,RUNX2,MSX1,NR2F2,TGFBR2,GNAS,CFC1
GO:0006913	nucleocytoplasmic transport	biological_process	2.025749343014771E-4	8	91	98	14467	IPO5,NF1,XPO1,NPM1,EDA,CAMK4,CSE1L,KPNB1
GO:0051169	nuclear transport	biological_process	2.1925970314327114E-4	8	91	99	14467	IPO5,NF1,XPO1,NPM1,EDA,CAMK4,CSE1L,KPNB1
GO:0006139	nucleobase, nucleoside, nucleotide and nucleic acid metabolic process	biological_process	2.4374464701193532E-4	41	91	3037	14467	GNAQ,SMYD1,USP1,NFATC2,TFDP1,GPRIN1,HNRPLL,RBMXRT,IMPDH2,NF1,PAX3,SIM1,SF3A3,PHB2,MAGOH,ACTL6A,NODAL,NPM1,TMPO,THRA,SSRP1,FOXH1,SNRPD1,STRAP,SOX10,HAT1,TRIM28,HNRNPAB,SALL3,DDX39,NHP2,SYNCRIP,PCNA,RUNX2,NEUROD2,MSX1,TARDBP,NR2F2,NKX2-6,PARP1,GNAS
GO:0010467	gene expression	biological_process	4.1911417227763405E-4	39	91	2850	14467	SKP2,SMYD1,NFATC2,TFDP1,GPRIN1,HNRPLL,RBMXRT,EIF3D,PAX3,SIM1,SF3A3,PHB2,MAGOH,GSPT1,ACTL6A,NODAL,NPM1,EDA,TMPO,THRA,SSRP1,FOXH1,SNRPD1,STRAP,SOX10,HAT1,TRIM28,HNRNPAB,SALL3,DDX39,NHP2,EIF2S1,SYNCRIP,RUNX2,NEUROD2,MSX1,TARDBP,NR2F2,NKX2-6
GO:0019222	regulation of metabolic process	biological_process	5.73291654440239E-4	36	91	2525	14467	SKP2,GNAQ,SMYD1,NFATC2,TFDP1,GPRIN1,NF1,XPO1,PAX3,SIM1,NTRK2,PHB2,CHRNB2,ACTL6A,NODAL,NPM1,TMPO,EGFR,THRA,SSRP1,FOXH1,STRAP,SOX10,HAT1,TRIM28,HNRNPAB,SALL3,EIF2S1,PCNA,RUNX2,NEUROD2,MSX1,TARDBP,NR2F2,NKX2-6,GNAS
GO:0007417	central nervous system development	biological_process	7.359053217396692E-4	12	91	316	14467	GNAQ,CDK5R1,GPRIN1,NF1,PAX3,CHRNB2,SOX10,SALL3,MSX1,NR2F2,NKX2-6,TGFBR2
GO:0007507	heart development	biological_process	7.401799881137921E-4	10	91	206	14467	GNAQ,SMYD1,NF1,PAX3,PKD1,NODAL,FOXH1,MSX1,NKX2-6,TGFBR2
GO:0007399	nervous system development	biological_process	0.0015632123217285182	18	91	779	14467	GNAQ,RASGRF1,CDK5R1,GPRIN1,NF1,PAX3,SIM1,NTRK2,CHRNB2,NTRK3,GFRA2,SOX10,SALL3,NEUROD2,MSX1,NR2F2,NKX2-6,TGFBR2
GO:0080090	regulation of primary metabolic process	biological_process	0.0016491808216451403	34	91	2399	14467	GNAQ,SMYD1,NFATC2,TFDP1,GPRIN1,NF1,XPO1,PAX3,SIM1,PHB2,CHRNB2,ACTL6A,NODAL,NPM1,TMPO,EGFR,THRA,SSRP1,FOXH1,STRAP,SOX10,HAT1,TRIM28,HNRNPAB,SALL3,EIF2S1,PCNA,RUNX2,NEUROD2,MSX1,TARDBP,NR2F2,NKX2-6,GNAS
GO:0007275	multicellular organismal development	biological_process	0.0016981471050570697	34	91	2402	14467	GNAQ,SMYD1,CRHR2,TFDP1,RASGRF1,CDK5R1,GPRIN1,ANK1,NF1,PAX3,SIM1,NTRK2,CHRNB2,PKD1,NODAL,NTRK3,EDA,EGFR,THRA,FOXH1,GRIN2B,GFRA2,SOX10,TRIM28,HNRNPAB,SALL3,RUNX2,NEUROD2,MSX1,NR2F2,NKX2-6,TGFBR2,GNAS,CFC1
GO:0043283	biopolymer metabolic process	biological_process	0.002076296128412354	54	91	5069	14467	SKP2,GNAQ,SMYD1,USP1,NFATC2,TFDP1,GPRIN1,HNRPLL,RBMXRT,EIF3D,XPO1,PAX3,SIM1,SF3A3,UBA2,NTRK2,PHB2,MAGOH,GSPT1,ACTL6A,NODAL,CDK4,NTRK3,NPM1,TMPO,CAMK4,EGFR,THRA,SSRP1,FOXH1,CCT5,PLK4,SNRPD1,UBA3,STRAP,SOX10,HAT1,TRIM28,CCT7,HNRNPAB,SALL3,DDX39,NHP2,EIF2S1,SYNCRIP,PCNA,RUNX2,NEUROD2,MSX1,TARDBP,NR2F2,NKX2-6,TGFBR2,PARP1
GO:0000059	protein import into nucleus, docking	biological_process	0.0021618825681090996	4	91	15	14467	IPO5,XPO1,CSE1L,KPNB1
GO:0043170	macromolecule metabolic process	biological_process	0.0023265135131636215	55	91	5234	14467	SKP2,GNAQ,SMYD1,USP1,NFATC2,TFDP1,GPRIN1,HNRPLL,RBMXRT,EIF3D,XPO1,PAX3,SIM1,SF3A3,UBA2,NTRK2,PHB2,MAGOH,GSPT1,ACTL6A,NODAL,CDK4,NTRK3,NPM1,EDA,TMPO,CAMK4,EGFR,THRA,SSRP1,FOXH1,CCT5,PLK4,SNRPD1,UBA3,STRAP,SOX10,HAT1,TRIM28,CCT7,HNRNPAB,SALL3,DDX39,NHP2,EIF2S1,SYNCRIP,PCNA,RUNX2,NEUROD2,MSX1,TARDBP,NR2F2,NKX2-6,TGFBR2,PARP1
GO:0006397	mRNA processing	biological_process	0.0029576615438756167	10	91	240	14467	HNRPLL,RBMXRT,SF3A3,MAGOH,NPM1,SNRPD1,STRAP,DDX39,SYNCRIP,TARDBP
GO:0006606	protein import into nucleus	biological_process	0.003044748067741549	6	91	63	14467	IPO5,NF1,XPO1,EDA,CSE1L,KPNB1
GO:0008380	RNA splicing	biological_process	0.003116248248538956	9	91	188	14467	RBMXRT,SF3A3,MAGOH,NPM1,SNRPD1,STRAP,DDX39,SYNCRIP,TARDBP
GO:0051170	nuclear import	biological_process	0.0033428420356331387	6	91	64	14467	IPO5,NF1,XPO1,EDA,CSE1L,KPNB1
GO:0034960	cellular biopolymer metabolic process	biological_process	0.0035270242741601517	53	91	4999	14467	SKP2,GNAQ,SMYD1,USP1,NFATC2,TFDP1,GPRIN1,HNRPLL,RBMXRT,EIF3D,PAX3,SIM1,SF3A3,UBA2,NTRK2,PHB2,MAGOH,GSPT1,ACTL6A,NODAL,CDK4,NTRK3,NPM1,TMPO,CAMK4,EGFR,THRA,SSRP1,FOXH1,CCT5,PLK4,SNRPD1,UBA3,STRAP,SOX10,HAT1,TRIM28,CCT7,HNRNPAB,SALL3,DDX39,NHP2,EIF2S1,SYNCRIP,PCNA,RUNX2,NEUROD2,MSX1,TARDBP,NR2F2,NKX2-6,TGFBR2,PARP1
GO:0007420	brain development	biological_process	0.003556916796014347	10	91	245	14467	GNAQ,CDK5R1,GPRIN1,NF1,CHRNB2,SALL3,MSX1,NR2F2,NKX2-6,TGFBR2
GO:0016070	RNA metabolic process	biological_process	0.003611164683026675	33	91	2364	14467	SMYD1,NFATC2,TFDP1,GPRIN1,HNRPLL,RBMXRT,PAX3,SIM1,SF3A3,PHB2,MAGOH,ACTL6A,NODAL,NPM1,THRA,SSRP1,FOXH1,SNRPD1,STRAP,SOX10,HAT1,TRIM28,HNRNPAB,SALL3,DDX39,NHP2,SYNCRIP,RUNX2,NEUROD2,MSX1,TARDBP,NR2F2,NKX2-6
GO:0034504	protein localization in nucleus	biological_process	0.003664289902228263	6	91	65	14467	IPO5,NF1,XPO1,EDA,CSE1L,KPNB1
GO:0010629	negative regulation of gene expression	biological_process	0.004717765090513487	11	91	313	14467	SKP2,SMYD1,PAX3,NODAL,THRA,FOXH1,STRAP,HAT1,TRIM28,MSX1,NR2F2
GO:0048168	regulation of neuronal synaptic plasticity	biological_process	0.004776908158110259	4	91	18	14467	RASGRF1,GPRIN1,NF1,GRIN2B
GO:0031323	regulation of cellular metabolic process	biological_process	0.004876730488911291	33	91	2396	14467	GNAQ,SMYD1,NFATC2,TFDP1,GPRIN1,NF1,PAX3,SIM1,PHB2,CHRNB2,ACTL6A,NODAL,NPM1,TMPO,EGFR,THRA,SSRP1,FOXH1,STRAP,SOX10,HAT1,TRIM28,HNRNPAB,SALL3,EIF2S1,PCNA,RUNX2,NEUROD2,MSX1,TARDBP,NR2F2,NKX2-6,GNAS
GO:0009888	tissue development	biological_process	0.0050098075253871945	15	91	598	14467	TFDP1,NF1,PAX3,PKD1,NODAL,EDA,THRA,FOXH1,TRIM28,HNRNPAB,RUNX2,NR2F2,NKX2-6,GNAS,CFC1
GO:0030900	forebrain development	biological_process	0.005187776680527158	8	91	150	14467	GNAQ,GPRIN1,NF1,CHRNB2,SALL3,MSX1,NR2F2,NKX2-6
GO:0045934	negative regulation of nucleobase, nucleoside, nucleotide and nucleic acid metabolic process	biological_process	0.005489744725984601	11	91	318	14467	SMYD1,PAX3,NODAL,NPM1,THRA,FOXH1,STRAP,HAT1,TRIM28,MSX1,NR2F2
GO:0031326	regulation of cellular biosynthetic process	biological_process	0.00687335874259018	31	91	2200	14467	GNAQ,SMYD1,NFATC2,TFDP1,GPRIN1,NF1,PAX3,SIM1,PHB2,ACTL6A,NODAL,NPM1,TMPO,THRA,SSRP1,FOXH1,STRAP,SOX10,HAT1,TRIM28,HNRNPAB,SALL3,EIF2S1,PCNA,RUNX2,NEUROD2,MSX1,TARDBP,NR2F2,NKX2-6,GNAS
GO:0044238	primary metabolic process	biological_process	0.006985573353266821	60	91	6174	14467	SKP2,GNAQ,SMYD1,USP1,NFATC2,TFDP1,GPRIN1,HNRPLL,RBMXRT,EIF3D,IMPDH2,NF1,XPO1,PAX3,SIM1,SF3A3,UBA2,NTRK2,KCNJ6,PHB2,CHRNB2,MAGOH,GSPT1,ACTL6A,NODAL,CDK4,NTRK3,NPM1,TMPO,CAMK4,EGFR,THRA,SSRP1,FOXH1,CCT5,PLK4,SNRPD1,UBA3,STRAP,SOX10,HAT1,TRIM28,CCT7,HNRNPAB,SALL3,DDX39,NHP2,EIF2S1,SYNCRIP,PCNA,RUNX2,NEUROD2,MSX1,TARDBP,NR2F2,NKX2-6,TGFBR2,PLCB1,PARP1,GNAS
GO:0044260	cellular macromolecule metabolic process	biological_process	0.00701523958245396	53	91	5102	14467	SKP2,GNAQ,SMYD1,USP1,NFATC2,TFDP1,GPRIN1,HNRPLL,RBMXRT,EIF3D,PAX3,SIM1,SF3A3,UBA2,NTRK2,PHB2,MAGOH,GSPT1,ACTL6A,NODAL,CDK4,NTRK3,NPM1,TMPO,CAMK4,EGFR,THRA,SSRP1,FOXH1,CCT5,PLK4,SNRPD1,UBA3,STRAP,SOX10,HAT1,TRIM28,CCT7,HNRNPAB,SALL3,DDX39,NHP2,EIF2S1,SYNCRIP,PCNA,RUNX2,NEUROD2,MSX1,TARDBP,NR2F2,NKX2-6,TGFBR2,PARP1
GO:0009889	regulation of biosynthetic process	biological_process	0.007140318621562565	31	91	2204	14467	GNAQ,SMYD1,NFATC2,TFDP1,GPRIN1,NF1,PAX3,SIM1,PHB2,ACTL6A,NODAL,NPM1,TMPO,THRA,SSRP1,FOXH1,STRAP,SOX10,HAT1,TRIM28,HNRNPAB,SALL3,EIF2S1,PCNA,RUNX2,NEUROD2,MSX1,TARDBP,NR2F2,NKX2-6,GNAS
GO:0019219	regulation of nucleobase, nucleoside, nucleotide and nucleic acid metabolic process	biological_process	0.00844837049184162	30	91	2107	14467	GNAQ,SMYD1,NFATC2,TFDP1,GPRIN1,NF1,PAX3,SIM1,PHB2,ACTL6A,NODAL,NPM1,TMPO,THRA,SSRP1,FOXH1,STRAP,SOX10,HAT1,TRIM28,HNRNPAB,SALL3,PCNA,RUNX2,NEUROD2,MSX1,TARDBP,NR2F2,NKX2-6,GNAS
GO:0016071	mRNA metabolic process	biological_process	0.008976554908200813	10	91	272	14467	HNRPLL,RBMXRT,SF3A3,MAGOH,NPM1,SNRPD1,STRAP,DDX39,SYNCRIP,TARDBP
GO:0017038	protein import	biological_process	0.009175928797053319	6	91	76	14467	IPO5,NF1,XPO1,EDA,CSE1L,KPNB1
GO:0048869	cellular developmental process	biological_process	0.00930503336075699	25	91	1568	14467	GNAQ,RASGRF1,CDK5R1,GPRIN1,ANK1,NF1,PAX3,SIM1,NTRK2,CHRNB2,NODAL,NTRK3,EDA,EGFR,NEURL1A,SOX10,TRIM28,HNRNPAB,SALL3,RUNX2,NEUROD2,NR2F2,NKX2-6,TGFBR2,GNAS
GO:0032502	developmental process	biological_process	0.009969812176085434	36	91	2840	14467	SKP2,GNAQ,SMYD1,CRHR2,TFDP1,RASGRF1,CDK5R1,GPRIN1,ANK1,NF1,PAX3,SIM1,NTRK2,CHRNB2,PKD1,NODAL,NTRK3,EDA,EGFR,THRA,FOXH1,GRIN2B,NEURL1A,GFRA2,SOX10,TRIM28,HNRNPAB,SALL3,RUNX2,NEUROD2,MSX1,NR2F2,NKX2-6,TGFBR2,GNAS,CFC1
GO:0033365	protein localization in organelle	biological_process	0.011491883278843281	6	91	79	14467	IPO5,NF1,XPO1,EDA,CSE1L,KPNB1
GO:0022008	neurogenesis	biological_process	0.011811543714898275	13	91	486	14467	GNAQ,RASGRF1,CDK5R1,GPRIN1,NF1,PAX3,NTRK2,CHRNB2,NTRK3,SOX10,SALL3,NEUROD2,NR2F2
GO:0008284	positive regulation of cell proliferation	biological_process	0.01294465989698898	9	91	224	14467	NF1,PAX3,CHRNB2,NODAL,NPM1,EGFR,RUNX2,NKX2-6,TGFBR2
GO:0030154	cell differentiation	biological_process	0.013313127012639467	24	91	1495	14467	GNAQ,RASGRF1,CDK5R1,GPRIN1,ANK1,NF1,PAX3,SIM1,NTRK2,CHRNB2,NODAL,NTRK3,EDA,NEURL1A,SOX10,TRIM28,HNRNPAB,SALL3,RUNX2,NEUROD2,NR2F2,NKX2-6,TGFBR2,GNAS
GO:0010605	negative regulation of macromolecule metabolic process	biological_process	0.017125001193561692	12	91	429	14467	SKP2,SMYD1,PAX3,NODAL,NPM1,THRA,FOXH1,STRAP,HAT1,TRIM28,MSX1,NR2F2
GO:0007167	enzyme linked receptor protein signaling pathway	biological_process	0.017163354560584324	10	91	293	14467	NTRK2,NODAL,NTRK3,EGFR,FOXH1,GFRA2,STRAP,RUNX2,MSX1,TGFBR2
GO:0009987	cellular process	biological_process	0.01794426297144711	86	91	11293	14467	SKP2,GNAQ,SMYD1,USP1,CRHR2,NFATC2,CLNS1A,TFDP1,RASGRF1,SYT1,CDK5R1,GPRIN1,IPO5,ANK1,HNRPLL,RBMXRT,EIF3D,IMPDH2,NF1,XPO1,PAX3,SIM1,SF3A3,UBA2,NTRK2,KCNJ6,PHB2,CHRNB2,MAGOH,GSPT1,PKD1,CASR,ACTL6A,NODAL,CDK4,NTRK3,HTR1A,NPM1,EDA,NRAS,TMPO,CAMK4,EGFR,THRA,SSRP1,FOXH1,CSE1L,GNRHR,CCT5,PLK4,SNRPD1,GRIN2B,MAD2L1,NEURL1A,UBA3,GRIA2,CKS1B,GFRA2,STRAP,SOX10,HAT1,OLFR66,TRIM28,CCT7,HNRNPAB,SALL3,DDX39,CRHR1…
GO:0016481	negative regulation of transcription	biological_process	0.019297470800940412	10	91	297	14467	SMYD1,PAX3,NODAL,THRA,FOXH1,STRAP,HAT1,TRIM28,MSX1,NR2F2
GO:0008283	cell proliferation	biological_process	0.023511495733741433	14	91	598	14467	RASGRF1,IMPDH2,NF1,PAX3,CHRNB2,NODAL,CDK4,NPM1,EGFR,CSE1L,RUNX2,MSX1,NKX2-6,TGFBR2
GO:0007612	learning	biological_process	0.024918464722724208	5	91	54	14467	GPRIN1,NF1,CHRNB2,GRIN2B,NEUROD2
GO:0006396	RNA processing	biological_process	0.025193763254698215	11	91	374	14467	HNRPLL,RBMXRT,SF3A3,MAGOH,NPM1,SNRPD1,STRAP,DDX39,NHP2,SYNCRIP,TARDBP
GO:0065007	biological regulation	biological_process	0.025856342485668385	62	91	6717	14467	SKP2,GNAQ,SMYD1,CRHR2,NFATC2,CLNS1A,TFDP1,RASGRF1,SYT1,GPRIN1,ANK1,NF1,XPO1,PAX3,SIM1,NTRK2,KCNJ6,PHB2,CHRNB2,PKD1,CASR,ACTL6A,NODAL,CDK4,NTRK3,HTR1A,NPM1,EDA,NRAS,TMPO,CAMK4,EGFR,THRA,SSRP1,FOXH1,GNRHR,GRIN2B,MAD2L1,UBA3,GFRA2,STRAP,SOX10,HAT1,OLFR66,TRIM28,HNRNPAB,SALL3,CRHR1,BRS3,CHRNG,EIF2S1,PCNA,RUNX2,NEUROD2,MSX1,TARDBP,NR2F2,NKX2-6,TGFBR2,PLCB1,PARP1,GNAS
GO:0009892	negative regulation of metabolic process	biological_process	0.026310083002616152	12	91	448	14467	SKP2,SMYD1,PAX3,NODAL,NPM1,THRA,FOXH1,STRAP,HAT1,TRIM28,MSX1,NR2F2
GO:0051253	negative regulation of RNA metabolic process	biological_process	0.03000609117953497	9	91	249	14467	PAX3,NODAL,NPM1,FOXH1,STRAP,HAT1,TRIM28,MSX1,NR2F2
GO:0007268	synaptic transmission	biological_process	0.030302631257282532	8	91	191	14467	RASGRF1,SYT1,GPRIN1,NF1,CHRNB2,CAMK4,GRIN2B,GRIA2
GO:0048699	generation of neurons	biological_process	0.031312310413340344	12	91	456	14467	GNAQ,RASGRF1,CDK5R1,GPRIN1,NF1,PAX3,NTRK2,CHRNB2,NTRK3,SALL3,NEUROD2,NR2F2
GO:0043473	pigmentation	biological_process	0.045280438162587006	5	91	61	14467	GNAQ,NF1,PAX3,EDA,SOX10
GO:0010558	negative regulation of macromolecule biosynthetic process	biological_process	0.04745584299636023	10	91	330	14467	SMYD1,PAX3,NODAL,THRA,FOXH1,STRAP,HAT1,TRIM28,MSX1,NR2F2
GO:0060255	regulation of macromolecule metabolic process	biological_process	0.04802172482423006	31	91	2420	14467	SKP2,SMYD1,NFATC2,TFDP1,GPRIN1,XPO1,PAX3,SIM1,PHB2,ACTL6A,NODAL,NPM1,TMPO,EGFR,THRA,SSRP1,FOXH1,STRAP,SOX10,HAT1,TRIM28,HNRNPAB,SALL3,EIF2S1,PCNA,RUNX2,NEUROD2,MSX1,TARDBP,NR2F2,NKX2-6
