# Supplementary material for: Tissue-Specific Functional Networks for Prioritizing Phenotype and Disease Genes
Source: PLoS Comput Biol. 2012 Sep 27;8(9):e1002694. doi: 10.1371/journal.pcbi.1002694 (PMC3459891; doi:10.1371/journal.pcbi.1002694)
Supplement: Dataset S3 — Functional enrichment of top 100 changed genes for each tissue-specific network. (ZIP) [file pcbi.1002694.s003.zip › enrichment_result/MA_0000327_global.txt]

GO:0043283	biopolymer metabolic process	biological_process	2.3130769120042447E-7	60	88	5069	14467	SKP2,GNAQ,USP1,NFATC2,TFDP1,GPRIN1,RBMXRT,HNRPLL,EIF3D,PSMC3,XPO1,PAX3,SIM1,UBA2,SF3A3,NTRK2,PHB2,MAGOH,GSPT1,ACTL6A,NODAL,CDK4,BMPR1A,RNPS1,NPM1,HOXB1,TMPO,CAMK4,HNF4A,EGFR,THRA,SSRP1,FOXH1,CCT5,PLK4,SNRPD1,STRAP,HAT1,TRIM28,EEF1E1,CCT7,HNRNPAB,DDX39,NHP2,MMP14,EIF2S1,RPA2,PCNA,SYNCRIP,CHEK1,RUNX2,NEUROD2,PROP1,TARDBP,CCT3,SNRPA1,NKX2-6,HOXD13,TRP63,PARP1
GO:0006139	nucleobase, nucleoside, nucleotide and nucleic acid metabolic process	biological_process	3.70483492023372E-7	45	88	3037	14467	GNAQ,USP1,NFATC2,TFDP1,GPRIN1,RBMXRT,HNRPLL,IMPDH2,PAX3,SIM1,SF3A3,PHB2,MAGOH,ACTL6A,NODAL,RNPS1,NPM1,HOXB1,TMPO,HNF4A,THRA,SSRP1,FOXH1,SNRPD1,STRAP,HAT1,TRIM28,EEF1E1,HNRNPAB,DDX39,NHP2,RPA2,PCNA,SYNCRIP,CHEK1,RUNX2,NEUROD2,PROP1,TARDBP,SNRPA1,NKX2-6,HOXD13,TRP63,PARP1,GNAS
GO:0043170	macromolecule metabolic process	biological_process	9.885618560619832E-7	60	88	5234	14467	SKP2,GNAQ,USP1,NFATC2,TFDP1,GPRIN1,RBMXRT,HNRPLL,EIF3D,PSMC3,XPO1,PAX3,SIM1,UBA2,SF3A3,NTRK2,PHB2,MAGOH,GSPT1,ACTL6A,NODAL,CDK4,BMPR1A,RNPS1,NPM1,HOXB1,TMPO,CAMK4,HNF4A,EGFR,THRA,SSRP1,FOXH1,CCT5,PLK4,SNRPD1,STRAP,HAT1,TRIM28,EEF1E1,CCT7,HNRNPAB,DDX39,NHP2,MMP14,EIF2S1,RPA2,PCNA,SYNCRIP,CHEK1,RUNX2,NEUROD2,PROP1,TARDBP,CCT3,SNRPA1,NKX2-6,HOXD13,TRP63,PARP1
GO:0034960	cellular biopolymer metabolic process	biological_process	1.8776807068349766E-6	58	88	4999	14467	SKP2,GNAQ,USP1,NFATC2,TFDP1,GPRIN1,RBMXRT,HNRPLL,EIF3D,PAX3,SIM1,UBA2,SF3A3,NTRK2,PHB2,MAGOH,GSPT1,ACTL6A,NODAL,CDK4,BMPR1A,RNPS1,NPM1,HOXB1,TMPO,CAMK4,HNF4A,EGFR,THRA,SSRP1,FOXH1,CCT5,PLK4,SNRPD1,STRAP,HAT1,TRIM28,EEF1E1,CCT7,HNRNPAB,DDX39,NHP2,MMP14,EIF2S1,RPA2,PCNA,SYNCRIP,CHEK1,RUNX2,NEUROD2,PROP1,TARDBP,CCT3,SNRPA1,NKX2-6,HOXD13,TRP63,PARP1
GO:0010467	gene expression	biological_process	2.7870656515191037E-6	42	88	2850	14467	SKP2,NFATC2,TFDP1,GPRIN1,RBMXRT,HNRPLL,EIF3D,PAX3,SIM1,SF3A3,PHB2,MAGOH,GSPT1,ACTL6A,NODAL,RNPS1,NPM1,HOXB1,TMPO,HNF4A,THRA,SSRP1,FOXH1,SNRPD1,STRAP,HAT1,TRIM28,EEF1E1,HNRNPAB,DDX39,NHP2,MMP14,EIF2S1,SYNCRIP,RUNX2,NEUROD2,PROP1,TARDBP,SNRPA1,NKX2-6,HOXD13,TRP63
GO:0044260	cellular macromolecule metabolic process	biological_process	4.49146367504828E-6	58	88	5102	14467	SKP2,GNAQ,USP1,NFATC2,TFDP1,GPRIN1,RBMXRT,HNRPLL,EIF3D,PAX3,SIM1,UBA2,SF3A3,NTRK2,PHB2,MAGOH,GSPT1,ACTL6A,NODAL,CDK4,BMPR1A,RNPS1,NPM1,HOXB1,TMPO,CAMK4,HNF4A,EGFR,THRA,SSRP1,FOXH1,CCT5,PLK4,SNRPD1,STRAP,HAT1,TRIM28,EEF1E1,CCT7,HNRNPAB,DDX39,NHP2,MMP14,EIF2S1,RPA2,PCNA,SYNCRIP,CHEK1,RUNX2,NEUROD2,PROP1,TARDBP,CCT3,SNRPA1,NKX2-6,HOXD13,TRP63,PARP1
GO:0044238	primary metabolic process	biological_process	1.0126585239066184E-5	64	88	6174	14467	SKP2,GNAQ,USP1,NFATC2,TFDP1,GPRIN1,RBMXRT,HNRPLL,EIF3D,IMPDH2,PSMC3,XPO1,PAX3,SIM1,UBA2,SF3A3,NTRK2,KCNJ6,PHB2,CHRNB2,MAGOH,GSPT1,ACTL6A,NODAL,CDK4,BMPR1A,RNPS1,NPM1,HOXB1,TMPO,CAMK4,HNF4A,EGFR,THRA,SSRP1,FOXH1,CCT5,PLK4,SNRPD1,STRAP,HAT1,TRIM28,EEF1E1,CCT7,HNRNPAB,DDX39,NHP2,MMP14,EIF2S1,RPA2,PCNA,SYNCRIP,CHEK1,RUNX2,NEUROD2,PROP1,TARDBP,CCT3,SNRPA1,NKX2-6,HOXD13,TRP63,PARP1,GNAS
GO:0008380	RNA splicing	biological_process	1.8177811822375748E-5	11	88	188	14467	RBMXRT,SF3A3,MAGOH,RNPS1,NPM1,SNRPD1,STRAP,DDX39,SYNCRIP,TARDBP,SNRPA1
GO:0006397	mRNA processing	biological_process	2.2662150943255224E-5	12	88	240	14467	RBMXRT,HNRPLL,SF3A3,MAGOH,RNPS1,NPM1,SNRPD1,STRAP,DDX39,SYNCRIP,TARDBP,SNRPA1
GO:0045893	positive regulation of transcription, DNA-dependent	biological_process	2.622414500388061E-5	14	88	353	14467	NFATC2,TFDP1,GPRIN1,PAX3,NODAL,HOXB1,HNF4A,FOXH1,TRIM28,HNRNPAB,RUNX2,PROP1,HOXD13,TRP63
GO:0051254	positive regulation of RNA metabolic process	biological_process	2.717166011391599E-5	14	88	354	14467	NFATC2,TFDP1,GPRIN1,PAX3,NODAL,HOXB1,HNF4A,FOXH1,TRIM28,HNRNPAB,RUNX2,PROP1,HOXD13,TRP63
GO:0016071	mRNA metabolic process	biological_process	8.993567723176165E-5	12	88	272	14467	RBMXRT,HNRPLL,SF3A3,MAGOH,RNPS1,NPM1,SNRPD1,STRAP,DDX39,SYNCRIP,TARDBP,SNRPA1
GO:0031328	positive regulation of cellular biosynthetic process	biological_process	9.110017543232546E-5	15	88	455	14467	NFATC2,TFDP1,GPRIN1,PAX3,NODAL,NPM1,HOXB1,HNF4A,FOXH1,TRIM28,HNRNPAB,RUNX2,PROP1,HOXD13,TRP63
GO:0009891	positive regulation of biosynthetic process	biological_process	9.645745117533323E-5	15	88	457	14467	NFATC2,TFDP1,GPRIN1,PAX3,NODAL,NPM1,HOXB1,HNF4A,FOXH1,TRIM28,HNRNPAB,RUNX2,PROP1,HOXD13,TRP63
GO:0045941	positive regulation of transcription	biological_process	1.0610748813314094E-4	14	88	395	14467	NFATC2,TFDP1,GPRIN1,PAX3,NODAL,HOXB1,HNF4A,FOXH1,TRIM28,HNRNPAB,RUNX2,PROP1,HOXD13,TRP63
GO:0016070	RNA metabolic process	biological_process	1.2213160307872464E-4	35	88	2364	14467	NFATC2,TFDP1,GPRIN1,RBMXRT,HNRPLL,PAX3,SIM1,SF3A3,PHB2,MAGOH,ACTL6A,NODAL,RNPS1,NPM1,HOXB1,HNF4A,THRA,SSRP1,FOXH1,SNRPD1,STRAP,HAT1,TRIM28,HNRNPAB,DDX39,NHP2,SYNCRIP,RUNX2,NEUROD2,PROP1,TARDBP,SNRPA1,NKX2-6,HOXD13,TRP63
GO:0010628	positive regulation of gene expression	biological_process	1.3576390429609133E-4	14	88	403	14467	NFATC2,TFDP1,GPRIN1,PAX3,NODAL,HOXB1,HNF4A,FOXH1,TRIM28,HNRNPAB,RUNX2,PROP1,HOXD13,TRP63
GO:0045935	positive regulation of nucleobase, nucleoside, nucleotide and nucleic acid metabolic process	biological_process	1.887687664980165E-4	14	88	414	14467	NFATC2,TFDP1,GPRIN1,PAX3,NODAL,HOXB1,HNF4A,FOXH1,TRIM28,HNRNPAB,RUNX2,PROP1,HOXD13,TRP63
GO:0010557	positive regulation of macromolecule biosynthetic process	biological_process	3.540980665845217E-4	14	88	436	14467	NFATC2,TFDP1,GPRIN1,PAX3,NODAL,HOXB1,HNF4A,FOXH1,TRIM28,HNRNPAB,RUNX2,PROP1,HOXD13,TRP63
GO:0044237	cellular metabolic process	biological_process	3.8045285314761655E-4	62	88	6341	14467	SKP2,GNAQ,USP1,NFATC2,TFDP1,GPRIN1,RBMXRT,HNRPLL,EIF3D,IMPDH2,PAX3,SIM1,UBA2,SF3A3,NTRK2,KCNJ6,PHB2,CHRNB2,MAGOH,GSPT1,ACTL6A,NODAL,CDK4,BMPR1A,RNPS1,NPM1,HOXB1,TMPO,CAMK4,HNF4A,EGFR,THRA,SSRP1,FOXH1,CCT5,PLK4,SNRPD1,STRAP,HAT1,TRIM28,EEF1E1,CCT7,HNRNPAB,DDX39,NHP2,MMP14,EIF2S1,RPA2,PCNA,SYNCRIP,CHEK1,RUNX2,NEUROD2,PROP1,TARDBP,CCT3,SNRPA1,NKX2-6,HOXD13,TRP63,PARP1,GNAS
GO:0006396	RNA processing	biological_process	3.9620796406258127E-4	13	88	374	14467	RBMXRT,HNRPLL,SF3A3,MAGOH,RNPS1,NPM1,SNRPD1,STRAP,DDX39,NHP2,SYNCRIP,TARDBP,SNRPA1
GO:0031325	positive regulation of cellular metabolic process	biological_process	5.199592126315494E-4	15	88	521	14467	NFATC2,TFDP1,GPRIN1,PAX3,NODAL,NPM1,HOXB1,HNF4A,FOXH1,TRIM28,HNRNPAB,RUNX2,PROP1,HOXD13,TRP63
GO:0019222	regulation of metabolic process	biological_process	6.315443640077312E-4	35	88	2525	14467	SKP2,GNAQ,NFATC2,TFDP1,GPRIN1,XPO1,PAX3,SIM1,NTRK2,PHB2,CHRNB2,ACTL6A,NODAL,NPM1,HOXB1,TMPO,HNF4A,EGFR,THRA,SSRP1,FOXH1,STRAP,HAT1,TRIM28,HNRNPAB,EIF2S1,PCNA,RUNX2,NEUROD2,PROP1,TARDBP,NKX2-6,HOXD13,TRP63,GNAS
GO:0048522	positive regulation of cellular process	biological_process	6.774778913119848E-4	21	88	1031	14467	NFATC2,TFDP1,GPRIN1,PAX3,CHRNB2,NODAL,BMPR1A,NPM1,HOXB1,HNF4A,EGFR,FOXH1,TRIM28,EEF1E1,HNRNPAB,RUNX2,PROP1,NKX2-6,HOXD13,TRP63,GNAS
GO:0009893	positive regulation of metabolic process	biological_process	8.173206784252051E-4	15	88	540	14467	NFATC2,TFDP1,GPRIN1,PAX3,NODAL,NPM1,HOXB1,HNF4A,FOXH1,TRIM28,HNRNPAB,RUNX2,PROP1,HOXD13,TRP63
GO:0009653	anatomical structure morphogenesis	biological_process	0.0010118953120134358	22	88	1151	14467	GNAQ,CRHR2,FGF3,GPRIN1,PAX3,NTRK2,CHRNB2,NODAL,BMPR1A,HOXB1,EGFR,THRA,NEURL1A,TRIM28,HNRNPAB,MMP14,RUNX2,PROP1,HOXD13,TRP63,GNAS,CFC1
GO:0000059	protein import into nucleus, docking	biological_process	0.0016874576792234085	4	88	15	14467	IPO5,XPO1,CSE1L,KPNB1
GO:0080090	regulation of primary metabolic process	biological_process	0.0019029676182069502	33	88	2399	14467	GNAQ,NFATC2,TFDP1,GPRIN1,XPO1,PAX3,SIM1,PHB2,CHRNB2,ACTL6A,NODAL,NPM1,HOXB1,TMPO,HNF4A,EGFR,THRA,SSRP1,FOXH1,STRAP,HAT1,TRIM28,HNRNPAB,EIF2S1,PCNA,RUNX2,NEUROD2,PROP1,TARDBP,NKX2-6,HOXD13,TRP63,GNAS
GO:0010604	positive regulation of macromolecule metabolic process	biological_process	0.0023380356915155766	14	88	511	14467	NFATC2,TFDP1,GPRIN1,PAX3,NODAL,HOXB1,HNF4A,FOXH1,TRIM28,HNRNPAB,RUNX2,PROP1,HOXD13,TRP63
GO:0008152	metabolic process	biological_process	0.0023653129790520283	64	88	6968	14467	SKP2,GNAQ,USP1,NFATC2,TFDP1,GPRIN1,RBMXRT,HNRPLL,EIF3D,IMPDH2,PSMC3,XPO1,PAX3,SIM1,UBA2,SF3A3,NTRK2,KCNJ6,PHB2,CHRNB2,MAGOH,GSPT1,ACTL6A,NODAL,CDK4,BMPR1A,RNPS1,NPM1,HOXB1,TMPO,CAMK4,HNF4A,EGFR,THRA,SSRP1,FOXH1,CCT5,PLK4,SNRPD1,STRAP,HAT1,TRIM28,EEF1E1,CCT7,HNRNPAB,DDX39,NHP2,MMP14,EIF2S1,RPA2,PCNA,SYNCRIP,CHEK1,RUNX2,NEUROD2,PROP1,TARDBP,CCT3,SNRPA1,NKX2-6,HOXD13,TRP63,PARP1,GNAS
GO:0008283	cell proliferation	biological_process	0.002903227245512385	15	88	598	14467	FGF3,IMPDH2,PAX3,CHRNB2,NODAL,CDK4,BMPR1A,NPM1,EGFR,CSE1L,EEF1E1,RUNX2,NKX2-6,HOXD13,TRP63
GO:0045944	positive regulation of transcription from RNA polymerase II promoter	biological_process	0.003515288335075013	11	88	318	14467	NFATC2,GPRIN1,PAX3,NODAL,HOXB1,HNF4A,FOXH1,RUNX2,PROP1,HOXD13,TRP63
GO:0003002	regionalization	biological_process	0.004446186131025509	9	88	206	14467	FGF3,NODAL,BMPR1A,HOXB1,FOXH1,PROP1,HOXD13,TRP63,CFC1
GO:0048513	organ development	biological_process	0.004623810800409936	25	88	1574	14467	GNAQ,CRHR2,TFDP1,FGF3,GPRIN1,ANK1,PAX3,NTRK2,CHRNB2,NODAL,BMPR1A,HOXB1,EGFR,THRA,FOXH1,TRIM28,HNRNPAB,MMP14,RUNX2,PROP1,NKX2-6,HOXD13,TRP63,GNAS,CFC1
GO:0048518	positive regulation of biological process	biological_process	0.0052749938413623985	21	88	1172	14467	NFATC2,TFDP1,GPRIN1,PAX3,CHRNB2,NODAL,BMPR1A,NPM1,HOXB1,HNF4A,EGFR,FOXH1,TRIM28,EEF1E1,HNRNPAB,RUNX2,PROP1,NKX2-6,HOXD13,TRP63,GNAS
GO:0051726	regulation of cell cycle	biological_process	0.005405696338612032	9	88	211	14467	SKP2,XPO1,CDK4,NPM1,NRAS,MAD2L1,CHEK1,PSMG2,TRP63
GO:0031323	regulation of cellular metabolic process	biological_process	0.00566236221507305	32	88	2396	14467	GNAQ,NFATC2,TFDP1,GPRIN1,PAX3,SIM1,PHB2,CHRNB2,ACTL6A,NODAL,NPM1,HOXB1,TMPO,HNF4A,EGFR,THRA,SSRP1,FOXH1,STRAP,HAT1,TRIM28,HNRNPAB,EIF2S1,PCNA,RUNX2,NEUROD2,PROP1,TARDBP,NKX2-6,HOXD13,TRP63,GNAS
GO:0048856	anatomical structure development	biological_process	0.006611093082999567	29	88	2056	14467	GNAQ,CRHR2,TFDP1,FGF3,GPRIN1,ANK1,PSMC3,PAX3,SIM1,NTRK2,CHRNB2,NODAL,BMPR1A,HOXB1,EGFR,THRA,FOXH1,NEURL1A,TRIM28,HNRNPAB,MMP14,RUNX2,NEUROD2,PROP1,NKX2-6,HOXD13,TRP63,GNAS,CFC1
GO:0031326	regulation of cellular biosynthetic process	biological_process	0.008482082190902929	30	88	2200	14467	GNAQ,NFATC2,TFDP1,GPRIN1,PAX3,SIM1,PHB2,ACTL6A,NODAL,NPM1,HOXB1,TMPO,HNF4A,THRA,SSRP1,FOXH1,STRAP,HAT1,TRIM28,HNRNPAB,EIF2S1,PCNA,RUNX2,NEUROD2,PROP1,TARDBP,NKX2-6,HOXD13,TRP63,GNAS
GO:0008284	positive regulation of cell proliferation	biological_process	0.008771618224746277	9	88	224	14467	PAX3,CHRNB2,NODAL,BMPR1A,NPM1,EGFR,RUNX2,NKX2-6,TRP63
GO:0009889	regulation of biosynthetic process	biological_process	0.008801035504625288	30	88	2204	14467	GNAQ,NFATC2,TFDP1,GPRIN1,PAX3,SIM1,PHB2,ACTL6A,NODAL,NPM1,HOXB1,TMPO,HNF4A,THRA,SSRP1,FOXH1,STRAP,HAT1,TRIM28,HNRNPAB,EIF2S1,PCNA,RUNX2,NEUROD2,PROP1,TARDBP,NKX2-6,HOXD13,TRP63,GNAS
GO:0042127	regulation of cell proliferation	biological_process	0.009585925451633661	12	88	424	14467	PAX3,CHRNB2,NODAL,CDK4,BMPR1A,NPM1,EGFR,EEF1E1,RUNX2,NKX2-6,HOXD13,TRP63
GO:0019219	regulation of nucleobase, nucleoside, nucleotide and nucleic acid metabolic process	biological_process	0.010739043627588483	29	88	2107	14467	GNAQ,NFATC2,TFDP1,GPRIN1,PAX3,SIM1,PHB2,ACTL6A,NODAL,NPM1,HOXB1,TMPO,HNF4A,THRA,SSRP1,FOXH1,STRAP,HAT1,TRIM28,HNRNPAB,PCNA,RUNX2,NEUROD2,PROP1,TARDBP,NKX2-6,HOXD13,TRP63,GNAS
GO:0010926	anatomical structure formation	biological_process	0.013618397285944809	16	88	767	14467	CRHR2,FGF3,GPRIN1,IPO5,XPO1,PAX3,CHRNB2,NODAL,BMPR1A,NPM1,HOXB1,CSE1L,NEURL1A,TRP63,KPNB1,NAP1L1
GO:0048731	system development	biological_process	0.0169745555228362	27	88	1922	14467	GNAQ,CRHR2,TFDP1,FGF3,GPRIN1,ANK1,PAX3,SIM1,NTRK2,CHRNB2,NODAL,BMPR1A,HOXB1,EGFR,THRA,FOXH1,TRIM28,HNRNPAB,MMP14,RUNX2,NEUROD2,PROP1,NKX2-6,HOXD13,TRP63,GNAS,CFC1
GO:0006357	regulation of transcription from RNA polymerase II promoter	biological_process	0.017525613382398397	13	88	528	14467	NFATC2,GPRIN1,PAX3,NODAL,HOXB1,HNF4A,FOXH1,STRAP,TRIM28,RUNX2,PROP1,HOXD13,TRP63
GO:0010629	negative regulation of gene expression	biological_process	0.020108318272692726	10	88	313	14467	SKP2,PAX3,NODAL,THRA,FOXH1,STRAP,HAT1,TRIM28,PROP1,TRP63
GO:0060255	regulation of macromolecule metabolic process	biological_process	0.020266515738381112	31	88	2420	14467	SKP2,NFATC2,TFDP1,GPRIN1,XPO1,PAX3,SIM1,PHB2,ACTL6A,NODAL,NPM1,HOXB1,TMPO,HNF4A,EGFR,THRA,SSRP1,FOXH1,STRAP,HAT1,TRIM28,HNRNPAB,EIF2S1,PCNA,RUNX2,NEUROD2,PROP1,TARDBP,NKX2-6,HOXD13,TRP63
GO:0051253	negative regulation of RNA metabolic process	biological_process	0.02042724784472929	9	88	249	14467	PAX3,NODAL,NPM1,FOXH1,STRAP,HAT1,TRIM28,PROP1,TRP63
GO:0045934	negative regulation of nucleobase, nucleoside, nucleotide and nucleic acid metabolic process	biological_process	0.023039618402266496	10	88	318	14467	PAX3,NODAL,NPM1,THRA,FOXH1,STRAP,HAT1,TRIM28,PROP1,TRP63
GO:0006913	nucleocytoplasmic transport	biological_process	0.029187970406547154	6	88	98	14467	IPO5,XPO1,NPM1,CAMK4,CSE1L,KPNB1
GO:0051169	nuclear transport	biological_process	0.030920699267457944	6	88	99	14467	IPO5,XPO1,NPM1,CAMK4,CSE1L,KPNB1
GO:0006366	transcription from RNA polymerase II promoter	biological_process	0.03305844492652771	13	88	561	14467	NFATC2,GPRIN1,PAX3,NODAL,HOXB1,HNF4A,FOXH1,STRAP,TRIM28,RUNX2,PROP1,HOXD13,TRP63
GO:0048523	negative regulation of cellular process	biological_process	0.03835440046285569	18	88	1027	14467	SKP2,GPRIN1,PAX3,NODAL,BMPR1A,NPM1,THRA,FOXH1,MAD2L1,STRAP,HAT1,TRIM28,EEF1E1,RUNX2,PSMG2,PROP1,NKX2-6,TRP63
GO:0048519	negative regulation of biological process	biological_process	0.04014696478385267	19	88	1131	14467	SKP2,CRHR2,GPRIN1,PAX3,NODAL,BMPR1A,NPM1,THRA,FOXH1,MAD2L1,STRAP,HAT1,TRIM28,EEF1E1,RUNX2,PSMG2,PROP1,NKX2-6,TRP63
GO:0007389	pattern specification process	biological_process	0.04089216296291547	9	88	272	14467	FGF3,NODAL,BMPR1A,HOXB1,FOXH1,PROP1,HOXD13,TRP63,CFC1
GO:0048468	cell development	biological_process	0.04153994699708605	15	88	748	14467	GNAQ,GPRIN1,ANK1,PAX3,NTRK2,CHRNB2,NODAL,BMPR1A,NEURL1A,TRIM28,HNRNPAB,RUNX2,NEUROD2,NKX2-6,TRP63
GO:0010468	regulation of gene expression	biological_process	0.04927596841080178	28	88	2159	14467	SKP2,NFATC2,TFDP1,GPRIN1,PAX3,SIM1,PHB2,ACTL6A,NODAL,NPM1,HOXB1,TMPO,HNF4A,THRA,SSRP1,FOXH1,STRAP,HAT1,TRIM28,HNRNPAB,EIF2S1,RUNX2,NEUROD2,PROP1,TARDBP,NKX2-6,HOXD13,TRP63
GO:0034961	cellular biopolymer biosynthetic process	biological_process	0.04979978585979451	31	88	2531	14467	NFATC2,TFDP1,GPRIN1,EIF3D,PAX3,SIM1,PHB2,GSPT1,ACTL6A,NODAL,HOXB1,TMPO,HNF4A,THRA,SSRP1,FOXH1,STRAP,HAT1,TRIM28,EEF1E1,HNRNPAB,EIF2S1,RPA2,PCNA,RUNX2,NEUROD2,PROP1,TARDBP,NKX2-6,HOXD13,TRP63
