# Supplementary material for: Tissue-Specific Functional Networks for Prioritizing Phenotype and Disease Genes
Source: PLoS Comput Biol. 2012 Sep 27;8(9):e1002694. doi: 10.1371/journal.pcbi.1002694 (PMC3459891; doi:10.1371/journal.pcbi.1002694)
Supplement: Dataset S3 — Functional enrichment of top 100 changed genes for each tissue-specific network. (ZIP) [file pcbi.1002694.s003.zip › enrichment_result/MA_0000328_global.txt]

GO:0009653	anatomical structure morphogenesis	biological_process	3.5577485455122387E-9	31	94	1151	14467	GNAQ,CRHR2,FGF3,CDK5R1,GPRIN1,ERCC2,NF1,PAX3,NTRK2,MMP2,CHRNB2,PKD1,NODAL,NTRK3,THRA,EGFR,NEURL1A,TRP73,PAX6,SOX10,TRIM28,MMP14,RUNX2,PROP1,MSX1,TGFBR2,ACVRL1,HOXD13,TRP63,FASL,GNAS
GO:0048513	organ development	biological_process	2.0784121798286888E-8	35	94	1574	14467	GNAQ,SMYD1,CRHR2,TFDP1,FGF3,SCN8A,CDK5R1,GPRIN1,ANK1,ERCC2,NF1,PAX3,NTRK2,MMP2,CHRNB2,PKD1,NODAL,THRA,EGFR,FOXH1,TRP73,PAX6,SOX10,TRIM28,MMP14,RUNX2,PROP1,MSX1,NKX2-6,TGFBR2,ACVRL1,HOXD13,TRP63,FASL,GNAS
GO:0048731	system development	biological_process	6.532544224696696E-8	38	94	1922	14467	GNAQ,SMYD1,CRHR2,TFDP1,FGF3,SCN8A,CDK5R1,GPRIN1,ANK1,ERCC2,NF1,PAX3,SIM1,NTRK2,MMP2,CHRNB2,PKD1,NODAL,NTRK3,THRA,EGFR,FOXH1,TRP73,PAX6,SOX10,TRIM28,MMP14,RUNX2,PROP1,NEUROD2,MSX1,NKX2-6,TGFBR2,ACVRL1,HOXD13,TRP63,FASL,GNAS
GO:0048856	anatomical structure development	biological_process	1.123266652468351E-7	39	94	2056	14467	GNAQ,SMYD1,CRHR2,TFDP1,FGF3,SCN8A,CDK5R1,GPRIN1,ANK1,ERCC2,NF1,PAX3,SIM1,NTRK2,MMP2,CHRNB2,PKD1,NODAL,NTRK3,THRA,EGFR,FOXH1,NEURL1A,TRP73,PAX6,SOX10,TRIM28,MMP14,RUNX2,PROP1,NEUROD2,MSX1,NKX2-6,TGFBR2,ACVRL1,HOXD13,TRP63,FASL,GNAS
GO:0008283	cell proliferation	biological_process	2.218235421116675E-7	21	94	598	14467	FGF3,IMPDH2,ERCC2,NF1,PAX3,CHRNB2,NODAL,CDK4,NPM1,EGFR,CSE1L,PAX6,TYR,FOXN1,PLAU,RUNX2,MSX1,NKX2-6,TGFBR2,HOXD13,TRP63
GO:0045893	positive regulation of transcription, DNA-dependent	biological_process	9.91778720738937E-6	15	94	353	14467	NFATC2,TFDP1,GPRIN1,PAX3,NODAL,HNF4A,FOXH1,TRP73,PAX6,SOX10,TRIM28,RUNX2,PROP1,HOXD13,TRP63
GO:0051254	positive regulation of RNA metabolic process	biological_process	1.0302782491076473E-5	15	94	354	14467	NFATC2,TFDP1,GPRIN1,PAX3,NODAL,HNF4A,FOXH1,TRP73,PAX6,SOX10,TRIM28,RUNX2,PROP1,HOXD13,TRP63
GO:0007275	multicellular organismal development	biological_process	1.1390943215201176E-5	39	94	2402	14467	GNAQ,SMYD1,CRHR2,TFDP1,FGF3,SCN8A,CDK5R1,GPRIN1,ANK1,ERCC2,NF1,PAX3,SIM1,NTRK2,MMP2,CHRNB2,PKD1,NODAL,NTRK3,THRA,EGFR,FOXH1,TRP73,PAX6,SOX10,TRIM28,FOXN1,MMP14,RUNX2,PROP1,NEUROD2,MSX1,NKX2-6,TGFBR2,ACVRL1,HOXD13,TRP63,FASL,GNAS
GO:0048468	cell development	biological_process	1.2356849512742706E-5	21	94	748	14467	GNAQ,CDK5R1,GPRIN1,ANK1,ERCC2,NF1,PAX3,NTRK2,CHRNB2,NODAL,NTRK3,NEURL1A,TRP73,PAX6,SOX10,TRIM28,RUNX2,NEUROD2,NKX2-6,TRP63,FASL
GO:0007417	central nervous system development	biological_process	1.9443814311655886E-5	14	94	316	14467	GNAQ,CDK5R1,GPRIN1,ERCC2,NF1,PAX3,CHRNB2,TRP73,PAX6,SOX10,PROP1,MSX1,NKX2-6,TGFBR2
GO:0009887	organ morphogenesis	biological_process	2.096616209566294E-5	21	94	771	14467	CRHR2,FGF3,ERCC2,NF1,PAX3,NTRK2,MMP2,PKD1,NODAL,THRA,TRP73,PAX6,SOX10,RUNX2,PROP1,MSX1,TGFBR2,ACVRL1,TRP63,FASL,GNAS
GO:0048522	positive regulation of cellular process	biological_process	3.381393897780546E-5	24	94	1031	14467	NFATC2,TFDP1,GPRIN1,NF1,PAX3,CHRNB2,NODAL,NTRK3,NPM1,HNF4A,EGFR,FOXH1,TRP73,PAX6,SOX10,TRIM28,RUNX2,PROP1,NKX2-6,TGFBR2,HOXD13,TRP63,FASL,GNAS
GO:0032502	developmental process	biological_process	3.562969273591258E-5	42	94	2840	14467	SKP2,GNAQ,SMYD1,CRHR2,TFDP1,FGF3,SCN8A,CDK5R1,GPRIN1,ANK1,ERCC2,NF1,PAX3,SIM1,NTRK2,MMP2,CHRNB2,PKD1,NODAL,NTRK3,THRA,EGFR,FOXH1,SLC45A2,NEURL1A,TRP73,PAX6,SOX10,TRIM28,FOXN1,MMP14,RUNX2,PROP1,NEUROD2,MSX1,NKX2-6,TGFBR2,ACVRL1,HOXD13,TRP63,FASL,GNAS
GO:0031328	positive regulation of cellular biosynthetic process	biological_process	4.320667173543222E-5	16	94	455	14467	NFATC2,TFDP1,GPRIN1,PAX3,NODAL,NPM1,HNF4A,FOXH1,TRP73,PAX6,SOX10,TRIM28,RUNX2,PROP1,HOXD13,TRP63
GO:0045941	positive regulation of transcription	biological_process	4.443192757591496E-5	15	94	395	14467	NFATC2,TFDP1,GPRIN1,PAX3,NODAL,HNF4A,FOXH1,TRP73,PAX6,SOX10,TRIM28,RUNX2,PROP1,HOXD13,TRP63
GO:0009891	positive regulation of biosynthetic process	biological_process	4.5922759333809526E-5	16	94	457	14467	NFATC2,TFDP1,GPRIN1,PAX3,NODAL,NPM1,HNF4A,FOXH1,TRP73,PAX6,SOX10,TRIM28,RUNX2,PROP1,HOXD13,TRP63
GO:0010628	positive regulation of gene expression	biological_process	5.7878857666779926E-5	15	94	403	14467	NFATC2,TFDP1,GPRIN1,PAX3,NODAL,HNF4A,FOXH1,TRP73,PAX6,SOX10,TRIM28,RUNX2,PROP1,HOXD13,TRP63
GO:0044238	primary metabolic process	biological_process	7.304037179788914E-5	66	94	6174	14467	SKP2,GNAQ,SMYD1,NFATC2,TFDP1,GPRIN1,RBMXRT,EIF3D,IMPDH2,ERCC2,NF1,XPO1,PAX3,SF3A3,UBA2,SIM1,NTRK2,KCNJ6,MMP2,MAGOH,CHRNB2,GSPT1,NODAL,CDK4,RNPS1,NTRK3,NPM1,HNF4A,CAMK4,THRA,EGFR,SSRP1,FOXH1,CCT5,PLK4,SNRPD1,SLC45A2,TRP73,STRAP,PAX6,ATP7B,SOX10,HAT1,TRIM28,TYR,DDX39,NHP2,FOXN1,EIF2S1,MMP14,SYNCRIP,PCNA,PLAU,RUNX2,PROP1,NEUROD2,MSX1,TARDBP,NKX2-6,TGFBR2,ACVRL1,HOXD13,PARP1,TRP63,GNAS,MMP24
GO:0006139	nucleobase, nucleoside, nucleotide and nucleic acid metabolic process	biological_process	8.077687979995395E-5	43	94	3037	14467	GNAQ,SMYD1,NFATC2,TFDP1,GPRIN1,RBMXRT,IMPDH2,ERCC2,NF1,PAX3,SF3A3,SIM1,MAGOH,NODAL,RNPS1,NPM1,HNF4A,THRA,SSRP1,FOXH1,SNRPD1,TRP73,STRAP,PAX6,ATP7B,SOX10,HAT1,TRIM28,DDX39,NHP2,FOXN1,SYNCRIP,PCNA,RUNX2,PROP1,NEUROD2,MSX1,TARDBP,NKX2-6,HOXD13,PARP1,TRP63,GNAS
GO:0045935	positive regulation of nucleobase, nucleoside, nucleotide and nucleic acid metabolic process	biological_process	8.242761025976937E-5	15	94	414	14467	NFATC2,TFDP1,GPRIN1,PAX3,NODAL,HNF4A,FOXH1,TRP73,PAX6,SOX10,TRIM28,RUNX2,PROP1,HOXD13,TRP63
GO:0042127	regulation of cell proliferation	biological_process	1.125947104343763E-4	15	94	424	14467	NF1,PAX3,CHRNB2,NODAL,CDK4,NPM1,EGFR,PAX6,PLAU,RUNX2,MSX1,NKX2-6,TGFBR2,HOXD13,TRP63
GO:0010467	gene expression	biological_process	1.3148468002557786E-4	41	94	2850	14467	SKP2,SMYD1,NFATC2,TFDP1,GPRIN1,RBMXRT,EIF3D,ERCC2,PAX3,SF3A3,SIM1,MAGOH,GSPT1,NODAL,RNPS1,NPM1,HNF4A,THRA,SSRP1,FOXH1,SNRPD1,TRP73,STRAP,PAX6,SOX10,HAT1,TRIM28,DDX39,NHP2,FOXN1,EIF2S1,MMP14,SYNCRIP,RUNX2,PROP1,NEUROD2,MSX1,TARDBP,NKX2-6,HOXD13,TRP63
GO:0043283	biopolymer metabolic process	biological_process	1.4668590005753872E-4	58	94	5069	14467	SKP2,GNAQ,SMYD1,NFATC2,TFDP1,GPRIN1,RBMXRT,EIF3D,ERCC2,XPO1,PAX3,SF3A3,UBA2,SIM1,NTRK2,MMP2,MAGOH,GSPT1,NODAL,CDK4,RNPS1,NTRK3,NPM1,HNF4A,CAMK4,THRA,EGFR,SSRP1,FOXH1,CCT5,PLK4,SNRPD1,TRP73,STRAP,PAX6,SOX10,HAT1,TRIM28,DDX39,NHP2,FOXN1,EIF2S1,MMP14,SYNCRIP,PCNA,PLAU,RUNX2,PROP1,NEUROD2,MSX1,TARDBP,NKX2-6,TGFBR2,ACVRL1,HOXD13,PARP1,TRP63,MMP24
GO:0019222	regulation of metabolic process	biological_process	1.5971169947486813E-4	38	94	2525	14467	SKP2,GNAQ,SMYD1,NFATC2,TFDP1,GPRIN1,ERCC2,NF1,XPO1,PAX3,SIM1,NTRK2,CHRNB2,NODAL,NPM1,HNF4A,THRA,EGFR,SSRP1,FOXH1,TRP73,STRAP,PAX6,SOX10,HAT1,TRIM28,FOXN1,EIF2S1,PCNA,RUNX2,PROP1,NEUROD2,MSX1,TARDBP,NKX2-6,HOXD13,TRP63,GNAS
GO:0010557	positive regulation of macromolecule biosynthetic process	biological_process	1.6184826948544036E-4	15	94	436	14467	NFATC2,TFDP1,GPRIN1,PAX3,NODAL,HNF4A,FOXH1,TRP73,PAX6,SOX10,TRIM28,RUNX2,PROP1,HOXD13,TRP63
GO:0034960	cellular biopolymer metabolic process	biological_process	2.5765044835290965E-4	57	94	4999	14467	SKP2,GNAQ,SMYD1,NFATC2,TFDP1,GPRIN1,RBMXRT,EIF3D,ERCC2,PAX3,SF3A3,UBA2,SIM1,NTRK2,MMP2,MAGOH,GSPT1,NODAL,CDK4,RNPS1,NTRK3,NPM1,HNF4A,CAMK4,THRA,EGFR,SSRP1,FOXH1,CCT5,PLK4,SNRPD1,TRP73,STRAP,PAX6,SOX10,HAT1,TRIM28,DDX39,NHP2,FOXN1,EIF2S1,MMP14,SYNCRIP,PCNA,PLAU,RUNX2,PROP1,NEUROD2,MSX1,TARDBP,NKX2-6,TGFBR2,ACVRL1,HOXD13,PARP1,TRP63,MMP24
GO:0008284	positive regulation of cell proliferation	biological_process	2.7314897292435113E-4	11	94	224	14467	NF1,PAX3,CHRNB2,NODAL,NPM1,EGFR,PAX6,RUNX2,NKX2-6,TGFBR2,TRP63
GO:0031325	positive regulation of cellular metabolic process	biological_process	2.770011779886335E-4	16	94	521	14467	NFATC2,TFDP1,GPRIN1,PAX3,NODAL,NPM1,HNF4A,FOXH1,TRP73,PAX6,SOX10,TRIM28,RUNX2,PROP1,HOXD13,TRP63
GO:0016070	RNA metabolic process	biological_process	3.1060091965228094E-4	36	94	2364	14467	SMYD1,NFATC2,TFDP1,GPRIN1,RBMXRT,ERCC2,PAX3,SF3A3,SIM1,MAGOH,NODAL,RNPS1,NPM1,HNF4A,THRA,SSRP1,FOXH1,SNRPD1,TRP73,STRAP,PAX6,SOX10,HAT1,TRIM28,DDX39,NHP2,FOXN1,SYNCRIP,RUNX2,PROP1,NEUROD2,MSX1,TARDBP,NKX2-6,HOXD13,TRP63
GO:0048518	positive regulation of biological process	biological_process	3.7598353535109595E-4	24	94	1172	14467	NFATC2,TFDP1,GPRIN1,NF1,PAX3,CHRNB2,NODAL,NTRK3,NPM1,HNF4A,EGFR,FOXH1,TRP73,PAX6,SOX10,TRIM28,RUNX2,PROP1,NKX2-6,TGFBR2,HOXD13,TRP63,FASL,GNAS
GO:0009893	positive regulation of metabolic process	biological_process	4.4870886442814346E-4	16	94	540	14467	NFATC2,TFDP1,GPRIN1,PAX3,NODAL,NPM1,HNF4A,FOXH1,TRP73,PAX6,SOX10,TRIM28,RUNX2,PROP1,HOXD13,TRP63
GO:0080090	regulation of primary metabolic process	biological_process	4.506188749671301E-4	36	94	2399	14467	GNAQ,SMYD1,NFATC2,TFDP1,GPRIN1,ERCC2,NF1,XPO1,PAX3,SIM1,CHRNB2,NODAL,NPM1,HNF4A,THRA,EGFR,SSRP1,FOXH1,TRP73,STRAP,PAX6,SOX10,HAT1,TRIM28,FOXN1,EIF2S1,PCNA,RUNX2,PROP1,NEUROD2,MSX1,TARDBP,NKX2-6,HOXD13,TRP63,GNAS
GO:0008380	RNA splicing	biological_process	4.835420354552892E-4	10	94	188	14467	RBMXRT,SF3A3,MAGOH,RNPS1,NPM1,SNRPD1,STRAP,DDX39,SYNCRIP,TARDBP
GO:0010926	anatomical structure formation	biological_process	4.957246132094118E-4	19	94	767	14467	CRHR2,FGF3,GPRIN1,IPO5,ERCC2,NF1,XPO1,PAX3,MMP2,CHRNB2,NODAL,NPM1,CSE1L,NEURL1A,TGFBR2,ACVRL1,TRP63,KPNB1,NAP1L1
GO:0048869	cellular developmental process	biological_process	5.030167230633703E-4	28	94	1568	14467	GNAQ,FGF3,CDK5R1,GPRIN1,ANK1,ERCC2,NF1,PAX3,SIM1,NTRK2,CHRNB2,NODAL,NTRK3,EGFR,NEURL1A,TRP73,PAX6,SOX10,TRIM28,FOXN1,RUNX2,PROP1,NEUROD2,NKX2-6,TGFBR2,TRP63,FASL,GNAS
GO:0043170	macromolecule metabolic process	biological_process	5.13595609920391E-4	58	94	5234	14467	SKP2,GNAQ,SMYD1,NFATC2,TFDP1,GPRIN1,RBMXRT,EIF3D,ERCC2,XPO1,PAX3,SF3A3,UBA2,SIM1,NTRK2,MMP2,MAGOH,GSPT1,NODAL,CDK4,RNPS1,NTRK3,NPM1,HNF4A,CAMK4,THRA,EGFR,SSRP1,FOXH1,CCT5,PLK4,SNRPD1,TRP73,STRAP,PAX6,SOX10,HAT1,TRIM28,DDX39,NHP2,FOXN1,EIF2S1,MMP14,SYNCRIP,PCNA,PLAU,RUNX2,PROP1,NEUROD2,MSX1,TARDBP,NKX2-6,TGFBR2,ACVRL1,HOXD13,PARP1,TRP63,MMP24
GO:0044260	cellular macromolecule metabolic process	biological_process	5.613725785302095E-4	57	94	5102	14467	SKP2,GNAQ,SMYD1,NFATC2,TFDP1,GPRIN1,RBMXRT,EIF3D,ERCC2,PAX3,SF3A3,UBA2,SIM1,NTRK2,MMP2,MAGOH,GSPT1,NODAL,CDK4,RNPS1,NTRK3,NPM1,HNF4A,CAMK4,THRA,EGFR,SSRP1,FOXH1,CCT5,PLK4,SNRPD1,TRP73,STRAP,PAX6,SOX10,HAT1,TRIM28,DDX39,NHP2,FOXN1,EIF2S1,MMP14,SYNCRIP,PCNA,PLAU,RUNX2,PROP1,NEUROD2,MSX1,TARDBP,NKX2-6,TGFBR2,ACVRL1,HOXD13,PARP1,TRP63,MMP24
GO:0007399	nervous system development	biological_process	6.281690049732053E-4	19	94	779	14467	GNAQ,CDK5R1,GPRIN1,ERCC2,NF1,PAX3,SIM1,NTRK2,CHRNB2,NTRK3,TRP73,PAX6,SOX10,PROP1,NEUROD2,MSX1,NKX2-6,TGFBR2,TRP63
GO:0007420	brain development	biological_process	6.691843118687789E-4	11	94	245	14467	GNAQ,CDK5R1,GPRIN1,NF1,CHRNB2,TRP73,PAX6,PROP1,MSX1,NKX2-6,TGFBR2
GO:0030900	forebrain development	biological_process	6.964005483816567E-4	9	94	150	14467	GNAQ,GPRIN1,NF1,CHRNB2,TRP73,PAX6,PROP1,MSX1,NKX2-6
GO:0030154	cell differentiation	biological_process	6.972976474391671E-4	27	94	1495	14467	GNAQ,FGF3,CDK5R1,GPRIN1,ANK1,ERCC2,NF1,PAX3,SIM1,NTRK2,CHRNB2,NODAL,NTRK3,NEURL1A,TRP73,PAX6,SOX10,TRIM28,FOXN1,RUNX2,PROP1,NEUROD2,NKX2-6,TGFBR2,TRP63,FASL,GNAS
GO:0044237	cellular metabolic process	biological_process	7.444984236439179E-4	65	94	6341	14467	SKP2,GNAQ,SMYD1,NFATC2,TFDP1,GPRIN1,RBMXRT,EIF3D,IMPDH2,ERCC2,NF1,PAX3,SF3A3,UBA2,SIM1,NTRK2,KCNJ6,MMP2,MAGOH,CHRNB2,GSPT1,NODAL,CDK4,RNPS1,NTRK3,NPM1,HNF4A,CAMK4,THRA,EGFR,SSRP1,FOXH1,CCT5,PLK4,SNRPD1,SLC45A2,TRP73,STRAP,PAX6,ATP7B,SOX10,HAT1,TRIM28,TYR,DDX39,NHP2,FOXN1,EIF2S1,MMP14,SYNCRIP,PCNA,PLAU,RUNX2,PROP1,NEUROD2,MSX1,TARDBP,NKX2-6,TGFBR2,ACVRL1,HOXD13,PARP1,TRP63,GNAS,MMP24
GO:0010629	negative regulation of gene expression	biological_process	0.0010608375460747501	12	94	313	14467	SKP2,SMYD1,PAX3,NODAL,THRA,FOXH1,STRAP,HAT1,TRIM28,PROP1,MSX1,TRP63
GO:0007507	heart development	biological_process	0.0011204609768039973	10	94	206	14467	GNAQ,SMYD1,NF1,PAX3,PKD1,NODAL,FOXH1,MSX1,NKX2-6,TGFBR2
GO:0010604	positive regulation of macromolecule metabolic process	biological_process	0.001225226953346309	15	94	511	14467	NFATC2,TFDP1,GPRIN1,PAX3,NODAL,HNF4A,FOXH1,TRP73,PAX6,SOX10,TRIM28,RUNX2,PROP1,HOXD13,TRP63
GO:0045934	negative regulation of nucleobase, nucleoside, nucleotide and nucleic acid metabolic process	biological_process	0.0012537692866418386	12	94	318	14467	SMYD1,PAX3,NODAL,NPM1,THRA,FOXH1,STRAP,HAT1,TRIM28,PROP1,MSX1,TRP63
GO:0045944	positive regulation of transcription from RNA polymerase II promoter	biological_process	0.0012537692866418386	12	94	318	14467	NFATC2,GPRIN1,PAX3,NODAL,HNF4A,FOXH1,PAX6,SOX10,RUNX2,PROP1,HOXD13,TRP63
GO:0031323	regulation of cellular metabolic process	biological_process	0.0013822674334956053	35	94	2396	14467	GNAQ,SMYD1,NFATC2,TFDP1,GPRIN1,ERCC2,NF1,PAX3,SIM1,CHRNB2,NODAL,NPM1,HNF4A,THRA,EGFR,SSRP1,FOXH1,TRP73,STRAP,PAX6,SOX10,HAT1,TRIM28,FOXN1,EIF2S1,PCNA,RUNX2,PROP1,NEUROD2,MSX1,TARDBP,NKX2-6,HOXD13,TRP63,GNAS
GO:0031326	regulation of cellular biosynthetic process	biological_process	0.0018150156003757661	33	94	2200	14467	GNAQ,SMYD1,NFATC2,TFDP1,GPRIN1,ERCC2,NF1,PAX3,SIM1,NODAL,NPM1,HNF4A,THRA,SSRP1,FOXH1,TRP73,STRAP,PAX6,SOX10,HAT1,TRIM28,FOXN1,EIF2S1,PCNA,RUNX2,PROP1,NEUROD2,MSX1,TARDBP,NKX2-6,HOXD13,TRP63,GNAS
GO:0006357	regulation of transcription from RNA polymerase II promoter	biological_process	0.0018433512244306464	15	94	528	14467	NFATC2,GPRIN1,PAX3,NODAL,HNF4A,FOXH1,STRAP,PAX6,SOX10,TRIM28,RUNX2,PROP1,MSX1,HOXD13,TRP63
GO:0009889	regulation of biosynthetic process	biological_process	0.0018917423532298673	33	94	2204	14467	GNAQ,SMYD1,NFATC2,TFDP1,GPRIN1,ERCC2,NF1,PAX3,SIM1,NODAL,NPM1,HNF4A,THRA,SSRP1,FOXH1,TRP73,STRAP,PAX6,SOX10,HAT1,TRIM28,FOXN1,EIF2S1,PCNA,RUNX2,PROP1,NEUROD2,MSX1,TARDBP,NKX2-6,HOXD13,TRP63,GNAS
GO:0019219	regulation of nucleobase, nucleoside, nucleotide and nucleic acid metabolic process	biological_process	0.002156769420971455	32	94	2107	14467	GNAQ,SMYD1,NFATC2,TFDP1,GPRIN1,ERCC2,NF1,PAX3,SIM1,NODAL,NPM1,HNF4A,THRA,SSRP1,FOXH1,TRP73,STRAP,PAX6,SOX10,HAT1,TRIM28,FOXN1,PCNA,RUNX2,PROP1,NEUROD2,MSX1,TARDBP,NKX2-6,HOXD13,TRP63,GNAS
GO:0048523	negative regulation of cellular process	biological_process	0.0025252873330304224	21	94	1027	14467	SKP2,SMYD1,GPRIN1,ERCC2,NF1,PAX3,NODAL,NPM1,THRA,FOXH1,MAD2L1,TRP73,STRAP,PAX6,HAT1,TRIM28,RUNX2,PROP1,MSX1,NKX2-6,TRP63
GO:0050793	regulation of developmental process	biological_process	0.0026751870723484587	19	94	858	14467	SKP2,GNAQ,CRHR2,GPRIN1,ERCC2,NF1,CHRNB2,NODAL,NTRK3,TRP73,PAX6,RUNX2,PROP1,MSX1,NKX2-6,TGFBR2,TRP63,FASL,GNAS
GO:0000059	protein import into nucleus, docking	biological_process	0.0027494376483194936	4	94	15	14467	IPO5,XPO1,CSE1L,KPNB1
GO:0001501	skeletal system development	biological_process	0.002851587767876999	11	94	284	14467	GNAQ,ERCC2,NF1,MMP2,PKD1,THRA,RUNX2,TGFBR2,HOXD13,TRP63,GNAS
GO:0048519	negative regulation of biological process	biological_process	0.0031165699684389636	22	94	1131	14467	SKP2,SMYD1,CRHR2,GPRIN1,ERCC2,NF1,PAX3,NODAL,NPM1,THRA,FOXH1,MAD2L1,TRP73,STRAP,PAX6,HAT1,TRIM28,RUNX2,PROP1,MSX1,NKX2-6,TRP63
GO:0009790	embryonic development	biological_process	0.003142628156827044	16	94	626	14467	GNAQ,ERCC2,NF1,PAX3,PKD1,NODAL,FOXH1,PAX6,SOX10,MSX1,NKX2-6,TGFBR2,ACVRL1,HOXD13,TRP63,GNAS
GO:0043473	pigmentation	biological_process	0.003394911825806971	6	94	61	14467	GNAQ,NF1,PAX3,SLC45A2,SOX10,TYR
GO:0006366	transcription from RNA polymerase II promoter	biological_process	0.003894583956165152	15	94	561	14467	NFATC2,GPRIN1,PAX3,NODAL,HNF4A,FOXH1,STRAP,PAX6,SOX10,TRIM28,RUNX2,PROP1,MSX1,HOXD13,TRP63
GO:0006913	nucleocytoplasmic transport	biological_process	0.004245784811977186	7	94	98	14467	IPO5,NF1,XPO1,NPM1,CAMK4,CSE1L,KPNB1
GO:0016481	negative regulation of transcription	biological_process	0.004392401925166906	11	94	297	14467	SMYD1,PAX3,NODAL,THRA,FOXH1,STRAP,HAT1,TRIM28,PROP1,MSX1,TRP63
GO:0006397	mRNA processing	biological_process	0.0044486694317754484	10	94	240	14467	RBMXRT,SF3A3,MAGOH,RNPS1,NPM1,SNRPD1,STRAP,DDX39,SYNCRIP,TARDBP
GO:0051169	nuclear transport	biological_process	0.004544840223913703	7	94	99	14467	IPO5,NF1,XPO1,NPM1,CAMK4,CSE1L,KPNB1
GO:0010605	negative regulation of macromolecule metabolic process	biological_process	0.0049420223789566654	13	94	429	14467	SKP2,SMYD1,PAX3,NODAL,NPM1,THRA,FOXH1,STRAP,HAT1,TRIM28,PROP1,MSX1,TRP63
GO:0051253	negative regulation of RNA metabolic process	biological_process	0.006171128730440042	10	94	249	14467	PAX3,NODAL,NPM1,FOXH1,STRAP,HAT1,TRIM28,PROP1,MSX1,TRP63
GO:0043009	chordate embryonic development	biological_process	0.006555401900047157	12	94	373	14467	ERCC2,NF1,PAX3,PKD1,NODAL,PAX6,SOX10,MSX1,NKX2-6,TGFBR2,ACVRL1,GNAS
GO:0009792	embryonic development ending in birth or egg hatching	biological_process	0.007113179888852333	12	94	376	14467	ERCC2,NF1,PAX3,PKD1,NODAL,PAX6,SOX10,MSX1,NKX2-6,TGFBR2,ACVRL1,GNAS
GO:0051093	negative regulation of developmental process	biological_process	0.007308175277929895	12	94	377	14467	SKP2,CRHR2,GPRIN1,ERCC2,NF1,NODAL,TRP73,PAX6,PROP1,MSX1,NKX2-6,TRP63
GO:0009892	negative regulation of metabolic process	biological_process	0.00791278471798227	13	94	448	14467	SKP2,SMYD1,PAX3,NODAL,NPM1,THRA,FOXH1,STRAP,HAT1,TRIM28,PROP1,MSX1,TRP63
GO:0022603	regulation of anatomical structure morphogenesis	biological_process	0.00855628765799794	8	94	153	14467	CRHR2,GPRIN1,NF1,CHRNB2,NODAL,NTRK3,PAX6,RUNX2
GO:0045595	regulation of cell differentiation	biological_process	0.0106709054898514	11	94	326	14467	GNAQ,GPRIN1,NF1,CHRNB2,NODAL,NTRK3,PAX6,RUNX2,TGFBR2,TRP63,GNAS
GO:0009987	cellular process	biological_process	0.011119492057174248	89	94	11293	14467	SKP2,GNAQ,SMYD1,CRHR2,NFATC2,CLNS1A,TFDP1,SYT1,FGF3,CDK5R1,GPRIN1,IPO5,ANK1,RBMXRT,EIF3D,IMPDH2,ERCC2,NF1,XPO1,PAX3,SF3A3,UBA2,SIM1,NTRK2,KCNJ6,MMP2,MAGOH,CHRNB2,GSPT1,PKD1,NODAL,CDK4,RNPS1,NTRK3,NPM1,HTR1A,NRAS,HNF4A,CAMK4,THRA,EGFR,SSRP1,FOXH1,CSE1L,GNRHR,CCT5,PLK4,SNRPD1,SLC45A2,MAD2L1,NEURL1A,TRP73,GRIA2,CKS1B,STRAP,PAX6,ATP7B,SOX10,HAT1,TRIM28,CCKBR,TYR,DDX39,CRHR1,NHP2,CHRNG,FOXN1,EIF2S1,MM…
GO:0010558	negative regulation of macromolecule biosynthetic process	biological_process	0.011971252611575103	11	94	330	14467	SMYD1,PAX3,NODAL,THRA,FOXH1,STRAP,HAT1,TRIM28,PROP1,MSX1,TRP63
GO:0016071	mRNA metabolic process	biological_process	0.013420906751381825	10	94	272	14467	RBMXRT,SF3A3,MAGOH,RNPS1,NPM1,SNRPD1,STRAP,DDX39,SYNCRIP,TARDBP
GO:0048646	anatomical structure formation involved in morphogenesis	biological_process	0.013789413550875016	11	94	335	14467	CRHR2,FGF3,ERCC2,NF1,PAX3,MMP2,NODAL,NEURL1A,TGFBR2,ACVRL1,TRP63
GO:0031327	negative regulation of cellular biosynthetic process	biological_process	0.014581392208022886	11	94	337	14467	SMYD1,PAX3,NODAL,THRA,FOXH1,STRAP,HAT1,TRIM28,PROP1,MSX1,TRP63
GO:0008152	metabolic process	biological_process	0.014807257947163461	66	94	6968	14467	SKP2,GNAQ,SMYD1,NFATC2,TFDP1,GPRIN1,RBMXRT,EIF3D,IMPDH2,ERCC2,NF1,XPO1,PAX3,SF3A3,UBA2,SIM1,NTRK2,KCNJ6,MMP2,MAGOH,CHRNB2,GSPT1,NODAL,CDK4,RNPS1,NTRK3,NPM1,HNF4A,CAMK4,THRA,EGFR,SSRP1,FOXH1,CCT5,PLK4,SNRPD1,SLC45A2,TRP73,STRAP,PAX6,ATP7B,SOX10,HAT1,TRIM28,TYR,DDX39,NHP2,FOXN1,EIF2S1,MMP14,SYNCRIP,PCNA,PLAU,RUNX2,PROP1,NEUROD2,MSX1,TARDBP,NKX2-6,TGFBR2,ACVRL1,HOXD13,PARP1,TRP63,GNAS,MMP24
GO:0060255	regulation of macromolecule metabolic process	biological_process	0.01505582692913594	33	94	2420	14467	SKP2,SMYD1,NFATC2,TFDP1,GPRIN1,ERCC2,XPO1,PAX3,SIM1,NODAL,NPM1,HNF4A,THRA,EGFR,SSRP1,FOXH1,TRP73,STRAP,PAX6,SOX10,HAT1,TRIM28,FOXN1,EIF2S1,PCNA,RUNX2,PROP1,NEUROD2,MSX1,TARDBP,NKX2-6,HOXD13,TRP63
GO:0033365	protein localization in organelle	biological_process	0.01547319452257706	6	94	79	14467	IPO5,NF1,XPO1,CSE1L,PAX6,KPNB1
GO:0009890	negative regulation of biosynthetic process	biological_process	0.015843605907523314	11	94	340	14467	SMYD1,PAX3,NODAL,THRA,FOXH1,STRAP,HAT1,TRIM28,PROP1,MSX1,TRP63
GO:0007267	cell-cell signaling	biological_process	0.017673883703749196	11	94	344	14467	SYT1,FGF3,GPRIN1,ERCC2,NF1,NTRK2,CHRNB2,CAMK4,GRIA2,SYP,TRP63
GO:0022008	neurogenesis	biological_process	0.018907011263321144	13	94	486	14467	GNAQ,CDK5R1,GPRIN1,ERCC2,NF1,PAX3,NTRK2,CHRNB2,NTRK3,TRP73,PAX6,SOX10,NEUROD2
GO:0032501	multicellular organismal process	biological_process	0.020469005737253063	47	94	4218	14467	GNAQ,SMYD1,CRHR2,NFATC2,TFDP1,SYT1,FGF3,SCN8A,CDK5R1,GPRIN1,ANK1,ERCC2,NF1,PAX3,SIM1,NTRK2,MMP2,CHRNB2,PKD1,NODAL,NTRK3,CAMK4,THRA,EGFR,FOXH1,SLC45A2,NEURL1A,TRP73,GRIA2,PAX6,ATP7B,SOX10,TRIM28,FOXN1,MMP14,RUNX2,PROP1,NEUROD2,MSX1,NKX2-6,TGFBR2,SYP,ACVRL1,HOXD13,TRP63,FASL,GNAS
GO:0031324	negative regulation of cellular metabolic process	biological_process	0.024351086523980225	12	94	425	14467	SMYD1,PAX3,NODAL,NPM1,THRA,FOXH1,STRAP,HAT1,TRIM28,PROP1,MSX1,TRP63
GO:0007167	enzyme linked receptor protein signaling pathway	biological_process	0.025560223018231416	10	94	293	14467	NTRK2,NODAL,NTRK3,EGFR,FOXH1,STRAP,RUNX2,MSX1,TGFBR2,ACVRL1
GO:0007179	transforming growth factor beta receptor signaling pathway	biological_process	0.028786049543197096	6	94	88	14467	NODAL,FOXH1,STRAP,MSX1,TGFBR2,ACVRL1
GO:0010468	regulation of gene expression	biological_process	0.03146530141896297	30	94	2159	14467	SKP2,SMYD1,NFATC2,TFDP1,GPRIN1,ERCC2,PAX3,SIM1,NODAL,NPM1,HNF4A,THRA,SSRP1,FOXH1,TRP73,STRAP,PAX6,SOX10,HAT1,TRIM28,FOXN1,EIF2S1,RUNX2,PROP1,NEUROD2,MSX1,TARDBP,NKX2-6,HOXD13,TRP63
GO:0051252	regulation of RNA metabolic process	biological_process	0.03368647961796501	28	94	1943	14467	SMYD1,NFATC2,TFDP1,GPRIN1,ERCC2,PAX3,SIM1,NODAL,NPM1,HNF4A,THRA,SSRP1,FOXH1,TRP73,STRAP,PAX6,SOX10,HAT1,TRIM28,FOXN1,RUNX2,PROP1,NEUROD2,MSX1,TARDBP,NKX2-6,HOXD13,TRP63
GO:0009888	tissue development	biological_process	0.0382197013043835	14	94	598	14467	TFDP1,ERCC2,NF1,PAX3,PKD1,NODAL,THRA,FOXH1,PAX6,TRIM28,RUNX2,NKX2-6,TRP63,GNAS
GO:0006396	RNA processing	biological_process	0.03830102974044729	11	94	374	14467	RBMXRT,SF3A3,MAGOH,RNPS1,NPM1,SNRPD1,STRAP,DDX39,NHP2,SYNCRIP,TARDBP
GO:0001666	response to hypoxia	biological_process	0.038657375187303306	4	94	28	14467	NF1,MMP2,CHRNB2,PLAU
GO:0045892	negative regulation of transcription, DNA-dependent	biological_process	0.040821477111120545	9	94	247	14467	PAX3,NODAL,FOXH1,STRAP,HAT1,TRIM28,PROP1,MSX1,TRP63
GO:0021700	developmental maturation	biological_process	0.04191926671935674	6	94	94	14467	GNAQ,GPRIN1,ERCC2,MMP2,SOX10,RUNX2
GO:0007178	transmembrane receptor protein serine/threonine kinase signaling pathway	biological_process	0.04451301920068663	6	94	95	14467	NODAL,FOXH1,STRAP,MSX1,TGFBR2,ACVRL1
GO:0070482	response to oxygen levels	biological_process	0.044620144907752284	4	94	29	14467	NF1,MMP2,CHRNB2,PLAU
