# Supplementary material for: Tissue-Specific Functional Networks for Prioritizing Phenotype and Disease Genes
Source: PLoS Comput Biol. 2012 Sep 27;8(9):e1002694. doi: 10.1371/journal.pcbi.1002694 (PMC3459891; doi:10.1371/journal.pcbi.1002694)
Supplement: Dataset S3 — Functional enrichment of top 100 changed genes for each tissue-specific network. (ZIP) [file pcbi.1002694.s003.zip › enrichment_result/MA_0000333_global.txt]

GO:0048513	organ development	biological_process	3.7231215116966805E-12	40	94	1574	14467	SLC1A2,GNAQ,SMYD1,CRHR2,TAL2,FGF3,SCN8A,CDK5R1,GPRIN1,ANK1,SOX5,ERCC2,NF1,PAX3,NTRK2,MMP2,CHRNB2,PKD1,NODAL,THRA,EGFR,OVOL1,FOXH1,GRIN2B,TRP73,PAX6,SOX10,TRIM28,FGFR2,MMP14,RUNX2,PROP1,MSX1,NKX2-6,TGFBR2,ACVRL1,HOXD13,TRP63,FASL,GNAS
GO:0048731	system development	biological_process	1.915963399787509E-11	43	94	1922	14467	SLC1A2,GNAQ,SMYD1,CRHR2,TAL2,FGF3,SCN8A,CDK5R1,GPRIN1,ANK1,SOX5,ERCC2,NF1,PAX3,SIM1,NTRK2,MMP2,CHRNB2,PKD1,NODAL,NTRK3,THRA,EGFR,OVOL1,FOXH1,GRIN2B,TRP73,PAX6,SOX10,TRIM28,FGFR2,MMP14,RUNX2,PROP1,NEUROD2,MSX1,NKX2-6,TGFBR2,ACVRL1,HOXD13,TRP63,FASL,GNAS
GO:0048856	anatomical structure development	biological_process	3.939396132440129E-11	44	94	2056	14467	SLC1A2,GNAQ,SMYD1,CRHR2,TAL2,FGF3,SCN8A,CDK5R1,GPRIN1,ANK1,SOX5,ERCC2,NF1,PAX3,SIM1,NTRK2,MMP2,CHRNB2,PKD1,NODAL,NTRK3,THRA,EGFR,OVOL1,FOXH1,GRIN2B,NEURL1A,TRP73,PAX6,SOX10,TRIM28,FGFR2,MMP14,RUNX2,PROP1,NEUROD2,MSX1,NKX2-6,TGFBR2,ACVRL1,HOXD13,TRP63,FASL,GNAS
GO:0009653	anatomical structure morphogenesis	biological_process	5.879346029553977E-10	32	94	1151	14467	GNAQ,CRHR2,FGF3,CDK5R1,GPRIN1,ERCC2,NF1,PAX3,NTRK2,MMP2,CHRNB2,PKD1,NODAL,NTRK3,THRA,EGFR,NEURL1A,TRP73,PAX6,SOX10,TRIM28,FGFR2,MMP14,RUNX2,PROP1,MSX1,TGFBR2,ACVRL1,HOXD13,TRP63,FASL,GNAS
GO:0007417	central nervous system development	biological_process	2.0270782522514502E-9	18	94	316	14467	SLC1A2,GNAQ,TAL2,CDK5R1,GPRIN1,SOX5,ERCC2,NF1,PAX3,CHRNB2,TRP73,PAX6,SOX10,FGFR2,PROP1,MSX1,NKX2-6,TGFBR2
GO:0007275	multicellular organismal development	biological_process	2.1623347515442885E-9	45	94	2402	14467	SLC1A2,GNAQ,SMYD1,CRHR2,TAL2,FGF3,SCN8A,CDK5R1,GPRIN1,ANK1,SOX5,ERCC2,NF1,PAX3,SIM1,NTRK2,MMP2,CHRNB2,PKD1,NODAL,NTRK3,THRA,EGFR,OVOL1,FOXH1,GRIN2B,TRP73,PAX6,SOX10,TRIM28,FGFR2,MMP14,FOXN1,RUNX2,PROP1,NEUROD2,MSX1,NKX2-6,TGFBR2,ACVRL1,HOXD13,TRP63,MDFI,FASL,GNAS
GO:0032502	developmental process	biological_process	1.0770421293935163E-8	48	94	2840	14467	SKP2,SLC1A2,GNAQ,SMYD1,CRHR2,TAL2,FGF3,SCN8A,CDK5R1,GPRIN1,ANK1,SOX5,ERCC2,NF1,PAX3,SIM1,NTRK2,MMP2,CHRNB2,PKD1,NODAL,NTRK3,THRA,EGFR,OVOL1,FOXH1,GRIN2B,NEURL1A,TRP73,PAX6,SOX10,TRIM28,FGFR2,MMP14,FOXN1,RUNX2,PROP1,NEUROD2,MSX1,NKX2-6,TGFBR2,OCA2,ACVRL1,HOXD13,TRP63,MDFI,FASL,GNAS
GO:0008283	cell proliferation	biological_process	3.057436071384512E-8	22	94	598	14467	FGF3,ERCC2,NF1,PAX3,CHRNB2,NODAL,CDK4,NPM1,EGFR,CSE1L,PAX6,FGFR2,TYR,FOXN1,PLAU,RUNX2,MSX1,NKX2-6,TGFBR2,OCA2,HOXD13,TRP63
GO:0048468	cell development	biological_process	3.5635041005847544E-7	23	94	748	14467	GNAQ,CDK5R1,GPRIN1,ANK1,SOX5,ERCC2,NF1,PAX3,NTRK2,CHRNB2,NODAL,NTRK3,NEURL1A,TRP73,PAX6,SOX10,TRIM28,RUNX2,NEUROD2,NKX2-6,OCA2,TRP63,FASL
GO:0007420	brain development	biological_process	7.352563596712559E-7	14	94	245	14467	SLC1A2,GNAQ,TAL2,CDK5R1,GPRIN1,NF1,CHRNB2,TRP73,PAX6,FGFR2,PROP1,MSX1,NKX2-6,TGFBR2
GO:0007399	nervous system development	biological_process	7.89070154521429E-7	23	94	779	14467	SLC1A2,GNAQ,TAL2,CDK5R1,GPRIN1,SOX5,ERCC2,NF1,PAX3,SIM1,NTRK2,CHRNB2,NTRK3,TRP73,PAX6,SOX10,FGFR2,PROP1,NEUROD2,MSX1,NKX2-6,TGFBR2,TRP63
GO:0048869	cellular developmental process	biological_process	1.961279938640899E-6	32	94	1568	14467	GNAQ,FGF3,CDK5R1,GPRIN1,ANK1,SOX5,ERCC2,NF1,PAX3,SIM1,NTRK2,CHRNB2,NODAL,NTRK3,EGFR,NEURL1A,TRP73,PAX6,SOX10,TRIM28,FGFR2,FOXN1,RUNX2,PROP1,NEUROD2,NKX2-6,TGFBR2,OCA2,TRP63,MDFI,FASL,GNAS
GO:0030154	cell differentiation	biological_process	2.6658853833822183E-6	31	94	1495	14467	GNAQ,FGF3,CDK5R1,GPRIN1,ANK1,SOX5,ERCC2,NF1,PAX3,SIM1,NTRK2,CHRNB2,NODAL,NTRK3,NEURL1A,TRP73,PAX6,SOX10,TRIM28,FGFR2,FOXN1,RUNX2,PROP1,NEUROD2,NKX2-6,TGFBR2,OCA2,TRP63,MDFI,FASL,GNAS
GO:0032501	multicellular organismal process	biological_process	3.4641635018136788E-6	55	94	4218	14467	SLC1A2,GNAQ,SMYD1,CRHR2,RHO,NFATC2,TAL2,FGF3,SCN8A,SYT1,CDK5R1,GPRIN1,ANK1,SOX5,ERCC2,NF1,PAX3,SIM1,NTRK2,MMP2,CHRNB2,PKD1,NODAL,NTRK3,CAMK4,THRA,EGFR,OVOL1,FOXH1,GRIN2B,CPLX1,SYN2,NEURL1A,TRP73,GRIA2,PAX6,ATP7B,SOX10,TRIM28,FGFR2,MMP14,FOXN1,RUNX2,PROP1,NEUROD2,MSX1,NKX2-6,TGFBR2,SYP,ACVRL1,HOXD13,TRP63,MDFI,FASL,GNAS
GO:0009887	organ morphogenesis	biological_process	3.791393255461884E-6	22	94	771	14467	CRHR2,FGF3,ERCC2,NF1,PAX3,NTRK2,MMP2,PKD1,NODAL,THRA,TRP73,PAX6,SOX10,FGFR2,RUNX2,PROP1,MSX1,TGFBR2,ACVRL1,TRP63,FASL,GNAS
GO:0030900	forebrain development	biological_process	4.337609819344563E-6	11	94	150	14467	SLC1A2,GNAQ,TAL2,GPRIN1,NF1,CHRNB2,TRP73,PAX6,PROP1,MSX1,NKX2-6
GO:0007267	cell-cell signaling	biological_process	7.015956202844053E-6	15	94	344	14467	FGF3,SYT1,GPRIN1,ERCC2,NF1,NTRK2,CHRNB2,CAMK4,GRIN2B,CPLX1,SYN2,GRIA2,FGFR2,SYP,TRP63
GO:0048522	positive regulation of cellular process	biological_process	7.0528218570840126E-6	25	94	1031	14467	NFATC2,GPRIN1,SOX5,NF1,PAX3,CHRNB2,NODAL,NTRK3,NPM1,HNF4A,EGFR,FOXH1,TRP73,PAX6,SOX10,TRIM28,FGFR2,RUNX2,PROP1,NKX2-6,TGFBR2,HOXD13,TRP63,FASL,GNAS
GO:0045893	positive regulation of transcription, DNA-dependent	biological_process	9.941159840242603E-6	15	94	353	14467	NFATC2,GPRIN1,SOX5,PAX3,NODAL,HNF4A,FOXH1,TRP73,PAX6,SOX10,TRIM28,RUNX2,PROP1,HOXD13,TRP63
GO:0051254	positive regulation of RNA metabolic process	biological_process	1.0327062418392442E-5	15	94	354	14467	NFATC2,GPRIN1,SOX5,PAX3,NODAL,HNF4A,FOXH1,TRP73,PAX6,SOX10,TRIM28,RUNX2,PROP1,HOXD13,TRP63
GO:0019222	regulation of metabolic process	biological_process	1.337075612015189E-5	40	94	2525	14467	SKP2,GNAQ,SMYD1,NFATC2,TAL2,GPRIN1,SOX5,ERCC2,NF1,PAX3,SIM1,NTRK2,CHRNB2,NODAL,NPM1,HNF4A,THRA,EGFR,OVOL1,SSRP1,FOXH1,TRP73,STRAP,PAX6,SOX10,TRIM28,OPRM1,EIF2S1,FOXN1,PCNA,RUNX2,PROP1,NEUROD2,MSX1,TARDBP,ELK4,NKX2-6,HOXD13,TRP63,GNAS
GO:0042127	regulation of cell proliferation	biological_process	1.6127391456034857E-5	16	94	424	14467	NF1,PAX3,CHRNB2,NODAL,CDK4,NPM1,EGFR,PAX6,FGFR2,PLAU,RUNX2,MSX1,NKX2-6,TGFBR2,HOXD13,TRP63
GO:0048518	positive regulation of biological process	biological_process	2.04367754050696E-5	26	94	1172	14467	SLC1A2,NFATC2,GPRIN1,SOX5,NF1,PAX3,CHRNB2,NODAL,NTRK3,NPM1,HNF4A,EGFR,FOXH1,TRP73,PAX6,SOX10,TRIM28,FGFR2,RUNX2,PROP1,NKX2-6,TGFBR2,HOXD13,TRP63,FASL,GNAS
GO:0008284	positive regulation of cell proliferation	biological_process	2.8189830907155865E-5	12	94	224	14467	NF1,PAX3,CHRNB2,NODAL,NPM1,EGFR,PAX6,FGFR2,RUNX2,NKX2-6,TGFBR2,TRP63
GO:0031323	regulation of cellular metabolic process	biological_process	3.8312810014274305E-5	38	94	2396	14467	GNAQ,SMYD1,NFATC2,TAL2,GPRIN1,SOX5,ERCC2,NF1,PAX3,SIM1,CHRNB2,NODAL,NPM1,HNF4A,THRA,EGFR,OVOL1,SSRP1,FOXH1,TRP73,STRAP,PAX6,SOX10,TRIM28,OPRM1,EIF2S1,FOXN1,PCNA,RUNX2,PROP1,NEUROD2,MSX1,TARDBP,ELK4,NKX2-6,HOXD13,TRP63,GNAS
GO:0080090	regulation of primary metabolic process	biological_process	3.965930356118147E-5	38	94	2399	14467	GNAQ,SMYD1,NFATC2,TAL2,GPRIN1,SOX5,ERCC2,NF1,PAX3,SIM1,CHRNB2,NODAL,NPM1,HNF4A,THRA,EGFR,OVOL1,SSRP1,FOXH1,TRP73,STRAP,PAX6,SOX10,TRIM28,OPRM1,EIF2S1,FOXN1,PCNA,RUNX2,PROP1,NEUROD2,MSX1,TARDBP,ELK4,NKX2-6,HOXD13,TRP63,GNAS
GO:0031328	positive regulation of cellular biosynthetic process	biological_process	4.330849421399176E-5	16	94	455	14467	NFATC2,GPRIN1,SOX5,PAX3,NODAL,NPM1,HNF4A,FOXH1,TRP73,PAX6,SOX10,TRIM28,RUNX2,PROP1,HOXD13,TRP63
GO:0045941	positive regulation of transcription	biological_process	4.453663753878043E-5	15	94	395	14467	NFATC2,GPRIN1,SOX5,PAX3,NODAL,HNF4A,FOXH1,TRP73,PAX6,SOX10,TRIM28,RUNX2,PROP1,HOXD13,TRP63
GO:0001501	skeletal system development	biological_process	4.541434642103368E-5	13	94	284	14467	GNAQ,SOX5,ERCC2,NF1,MMP2,PKD1,THRA,FGFR2,RUNX2,TGFBR2,HOXD13,TRP63,GNAS
GO:0009891	positive regulation of biosynthetic process	biological_process	4.603098264724349E-5	16	94	457	14467	NFATC2,GPRIN1,SOX5,PAX3,NODAL,NPM1,HNF4A,FOXH1,TRP73,PAX6,SOX10,TRIM28,RUNX2,PROP1,HOXD13,TRP63
GO:0031326	regulation of cellular biosynthetic process	biological_process	4.847905207627024E-5	36	94	2200	14467	GNAQ,SMYD1,NFATC2,TAL2,GPRIN1,SOX5,ERCC2,NF1,PAX3,SIM1,NODAL,NPM1,HNF4A,THRA,OVOL1,SSRP1,FOXH1,TRP73,STRAP,PAX6,SOX10,TRIM28,OPRM1,EIF2S1,FOXN1,PCNA,RUNX2,PROP1,NEUROD2,MSX1,TARDBP,ELK4,NKX2-6,HOXD13,TRP63,GNAS
GO:0009889	regulation of biosynthetic process	biological_process	5.085076347257288E-5	36	94	2204	14467	GNAQ,SMYD1,NFATC2,TAL2,GPRIN1,SOX5,ERCC2,NF1,PAX3,SIM1,NODAL,NPM1,HNF4A,THRA,OVOL1,SSRP1,FOXH1,TRP73,STRAP,PAX6,SOX10,TRIM28,OPRM1,EIF2S1,FOXN1,PCNA,RUNX2,PROP1,NEUROD2,MSX1,TARDBP,ELK4,NKX2-6,HOXD13,TRP63,GNAS
GO:0006357	regulation of transcription from RNA polymerase II promoter	biological_process	5.55837934978168E-5	17	94	528	14467	NFATC2,GPRIN1,SOX5,PAX3,NODAL,HNF4A,OVOL1,FOXH1,STRAP,PAX6,SOX10,TRIM28,RUNX2,PROP1,MSX1,HOXD13,TRP63
GO:0019219	regulation of nucleobase, nucleoside, nucleotide and nucleic acid metabolic process	biological_process	5.667376801682871E-5	35	94	2107	14467	GNAQ,SMYD1,NFATC2,TAL2,GPRIN1,SOX5,ERCC2,NF1,PAX3,SIM1,NODAL,NPM1,HNF4A,THRA,OVOL1,SSRP1,FOXH1,TRP73,STRAP,PAX6,SOX10,TRIM28,OPRM1,FOXN1,PCNA,RUNX2,PROP1,NEUROD2,MSX1,TARDBP,ELK4,NKX2-6,HOXD13,TRP63,GNAS
GO:0010628	positive regulation of gene expression	biological_process	5.801525717424288E-5	15	94	403	14467	NFATC2,GPRIN1,SOX5,PAX3,NODAL,HNF4A,FOXH1,TRP73,PAX6,SOX10,TRIM28,RUNX2,PROP1,HOXD13,TRP63
GO:0045935	positive regulation of nucleobase, nucleoside, nucleotide and nucleic acid metabolic process	biological_process	8.262186228709011E-5	15	94	414	14467	NFATC2,GPRIN1,SOX5,PAX3,NODAL,HNF4A,FOXH1,TRP73,PAX6,SOX10,TRIM28,RUNX2,PROP1,HOXD13,TRP63
GO:0007507	heart development	biological_process	1.1723281199763145E-4	11	94	206	14467	GNAQ,SMYD1,NF1,PAX3,PKD1,NODAL,FOXH1,FGFR2,MSX1,NKX2-6,TGFBR2
GO:0009790	embryonic development	biological_process	1.1746727307800908E-4	18	94	626	14467	GNAQ,ERCC2,NF1,PAX3,PKD1,NODAL,FOXH1,GRIN2B,PAX6,SOX10,FGFR2,MSX1,NKX2-6,TGFBR2,ACVRL1,HOXD13,TRP63,GNAS
GO:0050793	regulation of developmental process	biological_process	1.3152462341304956E-4	21	94	858	14467	SKP2,GNAQ,CRHR2,GPRIN1,SOX5,ERCC2,NF1,CHRNB2,NODAL,NTRK3,TRP73,PAX6,FGFR2,RUNX2,PROP1,MSX1,NKX2-6,TGFBR2,TRP63,FASL,GNAS
GO:0006366	transcription from RNA polymerase II promoter	biological_process	1.3338610866791883E-4	17	94	561	14467	NFATC2,GPRIN1,SOX5,PAX3,NODAL,HNF4A,OVOL1,FOXH1,STRAP,PAX6,SOX10,TRIM28,RUNX2,PROP1,MSX1,HOXD13,TRP63
GO:0043009	chordate embryonic development	biological_process	1.541209169797426E-4	14	94	373	14467	ERCC2,NF1,PAX3,PKD1,NODAL,GRIN2B,PAX6,SOX10,FGFR2,MSX1,NKX2-6,TGFBR2,ACVRL1,GNAS
GO:0010557	positive regulation of macromolecule biosynthetic process	biological_process	1.6222968724542177E-4	15	94	436	14467	NFATC2,GPRIN1,SOX5,PAX3,NODAL,HNF4A,FOXH1,TRP73,PAX6,SOX10,TRIM28,RUNX2,PROP1,HOXD13,TRP63
GO:0009792	embryonic development ending in birth or egg hatching	biological_process	1.7005567859914135E-4	14	94	376	14467	ERCC2,NF1,PAX3,PKD1,NODAL,GRIN2B,PAX6,SOX10,FGFR2,MSX1,NKX2-6,TGFBR2,ACVRL1,GNAS
GO:0045944	positive regulation of transcription from RNA polymerase II promoter	biological_process	1.7018215693100547E-4	13	94	318	14467	NFATC2,GPRIN1,SOX5,PAX3,NODAL,HNF4A,FOXH1,PAX6,SOX10,RUNX2,PROP1,HOXD13,TRP63
GO:0031325	positive regulation of cellular metabolic process	biological_process	2.776539694528644E-4	16	94	521	14467	NFATC2,GPRIN1,SOX5,PAX3,NODAL,NPM1,HNF4A,FOXH1,TRP73,PAX6,SOX10,TRIM28,RUNX2,PROP1,HOXD13,TRP63
GO:0019226	transmission of nerve impulse	biological_process	3.570679448400027E-4	11	94	230	14467	SYT1,GPRIN1,ERCC2,NF1,CHRNB2,CAMK4,GRIN2B,CPLX1,SYN2,GRIA2,SYP
GO:0009893	positive regulation of metabolic process	biological_process	4.497663087276599E-4	16	94	540	14467	NFATC2,GPRIN1,SOX5,PAX3,NODAL,NPM1,HNF4A,FOXH1,TRP73,PAX6,SOX10,TRIM28,RUNX2,PROP1,HOXD13,TRP63
GO:0007268	synaptic transmission	biological_process	5.6102476512393E-4	10	94	191	14467	SYT1,GPRIN1,NF1,CHRNB2,CAMK4,GRIN2B,CPLX1,SYN2,GRIA2,SYP
GO:0006139	nucleobase, nucleoside, nucleotide and nucleic acid metabolic process	biological_process	7.952214322327712E-4	41	94	3037	14467	GNAQ,SMYD1,NFATC2,TAL2,GPRIN1,RBMXRT,SOX5,ERCC2,NF1,PAX3,SIM1,NODAL,RNPS1,NPM1,HNF4A,THRA,OVOL1,SSRP1,FOXH1,TRP73,STRAP,PAX6,ATP7B,SOX10,TRIM28,OPRM1,NHP2,FOXN1,PCNA,SYNCRIP,RUNX2,PROP1,NEUROD2,MSX1,TARDBP,ELK4,SNRPA1,NKX2-6,HOXD13,TRP63,GNAS
GO:0016070	RNA metabolic process	biological_process	0.0010014194494947792	35	94	2364	14467	SMYD1,NFATC2,TAL2,GPRIN1,RBMXRT,SOX5,ERCC2,PAX3,SIM1,NODAL,RNPS1,NPM1,HNF4A,THRA,OVOL1,SSRP1,FOXH1,TRP73,STRAP,PAX6,SOX10,TRIM28,NHP2,FOXN1,SYNCRIP,RUNX2,PROP1,NEUROD2,MSX1,TARDBP,ELK4,SNRPA1,NKX2-6,HOXD13,TRP63
GO:0010629	negative regulation of gene expression	biological_process	0.001063337556002656	12	94	313	14467	SKP2,SMYD1,PAX3,NODAL,THRA,OVOL1,FOXH1,STRAP,TRIM28,PROP1,MSX1,TRP63
GO:0065007	biological regulation	biological_process	0.0011070898087094353	67	94	6717	14467	SKP2,SLC1A2,GNAQ,SMYD1,CRHR2,RHO,NFATC2,TAL2,SYT1,GPRIN1,ANK1,HTR4,SOX5,ERCC2,NF1,PAX3,SIM1,NTRK2,KCNJ6,CHRNB2,PKD1,NODAL,CDK4,NTRK3,NPM1,HTR1A,NRAS,CAMK4,HNF4A,THRA,EGFR,OVOL1,SSRP1,FOXH1,GNRHR,ADRA2C,GRIN2B,CPLX1,SYN2,TRP73,STRAP,PAX6,ATP7B,SOX10,TRIM28,FGFR2,OPRM1,CRHR1,CHRNG,EIF2S1,FOXN1,PCNA,PLAU,RUNX2,PROP1,NEUROD2,MSX1,TARDBP,ELK4,HTR5A,NKX2-6,TGFBR2,ACVRL1,HOXD13,TRP63,FASL,GNAS
GO:0010604	positive regulation of macromolecule metabolic process	biological_process	0.0012281143695757192	15	94	511	14467	NFATC2,GPRIN1,SOX5,PAX3,NODAL,HNF4A,FOXH1,TRP73,PAX6,SOX10,TRIM28,RUNX2,PROP1,HOXD13,TRP63
GO:0045934	negative regulation of nucleobase, nucleoside, nucleotide and nucleic acid metabolic process	biological_process	0.0012567239668146001	12	94	318	14467	SMYD1,PAX3,NODAL,NPM1,THRA,OVOL1,FOXH1,STRAP,TRIM28,PROP1,MSX1,TRP63
GO:0010467	gene expression	biological_process	0.001280512066400967	39	94	2850	14467	SKP2,SMYD1,NFATC2,TAL2,GPRIN1,RBMXRT,SOX5,ERCC2,PAX3,SIM1,GSPT1,NODAL,RNPS1,NPM1,HNF4A,THRA,OVOL1,SSRP1,FOXH1,TRP73,STRAP,PAX6,SOX10,TRIM28,NHP2,EIF2S1,MMP14,FOXN1,SYNCRIP,RUNX2,PROP1,NEUROD2,MSX1,TARDBP,ELK4,SNRPA1,NKX2-6,HOXD13,TRP63
GO:0045595	regulation of cell differentiation	biological_process	0.0016315036813836527	12	94	326	14467	GNAQ,GPRIN1,SOX5,NF1,CHRNB2,NODAL,NTRK3,PAX6,RUNX2,TGFBR2,TRP63,GNAS
GO:0009888	tissue development	biological_process	0.00173764675646993	16	94	598	14467	SOX5,ERCC2,NF1,PAX3,PKD1,NODAL,THRA,OVOL1,FOXH1,PAX6,TRIM28,FGFR2,RUNX2,NKX2-6,TRP63,GNAS
GO:0021536	diencephalon development	biological_process	0.0019731985400299966	5	94	31	14467	TAL2,CHRNB2,PAX6,PROP1,NKX2-6
GO:0048646	anatomical structure formation involved in morphogenesis	biological_process	0.002168825854888512	12	94	335	14467	CRHR2,FGF3,ERCC2,NF1,PAX3,MMP2,NODAL,NEURL1A,FGFR2,TGFBR2,ACVRL1,TRP63
GO:0010926	anatomical structure formation	biological_process	0.002298461644738326	18	94	767	14467	CRHR2,FGF3,GPRIN1,ERCC2,NF1,PAX3,MMP2,CHRNB2,NODAL,NPM1,CSE1L,NEURL1A,FGFR2,TGFBR2,ACVRL1,TRP63,KPNB1,NAP1L1
GO:0043473	pigmentation	biological_process	0.0034029124035582837	6	94	61	14467	GNAQ,NF1,PAX3,SOX10,TYR,OCA2
GO:0022008	neurogenesis	biological_process	0.0036625747076515637	14	94	486	14467	GNAQ,CDK5R1,GPRIN1,SOX5,ERCC2,NF1,PAX3,NTRK2,CHRNB2,NTRK3,TRP73,PAX6,SOX10,NEUROD2
GO:0010468	regulation of gene expression	biological_process	0.0036980011026584536	32	94	2159	14467	SKP2,SMYD1,NFATC2,TAL2,GPRIN1,SOX5,ERCC2,PAX3,SIM1,NODAL,NPM1,HNF4A,THRA,OVOL1,SSRP1,FOXH1,TRP73,STRAP,PAX6,SOX10,TRIM28,EIF2S1,FOXN1,RUNX2,PROP1,NEUROD2,MSX1,TARDBP,ELK4,NKX2-6,HOXD13,TRP63
GO:0051252	regulation of RNA metabolic process	biological_process	0.0037546674128220324	30	94	1943	14467	SMYD1,NFATC2,TAL2,GPRIN1,SOX5,ERCC2,PAX3,SIM1,NODAL,NPM1,HNF4A,THRA,OVOL1,SSRP1,FOXH1,TRP73,STRAP,PAX6,SOX10,TRIM28,FOXN1,RUNX2,PROP1,NEUROD2,MSX1,TARDBP,ELK4,NKX2-6,HOXD13,TRP63
GO:0007167	enzyme linked receptor protein signaling pathway	biological_process	0.0038640855584369284	11	94	293	14467	NTRK2,NODAL,NTRK3,EGFR,FOXH1,STRAP,FGFR2,RUNX2,MSX1,TGFBR2,ACVRL1
GO:0007154	cell communication	biological_process	0.004263799054722794	45	94	3737	14467	SLC1A2,GNAQ,CRHR2,RHO,FGF3,SYT1,GPRIN1,ANK1,HTR4,ERCC2,NF1,SIM1,NTRK2,CHRNB2,PKD1,NODAL,CDK4,NTRK3,NPM1,HTR1A,NRAS,CAMK4,EGFR,FOXH1,GNRHR,ADRA2C,GRIN2B,CPLX1,SYN2,GRIA2,STRAP,PAX6,FGFR2,OPRM1,CRHR1,RUNX2,PROP1,MSX1,HTR5A,TGFBR2,SYP,ACVRL1,TRP63,FASL,GNAS
GO:0016481	negative regulation of transcription	biological_process	0.004402753225854652	11	94	297	14467	SMYD1,PAX3,NODAL,THRA,OVOL1,FOXH1,STRAP,TRIM28,PROP1,MSX1,TRP63
GO:0022612	gland morphogenesis	biological_process	0.004757548680904591	4	94	17	14467	EGFR,PAX6,FGFR2,PROP1
GO:0010605	negative regulation of macromolecule metabolic process	biological_process	0.004953668936016265	13	94	429	14467	SKP2,SMYD1,PAX3,NODAL,NPM1,THRA,OVOL1,FOXH1,STRAP,TRIM28,PROP1,MSX1,TRP63
GO:0060255	regulation of macromolecule metabolic process	biological_process	0.00526897689315959	34	94	2420	14467	SKP2,SMYD1,NFATC2,TAL2,GPRIN1,SOX5,ERCC2,PAX3,SIM1,NODAL,NPM1,HNF4A,THRA,EGFR,OVOL1,SSRP1,FOXH1,TRP73,STRAP,PAX6,SOX10,TRIM28,EIF2S1,FOXN1,PCNA,RUNX2,PROP1,NEUROD2,MSX1,TARDBP,ELK4,NKX2-6,HOXD13,TRP63
GO:0034960	cellular biopolymer metabolic process	biological_process	0.00568636961494952	54	94	4999	14467	SKP2,GNAQ,SMYD1,RHO,NFATC2,TAL2,GPRIN1,RBMXRT,SOX5,ERCC2,PAX3,SIM1,UBA2,NTRK2,MMP2,GSPT1,NODAL,CDK4,RNPS1,NTRK3,NPM1,CAMK4,HNF4A,THRA,EGFR,OVOL1,SSRP1,FOXH1,TRP73,STRAP,PAX6,SOX10,TRIM28,FGFR2,NHP2,EIF2S1,MMP14,FOXN1,PCNA,SYNCRIP,PLAU,RUNX2,PROP1,NEUROD2,MSX1,TARDBP,ELK4,SNRPA1,NKX2-6,TGFBR2,ACVRL1,HOXD13,TRP63,MMP24
GO:0051253	negative regulation of RNA metabolic process	biological_process	0.0061856718460655885	10	94	249	14467	PAX3,NODAL,NPM1,OVOL1,FOXH1,STRAP,TRIM28,PROP1,MSX1,TRP63
GO:0042391	regulation of membrane potential	biological_process	0.0067483879063128	7	94	105	14467	GNAQ,GPRIN1,ERCC2,NF1,CHRNB2,GRIN2B,CHRNG
GO:0000122	negative regulation of transcription from RNA polymerase II promoter	biological_process	0.0072829282019155756	9	94	199	14467	PAX3,NODAL,OVOL1,FOXH1,STRAP,TRIM28,PROP1,MSX1,TRP63
GO:0007610	behavior	biological_process	0.007325398000501608	12	94	377	14467	SLC1A2,GNAQ,TAL2,SCN8A,GPRIN1,NF1,NTRK2,CHRNB2,GRIN2B,OPRM1,CRHR1,NEUROD2
GO:0051093	negative regulation of developmental process	biological_process	0.007325398000501608	12	94	377	14467	SKP2,CRHR2,GPRIN1,ERCC2,NF1,NODAL,TRP73,PAX6,PROP1,MSX1,NKX2-6,TRP63
GO:0048732	gland development	biological_process	0.007650364820918887	7	94	107	14467	NF1,EGFR,PAX6,FGFR2,PROP1,HOXD13,TRP63
GO:0009892	negative regulation of metabolic process	biological_process	0.007931432286052927	13	94	448	14467	SKP2,SMYD1,PAX3,NODAL,NPM1,THRA,OVOL1,FOXH1,STRAP,TRIM28,PROP1,MSX1,TRP63
GO:0010556	regulation of macromolecule biosynthetic process	biological_process	0.008100070646643738	31	94	2127	14467	SMYD1,NFATC2,TAL2,GPRIN1,SOX5,ERCC2,PAX3,SIM1,NODAL,HNF4A,THRA,OVOL1,SSRP1,FOXH1,TRP73,STRAP,PAX6,SOX10,TRIM28,EIF2S1,FOXN1,PCNA,RUNX2,PROP1,NEUROD2,MSX1,TARDBP,ELK4,NKX2-6,HOXD13,TRP63
GO:0022603	regulation of anatomical structure morphogenesis	biological_process	0.008576451729462193	8	94	153	14467	CRHR2,GPRIN1,NF1,CHRNB2,NODAL,NTRK3,PAX6,RUNX2
GO:0043283	biopolymer metabolic process	biological_process	0.009097615927458742	54	94	5069	14467	SKP2,GNAQ,SMYD1,RHO,NFATC2,TAL2,GPRIN1,RBMXRT,SOX5,ERCC2,PAX3,SIM1,UBA2,NTRK2,MMP2,GSPT1,NODAL,CDK4,RNPS1,NTRK3,NPM1,CAMK4,HNF4A,THRA,EGFR,OVOL1,SSRP1,FOXH1,TRP73,STRAP,PAX6,SOX10,TRIM28,FGFR2,NHP2,EIF2S1,MMP14,FOXN1,PCNA,SYNCRIP,PLAU,RUNX2,PROP1,NEUROD2,MSX1,TARDBP,ELK4,SNRPA1,NKX2-6,TGFBR2,ACVRL1,HOXD13,TRP63,MMP24
GO:0048523	negative regulation of cellular process	biological_process	0.009727881389774378	20	94	1027	14467	SKP2,SMYD1,GPRIN1,ERCC2,NF1,PAX3,NODAL,NPM1,THRA,OVOL1,FOXH1,TRP73,STRAP,PAX6,TRIM28,RUNX2,PROP1,MSX1,NKX2-6,TRP63
GO:0006355	regulation of transcription, DNA-dependent	biological_process	0.010001807335306225	29	94	1929	14467	SMYD1,NFATC2,TAL2,GPRIN1,SOX5,ERCC2,PAX3,SIM1,NODAL,HNF4A,THRA,OVOL1,SSRP1,FOXH1,TRP73,STRAP,PAX6,SOX10,TRIM28,FOXN1,RUNX2,PROP1,NEUROD2,MSX1,TARDBP,ELK4,NKX2-6,HOXD13,TRP63
GO:0001701	in utero embryonic development	biological_process	0.010023984065999105	9	94	207	14467	ERCC2,PKD1,NODAL,GRIN2B,SOX10,FGFR2,MSX1,TGFBR2,ACVRL1
GO:0009987	cellular process	biological_process	0.011145696673177016	89	94	11293	14467	SKP2,SLC1A2,GNAQ,SMYD1,CRHR2,RHO,NFATC2,TAL2,FGF3,SYT1,CDK5R1,GPRIN1,ANK1,RBMXRT,HTR4,SOX5,ERCC2,NF1,PAX3,SIM1,UBA2,NTRK2,KCNJ6,MMP2,CHRNB2,GSPT1,PKD1,NODAL,CDK4,RNPS1,NTRK3,NPM1,HTR1A,NRAS,CAMK4,HNF4A,THRA,EGFR,OVOL1,SSRP1,FOXH1,GNRHR,CSE1L,ADRA2C,GRIN2B,CPLX1,SYN2,NEURL1A,TRP73,GRIA2,CKS1B,STRAP,PAX6,ATP7B,SOX10,TRIM28,FGFR2,OPRM1,TYR,CRHR1,NHP2,CHRNG,EIF2S1,MMP14,FOXN1,PCNA,SYNCRIP,PLAU,RUNX2,…
GO:0044260	cellular macromolecule metabolic process	biological_process	0.011305255883142361	54	94	5102	14467	SKP2,GNAQ,SMYD1,RHO,NFATC2,TAL2,GPRIN1,RBMXRT,SOX5,ERCC2,PAX3,SIM1,UBA2,NTRK2,MMP2,GSPT1,NODAL,CDK4,RNPS1,NTRK3,NPM1,CAMK4,HNF4A,THRA,EGFR,OVOL1,SSRP1,FOXH1,TRP73,STRAP,PAX6,SOX10,TRIM28,FGFR2,NHP2,EIF2S1,MMP14,FOXN1,PCNA,SYNCRIP,PLAU,RUNX2,PROP1,NEUROD2,MSX1,TARDBP,ELK4,SNRPA1,NKX2-6,TGFBR2,ACVRL1,HOXD13,TRP63,MMP24
GO:0048519	negative regulation of biological process	biological_process	0.011483811753185025	21	94	1131	14467	SKP2,SMYD1,CRHR2,GPRIN1,ERCC2,NF1,PAX3,NODAL,NPM1,THRA,OVOL1,FOXH1,TRP73,STRAP,PAX6,TRIM28,RUNX2,PROP1,MSX1,NKX2-6,TRP63
GO:0006351	transcription, DNA-dependent	biological_process	0.011649379046431497	29	94	1944	14467	SMYD1,NFATC2,TAL2,GPRIN1,SOX5,ERCC2,PAX3,SIM1,NODAL,HNF4A,THRA,OVOL1,SSRP1,FOXH1,TRP73,STRAP,PAX6,SOX10,TRIM28,FOXN1,RUNX2,PROP1,NEUROD2,MSX1,TARDBP,ELK4,NKX2-6,HOXD13,TRP63
GO:0010558	negative regulation of macromolecule biosynthetic process	biological_process	0.011999464518750851	11	94	330	14467	SMYD1,PAX3,NODAL,THRA,OVOL1,FOXH1,STRAP,TRIM28,PROP1,MSX1,TRP63
GO:0032774	RNA biosynthetic process	biological_process	0.012129099590830784	29	94	1948	14467	SMYD1,NFATC2,TAL2,GPRIN1,SOX5,ERCC2,PAX3,SIM1,NODAL,HNF4A,THRA,OVOL1,SSRP1,FOXH1,TRP73,STRAP,PAX6,SOX10,TRIM28,FOXN1,RUNX2,PROP1,NEUROD2,MSX1,TARDBP,ELK4,NKX2-6,HOXD13,TRP63
GO:0044238	primary metabolic process	biological_process	0.014094776235436384	61	94	6174	14467	SKP2,GNAQ,SMYD1,RHO,NFATC2,TAL2,GPRIN1,RBMXRT,SOX5,ERCC2,NF1,PAX3,SIM1,UBA2,NTRK2,KCNJ6,MMP2,CHRNB2,GSPT1,NODAL,CDK4,RNPS1,NTRK3,NPM1,CAMK4,HNF4A,THRA,EGFR,OVOL1,SSRP1,FOXH1,TRP73,STRAP,PAX6,ATP7B,SOX10,TRIM28,FGFR2,OPRM1,TYR,NHP2,EIF2S1,MMP14,FOXN1,PCNA,SYNCRIP,PLAU,RUNX2,PROP1,NEUROD2,MSX1,TARDBP,ELK4,SNRPA1,NKX2-6,TGFBR2,ACVRL1,HOXD13,TRP63,GNAS,MMP24
GO:0031327	negative regulation of cellular biosynthetic process	biological_process	0.014615755269000158	11	94	337	14467	SMYD1,PAX3,NODAL,THRA,OVOL1,FOXH1,STRAP,TRIM28,PROP1,MSX1,TRP63
GO:0009890	negative regulation of biosynthetic process	biological_process	0.015880943549096423	11	94	340	14467	SMYD1,PAX3,NODAL,THRA,OVOL1,FOXH1,STRAP,TRIM28,PROP1,MSX1,TRP63
GO:0007435	salivary gland morphogenesis	biological_process	0.018540726352781152	3	94	8	14467	EGFR,PAX6,FGFR2
GO:0051179	localization	biological_process	0.02025525030332946	35	94	2689	14467	SLC1A2,SCN8A,SYT1,CDK5R1,GPRIN1,ANK1,NF1,PAX3,NTRK2,KCNJ6,CHRNB2,PKD1,NODAL,G3BP1,NPM1,CAMK4,CSE1L,GRIN2B,CPLX1,SYN2,KCNJ9,NEURL1A,TRP73,GRIA2,KCNC1,PAX6,ATP7B,CHRNG,MMP14,PCNA,PLAU,KCNQ2,SYP,OCA2,KPNB1
GO:0045449	regulation of transcription	biological_process	0.022094594579901327	29	94	2009	14467	SMYD1,NFATC2,TAL2,GPRIN1,SOX5,ERCC2,PAX3,SIM1,NODAL,HNF4A,THRA,OVOL1,SSRP1,FOXH1,TRP73,STRAP,PAX6,SOX10,TRIM28,FOXN1,RUNX2,PROP1,NEUROD2,MSX1,TARDBP,ELK4,NKX2-6,HOXD13,TRP63
GO:0031324	negative regulation of cellular metabolic process	biological_process	0.024408473216495495	12	94	425	14467	SMYD1,PAX3,NODAL,NPM1,THRA,OVOL1,FOXH1,STRAP,TRIM28,PROP1,MSX1,TRP63
GO:0001568	blood vessel development	biological_process	0.025835697949797187	9	94	233	14467	CRHR2,NF1,NTRK2,MMP2,PKD1,FGFR2,PROP1,TGFBR2,ACVRL1
GO:0050794	regulation of cellular process	biological_process	0.025885909849161497	60	94	6122	14467	SKP2,GNAQ,SMYD1,CRHR2,RHO,NFATC2,TAL2,GPRIN1,ANK1,HTR4,SOX5,ERCC2,NF1,PAX3,SIM1,NTRK2,CHRNB2,PKD1,NODAL,CDK4,NTRK3,NPM1,HTR1A,NRAS,CAMK4,HNF4A,THRA,EGFR,OVOL1,SSRP1,FOXH1,GNRHR,ADRA2C,GRIN2B,TRP73,STRAP,PAX6,SOX10,TRIM28,FGFR2,OPRM1,CRHR1,EIF2S1,FOXN1,PCNA,PLAU,RUNX2,PROP1,NEUROD2,MSX1,TARDBP,ELK4,HTR5A,NKX2-6,TGFBR2,ACVRL1,HOXD13,TRP63,FASL,GNAS
GO:0043170	macromolecule metabolic process	biological_process	0.026244745167281473	54	94	5234	14467	SKP2,GNAQ,SMYD1,RHO,NFATC2,TAL2,GPRIN1,RBMXRT,SOX5,ERCC2,PAX3,SIM1,UBA2,NTRK2,MMP2,GSPT1,NODAL,CDK4,RNPS1,NTRK3,NPM1,CAMK4,HNF4A,THRA,EGFR,OVOL1,SSRP1,FOXH1,TRP73,STRAP,PAX6,SOX10,TRIM28,FGFR2,NHP2,EIF2S1,MMP14,FOXN1,PCNA,SYNCRIP,PLAU,RUNX2,PROP1,NEUROD2,MSX1,TARDBP,ELK4,SNRPA1,NKX2-6,TGFBR2,ACVRL1,HOXD13,TRP63,MMP24
GO:0009416	response to light stimulus	biological_process	0.027026929534945284	6	94	87	14467	SLC1A2,RHO,GPRIN1,ERCC2,NF1,CHRNB2
GO:0001503	ossification	biological_process	0.027459987101792625	7	94	130	14467	ERCC2,NF1,MMP2,THRA,FGFR2,RUNX2,GNAS
GO:0001944	vasculature development	biological_process	0.028587950904210305	9	94	236	14467	CRHR2,NF1,NTRK2,MMP2,PKD1,FGFR2,PROP1,TGFBR2,ACVRL1
GO:0007179	transforming growth factor beta receptor signaling pathway	biological_process	0.028853887837485857	6	94	88	14467	NODAL,FOXH1,STRAP,MSX1,TGFBR2,ACVRL1
GO:0007612	learning	biological_process	0.03264357934068643	5	94	54	14467	GPRIN1,NF1,CHRNB2,GRIN2B,NEUROD2
GO:0060348	bone development	biological_process	0.03675908747020092	7	94	136	14467	ERCC2,NF1,MMP2,THRA,FGFR2,RUNX2,GNAS
GO:0044237	cellular metabolic process	biological_process	0.03802962650761252	61	94	6341	14467	SKP2,GNAQ,SMYD1,RHO,NFATC2,TAL2,GPRIN1,RBMXRT,SOX5,ERCC2,NF1,PAX3,SIM1,UBA2,NTRK2,KCNJ6,MMP2,CHRNB2,GSPT1,NODAL,CDK4,RNPS1,NTRK3,NPM1,CAMK4,HNF4A,THRA,EGFR,OVOL1,SSRP1,FOXH1,TRP73,STRAP,PAX6,ATP7B,SOX10,TRIM28,FGFR2,OPRM1,TYR,NHP2,EIF2S1,MMP14,FOXN1,PCNA,SYNCRIP,PLAU,RUNX2,PROP1,NEUROD2,MSX1,TARDBP,ELK4,SNRPA1,NKX2-6,TGFBR2,ACVRL1,HOXD13,TRP63,GNAS,MMP24
GO:0006350	transcription	biological_process	0.03806620239299171	29	94	2067	14467	SMYD1,NFATC2,TAL2,GPRIN1,SOX5,ERCC2,PAX3,SIM1,NODAL,HNF4A,THRA,OVOL1,SSRP1,FOXH1,TRP73,STRAP,PAX6,SOX10,TRIM28,FOXN1,RUNX2,PROP1,NEUROD2,MSX1,TARDBP,ELK4,NKX2-6,HOXD13,TRP63
GO:0001666	response to hypoxia	biological_process	0.038748476621366074	4	94	28	14467	NF1,MMP2,CHRNB2,PLAU
GO:0007632	visual behavior	biological_process	0.038748476621366074	4	94	28	14467	SLC1A2,GPRIN1,NF1,CHRNB2
GO:0045892	negative regulation of transcription, DNA-dependent	biological_process	0.04091767854971706	9	94	247	14467	PAX3,NODAL,OVOL1,FOXH1,STRAP,TRIM28,PROP1,MSX1,TRP63
GO:0021700	developmental maturation	biological_process	0.04201805525050997	6	94	94	14467	GNAQ,GPRIN1,ERCC2,MMP2,SOX10,RUNX2
GO:0045165	cell fate commitment	biological_process	0.04429272891142456	7	94	140	14467	FGF3,SOX5,PAX3,NODAL,PAX6,FGFR2,RUNX2
GO:0007178	transmembrane receptor protein serine/threonine kinase signaling pathway	biological_process	0.044617920267145436	6	94	95	14467	NODAL,FOXH1,STRAP,MSX1,TGFBR2,ACVRL1
GO:0070482	response to oxygen levels	biological_process	0.04472529843070849	4	94	29	14467	NF1,MMP2,CHRNB2,PLAU
GO:0050789	regulation of biological process	biological_process	0.04649686277547884	61	94	6376	14467	SKP2,SLC1A2,GNAQ,SMYD1,CRHR2,RHO,NFATC2,TAL2,GPRIN1,ANK1,HTR4,SOX5,ERCC2,NF1,PAX3,SIM1,NTRK2,CHRNB2,PKD1,NODAL,CDK4,NTRK3,NPM1,HTR1A,NRAS,CAMK4,HNF4A,THRA,EGFR,OVOL1,SSRP1,FOXH1,GNRHR,ADRA2C,GRIN2B,TRP73,STRAP,PAX6,SOX10,TRIM28,FGFR2,OPRM1,CRHR1,EIF2S1,FOXN1,PCNA,PLAU,RUNX2,PROP1,NEUROD2,MSX1,TARDBP,ELK4,HTR5A,NKX2-6,TGFBR2,ACVRL1,HOXD13,TRP63,FASL,GNAS
GO:0048699	generation of neurons	biological_process	0.048710331041089974	12	94	456	14467	GNAQ,CDK5R1,GPRIN1,SOX5,NF1,PAX3,NTRK2,CHRNB2,NTRK3,TRP73,PAX6,NEUROD2
