# Supplementary material for: Tissue-Specific Functional Networks for Prioritizing Phenotype and Disease Genes
Source: PLoS Comput Biol. 2012 Sep 27;8(9):e1002694. doi: 10.1371/journal.pcbi.1002694 (PMC3459891; doi:10.1371/journal.pcbi.1002694)
Supplement: Dataset S3 — Functional enrichment of top 100 changed genes for each tissue-specific network. (ZIP) [file pcbi.1002694.s003.zip › enrichment_result/MA_0000337_global.txt]

GO:0048731	system development	biological_process	1.8694156996359314E-11	43	94	1922	14467	SLC1A2,GNAQ,SMYD1,CRHR2,TFDP1,TAL2,FGF3,SCN8A,CDK5R1,GPRIN1,NRXN1,ANK1,ERCC2,NF1,PAX3,SIM1,NTRK2,MMP2,CHRNB2,PKD1,NODAL,FGF8,NTRK3,EGFR,THRA,FOXH1,TRP73,PAX6,SOX10,TRIM28,MMP14,RUNX2,PROP1,NEUROD2,MSX1,WHRN,NKX2-6,TGFBR2,ACVRL1,HOXD13,TRP63,FASL,GNAS
GO:0048513	organ development	biological_process	2.2280154518842058E-11	39	94	1574	14467	SLC1A2,GNAQ,SMYD1,CRHR2,TFDP1,TAL2,FGF3,SCN8A,CDK5R1,GPRIN1,ANK1,ERCC2,NF1,PAX3,NTRK2,MMP2,CHRNB2,PKD1,NODAL,FGF8,EGFR,THRA,FOXH1,TRP73,PAX6,SOX10,TRIM28,MMP14,RUNX2,PROP1,MSX1,WHRN,NKX2-6,TGFBR2,ACVRL1,HOXD13,TRP63,FASL,GNAS
GO:0048856	anatomical structure development	biological_process	3.843689800068935E-11	44	94	2056	14467	SLC1A2,GNAQ,SMYD1,CRHR2,TFDP1,TAL2,FGF3,SCN8A,CDK5R1,GPRIN1,NRXN1,ANK1,ERCC2,NF1,PAX3,SIM1,NTRK2,MMP2,CHRNB2,PKD1,NODAL,FGF8,NTRK3,EGFR,THRA,FOXH1,NEURL1A,TRP73,PAX6,SOX10,TRIM28,MMP14,RUNX2,PROP1,NEUROD2,MSX1,WHRN,NKX2-6,TGFBR2,ACVRL1,HOXD13,TRP63,FASL,GNAS
GO:0009653	anatomical structure morphogenesis	biological_process	5.736509252973904E-10	32	94	1151	14467	GNAQ,CRHR2,FGF3,CDK5R1,GPRIN1,ERCC2,NF1,PAX3,NTRK2,MMP2,CHRNB2,PKD1,NODAL,FGF8,NTRK3,EGFR,THRA,NEURL1A,TRP73,PAX6,SOX10,TRIM28,MMP14,RUNX2,PROP1,MSX1,TGFBR2,ACVRL1,HOXD13,TRP63,FASL,GNAS
GO:0007275	multicellular organismal development	biological_process	2.1098015404957985E-9	45	94	2402	14467	SLC1A2,GNAQ,SMYD1,CRHR2,TFDP1,TAL2,FGF3,SCN8A,CDK5R1,GPRIN1,NRXN1,ANK1,ERCC2,NF1,PAX3,SIM1,NTRK2,MMP2,CHRNB2,PKD1,NODAL,FGF8,NTRK3,EGFR,THRA,FOXH1,TRP73,PAX6,SOX10,TRIM28,FOXN1,MMP14,RUNX2,PROP1,NEUROD2,MSX1,WHRN,NKX2-6,TGFBR2,ACVRL1,HOXD13,TRP63,MDFI,FASL,GNAS
GO:0007417	central nervous system development	biological_process	2.1910193238823538E-8	17	94	316	14467	SLC1A2,GNAQ,TAL2,CDK5R1,GPRIN1,ERCC2,NF1,PAX3,CHRNB2,FGF8,TRP73,PAX6,SOX10,PROP1,MSX1,NKX2-6,TGFBR2
GO:0032502	developmental process	biological_process	4.5057036174930286E-8	47	94	2840	14467	SKP2,SLC1A2,GNAQ,SMYD1,CRHR2,TFDP1,TAL2,FGF3,SCN8A,CDK5R1,GPRIN1,NRXN1,ANK1,ERCC2,NF1,PAX3,SIM1,NTRK2,MMP2,CHRNB2,PKD1,NODAL,FGF8,NTRK3,EGFR,THRA,FOXH1,NEURL1A,TRP73,PAX6,SOX10,TRIM28,FOXN1,MMP14,RUNX2,PROP1,NEUROD2,MSX1,WHRN,NKX2-6,TGFBR2,ACVRL1,HOXD13,TRP63,MDFI,FASL,GNAS
GO:0007399	nervous system development	biological_process	1.2513002639614243E-7	24	94	779	14467	SLC1A2,GNAQ,TAL2,CDK5R1,GPRIN1,NRXN1,ERCC2,NF1,PAX3,SIM1,NTRK2,CHRNB2,FGF8,NTRK3,TRP73,PAX6,SOX10,PROP1,NEUROD2,MSX1,WHRN,NKX2-6,TGFBR2,TRP63
GO:0008283	cell proliferation	biological_process	2.1694446970072746E-7	21	94	598	14467	FGF3,ERCC2,NF1,PAX3,CHRNB2,NODAL,CDK4,FGF8,NPM1,EGFR,CSE1L,PAX6,TYR,FOXN1,PLAU,RUNX2,MSX1,NKX2-6,TGFBR2,HOXD13,TRP63
GO:0030900	forebrain development	biological_process	2.8392568596924614E-7	12	94	150	14467	SLC1A2,GNAQ,TAL2,GPRIN1,NF1,CHRNB2,FGF8,TRP73,PAX6,PROP1,MSX1,NKX2-6
GO:0048468	cell development	biological_process	3.476929941401269E-7	23	94	748	14467	GNAQ,CDK5R1,GPRIN1,ANK1,ERCC2,NF1,PAX3,NTRK2,CHRNB2,NODAL,FGF8,NTRK3,NEURL1A,TRP73,PAX6,SOX10,TRIM28,RUNX2,NEUROD2,WHRN,NKX2-6,TRP63,FASL
GO:0007420	brain development	biological_process	7.173935484253241E-7	14	94	245	14467	SLC1A2,GNAQ,TAL2,CDK5R1,GPRIN1,NF1,CHRNB2,FGF8,TRP73,PAX6,PROP1,MSX1,NKX2-6,TGFBR2
GO:0009887	organ morphogenesis	biological_process	3.6992826042711957E-6	22	94	771	14467	CRHR2,FGF3,ERCC2,NF1,PAX3,NTRK2,MMP2,PKD1,NODAL,FGF8,THRA,TRP73,PAX6,SOX10,RUNX2,PROP1,MSX1,TGFBR2,ACVRL1,TRP63,FASL,GNAS
GO:0048522	positive regulation of cellular process	biological_process	6.881475871527897E-6	25	94	1031	14467	NFATC2,TFDP1,GPRIN1,NF1,PAX3,CHRNB2,NODAL,FGF8,NTRK3,NPM1,HNF4A,EGFR,FOXH1,TRP73,PAX6,SOX10,TRIM28,RUNX2,PROP1,NKX2-6,TGFBR2,HOXD13,TRP63,FASL,GNAS
GO:0010628	positive regulation of gene expression	biological_process	7.667199253561068E-6	16	94	403	14467	NFATC2,TFDP1,GPRIN1,PAX3,NODAL,FGF8,HNF4A,FOXH1,TRP73,PAX6,SOX10,TRIM28,RUNX2,PROP1,HOXD13,TRP63
GO:0048869	cellular developmental process	biological_process	8.230030500725142E-6	31	94	1568	14467	GNAQ,FGF3,CDK5R1,GPRIN1,ANK1,ERCC2,NF1,PAX3,SIM1,NTRK2,CHRNB2,NODAL,FGF8,NTRK3,EGFR,NEURL1A,TRP73,PAX6,SOX10,TRIM28,FOXN1,RUNX2,PROP1,NEUROD2,WHRN,NKX2-6,TGFBR2,TRP63,MDFI,FASL,GNAS
GO:0045893	positive regulation of transcription, DNA-dependent	biological_process	9.69964263409251E-6	15	94	353	14467	NFATC2,TFDP1,GPRIN1,PAX3,NODAL,HNF4A,FOXH1,TRP73,PAX6,SOX10,TRIM28,RUNX2,PROP1,HOXD13,TRP63
GO:0051254	positive regulation of RNA metabolic process	biological_process	1.0076169836127422E-5	15	94	354	14467	NFATC2,TFDP1,GPRIN1,PAX3,NODAL,HNF4A,FOXH1,TRP73,PAX6,SOX10,TRIM28,RUNX2,PROP1,HOXD13,TRP63
GO:0030154	cell differentiation	biological_process	1.1255967782007006E-5	30	94	1495	14467	GNAQ,FGF3,CDK5R1,GPRIN1,ANK1,ERCC2,NF1,PAX3,SIM1,NTRK2,CHRNB2,NODAL,FGF8,NTRK3,NEURL1A,TRP73,PAX6,SOX10,TRIM28,FOXN1,RUNX2,PROP1,NEUROD2,WHRN,NKX2-6,TGFBR2,TRP63,MDFI,FASL,GNAS
GO:0032501	multicellular organismal process	biological_process	1.1592190120918952E-5	54	94	4218	14467	SLC1A2,GNAQ,SMYD1,CRHR2,RHO,NFATC2,TFDP1,TAL2,SYT1,FGF3,SCN8A,CDK5R1,GPRIN1,NRXN1,ANK1,ERCC2,NF1,PAX3,SIM1,NTRK2,MMP2,CHRNB2,PKD1,NODAL,FGF8,NTRK3,CAMK4,EGFR,THRA,FOXH1,TMC1,SYN2,NEURL1A,TRP73,GRIA2,PAX6,SOX10,TRIM28,FOXN1,MMP14,RUNX2,PROP1,NEUROD2,MSX1,WHRN,NKX2-6,TGFBR2,SYP,ACVRL1,HOXD13,TRP63,MDFI,FASL,GNAS
GO:0042127	regulation of cell proliferation	biological_process	1.5735581788999525E-5	16	94	424	14467	NF1,PAX3,CHRNB2,NODAL,CDK4,FGF8,NPM1,EGFR,PAX6,PLAU,RUNX2,MSX1,NKX2-6,TGFBR2,HOXD13,TRP63
GO:0048518	positive regulation of biological process	biological_process	1.9940270673441735E-5	26	94	1172	14467	SLC1A2,NFATC2,TFDP1,GPRIN1,NF1,PAX3,CHRNB2,NODAL,FGF8,NTRK3,NPM1,HNF4A,EGFR,FOXH1,TRP73,PAX6,SOX10,TRIM28,RUNX2,PROP1,NKX2-6,TGFBR2,HOXD13,TRP63,FASL,GNAS
GO:0008284	positive regulation of cell proliferation	biological_process	2.7504968244050983E-5	12	94	224	14467	NF1,PAX3,CHRNB2,NODAL,FGF8,NPM1,EGFR,PAX6,RUNX2,NKX2-6,TGFBR2,TRP63
GO:0031328	positive regulation of cellular biosynthetic process	biological_process	4.225632860220983E-5	16	94	455	14467	NFATC2,TFDP1,GPRIN1,PAX3,NODAL,NPM1,HNF4A,FOXH1,TRP73,PAX6,SOX10,TRIM28,RUNX2,PROP1,HOXD13,TRP63
GO:0045941	positive regulation of transcription	biological_process	4.345463458917056E-5	15	94	395	14467	NFATC2,TFDP1,GPRIN1,PAX3,NODAL,HNF4A,FOXH1,TRP73,PAX6,SOX10,TRIM28,RUNX2,PROP1,HOXD13,TRP63
GO:0009891	positive regulation of biosynthetic process	biological_process	4.491267507509259E-5	16	94	457	14467	NFATC2,TFDP1,GPRIN1,PAX3,NODAL,NPM1,HNF4A,FOXH1,TRP73,PAX6,SOX10,TRIM28,RUNX2,PROP1,HOXD13,TRP63
GO:0007267	cell-cell signaling	biological_process	5.521055729329358E-5	14	94	344	14467	SYT1,FGF3,GPRIN1,NRXN1,ERCC2,NF1,NTRK2,CHRNB2,FGF8,CAMK4,SYN2,GRIA2,SYP,TRP63
GO:0009893	positive regulation of metabolic process	biological_process	7.512298944653088E-5	17	94	540	14467	NFATC2,TFDP1,GPRIN1,PAX3,NODAL,FGF8,NPM1,HNF4A,FOXH1,TRP73,PAX6,SOX10,TRIM28,RUNX2,PROP1,HOXD13,TRP63
GO:0045935	positive regulation of nucleobase, nucleoside, nucleotide and nucleic acid metabolic process	biological_process	8.061459133810908E-5	15	94	414	14467	NFATC2,TFDP1,GPRIN1,PAX3,NODAL,HNF4A,FOXH1,TRP73,PAX6,SOX10,TRIM28,RUNX2,PROP1,HOXD13,TRP63
GO:0007507	heart development	biological_process	1.143846794177517E-4	11	94	206	14467	GNAQ,SMYD1,NF1,PAX3,PKD1,NODAL,FGF8,FOXH1,MSX1,NKX2-6,TGFBR2
GO:0019222	regulation of metabolic process	biological_process	1.5619879485169743E-4	38	94	2525	14467	SKP2,GNAQ,SMYD1,NFATC2,TFDP1,TAL2,GPRIN1,ERCC2,NF1,PAX3,SIM1,NTRK2,CHRNB2,NODAL,FGF8,NPM1,HNF4A,EGFR,THRA,SSRP1,FOXH1,TRP73,STRAP,PAX6,SOX10,TRIM28,EIF2S1,FOXN1,PCNA,RUNX2,PROP1,NEUROD2,MSX1,TARDBP,NKX2-6,HOXD13,TRP63,GNAS
GO:0010557	positive regulation of macromolecule biosynthetic process	biological_process	1.5828837039228065E-4	15	94	436	14467	NFATC2,TFDP1,GPRIN1,PAX3,NODAL,HNF4A,FOXH1,TRP73,PAX6,SOX10,TRIM28,RUNX2,PROP1,HOXD13,TRP63
GO:0010604	positive regulation of macromolecule metabolic process	biological_process	2.083413738735132E-4	16	94	511	14467	NFATC2,TFDP1,GPRIN1,PAX3,NODAL,FGF8,HNF4A,FOXH1,TRP73,PAX6,SOX10,TRIM28,RUNX2,PROP1,HOXD13,TRP63
GO:0031325	positive regulation of cellular metabolic process	biological_process	2.70908457655812E-4	16	94	521	14467	NFATC2,TFDP1,GPRIN1,PAX3,NODAL,NPM1,HNF4A,FOXH1,TRP73,PAX6,SOX10,TRIM28,RUNX2,PROP1,HOXD13,TRP63
GO:0010926	anatomical structure formation	biological_process	4.8482100820559123E-4	19	94	767	14467	CRHR2,FGF3,GPRIN1,NRXN1,ERCC2,NF1,PAX3,MMP2,CHRNB2,NODAL,FGF8,NPM1,CSE1L,NEURL1A,TGFBR2,ACVRL1,TRP63,KPNB1,NAP1L1
GO:0050793	regulation of developmental process	biological_process	5.97593944478959E-4	20	94	858	14467	SKP2,GNAQ,CRHR2,GPRIN1,ERCC2,NF1,CHRNB2,NODAL,FGF8,NTRK3,TRP73,PAX6,RUNX2,PROP1,MSX1,NKX2-6,TGFBR2,TRP63,FASL,GNAS
GO:0009790	embryonic development	biological_process	6.146136834642845E-4	17	94	626	14467	GNAQ,ERCC2,NF1,PAX3,PKD1,NODAL,FGF8,FOXH1,PAX6,SOX10,MSX1,NKX2-6,TGFBR2,ACVRL1,HOXD13,TRP63,GNAS
GO:0022008	neurogenesis	biological_process	6.368255569640099E-4	15	94	486	14467	GNAQ,CDK5R1,GPRIN1,ERCC2,NF1,PAX3,NTRK2,CHRNB2,FGF8,NTRK3,TRP73,PAX6,SOX10,NEUROD2,WHRN
GO:0043009	chordate embryonic development	biological_process	0.001025535651093749	13	94	373	14467	ERCC2,NF1,PAX3,PKD1,NODAL,FGF8,PAX6,SOX10,MSX1,NKX2-6,TGFBR2,ACVRL1,GNAS
GO:0009792	embryonic development ending in birth or egg hatching	biological_process	0.0011221167390706658	13	94	376	14467	ERCC2,NF1,PAX3,PKD1,NODAL,FGF8,PAX6,SOX10,MSX1,NKX2-6,TGFBR2,ACVRL1,GNAS
GO:0051093	negative regulation of developmental process	biological_process	0.0011560701668662258	13	94	377	14467	SKP2,CRHR2,GPRIN1,ERCC2,NF1,NODAL,FGF8,TRP73,PAX6,PROP1,MSX1,NKX2-6,TRP63
GO:0045944	positive regulation of transcription from RNA polymerase II promoter	biological_process	0.0012261922716960635	12	94	318	14467	NFATC2,GPRIN1,PAX3,NODAL,HNF4A,FOXH1,PAX6,SOX10,RUNX2,PROP1,HOXD13,TRP63
GO:0031323	regulation of cellular metabolic process	biological_process	0.001351864064966244	35	94	2396	14467	GNAQ,SMYD1,NFATC2,TFDP1,TAL2,GPRIN1,ERCC2,NF1,PAX3,SIM1,CHRNB2,NODAL,NPM1,HNF4A,EGFR,THRA,SSRP1,FOXH1,TRP73,STRAP,PAX6,SOX10,TRIM28,EIF2S1,FOXN1,PCNA,RUNX2,PROP1,NEUROD2,MSX1,TARDBP,NKX2-6,HOXD13,TRP63,GNAS
GO:0080090	regulation of primary metabolic process	biological_process	0.0013931633315285331	35	94	2399	14467	GNAQ,SMYD1,NFATC2,TFDP1,TAL2,GPRIN1,ERCC2,NF1,PAX3,SIM1,CHRNB2,NODAL,NPM1,HNF4A,EGFR,THRA,SSRP1,FOXH1,TRP73,STRAP,PAX6,SOX10,TRIM28,EIF2S1,FOXN1,PCNA,RUNX2,PROP1,NEUROD2,MSX1,TARDBP,NKX2-6,HOXD13,TRP63,GNAS
GO:0031326	regulation of cellular biosynthetic process	biological_process	0.001775093811836472	33	94	2200	14467	GNAQ,SMYD1,NFATC2,TFDP1,TAL2,GPRIN1,ERCC2,NF1,PAX3,SIM1,NODAL,NPM1,HNF4A,THRA,SSRP1,FOXH1,TRP73,STRAP,PAX6,SOX10,TRIM28,EIF2S1,FOXN1,PCNA,RUNX2,PROP1,NEUROD2,MSX1,TARDBP,NKX2-6,HOXD13,TRP63,GNAS
GO:0006357	regulation of transcription from RNA polymerase II promoter	biological_process	0.001802806185715754	15	94	528	14467	NFATC2,GPRIN1,PAX3,NODAL,HNF4A,FOXH1,STRAP,PAX6,SOX10,TRIM28,RUNX2,PROP1,MSX1,HOXD13,TRP63
GO:0009889	regulation of biosynthetic process	biological_process	0.0018501329377621247	33	94	2204	14467	GNAQ,SMYD1,NFATC2,TFDP1,TAL2,GPRIN1,ERCC2,NF1,PAX3,SIM1,NODAL,NPM1,HNF4A,THRA,SSRP1,FOXH1,TRP73,STRAP,PAX6,SOX10,TRIM28,EIF2S1,FOXN1,PCNA,RUNX2,PROP1,NEUROD2,MSX1,TARDBP,NKX2-6,HOXD13,TRP63,GNAS
GO:0021536	diencephalon development	biological_process	0.0019252603309853806	5	94	31	14467	TAL2,CHRNB2,PAX6,PROP1,NKX2-6
GO:0034960	cellular biopolymer metabolic process	biological_process	0.002065412167766773	55	94	4999	14467	SKP2,GNAQ,SMYD1,RHO,NFATC2,TFDP1,TAL2,GPRIN1,RBMXRT,EIF3D,ERCC2,PAX3,SIM1,UBA2,NTRK2,MMP2,GSPT1,NODAL,CDK4,RNPS1,NTRK3,NPM1,CAMK4,HNF4A,EGFR,THRA,SSRP1,FOXH1,CCT5,PLK4,TRP73,STRAP,PAX6,SOX10,TRIM28,NHP2,EIF2S1,FOXN1,MMP14,PCNA,SYNCRIP,PLAU,RUNX2,PROP1,NEUROD2,MSX1,TARDBP,BUB1B,NKX2-6,TGFBR2,ACVRL1,HOXD13,PARP1,TRP63,MMP24
GO:0019219	regulation of nucleobase, nucleoside, nucleotide and nucleic acid metabolic process	biological_process	0.002109330659159043	32	94	2107	14467	GNAQ,SMYD1,NFATC2,TFDP1,TAL2,GPRIN1,ERCC2,NF1,PAX3,SIM1,NODAL,NPM1,HNF4A,THRA,SSRP1,FOXH1,TRP73,STRAP,PAX6,SOX10,TRIM28,FOXN1,PCNA,RUNX2,PROP1,NEUROD2,MSX1,TARDBP,NKX2-6,HOXD13,TRP63,GNAS
GO:0048646	anatomical structure formation involved in morphogenesis	biological_process	0.002116134944620844	12	94	335	14467	CRHR2,FGF3,ERCC2,NF1,PAX3,MMP2,NODAL,FGF8,NEURL1A,TGFBR2,ACVRL1,TRP63
GO:0048523	negative regulation of cellular process	biological_process	0.0024697429140792425	21	94	1027	14467	SKP2,SMYD1,GPRIN1,ERCC2,NF1,PAX3,NODAL,FGF8,NPM1,THRA,FOXH1,TRP73,STRAP,PAX6,TRIM28,RUNX2,PROP1,MSX1,BUB1B,NKX2-6,TRP63
GO:0001501	skeletal system development	biological_process	0.0027888662773031137	11	94	284	14467	GNAQ,ERCC2,NF1,MMP2,PKD1,THRA,RUNX2,TGFBR2,HOXD13,TRP63,GNAS
GO:0019226	transmission of nerve impulse	biological_process	0.002972845154957891	10	94	230	14467	SYT1,GPRIN1,NRXN1,ERCC2,NF1,CHRNB2,CAMK4,SYN2,GRIA2,SYP
GO:0048519	negative regulation of biological process	biological_process	0.0030480201183868886	22	94	1131	14467	SKP2,SMYD1,CRHR2,GPRIN1,ERCC2,NF1,PAX3,NODAL,FGF8,NPM1,THRA,FOXH1,TRP73,STRAP,PAX6,TRIM28,RUNX2,PROP1,MSX1,BUB1B,NKX2-6,TRP63
GO:0043283	biopolymer metabolic process	biological_process	0.0033736689788752597	55	94	5069	14467	SKP2,GNAQ,SMYD1,RHO,NFATC2,TFDP1,TAL2,GPRIN1,RBMXRT,EIF3D,ERCC2,PAX3,SIM1,UBA2,NTRK2,MMP2,GSPT1,NODAL,CDK4,RNPS1,NTRK3,NPM1,CAMK4,HNF4A,EGFR,THRA,SSRP1,FOXH1,CCT5,PLK4,TRP73,STRAP,PAX6,SOX10,TRIM28,NHP2,EIF2S1,FOXN1,MMP14,PCNA,SYNCRIP,PLAU,RUNX2,PROP1,NEUROD2,MSX1,TARDBP,BUB1B,NKX2-6,TGFBR2,ACVRL1,HOXD13,PARP1,TRP63,MMP24
GO:0010467	gene expression	biological_process	0.0036547815250843447	38	94	2850	14467	SKP2,SMYD1,NFATC2,TFDP1,TAL2,GPRIN1,RBMXRT,EIF3D,ERCC2,PAX3,SIM1,GSPT1,NODAL,FGF8,RNPS1,NPM1,HNF4A,THRA,SSRP1,FOXH1,TRP73,STRAP,PAX6,SOX10,TRIM28,NHP2,EIF2S1,FOXN1,MMP14,SYNCRIP,RUNX2,PROP1,NEUROD2,MSX1,TARDBP,NKX2-6,HOXD13,TRP63
GO:0007167	enzyme linked receptor protein signaling pathway	biological_process	0.003770208871672395	11	94	293	14467	NTRK2,NODAL,FGF8,NTRK3,EGFR,FOXH1,STRAP,RUNX2,MSX1,TGFBR2,ACVRL1
GO:0006366	transcription from RNA polymerase II promoter	biological_process	0.0038089214653775445	15	94	561	14467	NFATC2,GPRIN1,PAX3,NODAL,HNF4A,FOXH1,STRAP,PAX6,SOX10,TRIM28,RUNX2,PROP1,MSX1,HOXD13,TRP63
GO:0043170	macromolecule metabolic process	biological_process	0.003905350734428812	56	94	5234	14467	SKP2,GNAQ,SMYD1,RHO,NFATC2,TFDP1,TAL2,GPRIN1,RBMXRT,EIF3D,ERCC2,PAX3,SIM1,UBA2,NTRK2,MMP2,GSPT1,NODAL,CDK4,FGF8,RNPS1,NTRK3,NPM1,CAMK4,HNF4A,EGFR,THRA,SSRP1,FOXH1,CCT5,PLK4,TRP73,STRAP,PAX6,SOX10,TRIM28,NHP2,EIF2S1,FOXN1,MMP14,PCNA,SYNCRIP,PLAU,RUNX2,PROP1,NEUROD2,MSX1,TARDBP,BUB1B,NKX2-6,TGFBR2,ACVRL1,HOXD13,PARP1,TRP63,MMP24
GO:0021537	telencephalon development	biological_process	0.004020773964209336	6	94	63	14467	SLC1A2,GPRIN1,NF1,FGF8,TRP73,PAX6
GO:0044260	cellular macromolecule metabolic process	biological_process	0.004233255983884	55	94	5102	14467	SKP2,GNAQ,SMYD1,RHO,NFATC2,TFDP1,TAL2,GPRIN1,RBMXRT,EIF3D,ERCC2,PAX3,SIM1,UBA2,NTRK2,MMP2,GSPT1,NODAL,CDK4,RNPS1,NTRK3,NPM1,CAMK4,HNF4A,EGFR,THRA,SSRP1,FOXH1,CCT5,PLK4,TRP73,STRAP,PAX6,SOX10,TRIM28,NHP2,EIF2S1,FOXN1,MMP14,PCNA,SYNCRIP,PLAU,RUNX2,PROP1,NEUROD2,MSX1,TARDBP,BUB1B,NKX2-6,TGFBR2,ACVRL1,HOXD13,PARP1,TRP63,MMP24
GO:0022612	gland morphogenesis	biological_process	0.004641965601666313	4	94	17	14467	FGF8,EGFR,PAX6,PROP1
GO:0007268	synaptic transmission	biological_process	0.005085141287308366	9	94	191	14467	SYT1,GPRIN1,NRXN1,NF1,CHRNB2,CAMK4,SYN2,GRIA2,SYP
GO:0048853	forebrain morphogenesis	biological_process	0.006522166132967016	3	94	6	14467	NF1,FGF8,PROP1
GO:0010629	negative regulation of gene expression	biological_process	0.007096023806602691	11	94	313	14467	SKP2,SMYD1,PAX3,NODAL,THRA,FOXH1,STRAP,TRIM28,PROP1,MSX1,TRP63
GO:0048732	gland development	biological_process	0.007464501725739823	7	94	107	14467	NF1,FGF8,EGFR,PAX6,PROP1,HOXD13,TRP63
GO:0045934	negative regulation of nucleobase, nucleoside, nucleotide and nucleic acid metabolic process	biological_process	0.008249333233309779	11	94	318	14467	SMYD1,PAX3,NODAL,NPM1,THRA,FOXH1,STRAP,TRIM28,PROP1,MSX1,TRP63
GO:0009888	tissue development	biological_process	0.008270099251103067	15	94	598	14467	TFDP1,ERCC2,NF1,PAX3,PKD1,NODAL,FGF8,THRA,FOXH1,PAX6,TRIM28,RUNX2,NKX2-6,TRP63,GNAS
GO:0043066	negative regulation of apoptosis	biological_process	0.008351836688781849	9	94	203	14467	SKP2,GPRIN1,ERCC2,FGF8,TRP73,PROP1,MSX1,NKX2-6,TRP63
GO:0022603	regulation of anatomical structure morphogenesis	biological_process	0.008368089657664913	8	94	153	14467	CRHR2,GPRIN1,NF1,CHRNB2,NODAL,NTRK3,PAX6,RUNX2
GO:0048699	generation of neurons	biological_process	0.009366154107256105	13	94	456	14467	GNAQ,CDK5R1,GPRIN1,NF1,PAX3,NTRK2,CHRNB2,FGF8,NTRK3,TRP73,PAX6,NEUROD2,WHRN
GO:0043069	negative regulation of programmed cell death	biological_process	0.010168659567750057	9	94	208	14467	SKP2,GPRIN1,ERCC2,FGF8,TRP73,PROP1,MSX1,NKX2-6,TRP63
GO:0045595	regulation of cell differentiation	biological_process	0.010436195863994496	11	94	326	14467	GNAQ,GPRIN1,NF1,CHRNB2,NODAL,NTRK3,PAX6,RUNX2,TGFBR2,TRP63,GNAS
GO:0060548	negative regulation of cell death	biological_process	0.010569985946373232	9	94	209	14467	SKP2,GPRIN1,ERCC2,FGF8,TRP73,PROP1,MSX1,NKX2-6,TRP63
GO:0010468	regulation of gene expression	biological_process	0.0107834901630403	31	94	2159	14467	SKP2,SMYD1,NFATC2,TFDP1,TAL2,GPRIN1,ERCC2,PAX3,SIM1,NODAL,FGF8,NPM1,HNF4A,THRA,SSRP1,FOXH1,TRP73,STRAP,PAX6,SOX10,TRIM28,EIF2S1,FOXN1,RUNX2,PROP1,NEUROD2,MSX1,TARDBP,NKX2-6,HOXD13,TRP63
GO:0021543	pallium development	biological_process	0.014382493285444716	5	94	46	14467	GPRIN1,NF1,FGF8,TRP73,PAX6
GO:0060255	regulation of macromolecule metabolic process	biological_process	0.014724669698958559	33	94	2420	14467	SKP2,SMYD1,NFATC2,TFDP1,TAL2,GPRIN1,ERCC2,PAX3,SIM1,NODAL,FGF8,NPM1,HNF4A,EGFR,THRA,SSRP1,FOXH1,TRP73,STRAP,PAX6,SOX10,TRIM28,EIF2S1,FOXN1,PCNA,RUNX2,PROP1,NEUROD2,MSX1,TARDBP,NKX2-6,HOXD13,TRP63
GO:0007435	salivary gland morphogenesis	biological_process	0.018090285508787253	3	94	8	14467	FGF8,EGFR,PAX6
GO:0065007	biological regulation	biological_process	0.021654828279400535	64	94	6717	14467	SKP2,SLC1A2,GNAQ,SMYD1,CRHR2,RHO,NFATC2,TFDP1,TAL2,SYT1,GPRIN1,NRXN1,ANK1,HTR4,ERCC2,NF1,PAX3,SIM1,NTRK2,KCNJ6,CHRNB2,PKD1,NODAL,CDK4,FGF8,NTRK3,NPM1,HTR1A,NRAS,CAMK4,HNF4A,EGFR,THRA,SSRP1,FOXH1,GNRHR,ADRA2C,SYN2,TRP73,STRAP,PAX6,SOX10,TRIM28,CCKBR,CRHR1,CHRNG,EIF2S1,FOXN1,PCNA,PLAU,RUNX2,PROP1,NEUROD2,MSX1,TARDBP,BUB1B,NKX2-6,TGFBR2,ACVRL1,HOXD13,PARP1,TRP63,FASL,GNAS
GO:0016070	RNA metabolic process	biological_process	0.024922809471917797	32	94	2364	14467	SMYD1,NFATC2,TFDP1,TAL2,GPRIN1,RBMXRT,ERCC2,PAX3,SIM1,NODAL,RNPS1,NPM1,HNF4A,THRA,SSRP1,FOXH1,TRP73,STRAP,PAX6,SOX10,TRIM28,NHP2,FOXN1,SYNCRIP,RUNX2,PROP1,NEUROD2,MSX1,TARDBP,NKX2-6,HOXD13,TRP63
GO:0001568	blood vessel development	biological_process	0.025208028172019982	9	94	233	14467	CRHR2,NF1,NTRK2,MMP2,PKD1,FGF8,PROP1,TGFBR2,ACVRL1
GO:0010605	negative regulation of macromolecule metabolic process	biological_process	0.02612744920213778	12	94	429	14467	SKP2,SMYD1,PAX3,NODAL,NPM1,THRA,FOXH1,STRAP,TRIM28,PROP1,MSX1,TRP63
GO:0009416	response to light stimulus	biological_process	0.026370319177905076	6	94	87	14467	SLC1A2,RHO,GPRIN1,ERCC2,NF1,CHRNB2
GO:0001944	vasculature development	biological_process	0.02789341604681962	9	94	236	14467	CRHR2,NF1,NTRK2,MMP2,PKD1,FGF8,PROP1,TGFBR2,ACVRL1
GO:0016481	negative regulation of transcription	biological_process	0.028085257524797385	10	94	297	14467	SMYD1,PAX3,NODAL,THRA,FOXH1,STRAP,TRIM28,PROP1,MSX1,TRP63
GO:0035113	embryonic appendage morphogenesis	biological_process	0.028152892129835336	6	94	88	14467	GNAQ,FGF8,MSX1,HOXD13,TRP63,GNAS
GO:0007179	transforming growth factor beta receptor signaling pathway	biological_process	0.028152892129835336	6	94	88	14467	NODAL,FOXH1,STRAP,MSX1,TGFBR2,ACVRL1
GO:0030326	embryonic limb morphogenesis	biological_process	0.028152892129835336	6	94	88	14467	GNAQ,FGF8,MSX1,HOXD13,TRP63,GNAS
GO:0007154	cell communication	biological_process	0.028378051607782253	43	94	3737	14467	SLC1A2,GNAQ,CRHR2,RHO,SYT1,FGF3,GPRIN1,NRXN1,ANK1,HTR4,ERCC2,NF1,SIM1,NTRK2,CHRNB2,PKD1,NODAL,CDK4,FGF8,NTRK3,NPM1,HTR1A,NRAS,CAMK4,EGFR,FOXH1,GNRHR,ADRA2C,SYN2,GRIA2,STRAP,PAX6,CCKBR,CRHR1,RUNX2,PROP1,MSX1,TGFBR2,SYP,ACVRL1,TRP63,FASL,GNAS
GO:0048666	neuron development	biological_process	0.0306107166781581	10	94	300	14467	GNAQ,CDK5R1,GPRIN1,NTRK2,CHRNB2,NTRK3,TRP73,PAX6,NEUROD2,WHRN
GO:0051252	regulation of RNA metabolic process	biological_process	0.03294553584003648	28	94	1943	14467	SMYD1,NFATC2,TFDP1,TAL2,GPRIN1,ERCC2,PAX3,SIM1,NODAL,NPM1,HNF4A,THRA,SSRP1,FOXH1,TRP73,STRAP,PAX6,SOX10,TRIM28,FOXN1,RUNX2,PROP1,NEUROD2,MSX1,TARDBP,NKX2-6,HOXD13,TRP63
GO:0044238	primary metabolic process	biological_process	0.0343110414020813	60	94	6174	14467	SKP2,GNAQ,SMYD1,RHO,NFATC2,TFDP1,TAL2,GPRIN1,RBMXRT,EIF3D,ERCC2,NF1,PAX3,SIM1,UBA2,NTRK2,KCNJ6,MMP2,CHRNB2,GSPT1,NODAL,CDK4,RNPS1,NTRK3,NPM1,CAMK4,HNF4A,EGFR,THRA,SSRP1,FOXH1,CCT5,PLK4,TRP73,STRAP,PAX6,SOX10,TRIM28,TYR,NHP2,EIF2S1,FOXN1,MMP14,PCNA,SYNCRIP,PLAU,RUNX2,PROP1,NEUROD2,MSX1,TARDBP,BUB1B,NKX2-6,TGFBR2,ACVRL1,HOXD13,PARP1,TRP63,GNAS,MMP24
GO:0001666	response to hypoxia	biological_process	0.03780709513605075	4	94	28	14467	NF1,MMP2,CHRNB2,PLAU
GO:0007632	visual behavior	biological_process	0.03780709513605075	4	94	28	14467	SLC1A2,GPRIN1,NF1,CHRNB2
GO:0009892	negative regulation of metabolic process	biological_process	0.03999547202347284	12	94	448	14467	SKP2,SMYD1,PAX3,NODAL,NPM1,THRA,FOXH1,STRAP,TRIM28,PROP1,MSX1,TRP63
GO:0021700	developmental maturation	biological_process	0.0409972404285932	6	94	94	14467	GNAQ,GPRIN1,ERCC2,MMP2,SOX10,RUNX2
GO:0051253	negative regulation of RNA metabolic process	biological_process	0.0425266481296053	9	94	249	14467	PAX3,NODAL,NPM1,FOXH1,STRAP,TRIM28,PROP1,MSX1,TRP63
GO:0007178	transmembrane receptor protein serine/threonine kinase signaling pathway	biological_process	0.04353394258040444	6	94	95	14467	NODAL,FOXH1,STRAP,MSX1,TGFBR2,ACVRL1
GO:0070482	response to oxygen levels	biological_process	0.04363871202682765	4	94	29	14467	NF1,MMP2,CHRNB2,PLAU
GO:0006139	nucleobase, nucleoside, nucleotide and nucleic acid metabolic process	biological_process	0.0452135582916336	37	94	3037	14467	GNAQ,SMYD1,NFATC2,TFDP1,TAL2,GPRIN1,RBMXRT,ERCC2,NF1,PAX3,SIM1,NODAL,RNPS1,NPM1,HNF4A,THRA,SSRP1,FOXH1,TRP73,STRAP,PAX6,SOX10,TRIM28,NHP2,FOXN1,PCNA,SYNCRIP,RUNX2,PROP1,NEUROD2,MSX1,TARDBP,NKX2-6,HOXD13,PARP1,TRP63,GNAS
GO:0009987	cellular process	biological_process	0.04794687457133186	88	94	11293	14467	SKP2,SLC1A2,GNAQ,SMYD1,CRHR2,RHO,NFATC2,TFDP1,TAL2,SYT1,FGF3,CDK5R1,GPRIN1,NRXN1,ANK1,RBMXRT,EIF3D,HTR4,ERCC2,NF1,PAX3,SIM1,UBA2,NTRK2,KCNJ6,MMP2,CHRNB2,GSPT1,PKD1,NODAL,CDK4,FGF8,RNPS1,NTRK3,NPM1,HTR1A,NRAS,CAMK4,HNF4A,EGFR,THRA,SSRP1,FOXH1,GNRHR,CSE1L,CCT5,ADRA2C,PLK4,SYN2,NEURL1A,TRP73,GRIA2,CKS1B,STRAP,PAX6,SOX10,TRIM28,CCKBR,TYR,CRHR1,NHP2,CHRNG,EIF2S1,FOXN1,MMP14,PCNA,SYNCRIP,PLAU,RUNX2,PRO…
