# Supplementary material for: Tissue-Specific Functional Networks for Prioritizing Phenotype and Disease Genes
Source: PLoS Comput Biol. 2012 Sep 27;8(9):e1002694. doi: 10.1371/journal.pcbi.1002694 (PMC3459891; doi:10.1371/journal.pcbi.1002694)
Supplement: Dataset S3 — Functional enrichment of top 100 changed genes for each tissue-specific network. (ZIP) [file pcbi.1002694.s003.zip › enrichment_result/MA_0000338_global.txt]

GO:0048513	organ development	biological_process	3.7386919713149827E-16	45	95	1574	14467	SLC1A2,GNAQ,SMYD1,FGF4,CRHR2,NEUROG3,HAND1,TAL2,SCN8A,FGF3,CDK5R1,GPRIN1,ADRA2B,ANK1,ERCC2,NF1,PAX3,NTRK2,MMP2,RUNX1,CHRNB2,PKD1,NODAL,FGF8,EDA,THRA,EGFR,FOXH1,GRIN2B,TRP73,PAX6,SOX10,TRIM28,MMP14,RUNX2,PROP1,MSX1,NKX2-6,TGFBR2,ACVRL1,HOXD13,TRP63,FASL,PAX9,GNAS
GO:0009653	anatomical structure morphogenesis	biological_process	8.208428881043524E-16	39	95	1151	14467	GNAQ,FGF4,CRHR2,NEUROG3,HAND1,FGF3,CDK5R1,GPRIN1,ADRA2B,ERCC2,NF1,PAX3,NTRK2,MMP2,RUNX1,CHRNB2,PKD1,NODAL,FGF8,NTRK3,EDA,THRA,EGFR,NEURL1A,TRP73,PAX6,SOX10,TRIM28,MMP14,RUNX2,PROP1,MSX1,TGFBR2,ACVRL1,HOXD13,TRP63,FASL,PAX9,GNAS
GO:0048731	system development	biological_process	3.3277933653571873E-15	48	95	1922	14467	SLC1A2,GNAQ,SMYD1,FGF4,CRHR2,NEUROG3,HAND1,TAL2,SCN8A,FGF3,CDK5R1,GPRIN1,ADRA2B,ANK1,ERCC2,NF1,PAX3,SIM1,NTRK2,MMP2,RUNX1,CHRNB2,PKD1,NODAL,FGF8,NTRK3,EDA,THRA,EGFR,FOXH1,GRIN2B,TRP73,PAX6,SOX10,TRIM28,MMP14,RUNX2,PROP1,NEUROD2,MSX1,NKX2-6,TGFBR2,ACVRL1,HOXD13,TRP63,FASL,PAX9,GNAS
GO:0048856	anatomical structure development	biological_process	8.310045014036001E-15	49	95	2056	14467	SLC1A2,GNAQ,SMYD1,FGF4,CRHR2,NEUROG3,HAND1,TAL2,SCN8A,FGF3,CDK5R1,GPRIN1,ADRA2B,ANK1,ERCC2,NF1,PAX3,SIM1,NTRK2,MMP2,RUNX1,CHRNB2,PKD1,NODAL,FGF8,NTRK3,EDA,THRA,EGFR,FOXH1,GRIN2B,NEURL1A,TRP73,PAX6,SOX10,TRIM28,MMP14,RUNX2,PROP1,NEUROD2,MSX1,NKX2-6,TGFBR2,ACVRL1,HOXD13,TRP63,FASL,PAX9,GNAS
GO:0007275	multicellular organismal development	biological_process	2.6061747194541438E-14	52	95	2402	14467	SLC1A2,GNAQ,SMYD1,FGF4,CRHR2,NEUROG3,HAND1,TAL2,SCN8A,FGF3,CDK5R1,GPRIN1,ADRA2B,ANK1,ERCC2,NF1,PAX3,SIM1,NTRK2,MMP2,RUNX1,HYDIN,CHRNB2,PKD1,NODAL,FGF8,NTRK3,EDA,THRA,EGFR,FOXH1,GRIN2B,TRP73,PAX6,SOX10,SEBOX,TRIM28,MMP14,FOXN1,RUNX2,PROP1,NEUROD2,MSX1,NKX2-6,TGFBR2,ACVRL1,HOXD13,TRP63,MDFI,FASL,PAX9,GNAS
GO:0032502	developmental process	biological_process	2.329081179977625E-13	55	95	2840	14467	SKP2,SLC1A2,GNAQ,SMYD1,FGF4,CRHR2,NEUROG3,HAND1,TAL2,SCN8A,FGF3,CDK5R1,GPRIN1,ADRA2B,ANK1,ERCC2,NF1,PAX3,SIM1,NTRK2,MMP2,RUNX1,HYDIN,CHRNB2,PKD1,NODAL,FGF8,NTRK3,EDA,THRA,EGFR,FOXH1,GRIN2B,NEURL1A,TRP73,PAX6,SOX10,SEBOX,TRIM28,MMP14,FOXN1,RUNX2,PROP1,NEUROD2,MSX1,NKX2-6,TGFBR2,OCA2,ACVRL1,HOXD13,TRP63,MDFI,FASL,PAX9,GNAS
GO:0009887	organ morphogenesis	biological_process	6.617134159196319E-12	29	95	771	14467	FGF4,CRHR2,NEUROG3,HAND1,FGF3,ADRA2B,ERCC2,NF1,PAX3,NTRK2,MMP2,RUNX1,PKD1,NODAL,FGF8,EDA,THRA,TRP73,PAX6,SOX10,RUNX2,PROP1,MSX1,TGFBR2,ACVRL1,TRP63,FASL,PAX9,GNAS
GO:0048869	cellular developmental process	biological_process	9.61214024172268E-10	37	95	1568	14467	GNAQ,FGF4,NEUROG3,HAND1,FGF3,CDK5R1,GPRIN1,ANK1,ERCC2,NF1,PAX3,SIM1,NTRK2,RUNX1,CHRNB2,NODAL,FGF8,NTRK3,EDA,EGFR,NEURL1A,TRP73,PAX6,SOX10,SEBOX,TRIM28,FOXN1,RUNX2,PROP1,NEUROD2,NKX2-6,TGFBR2,OCA2,TRP63,MDFI,FASL,GNAS
GO:0030154	cell differentiation	biological_process	1.2401142141412292E-9	36	95	1495	14467	GNAQ,FGF4,NEUROG3,HAND1,FGF3,CDK5R1,GPRIN1,ANK1,ERCC2,NF1,PAX3,SIM1,NTRK2,RUNX1,CHRNB2,NODAL,FGF8,NTRK3,EDA,NEURL1A,TRP73,PAX6,SOX10,SEBOX,TRIM28,FOXN1,RUNX2,PROP1,NEUROD2,NKX2-6,TGFBR2,OCA2,TRP63,MDFI,FASL,GNAS
GO:0032501	multicellular organismal process	biological_process	1.667159391017819E-9	61	95	4218	14467	SLC1A2,GNAQ,SMYD1,FGF4,CRHR2,NEUROG3,RHO,NFATC2,HAND1,TAL2,SCN8A,FGF3,SYT1,CDK5R1,GPRIN1,ADRA2B,ANK1,ERCC2,NF1,PAX3,SIM1,NTRK2,MMP2,RUNX1,HYDIN,CHRNB2,PKD1,NODAL,FGF8,NTRK3,EDA,CAMK4,THRA,EGFR,FOXH1,TMC1,GRIN2B,SYN2,NEURL1A,TRP73,GRIA2,PAX6,SOX10,SEBOX,TRIM28,MMP14,FOXN1,RUNX2,PROP1,NEUROD2,MSX1,NKX2-6,TGFBR2,SYP,ACVRL1,HOXD13,TRP63,MDFI,FASL,PAX9,GNAS
GO:0007417	central nervous system development	biological_process	2.3944035495309226E-9	18	95	316	14467	SLC1A2,GNAQ,TAL2,CDK5R1,GPRIN1,ERCC2,NF1,PAX3,RUNX1,CHRNB2,FGF8,TRP73,PAX6,SOX10,PROP1,MSX1,NKX2-6,TGFBR2
GO:0008283	cell proliferation	biological_process	4.910672162918785E-9	23	95	598	14467	FGF4,FGF3,ERCC2,NF1,PAX3,CHRNB2,NODAL,CDK4,FGF8,NPM1,EGFR,CSE1L,PAX6,TYR,FOXN1,PLAU,RUNX2,MSX1,NKX2-6,TGFBR2,OCA2,HOXD13,TRP63
GO:0048518	positive regulation of biological process	biological_process	7.655017571827585E-9	31	95	1172	14467	SLC1A2,FGF4,NEUROG3,NFATC2,HAND1,GPRIN1,NF1,PAX3,RUNX1,CHRNB2,NODAL,FGF8,NTRK3,NPM1,EDA,HNF4A,EGFR,FOXH1,TRP73,PAX6,SOX10,TRIM28,RUNX2,PROP1,NKX2-6,TGFBR2,HOXD13,TRP63,FASL,PAX9,GNAS
GO:0048468	cell development	biological_process	1.0293633487102363E-8	25	95	748	14467	GNAQ,FGF4,CDK5R1,GPRIN1,ANK1,ERCC2,NF1,PAX3,NTRK2,RUNX1,CHRNB2,NODAL,FGF8,NTRK3,NEURL1A,TRP73,PAX6,SOX10,TRIM28,RUNX2,NEUROD2,NKX2-6,OCA2,TRP63,FASL
GO:0048522	positive regulation of cellular process	biological_process	5.980707314447177E-8	28	95	1031	14467	FGF4,NEUROG3,NFATC2,HAND1,GPRIN1,NF1,PAX3,CHRNB2,NODAL,FGF8,NTRK3,NPM1,HNF4A,EGFR,FOXH1,TRP73,PAX6,SOX10,TRIM28,RUNX2,PROP1,NKX2-6,TGFBR2,HOXD13,TRP63,FASL,PAX9,GNAS
GO:0010628	positive regulation of gene expression	biological_process	1.357378553962055E-7	18	95	403	14467	NEUROG3,NFATC2,HAND1,GPRIN1,PAX3,NODAL,FGF8,HNF4A,FOXH1,TRP73,PAX6,SOX10,TRIM28,RUNX2,PROP1,HOXD13,TRP63,PAX9
GO:0045893	positive regulation of transcription, DNA-dependent	biological_process	1.4873231994926604E-7	17	95	353	14467	NEUROG3,NFATC2,HAND1,GPRIN1,PAX3,NODAL,HNF4A,FOXH1,TRP73,PAX6,SOX10,TRIM28,RUNX2,PROP1,HOXD13,TRP63,PAX9
GO:0051254	positive regulation of RNA metabolic process	biological_process	1.5542563178337452E-7	17	95	354	14467	NEUROG3,NFATC2,HAND1,GPRIN1,PAX3,NODAL,HNF4A,FOXH1,TRP73,PAX6,SOX10,TRIM28,RUNX2,PROP1,HOXD13,TRP63,PAX9
GO:0007399	nervous system development	biological_process	1.5917178262172922E-7	24	95	779	14467	SLC1A2,GNAQ,NEUROG3,TAL2,CDK5R1,GPRIN1,ERCC2,NF1,PAX3,SIM1,NTRK2,RUNX1,CHRNB2,FGF8,NTRK3,TRP73,PAX6,SOX10,PROP1,NEUROD2,MSX1,NKX2-6,TGFBR2,TRP63
GO:0030900	forebrain development	biological_process	3.2236809742458E-7	12	95	150	14467	SLC1A2,GNAQ,TAL2,GPRIN1,NF1,CHRNB2,FGF8,TRP73,PAX6,PROP1,MSX1,NKX2-6
GO:0009790	embryonic development	biological_process	6.181230528231978E-7	21	95	626	14467	GNAQ,FGF4,HAND1,ERCC2,NF1,PAX3,RUNX1,PKD1,NODAL,FGF8,FOXH1,GRIN2B,PAX6,SOX10,MSX1,NKX2-6,TGFBR2,ACVRL1,HOXD13,TRP63,GNAS
GO:0007420	brain development	biological_process	8.295102430772037E-7	14	95	245	14467	SLC1A2,GNAQ,TAL2,CDK5R1,GPRIN1,NF1,CHRNB2,FGF8,TRP73,PAX6,PROP1,MSX1,NKX2-6,TGFBR2
GO:0045941	positive regulation of transcription	biological_process	8.43091209053646E-7	17	95	395	14467	NEUROG3,NFATC2,HAND1,GPRIN1,PAX3,NODAL,HNF4A,FOXH1,TRP73,PAX6,SOX10,TRIM28,RUNX2,PROP1,HOXD13,TRP63,PAX9
GO:0031328	positive regulation of cellular biosynthetic process	biological_process	9.64051068590148E-7	18	95	455	14467	NEUROG3,NFATC2,HAND1,GPRIN1,PAX3,NODAL,NPM1,HNF4A,FOXH1,TRP73,PAX6,SOX10,TRIM28,RUNX2,PROP1,HOXD13,TRP63,PAX9
GO:0009891	positive regulation of biosynthetic process	biological_process	1.0340666056776137E-6	18	95	457	14467	NEUROG3,NFATC2,HAND1,GPRIN1,PAX3,NODAL,NPM1,HNF4A,FOXH1,TRP73,PAX6,SOX10,TRIM28,RUNX2,PROP1,HOXD13,TRP63,PAX9
GO:0045935	positive regulation of nucleobase, nucleoside, nucleotide and nucleic acid metabolic process	biological_process	1.7251146162663083E-6	17	95	414	14467	NEUROG3,NFATC2,HAND1,GPRIN1,PAX3,NODAL,HNF4A,FOXH1,TRP73,PAX6,SOX10,TRIM28,RUNX2,PROP1,HOXD13,TRP63,PAX9
GO:0009893	positive regulation of metabolic process	biological_process	2.1588895244611145E-6	19	95	540	14467	NEUROG3,NFATC2,HAND1,GPRIN1,PAX3,NODAL,FGF8,NPM1,HNF4A,FOXH1,TRP73,PAX6,SOX10,TRIM28,RUNX2,PROP1,HOXD13,TRP63,PAX9
GO:0042127	regulation of cell proliferation	biological_process	2.4766139876425284E-6	17	95	424	14467	FGF4,NF1,PAX3,CHRNB2,NODAL,CDK4,FGF8,NPM1,EGFR,PAX6,PLAU,RUNX2,MSX1,NKX2-6,TGFBR2,HOXD13,TRP63
GO:0045944	positive regulation of transcription from RNA polymerase II promoter	biological_process	2.7381119799935506E-6	15	95	318	14467	NEUROG3,NFATC2,HAND1,GPRIN1,PAX3,NODAL,HNF4A,FOXH1,PAX6,SOX10,RUNX2,PROP1,HOXD13,TRP63,PAX9
GO:0008284	positive regulation of cell proliferation	biological_process	2.9443480060784604E-6	13	95	224	14467	FGF4,NF1,PAX3,CHRNB2,NODAL,FGF8,NPM1,EGFR,PAX6,RUNX2,NKX2-6,TGFBR2,TRP63
GO:0043009	chordate embryonic development	biological_process	2.979560451805365E-6	16	95	373	14467	HAND1,ERCC2,NF1,PAX3,RUNX1,PKD1,NODAL,FGF8,GRIN2B,PAX6,SOX10,MSX1,NKX2-6,TGFBR2,ACVRL1,GNAS
GO:0009792	embryonic development ending in birth or egg hatching	biological_process	3.342963814872888E-6	16	95	376	14467	HAND1,ERCC2,NF1,PAX3,RUNX1,PKD1,NODAL,FGF8,GRIN2B,PAX6,SOX10,MSX1,NKX2-6,TGFBR2,ACVRL1,GNAS
GO:0010557	positive regulation of macromolecule biosynthetic process	biological_process	3.7729003362532695E-6	17	95	436	14467	NEUROG3,NFATC2,HAND1,GPRIN1,PAX3,NODAL,HNF4A,FOXH1,TRP73,PAX6,SOX10,TRIM28,RUNX2,PROP1,HOXD13,TRP63,PAX9
GO:0019222	regulation of metabolic process	biological_process	5.185052353254761E-6	41	95	2525	14467	SKP2,GNAQ,SMYD1,NEUROG3,NFATC2,HAND1,TAL2,GPRIN1,ERCC2,NF1,PAX3,SIM1,NTRK2,RUNX1,CHRNB2,NODAL,FGF8,NPM1,HNF4A,THRA,EGFR,SSRP1,FOXH1,TRP73,PAX6,SOX10,SEBOX,TRIM28,OPRM1,FOXN1,RUNX2,PROP1,NEUROD2,TARDBP,MSX1,ELK4,NKX2-6,HOXD13,TRP63,PAX9,GNAS
GO:0048646	anatomical structure formation involved in morphogenesis	biological_process	5.562749008048336E-6	15	95	335	14467	CRHR2,HAND1,FGF3,ADRA2B,ERCC2,NF1,PAX3,MMP2,RUNX1,NODAL,FGF8,NEURL1A,TGFBR2,ACVRL1,TRP63
GO:0010604	positive regulation of macromolecule metabolic process	biological_process	6.0517357051678E-6	18	95	511	14467	NEUROG3,NFATC2,HAND1,GPRIN1,PAX3,NODAL,FGF8,HNF4A,FOXH1,TRP73,PAX6,SOX10,TRIM28,RUNX2,PROP1,HOXD13,TRP63,PAX9
GO:0031325	positive regulation of cellular metabolic process	biological_process	8.19222715032737E-6	18	95	521	14467	NEUROG3,NFATC2,HAND1,GPRIN1,PAX3,NODAL,NPM1,HNF4A,FOXH1,TRP73,PAX6,SOX10,TRIM28,RUNX2,PROP1,HOXD13,TRP63,PAX9
GO:0009888	tissue development	biological_process	1.1478042950298892E-5	19	95	598	14467	FGF4,NEUROG3,HAND1,ERCC2,NF1,PAX3,PKD1,NODAL,FGF8,EDA,THRA,FOXH1,PAX6,TRIM28,RUNX2,NKX2-6,TRP63,PAX9,GNAS
GO:0007507	heart development	biological_process	1.219344983925025E-5	12	95	206	14467	GNAQ,SMYD1,HAND1,NF1,PAX3,PKD1,NODAL,FGF8,FOXH1,MSX1,NKX2-6,TGFBR2
GO:0019219	regulation of nucleobase, nucleoside, nucleotide and nucleic acid metabolic process	biological_process	2.084516767713299E-5	36	95	2107	14467	GNAQ,SMYD1,NEUROG3,NFATC2,HAND1,TAL2,GPRIN1,ERCC2,NF1,PAX3,SIM1,RUNX1,NODAL,NPM1,HNF4A,THRA,SSRP1,FOXH1,TRP73,PAX6,SOX10,SEBOX,TRIM28,OPRM1,FOXN1,RUNX2,PROP1,NEUROD2,TARDBP,MSX1,ELK4,NKX2-6,HOXD13,TRP63,PAX9,GNAS
GO:0050793	regulation of developmental process	biological_process	3.194384928563726E-5	22	95	858	14467	SKP2,GNAQ,FGF4,CRHR2,GPRIN1,ERCC2,NF1,RUNX1,CHRNB2,NODAL,FGF8,NTRK3,TRP73,PAX6,RUNX2,PROP1,MSX1,NKX2-6,TGFBR2,TRP63,FASL,GNAS
GO:0001568	blood vessel development	biological_process	4.8084171694448775E-5	12	95	233	14467	CRHR2,HAND1,ADRA2B,NF1,NTRK2,MMP2,RUNX1,PKD1,FGF8,PROP1,TGFBR2,ACVRL1
GO:0001501	skeletal system development	biological_process	5.0485270563075886E-5	13	95	284	14467	GNAQ,FGF4,ERCC2,NF1,MMP2,RUNX1,PKD1,THRA,RUNX2,TGFBR2,HOXD13,TRP63,GNAS
GO:0031323	regulation of cellular metabolic process	biological_process	5.247972963922996E-5	38	95	2396	14467	GNAQ,SMYD1,NEUROG3,NFATC2,HAND1,TAL2,GPRIN1,ERCC2,NF1,PAX3,SIM1,RUNX1,CHRNB2,NODAL,NPM1,HNF4A,THRA,EGFR,SSRP1,FOXH1,TRP73,PAX6,SOX10,SEBOX,TRIM28,OPRM1,FOXN1,RUNX2,PROP1,NEUROD2,TARDBP,MSX1,ELK4,NKX2-6,HOXD13,TRP63,PAX9,GNAS
GO:0080090	regulation of primary metabolic process	biological_process	5.4311302427776665E-5	38	95	2399	14467	GNAQ,SMYD1,NEUROG3,NFATC2,HAND1,TAL2,GPRIN1,ERCC2,NF1,PAX3,SIM1,RUNX1,CHRNB2,NODAL,NPM1,HNF4A,THRA,EGFR,SSRP1,FOXH1,TRP73,PAX6,SOX10,SEBOX,TRIM28,OPRM1,FOXN1,RUNX2,PROP1,NEUROD2,TARDBP,MSX1,ELK4,NKX2-6,HOXD13,TRP63,PAX9,GNAS
GO:0001944	vasculature development	biological_process	5.5376107089024124E-5	12	95	236	14467	CRHR2,HAND1,ADRA2B,NF1,NTRK2,MMP2,RUNX1,PKD1,FGF8,PROP1,TGFBR2,ACVRL1
GO:0007267	cell-cell signaling	biological_process	6.342892568079241E-5	14	95	344	14467	FGF3,SYT1,GPRIN1,ERCC2,NF1,NTRK2,CHRNB2,FGF8,CAMK4,GRIN2B,SYN2,GRIA2,SYP,TRP63
GO:0006357	regulation of transcription from RNA polymerase II promoter	biological_process	6.3908513509438E-5	17	95	528	14467	NEUROG3,NFATC2,HAND1,GPRIN1,PAX3,NODAL,HNF4A,FOXH1,PAX6,SOX10,TRIM28,RUNX2,PROP1,MSX1,HOXD13,TRP63,PAX9
GO:0031326	regulation of cellular biosynthetic process	biological_process	6.516633881663399E-5	36	95	2200	14467	GNAQ,SMYD1,NEUROG3,NFATC2,HAND1,TAL2,GPRIN1,ERCC2,NF1,PAX3,SIM1,RUNX1,NODAL,NPM1,HNF4A,THRA,SSRP1,FOXH1,TRP73,PAX6,SOX10,SEBOX,TRIM28,OPRM1,FOXN1,RUNX2,PROP1,NEUROD2,TARDBP,MSX1,ELK4,NKX2-6,HOXD13,TRP63,PAX9,GNAS
GO:0009889	regulation of biosynthetic process	biological_process	6.833330940521362E-5	36	95	2204	14467	GNAQ,SMYD1,NEUROG3,NFATC2,HAND1,TAL2,GPRIN1,ERCC2,NF1,PAX3,SIM1,RUNX1,NODAL,NPM1,HNF4A,THRA,SSRP1,FOXH1,TRP73,PAX6,SOX10,SEBOX,TRIM28,OPRM1,FOXN1,RUNX2,PROP1,NEUROD2,TARDBP,MSX1,ELK4,NKX2-6,HOXD13,TRP63,PAX9,GNAS
GO:0065007	biological regulation	biological_process	7.126834641358137E-5	70	95	6717	14467	SKP2,SLC1A2,GNAQ,SMYD1,FGF4,CRHR2,NEUROG3,RHO,NFATC2,HAND1,TAL2,SYT1,GPRIN1,ADRA2B,ANK1,HTR4,ERCC2,NF1,PAX3,SIM1,NTRK2,KCNJ6,RUNX1,CHRNB2,PKD1,NODAL,CDK4,FGF8,NTRK3,NPM1,HTR1A,EDA,NRAS,CAMK4,HNF4A,THRA,EGFR,SSRP1,FOXH1,GNRHR,GRIN2B,SYN2,OPRL1,TRP73,PAX6,SOX10,SEBOX,TRIM28,CCKBR,OPRM1,CRHR1,MC5R,CHRNG,FOXN1,PLAU,RUNX2,PROP1,NEUROD2,TARDBP,MSX1,ELK4,HTR5A,NKX2-6,TGFBR2,ACVRL1,HOXD13,TRP63,FASL,PAX9…
GO:0006366	transcription from RNA polymerase II promoter	biological_process	1.5302667473468065E-4	17	95	561	14467	NEUROG3,NFATC2,HAND1,GPRIN1,PAX3,NODAL,HNF4A,FOXH1,PAX6,SOX10,TRIM28,RUNX2,PROP1,MSX1,HOXD13,TRP63,PAX9
GO:0043473	pigmentation	biological_process	1.7136404286829317E-4	7	95	61	14467	GNAQ,NF1,PAX3,EDA,SOX10,TYR,OCA2
GO:0051093	negative regulation of developmental process	biological_process	1.9651498256622373E-4	14	95	377	14467	SKP2,FGF4,CRHR2,GPRIN1,ERCC2,NF1,NODAL,FGF8,TRP73,PAX6,PROP1,MSX1,NKX2-6,TRP63
GO:0050794	regulation of cellular process	biological_process	2.8709774591578323E-4	65	95	6122	14467	SKP2,GNAQ,SMYD1,FGF4,CRHR2,NEUROG3,RHO,NFATC2,HAND1,TAL2,GPRIN1,ADRA2B,ANK1,HTR4,ERCC2,NF1,PAX3,SIM1,NTRK2,RUNX1,CHRNB2,PKD1,NODAL,CDK4,FGF8,NTRK3,NPM1,HTR1A,EDA,NRAS,CAMK4,HNF4A,THRA,EGFR,SSRP1,FOXH1,GNRHR,GRIN2B,OPRL1,TRP73,PAX6,SOX10,SEBOX,TRIM28,CCKBR,OPRM1,CRHR1,MC5R,FOXN1,PLAU,RUNX2,PROP1,NEUROD2,TARDBP,MSX1,ELK4,HTR5A,NKX2-6,TGFBR2,ACVRL1,HOXD13,TRP63,FASL,PAX9,GNAS
GO:0051252	regulation of RNA metabolic process	biological_process	4.441271630388375E-4	32	95	1943	14467	SMYD1,NEUROG3,NFATC2,HAND1,TAL2,GPRIN1,ERCC2,PAX3,SIM1,RUNX1,NODAL,NPM1,HNF4A,THRA,SSRP1,FOXH1,TRP73,PAX6,SOX10,SEBOX,TRIM28,FOXN1,RUNX2,PROP1,NEUROD2,TARDBP,MSX1,ELK4,NKX2-6,HOXD13,TRP63,PAX9
GO:0010468	regulation of gene expression	biological_process	4.7126502658620997E-4	34	95	2159	14467	SKP2,SMYD1,NEUROG3,NFATC2,HAND1,TAL2,GPRIN1,ERCC2,PAX3,SIM1,RUNX1,NODAL,FGF8,NPM1,HNF4A,THRA,SSRP1,FOXH1,TRP73,PAX6,SOX10,SEBOX,TRIM28,FOXN1,RUNX2,PROP1,NEUROD2,TARDBP,MSX1,ELK4,NKX2-6,HOXD13,TRP63,PAX9
GO:0010467	gene expression	biological_process	5.741306754745375E-4	40	95	2850	14467	SKP2,SMYD1,NEUROG3,NFATC2,HAND1,TAL2,GPRIN1,RBMXRT,ERCC2,PAX3,SIM1,RUNX1,GSPT1,NODAL,FGF8,RNPS1,NPM1,EDA,HNF4A,THRA,SSRP1,FOXH1,TRP73,PAX6,SOX10,SEBOX,TRIM28,MMP14,FOXN1,SYNCRIP,RUNX2,PROP1,NEUROD2,TARDBP,MSX1,ELK4,NKX2-6,HOXD13,TRP63,PAX9
GO:0010926	anatomical structure formation	biological_process	5.76885779537505E-4	19	95	767	14467	CRHR2,HAND1,FGF3,GPRIN1,ADRA2B,ERCC2,NF1,PAX3,MMP2,RUNX1,CHRNB2,NODAL,FGF8,NPM1,CSE1L,NEURL1A,TGFBR2,ACVRL1,TRP63
GO:0050789	regulation of biological process	biological_process	5.806484368448091E-4	66	95	6376	14467	SKP2,SLC1A2,GNAQ,SMYD1,FGF4,CRHR2,NEUROG3,RHO,NFATC2,HAND1,TAL2,GPRIN1,ADRA2B,ANK1,HTR4,ERCC2,NF1,PAX3,SIM1,NTRK2,RUNX1,CHRNB2,PKD1,NODAL,CDK4,FGF8,NTRK3,NPM1,HTR1A,EDA,NRAS,CAMK4,HNF4A,THRA,EGFR,SSRP1,FOXH1,GNRHR,GRIN2B,OPRL1,TRP73,PAX6,SOX10,SEBOX,TRIM28,CCKBR,OPRM1,CRHR1,MC5R,FOXN1,PLAU,RUNX2,PROP1,NEUROD2,TARDBP,MSX1,ELK4,HTR5A,NKX2-6,TGFBR2,ACVRL1,HOXD13,TRP63,FASL,PAX9,GNAS
GO:0048732	gland development	biological_process	6.113213018548355E-4	8	95	107	14467	NF1,FGF8,EDA,EGFR,PAX6,PROP1,HOXD13,TRP63
GO:0022008	neurogenesis	biological_process	7.338560867499037E-4	15	95	486	14467	GNAQ,CDK5R1,GPRIN1,ERCC2,NF1,PAX3,NTRK2,RUNX1,CHRNB2,FGF8,NTRK3,TRP73,PAX6,SOX10,NEUROD2
GO:0022603	regulation of anatomical structure morphogenesis	biological_process	8.820292735509508E-4	9	95	153	14467	CRHR2,GPRIN1,NF1,RUNX1,CHRNB2,NODAL,NTRK3,PAX6,RUNX2
GO:0043066	negative regulation of apoptosis	biological_process	0.0010589391337296483	10	95	203	14467	SKP2,FGF4,GPRIN1,ERCC2,FGF8,TRP73,PROP1,MSX1,NKX2-6,TRP63
GO:0006355	regulation of transcription, DNA-dependent	biological_process	0.0012598024415164388	31	95	1929	14467	SMYD1,NEUROG3,NFATC2,HAND1,TAL2,GPRIN1,ERCC2,PAX3,SIM1,RUNX1,NODAL,HNF4A,THRA,SSRP1,FOXH1,TRP73,PAX6,SOX10,SEBOX,TRIM28,FOXN1,RUNX2,PROP1,NEUROD2,TARDBP,MSX1,ELK4,NKX2-6,HOXD13,TRP63,PAX9
GO:0001701	in utero embryonic development	biological_process	0.001265312876344514	10	95	207	14467	HAND1,ERCC2,RUNX1,PKD1,NODAL,GRIN2B,SOX10,MSX1,TGFBR2,ACVRL1
GO:0016070	RNA metabolic process	biological_process	0.0013072655902003595	35	95	2364	14467	SMYD1,NEUROG3,NFATC2,HAND1,TAL2,GPRIN1,RBMXRT,ERCC2,PAX3,SIM1,RUNX1,NODAL,RNPS1,NPM1,HNF4A,THRA,SSRP1,FOXH1,TRP73,PAX6,SOX10,SEBOX,TRIM28,FOXN1,SYNCRIP,RUNX2,PROP1,NEUROD2,TARDBP,MSX1,ELK4,NKX2-6,HOXD13,TRP63,PAX9
GO:0007610	behavior	biological_process	0.0013092705520359473	13	95	377	14467	SLC1A2,GNAQ,TAL2,SCN8A,GPRIN1,NF1,NTRK2,RUNX1,CHRNB2,GRIN2B,OPRM1,CRHR1,NEUROD2
GO:0043069	negative regulation of programmed cell death	biological_process	0.0013220930145191041	10	95	208	14467	SKP2,FGF4,GPRIN1,ERCC2,FGF8,TRP73,PROP1,MSX1,NKX2-6,TRP63
GO:0060548	negative regulation of cell death	biological_process	0.0013810873159742416	10	95	209	14467	SKP2,FGF4,GPRIN1,ERCC2,FGF8,TRP73,PROP1,MSX1,NKX2-6,TRP63
GO:0006351	transcription, DNA-dependent	biological_process	0.001491740769501016	31	95	1944	14467	SMYD1,NEUROG3,NFATC2,HAND1,TAL2,GPRIN1,ERCC2,PAX3,SIM1,RUNX1,NODAL,HNF4A,THRA,SSRP1,FOXH1,TRP73,PAX6,SOX10,SEBOX,TRIM28,FOXN1,RUNX2,PROP1,NEUROD2,TARDBP,MSX1,ELK4,NKX2-6,HOXD13,TRP63,PAX9
GO:0032774	RNA biosynthetic process	biological_process	0.0015599872084679342	31	95	1948	14467	SMYD1,NEUROG3,NFATC2,HAND1,TAL2,GPRIN1,ERCC2,PAX3,SIM1,RUNX1,NODAL,HNF4A,THRA,SSRP1,FOXH1,TRP73,PAX6,SOX10,SEBOX,TRIM28,FOXN1,RUNX2,PROP1,NEUROD2,TARDBP,MSX1,ELK4,NKX2-6,HOXD13,TRP63,PAX9
GO:0045595	regulation of cell differentiation	biological_process	0.0017871342682418718	12	95	326	14467	GNAQ,FGF4,GPRIN1,NF1,CHRNB2,NODAL,NTRK3,PAX6,RUNX2,TGFBR2,TRP63,GNAS
GO:0021536	diencephalon development	biological_process	0.0020308002571339163	5	95	31	14467	TAL2,CHRNB2,PAX6,PROP1,NKX2-6
GO:0007431	salivary gland development	biological_process	0.0020693798914321465	4	95	14	14467	FGF8,EDA,EGFR,PAX6
GO:0035113	embryonic appendage morphogenesis	biological_process	0.002159379410198235	7	95	88	14467	GNAQ,FGF4,FGF8,MSX1,HOXD13,TRP63,GNAS
GO:0030326	embryonic limb morphogenesis	biological_process	0.002159379410198235	7	95	88	14467	GNAQ,FGF4,FGF8,MSX1,HOXD13,TRP63,GNAS
GO:0007154	cell communication	biological_process	0.002183360328469583	46	95	3737	14467	SLC1A2,GNAQ,CRHR2,RHO,FGF3,SYT1,GPRIN1,ADRA2B,ANK1,HTR4,ERCC2,NF1,SIM1,NTRK2,CHRNB2,PKD1,NODAL,CDK4,FGF8,NTRK3,NPM1,HTR1A,NRAS,CAMK4,EGFR,FOXH1,GNRHR,GRIN2B,SYN2,OPRL1,GRIA2,PAX6,CCKBR,OPRM1,CRHR1,MC5R,RUNX2,PROP1,MSX1,HTR5A,TGFBR2,SYP,ACVRL1,TRP63,FASL,GNAS
GO:0060255	regulation of macromolecule metabolic process	biological_process	0.002287258511735564	35	95	2420	14467	SKP2,SMYD1,NEUROG3,NFATC2,HAND1,TAL2,GPRIN1,ERCC2,PAX3,SIM1,RUNX1,NODAL,FGF8,NPM1,HNF4A,THRA,EGFR,SSRP1,FOXH1,TRP73,PAX6,SOX10,SEBOX,TRIM28,FOXN1,RUNX2,PROP1,NEUROD2,TARDBP,MSX1,ELK4,NKX2-6,HOXD13,TRP63,PAX9
GO:0048523	negative regulation of cellular process	biological_process	0.002964082790332846	21	95	1027	14467	SKP2,SMYD1,FGF4,HAND1,GPRIN1,ERCC2,NF1,PAX3,NODAL,FGF8,NPM1,THRA,FOXH1,TRP73,PAX6,TRIM28,RUNX2,PROP1,MSX1,NKX2-6,TRP63
GO:0045449	regulation of transcription	biological_process	0.0030346918708602784	31	95	2009	14467	SMYD1,NEUROG3,NFATC2,HAND1,TAL2,GPRIN1,ERCC2,PAX3,SIM1,RUNX1,NODAL,HNF4A,THRA,SSRP1,FOXH1,TRP73,PAX6,SOX10,SEBOX,TRIM28,FOXN1,RUNX2,PROP1,NEUROD2,TARDBP,MSX1,ELK4,NKX2-6,HOXD13,TRP63,PAX9
GO:0019226	transmission of nerve impulse	biological_process	0.0032795102376617347	10	95	230	14467	SYT1,GPRIN1,ERCC2,NF1,CHRNB2,CAMK4,GRIN2B,SYN2,GRIA2,SYP
GO:0048519	negative regulation of biological process	biological_process	0.0036809084661304156	22	95	1131	14467	SKP2,SMYD1,FGF4,CRHR2,HAND1,GPRIN1,ERCC2,NF1,PAX3,NODAL,FGF8,NPM1,THRA,FOXH1,TRP73,PAX6,TRIM28,RUNX2,PROP1,MSX1,NKX2-6,TRP63
GO:0021537	telencephalon development	biological_process	0.004280789193458897	6	95	63	14467	SLC1A2,GPRIN1,NF1,FGF8,TRP73,PAX6
GO:0022612	gland morphogenesis	biological_process	0.004846404396600949	4	95	17	14467	FGF8,EGFR,PAX6,PROP1
GO:0001525	angiogenesis	biological_process	0.004948078110225713	8	95	141	14467	CRHR2,HAND1,ADRA2B,NF1,RUNX1,FGF8,TGFBR2,ACVRL1
GO:0006350	transcription	biological_process	0.005555437983216263	31	95	2067	14467	SMYD1,NEUROG3,NFATC2,HAND1,TAL2,GPRIN1,ERCC2,PAX3,SIM1,RUNX1,NODAL,HNF4A,THRA,SSRP1,FOXH1,TRP73,PAX6,SOX10,SEBOX,TRIM28,FOXN1,RUNX2,PROP1,NEUROD2,TARDBP,MSX1,ELK4,NKX2-6,HOXD13,TRP63,PAX9
GO:0007268	synaptic transmission	biological_process	0.005558469543170444	9	95	191	14467	SYT1,GPRIN1,NF1,CHRNB2,CAMK4,GRIN2B,SYN2,GRIA2,SYP
GO:0035272	exocrine system development	biological_process	0.006199790137378417	4	95	18	14467	FGF8,EDA,EGFR,PAX6
GO:0048853	forebrain morphogenesis	biological_process	0.006739202171658323	3	95	6	14467	NF1,FGF8,PROP1
GO:0042391	regulation of membrane potential	biological_process	0.007071864916136738	7	95	105	14467	GNAQ,GPRIN1,ERCC2,NF1,CHRNB2,GRIN2B,CHRNG
GO:0048514	blood vessel morphogenesis	biological_process	0.007452380152394378	9	95	198	14467	CRHR2,HAND1,ADRA2B,NF1,NTRK2,RUNX1,FGF8,TGFBR2,ACVRL1
GO:0010629	negative regulation of gene expression	biological_process	0.007879054716028755	11	95	313	14467	SKP2,SMYD1,HAND1,PAX3,NODAL,THRA,FOXH1,TRIM28,PROP1,MSX1,TRP63
GO:0035108	limb morphogenesis	biological_process	0.008526172028910121	7	95	108	14467	GNAQ,FGF4,FGF8,MSX1,HOXD13,TRP63,GNAS
GO:0035107	appendage morphogenesis	biological_process	0.008526172028910121	7	95	108	14467	GNAQ,FGF4,FGF8,MSX1,HOXD13,TRP63,GNAS
GO:0006139	nucleobase, nucleoside, nucleotide and nucleic acid metabolic process	biological_process	0.008744466612255678	39	95	3037	14467	GNAQ,SMYD1,NEUROG3,NFATC2,HAND1,TAL2,GPRIN1,RBMXRT,ERCC2,NF1,PAX3,SIM1,RUNX1,NODAL,RNPS1,NPM1,HNF4A,THRA,SSRP1,FOXH1,TRP73,PAX6,SOX10,SEBOX,TRIM28,OPRM1,FOXN1,SYNCRIP,RUNX2,PROP1,NEUROD2,TARDBP,MSX1,ELK4,NKX2-6,HOXD13,TRP63,PAX9,GNAS
GO:0045934	negative regulation of nucleobase, nucleoside, nucleotide and nucleic acid metabolic process	biological_process	0.00915673490563823	11	95	318	14467	SMYD1,HAND1,PAX3,NODAL,NPM1,THRA,FOXH1,TRIM28,PROP1,MSX1,TRP63
GO:0010556	regulation of macromolecule biosynthetic process	biological_process	0.010105867917337794	31	95	2127	14467	SMYD1,NEUROG3,NFATC2,HAND1,TAL2,GPRIN1,ERCC2,PAX3,SIM1,RUNX1,NODAL,HNF4A,THRA,SSRP1,FOXH1,TRP73,PAX6,SOX10,SEBOX,TRIM28,FOXN1,RUNX2,PROP1,NEUROD2,TARDBP,MSX1,ELK4,NKX2-6,HOXD13,TRP63,PAX9
GO:0048699	generation of neurons	biological_process	0.010553458201917311	13	95	456	14467	GNAQ,CDK5R1,GPRIN1,NF1,PAX3,NTRK2,RUNX1,CHRNB2,FGF8,NTRK3,TRP73,PAX6,NEUROD2
GO:0048736	appendage development	biological_process	0.011499189943160312	7	95	113	14467	GNAQ,FGF4,FGF8,MSX1,HOXD13,TRP63,GNAS
GO:0060173	limb development	biological_process	0.011499189943160312	7	95	113	14467	GNAQ,FGF4,FGF8,MSX1,HOXD13,TRP63,GNAS
GO:0048705	skeletal system morphogenesis	biological_process	0.012907411012456448	7	95	115	14467	FGF4,MMP2,PKD1,THRA,RUNX2,TGFBR2,GNAS
GO:0021543	pallium development	biological_process	0.015157852819590525	5	95	46	14467	GPRIN1,NF1,FGF8,TRP73,PAX6
GO:0048598	embryonic morphogenesis	biological_process	0.01670956960514441	11	95	339	14467	GNAQ,FGF4,HAND1,PAX3,NODAL,FGF8,MSX1,TGFBR2,HOXD13,TRP63,GNAS
GO:0007435	salivary gland morphogenesis	biological_process	0.018690326510564816	3	95	8	14467	FGF8,EGFR,PAX6
GO:0007167	enzyme linked receptor protein signaling pathway	biological_process	0.02746828029352847	10	95	293	14467	NTRK2,NODAL,FGF8,NTRK3,EGFR,FOXH1,RUNX2,MSX1,TGFBR2,ACVRL1
GO:0009416	response to light stimulus	biological_process	0.02803599043194253	6	95	87	14467	SLC1A2,RHO,GPRIN1,ERCC2,NF1,CHRNB2
GO:0010605	negative regulation of macromolecule metabolic process	biological_process	0.029140184697399645	12	95	429	14467	SKP2,SMYD1,HAND1,PAX3,NODAL,NPM1,THRA,FOXH1,TRIM28,PROP1,MSX1,TRP63
GO:0016481	negative regulation of transcription	biological_process	0.030852894342429764	10	95	297	14467	SMYD1,HAND1,PAX3,NODAL,THRA,FOXH1,TRIM28,PROP1,MSX1,TRP63
GO:0007612	learning	biological_process	0.03355219682670302	5	95	54	14467	GPRIN1,NF1,CHRNB2,GRIN2B,NEUROD2
GO:0048666	neuron development	biological_process	0.03362093078083776	10	95	300	14467	GNAQ,CDK5R1,GPRIN1,NTRK2,RUNX1,CHRNB2,NTRK3,TRP73,PAX6,NEUROD2
GO:0001666	response to hypoxia	biological_process	0.03944820428147409	4	95	28	14467	NF1,MMP2,CHRNB2,PLAU
GO:0007632	visual behavior	biological_process	0.03944820428147409	4	95	28	14467	SLC1A2,GPRIN1,NF1,CHRNB2
GO:0021700	developmental maturation	biological_process	0.04356890960267688	6	95	94	14467	GNAQ,GPRIN1,ERCC2,MMP2,SOX10,RUNX2
GO:0009892	negative regulation of metabolic process	biological_process	0.04455338353168116	12	95	448	14467	SKP2,SMYD1,HAND1,PAX3,NODAL,NPM1,THRA,FOXH1,TRIM28,PROP1,MSX1,TRP63
GO:0070482	response to oxygen levels	biological_process	0.04553044818111827	4	95	29	14467	NF1,MMP2,CHRNB2,PLAU
GO:0051253	negative regulation of RNA metabolic process	biological_process	0.04631890739390164	9	95	249	14467	HAND1,PAX3,NODAL,NPM1,FOXH1,TRIM28,PROP1,MSX1,TRP63
