# Supplementary material for: Tissue-Specific Functional Networks for Prioritizing Phenotype and Disease Genes
Source: PLoS Comput Biol. 2012 Sep 27;8(9):e1002694. doi: 10.1371/journal.pcbi.1002694 (PMC3459891; doi:10.1371/journal.pcbi.1002694)
Supplement: Dataset S3 — Functional enrichment of top 100 changed genes for each tissue-specific network. (ZIP) [file pcbi.1002694.s003.zip › enrichment_result/MA_0000339_global.txt]

GO:0048513	organ development	biological_process	1.247336418223151E-14	43	94	1574	14467	SLC1A2,GNAQ,SMYD1,CRHR2,NEUROG3,TAL2,SCN8A,FGF3,CDK5R1,GPRIN1,ADRA2B,ANK1,ERCC2,NF1,PAX3,NTRK2,MMP2,RUNX1,CHRNB2,PKD1,NODAL,FGF8,EDA,EGFR,THRA,FOXH1,GRIN2B,TRP73,PAX6,SOX10,TRIM28,FGFR2,MMP14,RUNX2,MSX1,NKX2-6,TGFBR2,ACVRL1,HOXD13,TRP63,FASL,GNAS,NKX2-3
GO:0009653	anatomical structure morphogenesis	biological_process	3.5762882095812145E-14	37	94	1151	14467	GNAQ,CRHR2,NEUROG3,FGF3,CDK5R1,GPRIN1,ADRA2B,ERCC2,NF1,PAX3,NTRK2,MMP2,RUNX1,CHRNB2,PKD1,NODAL,FGF8,NTRK3,EDA,EGFR,THRA,NEURL1A,TRP73,PAX6,SOX10,TRIM28,FGFR2,MMP14,RUNX2,MSX1,TGFBR2,ACVRL1,HOXD13,TRP63,FASL,GNAS,NKX2-3
GO:0048731	system development	biological_process	8.718689547495469E-14	46	94	1922	14467	SLC1A2,GNAQ,SMYD1,CRHR2,NEUROG3,TAL2,SCN8A,FGF3,CDK5R1,GPRIN1,ADRA2B,ANK1,ERCC2,NF1,PAX3,SIM1,NTRK2,MMP2,RUNX1,CHRNB2,PKD1,NODAL,FGF8,NTRK3,EDA,EGFR,THRA,FOXH1,GRIN2B,TRP73,PAX6,SOX10,TRIM28,FGFR2,MMP14,RUNX2,NEUROD2,MSX1,NKX2-6,TGFBR2,ACVRL1,HOXD13,TRP63,FASL,GNAS,NKX2-3
GO:0048856	anatomical structure development	biological_process	2.0005874955909955E-13	47	94	2056	14467	SLC1A2,GNAQ,SMYD1,CRHR2,NEUROG3,TAL2,SCN8A,FGF3,CDK5R1,GPRIN1,ADRA2B,ANK1,ERCC2,NF1,PAX3,SIM1,NTRK2,MMP2,RUNX1,CHRNB2,PKD1,NODAL,FGF8,NTRK3,EDA,EGFR,THRA,FOXH1,GRIN2B,NEURL1A,TRP73,PAX6,SOX10,TRIM28,FGFR2,MMP14,RUNX2,NEUROD2,MSX1,NKX2-6,TGFBR2,ACVRL1,HOXD13,TRP63,FASL,GNAS,NKX2-3
GO:0007275	multicellular organismal development	biological_process	3.0712788167565635E-12	49	94	2402	14467	SLC1A2,GNAQ,SMYD1,CRHR2,NEUROG3,TAL2,SCN8A,FGF3,CDK5R1,GPRIN1,GNRH1,ADRA2B,ANK1,ERCC2,NF1,PAX3,SIM1,NTRK2,MMP2,RUNX1,CHRNB2,PKD1,NODAL,FGF8,NTRK3,EDA,EGFR,THRA,FOXH1,GRIN2B,TRP73,PAX6,SOX10,TRIM28,FGFR2,MMP14,FOXN1,RUNX2,NEUROD2,MSX1,NKX2-6,TGFBR2,ACVRL1,HOXD13,TRP63,MDFI,FASL,GNAS,NKX2-3
GO:0032502	developmental process	biological_process	2.095988413585425E-11	52	94	2840	14467	SKP2,SLC1A2,GNAQ,SMYD1,CRHR2,NEUROG3,TAL2,SCN8A,FGF3,CDK5R1,GPRIN1,GNRH1,ADRA2B,ANK1,ERCC2,NF1,PAX3,SIM1,NTRK2,MMP2,RUNX1,CHRNB2,PKD1,NODAL,FGF8,NTRK3,EDA,EGFR,THRA,FOXH1,GRIN2B,NEURL1A,TRP73,PAX6,SOX10,TRIM28,FGFR2,MMP14,FOXN1,RUNX2,NEUROD2,MSX1,NKX2-6,TGFBR2,OCA2,ACVRL1,HOXD13,TRP63,MDFI,FASL,GNAS,NKX2-3
GO:0009887	organ morphogenesis	biological_process	3.1060787002934273E-10	27	94	771	14467	CRHR2,NEUROG3,FGF3,ADRA2B,ERCC2,NF1,PAX3,NTRK2,MMP2,RUNX1,PKD1,NODAL,FGF8,EDA,THRA,TRP73,PAX6,SOX10,FGFR2,RUNX2,MSX1,TGFBR2,ACVRL1,TRP63,FASL,GNAS,NKX2-3
GO:0008283	cell proliferation	biological_process	4.855274165124565E-10	24	94	598	14467	FGF3,ERCC2,NF1,PAX3,CHRNB2,NODAL,CDK4,FGF8,NPM1,EGFR,CSE1L,PAX6,FGFR2,TYR,FOXN1,PLAU,RUNX2,MSX1,NKX2-6,TGFBR2,OCA2,HOXD13,TRP63,NKX2-3
GO:0007417	central nervous system development	biological_process	2.030255490891343E-9	18	94	316	14467	SLC1A2,GNAQ,TAL2,CDK5R1,GPRIN1,ERCC2,NF1,PAX3,RUNX1,CHRNB2,FGF8,TRP73,PAX6,SOX10,FGFR2,MSX1,NKX2-6,TGFBR2
GO:0048869	cellular developmental process	biological_process	1.871715860912697E-8	35	94	1568	14467	GNAQ,NEUROG3,FGF3,CDK5R1,GPRIN1,ANK1,ERCC2,NF1,PAX3,SIM1,NTRK2,RUNX1,CHRNB2,NODAL,FGF8,NTRK3,EDA,EGFR,NEURL1A,TRP73,PAX6,SOX10,TRIM28,FGFR2,FOXN1,RUNX2,NEUROD2,NKX2-6,TGFBR2,OCA2,TRP63,MDFI,FASL,GNAS,NKX2-3
GO:0030154	cell differentiation	biological_process	2.4872354939737715E-8	34	94	1495	14467	GNAQ,NEUROG3,FGF3,CDK5R1,GPRIN1,ANK1,ERCC2,NF1,PAX3,SIM1,NTRK2,RUNX1,CHRNB2,NODAL,FGF8,NTRK3,EDA,NEURL1A,TRP73,PAX6,SOX10,TRIM28,FGFR2,FOXN1,RUNX2,NEUROD2,NKX2-6,TGFBR2,OCA2,TRP63,MDFI,FASL,GNAS,NKX2-3
GO:0048468	cell development	biological_process	5.553075434792836E-8	24	94	748	14467	GNAQ,CDK5R1,GPRIN1,ANK1,ERCC2,NF1,PAX3,NTRK2,RUNX1,CHRNB2,NODAL,FGF8,NTRK3,NEURL1A,TRP73,PAX6,SOX10,TRIM28,RUNX2,NEUROD2,NKX2-6,OCA2,TRP63,FASL
GO:0007399	nervous system development	biological_process	1.2844672589097992E-7	24	94	779	14467	SLC1A2,GNAQ,NEUROG3,TAL2,CDK5R1,GPRIN1,ERCC2,NF1,PAX3,SIM1,NTRK2,RUNX1,CHRNB2,FGF8,NTRK3,TRP73,PAX6,SOX10,FGFR2,NEUROD2,MSX1,NKX2-6,TGFBR2,TRP63
GO:0048518	positive regulation of biological process	biological_process	1.7530955377476033E-7	29	94	1172	14467	SLC1A2,NEUROG3,NFATC2,GPRIN1,NF1,PAX3,RUNX1,CHRNB2,NODAL,FGF8,NTRK3,NPM1,EDA,HNF4A,EGFR,FOXH1,TRP73,PAX6,SOX10,TRIM28,FGFR2,RUNX2,NKX2-6,TGFBR2,HOXD13,TRP63,FASL,GNAS,NKX2-3
GO:0042127	regulation of cell proliferation	biological_process	2.6460094672886123E-7	18	94	424	14467	NF1,PAX3,CHRNB2,NODAL,CDK4,FGF8,NPM1,EGFR,PAX6,FGFR2,PLAU,RUNX2,MSX1,NKX2-6,TGFBR2,HOXD13,TRP63,NKX2-3
GO:0007420	brain development	biological_process	7.364087991064773E-7	14	94	245	14467	SLC1A2,GNAQ,TAL2,CDK5R1,GPRIN1,NF1,CHRNB2,FGF8,TRP73,PAX6,FGFR2,MSX1,NKX2-6,TGFBR2
GO:0032501	multicellular organismal process	biological_process	9.692327182069184E-7	56	94	4218	14467	SLC1A2,GNAQ,SMYD1,CRHR2,NEUROG3,RHO,NFATC2,TAL2,SCN8A,FGF3,SYT1,CDK5R1,GPRIN1,GNRH1,ADRA2B,ANK1,ERCC2,NF1,PAX3,SIM1,NTRK2,MMP2,RUNX1,CHRNB2,PKD1,NODAL,FGF8,NTRK3,EDA,CAMK4,EGFR,THRA,FOXH1,GRIN2B,NEURL1A,TRP73,GRIA2,PAX6,SOX10,TRIM28,FGFR2,MMP14,FOXN1,RUNX2,NEUROD2,MSX1,NKX2-6,TGFBR2,SYP,ACVRL1,HOXD13,TRP63,MDFI,FASL,GNAS,NKX2-3
GO:0048522	positive regulation of cellular process	biological_process	1.3932732275057357E-6	26	94	1031	14467	NEUROG3,NFATC2,GPRIN1,NF1,PAX3,CHRNB2,NODAL,FGF8,NTRK3,NPM1,HNF4A,EGFR,FOXH1,TRP73,PAX6,SOX10,TRIM28,FGFR2,RUNX2,NKX2-6,TGFBR2,HOXD13,TRP63,FASL,GNAS,NKX2-3
GO:0043009	chordate embryonic development	biological_process	2.601741478861418E-6	16	94	373	14467	ERCC2,NF1,PAX3,RUNX1,PKD1,NODAL,FGF8,GRIN2B,PAX6,SOX10,FGFR2,MSX1,NKX2-6,TGFBR2,ACVRL1,GNAS
GO:0008284	positive regulation of cell proliferation	biological_process	2.6424934547241855E-6	13	94	224	14467	NF1,PAX3,CHRNB2,NODAL,FGF8,NPM1,EGFR,PAX6,FGFR2,RUNX2,NKX2-6,TGFBR2,TRP63
GO:0009792	embryonic development ending in birth or egg hatching	biological_process	2.9196420306369025E-6	16	94	376	14467	ERCC2,NF1,PAX3,RUNX1,PKD1,NODAL,FGF8,GRIN2B,PAX6,SOX10,FGFR2,MSX1,NKX2-6,TGFBR2,ACVRL1,GNAS
GO:0009790	embryonic development	biological_process	3.3518094151110365E-6	20	94	626	14467	GNAQ,ERCC2,NF1,PAX3,RUNX1,PKD1,NODAL,FGF8,FOXH1,GRIN2B,PAX6,SOX10,FGFR2,MSX1,NKX2-6,TGFBR2,ACVRL1,HOXD13,TRP63,GNAS
GO:0019222	regulation of metabolic process	biological_process	3.6305777328571894E-6	41	94	2525	14467	SKP2,GNAQ,SMYD1,NEUROG3,NFATC2,TAL2,GPRIN1,GNRH1,ERCC2,NF1,PAX3,SIM1,NTRK2,RUNX1,CHRNB2,NODAL,FGF8,NPM1,HNF4A,EGFR,THRA,SSRP1,FOXH1,TRP73,STRAP,PAX6,SOX10,TRIM28,OPRM1,EIF2S1,FOXN1,PCNA,RUNX2,NEUROD2,TARDBP,MSX1,NKX2-6,HOXD13,TRP63,GNAS,NKX2-3
GO:0030900	forebrain development	biological_process	4.34440858081689E-6	11	94	150	14467	SLC1A2,GNAQ,TAL2,GPRIN1,NF1,CHRNB2,FGF8,TRP73,PAX6,MSX1,NKX2-6
GO:0048646	anatomical structure formation involved in morphogenesis	biological_process	4.906358743700003E-6	15	94	335	14467	CRHR2,FGF3,ADRA2B,ERCC2,NF1,PAX3,MMP2,RUNX1,NODAL,FGF8,NEURL1A,FGFR2,TGFBR2,ACVRL1,TRP63
GO:0010628	positive regulation of gene expression	biological_process	7.870426221727746E-6	16	94	403	14467	NEUROG3,NFATC2,GPRIN1,PAX3,NODAL,FGF8,HNF4A,FOXH1,TRP73,PAX6,SOX10,TRIM28,RUNX2,HOXD13,TRP63,NKX2-3
GO:0045893	positive regulation of transcription, DNA-dependent	biological_process	9.956741595478093E-6	15	94	353	14467	NEUROG3,NFATC2,GPRIN1,PAX3,NODAL,HNF4A,FOXH1,TRP73,PAX6,SOX10,TRIM28,RUNX2,HOXD13,TRP63,NKX2-3
GO:0051254	positive regulation of RNA metabolic process	biological_process	1.0343249036603089E-5	15	94	354	14467	NEUROG3,NFATC2,GPRIN1,PAX3,NODAL,HNF4A,FOXH1,TRP73,PAX6,SOX10,TRIM28,RUNX2,HOXD13,TRP63,NKX2-3
GO:0007507	heart development	biological_process	1.1063703850317692E-5	12	94	206	14467	GNAQ,SMYD1,NF1,PAX3,PKD1,NODAL,FGF8,FOXH1,FGFR2,MSX1,NKX2-6,TGFBR2
GO:0007431	salivary gland development	biological_process	2.540948032021599E-5	5	94	14	14467	FGF8,EDA,EGFR,PAX6,FGFR2
GO:0048732	gland development	biological_process	3.7970411380864335E-5	9	94	107	14467	NF1,FGF8,EDA,EGFR,PAX6,FGFR2,HOXD13,TRP63,NKX2-3
GO:0031328	positive regulation of cellular biosynthetic process	biological_process	4.3376375866364786E-5	16	94	455	14467	NEUROG3,NFATC2,GPRIN1,PAX3,NODAL,NPM1,HNF4A,FOXH1,TRP73,PAX6,SOX10,TRIM28,RUNX2,HOXD13,TRP63,NKX2-3
GO:0045941	positive regulation of transcription	biological_process	4.460644418069074E-5	15	94	395	14467	NEUROG3,NFATC2,GPRIN1,PAX3,NODAL,HNF4A,FOXH1,TRP73,PAX6,SOX10,TRIM28,RUNX2,HOXD13,TRP63,NKX2-3
GO:0001501	skeletal system development	biological_process	4.548552878219517E-5	13	94	284	14467	GNAQ,ERCC2,NF1,MMP2,RUNX1,PKD1,THRA,FGFR2,RUNX2,TGFBR2,HOXD13,TRP63,GNAS
GO:0009891	positive regulation of biosynthetic process	biological_process	4.610313152286612E-5	16	94	457	14467	NEUROG3,NFATC2,GPRIN1,PAX3,NODAL,NPM1,HNF4A,FOXH1,TRP73,PAX6,SOX10,TRIM28,RUNX2,HOXD13,TRP63,NKX2-3
GO:0007267	cell-cell signaling	biological_process	5.66739696552845E-5	14	94	344	14467	FGF3,SYT1,GPRIN1,ERCC2,NF1,NTRK2,CHRNB2,FGF8,CAMK4,GRIN2B,GRIA2,FGFR2,SYP,TRP63
GO:0009888	tissue development	biological_process	5.8936058699037756E-5	18	94	598	14467	NEUROG3,ERCC2,NF1,PAX3,PKD1,NODAL,FGF8,EDA,THRA,FOXH1,PAX6,TRIM28,FGFR2,RUNX2,NKX2-6,TRP63,GNAS,NKX2-3
GO:0009893	positive regulation of metabolic process	biological_process	7.711420121499313E-5	17	94	540	14467	NEUROG3,NFATC2,GPRIN1,PAX3,NODAL,FGF8,NPM1,HNF4A,FOXH1,TRP73,PAX6,SOX10,TRIM28,RUNX2,HOXD13,TRP63,NKX2-3
GO:0022612	gland morphogenesis	biological_process	7.73373187544477E-5	5	94	17	14467	FGF8,EGFR,PAX6,FGFR2,NKX2-3
GO:0045935	positive regulation of nucleobase, nucleoside, nucleotide and nucleic acid metabolic process	biological_process	8.275136363863728E-5	15	94	414	14467	NEUROG3,NFATC2,GPRIN1,PAX3,NODAL,HNF4A,FOXH1,TRP73,PAX6,SOX10,TRIM28,RUNX2,HOXD13,TRP63,NKX2-3
GO:0010926	anatomical structure formation	biological_process	1.009039702514309E-4	20	94	767	14467	CRHR2,FGF3,GPRIN1,ADRA2B,ERCC2,NF1,PAX3,MMP2,RUNX1,CHRNB2,NODAL,FGF8,NPM1,CSE1L,NEURL1A,FGFR2,TGFBR2,ACVRL1,TRP63,KPNB1
GO:0035272	exocrine system development	biological_process	1.0653386893802224E-4	5	94	18	14467	FGF8,EDA,EGFR,PAX6,FGFR2
GO:0050793	regulation of developmental process	biological_process	1.3173077486040545E-4	21	94	858	14467	SKP2,GNAQ,CRHR2,GPRIN1,ERCC2,NF1,RUNX1,CHRNB2,NODAL,FGF8,NTRK3,TRP73,PAX6,FGFR2,RUNX2,MSX1,NKX2-6,TGFBR2,TRP63,FASL,GNAS
GO:0031323	regulation of cellular metabolic process	biological_process	1.3253558296093636E-4	37	94	2396	14467	GNAQ,SMYD1,NEUROG3,NFATC2,TAL2,GPRIN1,ERCC2,NF1,PAX3,SIM1,RUNX1,CHRNB2,NODAL,NPM1,HNF4A,EGFR,THRA,SSRP1,FOXH1,TRP73,STRAP,PAX6,SOX10,TRIM28,OPRM1,EIF2S1,FOXN1,PCNA,RUNX2,NEUROD2,TARDBP,MSX1,NKX2-6,HOXD13,TRP63,GNAS,NKX2-3
GO:0080090	regulation of primary metabolic process	biological_process	1.3698973745485308E-4	37	94	2399	14467	GNAQ,SMYD1,NEUROG3,NFATC2,TAL2,GPRIN1,ERCC2,NF1,PAX3,SIM1,RUNX1,CHRNB2,NODAL,NPM1,HNF4A,EGFR,THRA,SSRP1,FOXH1,TRP73,STRAP,PAX6,SOX10,TRIM28,OPRM1,EIF2S1,FOXN1,PCNA,RUNX2,NEUROD2,TARDBP,MSX1,NKX2-6,HOXD13,TRP63,GNAS,NKX2-3
GO:0007435	salivary gland morphogenesis	biological_process	1.4657754385812713E-4	4	94	8	14467	FGF8,EGFR,PAX6,FGFR2
GO:0010557	positive regulation of macromolecule biosynthetic process	biological_process	1.6248396575207604E-4	15	94	436	14467	NEUROG3,NFATC2,GPRIN1,PAX3,NODAL,HNF4A,FOXH1,TRP73,PAX6,SOX10,TRIM28,RUNX2,HOXD13,TRP63,NKX2-3
GO:0043473	pigmentation	biological_process	1.633480558287377E-4	7	94	61	14467	GNAQ,NF1,PAX3,EDA,SOX10,TYR,OCA2
GO:0031326	regulation of cellular biosynthetic process	biological_process	1.6994491222869628E-4	35	94	2200	14467	GNAQ,SMYD1,NEUROG3,NFATC2,TAL2,GPRIN1,ERCC2,NF1,PAX3,SIM1,RUNX1,NODAL,NPM1,HNF4A,THRA,SSRP1,FOXH1,TRP73,STRAP,PAX6,SOX10,TRIM28,OPRM1,EIF2S1,FOXN1,PCNA,RUNX2,NEUROD2,TARDBP,MSX1,NKX2-6,HOXD13,TRP63,GNAS,NKX2-3
GO:0045944	positive regulation of transcription from RNA polymerase II promoter	biological_process	1.704489001236873E-4	13	94	318	14467	NEUROG3,NFATC2,GPRIN1,PAX3,NODAL,HNF4A,FOXH1,PAX6,SOX10,RUNX2,HOXD13,TRP63,NKX2-3
GO:0009889	regulation of biosynthetic process	biological_process	1.7788064272789703E-4	35	94	2204	14467	GNAQ,SMYD1,NEUROG3,NFATC2,TAL2,GPRIN1,ERCC2,NF1,PAX3,SIM1,RUNX1,NODAL,NPM1,HNF4A,THRA,SSRP1,FOXH1,TRP73,STRAP,PAX6,SOX10,TRIM28,OPRM1,EIF2S1,FOXN1,PCNA,RUNX2,NEUROD2,TARDBP,MSX1,NKX2-6,HOXD13,TRP63,GNAS,NKX2-3
GO:0019219	regulation of nucleobase, nucleoside, nucleotide and nucleic acid metabolic process	biological_process	1.998654517394029E-4	34	94	2107	14467	GNAQ,SMYD1,NEUROG3,NFATC2,TAL2,GPRIN1,ERCC2,NF1,PAX3,SIM1,RUNX1,NODAL,NPM1,HNF4A,THRA,SSRP1,FOXH1,TRP73,STRAP,PAX6,SOX10,TRIM28,OPRM1,FOXN1,PCNA,RUNX2,NEUROD2,TARDBP,MSX1,NKX2-6,HOXD13,TRP63,GNAS,NKX2-3
GO:0010604	positive regulation of macromolecule metabolic process	biological_process	2.1386367534967861E-4	16	94	511	14467	NEUROG3,NFATC2,GPRIN1,PAX3,NODAL,FGF8,HNF4A,FOXH1,TRP73,PAX6,SOX10,TRIM28,RUNX2,HOXD13,TRP63,NKX2-3
GO:0031325	positive regulation of cellular metabolic process	biological_process	2.7808916376235163E-4	16	94	521	14467	NEUROG3,NFATC2,GPRIN1,PAX3,NODAL,NPM1,HNF4A,FOXH1,TRP73,PAX6,SOX10,TRIM28,RUNX2,HOXD13,TRP63,NKX2-3
GO:0006357	regulation of transcription from RNA polymerase II promoter	biological_process	3.3299425096348174E-4	16	94	528	14467	NEUROG3,NFATC2,GPRIN1,PAX3,NODAL,HNF4A,FOXH1,STRAP,PAX6,SOX10,TRIM28,RUNX2,MSX1,HOXD13,TRP63,NKX2-3
GO:0065007	biological regulation	biological_process	3.697796628617423E-4	68	94	6717	14467	SKP2,SLC1A2,GNAQ,SMYD1,CRHR2,NEUROG3,RHO,NFATC2,TAL2,SYT1,GPRIN1,GNRH1,ADRA2B,ANK1,HTR4,ERCC2,NF1,PAX3,SIM1,NTRK2,KCNJ6,RUNX1,CHRNB2,PKD1,NODAL,CDK4,FGF8,NTRK3,NPM1,HTR1A,EDA,NRAS,CAMK4,HNF4A,EGFR,THRA,SSRP1,FOXH1,GNRHR,GRIN2B,TRP73,STRAP,PAX6,SOX10,TRIM28,FGFR2,CCKBR,OPRM1,CRHR1,CHRNG,EIF2S1,FOXN1,PCNA,PLAU,RUNX2,NEUROD2,TARDBP,MSX1,HTR5A,NKX2-6,TGFBR2,ACVRL1,HOXD13,PARP1,TRP63,FASL,GNAS,NKX2-3
GO:0001568	blood vessel development	biological_process	4.0720076929903764E-4	11	94	233	14467	CRHR2,ADRA2B,NF1,NTRK2,MMP2,RUNX1,PKD1,FGF8,FGFR2,TGFBR2,ACVRL1
GO:0001944	vasculature development	biological_process	4.6276244782484825E-4	11	94	236	14467	CRHR2,ADRA2B,NF1,NTRK2,MMP2,RUNX1,PKD1,FGF8,FGFR2,TGFBR2,ACVRL1
GO:0007167	enzyme linked receptor protein signaling pathway	biological_process	5.282078025225358E-4	12	94	293	14467	NTRK2,NODAL,FGF8,NTRK3,EGFR,FOXH1,STRAP,FGFR2,RUNX2,MSX1,TGFBR2,ACVRL1
GO:0022008	neurogenesis	biological_process	6.537052705220921E-4	15	94	486	14467	GNAQ,CDK5R1,GPRIN1,ERCC2,NF1,PAX3,NTRK2,RUNX1,CHRNB2,FGF8,NTRK3,TRP73,PAX6,SOX10,NEUROD2
GO:0006366	transcription from RNA polymerase II promoter	biological_process	7.49697277421029E-4	16	94	561	14467	NEUROG3,NFATC2,GPRIN1,PAX3,NODAL,HNF4A,FOXH1,STRAP,PAX6,SOX10,TRIM28,RUNX2,MSX1,HOXD13,TRP63,NKX2-3
GO:0022603	regulation of anatomical structure morphogenesis	biological_process	8.263603833568827E-4	9	94	153	14467	CRHR2,GPRIN1,NF1,RUNX1,CHRNB2,NODAL,NTRK3,PAX6,RUNX2
GO:0050789	regulation of biological process	biological_process	9.492189963268052E-4	65	94	6376	14467	SKP2,SLC1A2,GNAQ,SMYD1,CRHR2,NEUROG3,RHO,NFATC2,TAL2,GPRIN1,GNRH1,ADRA2B,ANK1,HTR4,ERCC2,NF1,PAX3,SIM1,NTRK2,RUNX1,CHRNB2,PKD1,NODAL,CDK4,FGF8,NTRK3,NPM1,HTR1A,EDA,NRAS,CAMK4,HNF4A,EGFR,THRA,SSRP1,FOXH1,GNRHR,GRIN2B,TRP73,STRAP,PAX6,SOX10,TRIM28,FGFR2,CCKBR,OPRM1,CRHR1,EIF2S1,FOXN1,PCNA,PLAU,RUNX2,NEUROD2,TARDBP,MSX1,HTR5A,NKX2-6,TGFBR2,ACVRL1,HOXD13,PARP1,TRP63,FASL,GNAS,NKX2-3
GO:0001701	in utero embryonic development	biological_process	0.0011756999786532352	10	94	207	14467	ERCC2,RUNX1,PKD1,NODAL,GRIN2B,SOX10,FGFR2,MSX1,TGFBR2,ACVRL1
GO:0010468	regulation of gene expression	biological_process	0.0011839666082033194	33	94	2159	14467	SKP2,SMYD1,NEUROG3,NFATC2,TAL2,GPRIN1,GNRH1,ERCC2,PAX3,SIM1,RUNX1,NODAL,FGF8,NPM1,HNF4A,THRA,SSRP1,FOXH1,TRP73,STRAP,PAX6,SOX10,TRIM28,EIF2S1,FOXN1,RUNX2,NEUROD2,TARDBP,MSX1,NKX2-6,HOXD13,TRP63,NKX2-3
GO:0007610	behavior	biological_process	0.0011867129905662945	13	94	377	14467	SLC1A2,GNAQ,TAL2,SCN8A,GPRIN1,NF1,NTRK2,RUNX1,CHRNB2,GRIN2B,OPRM1,CRHR1,NEUROD2
GO:0050896	response to stimulus	biological_process	0.001196659938203601	33	94	2160	14467	SLC1A2,GNAQ,RHO,TAL2,SCN8A,GPRIN1,GNRH1,ERCC2,NF1,NTRK2,MMP2,RUNX1,CHRNB2,PKD1,NTRK3,NPM1,EDA,SSRP1,GRIN2B,NEURL1A,TRP73,OPRM1,CRHR1,EIF2S1,PCNA,PLAU,NEUROD2,MSX1,PARP1,TRP63,FASL,GNAS,NKX2-3
GO:0010467	gene expression	biological_process	0.0012825191386053572	39	94	2850	14467	SKP2,SMYD1,NEUROG3,NFATC2,TAL2,GPRIN1,GNRH1,RBMXRT,ERCC2,PAX3,SF3A3,SIM1,RUNX1,NODAL,FGF8,RNPS1,NPM1,EDA,HNF4A,THRA,SSRP1,FOXH1,TRP73,STRAP,PAX6,SOX10,TRIM28,EIF2S1,MMP14,FOXN1,SYNCRIP,RUNX2,NEUROD2,TARDBP,MSX1,NKX2-6,HOXD13,TRP63,NKX2-3
GO:0060255	regulation of macromolecule metabolic process	biological_process	0.001762540961941231	35	94	2420	14467	SKP2,SMYD1,NEUROG3,NFATC2,TAL2,GPRIN1,GNRH1,ERCC2,PAX3,SIM1,RUNX1,NODAL,FGF8,NPM1,HNF4A,EGFR,THRA,SSRP1,FOXH1,TRP73,STRAP,PAX6,SOX10,TRIM28,EIF2S1,FOXN1,PCNA,RUNX2,NEUROD2,TARDBP,MSX1,NKX2-6,HOXD13,TRP63,NKX2-3
GO:0050794	regulation of cellular process	biological_process	0.003871001579201795	62	94	6122	14467	SKP2,GNAQ,SMYD1,CRHR2,NEUROG3,RHO,NFATC2,TAL2,GPRIN1,ADRA2B,ANK1,HTR4,ERCC2,NF1,PAX3,SIM1,NTRK2,RUNX1,CHRNB2,PKD1,NODAL,CDK4,FGF8,NTRK3,NPM1,HTR1A,EDA,NRAS,CAMK4,HNF4A,EGFR,THRA,SSRP1,FOXH1,GNRHR,GRIN2B,TRP73,STRAP,PAX6,SOX10,TRIM28,FGFR2,CCKBR,OPRM1,CRHR1,EIF2S1,FOXN1,PCNA,PLAU,RUNX2,NEUROD2,TARDBP,MSX1,HTR5A,NKX2-6,TGFBR2,ACVRL1,HOXD13,TRP63,FASL,GNAS,NKX2-3
GO:0043170	macromolecule metabolic process	biological_process	0.00400886605510042	56	94	5234	14467	SKP2,GNAQ,SMYD1,NEUROG3,RHO,NFATC2,TAL2,GPRIN1,GNRH1,RBMXRT,ERCC2,PAX3,SF3A3,SIM1,UBA2,NTRK2,MMP2,RUNX1,NODAL,CDK4,FGF8,RNPS1,NTRK3,NPM1,EDA,CAMK4,HNF4A,EGFR,THRA,SSRP1,FOXH1,CCT5,TRP73,STRAP,PAX6,SOX10,TRIM28,FGFR2,EIF2S1,MMP14,FOXN1,PCNA,SYNCRIP,PLAU,RUNX2,NEUROD2,TARDBP,MSX1,NKX2-6,TGFBR2,ACVRL1,HOXD13,PARP1,TRP63,MMP24,NKX2-3
GO:0021537	telencephalon development	biological_process	0.004127348695790788	6	94	63	14467	SLC1A2,GPRIN1,NF1,FGF8,TRP73,PAX6
GO:0001525	angiogenesis	biological_process	0.004685929400119467	8	94	141	14467	CRHR2,ADRA2B,NF1,RUNX1,FGF8,FGFR2,TGFBR2,ACVRL1
GO:0006139	nucleobase, nucleoside, nucleotide and nucleic acid metabolic process	biological_process	0.006615052423344844	39	94	3037	14467	GNAQ,SMYD1,NEUROG3,NFATC2,TAL2,GPRIN1,RBMXRT,ERCC2,NF1,PAX3,SF3A3,SIM1,RUNX1,NODAL,RNPS1,NPM1,HNF4A,THRA,SSRP1,FOXH1,TRP73,STRAP,PAX6,SOX10,TRIM28,OPRM1,FOXN1,PCNA,SYNCRIP,RUNX2,NEUROD2,TARDBP,MSX1,NKX2-6,HOXD13,PARP1,TRP63,GNAS,NKX2-3
GO:0042391	regulation of membrane potential	biological_process	0.006758965316824262	7	94	105	14467	GNAQ,GPRIN1,ERCC2,NF1,CHRNB2,GRIN2B,CHRNG
GO:0048514	blood vessel morphogenesis	biological_process	0.007001520751132394	9	94	198	14467	CRHR2,ADRA2B,NF1,NTRK2,RUNX1,FGF8,FGFR2,TGFBR2,ACVRL1
GO:0051093	negative regulation of developmental process	biological_process	0.0073368798155494155	12	94	377	14467	SKP2,CRHR2,GPRIN1,ERCC2,NF1,NODAL,FGF8,TRP73,PAX6,MSX1,NKX2-6,TRP63
GO:0016070	RNA metabolic process	biological_process	0.009088533014355998	33	94	2364	14467	SMYD1,NEUROG3,NFATC2,TAL2,GPRIN1,RBMXRT,ERCC2,PAX3,SF3A3,SIM1,RUNX1,NODAL,RNPS1,NPM1,HNF4A,THRA,SSRP1,FOXH1,TRP73,STRAP,PAX6,SOX10,TRIM28,FOXN1,SYNCRIP,RUNX2,NEUROD2,TARDBP,MSX1,NKX2-6,HOXD13,TRP63,NKX2-3
GO:0048699	generation of neurons	biological_process	0.009614413613713495	13	94	456	14467	GNAQ,CDK5R1,GPRIN1,NF1,PAX3,NTRK2,RUNX1,CHRNB2,FGF8,NTRK3,TRP73,PAX6,NEUROD2
GO:0045595	regulation of cell differentiation	biological_process	0.010712817923040133	11	94	326	14467	GNAQ,GPRIN1,NF1,CHRNB2,NODAL,NTRK3,PAX6,RUNX2,TGFBR2,TRP63,GNAS
GO:0007154	cell communication	biological_process	0.011384761025342336	44	94	3737	14467	SLC1A2,GNAQ,CRHR2,RHO,FGF3,SYT1,GPRIN1,ADRA2B,ANK1,HTR4,ERCC2,NF1,SIM1,NTRK2,CHRNB2,PKD1,NODAL,CDK4,FGF8,NTRK3,NPM1,HTR1A,NRAS,CAMK4,EGFR,FOXH1,GNRHR,GRIN2B,GRIA2,STRAP,PAX6,FGFR2,CCKBR,OPRM1,CRHR1,RUNX2,MSX1,HTR5A,TGFBR2,SYP,ACVRL1,TRP63,FASL,GNAS
GO:0051252	regulation of RNA metabolic process	biological_process	0.011550285870661642	29	94	1943	14467	SMYD1,NEUROG3,NFATC2,TAL2,GPRIN1,ERCC2,PAX3,SIM1,RUNX1,NODAL,NPM1,HNF4A,THRA,SSRP1,FOXH1,TRP73,STRAP,PAX6,SOX10,TRIM28,FOXN1,RUNX2,NEUROD2,TARDBP,MSX1,NKX2-6,HOXD13,TRP63,NKX2-3
GO:0009791	post-embryonic development	biological_process	0.013388781321146659	6	94	77	14467	GNAQ,TAL2,ERCC2,TRP73,GNAS,NKX2-3
GO:0048546	digestive tract morphogenesis	biological_process	0.014285276256131236	4	94	22	14467	TRP73,SOX10,TRP63,NKX2-3
GO:0055123	digestive system development	biological_process	0.014285276256131236	4	94	22	14467	TRP73,SOX10,TRP63,NKX2-3
GO:0034960	cellular biopolymer metabolic process	biological_process	0.014670945075139547	53	94	4999	14467	SKP2,GNAQ,SMYD1,NEUROG3,RHO,NFATC2,TAL2,GPRIN1,RBMXRT,ERCC2,PAX3,SF3A3,SIM1,UBA2,NTRK2,MMP2,RUNX1,NODAL,CDK4,RNPS1,NTRK3,NPM1,CAMK4,HNF4A,EGFR,THRA,SSRP1,FOXH1,CCT5,TRP73,STRAP,PAX6,SOX10,TRIM28,FGFR2,EIF2S1,MMP14,FOXN1,PCNA,SYNCRIP,PLAU,RUNX2,NEUROD2,TARDBP,MSX1,NKX2-6,TGFBR2,ACVRL1,HOXD13,PARP1,TRP63,MMP24,NKX2-3
GO:0021543	pallium development	biological_process	0.014763715999034817	5	94	46	14467	GPRIN1,NF1,FGF8,TRP73,PAX6
GO:0060429	epithelium development	biological_process	0.01562659303951684	8	94	166	14467	NEUROG3,PAX3,NODAL,FGF8,PAX6,FGFR2,TRP63,NKX2-3
GO:0002009	morphogenesis of an epithelium	biological_process	0.01562659303951684	8	94	166	14467	NEUROG3,PAX3,NODAL,FGF8,PAX6,FGFR2,TRP63,NKX2-3
GO:0051179	localization	biological_process	0.020286998344557248	35	94	2689	14467	SLC1A2,SCN8A,SYT1,CDK5R1,GPRIN1,ANK1,NF1,PAX3,NTRK2,KCNJ6,CHRNB2,PKD1,NODAL,G3BP1,NPM1,EDA,CAMK4,CSE1L,GRIN2B,KCNJ9,NEURL1A,SLC12A1,TRP73,GRIA2,KCNC1,PAX6,CHRNG,MMP14,PCNA,PLAU,KCNQ2,SYP,OCA2,KPNB1,NKX2-3
GO:0043283	biopolymer metabolic process	biological_process	0.022991904824242407	53	94	5069	14467	SKP2,GNAQ,SMYD1,NEUROG3,RHO,NFATC2,TAL2,GPRIN1,RBMXRT,ERCC2,PAX3,SF3A3,SIM1,UBA2,NTRK2,MMP2,RUNX1,NODAL,CDK4,RNPS1,NTRK3,NPM1,CAMK4,HNF4A,EGFR,THRA,SSRP1,FOXH1,CCT5,TRP73,STRAP,PAX6,SOX10,TRIM28,FGFR2,EIF2S1,MMP14,FOXN1,PCNA,SYNCRIP,PLAU,RUNX2,NEUROD2,TARDBP,MSX1,NKX2-6,TGFBR2,ACVRL1,HOXD13,PARP1,TRP63,MMP24,NKX2-3
GO:0019226	transmission of nerve impulse	biological_process	0.023348905261785097	9	94	230	14467	SYT1,GPRIN1,ERCC2,NF1,CHRNB2,CAMK4,GRIN2B,GRIA2,SYP
GO:0010556	regulation of macromolecule biosynthetic process	biological_process	0.023552548866240187	30	94	2127	14467	SMYD1,NEUROG3,NFATC2,TAL2,GPRIN1,ERCC2,PAX3,SIM1,RUNX1,NODAL,HNF4A,THRA,SSRP1,FOXH1,TRP73,STRAP,PAX6,SOX10,TRIM28,EIF2S1,FOXN1,PCNA,RUNX2,NEUROD2,TARDBP,MSX1,NKX2-6,HOXD13,TRP63,NKX2-3
GO:0009416	response to light stimulus	biological_process	0.027069291493464008	6	94	87	14467	SLC1A2,RHO,GPRIN1,ERCC2,NF1,CHRNB2
GO:0001503	ossification	biological_process	0.027503027833927097	7	94	130	14467	ERCC2,NF1,MMP2,THRA,FGFR2,RUNX2,GNAS
GO:0044260	cellular macromolecule metabolic process	biological_process	0.028295796449717373	53	94	5102	14467	SKP2,GNAQ,SMYD1,NEUROG3,RHO,NFATC2,TAL2,GPRIN1,RBMXRT,ERCC2,PAX3,SF3A3,SIM1,UBA2,NTRK2,MMP2,RUNX1,NODAL,CDK4,RNPS1,NTRK3,NPM1,CAMK4,HNF4A,EGFR,THRA,SSRP1,FOXH1,CCT5,TRP73,STRAP,PAX6,SOX10,TRIM28,FGFR2,EIF2S1,MMP14,FOXN1,PCNA,SYNCRIP,PLAU,RUNX2,NEUROD2,TARDBP,MSX1,NKX2-6,TGFBR2,ACVRL1,HOXD13,PARP1,TRP63,MMP24,NKX2-3
GO:0035113	embryonic appendage morphogenesis	biological_process	0.028899113367011696	6	94	88	14467	GNAQ,FGF8,MSX1,HOXD13,TRP63,GNAS
GO:0007179	transforming growth factor beta receptor signaling pathway	biological_process	0.028899113367011696	6	94	88	14467	NODAL,FOXH1,STRAP,MSX1,TGFBR2,ACVRL1
GO:0030326	embryonic limb morphogenesis	biological_process	0.028899113367011696	6	94	88	14467	GNAQ,FGF8,MSX1,HOXD13,TRP63,GNAS
GO:0006355	regulation of transcription, DNA-dependent	biological_process	0.029571813929651004	28	94	1929	14467	SMYD1,NEUROG3,NFATC2,TAL2,GPRIN1,ERCC2,PAX3,SIM1,RUNX1,NODAL,HNF4A,THRA,SSRP1,FOXH1,TRP73,STRAP,PAX6,SOX10,TRIM28,FOXN1,RUNX2,NEUROD2,TARDBP,MSX1,NKX2-6,HOXD13,TRP63,NKX2-3
GO:0048666	neuron development	biological_process	0.03142208507203699	10	94	300	14467	GNAQ,CDK5R1,GPRIN1,NTRK2,RUNX1,CHRNB2,NTRK3,TRP73,PAX6,NEUROD2
GO:0007612	learning	biological_process	0.032694744825546435	5	94	54	14467	GPRIN1,NF1,CHRNB2,GRIN2B,NEUROD2
GO:0006351	transcription, DNA-dependent	biological_process	0.03414250305128451	28	94	1944	14467	SMYD1,NEUROG3,NFATC2,TAL2,GPRIN1,ERCC2,PAX3,SIM1,RUNX1,NODAL,HNF4A,THRA,SSRP1,FOXH1,TRP73,STRAP,PAX6,SOX10,TRIM28,FOXN1,RUNX2,NEUROD2,TARDBP,MSX1,NKX2-6,HOXD13,TRP63,NKX2-3
GO:0051094	positive regulation of developmental process	biological_process	0.034839753236588146	11	94	370	14467	GPRIN1,NF1,RUNX1,NTRK3,PAX6,FGFR2,RUNX2,TGFBR2,TRP63,FASL,GNAS
GO:0048523	negative regulation of cellular process	biological_process	0.03523019158493215	19	94	1027	14467	SKP2,SMYD1,GPRIN1,ERCC2,NF1,PAX3,NODAL,FGF8,NPM1,THRA,FOXH1,TRP73,STRAP,PAX6,TRIM28,RUNX2,MSX1,NKX2-6,TRP63
GO:0032774	RNA biosynthetic process	biological_process	0.03546586637108579	28	94	1948	14467	SMYD1,NEUROG3,NFATC2,TAL2,GPRIN1,ERCC2,PAX3,SIM1,RUNX1,NODAL,HNF4A,THRA,SSRP1,FOXH1,TRP73,STRAP,PAX6,SOX10,TRIM28,FOXN1,RUNX2,NEUROD2,TARDBP,MSX1,NKX2-6,HOXD13,TRP63,NKX2-3
GO:0060348	bone development	biological_process	0.036816703594762364	7	94	136	14467	ERCC2,NF1,MMP2,THRA,FGFR2,RUNX2,GNAS
GO:0001666	response to hypoxia	biological_process	0.03880921091074126	4	94	28	14467	NF1,MMP2,CHRNB2,PLAU
GO:0007632	visual behavior	biological_process	0.03880921091074126	4	94	28	14467	SLC1A2,GPRIN1,NF1,CHRNB2
GO:0048519	negative regulation of biological process	biological_process	0.03986770051512783	20	94	1131	14467	SKP2,SMYD1,CRHR2,GPRIN1,ERCC2,NF1,PAX3,NODAL,FGF8,NPM1,THRA,FOXH1,TRP73,STRAP,PAX6,TRIM28,RUNX2,MSX1,NKX2-6,TRP63
GO:0021700	developmental maturation	biological_process	0.0420839142712788	6	94	94	14467	GNAQ,GPRIN1,ERCC2,MMP2,SOX10,RUNX2
GO:0007268	synaptic transmission	biological_process	0.04302131167680221	8	94	191	14467	SYT1,GPRIN1,NF1,CHRNB2,CAMK4,GRIN2B,GRIA2,SYP
GO:0045165	cell fate commitment	biological_process	0.044362153251411116	7	94	140	14467	FGF3,PAX3,NODAL,FGF8,PAX6,FGFR2,RUNX2
GO:0007178	transmembrane receptor protein serine/threonine kinase signaling pathway	biological_process	0.04468785431145131	6	94	95	14467	NODAL,FOXH1,STRAP,MSX1,TGFBR2,ACVRL1
GO:0070482	response to oxygen levels	biological_process	0.04479540077934597	4	94	29	14467	NF1,MMP2,CHRNB2,PLAU
GO:0010629	negative regulation of gene expression	biological_process	0.04510430581146433	10	94	313	14467	SKP2,SMYD1,PAX3,NODAL,THRA,FOXH1,STRAP,TRIM28,MSX1,TRP63
