# Supplementary material for: Tissue-Specific Functional Networks for Prioritizing Phenotype and Disease Genes
Source: PLoS Comput Biol. 2012 Sep 27;8(9):e1002694. doi: 10.1371/journal.pcbi.1002694 (PMC3459891; doi:10.1371/journal.pcbi.1002694)
Supplement: Dataset S3 — Functional enrichment of top 100 changed genes for each tissue-specific network. (ZIP) [file pcbi.1002694.s003.zip › enrichment_result/MA_0000340_global.txt]

GO:0048513	organ development	biological_process	5.863114983572871E-13	41	94	1574	14467	SLC1A2,GNAQ,SMYD1,CRHR2,TFDP1,TAL2,SCN8A,FGF3,CDK5R1,GPRIN1,ANK1,ERCC2,NF1,PAX3,NTRK2,MMP2,RUNX1,CHRNB2,PKD1,NODAL,FGF8,EGFR,THRA,FOXH1,TRP73,PAX6,SOX10,TRIM28,FGFR2,MMP14,RUNX2,PROP1,MSX1,WHRN,FGFR1,NKX2-6,TGFBR2,ACVRL1,TRP63,FASL,GNAS
GO:0048731	system development	biological_process	3.3394034319321116E-12	44	94	1922	14467	SLC1A2,GNAQ,SMYD1,CRHR2,TFDP1,TAL2,SCN8A,FGF3,CDK5R1,GPRIN1,ANK1,ERCC2,NF1,PAX3,SIM1,NTRK2,MMP2,RUNX1,CHRNB2,PKD1,NODAL,FGF8,NTRK3,EGFR,THRA,FOXH1,TRP73,PAX6,SOX10,TRIM28,FGFR2,MMP14,RUNX2,PROP1,NEUROD2,MSX1,WHRN,FGFR1,NKX2-6,TGFBR2,ACVRL1,TRP63,FASL,GNAS
GO:0048856	anatomical structure development	biological_process	7.121044054984528E-12	45	94	2056	14467	SLC1A2,GNAQ,SMYD1,CRHR2,TFDP1,TAL2,SCN8A,FGF3,CDK5R1,GPRIN1,ANK1,ERCC2,NF1,PAX3,SIM1,NTRK2,MMP2,RUNX1,CHRNB2,PKD1,NODAL,FGF8,NTRK3,EGFR,THRA,FOXH1,NEURL1A,TRP73,PAX6,SOX10,TRIM28,FGFR2,MMP14,RUNX2,PROP1,NEUROD2,MSX1,WHRN,FGFR1,NKX2-6,TGFBR2,ACVRL1,TRP63,FASL,GNAS
GO:0007417	central nervous system development	biological_process	1.35439919287577E-11	20	94	316	14467	SLC1A2,GNAQ,TAL2,CDK5R1,GPRIN1,ERCC2,NF1,PAX3,RUNX1,CHRNB2,FGF8,TRP73,PAX6,SOX10,FGFR2,PROP1,MSX1,FGFR1,NKX2-6,TGFBR2
GO:0009653	anatomical structure morphogenesis	biological_process	1.400103333899424E-11	34	94	1151	14467	GNAQ,CRHR2,FGF3,CDK5R1,GPRIN1,ERCC2,NF1,PAX3,NTRK2,MMP2,RUNX1,CHRNB2,PKD1,NODAL,FGF8,NTRK3,EGFR,THRA,NEURL1A,TRP73,PAX6,SOX10,TRIM28,FGFR2,MMP14,RUNX2,PROP1,MSX1,FGFR1,TGFBR2,ACVRL1,TRP63,FASL,GNAS
GO:0007275	multicellular organismal development	biological_process	8.935008424123127E-11	47	94	2402	14467	SLC1A2,GNAQ,SMYD1,CRHR2,TFDP1,TAL2,SCN8A,FGF3,CDK5R1,GPRIN1,GNRH1,ANK1,ERCC2,NF1,PAX3,SIM1,NTRK2,MMP2,RUNX1,CHRNB2,PKD1,NODAL,FGF8,NTRK3,EGFR,THRA,FOXH1,TRP73,PAX6,SOX10,TRIM28,FGFR2,MMP14,FOXN1,RUNX2,PROP1,NEUROD2,MSX1,WHRN,FGFR1,NKX2-6,TGFBR2,ACVRL1,TRP63,MDFI,FASL,GNAS
GO:0032502	developmental process	biological_process	2.429590020210896E-9	49	94	2840	14467	SKP2,SLC1A2,GNAQ,SMYD1,CRHR2,TFDP1,TAL2,SCN8A,FGF3,CDK5R1,GPRIN1,GNRH1,ANK1,ERCC2,NF1,PAX3,SIM1,NTRK2,MMP2,RUNX1,CHRNB2,PKD1,NODAL,FGF8,NTRK3,EGFR,THRA,FOXH1,NEURL1A,TRP73,PAX6,SOX10,TRIM28,FGFR2,MMP14,FOXN1,RUNX2,PROP1,NEUROD2,MSX1,WHRN,FGFR1,NKX2-6,TGFBR2,ACVRL1,TRP63,MDFI,FASL,GNAS
GO:0007399	nervous system development	biological_process	2.8963213173043858E-9	26	94	779	14467	SLC1A2,GNAQ,TAL2,CDK5R1,GPRIN1,ERCC2,NF1,PAX3,SIM1,NTRK2,RUNX1,CHRNB2,FGF8,NTRK3,TRP73,PAX6,SOX10,FGFR2,PROP1,NEUROD2,MSX1,WHRN,FGFR1,NKX2-6,TGFBR2,TRP63
GO:0007420	brain development	biological_process	5.116141093443608E-9	16	94	245	14467	SLC1A2,GNAQ,TAL2,CDK5R1,GPRIN1,NF1,CHRNB2,FGF8,TRP73,PAX6,FGFR2,PROP1,MSX1,FGFR1,NKX2-6,TGFBR2
GO:0048468	cell development	biological_process	8.230005932987925E-9	25	94	748	14467	GNAQ,CDK5R1,GPRIN1,ANK1,ERCC2,NF1,PAX3,NTRK2,RUNX1,CHRNB2,NODAL,FGF8,NTRK3,NEURL1A,TRP73,PAX6,SOX10,TRIM28,RUNX2,NEUROD2,WHRN,FGFR1,NKX2-6,TRP63,FASL
GO:0009887	organ morphogenesis	biological_process	1.5902596285254548E-8	25	94	771	14467	CRHR2,FGF3,ERCC2,NF1,PAX3,NTRK2,MMP2,RUNX1,PKD1,NODAL,FGF8,THRA,TRP73,PAX6,SOX10,FGFR2,RUNX2,PROP1,MSX1,FGFR1,TGFBR2,ACVRL1,TRP63,FASL,GNAS
GO:0008283	cell proliferation	biological_process	3.083793278896447E-8	22	94	598	14467	FGF3,ERCC2,NF1,PAX3,CHRNB2,NODAL,CDK4,FGF8,NPM1,EGFR,CSE1L,PAX6,FGFR2,TYR,FOXN1,PLAU,RUNX2,MSX1,FGFR1,NKX2-6,TGFBR2,TRP63
GO:0048869	cellular developmental process	biological_process	9.306186168753283E-8	34	94	1568	14467	GNAQ,FGF3,CDK5R1,GPRIN1,ANK1,ERCC2,NF1,PAX3,SIM1,NTRK2,RUNX1,CHRNB2,NODAL,FGF8,NTRK3,EGFR,NEURL1A,TRP73,PAX6,SOX10,TRIM28,FGFR2,FOXN1,RUNX2,PROP1,NEUROD2,WHRN,FGFR1,NKX2-6,TGFBR2,TRP63,MDFI,FASL,GNAS
GO:0030154	cell differentiation	biological_process	1.246796860121703E-7	33	94	1495	14467	GNAQ,FGF3,CDK5R1,GPRIN1,ANK1,ERCC2,NF1,PAX3,SIM1,NTRK2,RUNX1,CHRNB2,NODAL,FGF8,NTRK3,NEURL1A,TRP73,PAX6,SOX10,TRIM28,FGFR2,FOXN1,RUNX2,PROP1,NEUROD2,WHRN,FGFR1,NKX2-6,TGFBR2,TRP63,MDFI,FASL,GNAS
GO:0008284	positive regulation of cell proliferation	biological_process	2.276348878056673E-7	14	94	224	14467	NF1,PAX3,CHRNB2,NODAL,FGF8,NPM1,EGFR,PAX6,FGFR2,RUNX2,FGFR1,NKX2-6,TGFBR2,TRP63
GO:0030900	forebrain development	biological_process	2.935039018814617E-7	12	94	150	14467	SLC1A2,GNAQ,TAL2,GPRIN1,NF1,CHRNB2,FGF8,TRP73,PAX6,PROP1,MSX1,NKX2-6
GO:0007435	salivary gland morphogenesis	biological_process	7.381738243492096E-7	5	94	8	14467	FGF8,EGFR,PAX6,FGFR2,FGFR1
GO:0048518	positive regulation of biological process	biological_process	9.075177811141401E-7	28	94	1172	14467	SLC1A2,NFATC2,TFDP1,GPRIN1,NF1,PAX3,RUNX1,CHRNB2,NODAL,FGF8,NTRK3,NPM1,HNF4A,EGFR,FOXH1,TRP73,PAX6,SOX10,TRIM28,FGFR2,RUNX2,PROP1,FGFR1,NKX2-6,TGFBR2,TRP63,FASL,GNAS
GO:0019222	regulation of metabolic process	biological_process	9.500752731296731E-7	42	94	2525	14467	SKP2,RBL1,GNAQ,SMYD1,NFATC2,TFDP1,TAL2,GPRIN1,GNRH1,ERCC2,NF1,PAX3,SIM1,NTRK2,RUNX1,CHRNB2,NODAL,FGF8,NPM1,HNF4A,EGFR,THRA,SSRP1,FOXH1,TRP73,STRAP,PAX6,SOX10,TRIM28,OPRM1,EIF2S1,FOXN1,PCNA,RUNX2,PROP1,NEUROD2,MSX1,TARDBP,FGFR1,NKX2-6,TRP63,GNAS
GO:0007507	heart development	biological_process	9.537631776255044E-7	13	94	206	14467	GNAQ,SMYD1,NF1,PAX3,PKD1,NODAL,FGF8,FOXH1,FGFR2,MSX1,FGFR1,NKX2-6,TGFBR2
GO:0022612	gland morphogenesis	biological_process	9.625730902832765E-7	6	94	17	14467	FGF8,EGFR,PAX6,FGFR2,PROP1,FGFR1
GO:0048522	positive regulation of cellular process	biological_process	1.4030850107980296E-6	26	94	1031	14467	NFATC2,TFDP1,GPRIN1,NF1,PAX3,CHRNB2,NODAL,FGF8,NTRK3,NPM1,HNF4A,EGFR,FOXH1,TRP73,PAX6,SOX10,TRIM28,FGFR2,RUNX2,PROP1,FGFR1,NKX2-6,TGFBR2,TRP63,FASL,GNAS
GO:0042127	regulation of cell proliferation	biological_process	2.157607047650906E-6	17	94	424	14467	NF1,PAX3,CHRNB2,NODAL,CDK4,FGF8,NPM1,EGFR,PAX6,FGFR2,PLAU,RUNX2,MSX1,FGFR1,NKX2-6,TGFBR2,TRP63
GO:0043009	chordate embryonic development	biological_process	2.6200636019519915E-6	16	94	373	14467	ERCC2,NF1,PAX3,RUNX1,PKD1,NODAL,FGF8,PAX6,SOX10,FGFR2,MSX1,FGFR1,NKX2-6,TGFBR2,ACVRL1,GNAS
GO:0009792	embryonic development ending in birth or egg hatching	biological_process	2.9402028900075847E-6	16	94	376	14467	ERCC2,NF1,PAX3,RUNX1,PKD1,NODAL,FGF8,PAX6,SOX10,FGFR2,MSX1,FGFR1,NKX2-6,TGFBR2,ACVRL1,GNAS
GO:0010926	anatomical structure formation	biological_process	3.4737358967928784E-6	22	94	767	14467	CRHR2,FGF3,GPRIN1,ERCC2,NF1,PAX3,MMP2,RUNX1,CHRNB2,NODAL,FGF8,NPM1,CSE1L,NEURL1A,FGFR2,HIST1H1D,FGFR1,TGFBR2,ACVRL1,TRP63,KPNB1,NAP1L1
GO:0032501	multicellular organismal process	biological_process	3.49402698027759E-6	55	94	4218	14467	SLC1A2,GNAQ,SMYD1,CRHR2,RHO,NFATC2,TFDP1,TAL2,SCN8A,SYT1,FGF3,CDK5R1,GPRIN1,GNRH1,ANK1,ERCC2,NF1,PAX3,SIM1,NTRK2,MMP2,RUNX1,CHRNB2,PKD1,NODAL,FGF8,NTRK3,CAMK4,EGFR,THRA,FOXH1,NEURL1A,TRP73,GRIA2,PAX6,SOX10,ATP7B,TRIM28,FGFR2,MMP14,FOXN1,RUNX2,PROP1,NEUROD2,MSX1,WHRN,FGFR1,NKX2-6,TGFBR2,SYP,ACVRL1,TRP63,MDFI,FASL,GNAS
GO:0048646	anatomical structure formation involved in morphogenesis	biological_process	4.940910565838736E-6	15	94	335	14467	CRHR2,FGF3,ERCC2,NF1,PAX3,MMP2,RUNX1,NODAL,FGF8,NEURL1A,FGFR2,FGFR1,TGFBR2,ACVRL1,TRP63
GO:0050793	regulation of developmental process	biological_process	5.1204424791887E-6	23	94	858	14467	SKP2,GNAQ,CRHR2,GPRIN1,ERCC2,NF1,RUNX1,CHRNB2,NODAL,FGF8,NTRK3,TRP73,PAX6,FGFR2,RUNX2,PROP1,MSX1,FGFR1,NKX2-6,TGFBR2,TRP63,FASL,GNAS
GO:0022008	neurogenesis	biological_process	1.663574525180482E-5	17	94	486	14467	GNAQ,CDK5R1,GPRIN1,ERCC2,NF1,PAX3,NTRK2,RUNX1,CHRNB2,FGF8,NTRK3,TRP73,PAX6,SOX10,NEUROD2,WHRN,FGFR1
GO:0009790	embryonic development	biological_process	2.065743396407285E-5	19	94	626	14467	GNAQ,ERCC2,NF1,PAX3,RUNX1,PKD1,NODAL,FGF8,FOXH1,PAX6,SOX10,FGFR2,MSX1,FGFR1,NKX2-6,TGFBR2,ACVRL1,TRP63,GNAS
GO:0007431	salivary gland development	biological_process	2.5588420322471032E-5	5	94	14	14467	FGF8,EGFR,PAX6,FGFR2,FGFR1
GO:0001568	blood vessel development	biological_process	4.401243192228257E-5	12	94	233	14467	CRHR2,NF1,NTRK2,MMP2,RUNX1,PKD1,FGF8,FGFR2,PROP1,FGFR1,TGFBR2,ACVRL1
GO:0001501	skeletal system development	biological_process	4.58058494074219E-5	13	94	284	14467	GNAQ,ERCC2,NF1,MMP2,RUNX1,PKD1,THRA,FGFR2,RUNX2,FGFR1,TGFBR2,TRP63,GNAS
GO:0001944	vasculature development	biological_process	5.069663527884255E-5	12	94	236	14467	CRHR2,NF1,NTRK2,MMP2,RUNX1,PKD1,FGF8,FGFR2,PROP1,FGFR1,TGFBR2,ACVRL1
GO:0007267	cell-cell signaling	biological_process	5.707308211764565E-5	14	94	344	14467	SYT1,FGF3,GPRIN1,ERCC2,NF1,NTRK2,CHRNB2,FGF8,CAMK4,GRIA2,FGFR2,FGFR1,SYP,TRP63
GO:0010628	positive regulation of gene expression	biological_process	5.8515388701607046E-5	15	94	403	14467	NFATC2,TFDP1,GPRIN1,PAX3,NODAL,FGF8,HNF4A,FOXH1,TRP73,PAX6,SOX10,TRIM28,RUNX2,PROP1,TRP63
GO:0007167	enzyme linked receptor protein signaling pathway	biological_process	6.61067262660426E-5	13	94	293	14467	NTRK2,NODAL,FGF8,NTRK3,EGFR,FOXH1,STRAP,FGFR2,RUNX2,MSX1,FGFR1,TGFBR2,ACVRL1
GO:0045893	positive regulation of transcription, DNA-dependent	biological_process	7.869664307324046E-5	14	94	353	14467	NFATC2,TFDP1,GPRIN1,PAX3,NODAL,HNF4A,FOXH1,TRP73,PAX6,SOX10,TRIM28,RUNX2,PROP1,TRP63
GO:0051254	positive regulation of RNA metabolic process	biological_process	8.150819530689222E-5	14	94	354	14467	NFATC2,TFDP1,GPRIN1,PAX3,NODAL,HNF4A,FOXH1,TRP73,PAX6,SOX10,TRIM28,RUNX2,PROP1,TRP63
GO:0035272	exocrine system development	biological_process	1.0728410745167028E-4	5	94	18	14467	FGF8,EGFR,PAX6,FGFR2,FGFR1
GO:0031323	regulation of cellular metabolic process	biological_process	1.334689321367176E-4	37	94	2396	14467	RBL1,GNAQ,SMYD1,NFATC2,TFDP1,TAL2,GPRIN1,ERCC2,NF1,PAX3,SIM1,RUNX1,CHRNB2,NODAL,NPM1,HNF4A,EGFR,THRA,SSRP1,FOXH1,TRP73,STRAP,PAX6,SOX10,TRIM28,OPRM1,EIF2S1,FOXN1,PCNA,RUNX2,PROP1,NEUROD2,MSX1,TARDBP,NKX2-6,TRP63,GNAS
GO:0080090	regulation of primary metabolic process	biological_process	1.3795445391580276E-4	37	94	2399	14467	RBL1,GNAQ,SMYD1,NFATC2,TFDP1,TAL2,GPRIN1,ERCC2,NF1,PAX3,SIM1,RUNX1,CHRNB2,NODAL,NPM1,HNF4A,EGFR,THRA,SSRP1,FOXH1,TRP73,STRAP,PAX6,SOX10,TRIM28,OPRM1,EIF2S1,FOXN1,PCNA,RUNX2,PROP1,NEUROD2,MSX1,TARDBP,NKX2-6,TRP63,GNAS
GO:0031326	regulation of cellular biosynthetic process	biological_process	1.7114170738523639E-4	35	94	2200	14467	RBL1,GNAQ,SMYD1,NFATC2,TFDP1,TAL2,GPRIN1,ERCC2,NF1,PAX3,SIM1,RUNX1,NODAL,NPM1,HNF4A,THRA,SSRP1,FOXH1,TRP73,STRAP,PAX6,SOX10,TRIM28,OPRM1,EIF2S1,FOXN1,PCNA,RUNX2,PROP1,NEUROD2,MSX1,TARDBP,NKX2-6,TRP63,GNAS
GO:0051093	negative regulation of developmental process	biological_process	1.7720363011997477E-4	14	94	377	14467	SKP2,CRHR2,GPRIN1,ERCC2,NF1,NODAL,FGF8,TRP73,PAX6,PROP1,MSX1,FGFR1,NKX2-6,TRP63
GO:0009889	regulation of biosynthetic process	biological_process	1.7913332331048786E-4	35	94	2204	14467	RBL1,GNAQ,SMYD1,NFATC2,TFDP1,TAL2,GPRIN1,ERCC2,NF1,PAX3,SIM1,RUNX1,NODAL,NPM1,HNF4A,THRA,SSRP1,FOXH1,TRP73,STRAP,PAX6,SOX10,TRIM28,OPRM1,EIF2S1,FOXN1,PCNA,RUNX2,PROP1,NEUROD2,MSX1,TARDBP,NKX2-6,TRP63,GNAS
GO:0019219	regulation of nucleobase, nucleoside, nucleotide and nucleic acid metabolic process	biological_process	2.012729549206663E-4	34	94	2107	14467	RBL1,GNAQ,SMYD1,NFATC2,TFDP1,TAL2,GPRIN1,ERCC2,NF1,PAX3,SIM1,RUNX1,NODAL,NPM1,HNF4A,THRA,SSRP1,FOXH1,TRP73,STRAP,PAX6,SOX10,TRIM28,OPRM1,FOXN1,PCNA,RUNX2,PROP1,NEUROD2,MSX1,TARDBP,NKX2-6,TRP63,GNAS
GO:0031328	positive regulation of cellular biosynthetic process	biological_process	2.838104648459959E-4	15	94	455	14467	NFATC2,TFDP1,GPRIN1,PAX3,NODAL,NPM1,HNF4A,FOXH1,TRP73,PAX6,SOX10,TRIM28,RUNX2,PROP1,TRP63
GO:0048699	generation of neurons	biological_process	2.9193205567726945E-4	15	94	456	14467	GNAQ,CDK5R1,GPRIN1,NF1,PAX3,NTRK2,RUNX1,CHRNB2,FGF8,NTRK3,TRP73,PAX6,NEUROD2,WHRN,FGFR1
GO:0009891	positive regulation of biosynthetic process	biological_process	3.0026364801550486E-4	15	94	457	14467	NFATC2,TFDP1,GPRIN1,PAX3,NODAL,NPM1,HNF4A,FOXH1,TRP73,PAX6,SOX10,TRIM28,RUNX2,PROP1,TRP63
GO:0045941	positive regulation of transcription	biological_process	3.1323535132763336E-4	14	94	395	14467	NFATC2,TFDP1,GPRIN1,PAX3,NODAL,HNF4A,FOXH1,TRP73,PAX6,SOX10,TRIM28,RUNX2,PROP1,TRP63
GO:0009888	tissue development	biological_process	3.3401675072185726E-4	17	94	598	14467	TFDP1,ERCC2,NF1,PAX3,PKD1,NODAL,FGF8,THRA,FOXH1,PAX6,TRIM28,FGFR2,RUNX2,FGFR1,NKX2-6,TRP63,GNAS
GO:0010468	regulation of gene expression	biological_process	3.6429630467033796E-4	34	94	2159	14467	SKP2,RBL1,SMYD1,NFATC2,TFDP1,TAL2,GPRIN1,GNRH1,ERCC2,PAX3,SIM1,RUNX1,NODAL,FGF8,NPM1,HNF4A,THRA,SSRP1,FOXH1,TRP73,STRAP,PAX6,SOX10,TRIM28,EIF2S1,FOXN1,RUNX2,PROP1,NEUROD2,MSX1,TARDBP,FGFR1,NKX2-6,TRP63
GO:0010467	gene expression	biological_process	4.231935909916236E-4	40	94	2850	14467	SKP2,RBL1,SMYD1,NFATC2,TFDP1,TAL2,GPRIN1,GNRH1,RBMXRT,ERCC2,PAX3,SIM1,RUNX1,GSPT1,NODAL,FGF8,RNPS1,NPM1,HNF4A,THRA,SSRP1,FOXH1,TRP73,STRAP,PAX6,SOX10,TRIM28,NHP2,EIF2S1,MMP14,FOXN1,SYNCRIP,RUNX2,PROP1,NEUROD2,MSX1,TARDBP,FGFR1,NKX2-6,TRP63
GO:0009893	positive regulation of metabolic process	biological_process	4.5364360449255355E-4	16	94	540	14467	NFATC2,TFDP1,GPRIN1,PAX3,NODAL,FGF8,NPM1,HNF4A,FOXH1,TRP73,PAX6,SOX10,TRIM28,RUNX2,PROP1,TRP63
GO:0045935	positive regulation of nucleobase, nucleoside, nucleotide and nucleic acid metabolic process	biological_process	5.531329124170469E-4	14	94	414	14467	NFATC2,TFDP1,GPRIN1,PAX3,NODAL,HNF4A,FOXH1,TRP73,PAX6,SOX10,TRIM28,RUNX2,PROP1,TRP63
GO:0060255	regulation of macromolecule metabolic process	biological_process	5.673001573375242E-4	36	94	2420	14467	SKP2,RBL1,SMYD1,NFATC2,TFDP1,TAL2,GPRIN1,GNRH1,ERCC2,PAX3,SIM1,RUNX1,NODAL,FGF8,NPM1,HNF4A,EGFR,THRA,SSRP1,FOXH1,TRP73,STRAP,PAX6,SOX10,TRIM28,EIF2S1,FOXN1,PCNA,RUNX2,PROP1,NEUROD2,MSX1,TARDBP,FGFR1,NKX2-6,TRP63
GO:0048732	gland development	biological_process	5.817986780928374E-4	8	94	107	14467	NF1,FGF8,EGFR,PAX6,FGFR2,PROP1,FGFR1,TRP63
GO:0048523	negative regulation of cellular process	biological_process	6.261302821857311E-4	22	94	1027	14467	SKP2,RBL1,SMYD1,GPRIN1,ERCC2,NF1,PAX3,NODAL,FGF8,NPM1,THRA,FOXH1,TRP73,STRAP,PAX6,TRIM28,RUNX2,PROP1,MSX1,FGFR1,NKX2-6,TRP63
GO:0048519	negative regulation of biological process	biological_process	8.094349830122937E-4	23	94	1131	14467	SKP2,RBL1,SMYD1,CRHR2,GPRIN1,ERCC2,NF1,PAX3,NODAL,FGF8,NPM1,THRA,FOXH1,TRP73,STRAP,PAX6,TRIM28,RUNX2,PROP1,MSX1,FGFR1,NKX2-6,TRP63
GO:0022603	regulation of anatomical structure morphogenesis	biological_process	8.321798226762975E-4	9	94	153	14467	CRHR2,GPRIN1,NF1,RUNX1,CHRNB2,NODAL,NTRK3,PAX6,RUNX2
GO:0043066	negative regulation of apoptosis	biological_process	9.90622721684394E-4	10	94	203	14467	SKP2,GPRIN1,ERCC2,FGF8,TRP73,PROP1,MSX1,FGFR1,NKX2-6,TRP63
GO:0010557	positive regulation of macromolecule biosynthetic process	biological_process	0.0010286995836885518	14	94	436	14467	NFATC2,TFDP1,GPRIN1,PAX3,NODAL,HNF4A,FOXH1,TRP73,PAX6,SOX10,TRIM28,RUNX2,PROP1,TRP63
GO:0010629	negative regulation of gene expression	biological_process	0.0010725042590716445	12	94	313	14467	SKP2,RBL1,SMYD1,PAX3,NODAL,THRA,FOXH1,STRAP,TRIM28,PROP1,MSX1,TRP63
GO:0065007	biological regulation	biological_process	0.0011166336863707236	67	94	6717	14467	SKP2,RBL1,SLC1A2,GNAQ,SMYD1,PRKD2,CRHR2,RHO,NFATC2,TFDP1,TAL2,SYT1,GPRIN1,GNRH1,ANK1,HTR4,ERCC2,NF1,PAX3,SIM1,NTRK2,KCNJ6,RUNX1,CHRNB2,PKD1,NODAL,CDK4,FGF8,NTRK3,HTR1A,NPM1,NRAS,HNF4A,CAMK4,EGFR,THRA,SSRP1,FOXH1,GNRHR,TRP73,STRAP,PAX6,SOX10,ATP7B,TRIM28,FGFR2,OPRM1,CRHR1,CHRNG,EIF2S1,FOXN1,PCNA,PLAU,RUNX2,PROP1,NEUROD2,MSX1,TARDBP,HTR5A,FGFR1,NKX2-6,TGFBR2,ACVRL1,PARP1,TRP63,FASL,GNAS
GO:0001701	in utero embryonic development	biological_process	0.0011839795559676946	10	94	207	14467	ERCC2,RUNX1,PKD1,NODAL,SOX10,FGFR2,MSX1,FGFR1,TGFBR2,ACVRL1
GO:0043069	negative regulation of programmed cell death	biological_process	0.0012371875183710657	10	94	208	14467	SKP2,GPRIN1,ERCC2,FGF8,TRP73,PROP1,MSX1,FGFR1,NKX2-6,TRP63
GO:0010604	positive regulation of macromolecule metabolic process	biological_process	0.0012387015624168891	15	94	511	14467	NFATC2,TFDP1,GPRIN1,PAX3,NODAL,FGF8,HNF4A,FOXH1,TRP73,PAX6,SOX10,TRIM28,RUNX2,PROP1,TRP63
GO:0045934	negative regulation of nucleobase, nucleoside, nucleotide and nucleic acid metabolic process	biological_process	0.001267557794114726	12	94	318	14467	RBL1,SMYD1,PAX3,NODAL,NPM1,THRA,FOXH1,STRAP,TRIM28,PROP1,MSX1,TRP63
GO:0060548	negative regulation of cell death	biological_process	0.0012924742460023134	10	94	209	14467	SKP2,GPRIN1,ERCC2,FGF8,TRP73,PROP1,MSX1,FGFR1,NKX2-6,TRP63
GO:0043170	macromolecule metabolic process	biological_process	0.001479366537582601	57	94	5234	14467	SKP2,RBL1,GNAQ,SMYD1,PRKD2,RHO,NFATC2,TFDP1,TAL2,GPRIN1,GNRH1,RBMXRT,ERCC2,PAX3,SIM1,UBA2,NTRK2,MMP2,RUNX1,GSPT1,NODAL,CDK4,FGF8,RNPS1,NTRK3,NPM1,HNF4A,CAMK4,EGFR,THRA,SSRP1,FOXH1,CCT5,TRP73,STRAP,PAX6,SOX10,TRIM28,FGFR2,NHP2,EIF2S1,MMP14,FOXN1,PCNA,SYNCRIP,PLAU,RUNX2,PROP1,NEUROD2,MSX1,TARDBP,FGFR1,NKX2-6,TGFBR2,ACVRL1,PARP1,TRP63
GO:0031325	positive regulation of cellular metabolic process	biological_process	0.0015782808062826971	15	94	521	14467	NFATC2,TFDP1,GPRIN1,PAX3,NODAL,NPM1,HNF4A,FOXH1,TRP73,PAX6,SOX10,TRIM28,RUNX2,PROP1,TRP63
GO:0006357	regulation of transcription from RNA polymerase II promoter	biological_process	0.0018636237437880928	15	94	528	14467	RBL1,NFATC2,GPRIN1,PAX3,NODAL,HNF4A,FOXH1,STRAP,PAX6,SOX10,TRIM28,RUNX2,PROP1,MSX1,TRP63
GO:0021536	diencephalon development	biological_process	0.0019902088722716345	5	94	31	14467	TAL2,CHRNB2,PAX6,PROP1,NKX2-6
GO:0034960	cellular biopolymer metabolic process	biological_process	0.0021350887228239654	55	94	4999	14467	SKP2,RBL1,GNAQ,SMYD1,PRKD2,RHO,NFATC2,TFDP1,TAL2,GPRIN1,RBMXRT,ERCC2,PAX3,SIM1,UBA2,NTRK2,MMP2,RUNX1,GSPT1,NODAL,CDK4,RNPS1,NTRK3,NPM1,HNF4A,CAMK4,EGFR,THRA,SSRP1,FOXH1,CCT5,TRP73,STRAP,PAX6,SOX10,TRIM28,FGFR2,NHP2,EIF2S1,MMP14,FOXN1,PCNA,SYNCRIP,PLAU,RUNX2,PROP1,NEUROD2,MSX1,TARDBP,FGFR1,NKX2-6,TGFBR2,ACVRL1,PARP1,TRP63
GO:0006139	nucleobase, nucleoside, nucleotide and nucleic acid metabolic process	biological_process	0.002360612321679929	40	94	3037	14467	RBL1,GNAQ,SMYD1,NFATC2,TFDP1,TAL2,GPRIN1,RBMXRT,ERCC2,NF1,PAX3,SIM1,RUNX1,NODAL,RNPS1,NPM1,HNF4A,THRA,SSRP1,FOXH1,TRP73,STRAP,PAX6,SOX10,ATP7B,TRIM28,OPRM1,NHP2,FOXN1,PCNA,SYNCRIP,RUNX2,PROP1,NEUROD2,MSX1,TARDBP,NKX2-6,PARP1,TRP63,GNAS
GO:0008543	fibroblast growth factor receptor signaling pathway	biological_process	0.002779674983022143	4	94	15	14467	FGF8,FGFR2,RUNX2,FGFR1
GO:0021700	developmental maturation	biological_process	0.0032435432131854114	7	94	94	14467	GNAQ,GPRIN1,ERCC2,MMP2,SOX10,RUNX2,FGFR1
GO:0043283	biopolymer metabolic process	biological_process	0.0034874794986445457	55	94	5069	14467	SKP2,RBL1,GNAQ,SMYD1,PRKD2,RHO,NFATC2,TFDP1,TAL2,GPRIN1,RBMXRT,ERCC2,PAX3,SIM1,UBA2,NTRK2,MMP2,RUNX1,GSPT1,NODAL,CDK4,RNPS1,NTRK3,NPM1,HNF4A,CAMK4,EGFR,THRA,SSRP1,FOXH1,CCT5,TRP73,STRAP,PAX6,SOX10,TRIM28,FGFR2,NHP2,EIF2S1,MMP14,FOXN1,PCNA,SYNCRIP,PLAU,RUNX2,PROP1,NEUROD2,MSX1,TARDBP,FGFR1,NKX2-6,TGFBR2,ACVRL1,PARP1,TRP63
GO:0006366	transcription from RNA polymerase II promoter	biological_process	0.003937415201558956	15	94	561	14467	RBL1,NFATC2,GPRIN1,PAX3,NODAL,HNF4A,FOXH1,STRAP,PAX6,SOX10,TRIM28,RUNX2,PROP1,MSX1,TRP63
GO:0021537	telencephalon development	biological_process	0.004156414531676639	6	94	63	14467	SLC1A2,GPRIN1,NF1,FGF8,TRP73,PAX6
GO:0044260	cellular macromolecule metabolic process	biological_process	0.004376064619484906	55	94	5102	14467	SKP2,RBL1,GNAQ,SMYD1,PRKD2,RHO,NFATC2,TFDP1,TAL2,GPRIN1,RBMXRT,ERCC2,PAX3,SIM1,UBA2,NTRK2,MMP2,RUNX1,GSPT1,NODAL,CDK4,RNPS1,NTRK3,NPM1,HNF4A,CAMK4,EGFR,THRA,SSRP1,FOXH1,CCT5,TRP73,STRAP,PAX6,SOX10,TRIM28,FGFR2,NHP2,EIF2S1,MMP14,FOXN1,PCNA,SYNCRIP,PLAU,RUNX2,PROP1,NEUROD2,MSX1,TARDBP,FGFR1,NKX2-6,TGFBR2,ACVRL1,PARP1,TRP63
GO:0016481	negative regulation of transcription	biological_process	0.004440707995043055	11	94	297	14467	RBL1,SMYD1,PAX3,NODAL,THRA,FOXH1,STRAP,TRIM28,PROP1,MSX1,TRP63
GO:0045165	cell fate commitment	biological_process	0.004474817937486084	8	94	140	14467	FGF3,PAX3,NODAL,FGF8,PAX6,FGFR2,RUNX2,FGFR1
GO:0001525	angiogenesis	biological_process	0.00471892890293721	8	94	141	14467	CRHR2,NF1,RUNX1,FGF8,FGFR2,FGFR1,TGFBR2,ACVRL1
GO:0048666	neuron development	biological_process	0.004890689963520535	11	94	300	14467	GNAQ,CDK5R1,GPRIN1,NTRK2,RUNX1,CHRNB2,NTRK3,TRP73,PAX6,NEUROD2,WHRN
GO:0010605	negative regulation of macromolecule metabolic process	biological_process	0.00499637297856813	13	94	429	14467	SKP2,RBL1,SMYD1,PAX3,NODAL,NPM1,THRA,FOXH1,STRAP,TRIM28,PROP1,MSX1,TRP63
GO:0044238	primary metabolic process	biological_process	0.0054483106424551685	62	94	6174	14467	SKP2,RBL1,GNAQ,SMYD1,PRKD2,RHO,NFATC2,TFDP1,TAL2,GPRIN1,RBMXRT,ERCC2,NF1,PAX3,SIM1,UBA2,NTRK2,MMP2,KCNJ6,RUNX1,CHRNB2,GSPT1,NODAL,CDK4,RNPS1,NTRK3,NPM1,HNF4A,CAMK4,EGFR,THRA,SSRP1,FOXH1,CCT5,TRP73,STRAP,PAX6,SOX10,ATP7B,TRIM28,FGFR2,OPRM1,TYR,NHP2,EIF2S1,MMP14,FOXN1,PCNA,SYNCRIP,PLAU,RUNX2,PROP1,NEUROD2,MSX1,TARDBP,FGFR1,NKX2-6,TGFBR2,ACVRL1,PARP1,TRP63,GNAS
GO:0051094	positive regulation of developmental process	biological_process	0.006102912554254399	12	94	370	14467	GPRIN1,NF1,RUNX1,NTRK3,PAX6,FGFR2,RUNX2,FGFR1,TGFBR2,TRP63,FASL,GNAS
GO:0030901	midbrain development	biological_process	0.006138927152806487	4	94	18	14467	TAL2,FGFR2,MSX1,FGFR1
GO:0051253	negative regulation of RNA metabolic process	biological_process	0.006238996603359258	10	94	249	14467	RBL1,PAX3,NODAL,NPM1,FOXH1,STRAP,TRIM28,PROP1,MSX1,TRP63
GO:0048853	forebrain morphogenesis	biological_process	0.006742191014561084	3	94	6	14467	NF1,FGF8,PROP1
GO:0048514	blood vessel morphogenesis	biological_process	0.007050827235295298	9	94	198	14467	CRHR2,NF1,NTRK2,RUNX1,FGF8,FGFR2,FGFR1,TGFBR2,ACVRL1
GO:0050789	regulation of biological process	biological_process	0.007345107420573454	63	94	6376	14467	SKP2,RBL1,SLC1A2,GNAQ,SMYD1,PRKD2,CRHR2,RHO,NFATC2,TFDP1,TAL2,GPRIN1,GNRH1,ANK1,HTR4,ERCC2,NF1,PAX3,SIM1,NTRK2,RUNX1,CHRNB2,PKD1,NODAL,CDK4,FGF8,NTRK3,HTR1A,NPM1,NRAS,HNF4A,CAMK4,EGFR,THRA,SSRP1,FOXH1,GNRHR,TRP73,STRAP,PAX6,SOX10,TRIM28,FGFR2,OPRM1,CRHR1,EIF2S1,FOXN1,PCNA,PLAU,RUNX2,PROP1,NEUROD2,MSX1,TARDBP,HTR5A,FGFR1,NKX2-6,TGFBR2,ACVRL1,PARP1,TRP63,FASL,GNAS
GO:0000122	negative regulation of transcription from RNA polymerase II promoter	biological_process	0.0073457120657251926	9	94	199	14467	RBL1,PAX3,NODAL,FOXH1,STRAP,TRIM28,PROP1,MSX1,TRP63
GO:0007610	behavior	biological_process	0.007388547983264553	12	94	377	14467	SLC1A2,GNAQ,TAL2,SCN8A,GPRIN1,NF1,NTRK2,RUNX1,CHRNB2,OPRM1,CRHR1,NEUROD2
GO:0009892	negative regulation of metabolic process	biological_process	0.007999806702312004	13	94	448	14467	SKP2,RBL1,SMYD1,PAX3,NODAL,NPM1,THRA,FOXH1,STRAP,TRIM28,PROP1,MSX1,TRP63
GO:0045944	positive regulation of transcription from RNA polymerase II promoter	biological_process	0.008527623992987699	11	94	318	14467	NFATC2,GPRIN1,PAX3,NODAL,HNF4A,FOXH1,PAX6,SOX10,RUNX2,PROP1,TRP63
GO:0016070	RNA metabolic process	biological_process	0.009152536767978224	33	94	2364	14467	RBL1,SMYD1,NFATC2,TFDP1,TAL2,GPRIN1,RBMXRT,ERCC2,PAX3,SIM1,RUNX1,NODAL,RNPS1,NPM1,HNF4A,THRA,SSRP1,FOXH1,TRP73,STRAP,PAX6,SOX10,TRIM28,NHP2,FOXN1,SYNCRIP,RUNX2,PROP1,NEUROD2,MSX1,TARDBP,NKX2-6,TRP63
GO:0002053	positive regulation of mesenchymal cell proliferation	biological_process	0.009623645948231	4	94	20	14467	FGFR2,FGFR1,TGFBR2,TRP63
GO:0045595	regulation of cell differentiation	biological_process	0.010788260302779852	11	94	326	14467	GNAQ,GPRIN1,NF1,CHRNB2,NODAL,NTRK3,PAX6,RUNX2,TGFBR2,TRP63,GNAS
GO:0007154	cell communication	biological_process	0.011464935398760239	44	94	3737	14467	SLC1A2,GNAQ,PRKD2,CRHR2,RHO,SYT1,FGF3,GPRIN1,ANK1,HTR4,ERCC2,NF1,SIM1,NTRK2,CHRNB2,PKD1,NODAL,CDK4,FGF8,NTRK3,HTR1A,NPM1,NRAS,CAMK4,EGFR,FOXH1,GNRHR,GRIA2,STRAP,PAX6,FGFR2,OPRM1,CRHR1,RUNX2,PROP1,MSX1,HTR5A,FGFR1,TGFBR2,SYP,ACVRL1,TRP63,FASL,GNAS
GO:0051252	regulation of RNA metabolic process	biological_process	0.01163162591200433	29	94	1943	14467	RBL1,SMYD1,NFATC2,TFDP1,TAL2,GPRIN1,ERCC2,PAX3,SIM1,RUNX1,NODAL,NPM1,HNF4A,THRA,SSRP1,FOXH1,TRP73,STRAP,PAX6,SOX10,TRIM28,FOXN1,RUNX2,PROP1,NEUROD2,MSX1,TARDBP,NKX2-6,TRP63
GO:0010463	mesenchymal cell proliferation	biological_process	0.011828996866705008	4	94	21	14467	FGFR2,FGFR1,TGFBR2,TRP63
GO:0010464	regulation of mesenchymal cell proliferation	biological_process	0.011828996866705008	4	94	21	14467	FGFR2,FGFR1,TGFBR2,TRP63
GO:0010558	negative regulation of macromolecule biosynthetic process	biological_process	0.012102908178395254	11	94	330	14467	RBL1,SMYD1,PAX3,NODAL,THRA,FOXH1,STRAP,TRIM28,PROP1,MSX1,TRP63
GO:0031327	negative regulation of cellular biosynthetic process	biological_process	0.01474175315925016	11	94	337	14467	RBL1,SMYD1,PAX3,NODAL,THRA,FOXH1,STRAP,TRIM28,PROP1,MSX1,TRP63
GO:0021543	pallium development	biological_process	0.014867685830013936	5	94	46	14467	GPRIN1,NF1,FGF8,TRP73,PAX6
GO:0044237	cellular metabolic process	biological_process	0.015382734518386298	62	94	6341	14467	SKP2,RBL1,GNAQ,SMYD1,PRKD2,RHO,NFATC2,TFDP1,TAL2,GPRIN1,RBMXRT,ERCC2,NF1,PAX3,SIM1,UBA2,NTRK2,MMP2,KCNJ6,RUNX1,CHRNB2,GSPT1,NODAL,CDK4,RNPS1,NTRK3,NPM1,HNF4A,CAMK4,EGFR,THRA,SSRP1,FOXH1,CCT5,TRP73,STRAP,PAX6,SOX10,ATP7B,TRIM28,FGFR2,OPRM1,TYR,NHP2,EIF2S1,MMP14,FOXN1,PCNA,SYNCRIP,PLAU,RUNX2,PROP1,NEUROD2,MSX1,TARDBP,FGFR1,NKX2-6,TGFBR2,ACVRL1,PARP1,TRP63,GNAS
GO:0009890	negative regulation of biosynthetic process	biological_process	0.016017848234864497	11	94	340	14467	RBL1,SMYD1,PAX3,NODAL,THRA,FOXH1,STRAP,TRIM28,PROP1,MSX1,TRP63
GO:0030182	neuron differentiation	biological_process	0.017645641725020898	12	94	411	14467	GNAQ,CDK5R1,GPRIN1,PAX3,NTRK2,RUNX1,CHRNB2,NTRK3,TRP73,PAX6,NEUROD2,WHRN
GO:0010556	regulation of macromolecule biosynthetic process	biological_process	0.023718411886424977	30	94	2127	14467	RBL1,SMYD1,NFATC2,TFDP1,TAL2,GPRIN1,ERCC2,PAX3,SIM1,RUNX1,NODAL,HNF4A,THRA,SSRP1,FOXH1,TRP73,STRAP,PAX6,SOX10,TRIM28,EIF2S1,FOXN1,PCNA,RUNX2,PROP1,NEUROD2,MSX1,TARDBP,NKX2-6,TRP63
GO:0031324	negative regulation of cellular metabolic process	biological_process	0.024618891089051492	12	94	425	14467	RBL1,SMYD1,PAX3,NODAL,NPM1,THRA,FOXH1,STRAP,TRIM28,PROP1,MSX1,TRP63
GO:0050794	regulation of cellular process	biological_process	0.026109064244412887	60	94	6122	14467	SKP2,RBL1,GNAQ,SMYD1,PRKD2,CRHR2,RHO,NFATC2,TFDP1,TAL2,GPRIN1,ANK1,HTR4,ERCC2,NF1,PAX3,SIM1,NTRK2,RUNX1,CHRNB2,PKD1,NODAL,CDK4,FGF8,NTRK3,HTR1A,NPM1,NRAS,HNF4A,CAMK4,EGFR,THRA,SSRP1,FOXH1,GNRHR,TRP73,STRAP,PAX6,SOX10,TRIM28,FGFR2,OPRM1,CRHR1,EIF2S1,FOXN1,PCNA,PLAU,RUNX2,PROP1,NEUROD2,MSX1,TARDBP,HTR5A,FGFR1,NKX2-6,TGFBR2,ACVRL1,TRP63,FASL,GNAS
GO:0009416	response to light stimulus	biological_process	0.02725992030679826	6	94	87	14467	SLC1A2,RHO,GPRIN1,ERCC2,NF1,CHRNB2
GO:0001503	ossification	biological_process	0.02769671112853222	7	94	130	14467	ERCC2,NF1,MMP2,THRA,FGFR2,RUNX2,GNAS
GO:0035113	embryonic appendage morphogenesis	biological_process	0.029102628249877974	6	94	88	14467	GNAQ,FGF8,MSX1,FGFR1,TRP63,GNAS
GO:0007179	transforming growth factor beta receptor signaling pathway	biological_process	0.029102628249877974	6	94	88	14467	NODAL,FOXH1,STRAP,MSX1,TGFBR2,ACVRL1
GO:0030326	embryonic limb morphogenesis	biological_process	0.029102628249877974	6	94	88	14467	GNAQ,FGF8,MSX1,FGFR1,TRP63,GNAS
GO:0006355	regulation of transcription, DNA-dependent	biological_process	0.029780066140423195	28	94	1929	14467	RBL1,SMYD1,NFATC2,TFDP1,TAL2,GPRIN1,ERCC2,PAX3,SIM1,RUNX1,NODAL,HNF4A,THRA,SSRP1,FOXH1,TRP73,STRAP,PAX6,SOX10,TRIM28,FOXN1,RUNX2,PROP1,NEUROD2,MSX1,TARDBP,NKX2-6,TRP63
GO:0050896	response to stimulus	biological_process	0.03210087550545995	30	94	2160	14467	SLC1A2,GNAQ,RHO,TAL2,SCN8A,GPRIN1,GNRH1,ERCC2,NF1,NTRK2,MMP2,RUNX1,CHRNB2,PKD1,NTRK3,NPM1,SSRP1,NEURL1A,TRP73,OPRM1,CRHR1,EIF2S1,PCNA,PLAU,NEUROD2,MSX1,PARP1,TRP63,FASL,GNAS
GO:0006351	transcription, DNA-dependent	biological_process	0.0343829432136175	28	94	1944	14467	RBL1,SMYD1,NFATC2,TFDP1,TAL2,GPRIN1,ERCC2,PAX3,SIM1,RUNX1,NODAL,HNF4A,THRA,SSRP1,FOXH1,TRP73,STRAP,PAX6,SOX10,TRIM28,FOXN1,RUNX2,PROP1,NEUROD2,MSX1,TARDBP,NKX2-6,TRP63
GO:0032774	RNA biosynthetic process	biological_process	0.035715625993417384	28	94	1948	14467	RBL1,SMYD1,NFATC2,TFDP1,TAL2,GPRIN1,ERCC2,PAX3,SIM1,RUNX1,NODAL,HNF4A,THRA,SSRP1,FOXH1,TRP73,STRAP,PAX6,SOX10,TRIM28,FOXN1,RUNX2,PROP1,NEUROD2,MSX1,TARDBP,NKX2-6,TRP63
GO:0060348	bone development	biological_process	0.03707597615528886	7	94	136	14467	ERCC2,NF1,MMP2,THRA,FGFR2,RUNX2,GNAS
GO:0001666	response to hypoxia	biological_process	0.039082515212929575	4	94	28	14467	NF1,MMP2,CHRNB2,PLAU
GO:0007632	visual behavior	biological_process	0.039082515212929575	4	94	28	14467	SLC1A2,GPRIN1,NF1,CHRNB2
GO:0045892	negative regulation of transcription, DNA-dependent	biological_process	0.04127041715790428	9	94	247	14467	RBL1,PAX3,NODAL,FOXH1,STRAP,TRIM28,PROP1,MSX1,TRP63
GO:0007178	transmembrane receptor protein serine/threonine kinase signaling pathway	biological_process	0.045002557510827726	6	94	95	14467	NODAL,FOXH1,STRAP,MSX1,TGFBR2,ACVRL1
GO:0070482	response to oxygen levels	biological_process	0.045110861348214605	4	94	29	14467	NF1,MMP2,CHRNB2,PLAU
GO:0007423	sensory organ development	biological_process	0.04536157631670784	9	94	250	14467	NF1,NTRK2,FGF8,PAX6,FGFR2,WHRN,FGFR1,NKX2-6,FASL
GO:0009987	cellular process	biological_process	0.0495643594966298	88	94	11293	14467	SKP2,RBL1,SLC1A2,GNAQ,SMYD1,PRKD2,CRHR2,RHO,NFATC2,TFDP1,TAL2,SYT1,FGF3,CDK5R1,GPRIN1,ANK1,RBMXRT,HTR4,ERCC2,NF1,PAX3,SIM1,UBA2,NTRK2,MMP2,KCNJ6,RUNX1,CHRNB2,GSPT1,PKD1,NODAL,CDK4,FGF8,RNPS1,NTRK3,HTR1A,NPM1,NRAS,HNF4A,CAMK4,EGFR,THRA,SSRP1,FOXH1,GNRHR,CSE1L,CCT5,NEURL1A,TRP73,GRIA2,CKS1B,STRAP,PAX6,SOX10,ATP7B,TRIM28,FGFR2,OPRM1,TYR,CRHR1,HIST1H1D,NHP2,CHRNG,EIF2S1,MMP14,FOXN1,PCNA,SYNCRIP,PLAU,…
