# Supplementary material for: Tissue-Specific Functional Networks for Prioritizing Phenotype and Disease Genes
Source: PLoS Comput Biol. 2012 Sep 27;8(9):e1002694. doi: 10.1371/journal.pcbi.1002694 (PMC3459891; doi:10.1371/journal.pcbi.1002694)
Supplement: Dataset S3 — Functional enrichment of top 100 changed genes for each tissue-specific network. (ZIP) [file pcbi.1002694.s003.zip › enrichment_result/MA_0000341_global.txt]

GO:0009653	anatomical structure morphogenesis	biological_process	3.5773119703500908E-9	31	94	1151	14467	GNAQ,CRHR2,FGF3,CDK5R1,GPRIN1,ERCC2,NF1,PAX3,NTRK2,MMP2,RUNX1,CHRNB2,PKD1,NODAL,NTRK3,EGFR,THRA,NEURL1A,TRP73,PAX6,SOX10,TRIM28,MMP14,RUNX2,PROP1,MSX1,TGFBR2,HOXD13,TRP63,FASL,GNAS
GO:0048513	organ development	biological_process	4.064039474264587E-9	36	94	1574	14467	SLC1A2,GNAQ,CRHR2,TFDP1,SCN8A,FGF3,CDK5R1,GPRIN1,ANK1,ERCC2,NF1,PAX3,NTRK2,MMP2,RUNX1,CHRNB2,PKD1,NODAL,EGFR,THRA,FOXH1,GRIN2B,TRP73,PAX6,SOX10,TRIM28,MMP14,RUNX2,PROP1,MSX1,NKX2-6,TGFBR2,HOXD13,TRP63,FASL,GNAS
GO:0048731	system development	biological_process	1.406443902474172E-8	39	94	1922	14467	SLC1A2,GNAQ,CRHR2,TFDP1,SCN8A,FGF3,CDK5R1,GPRIN1,ANK1,ERCC2,NF1,PAX3,SIM1,NTRK2,MMP2,RUNX1,CHRNB2,PKD1,NODAL,NTRK3,EGFR,THRA,FOXH1,GRIN2B,TRP73,PAX6,SOX10,TRIM28,MMP14,RUNX2,PROP1,NEUROD2,MSX1,NKX2-6,TGFBR2,HOXD13,TRP63,FASL,GNAS
GO:0048856	anatomical structure development	biological_process	2.50489294131763E-8	40	94	2056	14467	SLC1A2,GNAQ,CRHR2,TFDP1,SCN8A,FGF3,CDK5R1,GPRIN1,ANK1,ERCC2,NF1,PAX3,SIM1,NTRK2,MMP2,RUNX1,CHRNB2,PKD1,NODAL,NTRK3,EGFR,THRA,FOXH1,GRIN2B,NEURL1A,TRP73,PAX6,SOX10,TRIM28,MMP14,RUNX2,PROP1,NEUROD2,MSX1,NKX2-6,TGFBR2,HOXD13,TRP63,FASL,GNAS
GO:0008283	cell proliferation	biological_process	2.2304331021440252E-7	21	94	598	14467	FGF3,IMPDH2,ERCC2,NF1,PAX3,CHRNB2,NODAL,CDK4,NPM1,EGFR,CSE1L,PAX6,TYR,FOXN1,PLAU,RUNX2,MSX1,NKX2-6,TGFBR2,HOXD13,TRP63
GO:0007417	central nervous system development	biological_process	2.3205796900444795E-7	16	94	316	14467	SLC1A2,GNAQ,CDK5R1,GPRIN1,ERCC2,NF1,PAX3,RUNX1,CHRNB2,TRP73,PAX6,SOX10,PROP1,MSX1,NKX2-6,TGFBR2
GO:0048468	cell development	biological_process	2.170137221195358E-6	22	94	748	14467	GNAQ,CDK5R1,GPRIN1,ANK1,ERCC2,NF1,PAX3,NTRK2,RUNX1,CHRNB2,NODAL,NTRK3,NEURL1A,TRP73,PAX6,SOX10,TRIM28,RUNX2,NEUROD2,NKX2-6,TRP63,FASL
GO:0007275	multicellular organismal development	biological_process	3.052039770725061E-6	40	94	2402	14467	SLC1A2,GNAQ,CRHR2,TFDP1,SCN8A,FGF3,CDK5R1,GPRIN1,ANK1,ERCC2,NF1,PAX3,SIM1,NTRK2,MMP2,RUNX1,CHRNB2,PKD1,NODAL,NTRK3,EGFR,THRA,FOXH1,GRIN2B,TRP73,PAX6,SOX10,TRIM28,MMP14,FOXN1,RUNX2,PROP1,NEUROD2,MSX1,NKX2-6,TGFBR2,HOXD13,TRP63,FASL,GNAS
GO:0045893	positive regulation of transcription, DNA-dependent	biological_process	9.972323350713584E-6	15	94	353	14467	NFATC2,TFDP1,GPRIN1,PAX3,NODAL,HNF4A,FOXH1,TRP73,PAX6,SOX10,TRIM28,RUNX2,PROP1,HOXD13,TRP63
GO:0051254	positive regulation of RNA metabolic process	biological_process	1.0359435654813735E-5	15	94	354	14467	NFATC2,TFDP1,GPRIN1,PAX3,NODAL,HNF4A,FOXH1,TRP73,PAX6,SOX10,TRIM28,RUNX2,PROP1,HOXD13,TRP63
GO:0048518	positive regulation of biological process	biological_process	2.050084053173126E-5	26	94	1172	14467	SLC1A2,NFATC2,TFDP1,GPRIN1,NF1,PAX3,RUNX1,CHRNB2,NODAL,NTRK3,NPM1,HNF4A,EGFR,FOXH1,TRP73,PAX6,SOX10,TRIM28,RUNX2,PROP1,NKX2-6,TGFBR2,HOXD13,TRP63,FASL,GNAS
GO:0009887	organ morphogenesis	biological_process	2.1081451282363367E-5	21	94	771	14467	CRHR2,FGF3,ERCC2,NF1,PAX3,NTRK2,MMP2,RUNX1,PKD1,NODAL,THRA,TRP73,PAX6,SOX10,RUNX2,PROP1,MSX1,TGFBR2,TRP63,FASL,GNAS
GO:0007399	nervous system development	biological_process	2.522152259118015E-5	21	94	779	14467	SLC1A2,GNAQ,CDK5R1,GPRIN1,ERCC2,NF1,PAX3,SIM1,NTRK2,RUNX1,CHRNB2,NTRK3,TRP73,PAX6,SOX10,PROP1,NEUROD2,MSX1,NKX2-6,TGFBR2,TRP63
GO:0048522	positive regulation of cellular process	biological_process	3.3999875798578933E-5	24	94	1031	14467	NFATC2,TFDP1,GPRIN1,NF1,PAX3,CHRNB2,NODAL,NTRK3,NPM1,HNF4A,EGFR,FOXH1,TRP73,PAX6,SOX10,TRIM28,RUNX2,PROP1,NKX2-6,TGFBR2,HOXD13,TRP63,FASL,GNAS
GO:0032502	developmental process	biological_process	3.5825614062818616E-5	42	94	2840	14467	SKP2,SLC1A2,GNAQ,CRHR2,TFDP1,SCN8A,FGF3,CDK5R1,GPRIN1,ANK1,ERCC2,NF1,PAX3,SIM1,NTRK2,MMP2,RUNX1,CHRNB2,PKD1,NODAL,NTRK3,EGFR,THRA,FOXH1,GRIN2B,NEURL1A,TRP73,PAX6,SOX10,TRIM28,MMP14,FOXN1,RUNX2,PROP1,NEUROD2,MSX1,NKX2-6,TGFBR2,HOXD13,TRP63,FASL,GNAS
GO:0031328	positive regulation of cellular biosynthetic process	biological_process	4.344425751873782E-5	16	94	455	14467	NFATC2,TFDP1,GPRIN1,PAX3,NODAL,NPM1,HNF4A,FOXH1,TRP73,PAX6,SOX10,TRIM28,RUNX2,PROP1,HOXD13,TRP63
GO:0045941	positive regulation of transcription	biological_process	4.4676250822601055E-5	15	94	395	14467	NFATC2,TFDP1,GPRIN1,PAX3,NODAL,HNF4A,FOXH1,TRP73,PAX6,SOX10,TRIM28,RUNX2,PROP1,HOXD13,TRP63
GO:0009891	positive regulation of biosynthetic process	biological_process	4.617528039848876E-5	16	94	457	14467	NFATC2,TFDP1,GPRIN1,PAX3,NODAL,NPM1,HNF4A,FOXH1,TRP73,PAX6,SOX10,TRIM28,RUNX2,PROP1,HOXD13,TRP63
GO:0010628	positive regulation of gene expression	biological_process	5.819712318419349E-5	15	94	403	14467	NFATC2,TFDP1,GPRIN1,PAX3,NODAL,HNF4A,FOXH1,TRP73,PAX6,SOX10,TRIM28,RUNX2,PROP1,HOXD13,TRP63
GO:0030900	forebrain development	biological_process	5.839719445163284E-5	10	94	150	14467	SLC1A2,GNAQ,GPRIN1,NF1,CHRNB2,TRP73,PAX6,PROP1,MSX1,NKX2-6
GO:0007420	brain development	biological_process	7.613899429131569E-5	12	94	245	14467	SLC1A2,GNAQ,CDK5R1,GPRIN1,NF1,CHRNB2,TRP73,PAX6,PROP1,MSX1,NKX2-6,TGFBR2
GO:0006139	nucleobase, nucleoside, nucleotide and nucleic acid metabolic process	biological_process	8.122105745792698E-5	43	94	3037	14467	GNAQ,NFATC2,TFDP1,GPRIN1,HNRPLL,RBMXRT,IMPDH2,ERCC2,NF1,PAX3,SF3A3,SIM1,RUNX1,NODAL,RNPS1,NPM1,HNF4A,THRA,SSRP1,FOXH1,SNRPD1,TRP73,STRAP,PAX6,ATP7B,SOX10,TRIM28,OPRM1,NHP2,FOXN1,PCNA,SYNCRIP,RUNX2,PROP1,NEUROD2,TARDBP,MSX1,SNRPA1,NKX2-6,HOXD13,PARP1,TRP63,GNAS
GO:0045935	positive regulation of nucleobase, nucleoside, nucleotide and nucleic acid metabolic process	biological_process	8.288086499018444E-5	15	94	414	14467	NFATC2,TFDP1,GPRIN1,PAX3,NODAL,HNF4A,FOXH1,TRP73,PAX6,SOX10,TRIM28,RUNX2,PROP1,HOXD13,TRP63
GO:0042127	regulation of cell proliferation	biological_process	1.1321384866928646E-4	15	94	424	14467	NF1,PAX3,CHRNB2,NODAL,CDK4,NPM1,EGFR,PAX6,PLAU,RUNX2,MSX1,NKX2-6,TGFBR2,HOXD13,TRP63
GO:0048869	cellular developmental process	biological_process	1.3576220202932984E-4	29	94	1568	14467	GNAQ,FGF3,CDK5R1,GPRIN1,ANK1,ERCC2,NF1,PAX3,SIM1,NTRK2,RUNX1,CHRNB2,NODAL,NTRK3,EGFR,NEURL1A,TRP73,PAX6,SOX10,TRIM28,FOXN1,RUNX2,PROP1,NEUROD2,NKX2-6,TGFBR2,TRP63,FASL,GNAS
GO:0010557	positive regulation of macromolecule biosynthetic process	biological_process	1.627382442587303E-4	15	94	436	14467	NFATC2,TFDP1,GPRIN1,PAX3,NODAL,HNF4A,FOXH1,TRP73,PAX6,SOX10,TRIM28,RUNX2,PROP1,HOXD13,TRP63
GO:0030154	cell differentiation	biological_process	1.8752476590665104E-4	28	94	1495	14467	GNAQ,FGF3,CDK5R1,GPRIN1,ANK1,ERCC2,NF1,PAX3,SIM1,NTRK2,RUNX1,CHRNB2,NODAL,NTRK3,NEURL1A,TRP73,PAX6,SOX10,TRIM28,FOXN1,RUNX2,PROP1,NEUROD2,NKX2-6,TGFBR2,TRP63,FASL,GNAS
GO:0008284	positive regulation of cell proliferation	biological_process	2.746509704188291E-4	11	94	224	14467	NF1,PAX3,CHRNB2,NODAL,NPM1,EGFR,PAX6,RUNX2,NKX2-6,TGFBR2,TRP63
GO:0031325	positive regulation of cellular metabolic process	biological_process	2.785243580718389E-4	16	94	521	14467	NFATC2,TFDP1,GPRIN1,PAX3,NODAL,NPM1,HNF4A,FOXH1,TRP73,PAX6,SOX10,TRIM28,RUNX2,PROP1,HOXD13,TRP63
GO:0001501	skeletal system development	biological_process	3.7878663790626816E-4	12	94	284	14467	GNAQ,ERCC2,NF1,MMP2,RUNX1,PKD1,THRA,RUNX2,TGFBR2,HOXD13,TRP63,GNAS
GO:0010467	gene expression	biological_process	4.20891838748468E-4	40	94	2850	14467	SKP2,NFATC2,TFDP1,GPRIN1,HNRPLL,RBMXRT,EIF3D,ERCC2,PAX3,SF3A3,SIM1,RUNX1,GSPT1,NODAL,RNPS1,NPM1,HNF4A,THRA,SSRP1,FOXH1,SNRPD1,TRP73,STRAP,PAX6,SOX10,TRIM28,NHP2,EIF2S1,MMP14,FOXN1,SYNCRIP,RUNX2,PROP1,NEUROD2,TARDBP,MSX1,SNRPA1,NKX2-6,HOXD13,TRP63
GO:0009893	positive regulation of metabolic process	biological_process	4.511762344603485E-4	16	94	540	14467	NFATC2,TFDP1,GPRIN1,PAX3,NODAL,NPM1,HNF4A,FOXH1,TRP73,PAX6,SOX10,TRIM28,RUNX2,PROP1,HOXD13,TRP63
GO:0019222	regulation of metabolic process	biological_process	5.210453685646079E-4	37	94	2525	14467	SKP2,GNAQ,NFATC2,TFDP1,GPRIN1,ERCC2,NF1,PAX3,SIM1,NTRK2,RUNX1,CHRNB2,NODAL,NPM1,HNF4A,EGFR,THRA,SSRP1,FOXH1,TRP73,STRAP,PAX6,SOX10,TRIM28,OPRM1,EIF2S1,FOXN1,PCNA,RUNX2,PROP1,NEUROD2,TARDBP,MSX1,NKX2-6,HOXD13,TRP63,GNAS
GO:0050793	regulation of developmental process	biological_process	6.143937742434278E-4	20	94	858	14467	SKP2,GNAQ,CRHR2,GPRIN1,ERCC2,NF1,RUNX1,CHRNB2,NODAL,NTRK3,TRP73,PAX6,RUNX2,PROP1,MSX1,NKX2-6,TGFBR2,TRP63,FASL,GNAS
GO:0009790	embryonic development	biological_process	6.318919797865736E-4	17	94	626	14467	GNAQ,ERCC2,NF1,PAX3,RUNX1,PKD1,NODAL,FOXH1,GRIN2B,PAX6,SOX10,MSX1,NKX2-6,TGFBR2,HOXD13,TRP63,GNAS
GO:0022603	regulation of anatomical structure morphogenesis	biological_process	8.276535920945304E-4	9	94	153	14467	CRHR2,GPRIN1,NF1,RUNX1,CHRNB2,NODAL,NTRK3,PAX6,RUNX2
GO:0016070	RNA metabolic process	biological_process	0.0010045586954179604	35	94	2364	14467	NFATC2,TFDP1,GPRIN1,HNRPLL,RBMXRT,ERCC2,PAX3,SF3A3,SIM1,RUNX1,NODAL,RNPS1,NPM1,HNF4A,THRA,SSRP1,FOXH1,SNRPD1,TRP73,STRAP,PAX6,SOX10,TRIM28,NHP2,FOXN1,SYNCRIP,RUNX2,PROP1,NEUROD2,TARDBP,MSX1,SNRPA1,NKX2-6,HOXD13,TRP63
GO:0043009	chordate embryonic development	biological_process	0.0010543659706024086	13	94	373	14467	ERCC2,NF1,PAX3,RUNX1,PKD1,NODAL,GRIN2B,PAX6,SOX10,MSX1,NKX2-6,TGFBR2,GNAS
GO:0009792	embryonic development ending in birth or egg hatching	biological_process	0.0011536621895666284	13	94	376	14467	ERCC2,NF1,PAX3,RUNX1,PKD1,NODAL,GRIN2B,PAX6,SOX10,MSX1,NKX2-6,TGFBR2,GNAS
GO:0010604	positive regulation of macromolecule metabolic process	biological_process	0.0012319642578815992	15	94	511	14467	NFATC2,TFDP1,GPRIN1,PAX3,NODAL,HNF4A,FOXH1,TRP73,PAX6,SOX10,TRIM28,RUNX2,PROP1,HOXD13,TRP63
GO:0045944	positive regulation of transcription from RNA polymerase II promoter	biological_process	0.0012606635403782822	12	94	318	14467	NFATC2,GPRIN1,PAX3,NODAL,HNF4A,FOXH1,PAX6,SOX10,RUNX2,PROP1,HOXD13,TRP63
GO:0031323	regulation of cellular metabolic process	biological_process	0.0013898682756279456	35	94	2396	14467	GNAQ,NFATC2,TFDP1,GPRIN1,ERCC2,NF1,PAX3,SIM1,RUNX1,CHRNB2,NODAL,NPM1,HNF4A,EGFR,THRA,SSRP1,FOXH1,TRP73,STRAP,PAX6,SOX10,TRIM28,OPRM1,EIF2S1,FOXN1,PCNA,RUNX2,PROP1,NEUROD2,TARDBP,MSX1,NKX2-6,HOXD13,TRP63,GNAS
GO:0080090	regulation of primary metabolic process	biological_process	0.001432328565748211	35	94	2399	14467	GNAQ,NFATC2,TFDP1,GPRIN1,ERCC2,NF1,PAX3,SIM1,RUNX1,CHRNB2,NODAL,NPM1,HNF4A,EGFR,THRA,SSRP1,FOXH1,TRP73,STRAP,PAX6,SOX10,TRIM28,OPRM1,EIF2S1,FOXN1,PCNA,RUNX2,PROP1,NEUROD2,TARDBP,MSX1,NKX2-6,HOXD13,TRP63,GNAS
GO:0031326	regulation of cellular biosynthetic process	biological_process	0.0018249960475105896	33	94	2200	14467	GNAQ,NFATC2,TFDP1,GPRIN1,ERCC2,NF1,PAX3,SIM1,RUNX1,NODAL,NPM1,HNF4A,THRA,SSRP1,FOXH1,TRP73,STRAP,PAX6,SOX10,TRIM28,OPRM1,EIF2S1,FOXN1,PCNA,RUNX2,PROP1,NEUROD2,TARDBP,MSX1,NKX2-6,HOXD13,TRP63,GNAS
GO:0006357	regulation of transcription from RNA polymerase II promoter	biological_process	0.0018534874841093696	15	94	528	14467	NFATC2,GPRIN1,PAX3,NODAL,HNF4A,FOXH1,STRAP,PAX6,SOX10,TRIM28,RUNX2,PROP1,MSX1,HOXD13,TRP63
GO:0009889	regulation of biosynthetic process	biological_process	0.001902144707096803	33	94	2204	14467	GNAQ,NFATC2,TFDP1,GPRIN1,ERCC2,NF1,PAX3,SIM1,RUNX1,NODAL,NPM1,HNF4A,THRA,SSRP1,FOXH1,TRP73,STRAP,PAX6,SOX10,TRIM28,OPRM1,EIF2S1,FOXN1,PCNA,RUNX2,PROP1,NEUROD2,TARDBP,MSX1,NKX2-6,HOXD13,TRP63,GNAS
GO:0044238	primary metabolic process	biological_process	0.0019840895131238425	63	94	6174	14467	SKP2,GNAQ,RHO,NFATC2,TFDP1,GPRIN1,HNRPLL,RBMXRT,EIF3D,IMPDH2,ERCC2,NF1,PAX3,SF3A3,SIM1,UBA2,NTRK2,KCNJ6,MMP2,RUNX1,CHRNB2,GSPT1,NODAL,CDK4,RNPS1,NTRK3,NPM1,CAMK4,HNF4A,EGFR,THRA,SSRP1,FOXH1,CCT5,SNRPD1,TRP73,STRAP,PAX6,ATP7B,SOX10,TRIM28,OPRM1,TYR,NHP2,EIF2S1,MMP14,FOXN1,PCNA,SYNCRIP,PLAU,RUNX2,PROP1,NEUROD2,TARDBP,MSX1,BUB1B,SNRPA1,NKX2-6,TGFBR2,HOXD13,PARP1,TRP63,GNAS
GO:0034960	cellular biopolymer metabolic process	biological_process	0.0021234759636477667	55	94	4999	14467	SKP2,GNAQ,RHO,NFATC2,TFDP1,GPRIN1,HNRPLL,RBMXRT,EIF3D,ERCC2,PAX3,SF3A3,SIM1,UBA2,NTRK2,MMP2,RUNX1,GSPT1,NODAL,CDK4,RNPS1,NTRK3,NPM1,CAMK4,HNF4A,EGFR,THRA,SSRP1,FOXH1,CCT5,SNRPD1,TRP73,STRAP,PAX6,SOX10,TRIM28,NHP2,EIF2S1,MMP14,FOXN1,PCNA,SYNCRIP,PLAU,RUNX2,PROP1,NEUROD2,TARDBP,MSX1,BUB1B,SNRPA1,NKX2-6,TGFBR2,HOXD13,PARP1,TRP63
GO:0019219	regulation of nucleobase, nucleoside, nucleotide and nucleic acid metabolic process	biological_process	0.002168629111424558	32	94	2107	14467	GNAQ,NFATC2,TFDP1,GPRIN1,ERCC2,NF1,PAX3,SIM1,RUNX1,NODAL,NPM1,HNF4A,THRA,SSRP1,FOXH1,TRP73,STRAP,PAX6,SOX10,TRIM28,OPRM1,FOXN1,PCNA,RUNX2,PROP1,NEUROD2,TARDBP,MSX1,NKX2-6,HOXD13,TRP63,GNAS
GO:0007267	cell-cell signaling	biological_process	0.00286632474449931	12	94	344	14467	SYT1,FGF3,GPRIN1,ERCC2,NF1,NTRK2,CHRNB2,CAMK4,GRIN2B,CPLX1,GRIA2,TRP63
GO:0032501	multicellular organismal process	biological_process	0.0030088388377628823	49	94	4218	14467	SLC1A2,GNAQ,CRHR2,RHO,NFATC2,TFDP1,SCN8A,SYT1,FGF3,CDK5R1,GPRIN1,ANK1,ERCC2,NF1,PAX3,SIM1,NTRK2,MMP2,RUNX1,CHRNB2,PKD1,NODAL,NTRK3,CAMK4,EGFR,THRA,FOXH1,GRIN2B,CPLX1,NEURL1A,TRP73,GRIA2,PAX6,ATP7B,SOX10,TRIM28,MMP14,FOXN1,RUNX2,PROP1,NEUROD2,MSX1,SLC6A2,NKX2-6,TGFBR2,HOXD13,TRP63,FASL,GNAS
GO:0043283	biopolymer metabolic process	biological_process	0.003468511078682998	55	94	5069	14467	SKP2,GNAQ,RHO,NFATC2,TFDP1,GPRIN1,HNRPLL,RBMXRT,EIF3D,ERCC2,PAX3,SF3A3,SIM1,UBA2,NTRK2,MMP2,RUNX1,GSPT1,NODAL,CDK4,RNPS1,NTRK3,NPM1,CAMK4,HNF4A,EGFR,THRA,SSRP1,FOXH1,CCT5,SNRPD1,TRP73,STRAP,PAX6,SOX10,TRIM28,NHP2,EIF2S1,MMP14,FOXN1,PCNA,SYNCRIP,PLAU,RUNX2,PROP1,NEUROD2,TARDBP,MSX1,BUB1B,SNRPA1,NKX2-6,TGFBR2,HOXD13,PARP1,TRP63
GO:0022008	neurogenesis	biological_process	0.0036740561330673993	14	94	486	14467	GNAQ,CDK5R1,GPRIN1,ERCC2,NF1,PAX3,NTRK2,RUNX1,CHRNB2,NTRK3,TRP73,PAX6,SOX10,NEUROD2
GO:0006366	transcription from RNA polymerase II promoter	biological_process	0.003915999578862054	15	94	561	14467	NFATC2,GPRIN1,PAX3,NODAL,HNF4A,FOXH1,STRAP,PAX6,SOX10,TRIM28,RUNX2,PROP1,MSX1,HOXD13,TRP63
GO:0044260	cellular macromolecule metabolic process	biological_process	0.004352263180218088	55	94	5102	14467	SKP2,GNAQ,RHO,NFATC2,TFDP1,GPRIN1,HNRPLL,RBMXRT,EIF3D,ERCC2,PAX3,SF3A3,SIM1,UBA2,NTRK2,MMP2,RUNX1,GSPT1,NODAL,CDK4,RNPS1,NTRK3,NPM1,CAMK4,HNF4A,EGFR,THRA,SSRP1,FOXH1,CCT5,SNRPD1,TRP73,STRAP,PAX6,SOX10,TRIM28,NHP2,EIF2S1,MMP14,FOXN1,PCNA,SYNCRIP,PLAU,RUNX2,PROP1,NEUROD2,TARDBP,MSX1,BUB1B,SNRPA1,NKX2-6,TGFBR2,HOXD13,PARP1,TRP63
GO:0006397	mRNA processing	biological_process	0.004473131871698801	10	94	240	14467	HNRPLL,RBMXRT,SF3A3,RNPS1,NPM1,SNRPD1,STRAP,SYNCRIP,TARDBP,SNRPA1
GO:0008380	RNA splicing	biological_process	0.004592343876828763	9	94	188	14467	RBMXRT,SF3A3,RNPS1,NPM1,SNRPD1,STRAP,SYNCRIP,TARDBP,SNRPA1
GO:0044237	cellular metabolic process	biological_process	0.005862792479612963	63	94	6341	14467	SKP2,GNAQ,RHO,NFATC2,TFDP1,GPRIN1,HNRPLL,RBMXRT,EIF3D,IMPDH2,ERCC2,NF1,PAX3,SF3A3,SIM1,UBA2,NTRK2,KCNJ6,MMP2,RUNX1,CHRNB2,GSPT1,NODAL,CDK4,RNPS1,NTRK3,NPM1,CAMK4,HNF4A,EGFR,THRA,SSRP1,FOXH1,CCT5,SNRPD1,TRP73,STRAP,PAX6,ATP7B,SOX10,TRIM28,OPRM1,TYR,NHP2,EIF2S1,MMP14,FOXN1,PCNA,SYNCRIP,PLAU,RUNX2,PROP1,NEUROD2,TARDBP,MSX1,BUB1B,SNRPA1,NKX2-6,TGFBR2,HOXD13,PARP1,TRP63,GNAS
GO:0042391	regulation of membrane potential	biological_process	0.006769542727335724	7	94	105	14467	GNAQ,GPRIN1,ERCC2,NF1,CHRNB2,GRIN2B,CHRNG
GO:0007610	behavior	biological_process	0.007348361630597224	12	94	377	14467	SLC1A2,GNAQ,SCN8A,GPRIN1,NF1,NTRK2,RUNX1,CHRNB2,GRIN2B,OPRM1,CRHR1,NEUROD2
GO:0051093	negative regulation of developmental process	biological_process	0.007348361630597224	12	94	377	14467	SKP2,CRHR2,GPRIN1,ERCC2,NF1,NODAL,TRP73,PAX6,PROP1,MSX1,NKX2-6,TRP63
GO:0007507	heart development	biological_process	0.009669412981877363	9	94	206	14467	GNAQ,NF1,PAX3,PKD1,NODAL,FOXH1,MSX1,NKX2-6,TGFBR2
GO:0010926	anatomical structure formation	biological_process	0.009979905421544297	17	94	767	14467	CRHR2,FGF3,GPRIN1,ERCC2,NF1,PAX3,MMP2,RUNX1,CHRNB2,NODAL,NPM1,CSE1L,NEURL1A,TGFBR2,TRP63,KPNB1,NAP1L1
GO:0043170	macromolecule metabolic process	biological_process	0.01050022253685822	55	94	5234	14467	SKP2,GNAQ,RHO,NFATC2,TFDP1,GPRIN1,HNRPLL,RBMXRT,EIF3D,ERCC2,PAX3,SF3A3,SIM1,UBA2,NTRK2,MMP2,RUNX1,GSPT1,NODAL,CDK4,RNPS1,NTRK3,NPM1,CAMK4,HNF4A,EGFR,THRA,SSRP1,FOXH1,CCT5,SNRPD1,TRP73,STRAP,PAX6,SOX10,TRIM28,NHP2,EIF2S1,MMP14,FOXN1,PCNA,SYNCRIP,PLAU,RUNX2,PROP1,NEUROD2,TARDBP,MSX1,BUB1B,SNRPA1,NKX2-6,TGFBR2,HOXD13,PARP1,TRP63
GO:0045595	regulation of cell differentiation	biological_process	0.010729582896315626	11	94	326	14467	GNAQ,GPRIN1,NF1,CHRNB2,NODAL,NTRK3,PAX6,RUNX2,TGFBR2,TRP63,GNAS
GO:0016071	mRNA metabolic process	biological_process	0.013494705924405919	10	94	272	14467	HNRPLL,RBMXRT,SF3A3,RNPS1,NPM1,SNRPD1,STRAP,SYNCRIP,TARDBP,SNRPA1
GO:0048646	anatomical structure formation involved in morphogenesis	biological_process	0.013865239077077785	11	94	335	14467	CRHR2,FGF3,ERCC2,NF1,PAX3,MMP2,RUNX1,NODAL,NEURL1A,TGFBR2,TRP63
GO:0065007	biological regulation	biological_process	0.022263598552315408	64	94	6717	14467	SKP2,SLC1A2,GNAQ,CRHR2,RHO,NFATC2,CLNS1A,TFDP1,SYT1,GPRIN1,ANK1,HTR4,ERCC2,NF1,PAX3,SIM1,NTRK2,KCNJ6,RUNX1,CHRNB2,PKD1,NODAL,CDK4,NTRK3,NPM1,HTR1A,NRAS,CAMK4,HNF4A,EGFR,THRA,SSRP1,FOXH1,GNRHR,ADRA2C,GRIN2B,CPLX1,TRP73,STRAP,PAX6,ATP7B,SOX10,TRIM28,CCKBR,OPRM1,CRHR1,CHRNG,EIF2S1,FOXN1,PCNA,PLAU,RUNX2,PROP1,NEUROD2,TARDBP,MSX1,BUB1B,NKX2-6,TGFBR2,HOXD13,PARP1,TRP63,FASL,GNAS
GO:0019226	transmission of nerve impulse	biological_process	0.023385445019628266	9	94	230	14467	SYT1,GPRIN1,ERCC2,NF1,CHRNB2,CAMK4,GRIN2B,CPLX1,GRIA2
GO:0019725	cellular homeostasis	biological_process	0.02570077412673701	10	94	293	14467	GNAQ,CLNS1A,GPRIN1,ERCC2,NF1,CHRNB2,NPM1,GRIN2B,ATP7B,CHRNG
GO:0009416	response to light stimulus	biological_process	0.02711165345198273	6	94	87	14467	SLC1A2,RHO,GPRIN1,ERCC2,NF1,CHRNB2
GO:0048666	neuron development	biological_process	0.03147125891409025	10	94	300	14467	GNAQ,CDK5R1,GPRIN1,NTRK2,RUNX1,CHRNB2,NTRK3,TRP73,PAX6,NEUROD2
GO:0050896	response to stimulus	biological_process	0.03192627866898892	30	94	2160	14467	SLC1A2,GNAQ,RHO,SCN8A,GPRIN1,ERCC2,NF1,NTRK2,MMP2,RUNX1,CHRNB2,PKD1,NTRK3,NPM1,SSRP1,GRIN2B,NEURL1A,TRP73,OPRM1,CRHR1,EIF2S1,PCNA,PLAU,NEUROD2,MSX1,SLC6A2,PARP1,TRP63,FASL,GNAS
GO:0007612	learning	biological_process	0.03274591031040645	5	94	54	14467	GPRIN1,NF1,CHRNB2,GRIN2B,NEUROD2
GO:0048523	negative regulation of cellular process	biological_process	0.035285324905096366	19	94	1027	14467	SKP2,GPRIN1,ERCC2,NF1,PAX3,NODAL,NPM1,THRA,FOXH1,TRP73,STRAP,PAX6,TRIM28,RUNX2,PROP1,MSX1,BUB1B,NKX2-6,TRP63
GO:0009888	tissue development	biological_process	0.03842986462656	14	94	598	14467	TFDP1,ERCC2,NF1,PAX3,PKD1,NODAL,THRA,FOXH1,PAX6,TRIM28,RUNX2,NKX2-6,TRP63,GNAS
GO:0006396	RNA processing	biological_process	0.0385116402731913	11	94	374	14467	HNRPLL,RBMXRT,SF3A3,RNPS1,NPM1,SNRPD1,STRAP,NHP2,SYNCRIP,TARDBP,SNRPA1
GO:0001666	response to hypoxia	biological_process	0.03886994520011644	4	94	28	14467	NF1,MMP2,CHRNB2,PLAU
GO:0007632	visual behavior	biological_process	0.03886994520011644	4	94	28	14467	SLC1A2,GPRIN1,NF1,CHRNB2
GO:0048519	negative regulation of biological process	biological_process	0.03993009128275714	20	94	1131	14467	SKP2,CRHR2,GPRIN1,ERCC2,NF1,PAX3,NODAL,NPM1,THRA,FOXH1,TRP73,STRAP,PAX6,TRIM28,RUNX2,PROP1,MSX1,BUB1B,NKX2-6,TRP63
GO:0021700	developmental maturation	biological_process	0.042149773292047624	6	94	94	14467	GNAQ,GPRIN1,ERCC2,MMP2,SOX10,RUNX2
GO:0007268	synaptic transmission	biological_process	0.043088637673166535	8	94	191	14467	SYT1,GPRIN1,NF1,CHRNB2,CAMK4,GRIN2B,CPLX1,GRIA2
GO:0051253	negative regulation of RNA metabolic process	biological_process	0.04372217639027693	9	94	249	14467	PAX3,NODAL,NPM1,FOXH1,STRAP,TRIM28,PROP1,MSX1,TRP63
GO:0070482	response to oxygen levels	biological_process	0.044865503127983444	4	94	29	14467	NF1,MMP2,CHRNB2,PLAU
GO:0010629	negative regulation of gene expression	biological_process	0.04517489157955739	10	94	313	14467	SKP2,PAX3,NODAL,THRA,FOXH1,STRAP,TRIM28,PROP1,MSX1,TRP63
GO:0048699	generation of neurons	biological_process	0.04886302800360123	12	94	456	14467	GNAQ,CDK5R1,GPRIN1,NF1,PAX3,NTRK2,RUNX1,CHRNB2,NTRK3,TRP73,PAX6,NEUROD2
GO:0009987	cellular process	biological_process	0.04929477867574681	88	94	11293	14467	SKP2,SLC1A2,GNAQ,CRHR2,RHO,NFATC2,CLNS1A,TFDP1,SYT1,FGF3,CDK5R1,GPRIN1,ANK1,HNRPLL,RBMXRT,EIF3D,IMPDH2,HTR4,ERCC2,NF1,PAX3,SF3A3,SIM1,UBA2,NTRK2,KCNJ6,MMP2,RUNX1,CHRNB2,GSPT1,PKD1,NODAL,CDK4,RNPS1,NTRK3,NPM1,HTR1A,NRAS,CAMK4,HNF4A,EGFR,THRA,SSRP1,FOXH1,CSE1L,GNRHR,CCT5,ADRA2C,GRIN2B,SNRPD1,CPLX1,NEURL1A,TRP73,GRIA2,CKS1B,STRAP,PAX6,ATP7B,SOX10,TRIM28,CCKBR,OPRM1,TYR,CRHR1,NHP2,CHRNG,EIF2S1,MMP14,…
GO:0006950	response to stress	biological_process	0.04976883160832497	19	94	1053	14467	SLC1A2,ERCC2,NF1,MMP2,RUNX1,CHRNB2,NTRK3,NPM1,SSRP1,GRIN2B,TRP73,CRHR1,EIF2S1,PCNA,PLAU,NEUROD2,SLC6A2,PARP1,TRP63
