# Supplementary material for: Tissue-Specific Functional Networks for Prioritizing Phenotype and Disease Genes
Source: PLoS Comput Biol. 2012 Sep 27;8(9):e1002694. doi: 10.1371/journal.pcbi.1002694 (PMC3459891; doi:10.1371/journal.pcbi.1002694)
Supplement: Dataset S3 — Functional enrichment of top 100 changed genes for each tissue-specific network. (ZIP) [file pcbi.1002694.s003.zip › enrichment_result/MA_0000346_global.txt]

GO:0048731	system development	biological_process	5.390018882244883E-10	41	94	1922	14467	SLC1A2,SMYD1,FGF4,CRHR2,HAND1,TAL2,SCN8A,FGF3,CDK5R1,GPRIN1,NRXN1,ANK1,ERCC2,NF1,PAX3,SIM1,NTRK2,MMP2,RUNX1,CHRNB2,PKD1,NODAL,NTRK3,EDA,EGFR,THRA,FOXH1,GRIN2B,TRP73,PAX6,SOX10,TRIM28,MMP14,RUNX2,NEUROD2,MSX1,NKX2-6,TGFBR2,TRP63,FASL,GNAS
GO:0048513	organ development	biological_process	7.192474789325568E-10	37	94	1574	14467	SLC1A2,SMYD1,FGF4,CRHR2,HAND1,TAL2,SCN8A,FGF3,CDK5R1,GPRIN1,ANK1,ERCC2,NF1,PAX3,NTRK2,MMP2,RUNX1,CHRNB2,PKD1,NODAL,EDA,EGFR,THRA,FOXH1,GRIN2B,TRP73,PAX6,SOX10,TRIM28,MMP14,RUNX2,MSX1,NKX2-6,TGFBR2,TRP63,FASL,GNAS
GO:0048856	anatomical structure development	biological_process	1.0309063398297842E-9	42	94	2056	14467	SLC1A2,SMYD1,FGF4,CRHR2,HAND1,TAL2,SCN8A,FGF3,CDK5R1,GPRIN1,NRXN1,ANK1,ERCC2,NF1,PAX3,SIM1,NTRK2,MMP2,RUNX1,CHRNB2,PKD1,NODAL,NTRK3,EDA,EGFR,THRA,FOXH1,GRIN2B,NEURL1A,TRP73,PAX6,SOX10,TRIM28,MMP14,RUNX2,NEUROD2,MSX1,NKX2-6,TGFBR2,TRP63,FASL,GNAS
GO:0009653	anatomical structure morphogenesis	biological_process	3.4040359217862583E-9	31	94	1151	14467	FGF4,CRHR2,HAND1,FGF3,CDK5R1,GPRIN1,ERCC2,NF1,PAX3,NTRK2,MMP2,RUNX1,CHRNB2,PKD1,NODAL,NTRK3,EDA,EGFR,THRA,NEURL1A,TRP73,PAX6,SOX10,TRIM28,MMP14,RUNX2,MSX1,TGFBR2,TRP63,FASL,GNAS
GO:0007275	multicellular organismal development	biological_process	9.573528668995847E-9	44	94	2402	14467	SLC1A2,SMYD1,FGF4,CRHR2,HAND1,TAL2,SCN8A,FGF3,CDK5R1,GPRIN1,NRXN1,ANK1,ERCC2,NF1,PAX3,SIM1,NTRK2,MMP2,RUNX1,HYDIN,CHRNB2,PKD1,NODAL,NTRK3,EDA,EGFR,THRA,FOXH1,GRIN2B,TRP73,PAX6,SOX10,TRIM28,FOXN1,MMP14,RUNX2,NEUROD2,MSX1,NKX2-6,TGFBR2,TRP63,MDFI,FASL,GNAS
GO:0032502	developmental process	biological_process	4.407989563137758E-8	47	94	2840	14467	SKP2,SLC1A2,SMYD1,FGF4,CRHR2,HAND1,TAL2,SCN8A,FGF3,CDK5R1,GPRIN1,NRXN1,ANK1,ERCC2,NF1,PAX3,SIM1,NTRK2,MMP2,RUNX1,HYDIN,CHRNB2,PKD1,NODAL,NTRK3,EDA,EGFR,THRA,FOXH1,GRIN2B,NEURL1A,TRP73,PAX6,SOX10,TRIM28,FOXN1,MMP14,RUNX2,NEUROD2,MSX1,NKX2-6,TGFBR2,OCA2,TRP63,MDFI,FASL,GNAS
GO:0008283	cell proliferation	biological_process	2.122396498758924E-7	21	94	598	14467	FGF4,FGF3,ERCC2,NF1,PAX3,CHRNB2,NODAL,CDK4,NPM1,EGFR,CSE1L,PAX6,TYR,FOXN1,PLAU,RUNX2,MSX1,NKX2-6,TGFBR2,OCA2,TRP63
GO:0048468	cell development	biological_process	3.4015266414672656E-7	23	94	748	14467	FGF4,CDK5R1,GPRIN1,ANK1,ERCC2,NF1,PAX3,NTRK2,RUNX1,CHRNB2,NODAL,NTRK3,NEURL1A,TRP73,PAX6,SOX10,TRIM28,RUNX2,NEUROD2,NKX2-6,OCA2,TRP63,FASL
GO:0009887	organ morphogenesis	biological_process	6.158040639320276E-7	23	94	771	14467	FGF4,CRHR2,HAND1,FGF3,ERCC2,NF1,PAX3,NTRK2,MMP2,RUNX1,PKD1,NODAL,EDA,THRA,TRP73,PAX6,SOX10,RUNX2,MSX1,TGFBR2,TRP63,FASL,GNAS
GO:0048869	cellular developmental process	biological_process	1.872130850520858E-6	32	94	1568	14467	FGF4,HAND1,FGF3,CDK5R1,GPRIN1,ANK1,ERCC2,NF1,PAX3,SIM1,NTRK2,RUNX1,CHRNB2,NODAL,NTRK3,EDA,EGFR,NEURL1A,TRP73,PAX6,SOX10,TRIM28,FOXN1,RUNX2,NEUROD2,NKX2-6,TGFBR2,OCA2,TRP63,MDFI,FASL,GNAS
GO:0007417	central nervous system development	biological_process	2.1088107534017604E-6	15	94	316	14467	SLC1A2,TAL2,CDK5R1,GPRIN1,ERCC2,NF1,PAX3,RUNX1,CHRNB2,TRP73,PAX6,SOX10,MSX1,NKX2-6,TGFBR2
GO:0030154	cell differentiation	biological_process	2.5447087750466628E-6	31	94	1495	14467	FGF4,HAND1,FGF3,CDK5R1,GPRIN1,ANK1,ERCC2,NF1,PAX3,SIM1,NTRK2,RUNX1,CHRNB2,NODAL,NTRK3,EDA,NEURL1A,TRP73,PAX6,SOX10,TRIM28,FOXN1,RUNX2,NEUROD2,NKX2-6,TGFBR2,OCA2,TRP63,MDFI,FASL,GNAS
GO:0048518	positive regulation of biological process	biological_process	1.9507831068475527E-5	26	94	1172	14467	SLC1A2,FGF4,NFATC2,HAND1,GPRIN1,NF1,PAX3,RUNX1,CHRNB2,NODAL,NPM1,NTRK3,EDA,HNF4A,EGFR,FOXH1,TRP73,PAX6,SOX10,TRIM28,RUNX2,NKX2-6,TGFBR2,TRP63,FASL,GNAS
GO:0007399	nervous system development	biological_process	2.399985509066986E-5	21	94	779	14467	SLC1A2,TAL2,CDK5R1,GPRIN1,NRXN1,ERCC2,NF1,PAX3,SIM1,NTRK2,RUNX1,CHRNB2,NTRK3,TRP73,PAX6,SOX10,NEUROD2,MSX1,NKX2-6,TGFBR2,TRP63
GO:0008284	positive regulation of cell proliferation	biological_process	2.69084749568306E-5	12	94	224	14467	FGF4,NF1,PAX3,CHRNB2,NODAL,NPM1,EGFR,PAX6,RUNX2,NKX2-6,TGFBR2,TRP63
GO:0042127	regulation of cell proliferation	biological_process	1.077300528743679E-4	15	94	424	14467	FGF4,NF1,PAX3,CHRNB2,NODAL,CDK4,NPM1,EGFR,PAX6,PLAU,RUNX2,MSX1,NKX2-6,TGFBR2,TRP63
GO:0032501	multicellular organismal process	biological_process	1.1747537814482946E-4	52	94	4218	14467	SLC1A2,SMYD1,FGF4,CRHR2,RHO,NFATC2,HAND1,TAL2,SCN8A,SYT1,FGF3,CDK5R1,GPRIN1,NRXN1,ANK1,ERCC2,NF1,PAX3,SIM1,NTRK2,MMP2,RUNX1,HYDIN,CHRNB2,PKD1,NODAL,NTRK3,EDA,CAMK4,EGFR,THRA,FOXH1,GRIN2B,NEURL1A,TRP73,GRIA2,PAX6,SOX10,OLFR66,TRIM28,FOXN1,MMP14,RUNX2,NEUROD2,MSX1,NKX2-6,TGFBR2,SYP,TRP63,MDFI,FASL,GNAS
GO:0043009	chordate embryonic development	biological_process	1.4711542075339067E-4	14	94	373	14467	HAND1,ERCC2,NF1,PAX3,RUNX1,PKD1,NODAL,GRIN2B,PAX6,SOX10,MSX1,NKX2-6,TGFBR2,GNAS
GO:0048522	positive regulation of cellular process	biological_process	1.4719109601835393E-4	23	94	1031	14467	FGF4,NFATC2,HAND1,GPRIN1,NF1,PAX3,CHRNB2,NODAL,NPM1,NTRK3,HNF4A,EGFR,FOXH1,TRP73,PAX6,SOX10,TRIM28,RUNX2,NKX2-6,TGFBR2,TRP63,FASL,GNAS
GO:0009792	embryonic development ending in birth or egg hatching	biological_process	1.623258750264531E-4	14	94	376	14467	HAND1,ERCC2,NF1,PAX3,RUNX1,PKD1,NODAL,GRIN2B,PAX6,SOX10,MSX1,NKX2-6,TGFBR2,GNAS
GO:0065007	biological regulation	biological_process	3.5241911530954785E-4	68	94	6717	14467	SKP2,SLC1A2,PRKD2,SMYD1,FGF4,CRHR2,RHO,NFATC2,HAND1,TAL2,SYT1,GPRIN1,NRXN1,ANK1,HTR4,ERCC2,NF1,PAX3,SIM1,NTRK2,KCNJ6,RUNX1,CHRM1,CHRNB2,PKD1,NODAL,CDK4,NPM1,HTR1A,NTRK3,EDA,NRAS,HNF4A,CAMK4,EGFR,THRA,SSRP1,FOXH1,GNRHR,ADRA2C,GRIN2B,OPRL1,TRP73,STRAP,PAX6,SOX10,OLFR66,TRIM28,CCKBR,OPRM1,CRHR1,MC5R,CHRNG,EIF2S1,FOXN1,PCNA,PLAU,RUNX2,NEUROD2,TARDBP,MSX1,ELK4,HTR5A,NKX2-6,TGFBR2,TRP63,FASL,GNAS
GO:0007267	cell-cell signaling	biological_process	4.009772948107787E-4	13	94	344	14467	SYT1,FGF3,GPRIN1,NRXN1,ERCC2,NF1,NTRK2,CHRNB2,CAMK4,GRIN2B,GRIA2,SYP,TRP63
GO:0019222	regulation of metabolic process	biological_process	4.958072335247597E-4	37	94	2525	14467	SKP2,SMYD1,NFATC2,HAND1,TAL2,GPRIN1,ERCC2,NF1,PAX3,SIM1,NTRK2,RUNX1,CHRNB2,NODAL,NPM1,HNF4A,EGFR,THRA,SSRP1,FOXH1,TRP73,STRAP,PAX6,SOX10,TRIM28,OPRM1,EIF2S1,FOXN1,PCNA,RUNX2,NEUROD2,TARDBP,MSX1,ELK4,NKX2-6,TRP63,GNAS
GO:0045893	positive regulation of transcription, DNA-dependent	biological_process	5.381165094179724E-4	13	94	353	14467	NFATC2,HAND1,GPRIN1,PAX3,NODAL,HNF4A,FOXH1,TRP73,PAX6,SOX10,TRIM28,RUNX2,TRP63
GO:0051254	positive regulation of RNA metabolic process	biological_process	5.556904590552892E-4	13	94	354	14467	NFATC2,HAND1,GPRIN1,PAX3,NODAL,HNF4A,FOXH1,TRP73,PAX6,SOX10,TRIM28,RUNX2,TRP63
GO:0009790	embryonic development	biological_process	6.012847120156615E-4	17	94	626	14467	FGF4,HAND1,ERCC2,NF1,PAX3,RUNX1,PKD1,NODAL,FOXH1,GRIN2B,PAX6,SOX10,MSX1,NKX2-6,TGFBR2,TRP63,GNAS
GO:0007420	brain development	biological_process	6.402721852758623E-4	11	94	245	14467	SLC1A2,TAL2,CDK5R1,GPRIN1,NF1,CHRNB2,TRP73,PAX6,MSX1,NKX2-6,TGFBR2
GO:0030900	forebrain development	biological_process	6.663125435419151E-4	9	94	150	14467	SLC1A2,TAL2,GPRIN1,NF1,CHRNB2,TRP73,PAX6,MSX1,NKX2-6
GO:0022603	regulation of anatomical structure morphogenesis	biological_process	7.875641212274516E-4	9	94	153	14467	CRHR2,GPRIN1,NF1,RUNX1,CHRNB2,NODAL,NTRK3,PAX6,RUNX2
GO:0007507	heart development	biological_process	0.001072051429495105	10	94	206	14467	SMYD1,HAND1,NF1,PAX3,PKD1,NODAL,FOXH1,MSX1,NKX2-6,TGFBR2
GO:0031323	regulation of cellular metabolic process	biological_process	0.001322546531027217	35	94	2396	14467	SMYD1,NFATC2,HAND1,TAL2,GPRIN1,ERCC2,NF1,PAX3,SIM1,RUNX1,CHRNB2,NODAL,NPM1,HNF4A,EGFR,THRA,SSRP1,FOXH1,TRP73,STRAP,PAX6,SOX10,TRIM28,OPRM1,EIF2S1,FOXN1,PCNA,RUNX2,NEUROD2,TARDBP,MSX1,ELK4,NKX2-6,TRP63,GNAS
GO:0050794	regulation of cellular process	biological_process	0.0013317096507957883	63	94	6122	14467	SKP2,PRKD2,SMYD1,FGF4,CRHR2,RHO,NFATC2,HAND1,TAL2,GPRIN1,ANK1,HTR4,ERCC2,NF1,PAX3,SIM1,NTRK2,RUNX1,CHRM1,CHRNB2,PKD1,NODAL,CDK4,NPM1,HTR1A,NTRK3,EDA,NRAS,HNF4A,CAMK4,EGFR,THRA,SSRP1,FOXH1,GNRHR,ADRA2C,GRIN2B,OPRL1,TRP73,STRAP,PAX6,SOX10,OLFR66,TRIM28,CCKBR,OPRM1,CRHR1,MC5R,EIF2S1,FOXN1,PCNA,PLAU,RUNX2,NEUROD2,TARDBP,MSX1,ELK4,HTR5A,NKX2-6,TGFBR2,TRP63,FASL,GNAS
GO:0080090	regulation of primary metabolic process	biological_process	0.001362950150844782	35	94	2399	14467	SMYD1,NFATC2,HAND1,TAL2,GPRIN1,ERCC2,NF1,PAX3,SIM1,RUNX1,CHRNB2,NODAL,NPM1,HNF4A,EGFR,THRA,SSRP1,FOXH1,TRP73,STRAP,PAX6,SOX10,TRIM28,OPRM1,EIF2S1,FOXN1,PCNA,RUNX2,NEUROD2,TARDBP,MSX1,ELK4,NKX2-6,TRP63,GNAS
GO:0007154	cell communication	biological_process	0.00146520307481893	46	94	3737	14467	SLC1A2,PRKD2,CRHR2,RHO,SYT1,FGF3,GPRIN1,NRXN1,ANK1,HTR4,ERCC2,NF1,SIM1,NTRK2,CHRM1,CHRNB2,PKD1,NODAL,CDK4,NPM1,HTR1A,NTRK3,NRAS,CAMK4,EGFR,FOXH1,GNRHR,ADRA2C,GRIN2B,OPRL1,GRIA2,STRAP,PAX6,OLFR66,CCKBR,OPRM1,CRHR1,MC5R,RUNX2,MSX1,HTR5A,TGFBR2,SYP,TRP63,FASL,GNAS
GO:0031328	positive regulation of cellular biosynthetic process	biological_process	0.001614826765199431	14	94	455	14467	NFATC2,HAND1,GPRIN1,PAX3,NODAL,NPM1,HNF4A,FOXH1,TRP73,PAX6,SOX10,TRIM28,RUNX2,TRP63
GO:0009888	tissue development	biological_process	0.0016586628129940239	16	94	598	14467	FGF4,HAND1,ERCC2,NF1,PAX3,PKD1,NODAL,EDA,THRA,FOXH1,PAX6,TRIM28,RUNX2,NKX2-6,TRP63,GNAS
GO:0009891	positive regulation of biosynthetic process	biological_process	0.0017006165219844106	14	94	457	14467	NFATC2,HAND1,GPRIN1,PAX3,NODAL,NPM1,HNF4A,FOXH1,TRP73,PAX6,SOX10,TRIM28,RUNX2,TRP63
GO:0031326	regulation of cellular biosynthetic process	biological_process	0.0017365978014592955	33	94	2200	14467	SMYD1,NFATC2,HAND1,TAL2,GPRIN1,ERCC2,NF1,PAX3,SIM1,RUNX1,NODAL,NPM1,HNF4A,THRA,SSRP1,FOXH1,TRP73,STRAP,PAX6,SOX10,TRIM28,OPRM1,EIF2S1,FOXN1,PCNA,RUNX2,NEUROD2,TARDBP,MSX1,ELK4,NKX2-6,TRP63,GNAS
GO:0009889	regulation of biosynthetic process	biological_process	0.0018100095728468015	33	94	2204	14467	SMYD1,NFATC2,HAND1,TAL2,GPRIN1,ERCC2,NF1,PAX3,SIM1,RUNX1,NODAL,NPM1,HNF4A,THRA,SSRP1,FOXH1,TRP73,STRAP,PAX6,SOX10,TRIM28,OPRM1,EIF2S1,FOXN1,PCNA,RUNX2,NEUROD2,TARDBP,MSX1,ELK4,NKX2-6,TRP63,GNAS
GO:0045941	positive regulation of transcription	biological_process	0.0019040225475809949	13	94	395	14467	NFATC2,HAND1,GPRIN1,PAX3,NODAL,HNF4A,FOXH1,TRP73,PAX6,SOX10,TRIM28,RUNX2,TRP63
GO:0019219	regulation of nucleobase, nucleoside, nucleotide and nucleic acid metabolic process	biological_process	0.0020635861388399314	32	94	2107	14467	SMYD1,NFATC2,HAND1,TAL2,GPRIN1,ERCC2,NF1,PAX3,SIM1,RUNX1,NODAL,NPM1,HNF4A,THRA,SSRP1,FOXH1,TRP73,STRAP,PAX6,SOX10,TRIM28,OPRM1,FOXN1,PCNA,RUNX2,NEUROD2,TARDBP,MSX1,ELK4,NKX2-6,TRP63,GNAS
GO:0048646	anatomical structure formation involved in morphogenesis	biological_process	0.0020702428614844887	12	94	335	14467	CRHR2,HAND1,FGF3,ERCC2,NF1,PAX3,MMP2,RUNX1,NODAL,NEURL1A,TGFBR2,TRP63
GO:0010926	anatomical structure formation	biological_process	0.0021939861154320387	18	94	767	14467	CRHR2,HAND1,FGF3,GPRIN1,NRXN1,ERCC2,NF1,PAX3,MMP2,RUNX1,CHRNB2,NODAL,NPM1,CSE1L,NEURL1A,TGFBR2,TRP63,NAP1L1
GO:0010628	positive regulation of gene expression	biological_process	0.0023782191973548018	13	94	403	14467	NFATC2,HAND1,GPRIN1,PAX3,NODAL,HNF4A,FOXH1,TRP73,PAX6,SOX10,TRIM28,RUNX2,TRP63
GO:0050793	regulation of developmental process	biological_process	0.0025596055413357605	19	94	858	14467	SKP2,FGF4,CRHR2,GPRIN1,ERCC2,NF1,RUNX1,CHRNB2,NODAL,NTRK3,TRP73,PAX6,RUNX2,MSX1,NKX2-6,TGFBR2,TRP63,FASL,GNAS
GO:0050789	regulation of biological process	biological_process	0.002567580071638364	64	94	6376	14467	SKP2,SLC1A2,PRKD2,SMYD1,FGF4,CRHR2,RHO,NFATC2,HAND1,TAL2,GPRIN1,ANK1,HTR4,ERCC2,NF1,PAX3,SIM1,NTRK2,RUNX1,CHRM1,CHRNB2,PKD1,NODAL,CDK4,NPM1,HTR1A,NTRK3,EDA,NRAS,HNF4A,CAMK4,EGFR,THRA,SSRP1,FOXH1,GNRHR,ADRA2C,GRIN2B,OPRL1,TRP73,STRAP,PAX6,SOX10,OLFR66,TRIM28,CCKBR,OPRM1,CRHR1,MC5R,EIF2S1,FOXN1,PCNA,PLAU,RUNX2,NEUROD2,TARDBP,MSX1,ELK4,HTR5A,NKX2-6,TGFBR2,TRP63,FASL,GNAS
GO:0001501	skeletal system development	biological_process	0.0027283848399640097	11	94	284	14467	FGF4,ERCC2,NF1,MMP2,RUNX1,PKD1,THRA,RUNX2,TGFBR2,TRP63,GNAS
GO:0019226	transmission of nerve impulse	biological_process	0.002908373814247961	10	94	230	14467	SYT1,GPRIN1,NRXN1,ERCC2,NF1,CHRNB2,CAMK4,GRIN2B,GRIA2,SYP
GO:0045935	positive regulation of nucleobase, nucleoside, nucleotide and nucleic acid metabolic process	biological_process	0.0032012210659006406	13	94	414	14467	NFATC2,HAND1,GPRIN1,PAX3,NODAL,HNF4A,FOXH1,TRP73,PAX6,SOX10,TRIM28,RUNX2,TRP63
GO:0043473	pigmentation	biological_process	0.003248234567032907	6	94	61	14467	NF1,PAX3,EDA,SOX10,TYR,OCA2
GO:0007268	synaptic transmission	biological_process	0.004974861114812522	9	94	191	14467	SYT1,GPRIN1,NRXN1,NF1,CHRNB2,CAMK4,GRIN2B,GRIA2,SYP
GO:0010557	positive regulation of macromolecule biosynthetic process	biological_process	0.005640449692669639	13	94	436	14467	NFATC2,HAND1,GPRIN1,PAX3,NODAL,HNF4A,FOXH1,TRP73,PAX6,SOX10,TRIM28,RUNX2,TRP63
GO:0010629	negative regulation of gene expression	biological_process	0.006942134133688415	11	94	313	14467	SKP2,SMYD1,HAND1,PAX3,NODAL,THRA,FOXH1,STRAP,TRIM28,MSX1,TRP63
GO:0007610	behavior	biological_process	0.006992425364115171	12	94	377	14467	SLC1A2,TAL2,SCN8A,GPRIN1,NF1,NTRK2,RUNX1,CHRNB2,GRIN2B,OPRM1,CRHR1,NEUROD2
GO:0051093	negative regulation of developmental process	biological_process	0.006992425364115171	12	94	377	14467	SKP2,FGF4,CRHR2,GPRIN1,ERCC2,NF1,NODAL,TRP73,PAX6,MSX1,NKX2-6,TRP63
GO:0031325	positive regulation of cellular metabolic process	biological_process	0.007794487700118412	14	94	521	14467	NFATC2,HAND1,GPRIN1,PAX3,NODAL,NPM1,HNF4A,FOXH1,TRP73,PAX6,SOX10,TRIM28,RUNX2,TRP63
GO:0045934	negative regulation of nucleobase, nucleoside, nucleotide and nucleic acid metabolic process	biological_process	0.008070432030659687	11	94	318	14467	SMYD1,HAND1,PAX3,NODAL,NPM1,THRA,FOXH1,STRAP,TRIM28,MSX1,TRP63
GO:0045944	positive regulation of transcription from RNA polymerase II promoter	biological_process	0.008070432030659687	11	94	318	14467	NFATC2,HAND1,GPRIN1,PAX3,NODAL,HNF4A,FOXH1,PAX6,SOX10,RUNX2,TRP63
GO:0006357	regulation of transcription from RNA polymerase II promoter	biological_process	0.009076351355600835	14	94	528	14467	NFATC2,HAND1,GPRIN1,PAX3,NODAL,HNF4A,FOXH1,STRAP,PAX6,SOX10,TRIM28,RUNX2,MSX1,TRP63
GO:0048523	negative regulation of cellular process	biological_process	0.009285704962966452	20	94	1027	14467	SKP2,SMYD1,FGF4,HAND1,GPRIN1,ERCC2,NF1,PAX3,NODAL,NPM1,THRA,FOXH1,TRP73,STRAP,PAX6,TRIM28,RUNX2,MSX1,NKX2-6,TRP63
GO:0001701	in utero embryonic development	biological_process	0.00956834842663551	9	94	207	14467	HAND1,ERCC2,RUNX1,PKD1,NODAL,GRIN2B,SOX10,MSX1,TGFBR2
GO:0045595	regulation of cell differentiation	biological_process	0.010209868724775337	11	94	326	14467	FGF4,GPRIN1,NF1,CHRNB2,NODAL,NTRK3,PAX6,RUNX2,TGFBR2,TRP63,GNAS
GO:0048519	negative regulation of biological process	biological_process	0.010961820309858433	21	94	1131	14467	SKP2,SMYD1,FGF4,CRHR2,HAND1,GPRIN1,ERCC2,NF1,PAX3,NODAL,NPM1,THRA,FOXH1,TRP73,STRAP,PAX6,TRIM28,RUNX2,MSX1,NKX2-6,TRP63
GO:0009893	positive regulation of metabolic process	biological_process	0.011714529155027565	14	94	540	14467	NFATC2,HAND1,GPRIN1,PAX3,NODAL,NPM1,HNF4A,FOXH1,TRP73,PAX6,SOX10,TRIM28,RUNX2,TRP63
GO:0048705	skeletal system morphogenesis	biological_process	0.011764208035294859	7	94	115	14467	FGF4,MMP2,PKD1,THRA,RUNX2,TGFBR2,GNAS
GO:0006366	transcription from RNA polymerase II promoter	biological_process	0.018001138702433785	14	94	561	14467	NFATC2,HAND1,GPRIN1,PAX3,NODAL,HNF4A,FOXH1,STRAP,PAX6,SOX10,TRIM28,RUNX2,MSX1,TRP63
GO:0022008	neurogenesis	biological_process	0.018090133321857937	13	94	486	14467	CDK5R1,GPRIN1,ERCC2,NF1,PAX3,NTRK2,RUNX1,CHRNB2,NTRK3,TRP73,PAX6,SOX10,NEUROD2
GO:0010605	negative regulation of macromolecule metabolic process	biological_process	0.025560829821850452	12	94	429	14467	SKP2,SMYD1,HAND1,PAX3,NODAL,NPM1,THRA,FOXH1,STRAP,TRIM28,MSX1,TRP63
GO:0009416	response to light stimulus	biological_process	0.025798432737902315	6	94	87	14467	SLC1A2,RHO,GPRIN1,ERCC2,NF1,CHRNB2
GO:0010467	gene expression	biological_process	0.026919844959546895	36	94	2850	14467	SKP2,SMYD1,NFATC2,HAND1,TAL2,GPRIN1,RBMXRT,ERCC2,PAX3,SIM1,RUNX1,GSPT1,NODAL,RNPS1,NPM1,EDA,HNF4A,THRA,SSRP1,FOXH1,TRP73,STRAP,PAX6,SOX10,TRIM28,EIF2S1,FOXN1,MMP14,SYNCRIP,RUNX2,NEUROD2,TARDBP,MSX1,ELK4,NKX2-6,TRP63
GO:0016481	negative regulation of transcription	biological_process	0.027476179650765632	10	94	297	14467	SMYD1,HAND1,PAX3,NODAL,THRA,FOXH1,STRAP,TRIM28,MSX1,TRP63
GO:0010468	regulation of gene expression	biological_process	0.030105842206046268	30	94	2159	14467	SKP2,SMYD1,NFATC2,HAND1,TAL2,GPRIN1,ERCC2,PAX3,SIM1,RUNX1,NODAL,NPM1,HNF4A,THRA,SSRP1,FOXH1,TRP73,STRAP,PAX6,SOX10,TRIM28,EIF2S1,FOXN1,RUNX2,NEUROD2,TARDBP,MSX1,ELK4,NKX2-6,TRP63
GO:0010604	positive regulation of macromolecule metabolic process	biological_process	0.030660135893575472	13	94	511	14467	NFATC2,HAND1,GPRIN1,PAX3,NODAL,HNF4A,FOXH1,TRP73,PAX6,SOX10,TRIM28,RUNX2,TRP63
GO:0007612	learning	biological_process	0.031159780279746134	5	94	54	14467	GPRIN1,NF1,CHRNB2,GRIN2B,NEUROD2
GO:0051252	regulation of RNA metabolic process	biological_process	0.03223105433989111	28	94	1943	14467	SMYD1,NFATC2,HAND1,TAL2,GPRIN1,ERCC2,PAX3,SIM1,RUNX1,NODAL,NPM1,HNF4A,THRA,SSRP1,FOXH1,TRP73,STRAP,PAX6,SOX10,TRIM28,FOXN1,RUNX2,NEUROD2,TARDBP,MSX1,ELK4,NKX2-6,TRP63
GO:0001666	response to hypoxia	biological_process	0.0369871822294858	4	94	28	14467	NF1,MMP2,CHRNB2,PLAU
GO:0007632	visual behavior	biological_process	0.0369871822294858	4	94	28	14467	SLC1A2,GPRIN1,NF1,CHRNB2
GO:0009892	negative regulation of metabolic process	biological_process	0.03912810034103608	12	94	448	14467	SKP2,SMYD1,HAND1,PAX3,NODAL,NPM1,THRA,FOXH1,STRAP,TRIM28,MSX1,TRP63
GO:0060255	regulation of macromolecule metabolic process	biological_process	0.039453358731291945	32	94	2420	14467	SKP2,SMYD1,NFATC2,HAND1,TAL2,GPRIN1,ERCC2,PAX3,SIM1,RUNX1,NODAL,NPM1,HNF4A,EGFR,THRA,SSRP1,FOXH1,TRP73,STRAP,PAX6,SOX10,TRIM28,EIF2S1,FOXN1,PCNA,RUNX2,NEUROD2,TARDBP,MSX1,ELK4,NKX2-6,TRP63
GO:0051253	negative regulation of RNA metabolic process	biological_process	0.041604383471372894	9	94	249	14467	HAND1,PAX3,NODAL,NPM1,FOXH1,STRAP,TRIM28,MSX1,TRP63
GO:0070482	response to oxygen levels	biological_process	0.042692330320221746	4	94	29	14467	NF1,MMP2,CHRNB2,PLAU
