# Supplementary material for: Tissue-Specific Functional Networks for Prioritizing Phenotype and Disease Genes
Source: PLoS Comput Biol. 2012 Sep 27;8(9):e1002694. doi: 10.1371/journal.pcbi.1002694 (PMC3459891; doi:10.1371/journal.pcbi.1002694)
Supplement: Dataset S3 — Functional enrichment of top 100 changed genes for each tissue-specific network. (ZIP) [file pcbi.1002694.s003.zip › enrichment_result/MA_0000347_global.txt]

GO:0048513	organ development	biological_process	2.0344299126810817E-14	43	95	1574	14467	SLC1A2,SMYD1,FGF4,CRHR2,NEUROG3,TAL2,SCN8A,FGF3,CDK5R1,GPRIN1,ADRA2B,ANK1,ERCC2,NF1,PAX3,NTRK2,MMP2,CHRNB2,PKD1,NODAL,FGF8,SIX3,EDA,THRA,EGFR,FOXH1,GRIN2B,TRP73,PAX6,SOX10,MMP14,RUNX2,PROP1,MSX1,NKX2-6,TGFBR2,NEUROG1,HOXD13,TRP63,FASL,PAX9,GNAS,NKX2-3
GO:0009653	anatomical structure morphogenesis	biological_process	5.3961115912588796E-14	37	95	1151	14467	FGF4,CRHR2,NEUROG3,FGF3,CDK5R1,GPRIN1,ADRA2B,ERCC2,NF1,PAX3,NTRK2,MMP2,CHRNB2,PKD1,NODAL,FGF8,SIX3,NTRK3,EDA,THRA,EGFR,NEURL1A,TRP73,PAX6,SOX10,MMP14,RUNX2,PROP1,MSX1,TGFBR2,NEUROG1,HOXD13,TRP63,FASL,PAX9,GNAS,NKX2-3
GO:0048731	system development	biological_process	1.4694659357588252E-13	46	95	1922	14467	SLC1A2,SMYD1,FGF4,CRHR2,NEUROG3,TAL2,SCN8A,FGF3,CDK5R1,GPRIN1,ADRA2B,ANK1,ERCC2,NF1,PAX3,SIM1,NTRK2,MMP2,CHRNB2,PKD1,NODAL,FGF8,SIX3,NTRK3,EDA,THRA,EGFR,FOXH1,GRIN2B,TRP73,PAX6,SOX10,MMP14,RUNX2,PROP1,NEUROD2,MSX1,NKX2-6,TGFBR2,NEUROG1,HOXD13,TRP63,FASL,PAX9,GNAS,NKX2-3
GO:0048856	anatomical structure development	biological_process	3.4062937237181513E-13	47	95	2056	14467	SLC1A2,SMYD1,FGF4,CRHR2,NEUROG3,TAL2,SCN8A,FGF3,CDK5R1,GPRIN1,ADRA2B,ANK1,ERCC2,NF1,PAX3,SIM1,NTRK2,MMP2,CHRNB2,PKD1,NODAL,FGF8,SIX3,NTRK3,EDA,THRA,EGFR,FOXH1,GRIN2B,NEURL1A,TRP73,PAX6,SOX10,MMP14,RUNX2,PROP1,NEUROD2,MSX1,NKX2-6,TGFBR2,NEUROG1,HOXD13,TRP63,FASL,PAX9,GNAS,NKX2-3
GO:0007275	multicellular organismal development	biological_process	9.47618986010556E-13	50	95	2402	14467	SLC1A2,SMYD1,FGF4,CRHR2,NEUROG3,TAL2,SCN8A,FGF3,CDK5R1,GPRIN1,ADRA2B,ANK1,ERCC2,NF1,PAX3,SIM1,NTRK2,MMP2,HYDIN,CHRNB2,PKD1,NODAL,FGF8,SIX3,NTRK3,EDA,THRA,EGFR,FOXH1,GRIN2B,TRP73,PAX6,SOX10,SEBOX,MMP14,FOXN1,RUNX2,PROP1,NEUROD2,MSX1,NKX2-6,TGFBR2,NEUROG1,HOXD13,TRP63,MDFI,FASL,PAX9,GNAS,NKX2-3
GO:0009887	organ morphogenesis	biological_process	6.7605231016508135E-12	29	95	771	14467	FGF4,CRHR2,NEUROG3,FGF3,ADRA2B,ERCC2,NF1,PAX3,NTRK2,MMP2,PKD1,NODAL,FGF8,SIX3,EDA,THRA,TRP73,PAX6,SOX10,RUNX2,PROP1,MSX1,TGFBR2,NEUROG1,TRP63,FASL,PAX9,GNAS,NKX2-3
GO:0032502	developmental process	biological_process	7.227769561653078E-12	53	95	2840	14467	SKP2,SLC1A2,SMYD1,FGF4,CRHR2,NEUROG3,TAL2,SCN8A,FGF3,CDK5R1,GPRIN1,ADRA2B,ANK1,ERCC2,NF1,PAX3,SIM1,NTRK2,MMP2,HYDIN,CHRNB2,PKD1,NODAL,FGF8,SIX3,NTRK3,EDA,THRA,EGFR,FOXH1,GRIN2B,NEURL1A,TRP73,PAX6,SOX10,SEBOX,MMP14,FOXN1,RUNX2,PROP1,NEUROD2,MSX1,NKX2-6,TGFBR2,NEUROG1,OCA2,HOXD13,TRP63,MDFI,FASL,PAX9,GNAS,NKX2-3
GO:0032501	multicellular organismal process	biological_process	3.753434770073633E-10	62	95	4218	14467	SLC1A2,GAD2,SMYD1,FGF4,CRHR2,NEUROG3,RHO,NFATC2,TAL2,SCN8A,FGF3,SYT1,CDK5R1,GPRIN1,ADRA2B,ANK1,ERCC2,NF1,PAX3,SIM1,NTRK2,MMP2,HYDIN,CHRNB2,PKD1,NODAL,FGF8,SIX3,NTRK3,EDA,CAMK4,THRA,EGFR,FOXH1,TMC1,GRIN2B,CPLX1,NEURL1A,TRP73,GRIA2,PAX6,ATP7B,SOX10,SEBOX,OLFR66,MMP14,FOXN1,RUNX2,PROP1,NEUROD2,MSX1,NKX2-6,TGFBR2,SYP,NEUROG1,HOXD13,TRP63,MDFI,FASL,PAX9,GNAS,NKX2-3
GO:0008283	cell proliferation	biological_process	6.224266020451086E-10	24	95	598	14467	FGF4,FGF3,ERCC2,NF1,PAX3,CHRNB2,NODAL,CDK4,FGF8,NPM1,EGFR,CSE1L,PAX6,TYR,FOXN1,PLAU,RUNX2,MSX1,NKX2-6,TGFBR2,OCA2,HOXD13,TRP63,NKX2-3
GO:0048869	cellular developmental process	biological_process	5.2134868147365425E-9	36	95	1568	14467	FGF4,NEUROG3,FGF3,CDK5R1,GPRIN1,ANK1,ERCC2,NF1,PAX3,SIM1,NTRK2,CHRNB2,NODAL,FGF8,SIX3,NTRK3,EDA,EGFR,NEURL1A,TRP73,PAX6,SOX10,SEBOX,FOXN1,RUNX2,PROP1,NEUROD2,NKX2-6,TGFBR2,NEUROG1,OCA2,TRP63,MDFI,FASL,GNAS,NKX2-3
GO:0030154	cell differentiation	biological_process	6.790464138697507E-9	35	95	1495	14467	FGF4,NEUROG3,FGF3,CDK5R1,GPRIN1,ANK1,ERCC2,NF1,PAX3,SIM1,NTRK2,CHRNB2,NODAL,FGF8,SIX3,NTRK3,EDA,NEURL1A,TRP73,PAX6,SOX10,SEBOX,FOXN1,RUNX2,PROP1,NEUROD2,NKX2-6,TGFBR2,NEUROG1,OCA2,TRP63,MDFI,FASL,GNAS,NKX2-3
GO:0048518	positive regulation of biological process	biological_process	7.820896764796562E-9	31	95	1172	14467	SLC1A2,FGF4,NEUROG3,NFATC2,GPRIN1,NF1,PAX3,CHRNB2,NODAL,FGF8,SIX3,NPM1,NTRK3,EDA,HNF4A,EGFR,FOXH1,TRP73,PAX6,SOX10,RUNX2,PROP1,NKX2-6,TGFBR2,NEUROG1,HOXD13,TRP63,FASL,PAX9,GNAS,NKX2-3
GO:0048522	positive regulation of cellular process	biological_process	1.048583832617614E-8	29	95	1031	14467	FGF4,NEUROG3,NFATC2,GPRIN1,NF1,PAX3,CHRNB2,NODAL,FGF8,SIX3,NPM1,NTRK3,HNF4A,EGFR,FOXH1,TRP73,PAX6,SOX10,RUNX2,PROP1,NKX2-6,TGFBR2,NEUROG1,HOXD13,TRP63,FASL,PAX9,GNAS,NKX2-3
GO:0007417	central nervous system development	biological_process	2.6752481917825405E-8	17	95	316	14467	SLC1A2,TAL2,CDK5R1,GPRIN1,ERCC2,NF1,PAX3,CHRNB2,FGF8,SIX3,TRP73,PAX6,SOX10,PROP1,MSX1,NKX2-6,TGFBR2
GO:0010628	positive regulation of gene expression	biological_process	1.386792053927525E-7	18	95	403	14467	NEUROG3,NFATC2,GPRIN1,PAX3,NODAL,FGF8,SIX3,HNF4A,FOXH1,TRP73,PAX6,SOX10,RUNX2,PROP1,HOXD13,TRP63,PAX9,NKX2-3
GO:0045893	positive regulation of transcription, DNA-dependent	biological_process	1.5195525144094354E-7	17	95	353	14467	NEUROG3,NFATC2,GPRIN1,PAX3,NODAL,SIX3,HNF4A,FOXH1,TRP73,PAX6,SOX10,RUNX2,PROP1,HOXD13,TRP63,PAX9,NKX2-3
GO:0051254	positive regulation of RNA metabolic process	biological_process	1.5879360293758892E-7	17	95	354	14467	NEUROG3,NFATC2,GPRIN1,PAX3,NODAL,SIX3,HNF4A,FOXH1,TRP73,PAX6,SOX10,RUNX2,PROP1,HOXD13,TRP63,PAX9,NKX2-3
GO:0007399	nervous system development	biological_process	1.6262093039924662E-7	24	95	779	14467	SLC1A2,NEUROG3,TAL2,CDK5R1,GPRIN1,ERCC2,NF1,PAX3,SIM1,NTRK2,CHRNB2,FGF8,SIX3,NTRK3,TRP73,PAX6,SOX10,PROP1,NEUROD2,MSX1,NKX2-6,TGFBR2,NEUROG1,TRP63
GO:0045944	positive regulation of transcription from RNA polymerase II promoter	biological_process	2.986201014042102E-7	16	95	318	14467	NEUROG3,NFATC2,GPRIN1,PAX3,NODAL,SIX3,HNF4A,FOXH1,PAX6,SOX10,RUNX2,PROP1,HOXD13,TRP63,PAX9,NKX2-3
GO:0042127	regulation of cell proliferation	biological_process	3.1653465495036317E-7	18	95	424	14467	FGF4,NF1,PAX3,CHRNB2,NODAL,CDK4,FGF8,NPM1,EGFR,PAX6,PLAU,RUNX2,MSX1,NKX2-6,TGFBR2,HOXD13,TRP63,NKX2-3
GO:0030900	forebrain development	biological_process	3.2935360194341117E-7	12	95	150	14467	SLC1A2,TAL2,GPRIN1,NF1,CHRNB2,FGF8,SIX3,TRP73,PAX6,PROP1,MSX1,NKX2-6
GO:0048468	cell development	biological_process	4.465723155912268E-7	23	95	748	14467	FGF4,CDK5R1,GPRIN1,ANK1,ERCC2,NF1,PAX3,NTRK2,CHRNB2,NODAL,FGF8,NTRK3,NEURL1A,TRP73,PAX6,SOX10,RUNX2,NEUROD2,NKX2-6,NEUROG1,OCA2,TRP63,FASL
GO:0007420	brain development	biological_process	8.474851841390693E-7	14	95	245	14467	SLC1A2,TAL2,CDK5R1,GPRIN1,NF1,CHRNB2,FGF8,SIX3,TRP73,PAX6,PROP1,MSX1,NKX2-6,TGFBR2
GO:0045941	positive regulation of transcription	biological_process	8.613604407105067E-7	17	95	395	14467	NEUROG3,NFATC2,GPRIN1,PAX3,NODAL,SIX3,HNF4A,FOXH1,TRP73,PAX6,SOX10,RUNX2,PROP1,HOXD13,TRP63,PAX9,NKX2-3
GO:0007267	cell-cell signaling	biological_process	9.438781844524376E-7	16	95	344	14467	GAD2,FGF3,SYT1,GPRIN1,ERCC2,NF1,NTRK2,CHRNB2,FGF8,SIX3,CAMK4,GRIN2B,CPLX1,GRIA2,SYP,TRP63
GO:0031328	positive regulation of cellular biosynthetic process	biological_process	9.849414207987627E-7	18	95	455	14467	NEUROG3,NFATC2,GPRIN1,PAX3,NODAL,SIX3,NPM1,HNF4A,FOXH1,TRP73,PAX6,SOX10,RUNX2,PROP1,HOXD13,TRP63,PAX9,NKX2-3
GO:0009891	positive regulation of biosynthetic process	biological_process	1.0564741484972731E-6	18	95	457	14467	NEUROG3,NFATC2,GPRIN1,PAX3,NODAL,SIX3,NPM1,HNF4A,FOXH1,TRP73,PAX6,SOX10,RUNX2,PROP1,HOXD13,TRP63,PAX9,NKX2-3
GO:0045935	positive regulation of nucleobase, nucleoside, nucleotide and nucleic acid metabolic process	biological_process	1.7624967146926248E-6	17	95	414	14467	NEUROG3,NFATC2,GPRIN1,PAX3,NODAL,SIX3,HNF4A,FOXH1,TRP73,PAX6,SOX10,RUNX2,PROP1,HOXD13,TRP63,PAX9,NKX2-3
GO:0009893	positive regulation of metabolic process	biological_process	2.205671239678169E-6	19	95	540	14467	NEUROG3,NFATC2,GPRIN1,PAX3,NODAL,FGF8,SIX3,NPM1,HNF4A,FOXH1,TRP73,PAX6,SOX10,RUNX2,PROP1,HOXD13,TRP63,PAX9,NKX2-3
GO:0008284	positive regulation of cell proliferation	biological_process	3.0081500896772714E-6	13	95	224	14467	FGF4,NF1,PAX3,CHRNB2,NODAL,FGF8,NPM1,EGFR,PAX6,RUNX2,NKX2-6,TGFBR2,TRP63
GO:0010557	positive regulation of macromolecule biosynthetic process	biological_process	3.854656603571759E-6	17	95	436	14467	NEUROG3,NFATC2,GPRIN1,PAX3,NODAL,SIX3,HNF4A,FOXH1,TRP73,PAX6,SOX10,RUNX2,PROP1,HOXD13,TRP63,PAX9,NKX2-3
GO:0010604	positive regulation of macromolecule metabolic process	biological_process	6.182872835215577E-6	18	95	511	14467	NEUROG3,NFATC2,GPRIN1,PAX3,NODAL,FGF8,SIX3,HNF4A,FOXH1,TRP73,PAX6,SOX10,RUNX2,PROP1,HOXD13,TRP63,PAX9,NKX2-3
GO:0031325	positive regulation of cellular metabolic process	biological_process	8.369747321321622E-6	18	95	521	14467	NEUROG3,NFATC2,GPRIN1,PAX3,NODAL,SIX3,NPM1,HNF4A,FOXH1,TRP73,PAX6,SOX10,RUNX2,PROP1,HOXD13,TRP63,PAX9,NKX2-3
GO:0019222	regulation of metabolic process	biological_process	1.9187982825899666E-5	40	95	2525	14467	SKP2,SMYD1,NEUROG3,NFATC2,TAL2,GPRIN1,ERCC2,NF1,PAX3,SIM1,NTRK2,CHRNB2,NODAL,FGF8,SIX3,NPM1,HNF4A,THRA,EGFR,SSRP1,FOXH1,TRP73,PAX6,SOX10,SEBOX,OPRM1,FOXN1,RUNX2,PROP1,NEUROD2,TARDBP,MSX1,ELK4,NKX2-6,NEUROG1,HOXD13,TRP63,PAX9,GNAS,NKX2-3
GO:0065007	biological regulation	biological_process	2.157916989206215E-5	71	95	6717	14467	SKP2,SLC1A2,GAD2,SMYD1,FGF4,CRHR2,NEUROG3,RHO,NFATC2,TAL2,SYT1,GPRIN1,ADRA2B,ANK1,HTR4,ERCC2,NF1,PAX3,SIM1,NTRK2,KCNJ6,CHRM1,CHRNB2,PKD1,NODAL,CDK4,FGF8,SIX3,NPM1,HTR1A,NTRK3,EDA,NRAS,HNF4A,CAMK4,THRA,EGFR,SSRP1,FOXH1,GNRHR,GRIN2B,CPLX1,OPRL1,TRP73,PAX6,ATP7B,SOX10,SEBOX,OLFR66,CCKBR,OPRM1,CRHR1,CHRNG,FOXN1,PLAU,RUNX2,PROP1,NEUROD2,TARDBP,MSX1,ELK4,HTR5A,NKX2-6,TGFBR2,NEUROG1,HOXD13,TRP63,FASL,PA…
GO:0048732	gland development	biological_process	4.1525131041331025E-5	9	95	107	14467	NF1,FGF8,EDA,EGFR,PAX6,PROP1,HOXD13,TRP63,NKX2-3
GO:0021536	diencephalon development	biological_process	5.61132914541932E-5	6	95	31	14467	TAL2,CHRNB2,SIX3,PAX6,PROP1,NKX2-6
GO:0006357	regulation of transcription from RNA polymerase II promoter	biological_process	6.529336893861523E-5	17	95	528	14467	NEUROG3,NFATC2,GPRIN1,PAX3,NODAL,SIX3,HNF4A,FOXH1,PAX6,SOX10,RUNX2,PROP1,MSX1,HOXD13,TRP63,PAX9,NKX2-3
GO:0009888	tissue development	biological_process	6.968751667790094E-5	18	95	598	14467	FGF4,NEUROG3,ERCC2,NF1,PAX3,PKD1,NODAL,FGF8,EDA,THRA,FOXH1,PAX6,RUNX2,NKX2-6,TRP63,PAX9,GNAS,NKX2-3
GO:0019219	regulation of nucleobase, nucleoside, nucleotide and nucleic acid metabolic process	biological_process	7.709932049458938E-5	35	95	2107	14467	SMYD1,NEUROG3,NFATC2,TAL2,GPRIN1,ERCC2,NF1,PAX3,SIM1,NODAL,SIX3,NPM1,HNF4A,THRA,SSRP1,FOXH1,TRP73,PAX6,SOX10,SEBOX,OPRM1,FOXN1,RUNX2,PROP1,NEUROD2,TARDBP,MSX1,ELK4,NKX2-6,NEUROG1,HOXD13,TRP63,PAX9,GNAS,NKX2-3
GO:0022612	gland morphogenesis	biological_process	8.125803172663255E-5	5	95	17	14467	FGF8,EGFR,PAX6,PROP1,NKX2-3
GO:0009790	embryonic development	biological_process	1.3885312502282915E-4	18	95	626	14467	FGF4,ERCC2,NF1,PAX3,PKD1,NODAL,FGF8,FOXH1,GRIN2B,PAX6,SOX10,MSX1,NKX2-6,TGFBR2,NEUROG1,HOXD13,TRP63,GNAS
GO:0006366	transcription from RNA polymerase II promoter	biological_process	1.563426620684177E-4	17	95	561	14467	NEUROG3,NFATC2,GPRIN1,PAX3,NODAL,SIX3,HNF4A,FOXH1,PAX6,SOX10,RUNX2,PROP1,MSX1,HOXD13,TRP63,PAX9,NKX2-3
GO:0031323	regulation of cellular metabolic process	biological_process	1.8203092835625156E-4	37	95	2396	14467	SMYD1,NEUROG3,NFATC2,TAL2,GPRIN1,ERCC2,NF1,PAX3,SIM1,CHRNB2,NODAL,SIX3,NPM1,HNF4A,THRA,EGFR,SSRP1,FOXH1,TRP73,PAX6,SOX10,SEBOX,OPRM1,FOXN1,RUNX2,PROP1,NEUROD2,TARDBP,MSX1,ELK4,NKX2-6,NEUROG1,HOXD13,TRP63,PAX9,GNAS,NKX2-3
GO:0080090	regulation of primary metabolic process	biological_process	1.8810424725289657E-4	37	95	2399	14467	SMYD1,NEUROG3,NFATC2,TAL2,GPRIN1,ERCC2,NF1,PAX3,SIM1,CHRNB2,NODAL,SIX3,NPM1,HNF4A,THRA,EGFR,SSRP1,FOXH1,TRP73,PAX6,SOX10,SEBOX,OPRM1,FOXN1,RUNX2,PROP1,NEUROD2,TARDBP,MSX1,ELK4,NKX2-6,NEUROG1,HOXD13,TRP63,PAX9,GNAS,NKX2-3
GO:0051093	negative regulation of developmental process	biological_process	2.0077333291075667E-4	14	95	377	14467	SKP2,FGF4,CRHR2,GPRIN1,ERCC2,NF1,NODAL,FGF8,TRP73,PAX6,PROP1,MSX1,NKX2-6,TRP63
GO:0021537	telencephalon development	biological_process	2.1967498726262503E-4	7	95	63	14467	SLC1A2,GPRIN1,NF1,FGF8,SIX3,TRP73,PAX6
GO:0031326	regulation of cellular biosynthetic process	biological_process	2.291892784265584E-4	35	95	2200	14467	SMYD1,NEUROG3,NFATC2,TAL2,GPRIN1,ERCC2,NF1,PAX3,SIM1,NODAL,SIX3,NPM1,HNF4A,THRA,SSRP1,FOXH1,TRP73,PAX6,SOX10,SEBOX,OPRM1,FOXN1,RUNX2,PROP1,NEUROD2,TARDBP,MSX1,ELK4,NKX2-6,NEUROG1,HOXD13,TRP63,PAX9,GNAS,NKX2-3
GO:0009889	regulation of biosynthetic process	biological_process	2.3981759513148727E-4	35	95	2204	14467	SMYD1,NEUROG3,NFATC2,TAL2,GPRIN1,ERCC2,NF1,PAX3,SIM1,NODAL,SIX3,NPM1,HNF4A,THRA,SSRP1,FOXH1,TRP73,PAX6,SOX10,SEBOX,OPRM1,FOXN1,RUNX2,PROP1,NEUROD2,TARDBP,MSX1,ELK4,NKX2-6,NEUROG1,HOXD13,TRP63,PAX9,GNAS,NKX2-3
GO:0019226	transmission of nerve impulse	biological_process	3.973030063655412E-4	11	95	230	14467	GAD2,SYT1,GPRIN1,ERCC2,NF1,CHRNB2,CAMK4,GRIN2B,CPLX1,GRIA2,SYP
GO:0051252	regulation of RNA metabolic process	biological_process	4.537511063791654E-4	32	95	1943	14467	SMYD1,NEUROG3,NFATC2,TAL2,GPRIN1,ERCC2,PAX3,SIM1,NODAL,SIX3,NPM1,HNF4A,THRA,SSRP1,FOXH1,TRP73,PAX6,SOX10,SEBOX,FOXN1,RUNX2,PROP1,NEUROD2,TARDBP,MSX1,ELK4,NKX2-6,NEUROG1,HOXD13,TRP63,PAX9,NKX2-3
GO:0010468	regulation of gene expression	biological_process	4.814770295700203E-4	34	95	2159	14467	SKP2,SMYD1,NEUROG3,NFATC2,TAL2,GPRIN1,ERCC2,PAX3,SIM1,NODAL,FGF8,SIX3,NPM1,HNF4A,THRA,SSRP1,FOXH1,TRP73,PAX6,SOX10,SEBOX,FOXN1,RUNX2,PROP1,NEUROD2,TARDBP,MSX1,ELK4,NKX2-6,NEUROG1,HOXD13,TRP63,PAX9,NKX2-3
GO:0007268	synaptic transmission	biological_process	6.184578203385087E-4	10	95	191	14467	GAD2,SYT1,GPRIN1,NF1,CHRNB2,CAMK4,GRIN2B,CPLX1,GRIA2,SYP
GO:0050793	regulation of developmental process	biological_process	7.315253263081233E-4	20	95	858	14467	SKP2,FGF4,CRHR2,GPRIN1,ERCC2,NF1,CHRNB2,NODAL,FGF8,NTRK3,TRP73,PAX6,RUNX2,PROP1,MSX1,NKX2-6,TGFBR2,TRP63,FASL,GNAS
GO:0007154	cell communication	biological_process	7.864522926617244E-4	47	95	3737	14467	SLC1A2,GAD2,CRHR2,RHO,FGF3,SYT1,GPRIN1,ADRA2B,ANK1,HTR4,ERCC2,NF1,SIM1,NTRK2,CHRM1,CHRNB2,PKD1,NODAL,CDK4,FGF8,SIX3,NPM1,HTR1A,NTRK3,NRAS,CAMK4,EGFR,FOXH1,GNRHR,GRIN2B,CPLX1,OPRL1,GRIA2,PAX6,OLFR66,CCKBR,OPRM1,CRHR1,RUNX2,PROP1,MSX1,HTR5A,TGFBR2,SYP,TRP63,FASL,GNAS
GO:0050794	regulation of cellular process	biological_process	8.641559406640174E-4	64	95	6122	14467	SKP2,SMYD1,FGF4,CRHR2,NEUROG3,RHO,NFATC2,TAL2,GPRIN1,ADRA2B,ANK1,HTR4,ERCC2,NF1,PAX3,SIM1,NTRK2,CHRM1,CHRNB2,PKD1,NODAL,CDK4,FGF8,SIX3,NPM1,HTR1A,NTRK3,EDA,NRAS,HNF4A,CAMK4,THRA,EGFR,SSRP1,FOXH1,GNRHR,GRIN2B,OPRL1,TRP73,PAX6,SOX10,SEBOX,OLFR66,CCKBR,OPRM1,CRHR1,FOXN1,PLAU,RUNX2,PROP1,NEUROD2,TARDBP,MSX1,ELK4,HTR5A,NKX2-6,TGFBR2,NEUROG1,HOXD13,TRP63,FASL,PAX9,GNAS,NKX2-3
GO:0043066	negative regulation of apoptosis	biological_process	0.0010818856478634368	10	95	203	14467	SKP2,FGF4,GPRIN1,ERCC2,FGF8,TRP73,PROP1,MSX1,NKX2-6,TRP63
GO:0043009	chordate embryonic development	biological_process	0.0011869117079566312	13	95	373	14467	ERCC2,NF1,PAX3,PKD1,NODAL,FGF8,GRIN2B,PAX6,SOX10,MSX1,NKX2-6,TGFBR2,GNAS
GO:0007507	heart development	biological_process	0.001236910309813592	10	95	206	14467	SMYD1,NF1,PAX3,PKD1,NODAL,FGF8,FOXH1,MSX1,NKX2-6,TGFBR2
GO:0006355	regulation of transcription, DNA-dependent	biological_process	0.0012871015313406313	31	95	1929	14467	SMYD1,NEUROG3,NFATC2,TAL2,GPRIN1,ERCC2,PAX3,SIM1,NODAL,SIX3,HNF4A,THRA,SSRP1,FOXH1,TRP73,PAX6,SOX10,SEBOX,FOXN1,RUNX2,PROP1,NEUROD2,TARDBP,MSX1,ELK4,NKX2-6,NEUROG1,HOXD13,TRP63,PAX9,NKX2-3
GO:0009792	embryonic development ending in birth or egg hatching	biological_process	0.001298439229795268	13	95	376	14467	ERCC2,NF1,PAX3,PKD1,NODAL,FGF8,GRIN2B,PAX6,SOX10,MSX1,NKX2-6,TGFBR2,GNAS
GO:0043069	negative regulation of programmed cell death	biological_process	0.0013507419000664683	10	95	208	14467	SKP2,FGF4,GPRIN1,ERCC2,FGF8,TRP73,PROP1,MSX1,NKX2-6,TRP63
GO:0060548	negative regulation of cell death	biological_process	0.0014110145692096386	10	95	209	14467	SKP2,FGF4,GPRIN1,ERCC2,FGF8,TRP73,PROP1,MSX1,NKX2-6,TRP63
GO:0006351	transcription, DNA-dependent	biological_process	0.001524065810252643	31	95	1944	14467	SMYD1,NEUROG3,NFATC2,TAL2,GPRIN1,ERCC2,PAX3,SIM1,NODAL,SIX3,HNF4A,THRA,SSRP1,FOXH1,TRP73,PAX6,SOX10,SEBOX,FOXN1,RUNX2,PROP1,NEUROD2,TARDBP,MSX1,ELK4,NKX2-6,NEUROG1,HOXD13,TRP63,PAX9,NKX2-3
GO:0032774	RNA biosynthetic process	biological_process	0.0015937911046385877	31	95	1948	14467	SMYD1,NEUROG3,NFATC2,TAL2,GPRIN1,ERCC2,PAX3,SIM1,NODAL,SIX3,HNF4A,THRA,SSRP1,FOXH1,TRP73,PAX6,SOX10,SEBOX,FOXN1,RUNX2,PROP1,NEUROD2,TARDBP,MSX1,ELK4,NKX2-6,NEUROG1,HOXD13,TRP63,PAX9,NKX2-3
GO:0050789	regulation of biological process	biological_process	0.001708766941700437	65	95	6376	14467	SKP2,SLC1A2,SMYD1,FGF4,CRHR2,NEUROG3,RHO,NFATC2,TAL2,GPRIN1,ADRA2B,ANK1,HTR4,ERCC2,NF1,PAX3,SIM1,NTRK2,CHRM1,CHRNB2,PKD1,NODAL,CDK4,FGF8,SIX3,NPM1,HTR1A,NTRK3,EDA,NRAS,HNF4A,CAMK4,THRA,EGFR,SSRP1,FOXH1,GNRHR,GRIN2B,OPRL1,TRP73,PAX6,SOX10,SEBOX,OLFR66,CCKBR,OPRM1,CRHR1,FOXN1,PLAU,RUNX2,PROP1,NEUROD2,TARDBP,MSX1,ELK4,HTR5A,NKX2-6,TGFBR2,NEUROG1,HOXD13,TRP63,FASL,PAX9,GNAS,NKX2-3
GO:0007431	salivary gland development	biological_process	0.0021142219918082847	4	95	14	14467	FGF8,EDA,EGFR,PAX6
GO:0060255	regulation of macromolecule metabolic process	biological_process	0.002336821898426463	35	95	2420	14467	SKP2,SMYD1,NEUROG3,NFATC2,TAL2,GPRIN1,ERCC2,PAX3,SIM1,NODAL,FGF8,SIX3,NPM1,HNF4A,THRA,EGFR,SSRP1,FOXH1,TRP73,PAX6,SOX10,SEBOX,FOXN1,RUNX2,PROP1,NEUROD2,TARDBP,MSX1,ELK4,NKX2-6,NEUROG1,HOXD13,TRP63,PAX9,NKX2-3
GO:0048646	anatomical structure formation involved in morphogenesis	biological_process	0.002425796067920198	12	95	335	14467	CRHR2,FGF3,ADRA2B,ERCC2,NF1,PAX3,MMP2,NODAL,FGF8,NEURL1A,TGFBR2,TRP63
GO:0045449	regulation of transcription	biological_process	0.0031004516465530773	31	95	2009	14467	SMYD1,NEUROG3,NFATC2,TAL2,GPRIN1,ERCC2,PAX3,SIM1,NODAL,SIX3,HNF4A,THRA,SSRP1,FOXH1,TRP73,PAX6,SOX10,SEBOX,FOXN1,RUNX2,PROP1,NEUROD2,TARDBP,MSX1,ELK4,NKX2-6,NEUROG1,HOXD13,TRP63,PAX9,NKX2-3
GO:0001501	skeletal system development	biological_process	0.0031695224728538925	11	95	284	14467	FGF4,ERCC2,NF1,MMP2,PKD1,THRA,RUNX2,TGFBR2,HOXD13,TRP63,GNAS
GO:0043473	pigmentation	biological_process	0.003611979315954433	6	95	61	14467	NF1,PAX3,EDA,SOX10,TYR,OCA2
GO:0016070	RNA metabolic process	biological_process	0.004044499248041098	34	95	2364	14467	SMYD1,NEUROG3,NFATC2,TAL2,GPRIN1,RBMXRT,ERCC2,PAX3,SIM1,NODAL,SIX3,NPM1,HNF4A,THRA,SSRP1,FOXH1,TRP73,PAX6,SOX10,SEBOX,FOXN1,SYNCRIP,RUNX2,PROP1,NEUROD2,TARDBP,MSX1,ELK4,NKX2-6,NEUROG1,HOXD13,TRP63,PAX9,NKX2-3
GO:0022008	neurogenesis	biological_process	0.004155925061148707	14	95	486	14467	CDK5R1,GPRIN1,ERCC2,NF1,PAX3,NTRK2,CHRNB2,FGF8,NTRK3,TRP73,PAX6,SOX10,NEUROD2,NEUROG1
GO:0045165	cell fate commitment	biological_process	0.004794081128222915	8	95	140	14467	FGF3,PAX3,NODAL,FGF8,SIX3,PAX6,RUNX2,NEUROG1
GO:0010467	gene expression	biological_process	0.005055839240658117	38	95	2850	14467	SKP2,SMYD1,NEUROG3,NFATC2,TAL2,GPRIN1,RBMXRT,ERCC2,PAX3,SIM1,NODAL,FGF8,SIX3,NPM1,EDA,HNF4A,THRA,SSRP1,FOXH1,TRP73,PAX6,SOX10,SEBOX,MMP14,FOXN1,SYNCRIP,RUNX2,PROP1,NEUROD2,TARDBP,MSX1,ELK4,NKX2-6,NEUROG1,HOXD13,TRP63,PAX9,NKX2-3
GO:0006350	transcription	biological_process	0.005675820668245828	31	95	2067	14467	SMYD1,NEUROG3,NFATC2,TAL2,GPRIN1,ERCC2,PAX3,SIM1,NODAL,SIX3,HNF4A,THRA,SSRP1,FOXH1,TRP73,PAX6,SOX10,SEBOX,FOXN1,RUNX2,PROP1,NEUROD2,TARDBP,MSX1,ELK4,NKX2-6,NEUROG1,HOXD13,TRP63,PAX9,NKX2-3
GO:0035272	exocrine system development	biological_process	0.006334135509536697	4	95	18	14467	FGF8,EDA,EGFR,PAX6
GO:0048853	forebrain morphogenesis	biological_process	0.006885236247609185	3	95	6	14467	NF1,FGF8,PROP1
GO:0022603	regulation of anatomical structure morphogenesis	biological_process	0.00926020907318827	8	95	153	14467	CRHR2,GPRIN1,NF1,CHRNB2,NODAL,NTRK3,PAX6,RUNX2
GO:0051179	localization	biological_process	0.009702361085479094	36	95	2689	14467	SLC1A2,SCN8A,SYT1,CDK5R1,GPRIN1,ANK1,NF1,PAX3,NTRK2,KCNJ6,CHRNB2,PKD1,NODAL,SIX3,G3BP1,NPM1,EDA,CAMK4,CSE1L,GRIN2B,CPLX1,KCNJ9,NEURL1A,SLC12A1,TRP73,GRIA2,KCNC1,PAX6,ATP7B,CHRNG,MMP14,PLAU,KCNQ2,SYP,OCA2,NKX2-3
GO:0010556	regulation of macromolecule biosynthetic process	biological_process	0.010324855424374809	31	95	2127	14467	SMYD1,NEUROG3,NFATC2,TAL2,GPRIN1,ERCC2,PAX3,SIM1,NODAL,SIX3,HNF4A,THRA,SSRP1,FOXH1,TRP73,PAX6,SOX10,SEBOX,FOXN1,RUNX2,PROP1,NEUROD2,TARDBP,MSX1,ELK4,NKX2-6,NEUROG1,HOXD13,TRP63,PAX9,NKX2-3
GO:0003002	regionalization	biological_process	0.010493470677554588	9	95	206	14467	FGF3,NODAL,FGF8,SIX3,FOXH1,PAX6,PROP1,HOXD13,TRP63
GO:0048523	negative regulation of cellular process	biological_process	0.011485462910362211	20	95	1027	14467	SKP2,SMYD1,FGF4,GPRIN1,ERCC2,NF1,PAX3,NODAL,FGF8,SIX3,NPM1,THRA,FOXH1,TRP73,PAX6,RUNX2,PROP1,MSX1,NKX2-6,TRP63
GO:0045595	regulation of cell differentiation	biological_process	0.011829185218117039	11	95	326	14467	FGF4,GPRIN1,NF1,CHRNB2,NODAL,NTRK3,PAX6,RUNX2,TGFBR2,TRP63,GNAS
GO:0048705	skeletal system morphogenesis	biological_process	0.013187106114652536	7	95	115	14467	FGF4,MMP2,PKD1,THRA,RUNX2,TGFBR2,GNAS
GO:0048519	negative regulation of biological process	biological_process	0.013640852171002887	21	95	1131	14467	SKP2,SMYD1,FGF4,CRHR2,GPRIN1,ERCC2,NF1,PAX3,NODAL,FGF8,SIX3,NPM1,THRA,FOXH1,TRP73,PAX6,RUNX2,PROP1,MSX1,NKX2-6,TRP63
GO:0007389	pattern specification process	biological_process	0.01475463769814382	10	95	272	14467	FGF3,NODAL,FGF8,SIX3,FOXH1,PAX6,PROP1,TGFBR2,HOXD13,TRP63
GO:0048546	digestive tract morphogenesis	biological_process	0.014840043942831558	4	95	22	14467	TRP73,SOX10,TRP63,NKX2-3
GO:0055123	digestive system development	biological_process	0.014840043942831558	4	95	22	14467	TRP73,SOX10,TRP63,NKX2-3
GO:0021543	pallium development	biological_process	0.01548631351471809	5	95	46	14467	GPRIN1,NF1,FGF8,TRP73,PAX6
GO:0007435	salivary gland morphogenesis	biological_process	0.019095333585833877	3	95	8	14467	FGF8,EGFR,PAX6
GO:0006139	nucleobase, nucleoside, nucleotide and nucleic acid metabolic process	biological_process	0.023755307745846874	38	95	3037	14467	SMYD1,NEUROG3,NFATC2,TAL2,GPRIN1,RBMXRT,ERCC2,NF1,PAX3,SIM1,NODAL,SIX3,NPM1,HNF4A,THRA,SSRP1,FOXH1,TRP73,PAX6,ATP7B,SOX10,SEBOX,OPRM1,FOXN1,SYNCRIP,RUNX2,PROP1,NEUROD2,TARDBP,MSX1,ELK4,NKX2-6,NEUROG1,HOXD13,TRP63,PAX9,GNAS,NKX2-3
GO:0001568	blood vessel development	biological_process	0.02807854403035825	9	95	233	14467	CRHR2,ADRA2B,NF1,NTRK2,MMP2,PKD1,FGF8,PROP1,TGFBR2
GO:0021871	forebrain regionalization	biological_process	0.02850654112660417	3	95	9	14467	FGF8,SIX3,PAX6
GO:0009416	response to light stimulus	biological_process	0.028643511893950917	6	95	87	14467	SLC1A2,RHO,GPRIN1,ERCC2,NF1,CHRNB2
GO:0035113	embryonic appendage morphogenesis	biological_process	0.03057795141763245	6	95	88	14467	FGF4,FGF8,MSX1,HOXD13,TRP63,GNAS
GO:0030326	embryonic limb morphogenesis	biological_process	0.03057795141763245	6	95	88	14467	FGF4,FGF8,MSX1,HOXD13,TRP63,GNAS
GO:0001944	vasculature development	biological_process	0.03106397868771879	9	95	236	14467	CRHR2,ADRA2B,NF1,NTRK2,MMP2,PKD1,FGF8,PROP1,TGFBR2
GO:0007612	learning	biological_process	0.034279250851037675	5	95	54	14467	GPRIN1,NF1,CHRNB2,GRIN2B,NEUROD2
GO:0001666	response to hypoxia	biological_process	0.040303020907156116	4	95	28	14467	NF1,MMP2,CHRNB2,PLAU
GO:0007632	visual behavior	biological_process	0.040303020907156116	4	95	28	14467	SLC1A2,GPRIN1,NF1,CHRNB2
GO:0007610	behavior	biological_process	0.04553291642887321	11	95	377	14467	SLC1A2,TAL2,SCN8A,GPRIN1,NF1,NTRK2,CHRNB2,GRIN2B,OPRM1,CRHR1,NEUROD2
GO:0010926	anatomical structure formation	biological_process	0.04589186449539621	16	95	767	14467	CRHR2,FGF3,GPRIN1,ADRA2B,ERCC2,NF1,PAX3,MMP2,CHRNB2,NODAL,FGF8,NPM1,CSE1L,NEURL1A,TGFBR2,TRP63
GO:0070482	response to oxygen levels	biological_process	0.046517063029344746	4	95	29	14467	NF1,MMP2,CHRNB2,PLAU
GO:0007423	sensory organ development	biological_process	0.04882696330346475	9	95	250	14467	NF1,NTRK2,FGF8,SIX3,GRIN2B,PAX6,NKX2-6,NEUROG1,FASL
GO:0010629	negative regulation of gene expression	biological_process	0.04926643583174746	10	95	313	14467	SKP2,SMYD1,PAX3,NODAL,SIX3,THRA,FOXH1,PROP1,MSX1,TRP63
