# Supplementary material for: Tissue-Specific Functional Networks for Prioritizing Phenotype and Disease Genes
Source: PLoS Comput Biol. 2012 Sep 27;8(9):e1002694. doi: 10.1371/journal.pcbi.1002694 (PMC3459891; doi:10.1371/journal.pcbi.1002694)
Supplement: Dataset S3 — Functional enrichment of top 100 changed genes for each tissue-specific network. (ZIP) [file pcbi.1002694.s003.zip › enrichment_result/MA_0000349_global.txt]

GO:0048513	organ development	biological_process	7.615654300826595E-15	43	93	1574	14467	SLC1A2,GNAQ,SMYD1,CRHR2,HAND1,TAL2,SCN8A,FGF3,CDK5R1,GPRIN1,ADRA2B,ANK1,ERCC2,NF1,PAX3,NTRK2,MMP2,RUNX1,CHRNB2,PKD1,NODAL,FGF8,EDA,THRA,EGFR,FOXH1,GRIN2B,TRP73,PAX6,SOX10,FGFR2,MMP14,RUNX2,MSX1,NKX2-6,TGFBR2,ACVRL1,HOXD13,TRP63,FASL,PAX9,GNAS,NKX2-3
GO:0009653	anatomical structure morphogenesis	biological_process	2.3650835829604782E-14	37	93	1151	14467	GNAQ,CRHR2,HAND1,FGF3,CDK5R1,GPRIN1,ADRA2B,ERCC2,NF1,PAX3,NTRK2,MMP2,RUNX1,CHRNB2,PKD1,NODAL,FGF8,NTRK3,EDA,THRA,EGFR,NEURL1A,TRP73,PAX6,SOX10,FGFR2,MMP14,RUNX2,MSX1,TGFBR2,ACVRL1,HOXD13,TRP63,FASL,PAX9,GNAS,NKX2-3
GO:0048731	system development	biological_process	5.145230239098787E-14	46	93	1922	14467	SLC1A2,GNAQ,SMYD1,CRHR2,HAND1,TAL2,SCN8A,FGF3,CDK5R1,GPRIN1,ADRA2B,ANK1,ERCC2,NF1,PAX3,SIM1,NTRK2,MMP2,RUNX1,CHRNB2,PKD1,NODAL,FGF8,NTRK3,EDA,THRA,EGFR,FOXH1,GRIN2B,TRP73,PAX6,SOX10,FGFR2,MMP14,RUNX2,NEUROD2,MSX1,NKX2-6,TGFBR2,ACVRL1,HOXD13,TRP63,FASL,PAX9,GNAS,NKX2-3
GO:0048856	anatomical structure development	biological_process	1.1681720246916583E-13	47	93	2056	14467	SLC1A2,GNAQ,SMYD1,CRHR2,HAND1,TAL2,SCN8A,FGF3,CDK5R1,GPRIN1,ADRA2B,ANK1,ERCC2,NF1,PAX3,SIM1,NTRK2,MMP2,RUNX1,CHRNB2,PKD1,NODAL,FGF8,NTRK3,EDA,THRA,EGFR,FOXH1,GRIN2B,NEURL1A,TRP73,PAX6,SOX10,FGFR2,MMP14,RUNX2,NEUROD2,MSX1,NKX2-6,TGFBR2,ACVRL1,HOXD13,TRP63,FASL,PAX9,GNAS,NKX2-3
GO:0007275	multicellular organismal development	biological_process	3.0138263542453683E-13	50	93	2402	14467	SLC1A2,GNAQ,SMYD1,CRHR2,HAND1,TAL2,SCN8A,FGF3,CDK5R1,GPRIN1,ADRA2B,ANK1,ERCC2,NF1,PAX3,SIM1,NTRK2,MMP2,HYDIN,RUNX1,CHRNB2,PKD1,NODAL,FGF8,NTRK3,EDA,THRA,EGFR,FOXH1,GRIN2B,TRP73,PAX6,SOX10,SEBOX,FGFR2,FOXN1,MMP14,RUNX2,NEUROD2,MSX1,NKX2-6,TGFBR2,ACVRL1,HOXD13,TRP63,MDFI,FASL,PAX9,GNAS,NKX2-3
GO:0032502	developmental process	biological_process	2.148633028945783E-12	53	93	2840	14467	SKP2,SLC1A2,GNAQ,SMYD1,CRHR2,HAND1,TAL2,SCN8A,FGF3,CDK5R1,GPRIN1,ADRA2B,ANK1,ERCC2,NF1,PAX3,SIM1,NTRK2,MMP2,HYDIN,RUNX1,CHRNB2,PKD1,NODAL,FGF8,NTRK3,EDA,THRA,EGFR,FOXH1,GRIN2B,NEURL1A,TRP73,PAX6,SOX10,SEBOX,FGFR2,FOXN1,MMP14,RUNX2,NEUROD2,MSX1,NKX2-6,TGFBR2,OCA2,ACVRL1,HOXD13,TRP63,MDFI,FASL,PAX9,GNAS,NKX2-3
GO:0009887	organ morphogenesis	biological_process	3.0009990953706207E-11	28	93	771	14467	CRHR2,HAND1,FGF3,ADRA2B,ERCC2,NF1,PAX3,NTRK2,MMP2,RUNX1,PKD1,NODAL,FGF8,EDA,THRA,TRP73,PAX6,SOX10,FGFR2,RUNX2,MSX1,TGFBR2,ACVRL1,TRP63,FASL,PAX9,GNAS,NKX2-3
GO:0008283	cell proliferation	biological_process	3.7913567103848244E-10	24	93	598	14467	FGF3,ERCC2,NF1,PAX3,CHRNB2,NODAL,CDK4,FGF8,NPM1,EGFR,CSE1L,PAX6,FGFR2,TYR,FOXN1,PLAU,RUNX2,MSX1,NKX2-6,TGFBR2,OCA2,HOXD13,TRP63,NKX2-3
GO:0007417	central nervous system development	biological_process	1.6886198954195538E-9	18	93	316	14467	SLC1A2,GNAQ,TAL2,CDK5R1,GPRIN1,ERCC2,NF1,PAX3,RUNX1,CHRNB2,FGF8,TRP73,PAX6,SOX10,FGFR2,MSX1,NKX2-6,TGFBR2
GO:0032501	multicellular organismal process	biological_process	1.94080117394861E-9	60	93	4218	14467	SLC1A2,GAD2,GNAQ,SMYD1,CRHR2,RHO,NFATC2,HAND1,TAL2,SCN8A,SYT1,FGF3,CDK5R1,GPRIN1,ADRA2B,ANK1,ERCC2,NF1,PAX3,SIM1,NTRK2,MMP2,HYDIN,RUNX1,CHRNB2,PKD1,NODAL,FGF8,NTRK3,EDA,CAMK4,THRA,EGFR,FOXH1,GRIN2B,NEURL1A,TRP73,GRIA2,PAX6,ATP7B,SOX10,SEBOX,FGFR2,FOXN1,MMP14,RUNX2,NEUROD2,MSX1,SLC6A2,NKX2-6,TGFBR2,SYP,ACVRL1,HOXD13,TRP63,MDFI,FASL,PAX9,GNAS,NKX2-3
GO:0048869	cellular developmental process	biological_process	1.3210161488516894E-8	35	93	1568	14467	GNAQ,HAND1,FGF3,CDK5R1,GPRIN1,ANK1,ERCC2,NF1,PAX3,SIM1,NTRK2,RUNX1,CHRNB2,NODAL,FGF8,NTRK3,EDA,EGFR,NEURL1A,TRP73,PAX6,SOX10,SEBOX,FGFR2,FOXN1,RUNX2,NEUROD2,NKX2-6,TGFBR2,OCA2,TRP63,MDFI,FASL,GNAS,NKX2-3
GO:0030154	cell differentiation	biological_process	1.775431205125339E-8	34	93	1495	14467	GNAQ,HAND1,FGF3,CDK5R1,GPRIN1,ANK1,ERCC2,NF1,PAX3,SIM1,NTRK2,RUNX1,CHRNB2,NODAL,FGF8,NTRK3,EDA,NEURL1A,TRP73,PAX6,SOX10,SEBOX,FGFR2,FOXN1,RUNX2,NEUROD2,NKX2-6,TGFBR2,OCA2,TRP63,MDFI,FASL,GNAS,NKX2-3
GO:0048518	positive regulation of biological process	biological_process	1.3236985033294155E-7	29	93	1172	14467	SLC1A2,NFATC2,HAND1,GPRIN1,NF1,PAX3,RUNX1,CHRNB2,NODAL,FGF8,NPM1,NTRK3,EDA,HNF4A,EGFR,FOXH1,TRP73,PAX6,SOX10,FGFR2,RUNX2,NKX2-6,TGFBR2,HOXD13,TRP63,FASL,PAX9,GNAS,NKX2-3
GO:0042127	regulation of cell proliferation	biological_process	2.2166651304155134E-7	18	93	424	14467	NF1,PAX3,CHRNB2,NODAL,CDK4,FGF8,NPM1,EGFR,PAX6,FGFR2,PLAU,RUNX2,MSX1,NKX2-6,TGFBR2,HOXD13,TRP63,NKX2-3
GO:0043009	chordate embryonic development	biological_process	2.548532358087446E-7	17	93	373	14467	HAND1,ERCC2,NF1,PAX3,RUNX1,PKD1,NODAL,FGF8,GRIN2B,PAX6,SOX10,FGFR2,MSX1,NKX2-6,TGFBR2,ACVRL1,GNAS
GO:0048468	cell development	biological_process	2.8560475765040183E-7	23	93	748	14467	GNAQ,CDK5R1,GPRIN1,ANK1,ERCC2,NF1,PAX3,NTRK2,RUNX1,CHRNB2,NODAL,FGF8,NTRK3,NEURL1A,TRP73,PAX6,SOX10,RUNX2,NEUROD2,NKX2-6,OCA2,TRP63,FASL
GO:0009792	embryonic development ending in birth or egg hatching	biological_process	2.884916719797263E-7	17	93	376	14467	HAND1,ERCC2,NF1,PAX3,RUNX1,PKD1,NODAL,FGF8,GRIN2B,PAX6,SOX10,FGFR2,MSX1,NKX2-6,TGFBR2,ACVRL1,GNAS
GO:0009790	embryonic development	biological_process	4.196273223530884E-7	21	93	626	14467	GNAQ,HAND1,ERCC2,NF1,PAX3,RUNX1,PKD1,NODAL,FGF8,FOXH1,GRIN2B,PAX6,SOX10,FGFR2,MSX1,NKX2-6,TGFBR2,ACVRL1,HOXD13,TRP63,GNAS
GO:0048646	anatomical structure formation involved in morphogenesis	biological_process	4.671652287936666E-7	16	93	335	14467	CRHR2,HAND1,FGF3,ADRA2B,ERCC2,NF1,PAX3,MMP2,RUNX1,NODAL,FGF8,NEURL1A,FGFR2,TGFBR2,ACVRL1,TRP63
GO:0007399	nervous system development	biological_process	6.337708609752274E-7	23	93	779	14467	SLC1A2,GNAQ,TAL2,CDK5R1,GPRIN1,ERCC2,NF1,PAX3,SIM1,NTRK2,RUNX1,CHRNB2,FGF8,NTRK3,TRP73,PAX6,SOX10,FGFR2,NEUROD2,MSX1,NKX2-6,TGFBR2,TRP63
GO:0007420	brain development	biological_process	6.416914444146942E-7	14	93	245	14467	SLC1A2,GNAQ,TAL2,CDK5R1,GPRIN1,NF1,CHRNB2,FGF8,TRP73,PAX6,FGFR2,MSX1,NKX2-6,TGFBR2
GO:0007507	heart development	biological_process	8.334673980120533E-7	13	93	206	14467	GNAQ,SMYD1,HAND1,NF1,PAX3,PKD1,NODAL,FGF8,FOXH1,FGFR2,MSX1,NKX2-6,TGFBR2
GO:0048522	positive regulation of cellular process	biological_process	1.0893257780765625E-6	26	93	1031	14467	NFATC2,HAND1,GPRIN1,NF1,PAX3,CHRNB2,NODAL,FGF8,NPM1,NTRK3,HNF4A,EGFR,FOXH1,TRP73,PAX6,SOX10,FGFR2,RUNX2,NKX2-6,TGFBR2,HOXD13,TRP63,FASL,PAX9,GNAS,NKX2-3
GO:0008284	positive regulation of cell proliferation	biological_process	2.328171530135111E-6	13	93	224	14467	NF1,PAX3,CHRNB2,NODAL,FGF8,NPM1,EGFR,PAX6,FGFR2,RUNX2,NKX2-6,TGFBR2,TRP63
GO:0030900	forebrain development	biological_process	3.903437307454149E-6	11	93	150	14467	SLC1A2,GNAQ,TAL2,GPRIN1,NF1,CHRNB2,FGF8,TRP73,PAX6,MSX1,NKX2-6
GO:0007267	cell-cell signaling	biological_process	6.0860517854617E-6	15	93	344	14467	GAD2,SYT1,FGF3,GPRIN1,ERCC2,NF1,NTRK2,CHRNB2,FGF8,CAMK4,GRIN2B,GRIA2,FGFR2,SYP,TRP63
GO:0010628	positive regulation of gene expression	biological_process	6.756835059924266E-6	16	93	403	14467	NFATC2,HAND1,GPRIN1,PAX3,NODAL,FGF8,HNF4A,FOXH1,TRP73,PAX6,SOX10,RUNX2,HOXD13,TRP63,PAX9,NKX2-3
GO:0045893	positive regulation of transcription, DNA-dependent	biological_process	8.628636410425765E-6	15	93	353	14467	NFATC2,HAND1,GPRIN1,PAX3,NODAL,HNF4A,FOXH1,TRP73,PAX6,SOX10,RUNX2,HOXD13,TRP63,PAX9,NKX2-3
GO:0051254	positive regulation of RNA metabolic process	biological_process	8.964176475370688E-6	15	93	354	14467	NFATC2,HAND1,GPRIN1,PAX3,NODAL,HNF4A,FOXH1,TRP73,PAX6,SOX10,RUNX2,HOXD13,TRP63,PAX9,NKX2-3
GO:0019222	regulation of metabolic process	biological_process	9.31755229329503E-6	40	93	2525	14467	SKP2,GNAQ,SMYD1,NFATC2,HAND1,TAL2,GPRIN1,ERCC2,NF1,PAX3,SIM1,NTRK2,RUNX1,CHRNB2,NODAL,FGF8,NPM1,HNF4A,THRA,EGFR,SSRP1,FOXH1,TRP73,PAX6,SOX10,SEBOX,OPRM1,EIF2S1,FOXN1,RUNX2,NEUROD2,TARDBP,MSX1,ELK4,NKX2-6,HOXD13,TRP63,PAX9,GNAS,NKX2-3
GO:0045944	positive regulation of transcription from RNA polymerase II promoter	biological_process	1.8508576173718843E-5	14	93	318	14467	NFATC2,HAND1,GPRIN1,PAX3,NODAL,HNF4A,FOXH1,PAX6,SOX10,RUNX2,HOXD13,TRP63,PAX9,NKX2-3
GO:0007431	salivary gland development	biological_process	2.4277623123531928E-5	5	93	14	14467	FGF8,EDA,EGFR,PAX6,FGFR2
GO:0048732	gland development	biological_process	3.484299247337925E-5	9	93	107	14467	NF1,FGF8,EDA,EGFR,PAX6,FGFR2,HOXD13,TRP63,NKX2-3
GO:0031328	positive regulation of cellular biosynthetic process	biological_process	3.736717230082183E-5	16	93	455	14467	NFATC2,HAND1,GPRIN1,PAX3,NODAL,NPM1,HNF4A,FOXH1,TRP73,PAX6,SOX10,RUNX2,HOXD13,TRP63,PAX9,NKX2-3
GO:0045941	positive regulation of transcription	biological_process	3.8763145969562976E-5	15	93	395	14467	NFATC2,HAND1,GPRIN1,PAX3,NODAL,HNF4A,FOXH1,TRP73,PAX6,SOX10,RUNX2,HOXD13,TRP63,PAX9,NKX2-3
GO:0001568	blood vessel development	biological_process	3.900265734736645E-5	12	93	233	14467	CRHR2,HAND1,ADRA2B,NF1,NTRK2,MMP2,RUNX1,PKD1,FGF8,FGFR2,TGFBR2,ACVRL1
GO:0009891	positive regulation of biosynthetic process	biological_process	3.972142280246581E-5	16	93	457	14467	NFATC2,HAND1,GPRIN1,PAX3,NODAL,NPM1,HNF4A,FOXH1,TRP73,PAX6,SOX10,RUNX2,HOXD13,TRP63,PAX9,NKX2-3
GO:0001501	skeletal system development	biological_process	4.023076832188739E-5	13	93	284	14467	GNAQ,ERCC2,NF1,MMP2,RUNX1,PKD1,THRA,FGFR2,RUNX2,TGFBR2,HOXD13,TRP63,GNAS
GO:0001944	vasculature development	biological_process	4.493466085110307E-5	12	93	236	14467	CRHR2,HAND1,ADRA2B,NF1,NTRK2,MMP2,RUNX1,PKD1,FGF8,FGFR2,TGFBR2,ACVRL1
GO:0009888	tissue development	biological_process	4.995130559434488E-5	18	93	598	14467	HAND1,ERCC2,NF1,PAX3,PKD1,NODAL,FGF8,EDA,THRA,FOXH1,PAX6,FGFR2,RUNX2,NKX2-6,TRP63,PAX9,GNAS,NKX2-3
GO:0065007	biological regulation	biological_process	5.748204999164154E-5	69	93	6717	14467	SKP2,SLC1A2,GAD2,GNAQ,SMYD1,CRHR2,RHO,NFATC2,HAND1,TAL2,SYT1,GPRIN1,ADRA2B,ANK1,HTR4,ERCC2,NF1,PAX3,SIM1,NTRK2,KCNJ6,RUNX1,CHRNB2,PKD1,NODAL,CDK4,FGF8,NPM1,HTR1A,NTRK3,EDA,NRAS,HNF4A,CAMK4,THRA,EGFR,SSRP1,FOXH1,GNRHR,GRIN2B,OPRL1,TRP73,PAX6,ATP7B,SOX10,SEBOX,FGFR2,CCKBR,OPRM1,CRHR1,CHRNG,EIF2S1,FOXN1,PLAU,RUNX2,NEUROD2,TARDBP,MSX1,ELK4,HTR5A,NKX2-6,TGFBR2,ACVRL1,HOXD13,TRP63,FASL,PAX9,GNAS,NKX2-3
GO:0009893	positive regulation of metabolic process	biological_process	6.595583635646679E-5	17	93	540	14467	NFATC2,HAND1,GPRIN1,PAX3,NODAL,FGF8,NPM1,HNF4A,FOXH1,TRP73,PAX6,SOX10,RUNX2,HOXD13,TRP63,PAX9,NKX2-3
GO:0045935	positive regulation of nucleobase, nucleoside, nucleotide and nucleic acid metabolic process	biological_process	7.200090190087958E-5	15	93	414	14467	NFATC2,HAND1,GPRIN1,PAX3,NODAL,HNF4A,FOXH1,TRP73,PAX6,SOX10,RUNX2,HOXD13,TRP63,PAX9,NKX2-3
GO:0022612	gland morphogenesis	biological_process	7.390516219920329E-5	5	93	17	14467	FGF8,EGFR,PAX6,FGFR2,NKX2-3
GO:0010926	anatomical structure formation	biological_process	8.424476747226815E-5	20	93	767	14467	CRHR2,HAND1,FGF3,GPRIN1,ADRA2B,ERCC2,NF1,PAX3,MMP2,RUNX1,CHRNB2,NODAL,FGF8,NPM1,CSE1L,NEURL1A,FGFR2,TGFBR2,ACVRL1,TRP63
GO:0031323	regulation of cellular metabolic process	biological_process	9.629327546041967E-5	37	93	2396	14467	GNAQ,SMYD1,NFATC2,HAND1,TAL2,GPRIN1,ERCC2,NF1,PAX3,SIM1,RUNX1,CHRNB2,NODAL,NPM1,HNF4A,THRA,EGFR,SSRP1,FOXH1,TRP73,PAX6,SOX10,SEBOX,OPRM1,EIF2S1,FOXN1,RUNX2,NEUROD2,TARDBP,MSX1,ELK4,NKX2-6,HOXD13,TRP63,PAX9,GNAS,NKX2-3
GO:0080090	regulation of primary metabolic process	biological_process	9.955284880939549E-5	37	93	2399	14467	GNAQ,SMYD1,NFATC2,HAND1,TAL2,GPRIN1,ERCC2,NF1,PAX3,SIM1,RUNX1,CHRNB2,NODAL,NPM1,HNF4A,THRA,EGFR,SSRP1,FOXH1,TRP73,PAX6,SOX10,SEBOX,OPRM1,EIF2S1,FOXN1,RUNX2,NEUROD2,TARDBP,MSX1,ELK4,NKX2-6,HOXD13,TRP63,PAX9,GNAS,NKX2-3
GO:0035272	exocrine system development	biological_process	1.0181187698866214E-4	5	93	18	14467	FGF8,EDA,EGFR,PAX6,FGFR2
GO:0050793	regulation of developmental process	biological_process	1.0918584748370496E-4	21	93	858	14467	SKP2,GNAQ,CRHR2,GPRIN1,ERCC2,NF1,RUNX1,CHRNB2,NODAL,FGF8,NTRK3,TRP73,PAX6,FGFR2,RUNX2,MSX1,NKX2-6,TGFBR2,TRP63,FASL,GNAS
GO:0001701	in utero embryonic development	biological_process	1.1123231229448382E-4	11	93	207	14467	HAND1,ERCC2,RUNX1,PKD1,NODAL,GRIN2B,SOX10,FGFR2,MSX1,TGFBR2,ACVRL1
GO:0031326	regulation of cellular biosynthetic process	biological_process	1.2582027321236624E-4	35	93	2200	14467	GNAQ,SMYD1,NFATC2,HAND1,TAL2,GPRIN1,ERCC2,NF1,PAX3,SIM1,RUNX1,NODAL,NPM1,HNF4A,THRA,SSRP1,FOXH1,TRP73,PAX6,SOX10,SEBOX,OPRM1,EIF2S1,FOXN1,RUNX2,NEUROD2,TARDBP,MSX1,ELK4,NKX2-6,HOXD13,TRP63,PAX9,GNAS,NKX2-3
GO:0009889	regulation of biosynthetic process	biological_process	1.3173616332556282E-4	35	93	2204	14467	GNAQ,SMYD1,NFATC2,HAND1,TAL2,GPRIN1,ERCC2,NF1,PAX3,SIM1,RUNX1,NODAL,NPM1,HNF4A,THRA,SSRP1,FOXH1,TRP73,PAX6,SOX10,SEBOX,OPRM1,EIF2S1,FOXN1,RUNX2,NEUROD2,TARDBP,MSX1,ELK4,NKX2-6,HOXD13,TRP63,PAX9,GNAS,NKX2-3
GO:0010557	positive regulation of macromolecule biosynthetic process	biological_process	1.4157943903572894E-4	15	93	436	14467	NFATC2,HAND1,GPRIN1,PAX3,NODAL,HNF4A,FOXH1,TRP73,PAX6,SOX10,RUNX2,HOXD13,TRP63,PAX9,NKX2-3
GO:0007435	salivary gland morphogenesis	biological_process	1.4157959804004784E-4	4	93	8	14467	FGF8,EGFR,PAX6,FGFR2
GO:0019219	regulation of nucleobase, nucleoside, nucleotide and nucleic acid metabolic process	biological_process	1.4937961304122723E-4	34	93	2107	14467	GNAQ,SMYD1,NFATC2,HAND1,TAL2,GPRIN1,ERCC2,NF1,PAX3,SIM1,RUNX1,NODAL,NPM1,HNF4A,THRA,SSRP1,FOXH1,TRP73,PAX6,SOX10,SEBOX,OPRM1,FOXN1,RUNX2,NEUROD2,TARDBP,MSX1,ELK4,NKX2-6,HOXD13,TRP63,PAX9,GNAS,NKX2-3
GO:0043473	pigmentation	biological_process	1.5298533994530206E-4	7	93	61	14467	GNAQ,NF1,PAX3,EDA,SOX10,TYR,OCA2
GO:0010604	positive regulation of macromolecule metabolic process	biological_process	1.8491903735321847E-4	16	93	511	14467	NFATC2,HAND1,GPRIN1,PAX3,NODAL,FGF8,HNF4A,FOXH1,TRP73,PAX6,SOX10,RUNX2,HOXD13,TRP63,PAX9,NKX2-3
GO:0031325	positive regulation of cellular metabolic process	biological_process	2.4061119100885088E-4	16	93	521	14467	NFATC2,HAND1,GPRIN1,PAX3,NODAL,NPM1,HNF4A,FOXH1,TRP73,PAX6,SOX10,RUNX2,HOXD13,TRP63,PAX9,NKX2-3
GO:0001525	angiogenesis	biological_process	3.803012910482949E-4	9	93	141	14467	CRHR2,HAND1,ADRA2B,NF1,RUNX1,FGF8,FGFR2,TGFBR2,ACVRL1
GO:0022008	neurogenesis	biological_process	5.714740934399753E-4	15	93	486	14467	GNAQ,CDK5R1,GPRIN1,ERCC2,NF1,PAX3,NTRK2,RUNX1,CHRNB2,FGF8,NTRK3,TRP73,PAX6,SOX10,NEUROD2
GO:0048514	blood vessel morphogenesis	biological_process	7.138280201712815E-4	10	93	198	14467	CRHR2,HAND1,ADRA2B,NF1,NTRK2,RUNX1,FGF8,FGFR2,TGFBR2,ACVRL1
GO:0022603	regulation of anatomical structure morphogenesis	biological_process	7.604691843287025E-4	9	93	153	14467	CRHR2,GPRIN1,NF1,RUNX1,CHRNB2,NODAL,NTRK3,PAX6,RUNX2
GO:0050794	regulation of cellular process	biological_process	7.902503854716619E-4	63	93	6122	14467	SKP2,GNAQ,SMYD1,CRHR2,RHO,NFATC2,HAND1,TAL2,GPRIN1,ADRA2B,ANK1,HTR4,ERCC2,NF1,PAX3,SIM1,NTRK2,RUNX1,CHRNB2,PKD1,NODAL,CDK4,FGF8,NPM1,HTR1A,NTRK3,EDA,NRAS,HNF4A,CAMK4,THRA,EGFR,SSRP1,FOXH1,GNRHR,GRIN2B,OPRL1,TRP73,PAX6,SOX10,SEBOX,FGFR2,CCKBR,OPRM1,CRHR1,EIF2S1,FOXN1,PLAU,RUNX2,NEUROD2,TARDBP,MSX1,ELK4,HTR5A,NKX2-6,TGFBR2,ACVRL1,HOXD13,TRP63,FASL,PAX9,GNAS,NKX2-3
GO:0010468	regulation of gene expression	biological_process	9.030218277347831E-4	33	93	2159	14467	SKP2,SMYD1,NFATC2,HAND1,TAL2,GPRIN1,ERCC2,PAX3,SIM1,RUNX1,NODAL,FGF8,NPM1,HNF4A,THRA,SSRP1,FOXH1,TRP73,PAX6,SOX10,SEBOX,EIF2S1,FOXN1,RUNX2,NEUROD2,TARDBP,MSX1,ELK4,NKX2-6,HOXD13,TRP63,PAX9,NKX2-3
GO:0007610	behavior	biological_process	0.0010559397397708508	13	93	377	14467	SLC1A2,GNAQ,TAL2,SCN8A,GPRIN1,NF1,NTRK2,RUNX1,CHRNB2,GRIN2B,OPRM1,CRHR1,NEUROD2
GO:0050789	regulation of biological process	biological_process	0.0015190468984500655	64	93	6376	14467	SKP2,SLC1A2,GNAQ,SMYD1,CRHR2,RHO,NFATC2,HAND1,TAL2,GPRIN1,ADRA2B,ANK1,HTR4,ERCC2,NF1,PAX3,SIM1,NTRK2,RUNX1,CHRNB2,PKD1,NODAL,CDK4,FGF8,NPM1,HTR1A,NTRK3,EDA,NRAS,HNF4A,CAMK4,THRA,EGFR,SSRP1,FOXH1,GNRHR,GRIN2B,OPRL1,TRP73,PAX6,SOX10,SEBOX,FGFR2,CCKBR,OPRM1,CRHR1,EIF2S1,FOXN1,PLAU,RUNX2,NEUROD2,TARDBP,MSX1,ELK4,HTR5A,NKX2-6,TGFBR2,ACVRL1,HOXD13,TRP63,FASL,PAX9,GNAS,NKX2-3
GO:0006357	regulation of transcription from RNA polymerase II promoter	biological_process	0.0016222656553257736	15	93	528	14467	NFATC2,HAND1,GPRIN1,PAX3,NODAL,HNF4A,FOXH1,PAX6,SOX10,RUNX2,MSX1,HOXD13,TRP63,PAX9,NKX2-3
GO:0010467	gene expression	biological_process	0.0027771937133779377	38	93	2850	14467	SKP2,SMYD1,NFATC2,HAND1,TAL2,GPRIN1,RBMXRT,ERCC2,PAX3,SIM1,RUNX1,GSPT1,NODAL,FGF8,NPM1,EDA,HNF4A,THRA,SSRP1,FOXH1,TRP73,PAX6,SOX10,SEBOX,EIF2S1,FOXN1,MMP14,SYNCRIP,RUNX2,NEUROD2,TARDBP,MSX1,ELK4,NKX2-6,HOXD13,TRP63,PAX9,NKX2-3
GO:0019226	transmission of nerve impulse	biological_process	0.00278884533040257	10	93	230	14467	GAD2,SYT1,GPRIN1,ERCC2,NF1,CHRNB2,CAMK4,GRIN2B,GRIA2,SYP
GO:0051252	regulation of RNA metabolic process	biological_process	0.0029583670453118462	30	93	1943	14467	SMYD1,NFATC2,HAND1,TAL2,GPRIN1,ERCC2,PAX3,SIM1,RUNX1,NODAL,NPM1,HNF4A,THRA,SSRP1,FOXH1,TRP73,PAX6,SOX10,SEBOX,FOXN1,RUNX2,NEUROD2,TARDBP,MSX1,ELK4,NKX2-6,HOXD13,TRP63,PAX9,NKX2-3
GO:0007154	cell communication	biological_process	0.002987577675056542	45	93	3737	14467	SLC1A2,GAD2,GNAQ,CRHR2,RHO,SYT1,FGF3,GPRIN1,ADRA2B,ANK1,HTR4,ERCC2,NF1,SIM1,NTRK2,CHRNB2,PKD1,NODAL,CDK4,FGF8,NPM1,HTR1A,NTRK3,NRAS,CAMK4,EGFR,FOXH1,GNRHR,GRIN2B,OPRL1,GRIA2,PAX6,FGFR2,CCKBR,OPRM1,CRHR1,RUNX2,MSX1,HTR5A,TGFBR2,SYP,ACVRL1,TRP63,FASL,GNAS
GO:0006366	transcription from RNA polymerase II promoter	biological_process	0.0034349088636613646	15	93	561	14467	NFATC2,HAND1,GPRIN1,PAX3,NODAL,HNF4A,FOXH1,PAX6,SOX10,RUNX2,MSX1,HOXD13,TRP63,PAX9,NKX2-3
GO:0007167	enzyme linked receptor protein signaling pathway	biological_process	0.0035090097001750776	11	93	293	14467	NTRK2,NODAL,FGF8,NTRK3,EGFR,FOXH1,FGFR2,RUNX2,MSX1,TGFBR2,ACVRL1
GO:0021537	telencephalon development	biological_process	0.003910354882905434	6	93	63	14467	SLC1A2,GPRIN1,NF1,FGF8,TRP73,PAX6
GO:0060255	regulation of macromolecule metabolic process	biological_process	0.004040443112891703	34	93	2420	14467	SKP2,SMYD1,NFATC2,HAND1,TAL2,GPRIN1,ERCC2,PAX3,SIM1,RUNX1,NODAL,FGF8,NPM1,HNF4A,THRA,EGFR,SSRP1,FOXH1,TRP73,PAX6,SOX10,SEBOX,EIF2S1,FOXN1,RUNX2,NEUROD2,TARDBP,MSX1,ELK4,NKX2-6,HOXD13,TRP63,PAX9,NKX2-3
GO:0007268	synaptic transmission	biological_process	0.004815037450484847	9	93	191	14467	GAD2,SYT1,GPRIN1,NF1,CHRNB2,CAMK4,GRIN2B,GRIA2,SYP
GO:0042391	regulation of membrane potential	biological_process	0.006346995323900184	7	93	105	14467	GNAQ,GPRIN1,ERCC2,NF1,CHRNB2,GRIN2B,CHRNG
GO:0051093	negative regulation of developmental process	biological_process	0.0066081443686116445	12	93	377	14467	SKP2,CRHR2,GPRIN1,ERCC2,NF1,NODAL,FGF8,TRP73,PAX6,MSX1,NKX2-6,TRP63
GO:0006355	regulation of transcription, DNA-dependent	biological_process	0.007993173003831334	29	93	1929	14467	SMYD1,NFATC2,HAND1,TAL2,GPRIN1,ERCC2,PAX3,SIM1,RUNX1,NODAL,HNF4A,THRA,SSRP1,FOXH1,TRP73,PAX6,SOX10,SEBOX,FOXN1,RUNX2,NEUROD2,TARDBP,MSX1,ELK4,NKX2-6,HOXD13,TRP63,PAX9,NKX2-3
GO:0035295	tube development	biological_process	0.00823602917134546	9	93	204	14467	HAND1,PAX3,FGF8,FOXH1,FGFR2,MMP14,TGFBR2,HOXD13,TRP63
GO:0048699	generation of neurons	biological_process	0.008598619864735738	13	93	456	14467	GNAQ,CDK5R1,GPRIN1,NF1,PAX3,NTRK2,RUNX1,CHRNB2,FGF8,NTRK3,TRP73,PAX6,NEUROD2
GO:0050896	response to stimulus	biological_process	0.008799298556685781	31	93	2160	14467	SLC1A2,GNAQ,RHO,TAL2,SCN8A,GPRIN1,ERCC2,NF1,NTRK2,MMP2,RUNX1,CHRNB2,PKD1,NPM1,NTRK3,EDA,SSRP1,GRIN2B,NEURL1A,TRP73,OPRM1,CRHR1,EIF2S1,PLAU,NEUROD2,MSX1,SLC6A2,TRP63,FASL,GNAS,NKX2-3
GO:0006351	transcription, DNA-dependent	biological_process	0.009320227414296292	29	93	1944	14467	SMYD1,NFATC2,HAND1,TAL2,GPRIN1,ERCC2,PAX3,SIM1,RUNX1,NODAL,HNF4A,THRA,SSRP1,FOXH1,TRP73,PAX6,SOX10,SEBOX,FOXN1,RUNX2,NEUROD2,TARDBP,MSX1,ELK4,NKX2-6,HOXD13,TRP63,PAX9,NKX2-3
GO:0032774	RNA biosynthetic process	biological_process	0.009706913086280225	29	93	1948	14467	SMYD1,NFATC2,HAND1,TAL2,GPRIN1,ERCC2,PAX3,SIM1,RUNX1,NODAL,HNF4A,THRA,SSRP1,FOXH1,TRP73,PAX6,SOX10,SEBOX,FOXN1,RUNX2,NEUROD2,TARDBP,MSX1,ELK4,NKX2-6,HOXD13,TRP63,PAX9,NKX2-3
GO:0045595	regulation of cell differentiation	biological_process	0.0097334731843428	11	93	326	14467	GNAQ,GPRIN1,NF1,CHRNB2,NODAL,NTRK3,PAX6,RUNX2,TGFBR2,TRP63,GNAS
GO:0009791	post-embryonic development	biological_process	0.012695342317302013	6	93	77	14467	GNAQ,TAL2,ERCC2,TRP73,GNAS,NKX2-3
GO:0048546	digestive tract morphogenesis	biological_process	0.013808883818318515	4	93	22	14467	TRP73,SOX10,TRP63,NKX2-3
GO:0055123	digestive system development	biological_process	0.013808883818318515	4	93	22	14467	TRP73,SOX10,TRP63,NKX2-3
GO:0048598	embryonic morphogenesis	biological_process	0.0140702530103733	11	93	339	14467	GNAQ,HAND1,PAX3,NODAL,FGF8,FGFR2,MSX1,TGFBR2,HOXD13,TRP63,GNAS
GO:0021543	pallium development	biological_process	0.01413208343203708	5	93	46	14467	GPRIN1,NF1,FGF8,TRP73,PAX6
GO:0051179	localization	biological_process	0.015603935089884419	35	93	2689	14467	SLC1A2,SCN8A,SYT1,CDK5R1,GPRIN1,ANK1,NF1,PAX3,NTRK2,KCNJ6,CHRNB2,PKD1,NODAL,G3BP1,NPM1,EDA,CAMK4,CSE1L,GRIN2B,KCNJ9,NEURL1A,SLC12A1,TRP73,GRIA2,KCNC1,PAX6,ATP7B,CHRNG,MMP14,PLAU,KCNQ2,SLC6A2,SYP,OCA2,NKX2-3
GO:0045449	regulation of transcription	biological_process	0.017762571024728648	29	93	2009	14467	SMYD1,NFATC2,HAND1,TAL2,GPRIN1,ERCC2,PAX3,SIM1,RUNX1,NODAL,HNF4A,THRA,SSRP1,FOXH1,TRP73,PAX6,SOX10,SEBOX,FOXN1,RUNX2,NEUROD2,TARDBP,MSX1,ELK4,NKX2-6,HOXD13,TRP63,PAX9,NKX2-3
GO:0010556	regulation of macromolecule biosynthetic process	biological_process	0.018785267529556164	30	93	2127	14467	SMYD1,NFATC2,HAND1,TAL2,GPRIN1,ERCC2,PAX3,SIM1,RUNX1,NODAL,HNF4A,THRA,SSRP1,FOXH1,TRP73,PAX6,SOX10,SEBOX,EIF2S1,FOXN1,RUNX2,NEUROD2,TARDBP,MSX1,ELK4,NKX2-6,HOXD13,TRP63,PAX9,NKX2-3
GO:0016070	RNA metabolic process	biological_process	0.020140005116362193	32	93	2364	14467	SMYD1,NFATC2,HAND1,TAL2,GPRIN1,RBMXRT,ERCC2,PAX3,SIM1,RUNX1,NODAL,NPM1,HNF4A,THRA,SSRP1,FOXH1,TRP73,PAX6,SOX10,SEBOX,FOXN1,SYNCRIP,RUNX2,NEUROD2,TARDBP,MSX1,ELK4,NKX2-6,HOXD13,TRP63,PAX9,NKX2-3
GO:0009416	response to light stimulus	biological_process	0.025682402592992006	6	93	87	14467	SLC1A2,RHO,GPRIN1,ERCC2,NF1,CHRNB2
GO:0001503	ossification	biological_process	0.0258654505015771	7	93	130	14467	ERCC2,NF1,MMP2,THRA,FGFR2,RUNX2,GNAS
GO:0035113	embryonic appendage morphogenesis	biological_process	0.027420084702584835	6	93	88	14467	GNAQ,FGF8,MSX1,HOXD13,TRP63,GNAS
GO:0030326	embryonic limb morphogenesis	biological_process	0.027420084702584835	6	93	88	14467	GNAQ,FGF8,MSX1,HOXD13,TRP63,GNAS
GO:0048666	neuron development	biological_process	0.02884208895875795	10	93	300	14467	GNAQ,CDK5R1,GPRIN1,NTRK2,RUNX1,CHRNB2,NTRK3,TRP73,PAX6,NEUROD2
GO:0006350	transcription	biological_process	0.030735033191574872	29	93	2067	14467	SMYD1,NFATC2,HAND1,TAL2,GPRIN1,ERCC2,PAX3,SIM1,RUNX1,NODAL,HNF4A,THRA,SSRP1,FOXH1,TRP73,PAX6,SOX10,SEBOX,FOXN1,RUNX2,NEUROD2,TARDBP,MSX1,ELK4,NKX2-6,HOXD13,TRP63,PAX9,NKX2-3
GO:0007612	learning	biological_process	0.03131031797750326	5	93	54	14467	GPRIN1,NF1,CHRNB2,GRIN2B,NEUROD2
GO:0051094	positive regulation of developmental process	biological_process	0.03174282247321207	11	93	370	14467	GPRIN1,NF1,RUNX1,NTRK3,PAX6,FGFR2,RUNX2,TGFBR2,TRP63,FASL,GNAS
GO:0060348	bone development	biological_process	0.034637016121337946	7	93	136	14467	ERCC2,NF1,MMP2,THRA,FGFR2,RUNX2,GNAS
GO:0006139	nucleobase, nucleoside, nucleotide and nucleic acid metabolic process	biological_process	0.03549078924071042	37	93	3037	14467	GNAQ,SMYD1,NFATC2,HAND1,TAL2,GPRIN1,RBMXRT,ERCC2,NF1,PAX3,SIM1,RUNX1,NODAL,NPM1,HNF4A,THRA,SSRP1,FOXH1,TRP73,PAX6,ATP7B,SOX10,SEBOX,OPRM1,FOXN1,SYNCRIP,RUNX2,NEUROD2,TARDBP,MSX1,ELK4,NKX2-6,HOXD13,TRP63,PAX9,GNAS,NKX2-3
GO:0001666	response to hypoxia	biological_process	0.037527402685779934	4	93	28	14467	NF1,MMP2,CHRNB2,PLAU
GO:0007632	visual behavior	biological_process	0.037527402685779934	4	93	28	14467	SLC1A2,GPRIN1,NF1,CHRNB2
GO:0021700	developmental maturation	biological_process	0.03994416727690487	6	93	94	14467	GNAQ,GPRIN1,ERCC2,MMP2,SOX10,RUNX2
GO:0045165	cell fate commitment	biological_process	0.04174573704499835	7	93	140	14467	FGF3,PAX3,NODAL,FGF8,PAX6,FGFR2,RUNX2
GO:0070482	response to oxygen levels	biological_process	0.04331826463723564	4	93	29	14467	NF1,MMP2,CHRNB2,PLAU
GO:0009058	biosynthetic process	biological_process	0.04553612834530947	39	93	3324	14467	GAD2,GNAQ,SMYD1,NFATC2,HAND1,TAL2,GPRIN1,ERCC2,NF1,PAX3,SIM1,RUNX1,GSPT1,NODAL,NPM1,HNF4A,THRA,SSRP1,FOXH1,TRP73,PAX6,SOX10,SEBOX,OPRM1,TYR,EIF2S1,FOXN1,RUNX2,NEUROD2,TARDBP,MSX1,ELK4,NKX2-6,OCA2,HOXD13,TRP63,PAX9,GNAS,NKX2-3
