# Supplementary material for: Tissue-Specific Functional Networks for Prioritizing Phenotype and Disease Genes
Source: PLoS Comput Biol. 2012 Sep 27;8(9):e1002694. doi: 10.1371/journal.pcbi.1002694 (PMC3459891; doi:10.1371/journal.pcbi.1002694)
Supplement: Dataset S3 — Functional enrichment of top 100 changed genes for each tissue-specific network. (ZIP) [file pcbi.1002694.s003.zip › enrichment_result/MA_0000352_global.txt]

GO:0048513	organ development	biological_process	2.8561560240363742E-15	44	95	1574	14467	SLC1A2,GNAQ,SMYD1,FGF4,CRHR2,NEUROG3,HAND1,TAL2,SCN8A,FGF3,CDK5R1,GPRIN1,ANK1,ERCC2,NF1,PAX3,NTRK2,MMP2,RUNX1,CHRNB2,PKD1,NODAL,FGF8,EDA,THRA,EGFR,FOXH1,GRIN2B,TRP73,PAX6,SOX10,FGFR2,MMP14,RUNX2,PROP1,MSX1,NKX2-6,TGFBR2,ACVRL1,HOXD13,TRP63,FASL,PAX9,GNAS
GO:0048731	system development	biological_process	3.410587582312302E-15	48	95	1922	14467	SLC1A2,GNAQ,SMYD1,FGF4,CRHR2,NEUROG3,HAND1,TAL2,SCN8A,FGF3,CDK5R1,GPRIN1,ANK1,ERCC2,NF1,PAX3,SIM1,NTRK2,MMP2,RUNX1,CHRNB2,PKD1,NODAL,FGF8,NTRK3,EDA,THRA,EGFR,FOXH1,GRIN2B,TRP73,GFRA2,PAX6,SOX10,FGFR2,MMP14,RUNX2,PROP1,NEUROD2,MSX1,NKX2-6,TGFBR2,ACVRL1,HOXD13,TRP63,FASL,PAX9,GNAS
GO:0009653	anatomical structure morphogenesis	biological_process	6.898281425242002E-15	38	95	1151	14467	GNAQ,FGF4,CRHR2,NEUROG3,HAND1,FGF3,CDK5R1,GPRIN1,ERCC2,NF1,PAX3,NTRK2,MMP2,RUNX1,CHRNB2,PKD1,NODAL,FGF8,NTRK3,EDA,THRA,EGFR,NEURL1A,TRP73,PAX6,SOX10,FGFR2,MMP14,RUNX2,PROP1,MSX1,TGFBR2,ACVRL1,HOXD13,TRP63,FASL,PAX9,GNAS
GO:0048856	anatomical structure development	biological_process	8.516795732683767E-15	49	95	2056	14467	SLC1A2,GNAQ,SMYD1,FGF4,CRHR2,NEUROG3,HAND1,TAL2,SCN8A,FGF3,CDK5R1,GPRIN1,ANK1,ERCC2,NF1,PAX3,SIM1,NTRK2,MMP2,RUNX1,CHRNB2,PKD1,NODAL,FGF8,NTRK3,EDA,THRA,EGFR,FOXH1,GRIN2B,NEURL1A,TRP73,GFRA2,PAX6,SOX10,FGFR2,MMP14,RUNX2,PROP1,NEUROD2,MSX1,NKX2-6,TGFBR2,ACVRL1,HOXD13,TRP63,FASL,PAX9,GNAS
GO:0007275	multicellular organismal development	biological_process	2.6710153424903223E-14	52	95	2402	14467	SLC1A2,GNAQ,SMYD1,FGF4,CRHR2,NEUROG3,HAND1,TAL2,SCN8A,FGF3,CDK5R1,GPRIN1,ANK1,ERCC2,NF1,PAX3,SIM1,NTRK2,MMP2,RUNX1,HYDIN,CHRNB2,PKD1,NODAL,FGF8,NTRK3,EDA,THRA,EGFR,FOXH1,GRIN2B,TRP73,GFRA2,PAX6,SOX10,SEBOX,FGFR2,MMP14,FOXN1,RUNX2,PROP1,NEUROD2,MSX1,NKX2-6,TGFBR2,ACVRL1,HOXD13,TRP63,MDFI,FASL,PAX9,GNAS
GO:0032502	developmental process	biological_process	2.3870278224971333E-13	55	95	2840	14467	SKP2,SLC1A2,GNAQ,SMYD1,FGF4,CRHR2,NEUROG3,HAND1,TAL2,SCN8A,FGF3,CDK5R1,GPRIN1,ANK1,ERCC2,NF1,PAX3,SIM1,NTRK2,MMP2,RUNX1,HYDIN,CHRNB2,PKD1,NODAL,FGF8,NTRK3,EDA,THRA,EGFR,FOXH1,GRIN2B,NEURL1A,TRP73,GFRA2,PAX6,SOX10,SEBOX,FGFR2,MMP14,FOXN1,RUNX2,PROP1,NEUROD2,MSX1,NKX2-6,TGFBR2,OCA2,ACVRL1,HOXD13,TRP63,MDFI,FASL,PAX9,GNAS
GO:0009887	organ morphogenesis	biological_process	6.781765907940369E-12	29	95	771	14467	FGF4,CRHR2,NEUROG3,HAND1,FGF3,ERCC2,NF1,PAX3,NTRK2,MMP2,RUNX1,PKD1,NODAL,FGF8,EDA,THRA,TRP73,PAX6,SOX10,FGFR2,RUNX2,PROP1,MSX1,TGFBR2,ACVRL1,TRP63,FASL,PAX9,GNAS
GO:0007417	central nervous system development	biological_process	2.0929155369034001E-10	19	95	316	14467	SLC1A2,GNAQ,TAL2,CDK5R1,GPRIN1,ERCC2,NF1,PAX3,RUNX1,CHRNB2,FGF8,TRP73,PAX6,SOX10,FGFR2,PROP1,MSX1,NKX2-6,TGFBR2
GO:0032501	multicellular organismal process	biological_process	3.765228752069151E-10	62	95	4218	14467	SLC1A2,GNAQ,GAD2,SMYD1,FGF4,CRHR2,NEUROG3,RHO,NFATC2,HAND1,TAL2,SCN8A,FGF3,SYT1,CDK5R1,GPRIN1,ANK1,ERCC2,NF1,PAX3,SIM1,NTRK2,MMP2,RUNX1,HYDIN,CHRNB2,PKD1,NODAL,FGF8,NTRK3,EDA,CAMK4,THRA,EGFR,FOXH1,GRIN2B,CPLX1,NEURL1A,TRP73,GRIA2,GFRA2,PAX6,ATP7B,SOX10,SEBOX,FGFR2,MMP14,FOXN1,RUNX2,PROP1,NEUROD2,MSX1,NKX2-6,TGFBR2,SYP,ACVRL1,HOXD13,TRP63,MDFI,FASL,PAX9,GNAS
GO:0008283	cell proliferation	biological_process	6.243823808417939E-10	24	95	598	14467	FGF4,FGF3,ERCC2,NF1,PAX3,CHRNB2,NODAL,CDK4,FGF8,NPM1,EGFR,CSE1L,PAX6,FGFR2,TYR,FOXN1,PLAU,RUNX2,MSX1,NKX2-6,TGFBR2,OCA2,HOXD13,TRP63
GO:0048869	cellular developmental process	biological_process	9.85128658802557E-10	37	95	1568	14467	GNAQ,FGF4,NEUROG3,HAND1,FGF3,CDK5R1,GPRIN1,ANK1,ERCC2,NF1,PAX3,SIM1,NTRK2,RUNX1,CHRNB2,NODAL,FGF8,NTRK3,EDA,EGFR,NEURL1A,TRP73,PAX6,SOX10,SEBOX,FGFR2,FOXN1,RUNX2,PROP1,NEUROD2,NKX2-6,TGFBR2,OCA2,TRP63,MDFI,FASL,GNAS
GO:0030154	cell differentiation	biological_process	1.2709677780564604E-9	36	95	1495	14467	GNAQ,FGF4,NEUROG3,HAND1,FGF3,CDK5R1,GPRIN1,ANK1,ERCC2,NF1,PAX3,SIM1,NTRK2,RUNX1,CHRNB2,NODAL,FGF8,NTRK3,EDA,NEURL1A,TRP73,PAX6,SOX10,SEBOX,FGFR2,FOXN1,RUNX2,PROP1,NEUROD2,NKX2-6,TGFBR2,OCA2,TRP63,MDFI,FASL,GNAS
GO:0007399	nervous system development	biological_process	3.758251176197454E-9	26	95	779	14467	SLC1A2,GNAQ,NEUROG3,TAL2,CDK5R1,GPRIN1,ERCC2,NF1,PAX3,SIM1,NTRK2,RUNX1,CHRNB2,FGF8,NTRK3,TRP73,GFRA2,PAX6,SOX10,FGFR2,PROP1,NEUROD2,MSX1,NKX2-6,TGFBR2,TRP63
GO:0048518	positive regulation of biological process	biological_process	7.845471460051224E-9	31	95	1172	14467	SLC1A2,FGF4,NEUROG3,NFATC2,HAND1,GPRIN1,NF1,PAX3,RUNX1,CHRNB2,NODAL,FGF8,NPM1,NTRK3,EDA,HNF4A,EGFR,FOXH1,TRP73,PAX6,SOX10,FGFR2,RUNX2,PROP1,NKX2-6,TGFBR2,HOXD13,TRP63,FASL,PAX9,GNAS
GO:0048522	positive regulation of cellular process	biological_process	6.129505008466329E-8	28	95	1031	14467	FGF4,NEUROG3,NFATC2,HAND1,GPRIN1,NF1,PAX3,CHRNB2,NODAL,FGF8,NPM1,NTRK3,HNF4A,EGFR,FOXH1,TRP73,PAX6,SOX10,FGFR2,RUNX2,PROP1,NKX2-6,TGFBR2,HOXD13,TRP63,FASL,PAX9,GNAS
GO:0048468	cell development	biological_process	7.067746685995302E-8	24	95	748	14467	GNAQ,FGF4,CDK5R1,GPRIN1,ANK1,ERCC2,NF1,PAX3,NTRK2,RUNX1,CHRNB2,NODAL,FGF8,NTRK3,NEURL1A,TRP73,PAX6,SOX10,RUNX2,NEUROD2,NKX2-6,OCA2,TRP63,FASL
GO:0007420	brain development	biological_process	7.443541669328876E-8	15	95	245	14467	SLC1A2,GNAQ,TAL2,CDK5R1,GPRIN1,NF1,CHRNB2,FGF8,TRP73,PAX6,FGFR2,PROP1,MSX1,NKX2-6,TGFBR2
GO:0009790	embryonic development	biological_process	9.272620602434971E-8	22	95	626	14467	GNAQ,FGF4,HAND1,ERCC2,NF1,PAX3,RUNX1,PKD1,NODAL,FGF8,FOXH1,GRIN2B,PAX6,SOX10,FGFR2,MSX1,NKX2-6,TGFBR2,ACVRL1,HOXD13,TRP63,GNAS
GO:0008284	positive regulation of cell proliferation	biological_process	2.6131263052609234E-7	14	95	224	14467	FGF4,NF1,PAX3,CHRNB2,NODAL,FGF8,NPM1,EGFR,PAX6,FGFR2,RUNX2,NKX2-6,TGFBR2,TRP63
GO:0042127	regulation of cell proliferation	biological_process	3.175292650209063E-7	18	95	424	14467	FGF4,NF1,PAX3,CHRNB2,NODAL,CDK4,FGF8,NPM1,EGFR,PAX6,FGFR2,PLAU,RUNX2,MSX1,NKX2-6,TGFBR2,HOXD13,TRP63
GO:0030900	forebrain development	biological_process	3.3038849150175655E-7	12	95	150	14467	SLC1A2,GNAQ,TAL2,GPRIN1,NF1,CHRNB2,FGF8,TRP73,PAX6,PROP1,MSX1,NKX2-6
GO:0043009	chordate embryonic development	biological_process	3.581543516967446E-7	17	95	373	14467	HAND1,ERCC2,NF1,PAX3,RUNX1,PKD1,NODAL,FGF8,GRIN2B,PAX6,SOX10,FGFR2,MSX1,NKX2-6,TGFBR2,ACVRL1,GNAS
GO:0009792	embryonic development ending in birth or egg hatching	biological_process	4.0526623381393717E-7	17	95	376	14467	HAND1,ERCC2,NF1,PAX3,RUNX1,PKD1,NODAL,FGF8,GRIN2B,PAX6,SOX10,FGFR2,MSX1,NKX2-6,TGFBR2,ACVRL1,GNAS
GO:0007267	cell-cell signaling	biological_process	9.468440232095545E-7	16	95	344	14467	GAD2,FGF3,SYT1,GPRIN1,ERCC2,NF1,NTRK2,CHRNB2,FGF8,CAMK4,GRIN2B,CPLX1,GRIA2,FGFR2,SYP,TRP63
GO:0007507	heart development	biological_process	1.0827948368225253E-6	13	95	206	14467	GNAQ,SMYD1,HAND1,NF1,PAX3,PKD1,NODAL,FGF8,FOXH1,FGFR2,MSX1,NKX2-6,TGFBR2
GO:0010628	positive regulation of gene expression	biological_process	1.1736771176181244E-6	17	95	403	14467	NEUROG3,NFATC2,HAND1,GPRIN1,PAX3,NODAL,FGF8,HNF4A,FOXH1,TRP73,PAX6,SOX10,RUNX2,PROP1,HOXD13,TRP63,PAX9
GO:0045893	positive regulation of transcription, DNA-dependent	biological_process	1.377999375756484E-6	16	95	353	14467	NEUROG3,NFATC2,HAND1,GPRIN1,PAX3,NODAL,HNF4A,FOXH1,TRP73,PAX6,SOX10,RUNX2,PROP1,HOXD13,TRP63,PAX9
GO:0051254	positive regulation of RNA metabolic process	biological_process	1.4356896391454018E-6	16	95	354	14467	NEUROG3,NFATC2,HAND1,GPRIN1,PAX3,NODAL,HNF4A,FOXH1,TRP73,PAX6,SOX10,RUNX2,PROP1,HOXD13,TRP63,PAX9
GO:0065007	biological regulation	biological_process	1.613943560051922E-6	73	95	6717	14467	SKP2,SLC1A2,GNAQ,GAD2,SMYD1,FGF4,CRHR2,NEUROG3,RHO,NFATC2,HAND1,TAL2,SYT1,GPRIN1,ANK1,HTR4,ERCC2,NF1,PAX3,SIM1,NTRK2,KCNJ6,RUNX1,CHRNB2,PKD1,NODAL,CDK4,FGF8,NPM1,HTR1A,NTRK3,EDA,NRAS,HNF4A,CAMK4,THRA,EGFR,SSRP1,FOXH1,GNRHR,GRIN2B,CPLX1,OPRL1,TRP73,GFRA2,PAX6,ATP7B,SOX10,SEBOX,FGFR2,CCKBR,OPRM1,CRHR1,MC5R,BRS3,CHRNG,FOXN1,PLAU,RUNX2,PROP1,NEUROD2,TARDBP,MSX1,ELK4,HTR5A,NKX2-6,TGFBR2,ACVRL1,HOXD13,…
GO:0045944	positive regulation of transcription from RNA polymerase II promoter	biological_process	2.8062351512453965E-6	15	95	318	14467	NEUROG3,NFATC2,HAND1,GPRIN1,PAX3,NODAL,HNF4A,FOXH1,PAX6,SOX10,RUNX2,PROP1,HOXD13,TRP63,PAX9
GO:0048646	anatomical structure formation involved in morphogenesis	biological_process	5.701148060415509E-6	15	95	335	14467	CRHR2,HAND1,FGF3,ERCC2,NF1,PAX3,MMP2,RUNX1,NODAL,FGF8,NEURL1A,FGFR2,TGFBR2,ACVRL1,TRP63
GO:0001501	skeletal system development	biological_process	5.765803931029031E-6	14	95	284	14467	GNAQ,FGF4,ERCC2,NF1,MMP2,RUNX1,PKD1,THRA,FGFR2,RUNX2,TGFBR2,HOXD13,TRP63,GNAS
GO:0050793	regulation of developmental process	biological_process	6.333704177894924E-6	23	95	858	14467	SKP2,GNAQ,FGF4,CRHR2,GPRIN1,ERCC2,NF1,RUNX1,CHRNB2,NODAL,FGF8,NTRK3,TRP73,PAX6,FGFR2,RUNX2,PROP1,MSX1,NKX2-6,TGFBR2,TRP63,FASL,GNAS
GO:0045941	positive regulation of transcription	biological_process	6.932961737011558E-6	16	95	395	14467	NEUROG3,NFATC2,HAND1,GPRIN1,PAX3,NODAL,HNF4A,FOXH1,TRP73,PAX6,SOX10,RUNX2,PROP1,HOXD13,TRP63,PAX9
GO:0031328	positive regulation of cellular biosynthetic process	biological_process	7.328660805314398E-6	17	95	455	14467	NEUROG3,NFATC2,HAND1,GPRIN1,PAX3,NODAL,NPM1,HNF4A,FOXH1,TRP73,PAX6,SOX10,RUNX2,PROP1,HOXD13,TRP63,PAX9
GO:0009891	positive regulation of biosynthetic process	biological_process	7.824470761761789E-6	17	95	457	14467	NEUROG3,NFATC2,HAND1,GPRIN1,PAX3,NODAL,NPM1,HNF4A,FOXH1,TRP73,PAX6,SOX10,RUNX2,PROP1,HOXD13,TRP63,PAX9
GO:0009888	tissue development	biological_process	1.1763612237184338E-5	19	95	598	14467	FGF4,NEUROG3,HAND1,ERCC2,NF1,PAX3,PKD1,NODAL,FGF8,EDA,THRA,FOXH1,PAX6,FGFR2,RUNX2,NKX2-6,TRP63,PAX9,GNAS
GO:0045935	positive regulation of nucleobase, nucleoside, nucleotide and nucleic acid metabolic process	biological_process	1.3497854050530685E-5	16	95	414	14467	NEUROG3,NFATC2,HAND1,GPRIN1,PAX3,NODAL,HNF4A,FOXH1,TRP73,PAX6,SOX10,RUNX2,PROP1,HOXD13,TRP63,PAX9
GO:0009893	positive regulation of metabolic process	biological_process	1.4649640455473304E-5	18	95	540	14467	NEUROG3,NFATC2,HAND1,GPRIN1,PAX3,NODAL,FGF8,NPM1,HNF4A,FOXH1,TRP73,PAX6,SOX10,RUNX2,PROP1,HOXD13,TRP63,PAX9
GO:0019222	regulation of metabolic process	biological_process	1.9248274995030537E-5	40	95	2525	14467	SKP2,GNAQ,SMYD1,NEUROG3,NFATC2,HAND1,TAL2,GPRIN1,ERCC2,NF1,PAX3,SIM1,NTRK2,RUNX1,CHRNB2,NODAL,FGF8,NPM1,HNF4A,THRA,EGFR,SSRP1,FOXH1,TRP73,PAX6,SOX10,SEBOX,OPRM1,FOXN1,RUNX2,PROP1,NEUROD2,TARDBP,MSX1,ELK4,NKX2-6,HOXD13,TRP63,PAX9,GNAS
GO:0007431	salivary gland development	biological_process	2.6786177737680802E-5	5	95	14	14467	FGF8,EDA,EGFR,PAX6,FGFR2
GO:0010557	positive regulation of macromolecule biosynthetic process	biological_process	2.7947922415083763E-5	16	95	436	14467	NEUROG3,NFATC2,HAND1,GPRIN1,PAX3,NODAL,HNF4A,FOXH1,TRP73,PAX6,SOX10,RUNX2,PROP1,HOXD13,TRP63,PAX9
GO:0010604	positive regulation of macromolecule metabolic process	biological_process	4.068674086740225E-5	17	95	511	14467	NEUROG3,NFATC2,HAND1,GPRIN1,PAX3,NODAL,FGF8,HNF4A,FOXH1,TRP73,PAX6,SOX10,RUNX2,PROP1,HOXD13,TRP63,PAX9
GO:0048732	gland development	biological_process	4.1655610636119184E-5	9	95	107	14467	NF1,FGF8,EDA,EGFR,PAX6,FGFR2,PROP1,HOXD13,TRP63
GO:0001568	blood vessel development	biological_process	4.9280487362609216E-5	12	95	233	14467	CRHR2,HAND1,NF1,NTRK2,MMP2,RUNX1,PKD1,FGF8,FGFR2,PROP1,TGFBR2,ACVRL1
GO:0031325	positive regulation of cellular metabolic process	biological_process	5.3960641493533876E-5	17	95	521	14467	NEUROG3,NFATC2,HAND1,GPRIN1,PAX3,NODAL,NPM1,HNF4A,FOXH1,TRP73,PAX6,SOX10,RUNX2,PROP1,HOXD13,TRP63,PAX9
GO:0001944	vasculature development	biological_process	5.675384330070932E-5	12	95	236	14467	CRHR2,HAND1,NF1,NTRK2,MMP2,RUNX1,PKD1,FGF8,FGFR2,PROP1,TGFBR2,ACVRL1
GO:0019219	regulation of nucleobase, nucleoside, nucleotide and nucleic acid metabolic process	biological_process	7.734158073180725E-5	35	95	2107	14467	GNAQ,SMYD1,NEUROG3,NFATC2,HAND1,TAL2,GPRIN1,ERCC2,NF1,PAX3,SIM1,RUNX1,NODAL,NPM1,HNF4A,THRA,SSRP1,FOXH1,TRP73,PAX6,SOX10,SEBOX,OPRM1,FOXN1,RUNX2,PROP1,NEUROD2,TARDBP,MSX1,ELK4,NKX2-6,HOXD13,TRP63,PAX9,GNAS
GO:0022612	gland morphogenesis	biological_process	8.151335939898647E-5	5	95	17	14467	FGF8,EGFR,PAX6,FGFR2,PROP1
GO:0007154	cell communication	biological_process	8.675755412933047E-5	49	95	3737	14467	SLC1A2,GNAQ,GAD2,CRHR2,RHO,FGF3,SYT1,GPRIN1,ANK1,HTR4,ERCC2,NF1,SIM1,NTRK2,CHRNB2,PKD1,NODAL,CDK4,FGF8,NPM1,HTR1A,NTRK3,NRAS,CAMK4,EGFR,FOXH1,GNRHR,GRIN2B,CPLX1,OPRL1,GRIA2,GFRA2,PAX6,FGFR2,CCKBR,OPRM1,CRHR1,MC5R,BRS3,RUNX2,PROP1,MSX1,HTR5A,TGFBR2,SYP,ACVRL1,TRP63,FASL,GNAS
GO:0050794	regulation of cellular process	biological_process	9.526955391022387E-5	66	95	6122	14467	SKP2,GNAQ,SMYD1,FGF4,CRHR2,NEUROG3,RHO,NFATC2,HAND1,TAL2,GPRIN1,ANK1,HTR4,ERCC2,NF1,PAX3,SIM1,NTRK2,RUNX1,CHRNB2,PKD1,NODAL,CDK4,FGF8,NPM1,HTR1A,NTRK3,EDA,NRAS,HNF4A,CAMK4,THRA,EGFR,SSRP1,FOXH1,GNRHR,GRIN2B,OPRL1,TRP73,GFRA2,PAX6,SOX10,SEBOX,FGFR2,CCKBR,OPRM1,CRHR1,MC5R,BRS3,FOXN1,PLAU,RUNX2,PROP1,NEUROD2,TARDBP,MSX1,ELK4,HTR5A,NKX2-6,TGFBR2,ACVRL1,HOXD13,TRP63,FASL,PAX9,GNAS
GO:0035272	exocrine system development	biological_process	1.1227997266937979E-4	5	95	18	14467	FGF8,EDA,EGFR,PAX6,FGFR2
GO:0001701	in utero embryonic development	biological_process	1.376665705794365E-4	11	95	207	14467	HAND1,ERCC2,RUNX1,PKD1,NODAL,GRIN2B,SOX10,FGFR2,MSX1,TGFBR2,ACVRL1
GO:0007435	salivary gland morphogenesis	biological_process	1.52866800660328E-4	4	95	8	14467	FGF8,EGFR,PAX6,FGFR2
GO:0043473	pigmentation	biological_process	1.756275142398157E-4	7	95	61	14467	GNAQ,NF1,PAX3,EDA,SOX10,TYR,OCA2
GO:0031323	regulation of cellular metabolic process	biological_process	1.8260290299366319E-4	37	95	2396	14467	GNAQ,SMYD1,NEUROG3,NFATC2,HAND1,TAL2,GPRIN1,ERCC2,NF1,PAX3,SIM1,RUNX1,CHRNB2,NODAL,NPM1,HNF4A,THRA,EGFR,SSRP1,FOXH1,TRP73,PAX6,SOX10,SEBOX,OPRM1,FOXN1,RUNX2,PROP1,NEUROD2,TARDBP,MSX1,ELK4,NKX2-6,HOXD13,TRP63,PAX9,GNAS
GO:0080090	regulation of primary metabolic process	biological_process	1.886953053746653E-4	37	95	2399	14467	GNAQ,SMYD1,NEUROG3,NFATC2,HAND1,TAL2,GPRIN1,ERCC2,NF1,PAX3,SIM1,RUNX1,CHRNB2,NODAL,NPM1,HNF4A,THRA,EGFR,SSRP1,FOXH1,TRP73,PAX6,SOX10,SEBOX,OPRM1,FOXN1,RUNX2,PROP1,NEUROD2,TARDBP,MSX1,ELK4,NKX2-6,HOXD13,TRP63,PAX9,GNAS
GO:0050789	regulation of biological process	biological_process	1.9691526090831257E-4	67	95	6376	14467	SKP2,SLC1A2,GNAQ,SMYD1,FGF4,CRHR2,NEUROG3,RHO,NFATC2,HAND1,TAL2,GPRIN1,ANK1,HTR4,ERCC2,NF1,PAX3,SIM1,NTRK2,RUNX1,CHRNB2,PKD1,NODAL,CDK4,FGF8,NPM1,HTR1A,NTRK3,EDA,NRAS,HNF4A,CAMK4,THRA,EGFR,SSRP1,FOXH1,GNRHR,GRIN2B,OPRL1,TRP73,GFRA2,PAX6,SOX10,SEBOX,FGFR2,CCKBR,OPRM1,CRHR1,MC5R,BRS3,FOXN1,PLAU,RUNX2,PROP1,NEUROD2,TARDBP,MSX1,ELK4,HTR5A,NKX2-6,TGFBR2,ACVRL1,HOXD13,TRP63,FASL,PAX9,GNAS
GO:0051093	negative regulation of developmental process	biological_process	2.0140419962846526E-4	14	95	377	14467	SKP2,FGF4,CRHR2,GPRIN1,ERCC2,NF1,NODAL,FGF8,TRP73,PAX6,PROP1,MSX1,NKX2-6,TRP63
GO:0031326	regulation of cellular biosynthetic process	biological_process	2.2990943326843291E-4	35	95	2200	14467	GNAQ,SMYD1,NEUROG3,NFATC2,HAND1,TAL2,GPRIN1,ERCC2,NF1,PAX3,SIM1,RUNX1,NODAL,NPM1,HNF4A,THRA,SSRP1,FOXH1,TRP73,PAX6,SOX10,SEBOX,OPRM1,FOXN1,RUNX2,PROP1,NEUROD2,TARDBP,MSX1,ELK4,NKX2-6,HOXD13,TRP63,PAX9,GNAS
GO:0009889	regulation of biosynthetic process	biological_process	2.4057114609812196E-4	35	95	2204	14467	GNAQ,SMYD1,NEUROG3,NFATC2,HAND1,TAL2,GPRIN1,ERCC2,NF1,PAX3,SIM1,RUNX1,NODAL,NPM1,HNF4A,THRA,SSRP1,FOXH1,TRP73,PAX6,SOX10,SEBOX,OPRM1,FOXN1,RUNX2,PROP1,NEUROD2,TARDBP,MSX1,ELK4,NKX2-6,HOXD13,TRP63,PAX9,GNAS
GO:0006357	regulation of transcription from RNA polymerase II promoter	biological_process	3.8685726866275155E-4	16	95	528	14467	NEUROG3,NFATC2,HAND1,GPRIN1,PAX3,NODAL,HNF4A,FOXH1,PAX6,SOX10,RUNX2,PROP1,MSX1,HOXD13,TRP63,PAX9
GO:0019226	transmission of nerve impulse	biological_process	3.9855140544288773E-4	11	95	230	14467	GAD2,SYT1,GPRIN1,ERCC2,NF1,CHRNB2,CAMK4,GRIN2B,CPLX1,GRIA2,SYP
GO:0010926	anatomical structure formation	biological_process	5.912384754971059E-4	19	95	767	14467	CRHR2,HAND1,FGF3,GPRIN1,ERCC2,NF1,PAX3,MMP2,RUNX1,CHRNB2,NODAL,FGF8,NPM1,CSE1L,NEURL1A,FGFR2,TGFBR2,ACVRL1,TRP63
GO:0007167	enzyme linked receptor protein signaling pathway	biological_process	5.933123441780582E-4	12	95	293	14467	NTRK2,NODAL,FGF8,NTRK3,EGFR,FOXH1,GFRA2,FGFR2,RUNX2,MSX1,TGFBR2,ACVRL1
GO:0007268	synaptic transmission	biological_process	6.204011284935393E-4	10	95	191	14467	GAD2,SYT1,GPRIN1,NF1,CHRNB2,CAMK4,GRIN2B,CPLX1,GRIA2,SYP
GO:0022008	neurogenesis	biological_process	7.521141434828467E-4	15	95	486	14467	GNAQ,CDK5R1,GPRIN1,ERCC2,NF1,PAX3,NTRK2,RUNX1,CHRNB2,FGF8,NTRK3,TRP73,PAX6,SOX10,NEUROD2
GO:0006366	transcription from RNA polymerase II promoter	biological_process	8.690654426937358E-4	16	95	561	14467	NEUROG3,NFATC2,HAND1,GPRIN1,PAX3,NODAL,HNF4A,FOXH1,PAX6,SOX10,RUNX2,PROP1,MSX1,HOXD13,TRP63,PAX9
GO:0022603	regulation of anatomical structure morphogenesis	biological_process	9.039738220903404E-4	9	95	153	14467	CRHR2,GPRIN1,NF1,RUNX1,CHRNB2,NODAL,NTRK3,PAX6,RUNX2
GO:0043066	negative regulation of apoptosis	biological_process	0.0010852851314388128	10	95	203	14467	SKP2,FGF4,GPRIN1,ERCC2,FGF8,TRP73,PROP1,MSX1,NKX2-6,TRP63
GO:0007610	behavior	biological_process	0.0013418446989967132	13	95	377	14467	SLC1A2,GNAQ,TAL2,SCN8A,GPRIN1,NF1,NTRK2,RUNX1,CHRNB2,GRIN2B,OPRM1,CRHR1,NEUROD2
GO:0043069	negative regulation of programmed cell death	biological_process	0.0013549861794068187	10	95	208	14467	SKP2,FGF4,GPRIN1,ERCC2,FGF8,TRP73,PROP1,MSX1,NKX2-6,TRP63
GO:0060548	negative regulation of cell death	biological_process	0.0014154482363556231	10	95	209	14467	SKP2,FGF4,GPRIN1,ERCC2,FGF8,TRP73,PROP1,MSX1,NKX2-6,TRP63
GO:0051252	regulation of RNA metabolic process	biological_process	0.001511819404866423	31	95	1943	14467	SMYD1,NEUROG3,NFATC2,HAND1,TAL2,GPRIN1,ERCC2,PAX3,SIM1,RUNX1,NODAL,NPM1,HNF4A,THRA,SSRP1,FOXH1,TRP73,PAX6,SOX10,SEBOX,FOXN1,RUNX2,PROP1,NEUROD2,TARDBP,MSX1,ELK4,NKX2-6,HOXD13,TRP63,PAX9
GO:0010468	regulation of gene expression	biological_process	0.0015556475873930772	33	95	2159	14467	SKP2,SMYD1,NEUROG3,NFATC2,HAND1,TAL2,GPRIN1,ERCC2,PAX3,SIM1,RUNX1,NODAL,FGF8,NPM1,HNF4A,THRA,SSRP1,FOXH1,TRP73,PAX6,SOX10,SEBOX,FOXN1,RUNX2,PROP1,NEUROD2,TARDBP,MSX1,ELK4,NKX2-6,HOXD13,TRP63,PAX9
GO:0045595	regulation of cell differentiation	biological_process	0.0018315974803730902	12	95	326	14467	GNAQ,FGF4,GPRIN1,NF1,CHRNB2,NODAL,NTRK3,PAX6,RUNX2,TGFBR2,TRP63,GNAS
GO:0021536	diencephalon development	biological_process	0.0020813257852006508	5	95	31	14467	TAL2,CHRNB2,PAX6,PROP1,NKX2-6
GO:0035113	embryonic appendage morphogenesis	biological_process	0.0022131039380603097	7	95	88	14467	GNAQ,FGF4,FGF8,MSX1,HOXD13,TRP63,GNAS
GO:0030326	embryonic limb morphogenesis	biological_process	0.0022131039380603097	7	95	88	14467	GNAQ,FGF4,FGF8,MSX1,HOXD13,TRP63,GNAS
GO:0048598	embryonic morphogenesis	biological_process	0.002752913168583018	12	95	339	14467	GNAQ,FGF4,HAND1,PAX3,NODAL,FGF8,FGFR2,MSX1,TGFBR2,HOXD13,TRP63,GNAS
GO:0006355	regulation of transcription, DNA-dependent	biological_process	0.004128206599547962	30	95	1929	14467	SMYD1,NEUROG3,NFATC2,HAND1,TAL2,GPRIN1,ERCC2,PAX3,SIM1,RUNX1,NODAL,HNF4A,THRA,SSRP1,FOXH1,TRP73,PAX6,SOX10,SEBOX,FOXN1,RUNX2,PROP1,NEUROD2,TARDBP,MSX1,ELK4,NKX2-6,HOXD13,TRP63,PAX9
GO:0021537	telencephalon development	biological_process	0.004387293579491983	6	95	63	14467	SLC1A2,GPRIN1,NF1,FGF8,TRP73,PAX6
GO:0006351	transcription, DNA-dependent	biological_process	0.004845308494062357	30	95	1944	14467	SMYD1,NEUROG3,NFATC2,HAND1,TAL2,GPRIN1,ERCC2,PAX3,SIM1,RUNX1,NODAL,HNF4A,THRA,SSRP1,FOXH1,TRP73,PAX6,SOX10,SEBOX,FOXN1,RUNX2,PROP1,NEUROD2,TARDBP,MSX1,ELK4,NKX2-6,HOXD13,TRP63,PAX9
GO:0032774	RNA biosynthetic process	biological_process	0.005055127451470971	30	95	1948	14467	SMYD1,NEUROG3,NFATC2,HAND1,TAL2,GPRIN1,ERCC2,PAX3,SIM1,RUNX1,NODAL,HNF4A,THRA,SSRP1,FOXH1,TRP73,PAX6,SOX10,SEBOX,FOXN1,RUNX2,PROP1,NEUROD2,TARDBP,MSX1,ELK4,NKX2-6,HOXD13,TRP63,PAX9
GO:0001525	angiogenesis	biological_process	0.005071184387446416	8	95	141	14467	CRHR2,HAND1,NF1,RUNX1,FGF8,FGFR2,TGFBR2,ACVRL1
GO:0060255	regulation of macromolecule metabolic process	biological_process	0.006905630990946213	34	95	2420	14467	SKP2,SMYD1,NEUROG3,NFATC2,HAND1,TAL2,GPRIN1,ERCC2,PAX3,SIM1,RUNX1,NODAL,FGF8,NPM1,HNF4A,THRA,EGFR,SSRP1,FOXH1,TRP73,PAX6,SOX10,SEBOX,FOXN1,RUNX2,PROP1,NEUROD2,TARDBP,MSX1,ELK4,NKX2-6,HOXD13,TRP63,PAX9
GO:0048853	forebrain morphogenesis	biological_process	0.006906870925527832	3	95	6	14467	NF1,FGF8,PROP1
GO:0042391	regulation of membrane potential	biological_process	0.007247810190936288	7	95	105	14467	GNAQ,GPRIN1,ERCC2,NF1,CHRNB2,GRIN2B,CHRNG
GO:0048514	blood vessel morphogenesis	biological_process	0.0076377924996850885	9	95	198	14467	CRHR2,HAND1,NF1,NTRK2,RUNX1,FGF8,FGFR2,TGFBR2,ACVRL1
GO:0035108	limb morphogenesis	biological_process	0.008738299904428752	7	95	108	14467	GNAQ,FGF4,FGF8,MSX1,HOXD13,TRP63,GNAS
GO:0035107	appendage morphogenesis	biological_process	0.008738299904428752	7	95	108	14467	GNAQ,FGF4,FGF8,MSX1,HOXD13,TRP63,GNAS
GO:0045449	regulation of transcription	biological_process	0.00949398855949402	30	95	2009	14467	SMYD1,NEUROG3,NFATC2,HAND1,TAL2,GPRIN1,ERCC2,PAX3,SIM1,RUNX1,NODAL,HNF4A,THRA,SSRP1,FOXH1,TRP73,PAX6,SOX10,SEBOX,FOXN1,RUNX2,PROP1,NEUROD2,TARDBP,MSX1,ELK4,NKX2-6,HOXD13,TRP63,PAX9
GO:0035295	tube development	biological_process	0.009728542430395112	9	95	204	14467	HAND1,PAX3,FGF8,FOXH1,FGFR2,MMP14,TGFBR2,HOXD13,TRP63
GO:0048699	generation of neurons	biological_process	0.010816024176443345	13	95	456	14467	GNAQ,CDK5R1,GPRIN1,NF1,PAX3,NTRK2,RUNX1,CHRNB2,FGF8,NTRK3,TRP73,PAX6,NEUROD2
GO:0048523	negative regulation of cellular process	biological_process	0.011521552346058558	20	95	1027	14467	SKP2,SMYD1,FGF4,HAND1,GPRIN1,ERCC2,NF1,PAX3,NODAL,FGF8,NPM1,THRA,FOXH1,TRP73,PAX6,RUNX2,PROP1,MSX1,NKX2-6,TRP63
GO:0016070	RNA metabolic process	biological_process	0.01175559973419688	33	95	2364	14467	SMYD1,NEUROG3,NFATC2,HAND1,TAL2,GPRIN1,RBMXRT,ERCC2,PAX3,SIM1,RUNX1,NODAL,NPM1,HNF4A,THRA,SSRP1,FOXH1,TRP73,PAX6,SOX10,SEBOX,FOXN1,SYNCRIP,RUNX2,PROP1,NEUROD2,TARDBP,MSX1,ELK4,NKX2-6,HOXD13,TRP63,PAX9
GO:0048736	appendage development	biological_process	0.011785285359081637	7	95	113	14467	GNAQ,FGF4,FGF8,MSX1,HOXD13,TRP63,GNAS
GO:0060173	limb development	biological_process	0.011785285359081637	7	95	113	14467	GNAQ,FGF4,FGF8,MSX1,HOXD13,TRP63,GNAS
GO:0048705	skeletal system morphogenesis	biological_process	0.013228542426088993	7	95	115	14467	FGF4,MMP2,PKD1,THRA,RUNX2,TGFBR2,GNAS
GO:0048519	negative regulation of biological process	biological_process	0.013683714235954977	21	95	1131	14467	SKP2,SMYD1,FGF4,CRHR2,HAND1,GPRIN1,ERCC2,NF1,PAX3,NODAL,FGF8,NPM1,THRA,FOXH1,TRP73,PAX6,RUNX2,PROP1,MSX1,NKX2-6,TRP63
GO:0010467	gene expression	biological_process	0.01397696309016538	37	95	2850	14467	SKP2,SMYD1,NEUROG3,NFATC2,HAND1,TAL2,GPRIN1,RBMXRT,ERCC2,PAX3,SIM1,RUNX1,NODAL,FGF8,NPM1,EDA,HNF4A,THRA,SSRP1,FOXH1,TRP73,PAX6,SOX10,SEBOX,MMP14,FOXN1,SYNCRIP,RUNX2,PROP1,NEUROD2,TARDBP,MSX1,ELK4,NKX2-6,HOXD13,TRP63,PAX9
GO:0021543	pallium development	biological_process	0.015534974358440692	5	95	46	14467	GPRIN1,NF1,FGF8,TRP73,PAX6
GO:0006350	transcription	biological_process	0.01682345809520819	30	95	2067	14467	SMYD1,NEUROG3,NFATC2,HAND1,TAL2,GPRIN1,ERCC2,PAX3,SIM1,RUNX1,NODAL,HNF4A,THRA,SSRP1,FOXH1,TRP73,PAX6,SOX10,SEBOX,FOXN1,RUNX2,PROP1,NEUROD2,TARDBP,MSX1,ELK4,NKX2-6,HOXD13,TRP63,PAX9
GO:0006139	nucleobase, nucleoside, nucleotide and nucleic acid metabolic process	biological_process	0.023829951289431623	38	95	3037	14467	GNAQ,SMYD1,NEUROG3,NFATC2,HAND1,TAL2,GPRIN1,RBMXRT,ERCC2,NF1,PAX3,SIM1,RUNX1,NODAL,NPM1,HNF4A,THRA,SSRP1,FOXH1,TRP73,PAX6,ATP7B,SOX10,SEBOX,OPRM1,FOXN1,SYNCRIP,RUNX2,PROP1,NEUROD2,TARDBP,MSX1,ELK4,NKX2-6,HOXD13,TRP63,PAX9,GNAS
GO:0009416	response to light stimulus	biological_process	0.028733515073507715	6	95	87	14467	SLC1A2,RHO,GPRIN1,ERCC2,NF1,CHRNB2
GO:0001503	ossification	biological_process	0.029447989670311037	7	95	130	14467	ERCC2,NF1,MMP2,THRA,FGFR2,RUNX2,GNAS
GO:0010556	regulation of macromolecule biosynthetic process	biological_process	0.029615729621815152	30	95	2127	14467	SMYD1,NEUROG3,NFATC2,HAND1,TAL2,GPRIN1,ERCC2,PAX3,SIM1,RUNX1,NODAL,HNF4A,THRA,SSRP1,FOXH1,TRP73,PAX6,SOX10,SEBOX,FOXN1,RUNX2,PROP1,NEUROD2,TARDBP,MSX1,ELK4,NKX2-6,HOXD13,TRP63,PAX9
GO:0007612	learning	biological_process	0.034386962558346515	5	95	54	14467	GPRIN1,NF1,CHRNB2,GRIN2B,NEUROD2
GO:0048666	neuron development	biological_process	0.03445740658678156	10	95	300	14467	GNAQ,CDK5R1,GPRIN1,NTRK2,RUNX1,CHRNB2,NTRK3,TRP73,PAX6,NEUROD2
GO:0051094	positive regulation of developmental process	biological_process	0.0384842298124162	11	95	370	14467	GPRIN1,NF1,RUNX1,NTRK3,PAX6,FGFR2,RUNX2,TGFBR2,TRP63,FASL,GNAS
GO:0060348	bone development	biological_process	0.03940615401684786	7	95	136	14467	ERCC2,NF1,MMP2,THRA,FGFR2,RUNX2,GNAS
GO:0001666	response to hypoxia	biological_process	0.04042966040725715	4	95	28	14467	NF1,MMP2,CHRNB2,PLAU
GO:0007632	visual behavior	biological_process	0.04042966040725715	4	95	28	14467	SLC1A2,GPRIN1,NF1,CHRNB2
GO:0021700	developmental maturation	biological_process	0.044652887289420844	6	95	94	14467	GNAQ,GPRIN1,ERCC2,MMP2,SOX10,RUNX2
GO:0070482	response to oxygen levels	biological_process	0.046663228192044964	4	95	29	14467	NF1,MMP2,CHRNB2,PLAU
GO:0045165	cell fate commitment	biological_process	0.04747094190464979	7	95	140	14467	FGF3,PAX3,NODAL,FGF8,PAX6,FGFR2,RUNX2
GO:0010629	negative regulation of gene expression	biological_process	0.04942124002917636	10	95	313	14467	SKP2,SMYD1,HAND1,PAX3,NODAL,THRA,FOXH1,PROP1,MSX1,TRP63
