# Supplementary material for: Tissue-Specific Functional Networks for Prioritizing Phenotype and Disease Genes
Source: PLoS Comput Biol. 2012 Sep 27;8(9):e1002694. doi: 10.1371/journal.pcbi.1002694 (PMC3459891; doi:10.1371/journal.pcbi.1002694)
Supplement: Dataset S3 — Functional enrichment of top 100 changed genes for each tissue-specific network. (ZIP) [file pcbi.1002694.s003.zip › enrichment_result/MA_0000353_global.txt]

GO:0048513	organ development	biological_process	2.1346165183352545E-13	40	88	1574	14467	GHRH,NANOS2,HOXB7,HTR2B,GPRIN1,ESR2,DMBT1,PAX3,BARX2,NTRK2,CHRNB2,WNT2B,GLI1,NODAL,FGF8,GDNF,HOXB1,EGFR,IL3,POU2F3,FOXH1,HOXA13,PAX1,LIF,SLC6A3,PSPN,LEP,MMP14,WNT1,DRD2,MESP1,SPRR2K,GDF11,GHRHR,CSF3,FASL,WNT3A,PAX9,IHH,CFC1
GO:0048731	system development	biological_process	8.984284219975629E-13	43	88	1922	14467	GHRH,NANOS2,HOXB7,HTR2B,GPRIN1,ESR2,DMBT1,PAX3,BARX2,NTRK2,CHRNB2,WNT2B,GLI1,NODAL,FGF8,GDNF,NTRK3,HOXB1,EGFR,IL3,POU2F3,FOXH1,HOXA13,PAX1,LIF,SLC6A3,PSPN,LEP,MMP14,NEUROD2,WNT1,DRD2,MESP1,GJA10,SPRR2K,GDF11,GHRHR,CSF3,FASL,WNT3A,PAX9,IHH,CFC1
GO:0048856	anatomical structure development	biological_process	1.0514564504622117E-11	43	88	2056	14467	GHRH,NANOS2,HOXB7,HTR2B,GPRIN1,ESR2,DMBT1,PAX3,BARX2,NTRK2,CHRNB2,WNT2B,GLI1,NODAL,FGF8,GDNF,NTRK3,HOXB1,EGFR,IL3,POU2F3,FOXH1,HOXA13,PAX1,LIF,SLC6A3,PSPN,LEP,MMP14,NEUROD2,WNT1,DRD2,MESP1,GJA10,SPRR2K,GDF11,GHRHR,CSF3,FASL,WNT3A,PAX9,IHH,CFC1
GO:0007275	multicellular organismal development	biological_process	9.878561261599793E-11	45	88	2402	14467	GHRH,NANOS2,HOXB7,HTR2B,GPRIN1,ESR2,DMBT1,PAX3,BARX2,NTRK2,CHRNB2,WNT2B,GLI1,NODAL,FGF8,GDNF,NTRK3,HOXB1,EGFR,IL3,POU2F3,FOXH1,HOXA13,PAX1,LIF,HIST1H1T,SLC6A3,PSPN,LEP,FOXN1,MMP14,NEUROD2,WNT1,DRD2,MESP1,GJA10,SPRR2K,GDF11,GHRHR,CSF3,FASL,WNT3A,PAX9,IHH,CFC1
GO:0009653	anatomical structure morphogenesis	biological_process	2.841164717117833E-9	30	88	1151	14467	HOXB7,GPRIN1,DMBT1,PAX3,BARX2,NTRK2,CHRNB2,WNT2B,GLI1,NODAL,FGF8,GDNF,NTRK3,HOXB1,EGFR,HOXA13,PAX1,LIF,PSPN,MMP14,WNT1,DRD2,MESP1,SPRR2K,GDF11,FASL,WNT3A,PAX9,IHH,CFC1
GO:0048522	positive regulation of cellular process	biological_process	7.33733814298729E-9	28	88	1031	14467	IL17A,GHRH,GPRIN1,DMBT1,PAX3,BARX2,PTH,CHRNB2,GLI1,NODAL,FGF8,NTRK3,HOXB1,EGFR,IL3,POU2F3,FOXH1,HOXA13,PAX1,IL5,LIF,IL10,LEP,DRD2,GHRHR,FASL,PAX9,IHH
GO:0032502	developmental process	biological_process	9.43181260380978E-9	46	88	2840	14467	GHRH,NANOS2,HOXB7,HTR2B,GPRIN1,ESR2,DMBT1,PAX3,BARX2,NTRK2,CHRNB2,WNT2B,GLI1,NODAL,FGF8,GDNF,NTRK3,HOXB1,EGFR,IL3,POU2F3,FOXH1,HOXA13,PAX1,LIF,HIST1H1T,IL10,SLC6A3,PSPN,LEP,FOXN1,MMP14,NEUROD2,WNT1,DRD2,MESP1,GJA10,SPRR2K,GDF11,GHRHR,CSF3,FASL,WNT3A,PAX9,IHH,CFC1
GO:0032501	multicellular organismal process	biological_process	2.2610546645928146E-8	56	88	4218	14467	OLFR155,GHRH,NANOS2,OLFR70,SMCP,HOXB7,HTR2B,GPRIN1,ESR2,DMBT1,G6PC,SLC34A1,PAX3,BARX2,NTRK2,CHRNB2,WNT2B,GLI1,NODAL,FGF8,GDNF,NTRK3,HOXB1,EGFR,IL3,POU2F3,FOXH1,HOXA13,PAX1,GRIA2,LIF,HIST1H1T,IL10,OLFR1507,SLC6A3,PSPN,LEP,NMU,FOXN1,MMP14,OLFR1264,NEUROD2,WNT1,DRD2,PRL8A2,MESP1,GJA10,SPRR2K,GDF11,GHRHR,CSF3,FASL,WNT3A,PAX9,IHH,CFC1
GO:0048518	positive regulation of biological process	biological_process	2.679969650965111E-8	29	88	1172	14467	IL17A,GHRH,GPRIN1,DMBT1,PAX3,BARX2,PTH,CHRNB2,GLI1,NODAL,FGF8,NTRK3,HOXB1,EGFR,IL3,POU2F3,FOXH1,HOXA13,PAX1,IL5,LIF,IL10,SLC6A3,LEP,DRD2,GHRHR,FASL,PAX9,IHH
GO:0009887	organ morphogenesis	biological_process	1.4423513345886252E-7	23	88	771	14467	HOXB7,DMBT1,PAX3,BARX2,NTRK2,WNT2B,GLI1,NODAL,FGF8,GDNF,HOXB1,HOXA13,PAX1,LIF,PSPN,WNT1,MESP1,SPRR2K,GDF11,FASL,WNT3A,PAX9,IHH
GO:0048869	cellular developmental process	biological_process	2.6609959227774415E-7	32	88	1568	14467	NANOS2,HOXB7,GPRIN1,ESR2,DMBT1,PAX3,BARX2,NTRK2,CHRNB2,GLI1,NODAL,FGF8,GDNF,NTRK3,EGFR,IL3,POU2F3,PAX1,LIF,HIST1H1T,LEP,FOXN1,NEUROD2,WNT1,DRD2,SPRR2K,GDF11,GHRHR,CSF3,FASL,WNT3A,IHH
GO:0007267	cell-cell signaling	biological_process	2.705339501512493E-7	16	88	344	14467	GHRH,GPRIN1,NTRK2,CHRNB2,WNT2B,GLI1,FGF8,GDNF,GRIA2,LIF,LEP,WNT1,DRD2,GHRHR,WNT3A,IHH
GO:0030154	cell differentiation	biological_process	3.8683654067947324E-7	31	88	1495	14467	NANOS2,HOXB7,GPRIN1,ESR2,DMBT1,PAX3,BARX2,NTRK2,CHRNB2,GLI1,NODAL,FGF8,GDNF,NTRK3,IL3,POU2F3,PAX1,LIF,HIST1H1T,LEP,FOXN1,NEUROD2,WNT1,DRD2,SPRR2K,GDF11,GHRHR,CSF3,FASL,WNT3A,IHH
GO:0008283	cell proliferation	biological_process	4.0933798738307186E-7	20	88	598	14467	GHRH,NANOS2,ESR2,DMBT1,PAX3,CHRNB2,GLI1,NODAL,FGF8,EGFR,IL3,LIF,IL10,TYR,FOXN1,DRD2,GDF11,GHRHR,WNT3A,IHH
GO:0009893	positive regulation of metabolic process	biological_process	5.229561267581459E-7	19	88	540	14467	IL17A,GHRH,GPRIN1,PAX3,BARX2,PTH,GLI1,NODAL,FGF8,HOXB1,IL3,POU2F3,FOXH1,HOXA13,PAX1,IL5,LIF,IL10,PAX9
GO:0021536	diencephalon development	biological_process	6.752815542729476E-7	7	88	31	14467	GHRH,CHRNB2,GLI1,SLC6A3,WNT1,DRD2,GHRHR
GO:0007417	central nervous system development	biological_process	7.955569074402577E-7	15	88	316	14467	GHRH,GPRIN1,ESR2,PAX3,CHRNB2,GLI1,FGF8,HOXB1,SLC6A3,LEP,WNT1,DRD2,GDF11,GHRHR,WNT3A
GO:0048732	gland development	biological_process	1.0666364806114535E-6	10	88	107	14467	GHRH,GLI1,FGF8,EGFR,HOXA13,PAX1,SLC6A3,DRD2,GHRHR,WNT3A
GO:0010604	positive regulation of macromolecule metabolic process	biological_process	1.5900355230198034E-6	18	88	511	14467	IL17A,GPRIN1,PAX3,BARX2,PTH,GLI1,NODAL,FGF8,HOXB1,IL3,POU2F3,FOXH1,HOXA13,PAX1,IL5,LIF,IL10,PAX9
GO:0010628	positive regulation of gene expression	biological_process	2.7069867405975363E-6	16	88	403	14467	IL17A,GPRIN1,PAX3,BARX2,PTH,GLI1,NODAL,FGF8,HOXB1,IL3,POU2F3,FOXH1,HOXA13,PAX1,LIF,PAX9
GO:0003002	regionalization	biological_process	4.798130069642842E-6	12	88	206	14467	HOXB7,GLI1,NODAL,FGF8,GDNF,HOXB1,FOXH1,PAX1,WNT1,GDF11,WNT3A,CFC1
GO:0042127	regulation of cell proliferation	biological_process	5.602066495050368E-6	16	88	424	14467	GHRH,NANOS2,ESR2,PAX3,CHRNB2,GLI1,NODAL,FGF8,EGFR,IL3,LIF,IL10,DRD2,GDF11,GHRHR,IHH
GO:0007399	nervous system development	biological_process	6.697121709599025E-6	21	88	779	14467	GHRH,GPRIN1,ESR2,PAX3,NTRK2,CHRNB2,GLI1,FGF8,GDNF,NTRK3,HOXB1,LIF,SLC6A3,LEP,NEUROD2,WNT1,DRD2,GJA10,GDF11,GHRHR,WNT3A
GO:0045944	positive regulation of transcription from RNA polymerase II promoter	biological_process	8.221217016556272E-6	14	88	318	14467	IL17A,GPRIN1,PAX3,BARX2,PTH,GLI1,NODAL,HOXB1,POU2F3,FOXH1,HOXA13,PAX1,LIF,PAX9
GO:0007389	pattern specification process	biological_process	1.1258894522941059E-5	13	88	272	14467	HOXB7,GLI1,NODAL,FGF8,GDNF,HOXB1,FOXH1,PAX1,WNT1,GDF11,WNT3A,IHH,CFC1
GO:0008284	positive regulation of cell proliferation	biological_process	1.232968876669072E-5	12	88	224	14467	GHRH,PAX3,CHRNB2,GLI1,NODAL,FGF8,EGFR,IL3,LIF,DRD2,GHRHR,IHH
GO:0031325	positive regulation of cellular metabolic process	biological_process	1.5260747410868662E-5	17	88	521	14467	IL17A,GHRH,GPRIN1,PAX3,BARX2,PTH,GLI1,NODAL,HOXB1,IL3,POU2F3,FOXH1,HOXA13,PAX1,IL5,LIF,PAX9
GO:0009891	positive regulation of biosynthetic process	biological_process	1.6200152024618145E-5	16	88	457	14467	IL17A,GHRH,GPRIN1,PAX3,BARX2,PTH,GLI1,NODAL,HOXB1,POU2F3,FOXH1,HOXA13,PAX1,LIF,IL10,PAX9
GO:0048468	cell development	biological_process	1.909665682615939E-5	20	88	748	14467	GPRIN1,ESR2,PAX3,BARX2,NTRK2,CHRNB2,NODAL,FGF8,GDNF,NTRK3,LIF,LEP,NEUROD2,WNT1,DRD2,GDF11,GHRHR,FASL,WNT3A,IHH
GO:0030900	forebrain development	biological_process	2.872282689687264E-5	10	88	150	14467	GHRH,GPRIN1,CHRNB2,GLI1,FGF8,SLC6A3,WNT1,DRD2,GHRHR,WNT3A
GO:0045893	positive regulation of transcription, DNA-dependent	biological_process	3.0809506311042445E-5	14	88	353	14467	IL17A,GPRIN1,PAX3,BARX2,PTH,GLI1,NODAL,HOXB1,POU2F3,FOXH1,HOXA13,PAX1,LIF,PAX9
GO:0045935	positive regulation of nucleobase, nucleoside, nucleotide and nucleic acid metabolic process	biological_process	3.092305633692954E-5	15	88	414	14467	IL17A,GHRH,GPRIN1,PAX3,BARX2,PTH,GLI1,NODAL,HOXB1,POU2F3,FOXH1,HOXA13,PAX1,LIF,PAX9
GO:0051254	positive regulation of RNA metabolic process	biological_process	3.192269695112331E-5	14	88	354	14467	IL17A,GPRIN1,PAX3,BARX2,PTH,GLI1,NODAL,HOXB1,POU2F3,FOXH1,HOXA13,PAX1,LIF,PAX9
GO:0007420	brain development	biological_process	3.346693014514599E-5	12	88	245	14467	GHRH,GPRIN1,ESR2,CHRNB2,GLI1,FGF8,HOXB1,SLC6A3,WNT1,DRD2,GHRHR,WNT3A
GO:0032504	multicellular organism reproduction	biological_process	4.851038824260971E-5	8	88	84	14467	NANOS2,SMCP,GPRIN1,NODAL,LIF,SLC6A3,PRL8A2,GHRHR
GO:0048609	reproductive process in a multicellular organism	biological_process	4.851038824260971E-5	8	88	84	14467	NANOS2,SMCP,GPRIN1,NODAL,LIF,SLC6A3,PRL8A2,GHRHR
GO:0010557	positive regulation of macromolecule biosynthetic process	biological_process	6.12465340836929E-5	15	88	436	14467	IL17A,GPRIN1,PAX3,BARX2,PTH,GLI1,NODAL,HOXB1,POU2F3,FOXH1,HOXA13,PAX1,LIF,IL10,PAX9
GO:0007166	cell surface receptor linked signal transduction	biological_process	8.845574196349618E-5	36	88	2436	14467	OLFR155,GPR143,GHRH,OLFR70,NMUR1,HTR2B,GPRIN1,PTGIR,NTRK2,PTH,WNT2B,GLI1,NODAL,FGF8,GDNF,HTR1A,NTRK3,EGFR,IL3,BDKRB1,FOXH1,HOXA13,CCR8,OLFR1507,MC5R,BRS3,NMU,OLFR1264,WNT1,HTR5A,DRD2,MESP1,ROR1,GHRHR,LHCGR,WNT3A
GO:0031328	positive regulation of cellular biosynthetic process	biological_process	1.07029282727958E-4	15	88	455	14467	IL17A,GHRH,GPRIN1,PAX3,BARX2,PTH,GLI1,NODAL,HOXB1,POU2F3,FOXH1,HOXA13,PAX1,LIF,PAX9
GO:0045941	positive regulation of transcription	biological_process	1.2466066385779622E-4	14	88	395	14467	IL17A,GPRIN1,PAX3,BARX2,PTH,GLI1,NODAL,HOXB1,POU2F3,FOXH1,HOXA13,PAX1,LIF,PAX9
GO:0021984	adenohypophysis development	biological_process	1.881815777393148E-4	4	88	9	14467	GHRH,SLC6A3,DRD2,GHRHR
GO:0021983	pituitary gland development	biological_process	2.7406771342634596E-4	5	88	23	14467	GHRH,GLI1,SLC6A3,DRD2,GHRHR
GO:0009952	anterior/posterior pattern formation	biological_process	2.7748325923780665E-4	9	88	145	14467	HOXB7,NODAL,HOXB1,FOXH1,PAX1,WNT1,GDF11,WNT3A,CFC1
GO:0048699	generation of neurons	biological_process	7.137159264201554E-4	14	88	456	14467	GPRIN1,ESR2,PAX3,NTRK2,CHRNB2,FGF8,GDNF,NTRK3,LIF,LEP,NEUROD2,WNT1,DRD2,WNT3A
GO:0019222	regulation of metabolic process	biological_process	7.41971571073916E-4	35	88	2525	14467	IL17A,GHRH,NANOS2,HOXB7,GPRIN1,ESR2,G6PC,PAX3,BARX2,NTRK2,PTH,CHRNB2,GLI1,NODAL,MYBL1,FGF8,HOXB1,EGFR,IL3,POU2F3,FOXB1,FOXH1,HOXA13,PAX1,IL5,LIF,IL10,SLC6A3,LEP,FOXN1,NEUROD2,DRD2,MESP1,GHRHR,PAX9
GO:0045595	regulation of cell differentiation	biological_process	7.421238383464167E-4	12	88	326	14467	GPRIN1,DMBT1,CHRNB2,NODAL,NTRK3,IL3,LIF,LEP,DRD2,GDF11,WNT3A,IHH
GO:0050794	regulation of cellular process	biological_process	9.618876098987755E-4	60	88	6122	14467	OLFR155,GPR143,IL17A,GHRH,NANOS2,OLFR70,NMUR1,HOXB7,HTR2B,GPRIN1,ESR2,DMBT1,PTGIR,PAX3,BARX2,NTRK2,PTH,CHRNB2,WNT2B,GLI1,NODAL,MYBL1,FGF8,GDNF,HTR1A,NTRK3,HOXB1,EGFR,IL3,POU2F3,FOXB1,BDKRB1,FOXH1,HOXA13,PAX1,IL5,LIF,CCR8,IL10,OLFR1507,SLC6A3,LEP,MC5R,BRS3,NMU,FOXN1,OLFR1264,NEUROD2,WNT1,HTR5A,DRD2,MESP1,ROR1,GDF11,GHRHR,LHCGR,FASL,WNT3A,PAX9,IHH
GO:0060124	positive regulation of growth hormone secretion	biological_process	0.0010359237393251133	3	88	4	14467	GHRH,DRD2,GHRHR
GO:0046883	regulation of hormone secretion	biological_process	0.0013319238121532976	5	88	31	14467	GHRH,LIF,LEP,DRD2,GHRHR
GO:0022008	neurogenesis	biological_process	0.0015234142896104457	14	88	486	14467	GPRIN1,ESR2,PAX3,NTRK2,CHRNB2,FGF8,GDNF,NTRK3,LIF,LEP,NEUROD2,WNT1,DRD2,WNT3A
GO:0050789	regulation of biological process	biological_process	0.0017003097527667512	61	88	6376	14467	OLFR155,GPR143,IL17A,GHRH,NANOS2,OLFR70,NMUR1,HOXB7,HTR2B,GPRIN1,ESR2,DMBT1,G6PC,PTGIR,PAX3,BARX2,NTRK2,PTH,CHRNB2,WNT2B,GLI1,NODAL,MYBL1,FGF8,GDNF,HTR1A,NTRK3,HOXB1,EGFR,IL3,POU2F3,FOXB1,BDKRB1,FOXH1,HOXA13,PAX1,IL5,LIF,CCR8,IL10,OLFR1507,SLC6A3,LEP,MC5R,BRS3,NMU,FOXN1,OLFR1264,NEUROD2,WNT1,HTR5A,DRD2,MESP1,ROR1,GDF11,GHRHR,LHCGR,FASL,WNT3A,PAX9,IHH
GO:0065007	biological regulation	biological_process	0.0017124017769806843	63	88	6717	14467	OLFR155,GPR143,IL17A,GHRH,NANOS2,OLFR70,NMUR1,HOXB7,HTR2B,GPRIN1,ESR2,DMBT1,G6PC,PTGIR,PAX3,BARX2,NTRK2,KCNJ6,PTH,CHRNB2,WNT2B,GLI1,NODAL,MYBL1,FGF8,GDNF,HTR1A,NTRK3,HOXB1,EGFR,IL3,POU2F3,FOXB1,BDKRB1,FOXH1,HOXA13,PAX1,IL5,LIF,CCR8,IL10,OLFR1507,SLC6A3,LEP,MC5R,BRS3,NMU,CHRNG,FOXN1,OLFR1264,NEUROD2,WNT1,HTR5A,DRD2,MESP1,ROR1,GDF11,GHRHR,LHCGR,FASL,WNT3A,PAX9,IHH
GO:0035270	endocrine system development	biological_process	0.0023852270959599624	6	88	62	14467	GHRH,GLI1,PAX1,SLC6A3,DRD2,GHRHR
GO:0060123	regulation of growth hormone secretion	biological_process	0.0025783975162822974	3	88	5	14467	GHRH,DRD2,GHRHR
GO:0007154	cell communication	biological_process	0.003335390022376666	43	88	3737	14467	OLFR155,GPR143,GHRH,OLFR70,NMUR1,HTR2B,GPRIN1,PTGIR,NTRK2,PTH,CHRNB2,WNT2B,GLI1,NODAL,FGF8,GDNF,HTR1A,NTRK3,EGFR,IL3,BDKRB1,FOXH1,HOXA13,GRIA2,LIF,CCR8,OLFR1507,LEP,MC5R,BRS3,NMU,OLFR1264,WNT1,HTR5A,DRD2,MESP1,GJA10,ROR1,GHRHR,LHCGR,FASL,WNT3A,IHH
GO:0009888	tissue development	biological_process	0.0034108642295017804	15	88	598	14467	DMBT1,PAX3,BARX2,NODAL,FGF8,GDNF,POU2F3,FOXH1,LIF,PSPN,MESP1,SPRR2K,WNT3A,PAX9,CFC1
GO:0050793	regulation of developmental process	biological_process	0.003881169417129408	18	88	858	14467	GPRIN1,DMBT1,CHRNB2,GLI1,NODAL,FGF8,GDNF,NTRK3,IL3,HOXA13,LIF,IL10,LEP,DRD2,GDF11,FASL,WNT3A,IHH
GO:0006357	regulation of transcription from RNA polymerase II promoter	biological_process	0.004020413776228196	14	88	528	14467	IL17A,GPRIN1,PAX3,BARX2,PTH,GLI1,NODAL,HOXB1,POU2F3,FOXH1,HOXA13,PAX1,LIF,PAX9
GO:0008306	associative learning	biological_process	0.004382757230860573	4	88	18	14467	GPRIN1,CHRNB2,NEUROD2,DRD2
GO:0009790	embryonic development	biological_process	0.005959542652977827	15	88	626	14467	HOXB7,DMBT1,PAX3,GLI1,NODAL,FGF8,HOXB1,FOXH1,HOXA13,PAX1,WNT1,MESP1,WNT3A,IHH,CFC1
GO:0045927	positive regulation of growth	biological_process	0.007124949321686634	5	88	43	14467	GHRH,NTRK3,SLC6A3,DRD2,GHRHR
GO:0051239	regulation of multicellular organismal process	biological_process	0.007218627824002498	15	88	636	14467	GHRH,GPRIN1,DMBT1,CHRNB2,GLI1,NODAL,NTRK3,IL3,LIF,IL10,SLC6A3,LEP,NMU,DRD2,GHRHR
GO:0048598	embryonic morphogenesis	biological_process	0.007606872746865194	11	88	339	14467	HOXB7,PAX3,GLI1,NODAL,FGF8,HOXB1,HOXA13,WNT1,MESP1,WNT3A,CFC1
GO:0006366	transcription from RNA polymerase II promoter	biological_process	0.008077082578529326	14	88	561	14467	IL17A,GPRIN1,PAX3,BARX2,PTH,GLI1,NODAL,HOXB1,POU2F3,FOXH1,HOXA13,PAX1,LIF,PAX9
GO:0030182	neuron differentiation	biological_process	0.008221619872245388	12	88	411	14467	GPRIN1,PAX3,NTRK2,CHRNB2,GDNF,NTRK3,LIF,LEP,NEUROD2,WNT1,DRD2,WNT3A
GO:0060134	prepulse inhibition	biological_process	0.008945064263405278	3	88	7	14467	GPRIN1,SLC6A3,DRD2
GO:0030252	growth hormone secretion	biological_process	0.008945064263405278	3	88	7	14467	GHRH,DRD2,GHRHR
GO:0022414	reproductive process	biological_process	0.010818013894342874	13	88	497	14467	NANOS2,SMCP,GPRIN1,GLI1,NODAL,FGF8,HOXA13,LIF,HIST1H1T,SLC6A3,PRL8A2,GJA10,GHRHR
GO:0007631	feeding behavior	biological_process	0.011138930638546117	5	88	47	14467	GPRIN1,NTRK2,CHRNB2,LEP,DRD2
GO:0000003	reproduction	biological_process	0.011538246259455527	13	88	500	14467	NANOS2,SMCP,GPRIN1,GLI1,NODAL,FGF8,HOXA13,LIF,HIST1H1T,SLC6A3,PRL8A2,GJA10,GHRHR
GO:0007167	enzyme linked receptor protein signaling pathway	biological_process	0.013339947682195749	10	88	293	14467	NTRK2,NODAL,FGF8,GDNF,NTRK3,EGFR,FOXH1,HOXA13,ROR1,GHRHR
GO:0002793	positive regulation of peptide secretion	biological_process	0.014249082978326857	3	88	8	14467	GHRH,DRD2,GHRHR
GO:0002791	regulation of peptide secretion	biological_process	0.014800901962913907	4	88	24	14467	GHRH,LEP,DRD2,GHRHR
GO:0048666	neuron development	biological_process	0.016378022056668416	10	88	300	14467	GPRIN1,NTRK2,CHRNB2,GDNF,NTRK3,LIF,LEP,NEUROD2,DRD2,WNT3A
GO:0043279	response to alkaloid	biological_process	0.01753848039691757	4	88	25	14467	GPRIN1,CHRNB2,SLC6A3,DRD2
GO:0019933	cAMP-mediated signaling	biological_process	0.01842732252070511	5	88	52	14467	GHRH,PTH,HTR5A,DRD2,GHRHR
GO:0031323	regulation of cellular metabolic process	biological_process	0.019428904982784257	31	88	2396	14467	IL17A,GHRH,NANOS2,HOXB7,GPRIN1,ESR2,PAX3,BARX2,PTH,CHRNB2,GLI1,NODAL,MYBL1,HOXB1,EGFR,IL3,POU2F3,FOXB1,FOXH1,HOXA13,PAX1,IL5,LIF,SLC6A3,LEP,FOXN1,NEUROD2,DRD2,MESP1,GHRHR,PAX9
GO:0080090	regulation of primary metabolic process	biological_process	0.0199326901214925	31	88	2399	14467	IL17A,GHRH,NANOS2,HOXB7,GPRIN1,ESR2,PAX3,BARX2,PTH,CHRNB2,GLI1,NODAL,MYBL1,HOXB1,EGFR,IL3,POU2F3,FOXB1,FOXH1,HOXA13,PAX1,IL5,LIF,SLC6A3,LEP,FOXN1,NEUROD2,DRD2,MESP1,GHRHR,PAX9
GO:0007165	signal transduction	biological_process	0.023464210436217017	39	88	3456	14467	OLFR155,GPR143,GHRH,OLFR70,NMUR1,HTR2B,GPRIN1,PTGIR,NTRK2,PTH,WNT2B,GLI1,NODAL,FGF8,GDNF,HTR1A,NTRK3,EGFR,IL3,BDKRB1,FOXH1,HOXA13,LIF,CCR8,OLFR1507,LEP,MC5R,BRS3,NMU,OLFR1264,WNT1,HTR5A,DRD2,MESP1,ROR1,GHRHR,LHCGR,FASL,WNT3A
GO:0040018	positive regulation of multicellular organism growth	biological_process	0.024107132335745525	4	88	27	14467	GHRH,SLC6A3,DRD2,GHRHR
GO:0019935	cyclic-nucleotide-mediated signaling	biological_process	0.0243145213025966	5	88	55	14467	GHRH,PTH,HTR5A,DRD2,GHRHR
GO:0021700	developmental maturation	biological_process	0.027044866656402326	6	88	94	14467	GPRIN1,BARX2,WNT1,GDF11,GHRHR,IHH
GO:0051046	regulation of secretion	biological_process	0.027044866656402326	6	88	94	14467	GHRH,CHRNB2,LIF,LEP,DRD2,GHRHR
GO:0014070	response to organic cyclic substance	biological_process	0.027994729264421498	4	88	28	14467	GPRIN1,CHRNB2,SLC6A3,DRD2
GO:0046887	positive regulation of hormone secretion	biological_process	0.030265542524167126	3	88	10	14467	GHRH,DRD2,GHRHR
GO:0046879	hormone secretion	biological_process	0.037272494164367585	5	88	60	14467	GHRH,LIF,LEP,DRD2,GHRHR
GO:0009914	hormone transport	biological_process	0.04374235334255327	5	88	62	14467	GHRH,LIF,LEP,DRD2,GHRHR
GO:0035264	multicellular organism growth	biological_process	0.045464333377686704	6	88	103	14467	GHRH,G6PC,SLC6A3,LEP,DRD2,GHRHR
GO:0051047	positive regulation of secretion	biological_process	0.04826259419530555	4	88	32	14467	GHRH,CHRNB2,DRD2,GHRHR
GO:0032102	negative regulation of response to external stimulus	biological_process	0.04826259419530555	4	88	32	14467	GPRIN1,SLC6A3,LEP,DRD2
