# Supplementary material for: Tissue-Specific Functional Networks for Prioritizing Phenotype and Disease Genes
Source: PLoS Comput Biol. 2012 Sep 27;8(9):e1002694. doi: 10.1371/journal.pcbi.1002694 (PMC3459891; doi:10.1371/journal.pcbi.1002694)
Supplement: Dataset S3 — Functional enrichment of top 100 changed genes for each tissue-specific network. (ZIP) [file pcbi.1002694.s003.zip › enrichment_result/MA_0000356_global.txt]

GO:0048513	organ development	biological_process	8.613028029396407E-17	46	96	1574	14467	SLC1A2,SMYD1,FGF4,CRHR2,NANOS2,NEUROG3,TAL2,SCN8A,FGF3,CDK5R1,GPRIN1,ADRA2B,ANK1,ERCC2,NF1,PAX3,NTRK2,MMP2,RUNX1,CHRNB2,PKD1,NODAL,FGF8,SIX3,EDA,THRA,EGFR,FOXH1,PBX1,GRIN2B,TRP73,PAX6,SOX10,FGFR2,MMP14,RUNX2,MSX1,NKX2-6,TGFBR2,NEUROG1,HOXD13,TRP63,FASL,PAX9,GNAS,NKX2-3
GO:0048731	system development	biological_process	1.2341203823207948E-16	50	96	1922	14467	SLC1A2,SMYD1,FGF4,CRHR2,NANOS2,NEUROG3,TAL2,SCN8A,FGF3,CDK5R1,GPRIN1,NRXN1,ADRA2B,ANK1,ERCC2,NF1,PAX3,SIM1,NTRK2,MMP2,RUNX1,CHRNB2,PKD1,NODAL,FGF8,SIX3,NTRK3,EDA,THRA,EGFR,FOXH1,PBX1,GRIN2B,TRP73,PAX6,SOX10,FGFR2,MMP14,RUNX2,NEUROD2,MSX1,NKX2-6,TGFBR2,NEUROG1,HOXD13,TRP63,FASL,PAX9,GNAS,NKX2-3
GO:0048856	anatomical structure development	biological_process	3.358481731069037E-16	51	96	2056	14467	SLC1A2,SMYD1,FGF4,CRHR2,NANOS2,NEUROG3,TAL2,SCN8A,FGF3,CDK5R1,GPRIN1,NRXN1,ADRA2B,ANK1,ERCC2,NF1,PAX3,SIM1,NTRK2,MMP2,RUNX1,CHRNB2,PKD1,NODAL,FGF8,SIX3,NTRK3,EDA,THRA,EGFR,FOXH1,PBX1,GRIN2B,NEURL1A,TRP73,PAX6,SOX10,FGFR2,MMP14,RUNX2,NEUROD2,MSX1,NKX2-6,TGFBR2,NEUROG1,HOXD13,TRP63,FASL,PAX9,GNAS,NKX2-3
GO:0007275	multicellular organismal development	biological_process	1.2363636893275856E-15	54	96	2402	14467	SLC1A2,SMYD1,FGF4,CRHR2,NANOS2,NEUROG3,TAL2,SCN8A,FGF3,CDK5R1,GPRIN1,NRXN1,ADRA2B,ANK1,ERCC2,NF1,PAX3,SIM1,NTRK2,MMP2,RUNX1,HYDIN,CHRNB2,PKD1,NODAL,FGF8,SIX3,NTRK3,EDA,THRA,EGFR,FOXH1,PBX1,GRIN2B,TRP73,PAX6,SOX10,SEBOX,FGFR2,MMP14,FOXN1,RUNX2,NEUROD2,MSX1,NKX2-6,TGFBR2,NEUROG1,HOXD13,TRP63,MDFI,FASL,PAX9,GNAS,NKX2-3
GO:0009653	anatomical structure morphogenesis	biological_process	1.330856173959737E-15	39	96	1151	14467	FGF4,CRHR2,NEUROG3,FGF3,CDK5R1,GPRIN1,ADRA2B,ERCC2,NF1,PAX3,NTRK2,MMP2,RUNX1,CHRNB2,PKD1,NODAL,FGF8,SIX3,NTRK3,EDA,THRA,EGFR,PBX1,NEURL1A,TRP73,PAX6,SOX10,FGFR2,MMP14,RUNX2,MSX1,TGFBR2,NEUROG1,HOXD13,TRP63,FASL,PAX9,GNAS,NKX2-3
GO:0032502	developmental process	biological_process	1.3416366647933945E-14	57	96	2840	14467	SKP2,SLC1A2,SMYD1,FGF4,CRHR2,NANOS2,NEUROG3,TAL2,SCN8A,FGF3,CDK5R1,GPRIN1,NRXN1,ADRA2B,ANK1,ERCC2,NF1,PAX3,SIM1,NTRK2,MMP2,RUNX1,HYDIN,CHRNB2,PKD1,NODAL,FGF8,SIX3,NTRK3,EDA,THRA,EGFR,FOXH1,PBX1,GRIN2B,NEURL1A,TRP73,PAX6,SOX10,SEBOX,FGFR2,MMP14,FOXN1,RUNX2,NEUROD2,MSX1,NKX2-6,TGFBR2,NEUROG1,OCA2,HOXD13,TRP63,MDFI,FASL,PAX9,GNAS,NKX2-3
GO:0009887	organ morphogenesis	biological_process	1.303220447133088E-13	31	96	771	14467	FGF4,CRHR2,NEUROG3,FGF3,ADRA2B,ERCC2,NF1,PAX3,NTRK2,MMP2,RUNX1,PKD1,NODAL,FGF8,SIX3,EDA,THRA,PBX1,TRP73,PAX6,SOX10,FGFR2,RUNX2,MSX1,TGFBR2,NEUROG1,TRP63,FASL,PAX9,GNAS,NKX2-3
GO:0008283	cell proliferation	biological_process	1.1641417478885077E-12	27	96	598	14467	FGF4,NANOS2,FGF3,ERCC2,NF1,PAX3,CHRNB2,NODAL,CDK4,FGF8,NPM1,EGFR,CSE1L,PBX1,PAX6,FGFR2,TYR,FOXN1,PLAU,RUNX2,MSX1,NKX2-6,TGFBR2,OCA2,HOXD13,TRP63,NKX2-3
GO:0032501	multicellular organismal process	biological_process	1.2997471799532686E-12	66	96	4218	14467	SLC1A2,GAD2,SMYD1,FGF4,CRHR2,NANOS2,NEUROG3,RHO,NFATC2,TAL2,SCN8A,FGF3,SYT1,CDK5R1,GPRIN1,NRXN1,ADRA2B,ANK1,ERCC2,NF1,PAX3,SIM1,NTRK2,MMP2,RUNX1,HYDIN,CHRNB2,PKD1,NODAL,FGF8,SIX3,NTRK3,EDA,CAMK4,THRA,EGFR,FOXH1,TMC1,PBX1,GRIN2B,NEURL1A,TRP73,GRIA2,PAX6,ATP7B,SOX10,SEBOX,OLFR66,FGFR2,MMP14,FOXN1,RUNX2,NEUROD2,MSX1,SLC6A2,NKX2-6,TGFBR2,SYP,NEUROG1,HOXD13,TRP63,MDFI,FASL,PAX9,GNAS,NKX2-3
GO:0048869	cellular developmental process	biological_process	4.7019144029069085E-11	39	96	1568	14467	FGF4,NANOS2,NEUROG3,FGF3,CDK5R1,GPRIN1,ANK1,ERCC2,NF1,PAX3,SIM1,NTRK2,RUNX1,CHRNB2,NODAL,FGF8,SIX3,NTRK3,EDA,EGFR,PBX1,NEURL1A,TRP73,PAX6,SOX10,SEBOX,FGFR2,FOXN1,RUNX2,NEUROD2,NKX2-6,TGFBR2,NEUROG1,OCA2,TRP63,MDFI,FASL,GNAS,NKX2-3
GO:0030154	cell differentiation	biological_process	5.873568487899115E-11	38	96	1495	14467	FGF4,NANOS2,NEUROG3,FGF3,CDK5R1,GPRIN1,ANK1,ERCC2,NF1,PAX3,SIM1,NTRK2,RUNX1,CHRNB2,NODAL,FGF8,SIX3,NTRK3,EDA,PBX1,NEURL1A,TRP73,PAX6,SOX10,SEBOX,FGFR2,FOXN1,RUNX2,NEUROD2,NKX2-6,TGFBR2,NEUROG1,OCA2,TRP63,MDFI,FASL,GNAS,NKX2-3
GO:0048518	positive regulation of biological process	biological_process	3.1232818115548255E-10	33	96	1172	14467	SLC1A2,FGF4,NEUROG3,NFATC2,GPRIN1,NF1,PAX3,RUNX1,CHRNB2,NODAL,FGF8,SIX3,NPM1,NTRK3,EDA,HNF4A,EGFR,FOXH1,PBX1,TRP73,PAX6,SOX10,FGFR2,RUNX2,NKX2-6,TGFBR2,NEUROG1,HOXD13,TRP63,FASL,PAX9,GNAS,NKX2-3
GO:0042127	regulation of cell proliferation	biological_process	5.265389571012883E-10	21	96	424	14467	FGF4,NANOS2,NF1,PAX3,CHRNB2,NODAL,CDK4,FGF8,NPM1,EGFR,PBX1,PAX6,FGFR2,PLAU,RUNX2,MSX1,NKX2-6,TGFBR2,HOXD13,TRP63,NKX2-3
GO:0007399	nervous system development	biological_process	7.068788160898518E-10	27	96	779	14467	SLC1A2,NEUROG3,TAL2,CDK5R1,GPRIN1,NRXN1,ERCC2,NF1,PAX3,SIM1,NTRK2,RUNX1,CHRNB2,FGF8,SIX3,NTRK3,PBX1,TRP73,PAX6,SOX10,FGFR2,NEUROD2,MSX1,NKX2-6,TGFBR2,NEUROG1,TRP63
GO:0048522	positive regulation of cellular process	biological_process	2.3683739819683926E-9	30	96	1031	14467	FGF4,NEUROG3,NFATC2,GPRIN1,NF1,PAX3,CHRNB2,NODAL,FGF8,SIX3,NPM1,NTRK3,HNF4A,EGFR,FOXH1,PBX1,TRP73,PAX6,SOX10,FGFR2,RUNX2,NKX2-6,TGFBR2,NEUROG1,HOXD13,TRP63,FASL,PAX9,GNAS,NKX2-3
GO:0007417	central nervous system development	biological_process	3.007616712856848E-9	18	96	316	14467	SLC1A2,TAL2,CDK5R1,GPRIN1,ERCC2,NF1,PAX3,RUNX1,CHRNB2,FGF8,SIX3,TRP73,PAX6,SOX10,FGFR2,MSX1,NKX2-6,TGFBR2
GO:0048468	cell development	biological_process	1.3791379372147359E-8	25	96	748	14467	FGF4,CDK5R1,GPRIN1,ANK1,ERCC2,NF1,PAX3,NTRK2,RUNX1,CHRNB2,NODAL,FGF8,NTRK3,PBX1,NEURL1A,TRP73,PAX6,SOX10,RUNX2,NEUROD2,NKX2-6,NEUROG1,OCA2,TRP63,FASL
GO:0008284	positive regulation of cell proliferation	biological_process	2.4678128073865808E-8	15	96	224	14467	FGF4,NF1,PAX3,CHRNB2,NODAL,FGF8,NPM1,EGFR,PBX1,PAX6,FGFR2,RUNX2,NKX2-6,TGFBR2,TRP63
GO:0007267	cell-cell signaling	biological_process	1.230829202211586E-7	17	96	344	14467	GAD2,FGF3,SYT1,GPRIN1,NRXN1,ERCC2,NF1,NTRK2,CHRNB2,FGF8,SIX3,CAMK4,GRIN2B,GRIA2,FGFR2,SYP,TRP63
GO:0010628	positive regulation of gene expression	biological_process	1.6951495735384462E-7	18	96	403	14467	NEUROG3,NFATC2,GPRIN1,PAX3,NODAL,FGF8,SIX3,HNF4A,FOXH1,PBX1,TRP73,PAX6,SOX10,RUNX2,HOXD13,TRP63,PAX9,NKX2-3
GO:0045893	positive regulation of transcription, DNA-dependent	biological_process	1.840077009959513E-7	17	96	353	14467	NEUROG3,NFATC2,GPRIN1,PAX3,NODAL,SIX3,HNF4A,FOXH1,PBX1,TRP73,PAX6,SOX10,RUNX2,HOXD13,TRP63,PAX9,NKX2-3
GO:0051254	positive regulation of RNA metabolic process	biological_process	1.9227573668733215E-7	17	96	354	14467	NEUROG3,NFATC2,GPRIN1,PAX3,NODAL,SIX3,HNF4A,FOXH1,PBX1,TRP73,PAX6,SOX10,RUNX2,HOXD13,TRP63,PAX9,NKX2-3
GO:0045944	positive regulation of transcription from RNA polymerase II promoter	biological_process	3.57925112712241E-7	16	96	318	14467	NEUROG3,NFATC2,GPRIN1,PAX3,NODAL,SIX3,HNF4A,FOXH1,PBX1,PAX6,SOX10,RUNX2,HOXD13,TRP63,PAX9,NKX2-3
GO:0009790	embryonic development	biological_process	7.907381834894488E-7	21	96	626	14467	FGF4,ERCC2,NF1,PAX3,RUNX1,PKD1,NODAL,FGF8,FOXH1,PBX1,GRIN2B,PAX6,SOX10,FGFR2,MSX1,NKX2-6,TGFBR2,NEUROG1,HOXD13,TRP63,GNAS
GO:0065007	biological regulation	biological_process	9.787868891324743E-7	74	96	6717	14467	SKP2,SLC1A2,GAD2,SMYD1,FGF4,CRHR2,NANOS2,NEUROG3,RHO,NFATC2,TAL2,SYT1,GPRIN1,NRXN1,ADRA2B,ANK1,HTR4,ERCC2,NF1,PAX3,SIM1,NTRK2,KCNJ6,RUNX1,CHRNB2,PKD1,NODAL,CDK4,FGF8,SIX3,HTR1A,NPM1,NTRK3,EDA,HNF4A,CAMK4,THRA,EGFR,SSRP1,FOXH1,GNRHR,PBX1,GRIN2B,OPRL1,TRP73,PAX6,HTR2C,ATP7B,SOX10,SEBOX,OLFR66,FGFR2,CCKBR,OPRM1,CRHR1,MC5R,CHRNG,FOXN1,PLAU,RUNX2,NEUROD2,TARDBP,MSX1,ELK4,HTR5A,NKX2-6,TGFBR2,NEUROG1,HO…
GO:0007420	brain development	biological_process	9.958138676975135E-7	14	96	245	14467	SLC1A2,TAL2,CDK5R1,GPRIN1,NF1,CHRNB2,FGF8,SIX3,TRP73,PAX6,FGFR2,MSX1,NKX2-6,TGFBR2
GO:0045941	positive regulation of transcription	biological_process	1.0401474041544825E-6	17	96	395	14467	NEUROG3,NFATC2,GPRIN1,PAX3,NODAL,SIX3,HNF4A,FOXH1,PBX1,TRP73,PAX6,SOX10,RUNX2,HOXD13,TRP63,PAX9,NKX2-3
GO:0031328	positive regulation of cellular biosynthetic process	biological_process	1.1997734345257253E-6	18	96	455	14467	NEUROG3,NFATC2,GPRIN1,PAX3,NODAL,SIX3,NPM1,HNF4A,FOXH1,PBX1,TRP73,PAX6,SOX10,RUNX2,HOXD13,TRP63,PAX9,NKX2-3
GO:0009891	positive regulation of biosynthetic process	biological_process	1.2867366819526845E-6	18	96	457	14467	NEUROG3,NFATC2,GPRIN1,PAX3,NODAL,SIX3,NPM1,HNF4A,FOXH1,PBX1,TRP73,PAX6,SOX10,RUNX2,HOXD13,TRP63,PAX9,NKX2-3
GO:0019222	regulation of metabolic process	biological_process	2.1146679360513908E-6	42	96	2525	14467	SKP2,SMYD1,NANOS2,NEUROG3,NFATC2,TAL2,GPRIN1,ERCC2,NF1,PAX3,SIM1,NTRK2,RUNX1,CHRNB2,NODAL,FGF8,SIX3,NPM1,HNF4A,THRA,EGFR,SSRP1,FOXH1,PBX1,TRP73,PAX6,SOX10,SEBOX,OPRM1,FOXN1,RUNX2,NEUROD2,TARDBP,MSX1,ELK4,NKX2-6,NEUROG1,HOXD13,TRP63,PAX9,GNAS,NKX2-3
GO:0045935	positive regulation of nucleobase, nucleoside, nucleotide and nucleic acid metabolic process	biological_process	2.125643437548537E-6	17	96	414	14467	NEUROG3,NFATC2,GPRIN1,PAX3,NODAL,SIX3,HNF4A,FOXH1,PBX1,TRP73,PAX6,SOX10,RUNX2,HOXD13,TRP63,PAX9,NKX2-3
GO:0009888	tissue development	biological_process	2.2897105443097523E-6	20	96	598	14467	FGF4,NEUROG3,ERCC2,NF1,PAX3,PKD1,NODAL,FGF8,EDA,THRA,FOXH1,PBX1,PAX6,FGFR2,RUNX2,NKX2-6,TRP63,PAX9,GNAS,NKX2-3
GO:0009893	positive regulation of metabolic process	biological_process	2.7060507037794607E-6	19	96	540	14467	NEUROG3,NFATC2,GPRIN1,PAX3,NODAL,FGF8,SIX3,NPM1,HNF4A,FOXH1,PBX1,TRP73,PAX6,SOX10,RUNX2,HOXD13,TRP63,PAX9,NKX2-3
GO:0048732	gland development	biological_process	2.7525009585023166E-6	10	96	107	14467	NF1,FGF8,EDA,EGFR,PBX1,PAX6,FGFR2,HOXD13,TRP63,NKX2-3
GO:0043009	chordate embryonic development	biological_process	3.6354662629472327E-6	16	96	373	14467	ERCC2,NF1,PAX3,RUNX1,PKD1,NODAL,FGF8,PBX1,GRIN2B,PAX6,SOX10,FGFR2,MSX1,NKX2-6,TGFBR2,GNAS
GO:0009792	embryonic development ending in birth or egg hatching	biological_process	4.078060043824467E-6	16	96	376	14467	ERCC2,NF1,PAX3,RUNX1,PKD1,NODAL,FGF8,PBX1,GRIN2B,PAX6,SOX10,FGFR2,MSX1,NKX2-6,TGFBR2,GNAS
GO:0010557	positive regulation of macromolecule biosynthetic process	biological_process	4.642085897626325E-6	17	96	436	14467	NEUROG3,NFATC2,GPRIN1,PAX3,NODAL,SIX3,HNF4A,FOXH1,PBX1,TRP73,PAX6,SOX10,RUNX2,HOXD13,TRP63,PAX9,NKX2-3
GO:0030900	forebrain development	biological_process	5.5328385055947315E-6	11	96	150	14467	SLC1A2,TAL2,GPRIN1,NF1,CHRNB2,FGF8,SIX3,TRP73,PAX6,MSX1,NKX2-6
GO:0001501	skeletal system development	biological_process	6.736603136361633E-6	14	96	284	14467	FGF4,ERCC2,NF1,MMP2,RUNX1,PKD1,THRA,PBX1,FGFR2,RUNX2,TGFBR2,HOXD13,TRP63,GNAS
GO:0010604	positive regulation of macromolecule metabolic process	biological_process	7.503315850188237E-6	18	96	511	14467	NEUROG3,NFATC2,GPRIN1,PAX3,NODAL,FGF8,SIX3,HNF4A,FOXH1,PBX1,TRP73,PAX6,SOX10,RUNX2,HOXD13,TRP63,PAX9,NKX2-3
GO:0031325	positive regulation of cellular metabolic process	biological_process	1.0150436152473647E-5	18	96	521	14467	NEUROG3,NFATC2,GPRIN1,PAX3,NODAL,SIX3,NPM1,HNF4A,FOXH1,PBX1,TRP73,PAX6,SOX10,RUNX2,HOXD13,TRP63,PAX9,NKX2-3
GO:0031323	regulation of cellular metabolic process	biological_process	2.1850031719891148E-5	39	96	2396	14467	SMYD1,NANOS2,NEUROG3,NFATC2,TAL2,GPRIN1,ERCC2,NF1,PAX3,SIM1,RUNX1,CHRNB2,NODAL,SIX3,NPM1,HNF4A,THRA,EGFR,SSRP1,FOXH1,PBX1,TRP73,PAX6,SOX10,SEBOX,OPRM1,FOXN1,RUNX2,NEUROD2,TARDBP,MSX1,ELK4,NKX2-6,NEUROG1,HOXD13,TRP63,PAX9,GNAS,NKX2-3
GO:0080090	regulation of primary metabolic process	biological_process	2.2640946833520327E-5	39	96	2399	14467	SMYD1,NANOS2,NEUROG3,NFATC2,TAL2,GPRIN1,ERCC2,NF1,PAX3,SIM1,RUNX1,CHRNB2,NODAL,SIX3,NPM1,HNF4A,THRA,EGFR,SSRP1,FOXH1,PBX1,TRP73,PAX6,SOX10,SEBOX,OPRM1,FOXN1,RUNX2,NEUROD2,TARDBP,MSX1,ELK4,NKX2-6,NEUROG1,HOXD13,TRP63,PAX9,GNAS,NKX2-3
GO:0031326	regulation of cellular biosynthetic process	biological_process	2.6237765680718058E-5	37	96	2200	14467	SMYD1,NANOS2,NEUROG3,NFATC2,TAL2,GPRIN1,ERCC2,NF1,PAX3,SIM1,RUNX1,NODAL,SIX3,NPM1,HNF4A,THRA,SSRP1,FOXH1,PBX1,TRP73,PAX6,SOX10,SEBOX,OPRM1,FOXN1,RUNX2,NEUROD2,TARDBP,MSX1,ELK4,NKX2-6,NEUROG1,HOXD13,TRP63,PAX9,GNAS,NKX2-3
GO:0009889	regulation of biosynthetic process	biological_process	2.7562958235911834E-5	37	96	2204	14467	SMYD1,NANOS2,NEUROG3,NFATC2,TAL2,GPRIN1,ERCC2,NF1,PAX3,SIM1,RUNX1,NODAL,SIX3,NPM1,HNF4A,THRA,SSRP1,FOXH1,PBX1,TRP73,PAX6,SOX10,SEBOX,OPRM1,FOXN1,RUNX2,NEUROD2,TARDBP,MSX1,ELK4,NKX2-6,NEUROG1,HOXD13,TRP63,PAX9,GNAS,NKX2-3
GO:0007431	salivary gland development	biological_process	2.8685569724473918E-5	5	96	14	14467	FGF8,EDA,EGFR,PAX6,FGFR2
GO:0019219	regulation of nucleobase, nucleoside, nucleotide and nucleic acid metabolic process	biological_process	2.9895049762062842E-5	36	96	2107	14467	SMYD1,NEUROG3,NFATC2,TAL2,GPRIN1,ERCC2,NF1,PAX3,SIM1,RUNX1,NODAL,SIX3,NPM1,HNF4A,THRA,SSRP1,FOXH1,PBX1,TRP73,PAX6,SOX10,SEBOX,OPRM1,FOXN1,RUNX2,NEUROD2,TARDBP,MSX1,ELK4,NKX2-6,NEUROG1,HOXD13,TRP63,PAX9,GNAS,NKX2-3
GO:0050793	regulation of developmental process	biological_process	4.0760610839126726E-5	22	96	858	14467	SKP2,FGF4,CRHR2,GPRIN1,ERCC2,NF1,RUNX1,CHRNB2,NODAL,FGF8,NTRK3,PBX1,TRP73,PAX6,FGFR2,RUNX2,MSX1,NKX2-6,TGFBR2,TRP63,FASL,GNAS
GO:0048646	anatomical structure formation involved in morphogenesis	biological_process	5.4387052337693234E-5	14	96	335	14467	CRHR2,FGF3,ADRA2B,ERCC2,NF1,PAX3,MMP2,RUNX1,NODAL,FGF8,NEURL1A,FGFR2,TGFBR2,TRP63
GO:0010468	regulation of gene expression	biological_process	5.681248043439997E-5	36	96	2159	14467	SKP2,SMYD1,NANOS2,NEUROG3,NFATC2,TAL2,GPRIN1,ERCC2,PAX3,SIM1,RUNX1,NODAL,FGF8,SIX3,NPM1,HNF4A,THRA,SSRP1,FOXH1,PBX1,TRP73,PAX6,SOX10,SEBOX,FOXN1,RUNX2,NEUROD2,TARDBP,MSX1,ELK4,NKX2-6,NEUROG1,HOXD13,TRP63,PAX9,NKX2-3
GO:0050794	regulation of cellular process	biological_process	5.8048648613132554E-5	67	96	6122	14467	SKP2,SMYD1,FGF4,CRHR2,NANOS2,NEUROG3,RHO,NFATC2,TAL2,GPRIN1,ADRA2B,ANK1,HTR4,ERCC2,NF1,PAX3,SIM1,NTRK2,RUNX1,CHRNB2,PKD1,NODAL,CDK4,FGF8,SIX3,HTR1A,NPM1,NTRK3,EDA,HNF4A,CAMK4,THRA,EGFR,SSRP1,FOXH1,GNRHR,PBX1,GRIN2B,OPRL1,TRP73,PAX6,HTR2C,SOX10,SEBOX,OLFR66,FGFR2,CCKBR,OPRM1,CRHR1,MC5R,FOXN1,PLAU,RUNX2,NEUROD2,TARDBP,MSX1,ELK4,HTR5A,NKX2-6,TGFBR2,NEUROG1,HOXD13,TRP63,FASL,PAX9,GNAS,NKX2-3
GO:0006357	regulation of transcription from RNA polymerase II promoter	biological_process	7.815200130114342E-5	17	96	528	14467	NEUROG3,NFATC2,GPRIN1,PAX3,NODAL,SIX3,HNF4A,FOXH1,PBX1,PAX6,SOX10,RUNX2,MSX1,HOXD13,TRP63,PAX9,NKX2-3
GO:0022612	gland morphogenesis	biological_process	8.727829251459334E-5	5	96	17	14467	FGF8,EGFR,PAX6,FGFR2,NKX2-3
GO:0035272	exocrine system development	biological_process	1.2021389399567044E-4	5	96	18	14467	FGF8,EDA,EGFR,PAX6,FGFR2
GO:0050789	regulation of biological process	biological_process	1.2314585108791332E-4	68	96	6376	14467	SKP2,SLC1A2,SMYD1,FGF4,CRHR2,NANOS2,NEUROG3,RHO,NFATC2,TAL2,GPRIN1,ADRA2B,ANK1,HTR4,ERCC2,NF1,PAX3,SIM1,NTRK2,RUNX1,CHRNB2,PKD1,NODAL,CDK4,FGF8,SIX3,HTR1A,NPM1,NTRK3,EDA,HNF4A,CAMK4,THRA,EGFR,SSRP1,FOXH1,GNRHR,PBX1,GRIN2B,OPRL1,TRP73,PAX6,HTR2C,SOX10,SEBOX,OLFR66,FGFR2,CCKBR,OPRM1,CRHR1,MC5R,FOXN1,PLAU,RUNX2,NEUROD2,TARDBP,MSX1,ELK4,HTR5A,NKX2-6,TGFBR2,NEUROG1,HOXD13,TRP63,FASL,PAX9,GNAS,NKX2-3
GO:0022008	neurogenesis	biological_process	1.4843891881018362E-4	16	96	486	14467	CDK5R1,GPRIN1,ERCC2,NF1,PAX3,NTRK2,RUNX1,CHRNB2,FGF8,NTRK3,PBX1,TRP73,PAX6,SOX10,NEUROD2,NEUROG1
GO:0007507	heart development	biological_process	1.4847596244677488E-4	11	96	206	14467	SMYD1,NF1,PAX3,PKD1,NODAL,FGF8,FOXH1,FGFR2,MSX1,NKX2-6,TGFBR2
GO:0007435	salivary gland morphogenesis	biological_process	1.6197542793109694E-4	4	96	8	14467	FGF8,EGFR,PAX6,FGFR2
GO:0051252	regulation of RNA metabolic process	biological_process	1.767585656260187E-4	33	96	1943	14467	SMYD1,NEUROG3,NFATC2,TAL2,GPRIN1,ERCC2,PAX3,SIM1,RUNX1,NODAL,SIX3,NPM1,HNF4A,THRA,SSRP1,FOXH1,PBX1,TRP73,PAX6,SOX10,SEBOX,FOXN1,RUNX2,NEUROD2,TARDBP,MSX1,ELK4,NKX2-6,NEUROG1,HOXD13,TRP63,PAX9,NKX2-3
GO:0006366	transcription from RNA polymerase II promoter	biological_process	1.867217068668722E-4	17	96	561	14467	NEUROG3,NFATC2,GPRIN1,PAX3,NODAL,SIX3,HNF4A,FOXH1,PBX1,PAX6,SOX10,RUNX2,MSX1,HOXD13,TRP63,PAX9,NKX2-3
GO:0051093	negative regulation of developmental process	biological_process	2.3389487018957638E-4	14	96	377	14467	SKP2,FGF4,CRHR2,GPRIN1,ERCC2,NF1,NODAL,FGF8,PBX1,TRP73,PAX6,MSX1,NKX2-6,TRP63
GO:0021537	telencephalon development	biological_process	2.4060159695642327E-4	7	96	63	14467	SLC1A2,GPRIN1,NF1,FGF8,SIX3,TRP73,PAX6
GO:0060255	regulation of macromolecule metabolic process	biological_process	3.291344262619252E-4	37	96	2420	14467	SKP2,SMYD1,NANOS2,NEUROG3,NFATC2,TAL2,GPRIN1,ERCC2,PAX3,SIM1,RUNX1,NODAL,FGF8,SIX3,NPM1,HNF4A,THRA,EGFR,SSRP1,FOXH1,PBX1,TRP73,PAX6,SOX10,SEBOX,FOXN1,RUNX2,NEUROD2,TARDBP,MSX1,ELK4,NKX2-6,NEUROG1,HOXD13,TRP63,PAX9,NKX2-3
GO:0019226	transmission of nerve impulse	biological_process	4.508530368212532E-4	11	96	230	14467	GAD2,SYT1,GPRIN1,NRXN1,ERCC2,NF1,CHRNB2,CAMK4,GRIN2B,GRIA2,SYP
GO:0045165	cell fate commitment	biological_process	4.73685006870757E-4	9	96	140	14467	FGF3,PAX3,NODAL,FGF8,SIX3,PAX6,FGFR2,RUNX2,NEUROG1
GO:0006355	regulation of transcription, DNA-dependent	biological_process	5.130471592285104E-4	32	96	1929	14467	SMYD1,NEUROG3,NFATC2,TAL2,GPRIN1,ERCC2,PAX3,SIM1,RUNX1,NODAL,SIX3,HNF4A,THRA,SSRP1,FOXH1,PBX1,TRP73,PAX6,SOX10,SEBOX,FOXN1,RUNX2,NEUROD2,TARDBP,MSX1,ELK4,NKX2-6,NEUROG1,HOXD13,TRP63,PAX9,NKX2-3
GO:0006351	transcription, DNA-dependent	biological_process	6.122112164654367E-4	32	96	1944	14467	SMYD1,NEUROG3,NFATC2,TAL2,GPRIN1,ERCC2,PAX3,SIM1,RUNX1,NODAL,SIX3,HNF4A,THRA,SSRP1,FOXH1,PBX1,TRP73,PAX6,SOX10,SEBOX,FOXN1,RUNX2,NEUROD2,TARDBP,MSX1,ELK4,NKX2-6,NEUROG1,HOXD13,TRP63,PAX9,NKX2-3
GO:0032774	RNA biosynthetic process	biological_process	6.415322562123814E-4	32	96	1948	14467	SMYD1,NEUROG3,NFATC2,TAL2,GPRIN1,ERCC2,PAX3,SIM1,RUNX1,NODAL,SIX3,HNF4A,THRA,SSRP1,FOXH1,PBX1,TRP73,PAX6,SOX10,SEBOX,FOXN1,RUNX2,NEUROD2,TARDBP,MSX1,ELK4,NKX2-6,NEUROG1,HOXD13,TRP63,PAX9,NKX2-3
GO:0007268	synaptic transmission	biological_process	6.954090355723096E-4	10	96	191	14467	GAD2,SYT1,GPRIN1,NRXN1,NF1,CHRNB2,CAMK4,GRIN2B,GRIA2,SYP
GO:0010926	anatomical structure formation	biological_process	7.121061569736802E-4	19	96	767	14467	CRHR2,FGF3,GPRIN1,NRXN1,ADRA2B,ERCC2,NF1,PAX3,MMP2,RUNX1,CHRNB2,NODAL,FGF8,NPM1,CSE1L,NEURL1A,FGFR2,TGFBR2,TRP63
GO:0022603	regulation of anatomical structure morphogenesis	biological_process	0.001004056718300009	9	96	153	14467	CRHR2,GPRIN1,NF1,RUNX1,CHRNB2,NODAL,NTRK3,PAX6,RUNX2
GO:0007154	cell communication	biological_process	0.0011791749012015722	47	96	3737	14467	SLC1A2,GAD2,CRHR2,RHO,FGF3,SYT1,GPRIN1,NRXN1,ADRA2B,ANK1,HTR4,ERCC2,NF1,SIM1,NTRK2,CHRNB2,PKD1,NODAL,CDK4,FGF8,SIX3,HTR1A,NPM1,NTRK3,CAMK4,EGFR,FOXH1,GNRHR,GRIN2B,OPRL1,GRIA2,PAX6,HTR2C,OLFR66,FGFR2,CCKBR,OPRM1,CRHR1,MC5R,RUNX2,MSX1,HTR5A,TGFBR2,SYP,TRP63,FASL,GNAS
GO:0045449	regulation of transcription	biological_process	0.0012868944510262348	32	96	2009	14467	SMYD1,NEUROG3,NFATC2,TAL2,GPRIN1,ERCC2,PAX3,SIM1,RUNX1,NODAL,SIX3,HNF4A,THRA,SSRP1,FOXH1,PBX1,TRP73,PAX6,SOX10,SEBOX,FOXN1,RUNX2,NEUROD2,TARDBP,MSX1,ELK4,NKX2-6,NEUROG1,HOXD13,TRP63,PAX9,NKX2-3
GO:0001666	response to hypoxia	biological_process	0.0013084133052492192	5	96	28	14467	NANOS2,NF1,MMP2,CHRNB2,PLAU
GO:0010556	regulation of macromolecule biosynthetic process	biological_process	0.001470157372874593	33	96	2127	14467	SMYD1,NANOS2,NEUROG3,NFATC2,TAL2,GPRIN1,ERCC2,PAX3,SIM1,RUNX1,NODAL,SIX3,HNF4A,THRA,SSRP1,FOXH1,PBX1,TRP73,PAX6,SOX10,SEBOX,FOXN1,RUNX2,NEUROD2,TARDBP,MSX1,ELK4,NKX2-6,NEUROG1,HOXD13,TRP63,PAX9,NKX2-3
GO:0070482	response to oxygen levels	biological_process	0.0015727270861187902	5	96	29	14467	NANOS2,NF1,MMP2,CHRNB2,PLAU
GO:0060429	epithelium development	biological_process	0.001986701023359737	9	96	166	14467	NEUROG3,PAX3,NODAL,FGF8,PBX1,PAX6,FGFR2,TRP63,NKX2-3
GO:0002009	morphogenesis of an epithelium	biological_process	0.001986701023359737	9	96	166	14467	NEUROG3,PAX3,NODAL,FGF8,PBX1,PAX6,FGFR2,TRP63,NKX2-3
GO:0045595	regulation of cell differentiation	biological_process	0.002083665998959926	12	96	326	14467	FGF4,GPRIN1,NF1,CHRNB2,NODAL,NTRK3,PBX1,PAX6,RUNX2,TGFBR2,TRP63,GNAS
GO:0021536	diencephalon development	biological_process	0.002226726794869083	5	96	31	14467	TAL2,CHRNB2,SIX3,PAX6,NKX2-6
GO:0048699	generation of neurons	biological_process	0.0022876831352124957	14	96	456	14467	CDK5R1,GPRIN1,NF1,PAX3,NTRK2,RUNX1,CHRNB2,FGF8,NTRK3,PBX1,TRP73,PAX6,NEUROD2,NEUROG1
GO:0035113	embryonic appendage morphogenesis	biological_process	0.002412693076615509	7	96	88	14467	FGF4,FGF8,PBX1,MSX1,HOXD13,TRP63,GNAS
GO:0030326	embryonic limb morphogenesis	biological_process	0.002412693076615509	7	96	88	14467	FGF4,FGF8,PBX1,MSX1,HOXD13,TRP63,GNAS
GO:0006350	transcription	biological_process	0.0024234250259667165	32	96	2067	14467	SMYD1,NEUROG3,NFATC2,TAL2,GPRIN1,ERCC2,PAX3,SIM1,RUNX1,NODAL,SIX3,HNF4A,THRA,SSRP1,FOXH1,PBX1,TRP73,PAX6,SOX10,SEBOX,FOXN1,RUNX2,NEUROD2,TARDBP,MSX1,ELK4,NKX2-6,NEUROG1,HOXD13,TRP63,PAX9,NKX2-3
GO:0010467	gene expression	biological_process	0.0024491191737470636	39	96	2850	14467	SKP2,SMYD1,NANOS2,NEUROG3,NFATC2,TAL2,GPRIN1,ERCC2,PAX3,SIM1,RUNX1,NODAL,FGF8,SIX3,NPM1,EDA,HNF4A,THRA,SSRP1,FOXH1,PBX1,TRP73,PAX6,SOX10,SEBOX,MMP14,FOXN1,SYNCRIP,RUNX2,NEUROD2,TARDBP,MSX1,ELK4,NKX2-6,NEUROG1,HOXD13,TRP63,PAX9,NKX2-3
GO:0001503	ossification	biological_process	0.0030352245768862983	8	96	130	14467	ERCC2,NF1,MMP2,THRA,PBX1,FGFR2,RUNX2,GNAS
GO:0048598	embryonic morphogenesis	biological_process	0.0031291744313708533	12	96	339	14467	FGF4,PAX3,NODAL,FGF8,PBX1,FGFR2,MSX1,TGFBR2,NEUROG1,HOXD13,TRP63,GNAS
GO:0043473	pigmentation	biological_process	0.003912629506626167	6	96	61	14467	NF1,PAX3,EDA,SOX10,TYR,OCA2
GO:0001568	blood vessel development	biological_process	0.004219957091179091	10	96	233	14467	CRHR2,ADRA2B,NF1,NTRK2,MMP2,RUNX1,PKD1,FGF8,FGFR2,TGFBR2
GO:0060348	bone development	biological_process	0.004257234592341668	8	96	136	14467	ERCC2,NF1,MMP2,THRA,PBX1,FGFR2,RUNX2,GNAS
GO:0001944	vasculature development	biological_process	0.00473019860796751	10	96	236	14467	CRHR2,ADRA2B,NF1,NTRK2,MMP2,RUNX1,PKD1,FGF8,FGFR2,TGFBR2
GO:0016070	RNA metabolic process	biological_process	0.00538891093116521	34	96	2364	14467	SMYD1,NEUROG3,NFATC2,TAL2,GPRIN1,ERCC2,PAX3,SIM1,RUNX1,NODAL,SIX3,NPM1,HNF4A,THRA,SSRP1,FOXH1,PBX1,TRP73,PAX6,SOX10,SEBOX,FOXN1,SYNCRIP,RUNX2,NEUROD2,TARDBP,MSX1,ELK4,NKX2-6,NEUROG1,HOXD13,TRP63,PAX9,NKX2-3
GO:0007423	sensory organ development	biological_process	0.007885954842499316	10	96	250	14467	NF1,NTRK2,FGF8,SIX3,GRIN2B,PAX6,FGFR2,NKX2-6,NEUROG1,FASL
GO:0007610	behavior	biological_process	0.009294834465609015	12	96	377	14467	SLC1A2,TAL2,SCN8A,GPRIN1,NF1,NTRK2,RUNX1,CHRNB2,GRIN2B,OPRM1,CRHR1,NEUROD2
GO:0035108	limb morphogenesis	biological_process	0.009514910324160793	7	96	108	14467	FGF4,FGF8,PBX1,MSX1,HOXD13,TRP63,GNAS
GO:0035107	appendage morphogenesis	biological_process	0.009514910324160793	7	96	108	14467	FGF4,FGF8,PBX1,MSX1,HOXD13,TRP63,GNAS
GO:0043066	negative regulation of apoptosis	biological_process	0.010352427528435895	9	96	203	14467	SKP2,FGF4,GPRIN1,ERCC2,FGF8,TRP73,MSX1,NKX2-6,TRP63
GO:0048729	tissue morphogenesis	biological_process	0.01076412772555926	10	96	259	14467	NEUROG3,ERCC2,PAX3,NODAL,FGF8,PBX1,PAX6,FGFR2,TRP63,NKX2-3
GO:0035295	tube development	biological_process	0.01077155598679669	9	96	204	14467	PAX3,FGF8,FOXH1,PBX1,FGFR2,MMP14,TGFBR2,HOXD13,TRP63
GO:0003002	regionalization	biological_process	0.011653560491765174	9	96	206	14467	FGF3,NODAL,FGF8,SIX3,FOXH1,PBX1,PAX6,HOXD13,TRP63
GO:0001701	in utero embryonic development	biological_process	0.012117262329926447	9	96	207	14467	ERCC2,RUNX1,PKD1,NODAL,GRIN2B,SOX10,FGFR2,MSX1,TGFBR2
GO:0043069	negative regulation of programmed cell death	biological_process	0.012596662681313778	9	96	208	14467	SKP2,FGF4,GPRIN1,ERCC2,FGF8,TRP73,MSX1,NKX2-6,TRP63
GO:0048736	appendage development	biological_process	0.01282884205970426	7	96	113	14467	FGF4,FGF8,PBX1,MSX1,HOXD13,TRP63,GNAS
GO:0060173	limb development	biological_process	0.01282884205970426	7	96	113	14467	FGF4,FGF8,PBX1,MSX1,HOXD13,TRP63,GNAS
GO:0051179	localization	biological_process	0.013014779131848002	36	96	2689	14467	SLC1A2,SCN8A,SYT1,CDK5R1,GPRIN1,NRXN1,ANK1,NF1,PAX3,NTRK2,KCNJ6,CHRNB2,PKD1,NODAL,SIX3,NPM1,EDA,CAMK4,CSE1L,GRIN2B,KCNJ9,NEURL1A,SLC12A1,TRP73,GRIA2,KCNC1,PAX6,ATP7B,CHRNG,MMP14,PLAU,KCNQ2,SLC6A2,SYP,OCA2,NKX2-3
GO:0060548	negative regulation of cell death	biological_process	0.0130921970281912	9	96	209	14467	SKP2,FGF4,GPRIN1,ERCC2,FGF8,TRP73,MSX1,NKX2-6,TRP63
GO:0048523	negative regulation of cellular process	biological_process	0.013810646048378783	20	96	1027	14467	SKP2,SMYD1,FGF4,GPRIN1,ERCC2,NF1,PAX3,NODAL,FGF8,SIX3,NPM1,THRA,FOXH1,PBX1,TRP73,PAX6,RUNX2,MSX1,NKX2-6,TRP63
GO:0048705	skeletal system morphogenesis	biological_process	0.014398167366195626	7	96	115	14467	FGF4,MMP2,PKD1,THRA,RUNX2,TGFBR2,GNAS
GO:0048546	digestive tract morphogenesis	biological_process	0.015761477973257353	4	96	22	14467	TRP73,SOX10,TRP63,NKX2-3
GO:0055123	digestive system development	biological_process	0.015761477973257353	4	96	22	14467	TRP73,SOX10,TRP63,NKX2-3
GO:0048519	negative regulation of biological process	biological_process	0.016498940478319492	21	96	1131	14467	SKP2,SMYD1,FGF4,CRHR2,GPRIN1,ERCC2,NF1,PAX3,NODAL,FGF8,SIX3,NPM1,THRA,FOXH1,PBX1,TRP73,PAX6,RUNX2,MSX1,NKX2-6,TRP63
GO:0007389	pattern specification process	biological_process	0.01650652766324952	10	96	272	14467	FGF3,NODAL,FGF8,SIX3,FOXH1,PBX1,PAX6,TGFBR2,HOXD13,TRP63
GO:0021543	pallium development	biological_process	0.016605929600898062	5	96	46	14467	GPRIN1,NF1,FGF8,TRP73,PAX6
GO:0030182	neuron differentiation	biological_process	0.022102250284918967	12	96	411	14467	CDK5R1,GPRIN1,PAX3,NTRK2,RUNX1,CHRNB2,NTRK3,PBX1,TRP73,PAX6,NEUROD2,NEUROG1
GO:0051239	regulation of multicellular organismal process	biological_process	0.023305987596347274	15	96	636	14467	CRHR2,GPRIN1,NF1,RUNX1,CHRNB2,NODAL,NTRK3,THRA,PBX1,GRIN2B,PAX6,FGFR2,RUNX2,TGFBR2,GNAS
GO:0021871	forebrain regionalization	biological_process	0.029971523198345007	3	96	9	14467	FGF8,SIX3,PAX6
GO:0009416	response to light stimulus	biological_process	0.030980248272517077	6	96	87	14467	SLC1A2,RHO,GPRIN1,ERCC2,NF1,CHRNB2
GO:0007167	enzyme linked receptor protein signaling pathway	biological_process	0.03135448782503948	10	96	293	14467	NTRK2,NODAL,FGF8,NTRK3,EGFR,FOXH1,FGFR2,RUNX2,MSX1,TGFBR2
GO:0006139	nucleobase, nucleoside, nucleotide and nucleic acid metabolic process	biological_process	0.03203228802251152	38	96	3037	14467	SMYD1,NEUROG3,NFATC2,TAL2,GPRIN1,ERCC2,NF1,PAX3,SIM1,RUNX1,NODAL,SIX3,NPM1,HNF4A,THRA,SSRP1,FOXH1,PBX1,TRP73,PAX6,ATP7B,SOX10,SEBOX,OPRM1,FOXN1,SYNCRIP,RUNX2,NEUROD2,TARDBP,MSX1,ELK4,NKX2-6,NEUROG1,HOXD13,TRP63,PAX9,GNAS,NKX2-3
GO:0035239	tube morphogenesis	biological_process	0.035342840642067684	7	96	132	14467	PAX3,FGF8,PBX1,MMP14,TGFBR2,HOXD13,TRP63
GO:0007612	learning	biological_process	0.03674070567648866	5	96	54	14467	GPRIN1,NF1,CHRNB2,GRIN2B,NEUROD2
GO:0065008	regulation of biological quality	biological_process	0.039224091726789166	19	96	1011	14467	GAD2,FGF4,SYT1,GPRIN1,NRXN1,ANK1,ERCC2,NF1,KCNJ6,CHRNB2,NODAL,NPM1,PBX1,GRIN2B,TRP73,ATP7B,CHRNG,TRP63,NKX2-3
GO:0035162	embryonic hemopoiesis	biological_process	0.04261032026286271	3	96	10	14467	RUNX1,PBX1,TGFBR2
GO:0007632	visual behavior	biological_process	0.04279131202088749	4	96	28	14467	SLC1A2,GPRIN1,NF1,CHRNB2
GO:0051094	positive regulation of developmental process	biological_process	0.04315082403170583	11	96	370	14467	GPRIN1,NF1,RUNX1,NTRK3,PAX6,FGFR2,RUNX2,TGFBR2,TRP63,FASL,GNAS
GO:0009058	biosynthetic process	biological_process	0.04370138842575131	40	96	3324	14467	GAD2,SMYD1,NANOS2,NEUROG3,NFATC2,TAL2,GPRIN1,ERCC2,NF1,PAX3,SIM1,RUNX1,NODAL,SIX3,NPM1,HNF4A,THRA,SSRP1,FOXH1,PBX1,TRP73,PAX6,SOX10,SEBOX,TYR,OPRM1,FOXN1,RUNX2,NEUROD2,TARDBP,MSX1,ELK4,NKX2-6,NEUROG1,OCA2,HOXD13,TRP63,PAX9,GNAS,NKX2-3
