# Supplementary material for: Tissue-Specific Functional Networks for Prioritizing Phenotype and Disease Genes
Source: PLoS Comput Biol. 2012 Sep 27;8(9):e1002694. doi: 10.1371/journal.pcbi.1002694 (PMC3459891; doi:10.1371/journal.pcbi.1002694)
Supplement: Dataset S3 — Functional enrichment of top 100 changed genes for each tissue-specific network. (ZIP) [file pcbi.1002694.s003.zip › enrichment_result/MA_0000358_global.txt]

GO:0048731	system development	biological_process	5.205104912168206E-14	46	93	1922	14467	SLC1A2,SMYD1,CRHR2,SCN8A,FGF3,CDK5R1,GPRIN1,ADRA2B,ANK1,ERCC2,SOX5,NF1,CD4,PAX3,SIM1,NTRK2,CHRNB2,PKD1,NODAL,NTRK3,EDA,HSPG2,THRA,EGFR,POU2F3,NFATC4,FOXH1,GRIN2B,TRP73,GFRA2,PAX6,SOX10,POU3F4,MMP14,RUNX2,PROP1,NEUROD2,MSX1,NKX2-6,APC,NEUROG1,HOXD13,TRP63,FASL,PAX9,GNAS
GO:0048513	organ development	biological_process	5.4831188532632944E-14	42	93	1574	14467	SLC1A2,SMYD1,CRHR2,SCN8A,FGF3,CDK5R1,GPRIN1,ADRA2B,ANK1,ERCC2,SOX5,NF1,CD4,PAX3,NTRK2,CHRNB2,PKD1,NODAL,EDA,HSPG2,THRA,EGFR,POU2F3,NFATC4,FOXH1,GRIN2B,TRP73,PAX6,SOX10,POU3F4,MMP14,RUNX2,PROP1,MSX1,NKX2-6,APC,NEUROG1,HOXD13,TRP63,FASL,PAX9,GNAS
GO:0048856	anatomical structure development	biological_process	1.181765958260607E-13	47	93	2056	14467	SLC1A2,SMYD1,CRHR2,SCN8A,FGF3,CDK5R1,GPRIN1,ADRA2B,ANK1,ERCC2,SOX5,NF1,CD4,PAX3,SIM1,NTRK2,CHRNB2,PKD1,NODAL,NTRK3,EDA,HSPG2,THRA,EGFR,POU2F3,NFATC4,FOXH1,GRIN2B,NEURL1A,TRP73,GFRA2,PAX6,SOX10,POU3F4,MMP14,RUNX2,PROP1,NEUROD2,MSX1,NKX2-6,APC,NEUROG1,HOXD13,TRP63,FASL,PAX9,GNAS
GO:0007275	multicellular organismal development	biological_process	1.7854788284340374E-12	49	93	2402	14467	SLC1A2,SMYD1,CRHR2,APBA1,SCN8A,FGF3,CDK5R1,GPRIN1,ADRA2B,ANK1,ERCC2,SOX5,NF1,CD4,PAX3,SIM1,NTRK2,CHRNB2,PKD1,NODAL,NTRK3,EDA,HSPG2,THRA,EGFR,POU2F3,NFATC4,FOXH1,GRIN2B,TRP73,GFRA2,PAX6,SOX10,POU3F4,FOXN1,MMP14,RUNX2,PROP1,NEUROD2,MSX1,NKX2-6,APC,NEUROG1,HOXD13,TRP63,MDFI,FASL,PAX9,GNAS
GO:0032502	developmental process	biological_process	6.124836375675809E-11	51	93	2840	14467	SLC1A2,SMYD1,CRHR2,APBA1,SCN8A,FGF3,CDK5R1,GPRIN1,ADRA2B,ANK1,ERCC2,SOX5,NF1,CD4,PAX3,SIM1,NTRK2,CHRNB2,PKD1,NODAL,NTRK3,EDA,HSPG2,THRA,EGFR,POU2F3,NFATC4,HIP1,FOXH1,GRIN2B,NEURL1A,TRP73,GFRA2,PAX6,SOX10,POU3F4,FOXN1,MMP14,RUNX2,PROP1,NEUROD2,MSX1,NKX2-6,APC,NEUROG1,HOXD13,TRP63,MDFI,FASL,PAX9,GNAS
GO:0009653	anatomical structure morphogenesis	biological_process	4.2846495954960957E-10	32	93	1151	14467	CRHR2,FGF3,CDK5R1,GPRIN1,ADRA2B,ERCC2,NF1,PAX3,NTRK2,CHRNB2,PKD1,NODAL,NTRK3,EDA,HSPG2,THRA,EGFR,NEURL1A,TRP73,PAX6,SOX10,MMP14,RUNX2,PROP1,MSX1,APC,NEUROG1,HOXD13,TRP63,FASL,PAX9,GNAS
GO:0032501	multicellular organismal process	biological_process	1.963386137183078E-9	60	93	4218	14467	SLC1A2,RGS9,SMYD1,CRHR2,RHO,NFATC2,APBA1,SYT1,SCN8A,FGF3,CDK5R1,GPRIN1,ADRA2B,ANK1,ERCC2,SOX5,NF1,CD4,PAX3,SIM1,NTRK2,CHRNB2,PKD1,NODAL,NTRK3,EDA,HSPG2,CAMK4,THRA,EGFR,POU2F3,NFATC4,FOXH1,GRIN2B,CPLX1,NEURL1A,TRP73,GRIA2,GFRA2,PAX6,SOX10,ATP7B,POU3F4,FOXN1,MMP14,RUNX2,PROP1,NEUROD2,MSX1,SLC6A2,NKX2-6,SYP,APC,NEUROG1,HOXD13,TRP63,MDFI,FASL,PAX9,GNAS
GO:0048518	positive regulation of biological process	biological_process	4.240694661735655E-9	31	93	1172	14467	SLC1A2,NFATC2,GPRIN1,SOX5,NF1,CD4,PAX3,CHRNB2,NODAL,NTRK3,NPM1,EDA,HNF4A,EGFR,POU2F3,HIP1,FOXH1,TRP73,PAX6,SOX10,NCAM1,RUNX2,PROP1,NKX2-6,APC,NEUROG1,HOXD13,TRP63,FASL,PAX9,GNAS
GO:0048522	positive regulation of cellular process	biological_process	5.9274567636405565E-9	29	93	1031	14467	NFATC2,GPRIN1,SOX5,NF1,CD4,PAX3,CHRNB2,NODAL,NTRK3,NPM1,HNF4A,EGFR,POU2F3,HIP1,FOXH1,TRP73,PAX6,SOX10,NCAM1,RUNX2,PROP1,NKX2-6,APC,NEUROG1,HOXD13,TRP63,FASL,PAX9,GNAS
GO:0048869	cellular developmental process	biological_process	1.336388718465945E-8	35	93	1568	14467	FGF3,CDK5R1,GPRIN1,ANK1,ERCC2,SOX5,NF1,CD4,PAX3,SIM1,NTRK2,CHRNB2,NODAL,NTRK3,EDA,HSPG2,EGFR,POU2F3,HIP1,NEURL1A,TRP73,PAX6,SOX10,POU3F4,FOXN1,RUNX2,PROP1,NEUROD2,NKX2-6,APC,NEUROG1,TRP63,MDFI,FASL,GNAS
GO:0030154	cell differentiation	biological_process	1.7960917699638803E-8	34	93	1495	14467	FGF3,CDK5R1,GPRIN1,ANK1,ERCC2,SOX5,NF1,CD4,PAX3,SIM1,NTRK2,CHRNB2,NODAL,NTRK3,EDA,HSPG2,POU2F3,HIP1,NEURL1A,TRP73,PAX6,SOX10,POU3F4,FOXN1,RUNX2,PROP1,NEUROD2,NKX2-6,APC,NEUROG1,TRP63,MDFI,FASL,GNAS
GO:0009887	organ morphogenesis	biological_process	8.302753581537473E-8	24	93	771	14467	CRHR2,FGF3,ADRA2B,ERCC2,NF1,PAX3,NTRK2,PKD1,NODAL,EDA,HSPG2,THRA,TRP73,PAX6,SOX10,RUNX2,PROP1,MSX1,APC,NEUROG1,TRP63,FASL,PAX9,GNAS
GO:0007399	nervous system development	biological_process	1.0274257439679332E-7	24	93	779	14467	SLC1A2,CDK5R1,GPRIN1,ERCC2,SOX5,NF1,PAX3,SIM1,NTRK2,CHRNB2,NTRK3,HSPG2,TRP73,GFRA2,PAX6,SOX10,POU3F4,PROP1,NEUROD2,MSX1,NKX2-6,APC,NEUROG1,TRP63
GO:0007417	central nervous system development	biological_process	2.0007534557199516E-7	16	93	316	14467	SLC1A2,CDK5R1,GPRIN1,ERCC2,SOX5,NF1,PAX3,CHRNB2,HSPG2,TRP73,PAX6,SOX10,POU3F4,PROP1,MSX1,NKX2-6
GO:0048468	cell development	biological_process	2.8892831960909543E-7	23	93	748	14467	CDK5R1,GPRIN1,ANK1,ERCC2,SOX5,NF1,PAX3,NTRK2,CHRNB2,NODAL,NTRK3,NEURL1A,TRP73,PAX6,SOX10,POU3F4,RUNX2,NEUROD2,NKX2-6,APC,NEUROG1,TRP63,FASL
GO:0019222	regulation of metabolic process	biological_process	6.396595701795482E-7	42	93	2525	14467	SMYD1,NFATC2,APBA1,GPRIN1,ERCC2,SOX5,NF1,CD4,PAX3,SIM1,NTRK2,CHRNB2,NODAL,NPM1,HNF4A,THRA,EGFR,POU2F3,NFATC4,SSRP1,HIP1,FOXH1,TRP73,STRAP,PAX6,SOX10,POU3F4,OPRM1,FOXN1,RUNX2,PROP1,NEUROD2,TARDBP,MSX1,ELK4,NKX2-6,APC,NEUROG1,HOXD13,TRP63,PAX9,GNAS
GO:0031325	positive regulation of cellular metabolic process	biological_process	8.508463356730943E-7	19	93	521	14467	NFATC2,GPRIN1,SOX5,CD4,PAX3,NODAL,NPM1,HNF4A,POU2F3,FOXH1,TRP73,PAX6,SOX10,RUNX2,PROP1,APC,HOXD13,TRP63,PAX9
GO:0045893	positive regulation of transcription, DNA-dependent	biological_process	1.0149652309864363E-6	16	93	353	14467	NFATC2,GPRIN1,SOX5,PAX3,NODAL,HNF4A,POU2F3,FOXH1,TRP73,PAX6,SOX10,RUNX2,PROP1,HOXD13,TRP63,PAX9
GO:0051254	positive regulation of RNA metabolic process	biological_process	1.05759654711816E-6	16	93	354	14467	NFATC2,GPRIN1,SOX5,PAX3,NODAL,HNF4A,POU2F3,FOXH1,TRP73,PAX6,SOX10,RUNX2,PROP1,HOXD13,TRP63,PAX9
GO:0009893	positive regulation of metabolic process	biological_process	1.546000068852431E-6	19	93	540	14467	NFATC2,GPRIN1,SOX5,CD4,PAX3,NODAL,NPM1,HNF4A,POU2F3,FOXH1,TRP73,PAX6,SOX10,RUNX2,PROP1,APC,HOXD13,TRP63,PAX9
GO:0031323	regulation of cellular metabolic process	biological_process	1.9696478290289066E-6	40	93	2396	14467	SMYD1,NFATC2,GPRIN1,ERCC2,SOX5,NF1,CD4,PAX3,SIM1,CHRNB2,NODAL,NPM1,HNF4A,THRA,EGFR,POU2F3,NFATC4,SSRP1,HIP1,FOXH1,TRP73,STRAP,PAX6,SOX10,POU3F4,OPRM1,FOXN1,RUNX2,PROP1,NEUROD2,TARDBP,MSX1,ELK4,NKX2-6,APC,NEUROG1,HOXD13,TRP63,PAX9,GNAS
GO:0080090	regulation of primary metabolic process	biological_process	2.045444383372171E-6	40	93	2399	14467	SMYD1,NFATC2,GPRIN1,ERCC2,SOX5,NF1,CD4,PAX3,SIM1,CHRNB2,NODAL,NPM1,HNF4A,THRA,EGFR,POU2F3,NFATC4,SSRP1,HIP1,FOXH1,TRP73,STRAP,PAX6,SOX10,POU3F4,OPRM1,FOXN1,RUNX2,PROP1,NEUROD2,TARDBP,MSX1,ELK4,NKX2-6,APC,NEUROG1,HOXD13,TRP63,PAX9,GNAS
GO:0045944	positive regulation of transcription from RNA polymerase II promoter	biological_process	2.110036042587391E-6	15	93	318	14467	NFATC2,GPRIN1,SOX5,PAX3,NODAL,HNF4A,POU2F3,FOXH1,PAX6,SOX10,RUNX2,PROP1,HOXD13,TRP63,PAX9
GO:0010604	positive regulation of macromolecule metabolic process	biological_process	4.431444455932804E-6	18	93	511	14467	NFATC2,GPRIN1,SOX5,CD4,PAX3,NODAL,HNF4A,POU2F3,FOXH1,TRP73,PAX6,SOX10,RUNX2,PROP1,APC,HOXD13,TRP63,PAX9
GO:0045941	positive regulation of transcription	biological_process	5.1348632976239735E-6	16	93	395	14467	NFATC2,GPRIN1,SOX5,PAX3,NODAL,HNF4A,POU2F3,FOXH1,TRP73,PAX6,SOX10,RUNX2,PROP1,HOXD13,TRP63,PAX9
GO:0031328	positive regulation of cellular biosynthetic process	biological_process	5.3333512118232675E-6	17	93	455	14467	NFATC2,GPRIN1,SOX5,PAX3,NODAL,NPM1,HNF4A,POU2F3,FOXH1,TRP73,PAX6,SOX10,RUNX2,PROP1,HOXD13,TRP63,PAX9
GO:0009891	positive regulation of biosynthetic process	biological_process	5.695685749017844E-6	17	93	457	14467	NFATC2,GPRIN1,SOX5,PAX3,NODAL,NPM1,HNF4A,POU2F3,FOXH1,TRP73,PAX6,SOX10,RUNX2,PROP1,HOXD13,TRP63,PAX9
GO:0010628	positive regulation of gene expression	biological_process	6.835463862018031E-6	16	93	403	14467	NFATC2,GPRIN1,SOX5,PAX3,NODAL,HNF4A,POU2F3,FOXH1,TRP73,PAX6,SOX10,RUNX2,PROP1,HOXD13,TRP63,PAX9
GO:0008283	cell proliferation	biological_process	8.284000460918905E-6	19	93	598	14467	FGF3,ERCC2,NF1,PAX3,CHRNB2,NODAL,CDK4,NPM1,EGFR,CSE1L,PAX6,TYR,FOXN1,RUNX2,MSX1,NKX2-6,APC,HOXD13,TRP63
GO:0045935	positive regulation of nucleobase, nucleoside, nucleotide and nucleic acid metabolic process	biological_process	1.0022235317891009E-5	16	93	414	14467	NFATC2,GPRIN1,SOX5,PAX3,NODAL,HNF4A,POU2F3,FOXH1,TRP73,PAX6,SOX10,RUNX2,PROP1,HOXD13,TRP63,PAX9
GO:0019219	regulation of nucleobase, nucleoside, nucleotide and nucleic acid metabolic process	biological_process	1.1275037803923999E-5	36	93	2107	14467	SMYD1,NFATC2,GPRIN1,ERCC2,SOX5,NF1,PAX3,SIM1,NODAL,NPM1,HNF4A,THRA,POU2F3,NFATC4,SSRP1,HIP1,FOXH1,TRP73,STRAP,PAX6,SOX10,POU3F4,OPRM1,FOXN1,RUNX2,PROP1,NEUROD2,TARDBP,MSX1,ELK4,NKX2-6,NEUROG1,HOXD13,TRP63,PAX9,GNAS
GO:0065007	biological regulation	biological_process	1.678251158912728E-5	70	93	6717	14467	SLC1A2,RGS9,SMYD1,CRHR2,RHO,NFATC2,APBA1,SYT1,GPRIN1,ADRA2B,ANK1,ERCC2,SOX5,NF1,CD4,PAX3,SIM1,NTRK2,KCNJ6,CHRM1,CHRNB2,PKD1,NODAL,CDK4,NTRK3,HTR1A,NPM1,EDA,NRAS,CAMK4,HNF4A,THRA,EGFR,POU2F3,NFATC4,SSRP1,HIP1,FOXH1,GNRHR,GRIN2B,CPLX1,OPRL1,TRP73,STRAP,GFRA2,PAX6,SOX10,ATP7B,POU3F4,CCKBR,NCAM1,OPRM1,CRHR1,CHRNG,FOXN1,RUNX2,PROP1,NEUROD2,TARDBP,MSX1,ELK4,HTR5A,NKX2-6,APC,NEUROG1,HOXD13,TRP63,FASL,PA…
GO:0010557	positive regulation of macromolecule biosynthetic process	biological_process	2.0811893132398684E-5	16	93	436	14467	NFATC2,GPRIN1,SOX5,PAX3,NODAL,HNF4A,POU2F3,FOXH1,TRP73,PAX6,SOX10,RUNX2,PROP1,HOXD13,TRP63,PAX9
GO:0031326	regulation of cellular biosynthetic process	biological_process	3.575708143096519E-5	36	93	2200	14467	SMYD1,NFATC2,GPRIN1,ERCC2,SOX5,NF1,PAX3,SIM1,NODAL,NPM1,HNF4A,THRA,POU2F3,NFATC4,SSRP1,HIP1,FOXH1,TRP73,STRAP,PAX6,SOX10,POU3F4,OPRM1,FOXN1,RUNX2,PROP1,NEUROD2,TARDBP,MSX1,ELK4,NKX2-6,NEUROG1,HOXD13,TRP63,PAX9,GNAS
GO:0009889	regulation of biosynthetic process	biological_process	3.751800420546885E-5	36	93	2204	14467	SMYD1,NFATC2,GPRIN1,ERCC2,SOX5,NF1,PAX3,SIM1,NODAL,NPM1,HNF4A,THRA,POU2F3,NFATC4,SSRP1,HIP1,FOXH1,TRP73,STRAP,PAX6,SOX10,POU3F4,OPRM1,FOXN1,RUNX2,PROP1,NEUROD2,TARDBP,MSX1,ELK4,NKX2-6,NEUROG1,HOXD13,TRP63,PAX9,GNAS
GO:0006357	regulation of transcription from RNA polymerase II promoter	biological_process	4.8131007360823164E-5	17	93	528	14467	NFATC2,GPRIN1,SOX5,PAX3,NODAL,HNF4A,POU2F3,FOXH1,STRAP,PAX6,SOX10,RUNX2,PROP1,MSX1,HOXD13,TRP63,PAX9
GO:0007267	cell-cell signaling	biological_process	5.028229421314724E-5	14	93	344	14467	APBA1,SYT1,FGF3,GPRIN1,ERCC2,NF1,NTRK2,CHRNB2,CAMK4,GRIN2B,CPLX1,GRIA2,SYP,TRP63
GO:0009888	tissue development	biological_process	5.053258533361188E-5	18	93	598	14467	ERCC2,SOX5,NF1,PAX3,PKD1,NODAL,EDA,HSPG2,THRA,POU2F3,FOXH1,PAX6,RUNX2,NKX2-6,APC,TRP63,PAX9,GNAS
GO:0030900	forebrain development	biological_process	5.363476425547045E-5	10	93	150	14467	SLC1A2,GPRIN1,NF1,CHRNB2,TRP73,PAX6,POU3F4,PROP1,MSX1,NKX2-6
GO:0007420	brain development	biological_process	6.868362271628654E-5	12	93	245	14467	SLC1A2,CDK5R1,GPRIN1,NF1,CHRNB2,HSPG2,TRP73,PAX6,POU3F4,PROP1,MSX1,NKX2-6
GO:0051252	regulation of RNA metabolic process	biological_process	7.440019121598488E-5	33	93	1943	14467	SMYD1,NFATC2,GPRIN1,ERCC2,SOX5,PAX3,SIM1,NODAL,NPM1,HNF4A,THRA,POU2F3,NFATC4,SSRP1,HIP1,FOXH1,TRP73,STRAP,PAX6,SOX10,POU3F4,FOXN1,RUNX2,PROP1,NEUROD2,TARDBP,MSX1,ELK4,NKX2-6,NEUROG1,HOXD13,TRP63,PAX9
GO:0022008	neurogenesis	biological_process	9.4164046175979E-5	16	93	486	14467	CDK5R1,GPRIN1,ERCC2,SOX5,NF1,PAX3,NTRK2,CHRNB2,NTRK3,TRP73,PAX6,SOX10,POU3F4,NEUROD2,APC,NEUROG1
GO:0006366	transcription from RNA polymerase II promoter	biological_process	1.1575550072830423E-4	17	93	561	14467	NFATC2,GPRIN1,SOX5,PAX3,NODAL,HNF4A,POU2F3,FOXH1,STRAP,PAX6,SOX10,RUNX2,PROP1,MSX1,HOXD13,TRP63,PAX9
GO:0007154	cell communication	biological_process	1.171013813945638E-4	48	93	3737	14467	SLC1A2,RGS9,CRHR2,RHO,APBA1,SYT1,FGF3,GPRIN1,ADRA2B,ANK1,ERCC2,NF1,CD4,SIM1,NTRK2,CHRM1,CHRNB2,PKD1,NODAL,CDK4,NTRK3,HTR1A,NPM1,NRAS,CAMK4,EGFR,FOXH1,GNRHR,GRIN2B,CPLX1,OPRL1,GRIA2,STRAP,GFRA2,PAX6,CCKBR,NCAM1,OPRM1,CRHR1,RUNX2,PROP1,MSX1,HTR5A,SYP,APC,TRP63,FASL,GNAS
GO:0060255	regulation of macromolecule metabolic process	biological_process	1.2692193269781465E-4	37	93	2420	14467	SMYD1,NFATC2,APBA1,GPRIN1,ERCC2,SOX5,CD4,PAX3,SIM1,NODAL,NPM1,HNF4A,THRA,EGFR,POU2F3,NFATC4,SSRP1,HIP1,FOXH1,TRP73,STRAP,PAX6,SOX10,POU3F4,FOXN1,RUNX2,PROP1,NEUROD2,TARDBP,MSX1,ELK4,NKX2-6,APC,NEUROG1,HOXD13,TRP63,PAX9
GO:0006355	regulation of transcription, DNA-dependent	biological_process	2.257210750994302E-4	32	93	1929	14467	SMYD1,NFATC2,GPRIN1,ERCC2,SOX5,PAX3,SIM1,NODAL,HNF4A,THRA,POU2F3,NFATC4,SSRP1,HIP1,FOXH1,TRP73,STRAP,PAX6,SOX10,POU3F4,FOXN1,RUNX2,PROP1,NEUROD2,TARDBP,MSX1,ELK4,NKX2-6,NEUROG1,HOXD13,TRP63,PAX9
GO:0006351	transcription, DNA-dependent	biological_process	2.702615775842741E-4	32	93	1944	14467	SMYD1,NFATC2,GPRIN1,ERCC2,SOX5,PAX3,SIM1,NODAL,HNF4A,THRA,POU2F3,NFATC4,SSRP1,HIP1,FOXH1,TRP73,STRAP,PAX6,SOX10,POU3F4,FOXN1,RUNX2,PROP1,NEUROD2,TARDBP,MSX1,ELK4,NKX2-6,NEUROG1,HOXD13,TRP63,PAX9
GO:0010468	regulation of gene expression	biological_process	2.746078895581229E-4	34	93	2159	14467	SMYD1,NFATC2,APBA1,GPRIN1,ERCC2,SOX5,PAX3,SIM1,NODAL,NPM1,HNF4A,THRA,POU2F3,NFATC4,SSRP1,HIP1,FOXH1,TRP73,STRAP,PAX6,SOX10,POU3F4,FOXN1,RUNX2,PROP1,NEUROD2,TARDBP,MSX1,ELK4,NKX2-6,NEUROG1,HOXD13,TRP63,PAX9
GO:0032774	RNA biosynthetic process	biological_process	2.8346094023188624E-4	32	93	1948	14467	SMYD1,NFATC2,GPRIN1,ERCC2,SOX5,PAX3,SIM1,NODAL,HNF4A,THRA,POU2F3,NFATC4,SSRP1,HIP1,FOXH1,TRP73,STRAP,PAX6,SOX10,POU3F4,FOXN1,RUNX2,PROP1,NEUROD2,TARDBP,MSX1,ELK4,NKX2-6,NEUROG1,HOXD13,TRP63,PAX9
GO:0019226	transmission of nerve impulse	biological_process	3.2672277450745724E-4	11	93	230	14467	APBA1,SYT1,GPRIN1,ERCC2,NF1,CHRNB2,CAMK4,GRIN2B,CPLX1,GRIA2,SYP
GO:0007268	synaptic transmission	biological_process	5.182209693861303E-4	10	93	191	14467	APBA1,SYT1,GPRIN1,NF1,CHRNB2,CAMK4,GRIN2B,CPLX1,GRIA2,SYP
GO:0050789	regulation of biological process	biological_process	5.236729504197052E-4	65	93	6376	14467	SLC1A2,RGS9,SMYD1,CRHR2,RHO,NFATC2,APBA1,GPRIN1,ADRA2B,ANK1,ERCC2,SOX5,NF1,CD4,PAX3,SIM1,NTRK2,CHRM1,CHRNB2,PKD1,NODAL,CDK4,NTRK3,HTR1A,NPM1,EDA,NRAS,CAMK4,HNF4A,THRA,EGFR,POU2F3,NFATC4,SSRP1,HIP1,FOXH1,GNRHR,GRIN2B,OPRL1,TRP73,STRAP,GFRA2,PAX6,SOX10,POU3F4,CCKBR,NCAM1,OPRM1,CRHR1,FOXN1,RUNX2,PROP1,NEUROD2,TARDBP,MSX1,ELK4,HTR5A,NKX2-6,APC,NEUROG1,HOXD13,TRP63,FASL,PAX9,GNAS
GO:0009790	embryonic development	biological_process	5.490291511910103E-4	17	93	626	14467	APBA1,ERCC2,NF1,PAX3,PKD1,NODAL,HSPG2,FOXH1,GRIN2B,PAX6,SOX10,MSX1,NKX2-6,NEUROG1,HOXD13,TRP63,GNAS
GO:0045449	regulation of transcription	biological_process	5.765014222965607E-4	32	93	2009	14467	SMYD1,NFATC2,GPRIN1,ERCC2,SOX5,PAX3,SIM1,NODAL,HNF4A,THRA,POU2F3,NFATC4,SSRP1,HIP1,FOXH1,TRP73,STRAP,PAX6,SOX10,POU3F4,FOXN1,RUNX2,PROP1,NEUROD2,TARDBP,MSX1,ELK4,NKX2-6,NEUROG1,HOXD13,TRP63,PAX9
GO:0051179	localization	biological_process	6.270096489438667E-4	38	93	2689	14467	SLC1A2,KCNJ1,APBA1,SYT1,SCN8A,KCNC3,CDK5R1,GPRIN1,ANK1,NF1,CD4,PAX3,NTRK2,KCNJ6,CHRNB2,PKD1,NODAL,NPM1,EDA,HSPG2,CAMK4,HIP1,CSE1L,GRIN2B,CPLX1,KCNJ9,NEURL1A,TRP73,GRIA2,KCNC1,PAX6,ATP7B,CHRNG,MMP14,KCNQ2,SLC6A2,SYP,APC
GO:0042127	regulation of cell proliferation	biological_process	6.526027272287117E-4	14	93	424	14467	NF1,PAX3,CHRNB2,NODAL,CDK4,NPM1,EGFR,PAX6,RUNX2,MSX1,NKX2-6,APC,HOXD13,TRP63
GO:0016070	RNA metabolic process	biological_process	7.608087109561912E-4	35	93	2364	14467	SMYD1,NFATC2,GPRIN1,ERCC2,SOX5,PAX3,SIM1,NODAL,NPM1,HNF4A,THRA,POU2F3,NFATC4,SSRP1,HIP1,FOXH1,TRP73,STRAP,PAX6,SOX10,POU3F4,FOXN1,SYNCRIP,RUNX2,PROP1,NEUROD2,TARDBP,MSX1,ELK4,NKX2-6,NEUROG1,PRPF4B,HOXD13,TRP63,PAX9
GO:0022603	regulation of anatomical structure morphogenesis	biological_process	7.693187093596804E-4	9	93	153	14467	CRHR2,GPRIN1,NF1,CHRNB2,NODAL,NTRK3,PAX6,RUNX2,APC
GO:0050794	regulation of cellular process	biological_process	7.99446472191658E-4	63	93	6122	14467	RGS9,SMYD1,CRHR2,RHO,NFATC2,GPRIN1,ADRA2B,ANK1,ERCC2,SOX5,NF1,CD4,PAX3,SIM1,NTRK2,CHRM1,CHRNB2,PKD1,NODAL,CDK4,NTRK3,HTR1A,NPM1,EDA,NRAS,CAMK4,HNF4A,THRA,EGFR,POU2F3,NFATC4,SSRP1,HIP1,FOXH1,GNRHR,GRIN2B,OPRL1,TRP73,STRAP,GFRA2,PAX6,SOX10,POU3F4,CCKBR,NCAM1,OPRM1,CRHR1,FOXN1,RUNX2,PROP1,NEUROD2,TARDBP,MSX1,ELK4,HTR5A,NKX2-6,APC,NEUROG1,HOXD13,TRP63,FASL,PAX9,GNAS
GO:0010467	gene expression	biological_process	9.4357625657585E-4	39	93	2850	14467	SMYD1,NFATC2,APBA1,GPRIN1,ERCC2,SOX5,PAX3,SIM1,GSPT1,NODAL,NPM1,EDA,HNF4A,THRA,POU2F3,NFATC4,SSRP1,HIP1,FOXH1,TRP73,STRAP,PAX6,SOX10,POU3F4,FOXN1,MMP14,SYNCRIP,RUNX2,PROP1,NEUROD2,TARDBP,MSX1,ELK4,NKX2-6,NEUROG1,PRPF4B,HOXD13,TRP63,PAX9
GO:0043009	chordate embryonic development	biological_process	9.473670147419318E-4	13	93	373	14467	APBA1,ERCC2,NF1,PAX3,PKD1,NODAL,HSPG2,GRIN2B,PAX6,SOX10,MSX1,NKX2-6,GNAS
GO:0009792	embryonic development ending in birth or egg hatching	biological_process	0.001036787200088644	13	93	376	14467	APBA1,ERCC2,NF1,PAX3,PKD1,NODAL,HSPG2,GRIN2B,PAX6,SOX10,MSX1,NKX2-6,GNAS
GO:0007507	heart development	biological_process	0.0010383909283248104	10	93	206	14467	SMYD1,NF1,PAX3,PKD1,NODAL,HSPG2,NFATC4,FOXH1,MSX1,NKX2-6
GO:0006350	transcription	biological_process	0.0010999970091630938	32	93	2067	14467	SMYD1,NFATC2,GPRIN1,ERCC2,SOX5,PAX3,SIM1,NODAL,HNF4A,THRA,POU2F3,NFATC4,SSRP1,HIP1,FOXH1,TRP73,STRAP,PAX6,SOX10,POU3F4,FOXN1,RUNX2,PROP1,NEUROD2,TARDBP,MSX1,ELK4,NKX2-6,NEUROG1,HOXD13,TRP63,PAX9
GO:0048699	generation of neurons	biological_process	0.0015540422368716582	14	93	456	14467	CDK5R1,GPRIN1,SOX5,NF1,PAX3,NTRK2,CHRNB2,NTRK3,TRP73,PAX6,POU3F4,NEUROD2,APC,NEUROG1
GO:0010556	regulation of macromolecule biosynthetic process	biological_process	0.0020868461203542884	32	93	2127	14467	SMYD1,NFATC2,GPRIN1,ERCC2,SOX5,PAX3,SIM1,NODAL,HNF4A,THRA,POU2F3,NFATC4,SSRP1,HIP1,FOXH1,TRP73,STRAP,PAX6,SOX10,POU3F4,FOXN1,RUNX2,PROP1,NEUROD2,TARDBP,MSX1,ELK4,NKX2-6,NEUROG1,HOXD13,TRP63,PAX9
GO:0008284	positive regulation of cell proliferation	biological_process	0.0022232563507754806	10	93	224	14467	NF1,PAX3,CHRNB2,NODAL,NPM1,EGFR,PAX6,RUNX2,NKX2-6,TRP63
GO:0050793	regulation of developmental process	biological_process	0.002312950387854883	19	93	858	14467	CRHR2,GPRIN1,ERCC2,SOX5,NF1,CHRNB2,NODAL,NTRK3,HIP1,TRP73,PAX6,RUNX2,PROP1,MSX1,NKX2-6,APC,TRP63,FASL,GNAS
GO:0001501	skeletal system development	biological_process	0.002624364036884038	11	93	284	14467	ERCC2,SOX5,NF1,PKD1,HSPG2,THRA,RUNX2,APC,HOXD13,TRP63,GNAS
GO:0030182	neuron differentiation	biological_process	0.0027969724726023613	13	93	411	14467	CDK5R1,GPRIN1,SOX5,PAX3,NTRK2,CHRNB2,NTRK3,TRP73,PAX6,POU3F4,NEUROD2,APC,NEUROG1
GO:0006139	nucleobase, nucleoside, nucleotide and nucleic acid metabolic process	biological_process	0.004941592085825317	39	93	3037	14467	SMYD1,NFATC2,GPRIN1,ERCC2,SOX5,NF1,PAX3,SIM1,NODAL,NPM1,HNF4A,THRA,POU2F3,NFATC4,SSRP1,HIP1,FOXH1,TRP73,STRAP,PAX6,SOX10,ATP7B,POU3F4,OPRM1,FOXN1,SYNCRIP,RUNX2,PROP1,NEUROD2,TARDBP,MSX1,ELK4,NKX2-6,NEUROG1,PRPF4B,HOXD13,TRP63,PAX9,GNAS
GO:0051093	negative regulation of developmental process	biological_process	0.006685042867858483	12	93	377	14467	CRHR2,GPRIN1,ERCC2,NF1,NODAL,TRP73,PAX6,PROP1,MSX1,NKX2-6,APC,TRP63
GO:0048732	gland development	biological_process	0.007279929436191776	7	93	107	14467	NF1,EDA,EGFR,PAX6,PROP1,HOXD13,TRP63
GO:0045595	regulation of cell differentiation	biological_process	0.009846740909529101	11	93	326	14467	GPRIN1,SOX5,NF1,CHRNB2,NODAL,NTRK3,PAX6,RUNX2,APC,TRP63,GNAS
GO:0051216	cartilage development	biological_process	0.01384185244019509	6	93	78	14467	SOX5,PKD1,HSPG2,THRA,RUNX2,GNAS
GO:0043588	skin development	biological_process	0.0200938979040749	4	93	24	14467	ERCC2,EDA,APC,TRP63
GO:0006812	cation transport	biological_process	0.022275949468355934	13	93	498	14467	KCNJ1,SCN8A,KCNC3,GPRIN1,ANK1,KCNJ6,CHRNB2,PKD1,GRIN2B,KCNJ9,KCNC1,ATP7B,KCNQ2
GO:0030001	metal ion transport	biological_process	0.025673851976667012	12	93	431	14467	KCNJ1,SCN8A,KCNC3,GPRIN1,KCNJ6,CHRNB2,PKD1,GRIN2B,KCNJ9,KCNC1,ATP7B,KCNQ2
GO:0009416	response to light stimulus	biological_process	0.025981266859008204	6	93	87	14467	SLC1A2,RHO,GPRIN1,ERCC2,NF1,CHRNB2
GO:0001503	ossification	biological_process	0.02616644488289879	7	93	130	14467	ERCC2,NF1,HSPG2,THRA,RUNX2,APC,GNAS
GO:0048523	negative regulation of cellular process	biological_process	0.030690477953042698	19	93	1027	14467	RGS9,SMYD1,GPRIN1,ERCC2,NF1,PAX3,NODAL,NPM1,THRA,FOXH1,TRP73,STRAP,PAX6,RUNX2,PROP1,MSX1,NKX2-6,APC,TRP63
GO:0034961	cellular biopolymer biosynthetic process	biological_process	0.031128179784469384	33	93	2531	14467	SMYD1,NFATC2,GPRIN1,ERCC2,SOX5,PAX3,SIM1,GSPT1,NODAL,HNF4A,THRA,POU2F3,NFATC4,SSRP1,HIP1,FOXH1,TRP73,STRAP,PAX6,SOX10,POU3F4,FOXN1,RUNX2,PROP1,NEUROD2,TARDBP,MSX1,ELK4,NKX2-6,NEUROG1,HOXD13,TRP63,PAX9
GO:0043284	biopolymer biosynthetic process	biological_process	0.031389031895996074	33	93	2532	14467	SMYD1,NFATC2,GPRIN1,ERCC2,SOX5,PAX3,SIM1,GSPT1,NODAL,HNF4A,THRA,POU2F3,NFATC4,SSRP1,HIP1,FOXH1,TRP73,STRAP,PAX6,SOX10,POU3F4,FOXN1,RUNX2,PROP1,NEUROD2,TARDBP,MSX1,ELK4,NKX2-6,NEUROG1,HOXD13,TRP63,PAX9
GO:0007612	learning	biological_process	0.03167467388880082	5	93	54	14467	GPRIN1,NF1,CHRNB2,GRIN2B,NEUROD2
GO:0048519	negative regulation of biological process	biological_process	0.03452070116009835	20	93	1131	14467	RGS9,SMYD1,CRHR2,GPRIN1,ERCC2,NF1,PAX3,NODAL,NPM1,THRA,FOXH1,TRP73,STRAP,PAX6,RUNX2,PROP1,MSX1,NKX2-6,APC,TRP63
GO:0060348	bone development	biological_process	0.03504008457891752	7	93	136	14467	ERCC2,NF1,HSPG2,THRA,RUNX2,APC,GNAS
GO:0006811	ion transport	biological_process	0.03648070556008	15	93	683	14467	KCNJ1,SCN8A,KCNC3,GPRIN1,ANK1,KCNJ6,CHRNB2,PKD1,GRIN2B,KCNJ9,GRIA2,KCNC1,ATP7B,CHRNG,KCNQ2
GO:0007632	visual behavior	biological_process	0.03796410636327155	4	93	28	14467	SLC1A2,GPRIN1,NF1,CHRNB2
GO:0007610	behavior	biological_process	0.03814684398956797	11	93	377	14467	SLC1A2,APBA1,SCN8A,GPRIN1,NF1,NTRK2,CHRNB2,GRIN2B,OPRM1,CRHR1,NEUROD2
GO:0007423	sensory organ development	biological_process	0.04218737824418301	9	93	250	14467	NF1,NTRK2,GRIN2B,PAX6,POU3F4,NKX2-6,APC,NEUROG1,FASL
GO:0045165	cell fate commitment	biological_process	0.04223152917507979	7	93	140	14467	FGF3,SOX5,PAX3,NODAL,PAX6,RUNX2,NEUROG1
GO:0009058	biosynthetic process	biological_process	0.04606602898547987	39	93	3324	14467	SMYD1,NFATC2,GPRIN1,ERCC2,SOX5,NF1,CD4,PAX3,SIM1,GSPT1,NODAL,NPM1,HNF4A,THRA,POU2F3,NFATC4,SSRP1,HIP1,FOXH1,TRP73,STRAP,PAX6,SOX10,POU3F4,OPRM1,TYR,FOXN1,RUNX2,PROP1,NEUROD2,TARDBP,MSX1,ELK4,NKX2-6,NEUROG1,HOXD13,TRP63,PAX9,GNAS
GO:0045934	negative regulation of nucleobase, nucleoside, nucleotide and nucleic acid metabolic process	biological_process	0.04795219436104113	10	93	318	14467	SMYD1,PAX3,NODAL,NPM1,THRA,FOXH1,STRAP,PROP1,MSX1,TRP63
