# Supplementary material for: Tissue-Specific Functional Networks for Prioritizing Phenotype and Disease Genes
Source: PLoS Comput Biol. 2012 Sep 27;8(9):e1002694. doi: 10.1371/journal.pcbi.1002694 (PMC3459891; doi:10.1371/journal.pcbi.1002694)
Supplement: Dataset S3 — Functional enrichment of top 100 changed genes for each tissue-specific network. (ZIP) [file pcbi.1002694.s003.zip › enrichment_result/MA_0000368_global.txt]

GO:0048731	system development	biological_process	1.3789742950039734E-8	39	94	1922	14467	GNAQ,TFDP1,RASGRF1,SCN8A,FGF3,CDK5R1,GPRIN1,ANK1,SOX5,NF1,CD4,PAX3,SIM1,NTRK2,CHRNB2,PKD1,NODAL,BMPR1A,NTRK3,HSPG2,EGFR,THRA,FOXH1,GRIN2B,TRP73,LIF,PAX6,SOX10,POU3F4,TRIM28,MMP14,NEUROD2,PROP1,MSX1,NKX2-6,HOXD13,TRP63,FASL,GNAS
GO:0048513	organ development	biological_process	2.0490237907973325E-8	35	94	1574	14467	GNAQ,TFDP1,SCN8A,FGF3,CDK5R1,GPRIN1,ANK1,SOX5,NF1,CD4,PAX3,NTRK2,CHRNB2,PKD1,NODAL,BMPR1A,HSPG2,EGFR,THRA,FOXH1,GRIN2B,TRP73,LIF,PAX6,SOX10,POU3F4,TRIM28,MMP14,PROP1,MSX1,NKX2-6,HOXD13,TRP63,FASL,GNAS
GO:0048856	anatomical structure development	biological_process	2.45596925105752E-8	40	94	2056	14467	GNAQ,TFDP1,RASGRF1,SCN8A,FGF3,CDK5R1,GPRIN1,ANK1,SOX5,NF1,CD4,PAX3,SIM1,NTRK2,CHRNB2,PKD1,NODAL,BMPR1A,NTRK3,HSPG2,EGFR,THRA,FOXH1,GRIN2B,NEURL1A,TRP73,LIF,PAX6,SOX10,POU3F4,TRIM28,MMP14,NEUROD2,PROP1,MSX1,NKX2-6,HOXD13,TRP63,FASL,GNAS
GO:0048468	cell development	biological_process	5.453137457484358E-8	24	94	748	14467	GNAQ,RASGRF1,CDK5R1,GPRIN1,ANK1,SOX5,NF1,PAX3,NTRK2,CHRNB2,NODAL,BMPR1A,NTRK3,NEURL1A,TRP73,LIF,PAX6,SOX10,POU3F4,TRIM28,NEUROD2,NKX2-6,TRP63,FASL
GO:0007275	multicellular organismal development	biological_process	1.869930959553659E-7	42	94	2402	14467	GNAQ,TFDP1,APBA1,RASGRF1,SCN8A,FGF3,CDK5R1,GPRIN1,ANK1,SOX5,NF1,CD4,PAX3,SIM1,NTRK2,CHRNB2,PKD1,NODAL,KIF1B,BMPR1A,NTRK3,HSPG2,EGFR,THRA,FOXH1,GRIN2B,TRP73,LIF,PAX6,SOX10,POU3F4,TRIM28,MMP14,NEUROD2,PROP1,MSX1,NKX2-6,HOXD13,TRP63,MDFI,FASL,GNAS
GO:0048522	positive regulation of cellular process	biological_process	2.560843885838018E-7	27	94	1031	14467	NFATC2,TFDP1,GPRIN1,SOX5,NF1,CD4,PAX3,CHRNB2,NODAL,BMPR1A,NPM1,NTRK3,HNF4A,EGFR,HIP1,FOXH1,TRP73,LIF,PAX6,SOX10,TRIM28,PROP1,NKX2-6,HOXD13,TRP63,FASL,GNAS
GO:0048869	cellular developmental process	biological_process	4.2812571843085595E-7	33	94	1568	14467	GNAQ,RASGRF1,FGF3,CDK5R1,GPRIN1,ANK1,SOX5,NF1,CD4,PAX3,SIM1,NTRK2,CHRNB2,NODAL,BMPR1A,NTRK3,HSPG2,EGFR,HIP1,NEURL1A,TRP73,LIF,PAX6,SOX10,POU3F4,TRIM28,NEUROD2,PROP1,NKX2-6,TRP63,MDFI,FASL,GNAS
GO:0030154	cell differentiation	biological_process	5.779344122317071E-7	32	94	1495	14467	GNAQ,RASGRF1,FGF3,CDK5R1,GPRIN1,ANK1,SOX5,NF1,CD4,PAX3,SIM1,NTRK2,CHRNB2,NODAL,BMPR1A,NTRK3,HSPG2,HIP1,NEURL1A,TRP73,LIF,PAX6,SOX10,POU3F4,TRIM28,NEUROD2,PROP1,NKX2-6,TRP63,MDFI,FASL,GNAS
GO:0009653	anatomical structure morphogenesis	biological_process	5.858060620911845E-7	28	94	1151	14467	GNAQ,FGF3,CDK5R1,GPRIN1,NF1,PAX3,NTRK2,CHRNB2,PKD1,NODAL,BMPR1A,NTRK3,HSPG2,EGFR,THRA,NEURL1A,TRP73,LIF,PAX6,SOX10,TRIM28,MMP14,PROP1,MSX1,HOXD13,TRP63,FASL,GNAS
GO:0032502	developmental process	biological_process	7.364061129245519E-7	45	94	2840	14467	SKP2,GNAQ,TFDP1,APBA1,RASGRF1,SCN8A,FGF3,CDK5R1,GPRIN1,ANK1,SOX5,NF1,CD4,PAX3,SIM1,NTRK2,CHRNB2,PKD1,NODAL,KIF1B,BMPR1A,NTRK3,HSPG2,EGFR,THRA,HIP1,FOXH1,GRIN2B,NEURL1A,TRP73,LIF,PAX6,SOX10,POU3F4,TRIM28,MMP14,NEUROD2,PROP1,MSX1,NKX2-6,HOXD13,TRP63,MDFI,FASL,GNAS
GO:0007399	nervous system development	biological_process	7.760838902228789E-7	23	94	779	14467	GNAQ,RASGRF1,CDK5R1,GPRIN1,SOX5,NF1,PAX3,SIM1,NTRK2,CHRNB2,BMPR1A,NTRK3,HSPG2,TRP73,LIF,PAX6,SOX10,POU3F4,NEUROD2,PROP1,MSX1,NKX2-6,TRP63
GO:0045893	positive regulation of transcription, DNA-dependent	biological_process	1.1514041724731374E-6	16	94	353	14467	NFATC2,TFDP1,GPRIN1,SOX5,PAX3,NODAL,HNF4A,FOXH1,TRP73,LIF,PAX6,SOX10,TRIM28,PROP1,HOXD13,TRP63
GO:0051254	positive regulation of RNA metabolic process	biological_process	1.199687127821532E-6	16	94	354	14467	NFATC2,TFDP1,GPRIN1,SOX5,PAX3,NODAL,HNF4A,FOXH1,TRP73,LIF,PAX6,SOX10,TRIM28,PROP1,HOXD13,TRP63
GO:0007417	central nervous system development	biological_process	2.172871506994425E-6	15	94	316	14467	GNAQ,CDK5R1,GPRIN1,SOX5,NF1,PAX3,CHRNB2,HSPG2,TRP73,PAX6,SOX10,POU3F4,PROP1,MSX1,NKX2-6
GO:0019222	regulation of metabolic process	biological_process	3.5652386969763477E-6	41	94	2525	14467	SKP2,GNAQ,NFATC2,TFDP1,APBA1,GPRIN1,SOX5,NF1,CD4,XPO1,PAX3,SIM1,NTRK2,CHRNB2,ACTL6A,NODAL,NPM1,HNF4A,EGFR,THRA,SSRP1,HIP1,FOXH1,TRP73,LIF,STRAP,PAX6,SOX10,POU3F4,TRIM28,EIF2S1,PCNA,NEUROD2,PROP1,MSX1,TARDBP,ELK4,NKX2-6,HOXD13,TRP63,GNAS
GO:0048518	positive regulation of biological process	biological_process	4.326642531396222E-6	27	94	1172	14467	NFATC2,TFDP1,GPRIN1,SOX5,NF1,CD4,PAX3,CHRNB2,NODAL,BMPR1A,NPM1,NTRK3,HNF4A,EGFR,HIP1,FOXH1,TRP73,LIF,PAX6,SOX10,TRIM28,PROP1,NKX2-6,HOXD13,TRP63,FASL,GNAS
GO:0045941	positive regulation of transcription	biological_process	5.8090010027851E-6	16	94	395	14467	NFATC2,TFDP1,GPRIN1,SOX5,PAX3,NODAL,HNF4A,FOXH1,TRP73,LIF,PAX6,SOX10,TRIM28,PROP1,HOXD13,TRP63
GO:0031328	positive regulation of cellular biosynthetic process	biological_process	6.087312866753729E-6	17	94	455	14467	NFATC2,TFDP1,GPRIN1,SOX5,PAX3,NODAL,NPM1,HNF4A,FOXH1,TRP73,LIF,PAX6,SOX10,TRIM28,PROP1,HOXD13,TRP63
GO:0009891	positive regulation of biosynthetic process	biological_process	6.5000053023968845E-6	17	94	457	14467	NFATC2,TFDP1,GPRIN1,SOX5,PAX3,NODAL,NPM1,HNF4A,FOXH1,TRP73,LIF,PAX6,SOX10,TRIM28,PROP1,HOXD13,TRP63
GO:0006139	nucleobase, nucleoside, nucleotide and nucleic acid metabolic process	biological_process	6.861026817289375E-6	45	94	3037	14467	GNAQ,USP1,NFATC2,TFDP1,GPRIN1,RBMXRT,IMPDH2,SOX5,NF1,PAX3,SF3A3,SIM1,MAGOH,ACTL6A,NODAL,RNPS1,NPM1,HNF4A,THRA,SSRP1,HIP1,FOXH1,TRP73,LIF,STRAP,PAX6,SOX10,POU3F4,TRIM28,NHP2,PCNA,SYNCRIP,CHEK1,NEUROD2,PROP1,MSX1,TARDBP,ELK4,SNRPA1,NKX2-6,PRPF4B,HOXD13,TRP63,PARP1,GNAS
GO:0031325	positive regulation of cellular metabolic process	biological_process	6.9153074209546865E-6	18	94	521	14467	NFATC2,TFDP1,GPRIN1,SOX5,CD4,PAX3,NODAL,NPM1,HNF4A,FOXH1,TRP73,LIF,PAX6,SOX10,TRIM28,PROP1,HOXD13,TRP63
GO:0010628	positive regulation of gene expression	biological_process	7.728783183308546E-6	16	94	403	14467	NFATC2,TFDP1,GPRIN1,SOX5,PAX3,NODAL,HNF4A,FOXH1,TRP73,LIF,PAX6,SOX10,TRIM28,PROP1,HOXD13,TRP63
GO:0045935	positive regulation of nucleobase, nucleoside, nucleotide and nucleic acid metabolic process	biological_process	1.1323800673447495E-5	16	94	414	14467	NFATC2,TFDP1,GPRIN1,SOX5,PAX3,NODAL,HNF4A,FOXH1,TRP73,LIF,PAX6,SOX10,TRIM28,PROP1,HOXD13,TRP63
GO:0009893	positive regulation of metabolic process	biological_process	1.2081364064961866E-5	18	94	540	14467	NFATC2,TFDP1,GPRIN1,SOX5,CD4,PAX3,NODAL,NPM1,HNF4A,FOXH1,TRP73,LIF,PAX6,SOX10,TRIM28,PROP1,HOXD13,TRP63
GO:0022008	neurogenesis	biological_process	1.622211366823236E-5	17	94	486	14467	GNAQ,RASGRF1,CDK5R1,GPRIN1,SOX5,NF1,PAX3,NTRK2,CHRNB2,BMPR1A,NTRK3,TRP73,LIF,PAX6,SOX10,POU3F4,NEUROD2
GO:0010557	positive regulation of macromolecule biosynthetic process	biological_process	2.3480538121462767E-5	16	94	436	14467	NFATC2,TFDP1,GPRIN1,SOX5,PAX3,NODAL,HNF4A,FOXH1,TRP73,LIF,PAX6,SOX10,TRIM28,PROP1,HOXD13,TRP63
GO:0010604	positive regulation of macromolecule metabolic process	biological_process	3.392120633014169E-5	17	94	511	14467	NFATC2,TFDP1,GPRIN1,SOX5,CD4,PAX3,NODAL,HNF4A,FOXH1,TRP73,LIF,PAX6,SOX10,TRIM28,PROP1,HOXD13,TRP63
GO:0080090	regulation of primary metabolic process	biological_process	3.900660342420278E-5	38	94	2399	14467	GNAQ,NFATC2,TFDP1,GPRIN1,SOX5,NF1,CD4,XPO1,PAX3,SIM1,CHRNB2,ACTL6A,NODAL,NPM1,HNF4A,EGFR,THRA,SSRP1,HIP1,FOXH1,TRP73,LIF,STRAP,PAX6,SOX10,POU3F4,TRIM28,EIF2S1,PCNA,NEUROD2,PROP1,MSX1,TARDBP,ELK4,NKX2-6,HOXD13,TRP63,GNAS
GO:0010467	gene expression	biological_process	3.90387271921646E-5	42	94	2850	14467	SKP2,NFATC2,TFDP1,APBA1,GPRIN1,RBMXRT,SOX5,PAX3,SF3A3,SIM1,MAGOH,GSPT1,ACTL6A,NODAL,RNPS1,NPM1,HNF4A,THRA,SSRP1,HIP1,FOXH1,TRP73,LIF,STRAP,PAX6,SOX10,POU3F4,TRIM28,NHP2,EIF2S1,MMP14,SYNCRIP,NEUROD2,PROP1,MSX1,TARDBP,ELK4,SNRPA1,NKX2-6,PRPF4B,HOXD13,TRP63
GO:0048699	generation of neurons	biological_process	4.391592574094908E-5	16	94	456	14467	GNAQ,RASGRF1,CDK5R1,GPRIN1,SOX5,NF1,PAX3,NTRK2,CHRNB2,BMPR1A,NTRK3,TRP73,LIF,PAX6,POU3F4,NEUROD2
GO:0043283	biopolymer metabolic process	biological_process	4.6280426232671984E-5	59	94	5069	14467	SKP2,GNAQ,USP1,RHO,NFATC2,TFDP1,GPRIN1,RBMXRT,SOX5,CD4,XPO1,PAX3,SF3A3,UBA2,SIM1,NTRK2,MAGOH,GSPT1,ACTL6A,NODAL,CDK4,BMPR1A,RNPS1,NPM1,NTRK3,CAMK4,HNF4A,EGFR,THRA,SSRP1,HIP1,FOXH1,CCT5,TRP73,LIF,STRAP,PAX6,SOX10,POU3F4,TRIM28,CCT7,NHP2,EIF2S1,MMP14,PCNA,SYNCRIP,CHEK1,NEUROD2,PROP1,MSX1,TARDBP,ELK4,SNRPA1,NKX2-6,PRPF4B,HOXD13,TRP63,PARP1,MMP24
GO:0043170	macromolecule metabolic process	biological_process	5.469552609330986E-5	60	94	5234	14467	SKP2,GNAQ,USP1,RHO,NFATC2,TFDP1,APBA1,GPRIN1,RBMXRT,SOX5,CD4,XPO1,PAX3,SF3A3,UBA2,SIM1,NTRK2,MAGOH,GSPT1,ACTL6A,NODAL,CDK4,BMPR1A,RNPS1,NPM1,NTRK3,CAMK4,HNF4A,EGFR,THRA,SSRP1,HIP1,FOXH1,CCT5,TRP73,LIF,STRAP,PAX6,SOX10,POU3F4,TRIM28,CCT7,NHP2,EIF2S1,MMP14,PCNA,SYNCRIP,CHEK1,NEUROD2,PROP1,MSX1,TARDBP,ELK4,SNRPA1,NKX2-6,PRPF4B,HOXD13,TRP63,PARP1,MMP24
GO:0007267	cell-cell signaling	biological_process	5.565401558480598E-5	14	94	344	14467	APBA1,RASGRF1,SYT1,FGF3,GPRIN1,NF1,NTRK2,CHRNB2,KIF1B,CAMK4,GRIN2B,GRIA2,LIF,TRP63
GO:0030900	forebrain development	biological_process	5.7256624247499384E-5	10	94	150	14467	GNAQ,GPRIN1,NF1,CHRNB2,TRP73,PAX6,POU3F4,PROP1,MSX1,NKX2-6
GO:0008283	cell proliferation	biological_process	5.7875394105862586E-5	18	94	598	14467	RASGRF1,FGF3,IMPDH2,NF1,PAX3,CHRNB2,NODAL,CDK4,BMPR1A,NPM1,EGFR,CSE1L,LIF,PAX6,MSX1,NKX2-6,HOXD13,TRP63
GO:0007420	brain development	biological_process	7.465190455906342E-5	12	94	245	14467	GNAQ,CDK5R1,GPRIN1,NF1,CHRNB2,HSPG2,TRP73,PAX6,POU3F4,PROP1,MSX1,NKX2-6
GO:0034960	cellular biopolymer metabolic process	biological_process	8.316834468608835E-5	58	94	4999	14467	SKP2,GNAQ,USP1,RHO,NFATC2,TFDP1,GPRIN1,RBMXRT,SOX5,CD4,PAX3,SF3A3,UBA2,SIM1,NTRK2,MAGOH,GSPT1,ACTL6A,NODAL,CDK4,BMPR1A,RNPS1,NPM1,NTRK3,CAMK4,HNF4A,EGFR,THRA,SSRP1,HIP1,FOXH1,CCT5,TRP73,LIF,STRAP,PAX6,SOX10,POU3F4,TRIM28,CCT7,NHP2,EIF2S1,MMP14,PCNA,SYNCRIP,CHEK1,NEUROD2,PROP1,MSX1,TARDBP,ELK4,SNRPA1,NKX2-6,PRPF4B,HOXD13,TRP63,PARP1,MMP24
GO:0016070	RNA metabolic process	biological_process	9.112472540158166E-5	37	94	2364	14467	NFATC2,TFDP1,GPRIN1,RBMXRT,SOX5,PAX3,SF3A3,SIM1,MAGOH,ACTL6A,NODAL,RNPS1,NPM1,HNF4A,THRA,SSRP1,HIP1,FOXH1,TRP73,LIF,STRAP,PAX6,SOX10,POU3F4,TRIM28,NHP2,SYNCRIP,NEUROD2,PROP1,MSX1,TARDBP,ELK4,SNRPA1,NKX2-6,PRPF4B,HOXD13,TRP63
GO:0009790	embryonic development	biological_process	1.1553403425775971E-4	18	94	626	14467	GNAQ,APBA1,NF1,PAX3,PKD1,NODAL,KIF1B,BMPR1A,HSPG2,FOXH1,GRIN2B,PAX6,SOX10,MSX1,NKX2-6,HOXD13,TRP63,GNAS
GO:0031323	regulation of cellular metabolic process	biological_process	1.301503572894954E-4	37	94	2396	14467	GNAQ,NFATC2,TFDP1,GPRIN1,SOX5,NF1,CD4,PAX3,SIM1,CHRNB2,ACTL6A,NODAL,NPM1,HNF4A,EGFR,THRA,SSRP1,HIP1,FOXH1,TRP73,LIF,STRAP,PAX6,SOX10,POU3F4,TRIM28,EIF2S1,PCNA,NEUROD2,PROP1,MSX1,TARDBP,ELK4,NKX2-6,HOXD13,TRP63,GNAS
GO:0045944	positive regulation of transcription from RNA polymerase II promoter	biological_process	1.6738135340784628E-4	13	94	318	14467	NFATC2,GPRIN1,SOX5,PAX3,NODAL,HNF4A,FOXH1,LIF,PAX6,SOX10,PROP1,HOXD13,TRP63
GO:0044260	cellular macromolecule metabolic process	biological_process	1.868537269109616E-4	58	94	5102	14467	SKP2,GNAQ,USP1,RHO,NFATC2,TFDP1,GPRIN1,RBMXRT,SOX5,CD4,PAX3,SF3A3,UBA2,SIM1,NTRK2,MAGOH,GSPT1,ACTL6A,NODAL,CDK4,BMPR1A,RNPS1,NPM1,NTRK3,CAMK4,HNF4A,EGFR,THRA,SSRP1,HIP1,FOXH1,CCT5,TRP73,LIF,STRAP,PAX6,SOX10,POU3F4,TRIM28,CCT7,NHP2,EIF2S1,MMP14,PCNA,SYNCRIP,CHEK1,NEUROD2,PROP1,MSX1,TARDBP,ELK4,SNRPA1,NKX2-6,PRPF4B,HOXD13,TRP63,PARP1,MMP24
GO:0008284	positive regulation of cell proliferation	biological_process	2.692866936528363E-4	11	94	224	14467	NF1,PAX3,CHRNB2,NODAL,BMPR1A,NPM1,EGFR,LIF,PAX6,NKX2-6,TRP63
GO:0006357	regulation of transcription from RNA polymerase II promoter	biological_process	3.2700139668166635E-4	16	94	528	14467	NFATC2,GPRIN1,SOX5,PAX3,NODAL,HNF4A,FOXH1,LIF,STRAP,PAX6,SOX10,TRIM28,PROP1,MSX1,HOXD13,TRP63
GO:0008380	RNA splicing	biological_process	4.767048346397392E-4	10	94	188	14467	RBMXRT,SF3A3,MAGOH,RNPS1,NPM1,STRAP,SYNCRIP,TARDBP,SNRPA1,PRPF4B
GO:0030182	neuron differentiation	biological_process	4.941000615242791E-4	14	94	411	14467	GNAQ,RASGRF1,CDK5R1,GPRIN1,SOX5,PAX3,NTRK2,CHRNB2,NTRK3,TRP73,LIF,PAX6,POU3F4,NEUROD2
GO:0007268	synaptic transmission	biological_process	5.517915989267493E-4	10	94	191	14467	APBA1,RASGRF1,SYT1,GPRIN1,NF1,CHRNB2,KIF1B,CAMK4,GRIN2B,GRIA2
GO:0060255	regulation of macromolecule metabolic process	biological_process	5.531947921201188E-4	36	94	2420	14467	SKP2,NFATC2,TFDP1,APBA1,GPRIN1,SOX5,CD4,XPO1,PAX3,SIM1,ACTL6A,NODAL,NPM1,HNF4A,EGFR,THRA,SSRP1,HIP1,FOXH1,TRP73,LIF,STRAP,PAX6,SOX10,POU3F4,TRIM28,EIF2S1,PCNA,NEUROD2,PROP1,MSX1,TARDBP,ELK4,NKX2-6,HOXD13,TRP63
GO:0031326	regulation of cellular biosynthetic process	biological_process	5.588071297769191E-4	34	94	2200	14467	GNAQ,NFATC2,TFDP1,GPRIN1,SOX5,NF1,PAX3,SIM1,ACTL6A,NODAL,NPM1,HNF4A,THRA,SSRP1,HIP1,FOXH1,TRP73,LIF,STRAP,PAX6,SOX10,POU3F4,TRIM28,EIF2S1,PCNA,NEUROD2,PROP1,MSX1,TARDBP,ELK4,NKX2-6,HOXD13,TRP63,GNAS
GO:0009889	regulation of biosynthetic process	biological_process	5.836625189661149E-4	34	94	2204	14467	GNAQ,NFATC2,TFDP1,GPRIN1,SOX5,NF1,PAX3,SIM1,ACTL6A,NODAL,NPM1,HNF4A,THRA,SSRP1,HIP1,FOXH1,TRP73,LIF,STRAP,PAX6,SOX10,POU3F4,TRIM28,EIF2S1,PCNA,NEUROD2,PROP1,MSX1,TARDBP,ELK4,NKX2-6,HOXD13,TRP63,GNAS
GO:0019219	regulation of nucleobase, nucleoside, nucleotide and nucleic acid metabolic process	biological_process	6.607908409492816E-4	33	94	2107	14467	GNAQ,NFATC2,TFDP1,GPRIN1,SOX5,NF1,PAX3,SIM1,ACTL6A,NODAL,NPM1,HNF4A,THRA,SSRP1,HIP1,FOXH1,TRP73,LIF,STRAP,PAX6,SOX10,POU3F4,TRIM28,PCNA,NEUROD2,PROP1,MSX1,TARDBP,ELK4,NKX2-6,HOXD13,TRP63,GNAS
GO:0044238	primary metabolic process	biological_process	6.799723645887921E-4	64	94	6174	14467	SKP2,GNAQ,USP1,RHO,NFATC2,TFDP1,GPRIN1,RBMXRT,IMPDH2,SOX5,NF1,CD4,XPO1,PAX3,SF3A3,UBA2,SIM1,NTRK2,KCNJ6,MAGOH,CHRNB2,GSPT1,ACTL6A,NODAL,CDK4,BMPR1A,RNPS1,NPM1,NTRK3,CAMK4,HNF4A,EGFR,THRA,SSRP1,HIP1,FOXH1,CCT5,TRP73,LIF,STRAP,PAX6,SOX10,POU3F4,TRIM28,CCT7,NHP2,EIF2S1,MMP14,PCNA,SYNCRIP,CHEK1,NEUROD2,PROP1,MSX1,TARDBP,ELK4,SNRPA1,NKX2-6,PRPF4B,HOXD13,TRP63,PARP1,GNAS,MMP24
GO:0042127	regulation of cell proliferation	biological_process	7.18568630392034E-4	14	94	424	14467	NF1,PAX3,CHRNB2,NODAL,CDK4,BMPR1A,NPM1,EGFR,LIF,PAX6,MSX1,NKX2-6,HOXD13,TRP63
GO:0006366	transcription from RNA polymerase II promoter	biological_process	7.362050728978024E-4	16	94	561	14467	NFATC2,GPRIN1,SOX5,PAX3,NODAL,HNF4A,FOXH1,LIF,STRAP,PAX6,SOX10,TRIM28,PROP1,MSX1,HOXD13,TRP63
GO:0007507	heart development	biological_process	0.001104617852230178	10	94	206	14467	GNAQ,NF1,PAX3,PKD1,NODAL,BMPR1A,HSPG2,FOXH1,MSX1,NKX2-6
GO:0045595	regulation of cell differentiation	biological_process	0.001604652915467464	12	94	326	14467	GNAQ,GPRIN1,SOX5,NF1,CHRNB2,NODAL,BMPR1A,NTRK3,LIF,PAX6,TRP63,GNAS
GO:0009888	tissue development	biological_process	0.0017090491217631363	16	94	598	14467	TFDP1,SOX5,NF1,PAX3,PKD1,NODAL,BMPR1A,HSPG2,THRA,FOXH1,LIF,PAX6,TRIM28,NKX2-6,TRP63,GNAS
GO:0009887	organ morphogenesis	biological_process	0.0024341427092736817	18	94	771	14467	FGF3,NF1,PAX3,NTRK2,PKD1,NODAL,BMPR1A,HSPG2,THRA,TRP73,LIF,PAX6,SOX10,PROP1,MSX1,TRP63,FASL,GNAS
GO:0051179	localization	biological_process	0.0025055496319420067	37	94	2689	14467	APBA1,SYT1,SCN8A,CDK5R1,GPRIN1,IPO5,ANK1,NF1,CD4,XPO1,PAX3,NTRK2,KCNJ6,MAGOH,CHRNB2,PKD1,NODAL,KIF1B,NPM1,G3BP1,HSPG2,CAMK4,HIP1,CSE1L,GRIN2B,KCNJ9,NEURL1A,TRP73,GRIA2,KCNC1,LIF,PAX6,CHRNG,MMP14,PCNA,KCNQ2,KPNB1
GO:0050793	regulation of developmental process	biological_process	0.0026373603894715757	19	94	858	14467	SKP2,GNAQ,GPRIN1,SOX5,NF1,CHRNB2,NODAL,BMPR1A,NTRK3,HIP1,TRP73,LIF,PAX6,PROP1,MSX1,NKX2-6,TRP63,FASL,GNAS
GO:0000059	protein import into nucleus, docking	biological_process	0.0027105610751303726	4	94	15	14467	IPO5,XPO1,CSE1L,KPNB1
GO:0019226	transmission of nerve impulse	biological_process	0.0029967234292949023	10	94	230	14467	APBA1,RASGRF1,SYT1,GPRIN1,NF1,CHRNB2,KIF1B,CAMK4,GRIN2B,GRIA2
GO:0007270	nerve-nerve synaptic transmission	biological_process	0.003129712366919023	5	94	34	14467	GPRIN1,NF1,CHRNB2,KIF1B,CAMK4
GO:0010468	regulation of gene expression	biological_process	0.0036371405829438556	32	94	2159	14467	SKP2,NFATC2,TFDP1,APBA1,GPRIN1,SOX5,PAX3,SIM1,ACTL6A,NODAL,NPM1,HNF4A,THRA,SSRP1,HIP1,FOXH1,TRP73,LIF,STRAP,PAX6,SOX10,POU3F4,TRIM28,EIF2S1,NEUROD2,PROP1,MSX1,TARDBP,ELK4,NKX2-6,HOXD13,TRP63
GO:0006913	nucleocytoplasmic transport	biological_process	0.004185750148492827	7	94	98	14467	IPO5,NF1,XPO1,NPM1,CAMK4,CSE1L,KPNB1
GO:0006397	mRNA processing	biological_process	0.004385766014829684	10	94	240	14467	RBMXRT,SF3A3,MAGOH,RNPS1,NPM1,STRAP,SYNCRIP,TARDBP,SNRPA1,PRPF4B
GO:0051169	nuclear transport	biological_process	0.004480576968587351	7	94	99	14467	IPO5,NF1,XPO1,NPM1,CAMK4,CSE1L,KPNB1
GO:0048666	neuron development	biological_process	0.004769087726665324	11	94	300	14467	GNAQ,RASGRF1,CDK5R1,GPRIN1,NTRK2,CHRNB2,NTRK3,TRP73,LIF,PAX6,NEUROD2
GO:0044237	cellular metabolic process	biological_process	0.005748284813995523	63	94	6341	14467	SKP2,GNAQ,USP1,RHO,NFATC2,TFDP1,GPRIN1,RBMXRT,IMPDH2,SOX5,NF1,CD4,PAX3,SF3A3,UBA2,SIM1,NTRK2,KCNJ6,MAGOH,CHRNB2,GSPT1,ACTL6A,NODAL,CDK4,BMPR1A,RNPS1,NPM1,NTRK3,CAMK4,HNF4A,EGFR,THRA,SSRP1,HIP1,FOXH1,CCT5,TRP73,LIF,STRAP,PAX6,SOX10,POU3F4,TRIM28,CCT7,NHP2,EIF2S1,MMP14,PCNA,SYNCRIP,CHEK1,NEUROD2,PROP1,MSX1,TARDBP,ELK4,SNRPA1,NKX2-6,PRPF4B,HOXD13,TRP63,PARP1,GNAS,MMP24
GO:0048168	regulation of neuronal synaptic plasticity	biological_process	0.005986288715440669	4	94	18	14467	RASGRF1,GPRIN1,NF1,GRIN2B
GO:0043009	chordate embryonic development	biological_process	0.006462709650085768	12	94	373	14467	APBA1,NF1,PAX3,PKD1,NODAL,HSPG2,GRIN2B,PAX6,SOX10,MSX1,NKX2-6,GNAS
GO:0009792	embryonic development ending in birth or egg hatching	biological_process	0.007012600754524491	12	94	376	14467	APBA1,NF1,PAX3,PKD1,NODAL,HSPG2,GRIN2B,PAX6,SOX10,MSX1,NKX2-6,GNAS
GO:0051093	negative regulation of developmental process	biological_process	0.007204838942499622	12	94	377	14467	SKP2,GPRIN1,NF1,NODAL,BMPR1A,TRP73,LIF,PAX6,PROP1,MSX1,NKX2-6,TRP63
GO:0032501	multicellular organismal process	biological_process	0.007875289815484843	48	94	4218	14467	GNAQ,RHO,NFATC2,TFDP1,APBA1,RASGRF1,SYT1,SCN8A,FGF3,CDK5R1,GPRIN1,ANK1,SOX5,NF1,CD4,PAX3,SIM1,NTRK2,CHRNB2,PKD1,NODAL,KIF1B,BMPR1A,NTRK3,HSPG2,CAMK4,EGFR,THRA,FOXH1,GRIN2B,NEURL1A,TRP73,GRIA2,LIF,PAX6,SOX10,POU3F4,TRIM28,MMP14,NEUROD2,PROP1,MSX1,NKX2-6,HOXD13,TRP63,MDFI,FASL,GNAS
GO:0009987	cellular process	biological_process	0.010962264361157645	89	94	11293	14467	SKP2,GNAQ,USP1,RHO,NFATC2,TFDP1,APBA1,RASGRF1,SYT1,FGF3,CDK5R1,GPRIN1,IPO5,ANK1,RBMXRT,IMPDH2,SOX5,NF1,CD4,XPO1,PAX3,SF3A3,UBA2,SIM1,NTRK2,KCNJ6,MAGOH,CHRNB2,GSPT1,PKD1,ACTL6A,NODAL,KIF1B,CDK4,BMPR1A,RNPS1,HTR1A,NPM1,NTRK3,NRAS,HSPG2,CAMK4,HNF4A,EGFR,THRA,SSRP1,HIP1,FOXH1,GNRHR,CSE1L,CCT5,GRIN2B,NEURL1A,TRP73,GRIA2,CKS1B,LIF,STRAP,PAX6,SOX10,POU3F4,TRIM28,CCT7,CCKBR,CRHR1,NHP2,CHRNG,EIF2S1,MMP14,…
GO:0051252	regulation of RNA metabolic process	biological_process	0.011342416876119218	29	94	1943	14467	NFATC2,TFDP1,GPRIN1,SOX5,PAX3,SIM1,ACTL6A,NODAL,NPM1,HNF4A,THRA,SSRP1,HIP1,FOXH1,TRP73,LIF,STRAP,PAX6,SOX10,POU3F4,TRIM28,NEUROD2,PROP1,MSX1,TARDBP,ELK4,NKX2-6,HOXD13,TRP63
GO:0051726	regulation of cell cycle	biological_process	0.011505141140733283	9	94	211	14467	SKP2,XPO1,CDK4,NPM1,NRAS,TRP73,LIF,CHEK1,TRP63
GO:0050767	regulation of neurogenesis	biological_process	0.012832319923048422	7	94	116	14467	GPRIN1,SOX5,NF1,CHRNB2,BMPR1A,NTRK3,PAX6
GO:0016071	mRNA metabolic process	biological_process	0.013231137449319866	10	94	272	14467	RBMXRT,SF3A3,MAGOH,RNPS1,NPM1,STRAP,SYNCRIP,TARDBP,SNRPA1,PRPF4B
GO:0051216	cartilage development	biological_process	0.01416946603727557	6	94	78	14467	SOX5,PKD1,BMPR1A,HSPG2,THRA,GNAS
GO:0033365	protein localization in organelle	biological_process	0.015254406226107001	6	94	79	14467	IPO5,NF1,XPO1,CSE1L,PAX6,KPNB1
GO:0001501	skeletal system development	biological_process	0.01925309561624818	10	94	284	14467	GNAQ,SOX5,NF1,PKD1,BMPR1A,HSPG2,THRA,HOXD13,TRP63,GNAS
GO:0010556	regulation of macromolecule biosynthetic process	biological_process	0.023128676703545722	30	94	2127	14467	NFATC2,TFDP1,GPRIN1,SOX5,PAX3,SIM1,ACTL6A,NODAL,HNF4A,THRA,SSRP1,HIP1,FOXH1,TRP73,LIF,STRAP,PAX6,SOX10,POU3F4,TRIM28,EIF2S1,PCNA,NEUROD2,PROP1,MSX1,TARDBP,ELK4,NKX2-6,HOXD13,TRP63
GO:0051960	regulation of nervous system development	biological_process	0.02568854320410157	7	94	129	14467	GPRIN1,SOX5,NF1,CHRNB2,BMPR1A,NTRK3,PAX6
GO:0006355	regulation of transcription, DNA-dependent	biological_process	0.02903961383545541	28	94	1929	14467	NFATC2,TFDP1,GPRIN1,SOX5,PAX3,SIM1,ACTL6A,NODAL,HNF4A,THRA,SSRP1,HIP1,FOXH1,TRP73,LIF,STRAP,PAX6,SOX10,POU3F4,TRIM28,NEUROD2,PROP1,MSX1,TARDBP,ELK4,NKX2-6,HOXD13,TRP63
GO:0060284	regulation of cell development	biological_process	0.03130656962445942	7	94	133	14467	GPRIN1,SOX5,NF1,CHRNB2,BMPR1A,NTRK3,PAX6
GO:0051641	cellular localization	biological_process	0.03145295857755833	15	94	669	14467	APBA1,SYT1,IPO5,NF1,CD4,XPO1,NTRK2,CHRNB2,KIF1B,NPM1,CAMK4,CSE1L,PAX6,PCNA,KPNB1
GO:0007612	learning	biological_process	0.03210634174965632	5	94	54	14467	GPRIN1,NF1,CHRNB2,GRIN2B,NEUROD2
GO:0006351	transcription, DNA-dependent	biological_process	0.03352804485865576	28	94	1944	14467	NFATC2,TFDP1,GPRIN1,SOX5,PAX3,SIM1,ACTL6A,NODAL,HNF4A,THRA,SSRP1,HIP1,FOXH1,TRP73,LIF,STRAP,PAX6,SOX10,POU3F4,TRIM28,NEUROD2,PROP1,MSX1,TARDBP,ELK4,NKX2-6,HOXD13,TRP63
GO:0032774	RNA biosynthetic process	biological_process	0.03482759178068284	28	94	1948	14467	NFATC2,TFDP1,GPRIN1,SOX5,PAX3,SIM1,ACTL6A,NODAL,HNF4A,THRA,SSRP1,HIP1,FOXH1,TRP73,LIF,STRAP,PAX6,SOX10,POU3F4,TRIM28,NEUROD2,PROP1,MSX1,TARDBP,ELK4,NKX2-6,HOXD13,TRP63
GO:0008152	metabolic process	biological_process	0.03706847405969706	65	94	6968	14467	SKP2,GNAQ,USP1,RHO,NFATC2,TFDP1,APBA1,GPRIN1,RBMXRT,IMPDH2,SOX5,NF1,CD4,XPO1,PAX3,SF3A3,UBA2,SIM1,NTRK2,KCNJ6,MAGOH,CHRNB2,GSPT1,ACTL6A,NODAL,CDK4,BMPR1A,RNPS1,NPM1,NTRK3,CAMK4,HNF4A,EGFR,THRA,SSRP1,HIP1,FOXH1,CCT5,TRP73,LIF,STRAP,PAX6,SOX10,POU3F4,TRIM28,CCT7,NHP2,EIF2S1,MMP14,PCNA,SYNCRIP,CHEK1,NEUROD2,PROP1,MSX1,TARDBP,ELK4,SNRPA1,NKX2-6,PRPF4B,HOXD13,TRP63,PARP1,GNAS,MMP24
GO:0006396	RNA processing	biological_process	0.037759459799105534	11	94	374	14467	RBMXRT,SF3A3,MAGOH,RNPS1,NPM1,STRAP,NHP2,SYNCRIP,TARDBP,SNRPA1,PRPF4B
GO:0010926	anatomical structure formation	biological_process	0.03953287700236803	16	94	767	14467	FGF3,GPRIN1,IPO5,NF1,XPO1,PAX3,CHRNB2,NODAL,BMPR1A,NPM1,HIP1,CSE1L,NEURL1A,TRP63,KPNB1,NAP1L1
GO:0051253	negative regulation of RNA metabolic process	biological_process	0.042868227632654334	9	94	249	14467	PAX3,NODAL,NPM1,FOXH1,STRAP,TRIM28,PROP1,MSX1,TRP63
GO:0007517	muscle organ development	biological_process	0.04385129993486176	8	94	192	14467	SCN8A,NF1,PAX3,HSPG2,LIF,MSX1,NKX2-6,TRP63
GO:0010629	negative regulation of gene expression	biological_process	0.04429256947839416	10	94	313	14467	SKP2,PAX3,NODAL,THRA,FOXH1,STRAP,TRIM28,PROP1,MSX1,TRP63
