# Supplementary material for: Tissue-Specific Functional Networks for Prioritizing Phenotype and Disease Genes
Source: PLoS Comput Biol. 2012 Sep 27;8(9):e1002694. doi: 10.1371/journal.pcbi.1002694 (PMC3459891; doi:10.1371/journal.pcbi.1002694)
Supplement: Dataset S3 — Functional enrichment of top 100 changed genes for each tissue-specific network. (ZIP) [file pcbi.1002694.s003.zip › enrichment_result/MA_0000380_global.txt]

GO:0048513	organ development	biological_process	2.066392676430981E-14	43	95	1574	14467	SLC1A2,SMYD1,FGF4,CRHR2,NEUROG3,TAL2,SCN8A,FGF3,CDK5R1,GPRIN1,ADRA2B,ANK1,ERCC2,NF1,PAX3,NTRK2,MMP2,RUNX1,CHRNB2,PKD1,NODAL,FGF8,EDA,THRA,EGFR,FOXH1,PBX1,GRIN2B,TRP73,PAX6,SOX10,FGFR2,MMP14,RUNX2,MSX1,NKX2-6,TGFBR2,NEUROG1,ACVRL1,TRP63,FASL,GNAS,NKX2-3
GO:0048731	system development	biological_process	2.3183973564345257E-14	47	95	1922	14467	SLC1A2,SMYD1,FGF4,CRHR2,NEUROG3,TAL2,SCN8A,FGF3,CDK5R1,GPRIN1,NRXN1,ADRA2B,ANK1,ERCC2,NF1,PAX3,SIM1,NTRK2,MMP2,RUNX1,CHRNB2,PKD1,NODAL,FGF8,NTRK3,EDA,THRA,EGFR,FOXH1,PBX1,GRIN2B,TRP73,PAX6,SOX10,FGFR2,MMP14,RUNX2,NEUROD2,MSX1,NKX2-6,TGFBR2,NEUROG1,ACVRL1,TRP63,FASL,GNAS,NKX2-3
GO:0009653	anatomical structure morphogenesis	biological_process	5.480889463863104E-14	37	95	1151	14467	FGF4,CRHR2,NEUROG3,FGF3,CDK5R1,GPRIN1,ADRA2B,ERCC2,NF1,PAX3,NTRK2,MMP2,RUNX1,CHRNB2,PKD1,NODAL,FGF8,NTRK3,EDA,THRA,EGFR,PBX1,NEURL1A,TRP73,PAX6,SOX10,FGFR2,MMP14,RUNX2,MSX1,TGFBR2,NEUROG1,ACVRL1,TRP63,FASL,GNAS,NKX2-3
GO:0048856	anatomical structure development	biological_process	5.5777972587509526E-14	48	95	2056	14467	SLC1A2,SMYD1,FGF4,CRHR2,NEUROG3,TAL2,SCN8A,FGF3,CDK5R1,GPRIN1,NRXN1,ADRA2B,ANK1,ERCC2,NF1,PAX3,SIM1,NTRK2,MMP2,RUNX1,CHRNB2,PKD1,NODAL,FGF8,NTRK3,EDA,THRA,EGFR,FOXH1,PBX1,GRIN2B,NEURL1A,TRP73,PAX6,SOX10,FGFR2,MMP14,RUNX2,NEUROD2,MSX1,NKX2-6,TGFBR2,NEUROG1,ACVRL1,TRP63,FASL,GNAS,NKX2-3
GO:0009887	organ morphogenesis	biological_process	8.170549193538015E-13	30	95	771	14467	FGF4,CRHR2,NEUROG3,FGF3,ADRA2B,ERCC2,NF1,PAX3,NTRK2,MMP2,RUNX1,PKD1,NODAL,FGF8,EDA,THRA,PBX1,TRP73,PAX6,SOX10,FGFR2,RUNX2,MSX1,TGFBR2,NEUROG1,ACVRL1,TRP63,FASL,GNAS,NKX2-3
GO:0007275	multicellular organismal development	biological_process	9.625069512267472E-13	50	95	2402	14467	SLC1A2,SMYD1,FGF4,CRHR2,NEUROG3,TAL2,SCN8A,FGF3,CDK5R1,GPRIN1,NRXN1,ADRA2B,ANK1,ERCC2,NF1,PAX3,SIM1,NTRK2,MMP2,RUNX1,HYDIN,CHRNB2,PKD1,NODAL,FGF8,NTRK3,EDA,THRA,EGFR,FOXH1,PBX1,GRIN2B,TRP73,PAX6,SOX10,FGFR2,FOXN1,MMP14,RUNX2,NEUROD2,MSX1,NKX2-6,TGFBR2,NEUROG1,ACVRL1,TRP63,MDFI,FASL,GNAS,NKX2-3
GO:0032502	developmental process	biological_process	1.3606412431059406E-12	54	95	2840	14467	SKP2,SLC1A2,SMYD1,FGF4,CRHR2,NEUROG3,TAL2,SCN8A,FGF3,CDK5R1,GPRIN1,NRXN1,ADRA2B,ANK1,ERCC2,NF1,PAX3,SIM1,NTRK2,MMP2,RUNX1,HYDIN,CHRNB2,PKD1,NODAL,FGF8,NTRK3,EDA,THRA,EGFR,FOXH1,PBX1,GRIN2B,NEURL1A,TRP73,PAX6,SOX10,FGFR2,FOXN1,MMP14,RUNX2,NEUROD2,MSX1,NKX2-6,TGFBR2,NEUROG1,OCA2,ACVRL1,TRP63,MDFI,FASL,GNAS,TYRP1,NKX2-3
GO:0008283	cell proliferation	biological_process	7.416203403444704E-11	25	95	598	14467	FGF4,FGF3,ERCC2,NF1,PAX3,CHRNB2,NODAL,CDK4,FGF8,NPM1,EGFR,CSE1L,PBX1,PAX6,FGFR2,TYR,FOXN1,PLAU,RUNX2,MSX1,NKX2-6,TGFBR2,OCA2,TRP63,NKX2-3
GO:0032501	multicellular organismal process	biological_process	3.812404680051223E-10	62	95	4218	14467	SLC1A2,GAD2,SMYD1,FGF4,CRHR2,NEUROG3,RHO,NFATC2,TAL2,SCN8A,FGF3,SYT1,CDK5R1,GPRIN1,NRXN1,ADRA2B,ANK1,ERCC2,NF1,PAX3,SIM1,NTRK2,MMP2,RUNX1,HYDIN,CHRNB2,PKD1,NODAL,FGF8,NTRK3,EDA,CAMK4,THRA,EGFR,FOXH1,TMC1,PBX1,GRIN2B,CPLX1,NEURL1A,TRP73,GRIA2,PAX6,ATP7B,SOX10,OLFR66,FGFR2,FOXN1,MMP14,RUNX2,NEUROD2,MSX1,NKX2-6,TGFBR2,SYP,NEUROG1,ACVRL1,TRP63,MDFI,FASL,GNAS,NKX2-3
GO:0048869	cellular developmental process	biological_process	9.974716960310933E-10	37	95	1568	14467	FGF4,NEUROG3,FGF3,CDK5R1,GPRIN1,ANK1,ERCC2,NF1,PAX3,SIM1,NTRK2,RUNX1,CHRNB2,NODAL,FGF8,NTRK3,EDA,EGFR,PBX1,NEURL1A,TRP73,PAX6,SOX10,FGFR2,FOXN1,RUNX2,NEUROD2,NKX2-6,TGFBR2,NEUROG1,OCA2,TRP63,MDFI,FASL,GNAS,TYRP1,NKX2-3
GO:0030154	cell differentiation	biological_process	1.286892198141741E-9	36	95	1495	14467	FGF4,NEUROG3,FGF3,CDK5R1,GPRIN1,ANK1,ERCC2,NF1,PAX3,SIM1,NTRK2,RUNX1,CHRNB2,NODAL,FGF8,NTRK3,EDA,PBX1,NEURL1A,TRP73,PAX6,SOX10,FGFR2,FOXN1,RUNX2,NEUROD2,NKX2-6,TGFBR2,NEUROG1,OCA2,TRP63,MDFI,FASL,GNAS,TYRP1,NKX2-3
GO:0007399	nervous system development	biological_process	3.805339679579725E-9	26	95	779	14467	SLC1A2,NEUROG3,TAL2,CDK5R1,GPRIN1,NRXN1,ERCC2,NF1,PAX3,SIM1,NTRK2,RUNX1,CHRNB2,FGF8,NTRK3,PBX1,TRP73,PAX6,SOX10,FGFR2,NEUROD2,MSX1,NKX2-6,TGFBR2,NEUROG1,TRP63
GO:0048468	cell development	biological_process	1.0681916612217781E-8	25	95	748	14467	FGF4,CDK5R1,GPRIN1,ANK1,ERCC2,NF1,PAX3,NTRK2,RUNX1,CHRNB2,NODAL,FGF8,NTRK3,PBX1,NEURL1A,TRP73,PAX6,SOX10,RUNX2,NEUROD2,NKX2-6,NEUROG1,OCA2,TRP63,FASL
GO:0008284	positive regulation of cell proliferation	biological_process	2.104342735042129E-8	15	95	224	14467	FGF4,NF1,PAX3,CHRNB2,NODAL,FGF8,NPM1,EGFR,PBX1,PAX6,FGFR2,RUNX2,NKX2-6,TGFBR2,TRP63
GO:0007417	central nervous system development	biological_process	2.7172787996660053E-8	17	95	316	14467	SLC1A2,TAL2,CDK5R1,GPRIN1,ERCC2,NF1,PAX3,RUNX1,CHRNB2,FGF8,TRP73,PAX6,SOX10,FGFR2,MSX1,NKX2-6,TGFBR2
GO:0042127	regulation of cell proliferation	biological_process	3.7557383200299294E-8	19	95	424	14467	FGF4,NF1,PAX3,CHRNB2,NODAL,CDK4,FGF8,NPM1,EGFR,PBX1,PAX6,FGFR2,PLAU,RUNX2,MSX1,NKX2-6,TGFBR2,TRP63,NKX2-3
GO:0048518	positive regulation of biological process	biological_process	4.433820468111909E-8	30	95	1172	14467	SLC1A2,FGF4,NEUROG3,NFATC2,GPRIN1,NF1,PAX3,RUNX1,CHRNB2,NODAL,FGF8,NTRK3,NPM1,EDA,HNF4A,EGFR,FOXH1,PBX1,TRP73,PAX6,SOX10,FGFR2,RUNX2,NKX2-6,TGFBR2,NEUROG1,TRP63,FASL,GNAS,NKX2-3
GO:0007267	cell-cell signaling	biological_process	1.0317831128194941E-7	17	95	344	14467	GAD2,FGF3,SYT1,GPRIN1,NRXN1,ERCC2,NF1,NTRK2,CHRNB2,FGF8,CAMK4,GRIN2B,CPLX1,GRIA2,FGFR2,SYP,TRP63
GO:0048522	positive regulation of cellular process	biological_process	3.439550014386255E-7	27	95	1031	14467	FGF4,NEUROG3,NFATC2,GPRIN1,NF1,PAX3,CHRNB2,NODAL,FGF8,NTRK3,NPM1,HNF4A,EGFR,FOXH1,PBX1,TRP73,PAX6,SOX10,FGFR2,RUNX2,NKX2-6,TGFBR2,NEUROG1,TRP63,FASL,GNAS,NKX2-3
GO:0043009	chordate embryonic development	biological_process	3.62641798546508E-7	17	95	373	14467	ERCC2,NF1,PAX3,RUNX1,PKD1,NODAL,FGF8,PBX1,GRIN2B,PAX6,SOX10,FGFR2,MSX1,NKX2-6,TGFBR2,ACVRL1,GNAS
GO:0009792	embryonic development ending in birth or egg hatching	biological_process	4.103439626636028E-7	17	95	376	14467	ERCC2,NF1,PAX3,RUNX1,PKD1,NODAL,FGF8,PBX1,GRIN2B,PAX6,SOX10,FGFR2,MSX1,NKX2-6,TGFBR2,ACVRL1,GNAS
GO:0009790	embryonic development	biological_process	6.41439090931296E-7	21	95	626	14467	FGF4,ERCC2,NF1,PAX3,RUNX1,PKD1,NODAL,FGF8,FOXH1,PBX1,GRIN2B,PAX6,SOX10,FGFR2,MSX1,NKX2-6,TGFBR2,NEUROG1,ACVRL1,TRP63,GNAS
GO:0065007	biological regulation	biological_process	1.6341652491363626E-6	73	95	6717	14467	SKP2,SLC1A2,GAD2,SMYD1,FGF4,CRHR2,NEUROG3,RHO,NFATC2,TAL2,SYT1,GPRIN1,NRXN1,ADRA2B,ANK1,HTR4,ERCC2,NF1,PAX3,SIM1,NTRK2,KCNJ6,RUNX1,CHRNB2,PKD1,NODAL,CDK4,RBPJL,FGF8,NTRK3,HTR1A,NPM1,EDA,HNF4A,CAMK4,THRA,EGFR,SSRP1,FOXH1,GNRHR,PBX1,GRIN2B,CPLX1,OPRL1,TRP73,PAX6,HTR2C,ATP7B,SOX10,OLFR66,FGFR2,CCKBR,OPRM1,CRHR1,BRS3,CHRNG,EIF2S1,FOXN1,PLAU,RUNX2,NEUROD2,TARDBP,MSX1,ELK4,HTR5A,NKX2-6,TGFBR2,NEUROG1,A…
GO:0048646	anatomical structure formation involved in morphogenesis	biological_process	5.7725798293792116E-6	15	95	335	14467	CRHR2,FGF3,ADRA2B,ERCC2,NF1,PAX3,MMP2,RUNX1,NODAL,FGF8,NEURL1A,FGFR2,TGFBR2,ACVRL1,TRP63
GO:0007420	brain development	biological_process	9.034427844195075E-6	13	95	245	14467	SLC1A2,TAL2,CDK5R1,GPRIN1,NF1,CHRNB2,FGF8,TRP73,PAX6,FGFR2,MSX1,NKX2-6,TGFBR2
GO:0009888	tissue development	biological_process	1.1911002836867148E-5	19	95	598	14467	FGF4,NEUROG3,ERCC2,NF1,PAX3,PKD1,NODAL,FGF8,EDA,THRA,FOXH1,PBX1,PAX6,FGFR2,RUNX2,NKX2-6,TRP63,GNAS,NKX2-3
GO:0007431	salivary gland development	biological_process	2.7121791554284477E-5	5	95	14	14467	FGF8,EDA,EGFR,PAX6,FGFR2
GO:0050793	regulation of developmental process	biological_process	3.314879384135553E-5	22	95	858	14467	SKP2,FGF4,CRHR2,GPRIN1,ERCC2,NF1,RUNX1,CHRNB2,NODAL,FGF8,NTRK3,PBX1,TRP73,PAX6,FGFR2,RUNX2,MSX1,NKX2-6,TGFBR2,TRP63,FASL,GNAS
GO:0048732	gland development	biological_process	4.2177529015271814E-5	9	95	107	14467	NF1,FGF8,EDA,EGFR,PBX1,PAX6,FGFR2,TRP63,NKX2-3
GO:0019226	transmission of nerve impulse	biological_process	4.323692904532536E-5	12	95	230	14467	GAD2,SYT1,GPRIN1,NRXN1,ERCC2,NF1,CHRNB2,CAMK4,GRIN2B,CPLX1,GRIA2,SYP
GO:0001501	skeletal system development	biological_process	5.238961062444392E-5	13	95	284	14467	FGF4,ERCC2,NF1,MMP2,RUNX1,PKD1,THRA,PBX1,FGFR2,RUNX2,TGFBR2,TRP63,GNAS
GO:0007268	synaptic transmission	biological_process	6.126064404499844E-5	11	95	191	14467	GAD2,SYT1,GPRIN1,NRXN1,NF1,CHRNB2,CAMK4,GRIN2B,CPLX1,GRIA2,SYP
GO:0030900	forebrain development	biological_process	6.535065694717426E-5	10	95	150	14467	SLC1A2,TAL2,GPRIN1,NF1,CHRNB2,FGF8,TRP73,PAX6,MSX1,NKX2-6
GO:0019222	regulation of metabolic process	biological_process	6.767683435519193E-5	39	95	2525	14467	SKP2,SMYD1,NEUROG3,NFATC2,TAL2,GPRIN1,ERCC2,NF1,PAX3,SIM1,NTRK2,RUNX1,CHRNB2,NODAL,RBPJL,FGF8,NPM1,HNF4A,THRA,EGFR,SSRP1,FOXH1,PBX1,TRP73,PAX6,SOX10,OPRM1,EIF2S1,FOXN1,RUNX2,NEUROD2,TARDBP,MSX1,ELK4,NKX2-6,NEUROG1,TRP63,GNAS,NKX2-3
GO:0010628	positive regulation of gene expression	biological_process	6.806069107712285E-5	15	95	403	14467	NEUROG3,NFATC2,GPRIN1,PAX3,NODAL,FGF8,HNF4A,FOXH1,PBX1,TRP73,PAX6,SOX10,RUNX2,TRP63,NKX2-3
GO:0022612	gland morphogenesis	biological_process	8.253467008840212E-5	5	95	17	14467	FGF8,EGFR,PAX6,FGFR2,NKX2-3
GO:0045893	positive regulation of transcription, DNA-dependent	biological_process	9.070646881560187E-5	14	95	353	14467	NEUROG3,NFATC2,GPRIN1,PAX3,NODAL,HNF4A,FOXH1,PBX1,TRP73,PAX6,SOX10,RUNX2,TRP63,NKX2-3
GO:0051254	positive regulation of RNA metabolic process	biological_process	9.3940973768199E-5	14	95	354	14467	NEUROG3,NFATC2,GPRIN1,PAX3,NODAL,HNF4A,FOXH1,PBX1,TRP73,PAX6,SOX10,RUNX2,TRP63,NKX2-3
GO:0035272	exocrine system development	biological_process	1.1368676950783718E-4	5	95	18	14467	FGF8,EDA,EGFR,PAX6,FGFR2
GO:0010926	anatomical structure formation	biological_process	1.229792382065627E-4	20	95	767	14467	CRHR2,FGF3,GPRIN1,NRXN1,ADRA2B,ERCC2,NF1,PAX3,MMP2,RUNX1,CHRNB2,NODAL,FGF8,NPM1,CSE1L,NEURL1A,FGFR2,TGFBR2,ACVRL1,TRP63
GO:0022008	neurogenesis	biological_process	1.2719232604171425E-4	16	95	486	14467	CDK5R1,GPRIN1,ERCC2,NF1,PAX3,NTRK2,RUNX1,CHRNB2,FGF8,NTRK3,PBX1,TRP73,PAX6,SOX10,NEUROD2,NEUROG1
GO:0007507	heart development	biological_process	1.326941465519215E-4	11	95	206	14467	SMYD1,NF1,PAX3,PKD1,NODAL,FGF8,FOXH1,FGFR2,MSX1,NKX2-6,TGFBR2
GO:0007435	salivary gland morphogenesis	biological_process	1.5478212470932195E-4	4	95	8	14467	FGF8,EGFR,PAX6,FGFR2
GO:0043473	pigmentation	biological_process	1.778280155928596E-4	7	95	61	14467	NF1,PAX3,EDA,SOX10,TYR,OCA2,TYRP1
GO:0045944	positive regulation of transcription from RNA polymerase II promoter	biological_process	1.9589005085683496E-4	13	95	318	14467	NEUROG3,NFATC2,GPRIN1,PAX3,NODAL,HNF4A,FOXH1,PBX1,PAX6,SOX10,RUNX2,TRP63,NKX2-3
GO:0051093	negative regulation of developmental process	biological_process	2.0392766649929959E-4	14	95	377	14467	SKP2,FGF4,CRHR2,GPRIN1,ERCC2,NF1,NODAL,FGF8,PBX1,TRP73,PAX6,MSX1,NKX2-6,TRP63
GO:0007154	cell communication	biological_process	2.7037123374348446E-4	48	95	3737	14467	SLC1A2,GAD2,CRHR2,RHO,FGF3,SYT1,GPRIN1,NRXN1,ADRA2B,ANK1,HTR4,ERCC2,NF1,SIM1,NTRK2,CHRNB2,PKD1,NODAL,CDK4,FGF8,NTRK3,HTR1A,NPM1,CAMK4,EGFR,FOXH1,GNRHR,GRIN2B,CPLX1,OPRL1,GRIA2,PAX6,HTR2C,OLFR66,FGFR2,CCKBR,OPRM1,CRHR1,BRS3,RUNX2,MSX1,HTR5A,TGFBR2,SYP,ACVRL1,TRP63,FASL,GNAS
GO:0050794	regulation of cellular process	biological_process	2.979272756573898E-4	65	95	6122	14467	SKP2,SMYD1,FGF4,CRHR2,NEUROG3,RHO,NFATC2,TAL2,GPRIN1,ADRA2B,ANK1,HTR4,ERCC2,NF1,PAX3,SIM1,NTRK2,RUNX1,CHRNB2,PKD1,NODAL,CDK4,RBPJL,FGF8,NTRK3,HTR1A,NPM1,EDA,HNF4A,CAMK4,THRA,EGFR,SSRP1,FOXH1,GNRHR,PBX1,GRIN2B,OPRL1,TRP73,PAX6,HTR2C,SOX10,OLFR66,FGFR2,CCKBR,OPRM1,CRHR1,BRS3,EIF2S1,FOXN1,PLAU,RUNX2,NEUROD2,TARDBP,MSX1,ELK4,HTR5A,NKX2-6,TGFBR2,NEUROG1,ACVRL1,TRP63,FASL,GNAS,NKX2-3
GO:0031328	positive regulation of cellular biosynthetic process	biological_process	3.2898286274946395E-4	15	95	455	14467	NEUROG3,NFATC2,GPRIN1,PAX3,NODAL,NPM1,HNF4A,FOXH1,PBX1,TRP73,PAX6,SOX10,RUNX2,TRP63,NKX2-3
GO:0009891	positive regulation of biosynthetic process	biological_process	3.480091383638592E-4	15	95	457	14467	NEUROG3,NFATC2,GPRIN1,PAX3,NODAL,NPM1,HNF4A,FOXH1,PBX1,TRP73,PAX6,SOX10,RUNX2,TRP63,NKX2-3
GO:0045941	positive regulation of transcription	biological_process	3.600522001982551E-4	14	95	395	14467	NEUROG3,NFATC2,GPRIN1,PAX3,NODAL,HNF4A,FOXH1,PBX1,TRP73,PAX6,SOX10,RUNX2,TRP63,NKX2-3
GO:0001568	blood vessel development	biological_process	4.593956446791488E-4	11	95	233	14467	CRHR2,ADRA2B,NF1,NTRK2,MMP2,RUNX1,PKD1,FGF8,FGFR2,TGFBR2,ACVRL1
GO:0001944	vasculature development	biological_process	5.219798722921595E-4	11	95	236	14467	CRHR2,ADRA2B,NF1,NTRK2,MMP2,RUNX1,PKD1,FGF8,FGFR2,TGFBR2,ACVRL1
GO:0009893	positive regulation of metabolic process	biological_process	5.294735036704486E-4	16	95	540	14467	NEUROG3,NFATC2,GPRIN1,PAX3,NODAL,FGF8,NPM1,HNF4A,FOXH1,PBX1,TRP73,PAX6,SOX10,RUNX2,TRP63,NKX2-3
GO:0031323	regulation of cellular metabolic process	biological_process	6.01253364757804E-4	36	95	2396	14467	SMYD1,NEUROG3,NFATC2,TAL2,GPRIN1,ERCC2,NF1,PAX3,SIM1,RUNX1,CHRNB2,NODAL,RBPJL,NPM1,HNF4A,THRA,EGFR,SSRP1,FOXH1,PBX1,TRP73,PAX6,SOX10,OPRM1,EIF2S1,FOXN1,RUNX2,NEUROD2,TARDBP,MSX1,ELK4,NKX2-6,NEUROG1,TRP63,GNAS,NKX2-3
GO:0050789	regulation of biological process	biological_process	6.025509059713791E-4	66	95	6376	14467	SKP2,SLC1A2,SMYD1,FGF4,CRHR2,NEUROG3,RHO,NFATC2,TAL2,GPRIN1,ADRA2B,ANK1,HTR4,ERCC2,NF1,PAX3,SIM1,NTRK2,RUNX1,CHRNB2,PKD1,NODAL,CDK4,RBPJL,FGF8,NTRK3,HTR1A,NPM1,EDA,HNF4A,CAMK4,THRA,EGFR,SSRP1,FOXH1,GNRHR,PBX1,GRIN2B,OPRL1,TRP73,PAX6,HTR2C,SOX10,OLFR66,FGFR2,CCKBR,OPRM1,CRHR1,BRS3,EIF2S1,FOXN1,PLAU,RUNX2,NEUROD2,TARDBP,MSX1,ELK4,HTR5A,NKX2-6,TGFBR2,NEUROG1,ACVRL1,TRP63,FASL,GNAS,NKX2-3
GO:0080090	regulation of primary metabolic process	biological_process	6.203934787110746E-4	36	95	2399	14467	SMYD1,NEUROG3,NFATC2,TAL2,GPRIN1,ERCC2,NF1,PAX3,SIM1,RUNX1,CHRNB2,NODAL,RBPJL,NPM1,HNF4A,THRA,EGFR,SSRP1,FOXH1,PBX1,TRP73,PAX6,SOX10,OPRM1,EIF2S1,FOXN1,RUNX2,NEUROD2,TARDBP,MSX1,ELK4,NKX2-6,NEUROG1,TRP63,GNAS,NKX2-3
GO:0045935	positive regulation of nucleobase, nucleoside, nucleotide and nucleic acid metabolic process	biological_process	6.35019643769122E-4	14	95	414	14467	NEUROG3,NFATC2,GPRIN1,PAX3,NODAL,HNF4A,FOXH1,PBX1,TRP73,PAX6,SOX10,RUNX2,TRP63,NKX2-3
GO:0031326	regulation of cellular biosynthetic process	biological_process	7.668724739060818E-4	34	95	2200	14467	SMYD1,NEUROG3,NFATC2,TAL2,GPRIN1,ERCC2,NF1,PAX3,SIM1,RUNX1,NODAL,RBPJL,NPM1,HNF4A,THRA,SSRP1,FOXH1,PBX1,TRP73,PAX6,SOX10,OPRM1,EIF2S1,FOXN1,RUNX2,NEUROD2,TARDBP,MSX1,ELK4,NKX2-6,NEUROG1,TRP63,GNAS,NKX2-3
GO:0009889	regulation of biosynthetic process	biological_process	8.007367073848322E-4	34	95	2204	14467	SMYD1,NEUROG3,NFATC2,TAL2,GPRIN1,ERCC2,NF1,PAX3,SIM1,RUNX1,NODAL,RBPJL,NPM1,HNF4A,THRA,SSRP1,FOXH1,PBX1,TRP73,PAX6,SOX10,OPRM1,EIF2S1,FOXN1,RUNX2,NEUROD2,TARDBP,MSX1,ELK4,NKX2-6,NEUROG1,TRP63,GNAS,NKX2-3
GO:0019219	regulation of nucleobase, nucleoside, nucleotide and nucleic acid metabolic process	biological_process	8.987735221332542E-4	33	95	2107	14467	SMYD1,NEUROG3,NFATC2,TAL2,GPRIN1,ERCC2,NF1,PAX3,SIM1,RUNX1,NODAL,RBPJL,NPM1,HNF4A,THRA,SSRP1,FOXH1,PBX1,TRP73,PAX6,SOX10,OPRM1,FOXN1,RUNX2,NEUROD2,TARDBP,MSX1,ELK4,NKX2-6,NEUROG1,TRP63,GNAS,NKX2-3
GO:0022603	regulation of anatomical structure morphogenesis	biological_process	9.153000406913157E-4	9	95	153	14467	CRHR2,GPRIN1,NF1,RUNX1,CHRNB2,NODAL,NTRK3,PAX6,RUNX2
GO:0010557	positive regulation of macromolecule biosynthetic process	biological_process	0.0011793005293078967	14	95	436	14467	NEUROG3,NFATC2,GPRIN1,PAX3,NODAL,HNF4A,FOXH1,PBX1,TRP73,PAX6,SOX10,RUNX2,TRP63,NKX2-3
GO:0001701	in utero embryonic development	biological_process	0.0013130413716801418	10	95	207	14467	ERCC2,RUNX1,PKD1,NODAL,GRIN2B,SOX10,FGFR2,MSX1,TGFBR2,ACVRL1
GO:0010604	positive regulation of macromolecule metabolic process	biological_process	0.001430593326849811	15	95	511	14467	NEUROG3,NFATC2,GPRIN1,PAX3,NODAL,FGF8,HNF4A,FOXH1,PBX1,TRP73,PAX6,SOX10,RUNX2,TRP63,NKX2-3
GO:0010468	regulation of gene expression	biological_process	0.0015751388649171878	33	95	2159	14467	SKP2,SMYD1,NEUROG3,NFATC2,TAL2,GPRIN1,ERCC2,PAX3,SIM1,RUNX1,NODAL,RBPJL,FGF8,NPM1,HNF4A,THRA,SSRP1,FOXH1,PBX1,TRP73,PAX6,SOX10,EIF2S1,FOXN1,RUNX2,NEUROD2,TARDBP,MSX1,ELK4,NKX2-6,NEUROG1,TRP63,NKX2-3
GO:0060429	epithelium development	biological_process	0.0018125413603906763	9	95	166	14467	NEUROG3,PAX3,NODAL,FGF8,PBX1,PAX6,FGFR2,TRP63,NKX2-3
GO:0002009	morphogenesis of an epithelium	biological_process	0.0018125413603906763	9	95	166	14467	NEUROG3,PAX3,NODAL,FGF8,PBX1,PAX6,FGFR2,TRP63,NKX2-3
GO:0031325	positive regulation of cellular metabolic process	biological_process	0.001821582832775794	15	95	521	14467	NEUROG3,NFATC2,GPRIN1,PAX3,NODAL,NPM1,HNF4A,FOXH1,PBX1,TRP73,PAX6,SOX10,RUNX2,TRP63,NKX2-3
GO:0045595	regulation of cell differentiation	biological_process	0.0018545462350214607	12	95	326	14467	FGF4,GPRIN1,NF1,CHRNB2,NODAL,NTRK3,PBX1,PAX6,RUNX2,TGFBR2,TRP63,GNAS
GO:0048699	generation of neurons	biological_process	0.0020048567739611085	14	95	456	14467	CDK5R1,GPRIN1,NF1,PAX3,NTRK2,RUNX1,CHRNB2,FGF8,NTRK3,PBX1,TRP73,PAX6,NEUROD2,NEUROG1
GO:0001503	ossification	biological_process	0.0027945981808768145	8	95	130	14467	ERCC2,NF1,MMP2,THRA,PBX1,FGFR2,RUNX2,GNAS
GO:0060348	bone development	biological_process	0.003921167806973945	8	95	136	14467	ERCC2,NF1,MMP2,THRA,PBX1,FGFR2,RUNX2,GNAS
GO:0007167	enzyme linked receptor protein signaling pathway	biological_process	0.004349649913243578	11	95	293	14467	NTRK2,NODAL,FGF8,NTRK3,EGFR,FOXH1,FGFR2,RUNX2,MSX1,TGFBR2,ACVRL1
GO:0021537	telencephalon development	biological_process	0.004442263585186479	6	95	63	14467	SLC1A2,GPRIN1,NF1,FGF8,TRP73,PAX6
GO:0051252	regulation of RNA metabolic process	biological_process	0.0048541960427134	30	95	1943	14467	SMYD1,NEUROG3,NFATC2,TAL2,GPRIN1,ERCC2,PAX3,SIM1,RUNX1,NODAL,RBPJL,NPM1,HNF4A,THRA,SSRP1,FOXH1,PBX1,TRP73,PAX6,SOX10,FOXN1,RUNX2,NEUROD2,TARDBP,MSX1,ELK4,NKX2-6,NEUROG1,TRP63,NKX2-3
GO:0045165	cell fate commitment	biological_process	0.004869400548933409	8	95	140	14467	FGF3,PAX3,NODAL,FGF8,PAX6,FGFR2,RUNX2,NEUROG1
GO:0001525	angiogenesis	biological_process	0.005134723111173231	8	95	141	14467	CRHR2,ADRA2B,NF1,RUNX1,FGF8,FGFR2,TGFBR2,ACVRL1
GO:0060255	regulation of macromolecule metabolic process	biological_process	0.00699215416702698	34	95	2420	14467	SKP2,SMYD1,NEUROG3,NFATC2,TAL2,GPRIN1,ERCC2,PAX3,SIM1,RUNX1,NODAL,RBPJL,FGF8,NPM1,HNF4A,THRA,EGFR,SSRP1,FOXH1,PBX1,TRP73,PAX6,SOX10,EIF2S1,FOXN1,RUNX2,NEUROD2,TARDBP,MSX1,ELK4,NKX2-6,NEUROG1,TRP63,NKX2-3
GO:0048514	blood vessel morphogenesis	biological_process	0.007733489195060939	9	95	198	14467	CRHR2,ADRA2B,NF1,NTRK2,RUNX1,FGF8,FGFR2,TGFBR2,ACVRL1
GO:0007610	behavior	biological_process	0.008299764936868377	12	95	377	14467	SLC1A2,TAL2,SCN8A,GPRIN1,NF1,NTRK2,RUNX1,CHRNB2,GRIN2B,OPRM1,CRHR1,NEUROD2
GO:0065008	regulation of biological quality	biological_process	0.009236870043578736	20	95	1011	14467	GAD2,FGF4,SYT1,GPRIN1,NRXN1,ANK1,ERCC2,NF1,KCNJ6,CHRNB2,NODAL,NPM1,PBX1,GRIN2B,CPLX1,TRP73,ATP7B,CHRNG,TRP63,NKX2-3
GO:0043066	negative regulation of apoptosis	biological_process	0.009466562761809108	9	95	203	14467	SKP2,FGF4,GPRIN1,ERCC2,FGF8,TRP73,MSX1,NKX2-6,TRP63
GO:0048729	tissue morphogenesis	biological_process	0.009764926021074564	10	95	259	14467	NEUROG3,ERCC2,PAX3,NODAL,FGF8,PBX1,PAX6,FGFR2,TRP63,NKX2-3
GO:0006357	regulation of transcription from RNA polymerase II promoter	biological_process	0.010928997976864361	14	95	528	14467	NEUROG3,NFATC2,GPRIN1,PAX3,NODAL,HNF4A,FOXH1,PBX1,PAX6,SOX10,RUNX2,MSX1,TRP63,NKX2-3
GO:0043069	negative regulation of programmed cell death	biological_process	0.01152231670185793	9	95	208	14467	SKP2,FGF4,GPRIN1,ERCC2,FGF8,TRP73,MSX1,NKX2-6,TRP63
GO:0060548	negative regulation of cell death	biological_process	0.011976327722756313	9	95	209	14467	SKP2,FGF4,GPRIN1,ERCC2,FGF8,TRP73,MSX1,NKX2-6,TRP63
GO:0006355	regulation of transcription, DNA-dependent	biological_process	0.012751708216255968	29	95	1929	14467	SMYD1,NEUROG3,NFATC2,TAL2,GPRIN1,ERCC2,PAX3,SIM1,RUNX1,NODAL,RBPJL,HNF4A,THRA,SSRP1,FOXH1,PBX1,TRP73,PAX6,SOX10,FOXN1,RUNX2,NEUROD2,TARDBP,MSX1,ELK4,NKX2-6,NEUROG1,TRP63,NKX2-3
GO:0048705	skeletal system morphogenesis	biological_process	0.013394287671834822	7	95	115	14467	FGF4,MMP2,PKD1,THRA,RUNX2,TGFBR2,GNAS
GO:0006351	transcription, DNA-dependent	biological_process	0.014835770127389208	29	95	1944	14467	SMYD1,NEUROG3,NFATC2,TAL2,GPRIN1,ERCC2,PAX3,SIM1,RUNX1,NODAL,RBPJL,HNF4A,THRA,SSRP1,FOXH1,PBX1,TRP73,PAX6,SOX10,FOXN1,RUNX2,NEUROD2,TARDBP,MSX1,ELK4,NKX2-6,NEUROG1,TRP63,NKX2-3
GO:0048546	digestive tract morphogenesis	biological_process	0.015073194672491129	4	95	22	14467	TRP73,SOX10,TRP63,NKX2-3
GO:0055123	digestive system development	biological_process	0.015073194672491129	4	95	22	14467	TRP73,SOX10,TRP63,NKX2-3
GO:0032774	RNA biosynthetic process	biological_process	0.015442128214018235	29	95	1948	14467	SMYD1,NEUROG3,NFATC2,TAL2,GPRIN1,ERCC2,PAX3,SIM1,RUNX1,NODAL,RBPJL,HNF4A,THRA,SSRP1,FOXH1,PBX1,TRP73,PAX6,SOX10,FOXN1,RUNX2,NEUROD2,TARDBP,MSX1,ELK4,NKX2-6,NEUROG1,TRP63,NKX2-3
GO:0021543	pallium development	biological_process	0.0157296177333311	5	95	46	14467	GPRIN1,NF1,FGF8,TRP73,PAX6
GO:0048598	embryonic morphogenesis	biological_process	0.017339866371951625	11	95	339	14467	FGF4,PAX3,NODAL,FGF8,PBX1,FGFR2,MSX1,TGFBR2,NEUROG1,TRP63,GNAS
GO:0030182	neuron differentiation	biological_process	0.01977890290327654	12	95	411	14467	CDK5R1,GPRIN1,PAX3,NTRK2,RUNX1,CHRNB2,NTRK3,PBX1,TRP73,PAX6,NEUROD2,NEUROG1
GO:0051239	regulation of multicellular organismal process	biological_process	0.020417373429281446	15	95	636	14467	CRHR2,GPRIN1,NF1,RUNX1,CHRNB2,NODAL,NTRK3,THRA,PBX1,GRIN2B,PAX6,FGFR2,RUNX2,TGFBR2,GNAS
GO:0006366	transcription from RNA polymerase II promoter	biological_process	0.02162908128396181	14	95	561	14467	NEUROG3,NFATC2,GPRIN1,PAX3,NODAL,HNF4A,FOXH1,PBX1,PAX6,SOX10,RUNX2,MSX1,TRP63,NKX2-3
GO:0051179	localization	biological_process	0.026749458812719104	35	95	2689	14467	SLC1A2,SCN8A,SYT1,CDK5R1,GPRIN1,NRXN1,ANK1,NF1,PAX3,NTRK2,KCNJ6,CHRNB2,PKD1,NODAL,NPM1,EDA,CAMK4,CSE1L,GRIN2B,CPLX1,KCNJ9,NEURL1A,SLC12A1,TRP73,GRIA2,KCNC1,PAX6,ATP7B,CHRNG,MMP14,PLAU,KCNQ2,SYP,OCA2,NKX2-3
GO:0045449	regulation of transcription	biological_process	0.028002662338637224	29	95	2009	14467	SMYD1,NEUROG3,NFATC2,TAL2,GPRIN1,ERCC2,PAX3,SIM1,RUNX1,NODAL,RBPJL,HNF4A,THRA,SSRP1,FOXH1,PBX1,TRP73,PAX6,SOX10,FOXN1,RUNX2,NEUROD2,TARDBP,MSX1,ELK4,NKX2-6,NEUROG1,TRP63,NKX2-3
GO:0009416	response to light stimulus	biological_process	0.029093527791734908	6	95	87	14467	SLC1A2,RHO,GPRIN1,ERCC2,NF1,CHRNB2
GO:0010556	regulation of macromolecule biosynthetic process	biological_process	0.029986795928744706	30	95	2127	14467	SMYD1,NEUROG3,NFATC2,TAL2,GPRIN1,ERCC2,PAX3,SIM1,RUNX1,NODAL,RBPJL,HNF4A,THRA,SSRP1,FOXH1,PBX1,TRP73,PAX6,SOX10,EIF2S1,FOXN1,RUNX2,NEUROD2,TARDBP,MSX1,ELK4,NKX2-6,NEUROG1,TRP63,NKX2-3
GO:0035113	embryonic appendage morphogenesis	biological_process	0.03105835913825511	6	95	88	14467	FGF4,FGF8,PBX1,MSX1,TRP63,GNAS
GO:0030326	embryonic limb morphogenesis	biological_process	0.03105835913825511	6	95	88	14467	FGF4,FGF8,PBX1,MSX1,TRP63,GNAS
GO:0007612	learning	biological_process	0.03481780938758187	5	95	54	14467	GPRIN1,NF1,CHRNB2,GRIN2B,NEUROD2
GO:0010467	gene expression	biological_process	0.03737940089946488	36	95	2850	14467	SKP2,SMYD1,NEUROG3,NFATC2,TAL2,GPRIN1,ERCC2,PAX3,SIM1,RUNX1,NODAL,RBPJL,FGF8,NPM1,EDA,HNF4A,THRA,SSRP1,FOXH1,PBX1,TRP73,PAX6,SOX10,EIF2S1,FOXN1,MMP14,SYNCRIP,RUNX2,NEUROD2,TARDBP,MSX1,ELK4,NKX2-6,NEUROG1,TRP63,NKX2-3
GO:0051094	positive regulation of developmental process	biological_process	0.03896641280145195	11	95	370	14467	GPRIN1,NF1,RUNX1,NTRK3,PAX6,FGFR2,RUNX2,TGFBR2,TRP63,FASL,GNAS
GO:0001666	response to hypoxia	biological_process	0.04093621840766132	4	95	28	14467	NF1,MMP2,CHRNB2,PLAU
GO:0007632	visual behavior	biological_process	0.04093621840766132	4	95	28	14467	SLC1A2,GPRIN1,NF1,CHRNB2
GO:0042438	melanin biosynthetic process	biological_process	0.041166427231717685	3	95	10	14467	TYR,OCA2,TYRP1
GO:0035162	embryonic hemopoiesis	biological_process	0.041166427231717685	3	95	10	14467	RUNX1,PBX1,TGFBR2
GO:0048523	negative regulation of cellular process	biological_process	0.04163813683565383	19	95	1027	14467	SKP2,SMYD1,FGF4,GPRIN1,ERCC2,NF1,PAX3,NODAL,FGF8,NPM1,THRA,FOXH1,PBX1,TRP73,PAX6,RUNX2,MSX1,NKX2-6,TRP63
GO:0070482	response to oxygen levels	biological_process	0.047247888842845844	4	95	29	14467	NF1,MMP2,CHRNB2,PLAU
GO:0048519	negative regulation of biological process	biological_process	0.04739708961262501	20	95	1131	14467	SKP2,SMYD1,FGF4,CRHR2,GPRIN1,ERCC2,NF1,PAX3,NODAL,FGF8,NPM1,THRA,FOXH1,PBX1,TRP73,PAX6,RUNX2,MSX1,NKX2-6,TRP63
GO:0006350	transcription	biological_process	0.04803750778756418	29	95	2067	14467	SMYD1,NEUROG3,NFATC2,TAL2,GPRIN1,ERCC2,PAX3,SIM1,RUNX1,NODAL,RBPJL,HNF4A,THRA,SSRP1,FOXH1,PBX1,TRP73,PAX6,SOX10,FOXN1,RUNX2,NEUROD2,TARDBP,MSX1,ELK4,NKX2-6,NEUROG1,TRP63,NKX2-3
GO:0007423	sensory organ development	biological_process	0.04959407977327566	9	95	250	14467	NF1,NTRK2,FGF8,GRIN2B,PAX6,FGFR2,NKX2-6,NEUROG1,FASL
