# Supplementary material for: Tissue-Specific Functional Networks for Prioritizing Phenotype and Disease Genes
Source: PLoS Comput Biol. 2012 Sep 27;8(9):e1002694. doi: 10.1371/journal.pcbi.1002694 (PMC3459891; doi:10.1371/journal.pcbi.1002694)
Supplement: Dataset S3 — Functional enrichment of top 100 changed genes for each tissue-specific network. (ZIP) [file pcbi.1002694.s003.zip › enrichment_result/MA_0000381_global.txt]

GO:0032502	developmental process	biological_process	5.457027861741303E-10	50	94	2840	14467	SKP2,SLC1A2,GNAQ,CRHR2,NEUROG3,TFDP1,CREBBP,FGF3,GPRIN1,GNRH1,ANK1,ERCC2,NF1,CD4,PAX3,SIM1,NTRK2,CHRNB2,PKD1,NODAL,KIF1B,BMPR1A,FGF8,NTRK3,HSPG2,THRA,EGFR,HIP1,FOXH1,HOXA13,FANCD2,NEURL1A,LIF,PAX6,POU3F4,TRIM28,MMP14,RUNX2,NEUROD2,MTL5,POU3F2,WHRN,MESP1,NKX2-6,TGFBR2,TRP63,MDFI,FASL,GNAS,TYRP1
GO:0048869	cellular developmental process	biological_process	7.079006422604265E-10	37	94	1568	14467	GNAQ,NEUROG3,CREBBP,FGF3,GPRIN1,ANK1,ERCC2,NF1,CD4,PAX3,SIM1,NTRK2,CHRNB2,NODAL,BMPR1A,FGF8,NTRK3,HSPG2,EGFR,HIP1,NEURL1A,LIF,PAX6,POU3F4,TRIM28,RUNX2,NEUROD2,MTL5,POU3F2,WHRN,NKX2-6,TGFBR2,TRP63,MDFI,FASL,GNAS,TYRP1
GO:0048513	organ development	biological_process	7.960144512324193E-10	37	94	1574	14467	SLC1A2,GNAQ,CRHR2,NEUROG3,TFDP1,FGF3,GPRIN1,ANK1,ERCC2,NF1,CD4,PAX3,NTRK2,CHRNB2,PKD1,NODAL,BMPR1A,FGF8,HSPG2,THRA,EGFR,FOXH1,HOXA13,LIF,PAX6,POU3F4,TRIM28,MMP14,RUNX2,POU3F2,WHRN,MESP1,NKX2-6,TGFBR2,TRP63,FASL,GNAS
GO:0030154	cell differentiation	biological_process	9.239680252872848E-10	36	94	1495	14467	GNAQ,NEUROG3,CREBBP,FGF3,GPRIN1,ANK1,ERCC2,NF1,CD4,PAX3,SIM1,NTRK2,CHRNB2,NODAL,BMPR1A,FGF8,NTRK3,HSPG2,HIP1,NEURL1A,LIF,PAX6,POU3F4,TRIM28,RUNX2,NEUROD2,MTL5,POU3F2,WHRN,NKX2-6,TGFBR2,TRP63,MDFI,FASL,GNAS,TYRP1
GO:0007275	multicellular organismal development	biological_process	2.284347370753684E-9	45	94	2402	14467	SLC1A2,GNAQ,CRHR2,NEUROG3,TFDP1,FGF3,GPRIN1,GNRH1,ANK1,ERCC2,NF1,CD4,PAX3,SIM1,NTRK2,CHRNB2,PKD1,NODAL,KIF1B,BMPR1A,FGF8,NTRK3,HSPG2,THRA,EGFR,FOXH1,HOXA13,FANCD2,LIF,PAX6,POU3F4,TRIM28,MMP14,RUNX2,NEUROD2,MTL5,POU3F2,WHRN,MESP1,NKX2-6,TGFBR2,TRP63,MDFI,FASL,GNAS
GO:0048731	system development	biological_process	3.037135458780281E-9	40	94	1922	14467	SLC1A2,GNAQ,CRHR2,NEUROG3,TFDP1,FGF3,GPRIN1,ANK1,ERCC2,NF1,CD4,PAX3,SIM1,NTRK2,CHRNB2,PKD1,NODAL,BMPR1A,FGF8,NTRK3,HSPG2,THRA,EGFR,FOXH1,HOXA13,LIF,PAX6,POU3F4,TRIM28,MMP14,RUNX2,NEUROD2,POU3F2,WHRN,MESP1,NKX2-6,TGFBR2,TRP63,FASL,GNAS
GO:0009653	anatomical structure morphogenesis	biological_process	3.76735666877494E-9	31	94	1151	14467	GNAQ,CRHR2,NEUROG3,FGF3,GPRIN1,ERCC2,NF1,PAX3,NTRK2,CHRNB2,PKD1,NODAL,BMPR1A,FGF8,NTRK3,HSPG2,THRA,EGFR,HOXA13,NEURL1A,LIF,PAX6,TRIM28,MMP14,RUNX2,POU3F2,MESP1,TGFBR2,TRP63,FASL,GNAS
GO:0048856	anatomical structure development	biological_process	5.604625690910044E-9	41	94	2056	14467	SLC1A2,GNAQ,CRHR2,NEUROG3,TFDP1,FGF3,GPRIN1,ANK1,ERCC2,NF1,CD4,PAX3,SIM1,NTRK2,CHRNB2,PKD1,NODAL,BMPR1A,FGF8,NTRK3,HSPG2,THRA,EGFR,FOXH1,HOXA13,NEURL1A,LIF,PAX6,POU3F4,TRIM28,MMP14,RUNX2,NEUROD2,POU3F2,WHRN,MESP1,NKX2-6,TGFBR2,TRP63,FASL,GNAS
GO:0048468	cell development	biological_process	8.620083914271735E-9	25	94	748	14467	GNAQ,CREBBP,GPRIN1,ANK1,ERCC2,NF1,PAX3,NTRK2,CHRNB2,NODAL,BMPR1A,FGF8,NTRK3,NEURL1A,LIF,PAX6,POU3F4,TRIM28,RUNX2,NEUROD2,POU3F2,WHRN,NKX2-6,TRP63,FASL
GO:0008284	positive regulation of cell proliferation	biological_process	1.87286351546296E-8	15	94	224	14467	NF1,PAX3,CHRNB2,NODAL,BMPR1A,FGF8,NPM1,EGFR,LIF,PAX6,RUNX2,POU3F2,NKX2-6,TGFBR2,TRP63
GO:0048522	positive regulation of cellular process	biological_process	4.890528649232342E-8	28	94	1031	14467	NEUROG3,NFATC2,TFDP1,CREBBP,GPRIN1,NF1,CD4,PAX3,CHRNB2,NODAL,BMPR1A,FGF8,NPM1,NTRK3,EGFR,HIP1,FOXH1,HOXA13,LIF,PAX6,TRIM28,RUNX2,POU3F2,NKX2-6,TGFBR2,TRP63,FASL,GNAS
GO:0048518	positive regulation of biological process	biological_process	1.8491179850420728E-7	29	94	1172	14467	SLC1A2,NEUROG3,NFATC2,TFDP1,CREBBP,GPRIN1,NF1,CD4,PAX3,CHRNB2,NODAL,BMPR1A,FGF8,NPM1,NTRK3,EGFR,HIP1,FOXH1,HOXA13,LIF,PAX6,TRIM28,RUNX2,POU3F2,NKX2-6,TGFBR2,TRP63,FASL,GNAS
GO:0009888	tissue development	biological_process	2.3489248606954265E-7	21	94	598	14467	NEUROG3,TFDP1,ERCC2,NF1,PAX3,PKD1,NODAL,BMPR1A,FGF8,HSPG2,THRA,FOXH1,LIF,PAX6,TRIM28,RUNX2,POU3F2,MESP1,NKX2-6,TRP63,GNAS
GO:0008283	cell proliferation	biological_process	2.3489248606954265E-7	21	94	598	14467	FGF3,IMPDH2,ERCC2,NF1,PAX3,CHRNB2,NODAL,CDK4,BMPR1A,FGF8,NPM1,EGFR,CSE1L,LIF,PAX6,TYR,RUNX2,POU3F2,NKX2-6,TGFBR2,TRP63
GO:0007399	nervous system development	biological_process	8.335944892593153E-7	23	94	779	14467	SLC1A2,GNAQ,NEUROG3,GPRIN1,ERCC2,NF1,PAX3,SIM1,NTRK2,CHRNB2,BMPR1A,FGF8,NTRK3,HSPG2,LIF,PAX6,POU3F4,NEUROD2,POU3F2,WHRN,NKX2-6,TGFBR2,TRP63
GO:0045595	regulation of cell differentiation	biological_process	3.572679640100268E-6	15	94	326	14467	GNAQ,CREBBP,GPRIN1,NF1,CHRNB2,NODAL,BMPR1A,NTRK3,LIF,PAX6,RUNX2,POU3F2,TGFBR2,TRP63,GNAS
GO:0009887	organ morphogenesis	biological_process	4.00532767113058E-6	22	94	771	14467	CRHR2,NEUROG3,FGF3,ERCC2,NF1,PAX3,NTRK2,PKD1,NODAL,BMPR1A,FGF8,HSPG2,THRA,HOXA13,LIF,PAX6,RUNX2,MESP1,TGFBR2,TRP63,FASL,GNAS
GO:0050793	regulation of developmental process	biological_process	5.3631363340686624E-6	23	94	858	14467	SKP2,GNAQ,CRHR2,CREBBP,GPRIN1,ERCC2,NF1,CHRNB2,NODAL,BMPR1A,FGF8,NTRK3,HIP1,HOXA13,LIF,PAX6,RUNX2,POU3F2,NKX2-6,TGFBR2,TRP63,FASL,GNAS
GO:0010628	positive regulation of gene expression	biological_process	8.301513729960096E-6	16	94	403	14467	NEUROG3,NFATC2,TFDP1,CREBBP,GPRIN1,PAX3,NODAL,FGF8,FOXH1,HOXA13,LIF,PAX6,TRIM28,RUNX2,POU3F2,TRP63
GO:0045893	positive regulation of transcription, DNA-dependent	biological_process	1.0502103028720242E-5	15	94	353	14467	NEUROG3,NFATC2,TFDP1,CREBBP,GPRIN1,PAX3,NODAL,FOXH1,HOXA13,LIF,PAX6,TRIM28,RUNX2,POU3F2,TRP63
GO:0051254	positive regulation of RNA metabolic process	biological_process	1.0909780673975716E-5	15	94	354	14467	NEUROG3,NFATC2,TFDP1,CREBBP,GPRIN1,PAX3,NODAL,FOXH1,HOXA13,LIF,PAX6,TRIM28,RUNX2,POU3F2,TRP63
GO:0007507	heart development	biological_process	1.166969701895794E-5	12	94	206	14467	GNAQ,NF1,PAX3,PKD1,NODAL,BMPR1A,FGF8,HSPG2,FOXH1,MESP1,NKX2-6,TGFBR2
GO:0009893	positive regulation of metabolic process	biological_process	1.2976636461807647E-5	18	94	540	14467	NEUROG3,NFATC2,TFDP1,CREBBP,GPRIN1,CD4,PAX3,NODAL,FGF8,NPM1,FOXH1,HOXA13,LIF,PAX6,TRIM28,RUNX2,POU3F2,TRP63
GO:0019222	regulation of metabolic process	biological_process	1.4125218847934755E-5	40	94	2525	14467	SKP2,GNAQ,NEUROG3,NFATC2,TFDP1,CREBBP,GPRIN1,GNRH1,ERCC2,NF1,CD4,XPO1,PAX3,SIM1,NTRK2,CHRNB2,NODAL,FGF8,NPM1,THRA,EGFR,SSRP1,HIP1,FOXH1,HOXA13,LIF,STRAP,PAX6,POU3F4,TRIM28,EIF2S1,PCNA,RUNX2,NEUROD2,POU3F2,TARDBP,MESP1,NKX2-6,TRP63,GNAS
GO:0042127	regulation of cell proliferation	biological_process	1.70374010052782E-5	16	94	424	14467	NF1,PAX3,CHRNB2,NODAL,CDK4,BMPR1A,FGF8,NPM1,EGFR,LIF,PAX6,RUNX2,POU3F2,NKX2-6,TGFBR2,TRP63
GO:0010926	anatomical structure formation	biological_process	2.027988637771042E-5	21	94	767	14467	CRHR2,FGF3,GPRIN1,IPO5,ERCC2,NF1,XPO1,PAX3,CHRNB2,NODAL,BMPR1A,FGF8,NPM1,HIP1,CSE1L,NEURL1A,MESP1,TGFBR2,TRP63,KPNB1,NAP1L1
GO:0007417	central nervous system development	biological_process	2.0589365037008747E-5	14	94	316	14467	SLC1A2,GNAQ,GPRIN1,ERCC2,NF1,PAX3,CHRNB2,FGF8,HSPG2,PAX6,POU3F4,POU3F2,NKX2-6,TGFBR2
GO:0006139	nucleobase, nucleoside, nucleotide and nucleic acid metabolic process	biological_process	2.5635899237923905E-5	44	94	3037	14467	GNAQ,NEUROG3,NFATC2,TFDP1,CREBBP,GPRIN1,RBMXRT,IMPDH2,ERCC2,NF1,PAX3,SF3A3,SIM1,MAGOH,NODAL,RNPS1,NPM1,THRA,SSRP1,HIP1,FOXH1,HOXA13,SNRPD1,FANCD2,LIF,STRAP,PAX6,POU3F4,TRIM28,NHP2,PCNA,SYNCRIP,RUNX2,CHEK1,NEUROD2,POU3F2,TARDBP,SNRPA1,MESP1,NKX2-6,PRPF4B,TRP63,PARP1,GNAS
GO:0010604	positive regulation of macromolecule metabolic process	biological_process	3.643488934902868E-5	17	94	511	14467	NEUROG3,NFATC2,TFDP1,CREBBP,GPRIN1,CD4,PAX3,NODAL,FGF8,FOXH1,HOXA13,LIF,PAX6,TRIM28,RUNX2,POU3F2,TRP63
GO:0010467	gene expression	biological_process	4.1931636856603886E-5	42	94	2850	14467	SKP2,NEUROG3,NFATC2,TFDP1,CREBBP,GPRIN1,GNRH1,RBMXRT,ERCC2,PAX3,SF3A3,SIM1,MAGOH,GSPT1,NODAL,FGF8,RNPS1,NPM1,THRA,SSRP1,HIP1,FOXH1,HOXA13,SNRPD1,LIF,STRAP,PAX6,POU3F4,TRIM28,NHP2,EIF2S1,MMP14,SYNCRIP,RUNX2,NEUROD2,POU3F2,TARDBP,SNRPA1,MESP1,NKX2-6,PRPF4B,TRP63
GO:0031328	positive regulation of cellular biosynthetic process	biological_process	4.575223369942076E-5	16	94	455	14467	NEUROG3,NFATC2,TFDP1,CREBBP,GPRIN1,PAX3,NODAL,NPM1,FOXH1,HOXA13,LIF,PAX6,TRIM28,RUNX2,POU3F2,TRP63
GO:0045941	positive regulation of transcription	biological_process	4.7049676647551734E-5	15	94	395	14467	NEUROG3,NFATC2,TFDP1,CREBBP,GPRIN1,PAX3,NODAL,FOXH1,HOXA13,LIF,PAX6,TRIM28,RUNX2,POU3F2,TRP63
GO:0031325	positive regulation of cellular metabolic process	biological_process	4.835380202939255E-5	17	94	521	14467	NEUROG3,NFATC2,TFDP1,CREBBP,GPRIN1,CD4,PAX3,NODAL,NPM1,FOXH1,HOXA13,LIF,PAX6,TRIM28,RUNX2,POU3F2,TRP63
GO:0008380	RNA splicing	biological_process	4.852951148164412E-5	11	94	188	14467	RBMXRT,SF3A3,MAGOH,RNPS1,NPM1,SNRPD1,STRAP,SYNCRIP,TARDBP,SNRPA1,PRPF4B
GO:0009891	positive regulation of biosynthetic process	biological_process	4.8628342169658475E-5	16	94	457	14467	NEUROG3,NFATC2,TFDP1,CREBBP,GPRIN1,PAX3,NODAL,NPM1,FOXH1,HOXA13,LIF,PAX6,TRIM28,RUNX2,POU3F2,TRP63
GO:0043170	macromolecule metabolic process	biological_process	5.8748660696240394E-5	60	94	5234	14467	SKP2,GNAQ,NEUROG3,NFATC2,TFDP1,CREBBP,GPRIN1,GNRH1,RBMXRT,ERCC2,CD4,XPO1,PAX3,SF3A3,SIM1,UBA2,NTRK2,MAGOH,GSPT1,NODAL,CDK4,BMPR1A,FGF8,RNPS1,NPM1,NTRK3,CAMK4,THRA,EGFR,SSRP1,HIP1,FOXH1,CCT5,HOXA13,SNRPD1,FANCD2,LIF,STRAP,PAX6,POU3F4,TRIM28,CCT7,NHP2,EIF2S1,MMP14,PCNA,SYNCRIP,RUNX2,CHEK1,NEUROD2,POU3F2,TARDBP,SNRPA1,MESP1,NKX2-6,TGFBR2,PRPF4B,TRP63,PARP1,MMP24
GO:0030900	forebrain development	biological_process	6.149954540687583E-5	10	94	150	14467	SLC1A2,GNAQ,GPRIN1,NF1,CHRNB2,FGF8,PAX6,POU3F4,POU3F2,NKX2-6
GO:0007420	brain development	biological_process	8.018387836304183E-5	12	94	245	14467	SLC1A2,GNAQ,GPRIN1,NF1,CHRNB2,FGF8,HSPG2,PAX6,POU3F4,POU3F2,NKX2-6,TGFBR2
GO:0045935	positive regulation of nucleobase, nucleoside, nucleotide and nucleic acid metabolic process	biological_process	8.728391094278798E-5	15	94	414	14467	NEUROG3,NFATC2,TFDP1,CREBBP,GPRIN1,PAX3,NODAL,FOXH1,HOXA13,LIF,PAX6,TRIM28,RUNX2,POU3F2,TRP63
GO:0022008	neurogenesis	biological_process	1.1373461808690042E-4	16	94	486	14467	GNAQ,GPRIN1,ERCC2,NF1,PAX3,NTRK2,CHRNB2,BMPR1A,FGF8,NTRK3,LIF,PAX6,POU3F4,NEUROD2,POU3F2,WHRN
GO:0009790	embryonic development	biological_process	1.240955204617212E-4	18	94	626	14467	GNAQ,ERCC2,NF1,PAX3,PKD1,NODAL,KIF1B,BMPR1A,FGF8,HSPG2,FOXH1,HOXA13,PAX6,MESP1,NKX2-6,TGFBR2,TRP63,GNAS
GO:0043283	biopolymer metabolic process	biological_process	1.5532803870978962E-4	58	94	5069	14467	SKP2,GNAQ,NEUROG3,NFATC2,TFDP1,CREBBP,GPRIN1,RBMXRT,ERCC2,CD4,XPO1,PAX3,SF3A3,SIM1,UBA2,NTRK2,MAGOH,GSPT1,NODAL,CDK4,BMPR1A,RNPS1,NPM1,NTRK3,CAMK4,THRA,EGFR,SSRP1,HIP1,FOXH1,CCT5,HOXA13,SNRPD1,FANCD2,LIF,STRAP,PAX6,POU3F4,TRIM28,CCT7,NHP2,EIF2S1,MMP14,PCNA,SYNCRIP,RUNX2,CHEK1,NEUROD2,POU3F2,TARDBP,SNRPA1,MESP1,NKX2-6,TGFBR2,PRPF4B,TRP63,PARP1,MMP24
GO:0010557	positive regulation of macromolecule biosynthetic process	biological_process	1.7138371348497536E-4	15	94	436	14467	NEUROG3,NFATC2,TFDP1,CREBBP,GPRIN1,PAX3,NODAL,FOXH1,HOXA13,LIF,PAX6,TRIM28,RUNX2,POU3F2,TRP63
GO:0045944	positive regulation of transcription from RNA polymerase II promoter	biological_process	1.7978491186755122E-4	13	94	318	14467	NEUROG3,NFATC2,CREBBP,GPRIN1,PAX3,NODAL,FOXH1,HOXA13,LIF,PAX6,RUNX2,POU3F2,TRP63
GO:0044238	primary metabolic process	biological_process	2.4348474906967153E-4	65	94	6174	14467	SKP2,GNAQ,NEUROG3,NFATC2,TFDP1,CREBBP,GPRIN1,RBMXRT,IMPDH2,ERCC2,NF1,CD4,XPO1,PAX3,SF3A3,SIM1,UBA2,NTRK2,KCNJ6,CHRNB2,MAGOH,GSPT1,NODAL,CDK4,BMPR1A,RNPS1,NPM1,NTRK3,CAMK4,THRA,EGFR,SSRP1,HIP1,FOXH1,CCT5,HOXA13,SNRPD1,FANCD2,LIF,STRAP,PAX6,POU3F4,TRIM28,CCT7,TYR,NHP2,EIF2S1,MMP14,PCNA,SYNCRIP,RUNX2,CHEK1,NEUROD2,POU3F2,TARDBP,SNRPA1,MESP1,NKX2-6,TGFBR2,PRPF4B,TRP63,PARP1,GNAS,TYRP1,MMP24
GO:0034960	cellular biopolymer metabolic process	biological_process	2.728301684051235E-4	57	94	4999	14467	SKP2,GNAQ,NEUROG3,NFATC2,TFDP1,CREBBP,GPRIN1,RBMXRT,ERCC2,CD4,PAX3,SF3A3,SIM1,UBA2,NTRK2,MAGOH,GSPT1,NODAL,CDK4,BMPR1A,RNPS1,NPM1,NTRK3,CAMK4,THRA,EGFR,SSRP1,HIP1,FOXH1,CCT5,HOXA13,SNRPD1,FANCD2,LIF,STRAP,PAX6,POU3F4,TRIM28,CCT7,NHP2,EIF2S1,MMP14,PCNA,SYNCRIP,RUNX2,CHEK1,NEUROD2,POU3F2,TARDBP,SNRPA1,MESP1,NKX2-6,TGFBR2,PRPF4B,TRP63,PARP1,MMP24
GO:0048699	generation of neurons	biological_process	3.057687731569224E-4	15	94	456	14467	GNAQ,GPRIN1,NF1,PAX3,NTRK2,CHRNB2,BMPR1A,FGF8,NTRK3,LIF,PAX6,POU3F4,NEUROD2,POU3F2,WHRN
GO:0016070	RNA metabolic process	biological_process	3.289002668431066E-4	36	94	2364	14467	NEUROG3,NFATC2,TFDP1,CREBBP,GPRIN1,RBMXRT,ERCC2,PAX3,SF3A3,SIM1,MAGOH,NODAL,RNPS1,NPM1,THRA,SSRP1,HIP1,FOXH1,HOXA13,SNRPD1,LIF,STRAP,PAX6,POU3F4,TRIM28,NHP2,SYNCRIP,RUNX2,NEUROD2,POU3F2,TARDBP,SNRPA1,MESP1,NKX2-6,PRPF4B,TRP63
GO:0007267	cell-cell signaling	biological_process	4.437745430253938E-4	13	94	344	14467	FGF3,GPRIN1,ERCC2,NF1,NTRK2,CHRNB2,KIF1B,FGF8,CAMK4,GRIA2,LIF,POU3F2,TRP63
GO:0080090	regulation of primary metabolic process	biological_process	4.7716751253392884E-4	36	94	2399	14467	GNAQ,NEUROG3,NFATC2,TFDP1,CREBBP,GPRIN1,ERCC2,NF1,CD4,XPO1,PAX3,SIM1,CHRNB2,NODAL,NPM1,THRA,EGFR,SSRP1,HIP1,FOXH1,HOXA13,LIF,STRAP,PAX6,POU3F4,TRIM28,EIF2S1,PCNA,RUNX2,NEUROD2,POU3F2,TARDBP,MESP1,NKX2-6,TRP63,GNAS
GO:0006397	mRNA processing	biological_process	5.772074884013175E-4	11	94	240	14467	RBMXRT,SF3A3,MAGOH,RNPS1,NPM1,SNRPD1,STRAP,SYNCRIP,TARDBP,SNRPA1,PRPF4B
GO:0044260	cellular macromolecule metabolic process	biological_process	5.944463753799862E-4	57	94	5102	14467	SKP2,GNAQ,NEUROG3,NFATC2,TFDP1,CREBBP,GPRIN1,RBMXRT,ERCC2,CD4,PAX3,SF3A3,SIM1,UBA2,NTRK2,MAGOH,GSPT1,NODAL,CDK4,BMPR1A,RNPS1,NPM1,NTRK3,CAMK4,THRA,EGFR,SSRP1,HIP1,FOXH1,CCT5,HOXA13,SNRPD1,FANCD2,LIF,STRAP,PAX6,POU3F4,TRIM28,CCT7,NHP2,EIF2S1,MMP14,PCNA,SYNCRIP,RUNX2,CHEK1,NEUROD2,POU3F2,TARDBP,SNRPA1,MESP1,NKX2-6,TGFBR2,PRPF4B,TRP63,PARP1,MMP24
GO:0048863	stem cell differentiation	biological_process	6.722005014590002E-4	5	94	25	14467	CREBBP,ERCC2,NODAL,BMPR1A,LIF
GO:0022603	regulation of anatomical structure morphogenesis	biological_process	8.716226891745525E-4	9	94	153	14467	CRHR2,GPRIN1,NF1,CHRNB2,NODAL,NTRK3,PAX6,RUNX2,POU3F2
GO:0051093	negative regulation of developmental process	biological_process	0.001251712919627046	13	94	377	14467	SKP2,CRHR2,CREBBP,GPRIN1,ERCC2,NF1,NODAL,BMPR1A,FGF8,LIF,PAX6,NKX2-6,TRP63
GO:0031323	regulation of cellular metabolic process	biological_process	0.0014637050277706803	35	94	2396	14467	GNAQ,NEUROG3,NFATC2,TFDP1,CREBBP,GPRIN1,ERCC2,NF1,CD4,PAX3,SIM1,CHRNB2,NODAL,NPM1,THRA,EGFR,SSRP1,HIP1,FOXH1,HOXA13,LIF,STRAP,PAX6,POU3F4,TRIM28,EIF2S1,PCNA,RUNX2,NEUROD2,POU3F2,TARDBP,MESP1,NKX2-6,TRP63,GNAS
GO:0051726	regulation of cell cycle	biological_process	0.0014763699184707998	10	94	211	14467	SKP2,XPO1,CDK4,FGF8,NPM1,NRAS,HOXA13,LIF,CHEK1,TRP63
GO:0060255	regulation of macromolecule metabolic process	biological_process	0.0018590807642384817	35	94	2420	14467	SKP2,NEUROG3,NFATC2,TFDP1,CREBBP,GPRIN1,GNRH1,ERCC2,CD4,XPO1,PAX3,SIM1,NODAL,FGF8,NPM1,THRA,EGFR,SSRP1,HIP1,FOXH1,HOXA13,LIF,STRAP,PAX6,POU3F4,TRIM28,EIF2S1,PCNA,RUNX2,NEUROD2,POU3F2,TARDBP,MESP1,NKX2-6,TRP63
GO:0006357	regulation of transcription from RNA polymerase II promoter	biological_process	0.0019519540067026797	15	94	528	14467	NEUROG3,NFATC2,CREBBP,GPRIN1,PAX3,NODAL,FOXH1,HOXA13,LIF,STRAP,PAX6,TRIM28,RUNX2,POU3F2,TRP63
GO:0016071	mRNA metabolic process	biological_process	0.0019840951492060967	11	94	272	14467	RBMXRT,SF3A3,MAGOH,RNPS1,NPM1,SNRPD1,STRAP,SYNCRIP,TARDBP,SNRPA1,PRPF4B
GO:0044237	cellular metabolic process	biological_process	0.002258966510092363	64	94	6341	14467	SKP2,GNAQ,NEUROG3,NFATC2,TFDP1,CREBBP,GPRIN1,RBMXRT,IMPDH2,ERCC2,NF1,CD4,PAX3,SF3A3,SIM1,UBA2,NTRK2,KCNJ6,CHRNB2,MAGOH,GSPT1,NODAL,CDK4,BMPR1A,RNPS1,NPM1,NTRK3,CAMK4,THRA,EGFR,SSRP1,HIP1,FOXH1,CCT5,HOXA13,SNRPD1,FANCD2,LIF,STRAP,PAX6,POU3F4,TRIM28,CCT7,TYR,NHP2,EIF2S1,MMP14,PCNA,SYNCRIP,RUNX2,CHEK1,NEUROD2,POU3F2,TARDBP,SNRPA1,MESP1,NKX2-6,TGFBR2,PRPF4B,TRP63,PARP1,GNAS,TYRP1,MMP24
GO:0048646	anatomical structure formation involved in morphogenesis	biological_process	0.002291204743252127	12	94	335	14467	CRHR2,FGF3,ERCC2,NF1,PAX3,NODAL,BMPR1A,FGF8,NEURL1A,MESP1,TGFBR2,TRP63
GO:0000059	protein import into nucleus, docking	biological_process	0.0029114233699408304	4	94	15	14467	IPO5,XPO1,CSE1L,KPNB1
GO:0001501	skeletal system development	biological_process	0.00301959176048562	11	94	284	14467	GNAQ,ERCC2,NF1,PKD1,BMPR1A,HSPG2,THRA,RUNX2,TGFBR2,TRP63,GNAS
GO:0032501	multicellular organismal process	biological_process	0.003168683401019035	49	94	4218	14467	SLC1A2,GNAQ,CRHR2,NEUROG3,NFATC2,TFDP1,FGF3,GPRIN1,GNRH1,ANK1,ERCC2,NF1,CD4,PAX3,SIM1,NTRK2,CHRNB2,PKD1,NODAL,KIF1B,BMPR1A,FGF8,NTRK3,HSPG2,CAMK4,THRA,EGFR,FOXH1,HOXA13,FANCD2,NEURL1A,GRIA2,LIF,PAX6,POU3F4,TRIM28,MMP14,RUNX2,NEUROD2,MTL5,POU3F2,WHRN,MESP1,NKX2-6,TGFBR2,TRP63,MDFI,FASL,GNAS
GO:0007270	nerve-nerve synaptic transmission	biological_process	0.0033616352753839387	5	94	34	14467	GPRIN1,NF1,CHRNB2,KIF1B,CAMK4
GO:0007167	enzyme linked receptor protein signaling pathway	biological_process	0.004082121734148104	11	94	293	14467	NTRK2,NODAL,BMPR1A,FGF8,NTRK3,EGFR,FOXH1,HOXA13,STRAP,RUNX2,TGFBR2
GO:0006366	transcription from RNA polymerase II promoter	biological_process	0.0041240370564891	15	94	561	14467	NEUROG3,NFATC2,CREBBP,GPRIN1,PAX3,NODAL,FOXH1,HOXA13,LIF,STRAP,PAX6,TRIM28,RUNX2,POU3F2,TRP63
GO:0021537	telencephalon development	biological_process	0.004353416308236293	6	94	63	14467	SLC1A2,GPRIN1,NF1,FGF8,PAX6,POU3F2
GO:0006913	nucleocytoplasmic transport	biological_process	0.004495929243162016	7	94	98	14467	IPO5,NF1,XPO1,NPM1,CAMK4,CSE1L,KPNB1
GO:0051169	nuclear transport	biological_process	0.004812603787773505	7	94	99	14467	IPO5,NF1,XPO1,NPM1,CAMK4,CSE1L,KPNB1
GO:0008152	metabolic process	biological_process	0.005880820972924734	67	94	6968	14467	SKP2,GNAQ,NEUROG3,NFATC2,TFDP1,CREBBP,GPRIN1,GNRH1,RBMXRT,IMPDH2,ERCC2,NF1,CD4,XPO1,PAX3,SF3A3,SIM1,UBA2,NTRK2,KCNJ6,CHRNB2,MAGOH,GSPT1,NODAL,CDK4,BMPR1A,FGF8,RNPS1,NPM1,NTRK3,CAMK4,THRA,EGFR,SSRP1,HIP1,FOXH1,CCT5,HOXA13,SNRPD1,FANCD2,LIF,STRAP,PAX6,POU3F4,TRIM28,CCT7,TYR,NHP2,EIF2S1,MMP14,PCNA,SYNCRIP,RUNX2,CHEK1,NEUROD2,POU3F2,TARDBP,SNRPA1,MESP1,NKX2-6,TGFBR2,PRPF4B,TRP63,PARP1,GNAS,TYRP1,MMP24
GO:0031326	regulation of cellular biosynthetic process	biological_process	0.005882720708872508	32	94	2200	14467	GNAQ,NEUROG3,NFATC2,TFDP1,CREBBP,GPRIN1,ERCC2,NF1,PAX3,SIM1,NODAL,NPM1,THRA,SSRP1,HIP1,FOXH1,HOXA13,LIF,STRAP,PAX6,POU3F4,TRIM28,EIF2S1,PCNA,RUNX2,NEUROD2,POU3F2,TARDBP,MESP1,NKX2-6,TRP63,GNAS
GO:0009889	regulation of biosynthetic process	biological_process	0.006118490687238301	32	94	2204	14467	GNAQ,NEUROG3,NFATC2,TFDP1,CREBBP,GPRIN1,ERCC2,NF1,PAX3,SIM1,NODAL,NPM1,THRA,SSRP1,HIP1,FOXH1,HOXA13,LIF,STRAP,PAX6,POU3F4,TRIM28,EIF2S1,PCNA,RUNX2,NEUROD2,POU3F2,TARDBP,MESP1,NKX2-6,TRP63,GNAS
GO:0019219	regulation of nucleobase, nucleoside, nucleotide and nucleic acid metabolic process	biological_process	0.007020182130372962	31	94	2107	14467	GNAQ,NEUROG3,NFATC2,TFDP1,CREBBP,GPRIN1,ERCC2,NF1,PAX3,SIM1,NODAL,NPM1,THRA,SSRP1,HIP1,FOXH1,HOXA13,LIF,STRAP,PAX6,POU3F4,TRIM28,PCNA,RUNX2,NEUROD2,POU3F2,TARDBP,MESP1,NKX2-6,TRP63,GNAS
GO:0042391	regulation of membrane potential	biological_process	0.007129174684725435	7	94	105	14467	GNAQ,GPRIN1,ERCC2,NF1,CHRNB2,CHRNG,POU3F2
GO:0006396	RNA processing	biological_process	0.00713379575733454	12	94	374	14467	RBMXRT,SF3A3,MAGOH,RNPS1,NPM1,SNRPD1,STRAP,NHP2,SYNCRIP,TARDBP,SNRPA1,PRPF4B
GO:0048732	gland development	biological_process	0.008082046848431551	7	94	107	14467	NF1,FGF8,EGFR,HOXA13,PAX6,POU3F2,TRP63
GO:0019827	stem cell maintenance	biological_process	0.008104074036889647	4	94	19	14467	CREBBP,NODAL,BMPR1A,LIF
GO:0048864	stem cell development	biological_process	0.008104074036889647	4	94	19	14467	CREBBP,NODAL,BMPR1A,LIF
GO:0010468	regulation of gene expression	biological_process	0.01167561826488219	31	94	2159	14467	SKP2,NEUROG3,NFATC2,TFDP1,CREBBP,GPRIN1,GNRH1,ERCC2,PAX3,SIM1,NODAL,FGF8,NPM1,THRA,SSRP1,HIP1,FOXH1,HOXA13,LIF,STRAP,PAX6,POU3F4,TRIM28,EIF2S1,RUNX2,NEUROD2,POU3F2,TARDBP,MESP1,NKX2-6,TRP63
GO:0009987	cellular process	biological_process	0.01177460745724343	89	94	11293	14467	SKP2,SLC1A2,GNAQ,CRHR2,NEUROG3,NFATC2,TFDP1,CREBBP,FGF3,GPRIN1,ANK1,IPO5,RBMXRT,IMPDH2,ERCC2,NF1,CD4,XPO1,PAX3,SF3A3,SIM1,UBA2,NTRK2,KCNJ6,CHRNB2,MAGOH,PKD1,GSPT1,NODAL,KIF1B,CDK4,BMPR1A,FGF8,RNPS1,NPM1,NTRK3,HTR1A,NRAS,HSPG2,CAMK4,THRA,EGFR,SSRP1,HIP1,FOXH1,CSE1L,GNRHR,CCT5,HOXA13,SNRPD1,FANCD2,NEURL1A,GRIA2,LIF,CKS1B,STRAP,PAX6,POU3F4,TRIM28,CCT7,CCKBR,TYR,NHP2,CHRNG,EIF2S1,MMP14,PCNA,SYNCRIP,R…
GO:0050767	regulation of neurogenesis	biological_process	0.013783240841648824	7	94	116	14467	GPRIN1,NF1,CHRNB2,BMPR1A,NTRK3,PAX6,POU3F2
GO:0001508	regulation of action potential	biological_process	0.013951004559686094	5	94	45	14467	GNAQ,ERCC2,NF1,CHRNB2,POU3F2
GO:0051216	cartilage development	biological_process	0.015219474277488022	6	94	78	14467	PKD1,BMPR1A,HSPG2,THRA,RUNX2,GNAS
GO:0021543	pallium development	biological_process	0.015572370239983516	5	94	46	14467	GPRIN1,NF1,FGF8,PAX6,POU3F2
GO:0010564	regulation of cell cycle process	biological_process	0.015572370239983516	5	94	46	14467	XPO1,FGF8,NPM1,HOXA13,LIF
GO:0048598	embryonic morphogenesis	biological_process	0.016320750573447396	11	94	339	14467	GNAQ,PAX3,NODAL,BMPR1A,FGF8,HSPG2,HOXA13,MESP1,TGFBR2,TRP63,GNAS
GO:0033365	protein localization in organelle	biological_process	0.01638481242453565	6	94	79	14467	IPO5,NF1,XPO1,CSE1L,PAX6,KPNB1
GO:0042592	homeostatic process	biological_process	0.01695646973342778	14	94	553	14467	GNAQ,CREBBP,GPRIN1,ANK1,ERCC2,NF1,CHRNB2,NODAL,BMPR1A,NPM1,LIF,CHRNG,POU3F2,PARP1
GO:0030182	neuron differentiation	biological_process	0.01848199304221303	12	94	411	14467	GNAQ,GPRIN1,PAX3,NTRK2,CHRNB2,NTRK3,LIF,PAX6,POU3F4,NEUROD2,POU3F2,WHRN
GO:0007435	salivary gland morphogenesis	biological_process	0.0195869115388315	3	94	8	14467	FGF8,EGFR,PAX6
GO:0051960	regulation of nervous system development	biological_process	0.02759215636583977	7	94	129	14467	GPRIN1,NF1,CHRNB2,BMPR1A,NTRK3,PAX6,POU3F2
GO:0007179	transforming growth factor beta receptor signaling pathway	biological_process	0.03048200690041609	6	94	88	14467	NODAL,BMPR1A,FOXH1,HOXA13,STRAP,TGFBR2
GO:0048666	neuron development	biological_process	0.0331431695439013	10	94	300	14467	GNAQ,GPRIN1,NTRK2,CHRNB2,NTRK3,LIF,PAX6,NEUROD2,POU3F2,WHRN
GO:0060284	regulation of cell development	biological_process	0.033626498688263985	7	94	133	14467	GPRIN1,NF1,CHRNB2,BMPR1A,NTRK3,PAX6,POU3F2
GO:0051094	positive regulation of developmental process	biological_process	0.03674803393029798	11	94	370	14467	GPRIN1,NF1,NTRK3,HOXA13,LIF,PAX6,RUNX2,TGFBR2,TRP63,FASL,GNAS
GO:0048523	negative regulation of cellular process	biological_process	0.03715985779067961	19	94	1027	14467	SKP2,CREBBP,GPRIN1,ERCC2,NF1,PAX3,NODAL,BMPR1A,FGF8,NPM1,THRA,FOXH1,LIF,STRAP,PAX6,TRIM28,RUNX2,NKX2-6,TRP63
GO:0043009	chordate embryonic development	biological_process	0.03957451894489801	11	94	373	14467	ERCC2,NF1,PAX3,PKD1,NODAL,FGF8,HSPG2,PAX6,NKX2-6,TGFBR2,GNAS
GO:0016043	cellular component organization	biological_process	0.04070361106506779	26	94	1739	14467	CREBBP,GPRIN1,IPO5,ERCC2,NF1,XPO1,CHRNB2,NODAL,FGF8,NPM1,NTRK3,HSPG2,EGFR,HIP1,CSE1L,HOXA13,FANCD2,NEURL1A,PAX6,TRIM28,POU3F2,WHRN,PARP1,KPNB1,NAP1L1,TYRP1
GO:0007632	visual behavior	biological_process	0.040934911038872625	4	94	28	14467	SLC1A2,GPRIN1,NF1,CHRNB2
GO:0048519	negative regulation of biological process	biological_process	0.04205137738215361	20	94	1131	14467	SKP2,CRHR2,CREBBP,GPRIN1,ERCC2,NF1,PAX3,NODAL,BMPR1A,FGF8,NPM1,THRA,FOXH1,LIF,STRAP,PAX6,TRIM28,RUNX2,NKX2-6,TRP63
GO:0009792	embryonic development ending in birth or egg hatching	biological_process	0.04258722584253292	11	94	376	14467	ERCC2,NF1,PAX3,PKD1,NODAL,FGF8,HSPG2,PAX6,NKX2-6,TGFBR2,GNAS
GO:0007178	transmembrane receptor protein serine/threonine kinase signaling pathway	biological_process	0.04713554586215678	6	94	95	14467	NODAL,BMPR1A,FOXH1,HOXA13,STRAP,TGFBR2
