# Supplementary material for: Tissue-Specific Functional Networks for Prioritizing Phenotype and Disease Genes
Source: PLoS Comput Biol. 2012 Sep 27;8(9):e1002694. doi: 10.1371/journal.pcbi.1002694 (PMC3459891; doi:10.1371/journal.pcbi.1002694)
Supplement: Dataset S3 — Functional enrichment of top 100 changed genes for each tissue-specific network. (ZIP) [file pcbi.1002694.s003.zip › enrichment_result/MA_0000384_global.txt]

GO:0009653	anatomical structure morphogenesis	biological_process	2.0869281075177324E-12	35	94	1151	14467	GNAQ,CRHR2,FGF3,CDK5R1,GPRIN1,ERCC2,NF1,PAX3,NTRK2,MMP2,RUNX1,CHRNB2,PKD1,NODAL,BMPR1A,FGF8,GDNF,NTRK3,THRA,EGFR,NEURL1A,LIF,PAX6,TRIM28,FGFR2,HNRNPAB,MMP14,RUNX2,PROP1,MSX1,MESP1,TGFBR2,TRP63,FASL,GNAS
GO:0048513	organ development	biological_process	3.9040255349922866E-12	40	94	1574	14467	SLC1A2,GNAQ,CRHR2,TFDP1,FGF3,CDK5R1,GPRIN1,ANK1,ERCC2,CD4,NF1,PAX3,NTRK2,MMP2,RUNX1,CHRNB2,PKD1,NODAL,BMPR1A,FGF8,GDNF,THRA,EGFR,FOXH1,LIF,PAX6,TRIM28,FGFR2,HNRNPAB,MMP14,RUNX2,PROP1,MSX1,WHRN,MESP1,NKX2-6,TGFBR2,TRP63,FASL,GNAS
GO:0007275	multicellular organismal development	biological_process	1.7650829735434898E-11	48	94	2402	14467	SLC1A2,GNAQ,CRHR2,TFDP1,FGF3,CDK5R1,GPRIN1,GNRH1,ANK1,ERCC2,CD4,NF1,PAX3,SIM1,NTRK2,MMP2,RUNX1,CHRNB2,PKD1,NODAL,KIF1B,BMPR1A,FGF8,GDNF,NTRK3,THRA,EGFR,FOXH1,FANCD2,LIF,PAX6,TRIM28,FGFR2,HNRNPAB,FOXN1,MMP14,RUNX2,NEUROD2,PROP1,MSX1,WHRN,MESP1,NKX2-6,TGFBR2,TRP63,MDFI,FASL,GNAS
GO:0048731	system development	biological_process	2.0090588000906637E-11	43	94	1922	14467	SLC1A2,GNAQ,CRHR2,TFDP1,FGF3,CDK5R1,GPRIN1,ANK1,ERCC2,CD4,NF1,PAX3,SIM1,NTRK2,MMP2,RUNX1,CHRNB2,PKD1,NODAL,BMPR1A,FGF8,GDNF,NTRK3,THRA,EGFR,FOXH1,LIF,PAX6,TRIM28,FGFR2,HNRNPAB,MMP14,RUNX2,NEUROD2,PROP1,MSX1,WHRN,MESP1,NKX2-6,TGFBR2,TRP63,FASL,GNAS
GO:0048856	anatomical structure development	biological_process	4.1308087971825187E-11	44	94	2056	14467	SLC1A2,GNAQ,CRHR2,TFDP1,FGF3,CDK5R1,GPRIN1,ANK1,ERCC2,CD4,NF1,PAX3,SIM1,NTRK2,MMP2,RUNX1,CHRNB2,PKD1,NODAL,BMPR1A,FGF8,GDNF,NTRK3,THRA,EGFR,FOXH1,NEURL1A,LIF,PAX6,TRIM28,FGFR2,HNRNPAB,MMP14,RUNX2,NEUROD2,PROP1,MSX1,WHRN,MESP1,NKX2-6,TGFBR2,TRP63,FASL,GNAS
GO:0032502	developmental process	biological_process	1.1135630974035057E-10	51	94	2840	14467	SKP2,SLC1A2,GNAQ,CRHR2,TFDP1,CREBBP,FGF3,CDK5R1,GPRIN1,GNRH1,ANK1,ERCC2,CD4,NF1,PAX3,SIM1,NTRK2,MMP2,RUNX1,CHRNB2,PKD1,NODAL,KIF1B,BMPR1A,FGF8,GDNF,NTRK3,THRA,EGFR,FOXH1,FANCD2,NEURL1A,LIF,PAX6,TRIM28,FGFR2,HNRNPAB,FOXN1,MMP14,RUNX2,NEUROD2,PROP1,MSX1,WHRN,MESP1,NKX2-6,TGFBR2,TRP63,MDFI,FASL,GNAS
GO:0048468	cell development	biological_process	1.5763229489790988E-10	27	94	748	14467	GNAQ,CREBBP,CDK5R1,GPRIN1,ANK1,ERCC2,NF1,PAX3,NTRK2,RUNX1,CHRNB2,NODAL,BMPR1A,FGF8,GDNF,NTRK3,NEURL1A,LIF,PAX6,TRIM28,HNRNPAB,RUNX2,NEUROD2,WHRN,NKX2-6,TRP63,FASL
GO:0008283	cell proliferation	biological_process	5.083221309027126E-10	24	94	598	14467	FGF3,IMPDH2,ERCC2,NF1,PAX3,CHRNB2,NODAL,CDK4,BMPR1A,FGF8,NPM1,EGFR,CSE1L,LIF,PAX6,FGFR2,TYR,FOXN1,PLAU,RUNX2,MSX1,NKX2-6,TGFBR2,TRP63
GO:0048869	cellular developmental process	biological_process	7.026491538163581E-10	37	94	1568	14467	GNAQ,CREBBP,FGF3,CDK5R1,GPRIN1,ANK1,ERCC2,CD4,NF1,PAX3,SIM1,NTRK2,RUNX1,CHRNB2,NODAL,BMPR1A,FGF8,GDNF,NTRK3,EGFR,NEURL1A,LIF,PAX6,TRIM28,FGFR2,HNRNPAB,FOXN1,RUNX2,NEUROD2,PROP1,WHRN,NKX2-6,TGFBR2,TRP63,MDFI,FASL,GNAS
GO:0030154	cell differentiation	biological_process	9.171136630818896E-10	36	94	1495	14467	GNAQ,CREBBP,FGF3,CDK5R1,GPRIN1,ANK1,ERCC2,CD4,NF1,PAX3,SIM1,NTRK2,RUNX1,CHRNB2,NODAL,BMPR1A,FGF8,GDNF,NTRK3,NEURL1A,LIF,PAX6,TRIM28,FGFR2,HNRNPAB,FOXN1,RUNX2,NEUROD2,PROP1,WHRN,NKX2-6,TGFBR2,TRP63,MDFI,FASL,GNAS
GO:0009887	organ morphogenesis	biological_process	1.6532769098423143E-8	25	94	771	14467	CRHR2,FGF3,ERCC2,NF1,PAX3,NTRK2,MMP2,RUNX1,PKD1,NODAL,BMPR1A,FGF8,GDNF,THRA,LIF,PAX6,FGFR2,RUNX2,PROP1,MSX1,MESP1,TGFBR2,TRP63,FASL,GNAS
GO:0008284	positive regulation of cell proliferation	biological_process	1.8589698692058167E-8	15	94	224	14467	NF1,PAX3,CHRNB2,NODAL,BMPR1A,FGF8,NPM1,EGFR,LIF,PAX6,FGFR2,RUNX2,NKX2-6,TGFBR2,TRP63
GO:0007399	nervous system development	biological_process	2.067581859287171E-8	25	94	779	14467	SLC1A2,GNAQ,CDK5R1,GPRIN1,ERCC2,NF1,PAX3,SIM1,NTRK2,RUNX1,CHRNB2,BMPR1A,FGF8,GDNF,NTRK3,LIF,PAX6,FGFR2,NEUROD2,PROP1,MSX1,WHRN,NKX2-6,TGFBR2,TRP63
GO:0050793	regulation of developmental process	biological_process	1.6377912048019255E-7	25	94	858	14467	SKP2,GNAQ,CRHR2,CREBBP,GPRIN1,ERCC2,NF1,RUNX1,CHRNB2,NODAL,BMPR1A,FGF8,GDNF,NTRK3,LIF,PAX6,FGFR2,RUNX2,PROP1,MSX1,NKX2-6,TGFBR2,TRP63,FASL,GNAS
GO:0048518	positive regulation of biological process	biological_process	1.8354004925714343E-7	29	94	1172	14467	SLC1A2,NFATC2,TFDP1,CREBBP,GPRIN1,CD4,NF1,PAX3,RUNX1,CHRNB2,NODAL,BMPR1A,FGF8,NPM1,NTRK3,EGFR,FOXH1,LIF,PAX6,TRIM28,FGFR2,HNRNPAB,RUNX2,PROP1,NKX2-6,TGFBR2,TRP63,FASL,GNAS
GO:0009888	tissue development	biological_process	2.3314996020849264E-7	21	94	598	14467	TFDP1,ERCC2,NF1,PAX3,PKD1,NODAL,BMPR1A,FGF8,GDNF,THRA,FOXH1,LIF,PAX6,TRIM28,FGFR2,HNRNPAB,RUNX2,MESP1,NKX2-6,TRP63,GNAS
GO:0007417	central nervous system development	biological_process	2.42573095724962E-7	16	94	316	14467	SLC1A2,GNAQ,CDK5R1,GPRIN1,ERCC2,NF1,PAX3,RUNX1,CHRNB2,FGF8,PAX6,FGFR2,PROP1,MSX1,NKX2-6,TGFBR2
GO:0048522	positive regulation of cellular process	biological_process	2.730206469522923E-7	27	94	1031	14467	NFATC2,TFDP1,CREBBP,GPRIN1,CD4,NF1,PAX3,CHRNB2,NODAL,BMPR1A,FGF8,NPM1,NTRK3,EGFR,FOXH1,LIF,PAX6,TRIM28,FGFR2,HNRNPAB,RUNX2,PROP1,NKX2-6,TGFBR2,TRP63,FASL,GNAS
GO:0042127	regulation of cell proliferation	biological_process	2.7702352638749323E-7	18	94	424	14467	NF1,PAX3,CHRNB2,NODAL,CDK4,BMPR1A,FGF8,NPM1,EGFR,LIF,PAX6,FGFR2,PLAU,RUNX2,MSX1,NKX2-6,TGFBR2,TRP63
GO:0048646	anatomical structure formation involved in morphogenesis	biological_process	5.722686883319177E-7	16	94	335	14467	CRHR2,FGF3,ERCC2,NF1,PAX3,MMP2,RUNX1,NODAL,BMPR1A,FGF8,GDNF,NEURL1A,FGFR2,MESP1,TGFBR2,TRP63
GO:0010926	anatomical structure formation	biological_process	6.110825954954229E-7	23	94	767	14467	CRHR2,FGF3,GPRIN1,IPO5,ERCC2,NF1,PAX3,MMP2,RUNX1,CHRNB2,NODAL,BMPR1A,FGF8,GDNF,NPM1,CSE1L,NEURL1A,FGFR2,MESP1,TGFBR2,TRP63,KPNB1,NAP1L1
GO:0007507	heart development	biological_process	9.915579888600815E-7	13	94	206	14467	GNAQ,NF1,PAX3,PKD1,NODAL,BMPR1A,FGF8,FOXH1,FGFR2,MSX1,MESP1,NKX2-6,TGFBR2
GO:0051093	negative regulation of developmental process	biological_process	3.1757067704423097E-6	16	94	377	14467	SKP2,CRHR2,CREBBP,GPRIN1,ERCC2,NF1,NODAL,BMPR1A,FGF8,GDNF,LIF,PAX6,PROP1,MSX1,NKX2-6,TRP63
GO:0007267	cell-cell signaling	biological_process	7.356856896085692E-6	15	94	344	14467	SYT1,FGF3,GPRIN1,ERCC2,NF1,NTRK2,CHRNB2,KIF1B,FGF8,GDNF,CAMK4,GRIA2,LIF,FGFR2,TRP63
GO:0007420	brain development	biological_process	8.191427848615826E-6	13	94	245	14467	SLC1A2,GNAQ,CDK5R1,GPRIN1,NF1,CHRNB2,FGF8,PAX6,FGFR2,PROP1,MSX1,NKX2-6,TGFBR2
GO:0022008	neurogenesis	biological_process	1.7294970588123426E-5	17	94	486	14467	GNAQ,CDK5R1,GPRIN1,ERCC2,NF1,PAX3,NTRK2,RUNX1,CHRNB2,BMPR1A,FGF8,GDNF,NTRK3,LIF,PAX6,NEUROD2,WHRN
GO:0009790	embryonic development	biological_process	2.1476026918360118E-5	19	94	626	14467	GNAQ,ERCC2,NF1,PAX3,RUNX1,PKD1,NODAL,KIF1B,BMPR1A,FGF8,FOXH1,PAX6,FGFR2,MSX1,MESP1,NKX2-6,TGFBR2,TRP63,GNAS
GO:0045595	regulation of cell differentiation	biological_process	3.0270366774041846E-5	14	94	326	14467	GNAQ,CREBBP,GPRIN1,NF1,CHRNB2,NODAL,BMPR1A,NTRK3,LIF,PAX6,RUNX2,TGFBR2,TRP63,GNAS
GO:0032501	multicellular organismal process	biological_process	4.0950163611289284E-5	53	94	4218	14467	SLC1A2,GNAQ,CRHR2,NFATC2,TFDP1,SYT1,FGF3,CDK5R1,GPRIN1,GNRH1,ANK1,ERCC2,CD4,NF1,PAX3,SIM1,NTRK2,MMP2,RUNX1,CHRNB2,PKD1,NODAL,KIF1B,BMPR1A,FGF8,GDNF,NTRK3,CAMK4,THRA,EGFR,FOXH1,FANCD2,NEURL1A,GRIA2,LIF,PAX6,TRIM28,FGFR2,HNRNPAB,FOXN1,MMP14,RUNX2,NEUROD2,PROP1,MSX1,WHRN,MESP1,NKX2-6,TGFBR2,TRP63,MDFI,FASL,GNAS
GO:0010467	gene expression	biological_process	4.162057130128784E-5	42	94	2850	14467	SKP2,NFATC2,TFDP1,CREBBP,GPRIN1,GNRH1,RBMXRT,ERCC2,PAX3,SF3A3,SIM1,RUNX1,MAGOH,GSPT1,NODAL,FGF8,RNPS1,NPM1,THRA,SSRP1,FOXH1,LIF,STRAP,PAX6,TRIM28,HNRNPAB,DDX39,NHP2,FOXN1,EIF2S1,MMP14,SYNCRIP,RUNX2,NEUROD2,PROP1,MSX1,TARDBP,SNRPA1,MESP1,NKX2-6,PRPF4B,TRP63
GO:0048699	generation of neurons	biological_process	4.682032561066923E-5	16	94	456	14467	GNAQ,CDK5R1,GPRIN1,NF1,PAX3,NTRK2,RUNX1,CHRNB2,BMPR1A,FGF8,GDNF,NTRK3,LIF,PAX6,NEUROD2,WHRN
GO:0001501	skeletal system development	biological_process	4.7620999617040016E-5	13	94	284	14467	GNAQ,ERCC2,NF1,MMP2,RUNX1,PKD1,BMPR1A,THRA,FGFR2,RUNX2,TGFBR2,TRP63,GNAS
GO:0008380	RNA splicing	biological_process	4.816950026887227E-5	11	94	188	14467	RBMXRT,SF3A3,MAGOH,RNPS1,NPM1,STRAP,DDX39,SYNCRIP,TARDBP,SNRPA1,PRPF4B
GO:0019222	regulation of metabolic process	biological_process	4.956150929476376E-5	39	94	2525	14467	SKP2,GNAQ,NFATC2,TFDP1,CREBBP,GPRIN1,GNRH1,ERCC2,CD4,NF1,PAX3,SIM1,NTRK2,RUNX1,CHRNB2,NODAL,FGF8,NPM1,THRA,EGFR,SSRP1,FOXH1,LIF,STRAP,PAX6,TRIM28,HNRNPAB,FOXN1,EIF2S1,PCNA,RUNX2,NEUROD2,PROP1,MSX1,TARDBP,MESP1,NKX2-6,TRP63,GNAS
GO:0010628	positive regulation of gene expression	biological_process	6.0834180328477256E-5	15	94	403	14467	NFATC2,TFDP1,CREBBP,GPRIN1,PAX3,NODAL,FGF8,FOXH1,LIF,PAX6,TRIM28,HNRNPAB,RUNX2,PROP1,TRP63
GO:0030900	forebrain development	biological_process	6.104331732522245E-5	10	94	150	14467	SLC1A2,GNAQ,GPRIN1,NF1,CHRNB2,FGF8,PAX6,PROP1,MSX1,NKX2-6
GO:0007167	enzyme linked receptor protein signaling pathway	biological_process	6.872634012740094E-5	13	94	293	14467	NTRK2,NODAL,BMPR1A,FGF8,GDNF,NTRK3,EGFR,FOXH1,STRAP,FGFR2,RUNX2,MSX1,TGFBR2
GO:0009893	positive regulation of metabolic process	biological_process	8.073458624856089E-5	17	94	540	14467	NFATC2,TFDP1,CREBBP,GPRIN1,CD4,PAX3,NODAL,FGF8,NPM1,FOXH1,LIF,PAX6,TRIM28,HNRNPAB,RUNX2,PROP1,TRP63
GO:0022612	gland morphogenesis	biological_process	8.096817878986779E-5	5	94	17	14467	FGF8,EGFR,PAX6,FGFR2,PROP1
GO:0045893	positive regulation of transcription, DNA-dependent	biological_process	8.181515806681875E-5	14	94	353	14467	NFATC2,TFDP1,CREBBP,GPRIN1,PAX3,NODAL,FOXH1,LIF,PAX6,TRIM28,HNRNPAB,RUNX2,PROP1,TRP63
GO:0051254	positive regulation of RNA metabolic process	biological_process	8.473812379224692E-5	14	94	354	14467	NFATC2,TFDP1,CREBBP,GPRIN1,PAX3,NODAL,FOXH1,LIF,PAX6,TRIM28,HNRNPAB,RUNX2,PROP1,TRP63
GO:0006139	nucleobase, nucleoside, nucleotide and nucleic acid metabolic process	biological_process	8.49013866239893E-5	43	94	3037	14467	GNAQ,NFATC2,TFDP1,CREBBP,GPRIN1,RBMXRT,IMPDH2,ERCC2,NF1,PAX3,SF3A3,SIM1,RUNX1,MAGOH,NODAL,RNPS1,NPM1,THRA,SSRP1,FOXH1,FANCD2,LIF,STRAP,PAX6,TRIM28,HNRNPAB,DDX39,NHP2,FOXN1,PCNA,SYNCRIP,RUNX2,NEUROD2,PROP1,MSX1,TARDBP,SNRPA1,MESP1,NKX2-6,PRPF4B,PARP1,TRP63,GNAS
GO:0007435	salivary gland morphogenesis	biological_process	1.5345911868714716E-4	4	94	8	14467	FGF8,EGFR,PAX6,FGFR2
GO:0043170	macromolecule metabolic process	biological_process	1.813854221758171E-4	59	94	5234	14467	SKP2,GNAQ,NFATC2,TFDP1,CREBBP,GPRIN1,GNRH1,RBMXRT,ERCC2,CD4,PAX3,SF3A3,SIM1,UBA2,NTRK2,MMP2,RUNX1,MAGOH,GSPT1,NODAL,CDK4,BMPR1A,FGF8,RNPS1,NPM1,NTRK3,CAMK4,THRA,EGFR,SSRP1,FOXH1,CCT5,FANCD2,LIF,STRAP,PAX6,TRIM28,FGFR2,HNRNPAB,DDX39,NHP2,FOXN1,EIF2S1,MMP14,PCNA,SYNCRIP,PLAU,RUNX2,NEUROD2,PROP1,MSX1,TARDBP,SNRPA1,MESP1,NKX2-6,TGFBR2,PRPF4B,PARP1,TRP63
GO:0010604	positive regulation of macromolecule metabolic process	biological_process	2.2390422348816117E-4	16	94	511	14467	NFATC2,TFDP1,CREBBP,GPRIN1,CD4,PAX3,NODAL,FGF8,FOXH1,LIF,PAX6,TRIM28,HNRNPAB,RUNX2,PROP1,TRP63
GO:0034960	cellular biopolymer metabolic process	biological_process	2.70806205731495E-4	57	94	4999	14467	SKP2,GNAQ,NFATC2,TFDP1,CREBBP,GPRIN1,RBMXRT,ERCC2,CD4,PAX3,SF3A3,SIM1,UBA2,NTRK2,MMP2,RUNX1,MAGOH,GSPT1,NODAL,CDK4,BMPR1A,RNPS1,NPM1,NTRK3,CAMK4,THRA,EGFR,SSRP1,FOXH1,CCT5,FANCD2,LIF,STRAP,PAX6,TRIM28,FGFR2,HNRNPAB,DDX39,NHP2,FOXN1,EIF2S1,MMP14,PCNA,SYNCRIP,PLAU,RUNX2,NEUROD2,PROP1,MSX1,TARDBP,SNRPA1,MESP1,NKX2-6,TGFBR2,PRPF4B,PARP1,TRP63
GO:0031325	positive regulation of cellular metabolic process	biological_process	2.9114499304696905E-4	16	94	521	14467	NFATC2,TFDP1,CREBBP,GPRIN1,CD4,PAX3,NODAL,NPM1,FOXH1,LIF,PAX6,TRIM28,HNRNPAB,RUNX2,PROP1,TRP63
GO:0031328	positive regulation of cellular biosynthetic process	biological_process	2.950570333830167E-4	15	94	455	14467	NFATC2,TFDP1,CREBBP,GPRIN1,PAX3,NODAL,NPM1,FOXH1,LIF,PAX6,TRIM28,HNRNPAB,RUNX2,PROP1,TRP63
GO:0009891	positive regulation of biosynthetic process	biological_process	3.1216220749397474E-4	15	94	457	14467	NFATC2,TFDP1,CREBBP,GPRIN1,PAX3,NODAL,NPM1,FOXH1,LIF,PAX6,TRIM28,HNRNPAB,RUNX2,PROP1,TRP63
GO:0045941	positive regulation of transcription	biological_process	3.2564794100728314E-4	14	94	395	14467	NFATC2,TFDP1,CREBBP,GPRIN1,PAX3,NODAL,FOXH1,LIF,PAX6,TRIM28,HNRNPAB,RUNX2,PROP1,TRP63
GO:0016070	RNA metabolic process	biological_process	3.2646035388432987E-4	36	94	2364	14467	NFATC2,TFDP1,CREBBP,GPRIN1,RBMXRT,ERCC2,PAX3,SF3A3,SIM1,RUNX1,MAGOH,NODAL,RNPS1,NPM1,THRA,SSRP1,FOXH1,LIF,STRAP,PAX6,TRIM28,HNRNPAB,DDX39,NHP2,FOXN1,SYNCRIP,RUNX2,NEUROD2,PROP1,MSX1,TARDBP,SNRPA1,MESP1,NKX2-6,PRPF4B,TRP63
GO:0043283	biopolymer metabolic process	biological_process	4.611403433125697E-4	57	94	5069	14467	SKP2,GNAQ,NFATC2,TFDP1,CREBBP,GPRIN1,RBMXRT,ERCC2,CD4,PAX3,SF3A3,SIM1,UBA2,NTRK2,MMP2,RUNX1,MAGOH,GSPT1,NODAL,CDK4,BMPR1A,RNPS1,NPM1,NTRK3,CAMK4,THRA,EGFR,SSRP1,FOXH1,CCT5,FANCD2,LIF,STRAP,PAX6,TRIM28,FGFR2,HNRNPAB,DDX39,NHP2,FOXN1,EIF2S1,MMP14,PCNA,SYNCRIP,PLAU,RUNX2,NEUROD2,PROP1,MSX1,TARDBP,SNRPA1,MESP1,NKX2-6,TGFBR2,PRPF4B,PARP1,TRP63
GO:0006397	mRNA processing	biological_process	5.729255337395867E-4	11	94	240	14467	RBMXRT,SF3A3,MAGOH,RNPS1,NPM1,STRAP,DDX39,SYNCRIP,TARDBP,SNRPA1,PRPF4B
GO:0045935	positive regulation of nucleobase, nucleoside, nucleotide and nucleic acid metabolic process	biological_process	5.750519322564171E-4	14	94	414	14467	NFATC2,TFDP1,CREBBP,GPRIN1,PAX3,NODAL,FOXH1,LIF,PAX6,TRIM28,HNRNPAB,RUNX2,PROP1,TRP63
GO:0044260	cellular macromolecule metabolic process	biological_process	5.90036535800016E-4	57	94	5102	14467	SKP2,GNAQ,NFATC2,TFDP1,CREBBP,GPRIN1,RBMXRT,ERCC2,CD4,PAX3,SF3A3,SIM1,UBA2,NTRK2,MMP2,RUNX1,MAGOH,GSPT1,NODAL,CDK4,BMPR1A,RNPS1,NPM1,NTRK3,CAMK4,THRA,EGFR,SSRP1,FOXH1,CCT5,FANCD2,LIF,STRAP,PAX6,TRIM28,FGFR2,HNRNPAB,DDX39,NHP2,FOXN1,EIF2S1,MMP14,PCNA,SYNCRIP,PLAU,RUNX2,NEUROD2,PROP1,MSX1,TARDBP,SNRPA1,MESP1,NKX2-6,TGFBR2,PRPF4B,PARP1,TRP63
GO:0048523	negative regulation of cellular process	biological_process	6.509419716895945E-4	22	94	1027	14467	SKP2,CREBBP,GPRIN1,ERCC2,NF1,PAX3,NODAL,BMPR1A,FGF8,GDNF,NPM1,THRA,FOXH1,LIF,STRAP,PAX6,TRIM28,RUNX2,PROP1,MSX1,NKX2-6,TRP63
GO:0048863	stem cell differentiation	biological_process	6.672138508547049E-4	5	94	25	14467	CREBBP,ERCC2,NODAL,BMPR1A,LIF
GO:0048666	neuron development	biological_process	7.11252624734338E-4	12	94	300	14467	GNAQ,CDK5R1,GPRIN1,NTRK2,RUNX1,CHRNB2,GDNF,NTRK3,LIF,PAX6,NEUROD2,WHRN
GO:0048519	negative regulation of biological process	biological_process	8.41510495159634E-4	23	94	1131	14467	SKP2,CRHR2,CREBBP,GPRIN1,ERCC2,NF1,PAX3,NODAL,BMPR1A,FGF8,GDNF,NPM1,THRA,FOXH1,LIF,STRAP,PAX6,TRIM28,RUNX2,PROP1,MSX1,NKX2-6,TRP63
GO:0022603	regulation of anatomical structure morphogenesis	biological_process	8.651566454863139E-4	9	94	153	14467	CRHR2,GPRIN1,NF1,RUNX1,CHRNB2,NODAL,NTRK3,PAX6,RUNX2
GO:0010557	positive regulation of macromolecule biosynthetic process	biological_process	0.0010694639028556972	14	94	436	14467	NFATC2,TFDP1,CREBBP,GPRIN1,PAX3,NODAL,FOXH1,LIF,PAX6,TRIM28,HNRNPAB,RUNX2,PROP1,TRP63
GO:0043009	chordate embryonic development	biological_process	0.0011021419286453302	13	94	373	14467	ERCC2,NF1,PAX3,RUNX1,PKD1,NODAL,FGF8,PAX6,FGFR2,MSX1,NKX2-6,TGFBR2,GNAS
GO:0009792	embryonic development ending in birth or egg hatching	biological_process	0.0012059375075313661	13	94	376	14467	ERCC2,NF1,PAX3,RUNX1,PKD1,NODAL,FGF8,PAX6,FGFR2,MSX1,NKX2-6,TGFBR2,GNAS
GO:0031323	regulation of cellular metabolic process	biological_process	0.001452846681867337	35	94	2396	14467	GNAQ,NFATC2,TFDP1,CREBBP,GPRIN1,ERCC2,CD4,NF1,PAX3,SIM1,RUNX1,CHRNB2,NODAL,NPM1,THRA,EGFR,SSRP1,FOXH1,LIF,STRAP,PAX6,TRIM28,HNRNPAB,FOXN1,EIF2S1,PCNA,RUNX2,NEUROD2,PROP1,MSX1,TARDBP,MESP1,NKX2-6,TRP63,GNAS
GO:0080090	regulation of primary metabolic process	biological_process	0.0014972309538836767	35	94	2399	14467	GNAQ,NFATC2,TFDP1,CREBBP,GPRIN1,ERCC2,CD4,NF1,PAX3,SIM1,RUNX1,CHRNB2,NODAL,NPM1,THRA,EGFR,SSRP1,FOXH1,LIF,STRAP,PAX6,TRIM28,HNRNPAB,FOXN1,EIF2S1,PCNA,RUNX2,NEUROD2,PROP1,MSX1,TARDBP,MESP1,NKX2-6,TRP63,GNAS
GO:0016071	mRNA metabolic process	biological_process	0.0019693763424612444	11	94	272	14467	RBMXRT,SF3A3,MAGOH,RNPS1,NPM1,STRAP,DDX39,SYNCRIP,TARDBP,SNRPA1,PRPF4B
GO:0044238	primary metabolic process	biological_process	0.0020739935691872664	63	94	6174	14467	SKP2,GNAQ,NFATC2,TFDP1,CREBBP,GPRIN1,RBMXRT,IMPDH2,ERCC2,CD4,NF1,PAX3,SF3A3,SIM1,UBA2,NTRK2,MMP2,KCNJ6,RUNX1,MAGOH,CHRNB2,GSPT1,NODAL,CDK4,BMPR1A,RNPS1,NPM1,NTRK3,CAMK4,THRA,EGFR,SSRP1,FOXH1,CCT5,FANCD2,LIF,STRAP,PAX6,TRIM28,FGFR2,HNRNPAB,TYR,DDX39,NHP2,FOXN1,EIF2S1,MMP14,PCNA,SYNCRIP,PLAU,RUNX2,NEUROD2,PROP1,MSX1,TARDBP,SNRPA1,MESP1,NKX2-6,TGFBR2,PRPF4B,PARP1,TRP63,GNAS
GO:0007431	salivary gland development	biological_process	0.0021297916389006327	4	94	14	14467	FGF8,EGFR,PAX6,FGFR2
GO:0007179	transforming growth factor beta receptor signaling pathway	biological_process	0.0021585205348534425	7	94	88	14467	NODAL,BMPR1A,GDNF,FOXH1,STRAP,MSX1,TGFBR2
GO:0030182	neuron differentiation	biological_process	0.0032459562980501817	13	94	411	14467	GNAQ,CDK5R1,GPRIN1,PAX3,NTRK2,RUNX1,CHRNB2,GDNF,NTRK3,LIF,PAX6,NEUROD2,WHRN
GO:0007270	nerve-nerve synaptic transmission	biological_process	0.0033366973282371736	5	94	34	14467	GPRIN1,NF1,CHRNB2,KIF1B,CAMK4
GO:0001568	blood vessel development	biological_process	0.003588746580583431	10	94	233	14467	CRHR2,NF1,NTRK2,MMP2,RUNX1,PKD1,FGF8,FGFR2,PROP1,TGFBR2
GO:0007178	transmembrane receptor protein serine/threonine kinase signaling pathway	biological_process	0.003621188820123994	7	94	95	14467	NODAL,BMPR1A,GDNF,FOXH1,STRAP,MSX1,TGFBR2
GO:0001944	vasculature development	biological_process	0.004024179296320302	10	94	236	14467	CRHR2,NF1,NTRK2,MMP2,RUNX1,PKD1,FGF8,FGFR2,PROP1,TGFBR2
GO:0045165	cell fate commitment	biological_process	0.004652141725218633	8	94	140	14467	FGF3,PAX3,NODAL,FGF8,GDNF,PAX6,FGFR2,RUNX2
GO:0060255	regulation of macromolecule metabolic process	biological_process	0.005524993011792737	34	94	2420	14467	SKP2,NFATC2,TFDP1,CREBBP,GPRIN1,GNRH1,ERCC2,CD4,PAX3,SIM1,RUNX1,NODAL,FGF8,NPM1,THRA,EGFR,SSRP1,FOXH1,LIF,STRAP,PAX6,TRIM28,HNRNPAB,FOXN1,EIF2S1,PCNA,RUNX2,NEUROD2,PROP1,MSX1,TARDBP,MESP1,NKX2-6,TRP63
GO:0031326	regulation of cellular biosynthetic process	biological_process	0.005839080347530724	32	94	2200	14467	GNAQ,NFATC2,TFDP1,CREBBP,GPRIN1,ERCC2,NF1,PAX3,SIM1,RUNX1,NODAL,NPM1,THRA,SSRP1,FOXH1,LIF,STRAP,PAX6,TRIM28,HNRNPAB,FOXN1,EIF2S1,PCNA,RUNX2,NEUROD2,PROP1,MSX1,TARDBP,MESP1,NKX2-6,TRP63,GNAS
GO:0009889	regulation of biosynthetic process	biological_process	0.006073101290448699	32	94	2204	14467	GNAQ,NFATC2,TFDP1,CREBBP,GPRIN1,ERCC2,NF1,PAX3,SIM1,RUNX1,NODAL,NPM1,THRA,SSRP1,FOXH1,LIF,STRAP,PAX6,TRIM28,HNRNPAB,FOXN1,EIF2S1,PCNA,RUNX2,NEUROD2,PROP1,MSX1,TARDBP,MESP1,NKX2-6,TRP63,GNAS
GO:0044237	cellular metabolic process	biological_process	0.006128450263845426	63	94	6341	14467	SKP2,GNAQ,NFATC2,TFDP1,CREBBP,GPRIN1,RBMXRT,IMPDH2,ERCC2,CD4,NF1,PAX3,SF3A3,SIM1,UBA2,NTRK2,MMP2,KCNJ6,RUNX1,MAGOH,CHRNB2,GSPT1,NODAL,CDK4,BMPR1A,RNPS1,NPM1,NTRK3,CAMK4,THRA,EGFR,SSRP1,FOXH1,CCT5,FANCD2,LIF,STRAP,PAX6,TRIM28,FGFR2,HNRNPAB,TYR,DDX39,NHP2,FOXN1,EIF2S1,MMP14,PCNA,SYNCRIP,PLAU,RUNX2,NEUROD2,PROP1,MSX1,TARDBP,SNRPA1,MESP1,NKX2-6,TGFBR2,PRPF4B,PARP1,TRP63,GNAS
GO:0051094	positive regulation of developmental process	biological_process	0.006344752911882196	12	94	370	14467	GPRIN1,NF1,RUNX1,NTRK3,LIF,PAX6,FGFR2,RUNX2,TGFBR2,TRP63,FASL,GNAS
GO:0035272	exocrine system development	biological_process	0.006382194662358258	4	94	18	14467	FGF8,EGFR,PAX6,FGFR2
GO:0019219	regulation of nucleobase, nucleoside, nucleotide and nucleic acid metabolic process	biological_process	0.006968103627922125	31	94	2107	14467	GNAQ,NFATC2,TFDP1,CREBBP,GPRIN1,ERCC2,NF1,PAX3,SIM1,RUNX1,NODAL,NPM1,THRA,SSRP1,FOXH1,LIF,STRAP,PAX6,TRIM28,HNRNPAB,FOXN1,PCNA,RUNX2,NEUROD2,PROP1,MSX1,TARDBP,MESP1,NKX2-6,TRP63,GNAS
GO:0048853	forebrain morphogenesis	biological_process	0.007009364085068167	3	94	6	14467	NF1,FGF8,PROP1
GO:0006396	RNA processing	biological_process	0.007080874423823155	12	94	374	14467	RBMXRT,SF3A3,MAGOH,RNPS1,NPM1,STRAP,DDX39,NHP2,SYNCRIP,TARDBP,SNRPA1,PRPF4B
GO:0048732	gland development	biological_process	0.008022091011277014	7	94	107	14467	NF1,FGF8,EGFR,PAX6,FGFR2,PROP1,TRP63
GO:0019827	stem cell maintenance	biological_process	0.008043954793292543	4	94	19	14467	CREBBP,NODAL,BMPR1A,LIF
GO:0048864	stem cell development	biological_process	0.008043954793292543	4	94	19	14467	CREBBP,NODAL,BMPR1A,LIF
GO:0045944	positive regulation of transcription from RNA polymerase II promoter	biological_process	0.008865548486882317	11	94	318	14467	NFATC2,CREBBP,GPRIN1,PAX3,NODAL,FOXH1,LIF,PAX6,RUNX2,PROP1,TRP63
GO:0043066	negative regulation of apoptosis	biological_process	0.008975708826980011	9	94	203	14467	SKP2,GPRIN1,ERCC2,FGF8,GDNF,PROP1,MSX1,NKX2-6,TRP63
GO:0006357	regulation of transcription from RNA polymerase II promoter	biological_process	0.009970573164034414	14	94	528	14467	NFATC2,CREBBP,GPRIN1,PAX3,NODAL,FOXH1,LIF,STRAP,PAX6,TRIM28,RUNX2,PROP1,MSX1,TRP63
GO:0002053	positive regulation of mesenchymal cell proliferation	biological_process	0.01000500254757815	4	94	20	14467	BMPR1A,FGFR2,TGFBR2,TRP63
GO:0003002	regionalization	biological_process	0.01010755825761868	9	94	206	14467	FGF3,NODAL,BMPR1A,FGF8,GDNF,FOXH1,PAX6,PROP1,TRP63
GO:0043069	negative regulation of programmed cell death	biological_process	0.010928246186063917	9	94	208	14467	SKP2,GPRIN1,ERCC2,FGF8,GDNF,PROP1,MSX1,NKX2-6,TRP63
GO:0060548	negative regulation of cell death	biological_process	0.011359551161644485	9	94	209	14467	SKP2,GPRIN1,ERCC2,FGF8,GDNF,PROP1,MSX1,NKX2-6,TRP63
GO:0010468	regulation of gene expression	biological_process	0.011589003886062588	31	94	2159	14467	SKP2,NFATC2,TFDP1,CREBBP,GPRIN1,GNRH1,ERCC2,PAX3,SIM1,RUNX1,NODAL,FGF8,NPM1,THRA,SSRP1,FOXH1,LIF,STRAP,PAX6,TRIM28,HNRNPAB,FOXN1,EIF2S1,RUNX2,NEUROD2,PROP1,MSX1,TARDBP,MESP1,NKX2-6,TRP63
GO:0009987	cellular process	biological_process	0.011687258737234205	89	94	11293	14467	SKP2,SLC1A2,GNAQ,CRHR2,NFATC2,TFDP1,CREBBP,SYT1,FGF3,CDK5R1,GPRIN1,IPO5,ANK1,RBMXRT,IMPDH2,ERCC2,CD4,NF1,PAX3,SF3A3,SIM1,UBA2,NTRK2,MMP2,KCNJ6,RUNX1,MAGOH,CHRNB2,PKD1,GSPT1,NODAL,KIF1B,CDK4,BMPR1A,FGF8,GDNF,RNPS1,NPM1,HTR1A,NTRK3,NRAS,CAMK4,THRA,EGFR,SSRP1,FOXH1,CSE1L,GNRHR,CCT5,FANCD2,NEURL1A,GRIA2,CKS1B,LIF,STRAP,PAX6,TRIM28,FGFR2,CCKBR,HNRNPAB,TYR,DDX39,CRHR1,NHP2,CHRNG,FOXN1,EIF2S1,MMP14,PCNA…
GO:0010463	mesenchymal cell proliferation	biological_process	0.012297744994290056	4	94	21	14467	BMPR1A,FGFR2,TGFBR2,TRP63
GO:0010464	regulation of mesenchymal cell proliferation	biological_process	0.012297744994290056	4	94	21	14467	BMPR1A,FGFR2,TGFBR2,TRP63
GO:0007389	pattern specification process	biological_process	0.014106184786605563	10	94	272	14467	FGF3,NODAL,BMPR1A,FGF8,GDNF,FOXH1,PAX6,PROP1,TGFBR2,TRP63
GO:0048598	embryonic morphogenesis	biological_process	0.016199676756136955	11	94	339	14467	GNAQ,PAX3,NODAL,BMPR1A,FGF8,FGFR2,MSX1,MESP1,TGFBR2,TRP63,GNAS
GO:0051239	regulation of multicellular organismal process	biological_process	0.01853049818271951	15	94	636	14467	CRHR2,GPRIN1,NF1,RUNX1,CHRNB2,NODAL,BMPR1A,NTRK3,THRA,LIF,PAX6,FGFR2,RUNX2,TGFBR2,GNAS
GO:0048762	mesenchymal cell differentiation	biological_process	0.01911144239546627	5	94	48	14467	PAX3,GDNF,TRIM28,FGFR2,HNRNPAB
GO:0060485	mesenchyme development	biological_process	0.01911144239546627	5	94	48	14467	PAX3,GDNF,TRIM28,FGFR2,HNRNPAB
GO:0006366	transcription from RNA polymerase II promoter	biological_process	0.019774649904644007	14	94	561	14467	NFATC2,CREBBP,GPRIN1,PAX3,NODAL,FOXH1,LIF,STRAP,PAX6,TRIM28,RUNX2,PROP1,MSX1,TRP63
GO:0001503	ossification	biological_process	0.028794249797961233	7	94	130	14467	ERCC2,NF1,MMP2,THRA,FGFR2,RUNX2,GNAS
GO:0007154	cell communication	biological_process	0.030497857872459965	43	94	3737	14467	SLC1A2,GNAQ,CRHR2,SYT1,FGF3,GPRIN1,ANK1,ERCC2,CD4,NF1,SIM1,NTRK2,CHRNB2,PKD1,NODAL,KIF1B,CDK4,BMPR1A,FGF8,GDNF,NPM1,HTR1A,NTRK3,NRAS,CAMK4,EGFR,FOXH1,GNRHR,GRIA2,LIF,STRAP,PAX6,FGFR2,CCKBR,CRHR1,RUNX2,PROP1,MSX1,MESP1,TGFBR2,TRP63,FASL,GNAS
GO:0048870	cell motility	biological_process	0.03581850621519835	10	94	303	14467	CDK5R1,NF1,PAX3,NODAL,GDNF,NEURL1A,PAX6,MMP14,PLAU,MESP1
GO:0060348	bone development	biological_process	0.03854518733160567	7	94	136	14467	ERCC2,NF1,MMP2,THRA,FGFR2,RUNX2,GNAS
GO:0032989	cellular component morphogenesis	biological_process	0.039280939427502624	11	94	373	14467	CDK5R1,GPRIN1,ERCC2,CHRNB2,NODAL,NTRK3,EGFR,NEURL1A,PAX6,TRIM28,HNRNPAB
GO:0008152	metabolic process	biological_process	0.039520014575198936	65	94	6968	14467	SKP2,GNAQ,NFATC2,TFDP1,CREBBP,GPRIN1,GNRH1,RBMXRT,IMPDH2,ERCC2,CD4,NF1,PAX3,SF3A3,SIM1,UBA2,NTRK2,MMP2,KCNJ6,RUNX1,MAGOH,CHRNB2,GSPT1,NODAL,CDK4,BMPR1A,FGF8,RNPS1,NPM1,NTRK3,CAMK4,THRA,EGFR,SSRP1,FOXH1,CCT5,FANCD2,LIF,STRAP,PAX6,TRIM28,FGFR2,HNRNPAB,TYR,DDX39,NHP2,FOXN1,EIF2S1,MMP14,PCNA,SYNCRIP,PLAU,RUNX2,NEUROD2,PROP1,MSX1,TARDBP,SNRPA1,MESP1,NKX2-6,TGFBR2,PRPF4B,PARP1,TRP63,GNAS
GO:0001666	response to hypoxia	biological_process	0.040631239591996715	4	94	28	14467	NF1,MMP2,CHRNB2,PLAU
GO:0007632	visual behavior	biological_process	0.040631239591996715	4	94	28	14467	SLC1A2,GPRIN1,NF1,CHRNB2
GO:0051253	negative regulation of RNA metabolic process	biological_process	0.04570333750796136	9	94	249	14467	PAX3,NODAL,NPM1,FOXH1,STRAP,TRIM28,PROP1,MSX1,TRP63
GO:0070482	response to oxygen levels	biological_process	0.04689847123847019	4	94	29	14467	NF1,MMP2,CHRNB2,PLAU
GO:0010629	negative regulation of gene expression	biological_process	0.047221878854256084	10	94	313	14467	SKP2,PAX3,NODAL,THRA,FOXH1,STRAP,TRIM28,PROP1,MSX1,TRP63
