# Supplementary material for: Tissue-Specific Functional Networks for Prioritizing Phenotype and Disease Genes
Source: PLoS Comput Biol. 2012 Sep 27;8(9):e1002694. doi: 10.1371/journal.pcbi.1002694 (PMC3459891; doi:10.1371/journal.pcbi.1002694)
Supplement: Dataset S3 — Functional enrichment of top 100 changed genes for each tissue-specific network. (ZIP) [file pcbi.1002694.s003.zip › enrichment_result/MA_0000386_global.txt]

GO:0048513	organ development	biological_process	1.4491301269810517E-13	42	95	1574	14467	SLC1A2,GNAQ,SMYD1,CRHR2,TAL2,SCN8A,FGF3,CDK5R1,GPRIN1,ANK1,TRP53,ERCC2,NF1,PAX3,NTRK2,MMP2,CHRNB2,PKD1,NODAL,BMPR1A,FGF8,EDA,THRA,EGFR,FOXH1,TRP73,PAX6,SOX10,POU3F4,TRIM28,MMP14,RUNX2,PROP1,MSX1,WHRN,NKX2-6,TGFBR2,ACVRL1,HOXD13,TRP63,FASL,GNAS
GO:0048731	system development	biological_process	1.5283369198308597E-13	46	95	1922	14467	SLC1A2,GNAQ,SMYD1,CRHR2,TAL2,SCN8A,FGF3,CDK5R1,GPRIN1,NRXN1,ANK1,TRP53,ERCC2,NF1,PAX3,SIM1,NTRK2,MMP2,CHRNB2,PKD1,NODAL,BMPR1A,FGF8,NTRK3,EDA,THRA,EGFR,FOXH1,TRP73,PAX6,SOX10,POU3F4,TRIM28,MMP14,RUNX2,PROP1,NEUROD2,MSX1,WHRN,NKX2-6,TGFBR2,ACVRL1,HOXD13,TRP63,FASL,GNAS
GO:0007275	multicellular organismal development	biological_process	1.6871635966152395E-13	51	95	2402	14467	SLC1A2,GNAQ,SMYD1,CRHR2,TAL2,SCN8A,FGF3,CDK5R1,GPRIN1,NRXN1,GNRH1,ANK1,TRP53,ERCC2,NF1,PAX3,SIM1,NTRK2,MMP2,HYDIN,CHRNB2,PKD1,NODAL,BMPR1A,FGF8,NTRK3,EDA,THRA,EGFR,FOXH1,TRP73,PAX6,SOX10,SEBOX,POU3F4,TRIM28,FOXN1,MMP14,RUNX2,PROP1,NEUROD2,MSX1,WHRN,NKX2-6,TGFBR2,ACVRL1,HOXD13,TRP63,MDFI,FASL,GNAS
GO:0048856	anatomical structure development	biological_process	3.542759536687221E-13	47	95	2056	14467	SLC1A2,GNAQ,SMYD1,CRHR2,TAL2,SCN8A,FGF3,CDK5R1,GPRIN1,NRXN1,ANK1,TRP53,ERCC2,NF1,PAX3,SIM1,NTRK2,MMP2,CHRNB2,PKD1,NODAL,BMPR1A,FGF8,NTRK3,EDA,THRA,EGFR,FOXH1,NEURL1A,TRP73,PAX6,SOX10,POU3F4,TRIM28,MMP14,RUNX2,PROP1,NEUROD2,MSX1,WHRN,NKX2-6,TGFBR2,ACVRL1,HOXD13,TRP63,FASL,GNAS
GO:0032502	developmental process	biological_process	1.3932629589112648E-12	54	95	2840	14467	SKP2,SLC1A2,GNAQ,SMYD1,CRHR2,TAL2,SCN8A,FGF3,CDK5R1,GPRIN1,NRXN1,GNRH1,ANK1,TRP53,ERCC2,NF1,PAX3,SIM1,NTRK2,MMP2,HYDIN,CHRNB2,PKD1,NODAL,BMPR1A,FGF8,NTRK3,EDA,THRA,EGFR,HIP1,FOXH1,NEURL1A,TRP73,PAX6,SOX10,SEBOX,POU3F4,TRIM28,FOXN1,MMP14,RUNX2,PROP1,NEUROD2,MSX1,WHRN,NKX2-6,TGFBR2,ACVRL1,HOXD13,TRP63,MDFI,FASL,GNAS
GO:0009653	anatomical structure morphogenesis	biological_process	3.023977005220465E-12	35	95	1151	14467	GNAQ,CRHR2,FGF3,CDK5R1,GPRIN1,TRP53,ERCC2,NF1,PAX3,NTRK2,MMP2,CHRNB2,PKD1,NODAL,BMPR1A,FGF8,NTRK3,EDA,THRA,EGFR,NEURL1A,TRP73,PAX6,SOX10,TRIM28,MMP14,RUNX2,PROP1,MSX1,TGFBR2,ACVRL1,HOXD13,TRP63,FASL,GNAS
GO:0007417	central nervous system development	biological_process	2.1699453178231026E-10	19	95	316	14467	SLC1A2,GNAQ,TAL2,CDK5R1,GPRIN1,TRP53,ERCC2,NF1,PAX3,CHRNB2,FGF8,TRP73,PAX6,SOX10,POU3F4,PROP1,MSX1,NKX2-6,TGFBR2
GO:0007399	nervous system development	biological_process	5.460482044355807E-10	27	95	779	14467	SLC1A2,GNAQ,TAL2,CDK5R1,GPRIN1,NRXN1,TRP53,ERCC2,NF1,PAX3,SIM1,NTRK2,CHRNB2,BMPR1A,FGF8,NTRK3,TRP73,PAX6,SOX10,POU3F4,PROP1,NEUROD2,MSX1,WHRN,NKX2-6,TGFBR2,TRP63
GO:0048869	cellular developmental process	biological_process	1.0213863306613825E-9	37	95	1568	14467	GNAQ,FGF3,CDK5R1,GPRIN1,ANK1,TRP53,ERCC2,NF1,PAX3,SIM1,NTRK2,CHRNB2,NODAL,BMPR1A,FGF8,NTRK3,EDA,EGFR,HIP1,NEURL1A,TRP73,PAX6,SOX10,SEBOX,POU3F4,TRIM28,FOXN1,RUNX2,PROP1,NEUROD2,WHRN,NKX2-6,TGFBR2,TRP63,MDFI,FASL,GNAS
GO:0030154	cell differentiation	biological_process	1.3177457620569722E-9	36	95	1495	14467	GNAQ,FGF3,CDK5R1,GPRIN1,ANK1,TRP53,ERCC2,NF1,PAX3,SIM1,NTRK2,CHRNB2,NODAL,BMPR1A,FGF8,NTRK3,EDA,HIP1,NEURL1A,TRP73,PAX6,SOX10,SEBOX,POU3F4,TRIM28,FOXN1,RUNX2,PROP1,NEUROD2,WHRN,NKX2-6,TGFBR2,TRP63,MDFI,FASL,GNAS
GO:0048468	cell development	biological_process	1.5466692244556146E-9	26	95	748	14467	GNAQ,CDK5R1,GPRIN1,ANK1,TRP53,ERCC2,NF1,PAX3,NTRK2,CHRNB2,NODAL,BMPR1A,FGF8,NTRK3,NEURL1A,TRP73,PAX6,SOX10,POU3F4,TRIM28,RUNX2,NEUROD2,WHRN,NKX2-6,TRP63,FASL
GO:0008283	cell proliferation	biological_process	5.218081816777264E-9	23	95	598	14467	FGF3,TRP53,ERCC2,NF1,PAX3,CHRNB2,NODAL,CDK4,BMPR1A,FGF8,NPM1,EGFR,CSE1L,PAX6,TYR,FOXN1,PLAU,RUNX2,MSX1,NKX2-6,TGFBR2,HOXD13,TRP63
GO:0030900	forebrain development	biological_process	2.1079607753348295E-8	13	95	150	14467	SLC1A2,GNAQ,TAL2,GPRIN1,NF1,CHRNB2,FGF8,TRP73,PAX6,POU3F4,PROP1,MSX1,NKX2-6
GO:0007420	brain development	biological_process	7.717501307902452E-8	15	95	245	14467	SLC1A2,GNAQ,TAL2,CDK5R1,GPRIN1,NF1,CHRNB2,FGF8,TRP73,PAX6,POU3F4,PROP1,MSX1,NKX2-6,TGFBR2
GO:0032501	multicellular organismal process	biological_process	1.2664941980702866E-7	58	95	4218	14467	SLC1A2,GNAQ,SMYD1,CRHR2,RHO,NFATC2,TAL2,SYT1,SCN8A,FGF3,CDK5R1,GPRIN1,NRXN1,GNRH1,ANK1,TRP53,ERCC2,NF1,PAX3,SIM1,NTRK2,MMP2,HYDIN,CHRNB2,PKD1,NODAL,BMPR1A,FGF8,NTRK3,EDA,CAMK4,THRA,EGFR,FOXH1,NEURL1A,TRP73,GRIA2,PAX6,SOX10,ATP7B,SEBOX,POU3F4,TRIM28,FOXN1,MMP14,RUNX2,PROP1,NEUROD2,MSX1,WHRN,NKX2-6,TGFBR2,ACVRL1,HOXD13,TRP63,MDFI,FASL,GNAS
GO:0009887	organ morphogenesis	biological_process	1.3683235153297218E-7	24	95	771	14467	CRHR2,FGF3,ERCC2,NF1,PAX3,NTRK2,MMP2,PKD1,NODAL,BMPR1A,FGF8,EDA,THRA,TRP73,PAX6,SOX10,RUNX2,PROP1,MSX1,TGFBR2,ACVRL1,TRP63,FASL,GNAS
GO:0048518	positive regulation of biological process	biological_process	2.414731291688941E-7	29	95	1172	14467	SLC1A2,NFATC2,GPRIN1,TRP53,NF1,PAX3,CHRNB2,NODAL,BMPR1A,FGF8,NPM1,NTRK3,EDA,HNF4A,EGFR,HIP1,FOXH1,TRP73,PAX6,SOX10,TRIM28,RUNX2,PROP1,NKX2-6,TGFBR2,HOXD13,TRP63,FASL,GNAS
GO:0042127	regulation of cell proliferation	biological_process	3.2921593334978855E-7	18	95	424	14467	TRP53,NF1,PAX3,CHRNB2,NODAL,CDK4,BMPR1A,FGF8,NPM1,EGFR,PAX6,PLAU,RUNX2,MSX1,NKX2-6,TGFBR2,HOXD13,TRP63
GO:0048522	positive regulation of cellular process	biological_process	3.522014090523899E-7	27	95	1031	14467	NFATC2,GPRIN1,TRP53,NF1,PAX3,CHRNB2,NODAL,BMPR1A,FGF8,NPM1,NTRK3,HNF4A,EGFR,HIP1,FOXH1,TRP73,PAX6,SOX10,TRIM28,RUNX2,PROP1,NKX2-6,TGFBR2,HOXD13,TRP63,FASL,GNAS
GO:0019222	regulation of metabolic process	biological_process	1.4585081341220803E-6	42	95	2525	14467	SKP2,GNAQ,SMYD1,NFATC2,TAL2,GPRIN1,GNRH1,TRP53,ERCC2,NF1,PAX3,SIM1,NTRK2,CHRNB2,NODAL,FGF8,NPM1,HNF4A,THRA,EGFR,SSRP1,HIP1,FOXH1,TRP73,PAX6,SOX10,SEBOX,POU3F4,TRIM28,OPRM1,EIF2S1,FOXN1,RUNX2,PROP1,NEUROD2,MSX1,TARDBP,ELK4,NKX2-6,HOXD13,TRP63,GNAS
GO:0022008	neurogenesis	biological_process	2.9212311335395785E-6	18	95	486	14467	GNAQ,CDK5R1,GPRIN1,TRP53,ERCC2,NF1,PAX3,NTRK2,CHRNB2,BMPR1A,FGF8,NTRK3,TRP73,PAX6,SOX10,POU3F4,NEUROD2,WHRN
GO:0008284	positive regulation of cell proliferation	biological_process	3.1286651364750253E-6	13	95	224	14467	NF1,PAX3,CHRNB2,NODAL,BMPR1A,FGF8,NPM1,EGFR,PAX6,RUNX2,NKX2-6,TGFBR2,TRP63
GO:0050793	regulation of developmental process	biological_process	6.5668162345598115E-6	23	95	858	14467	SKP2,GNAQ,CRHR2,GPRIN1,TRP53,ERCC2,NF1,CHRNB2,NODAL,BMPR1A,FGF8,NTRK3,HIP1,TRP73,PAX6,RUNX2,PROP1,MSX1,NKX2-6,TGFBR2,TRP63,FASL,GNAS
GO:0010628	positive regulation of gene expression	biological_process	9.55864150982046E-6	16	95	403	14467	NFATC2,GPRIN1,TRP53,PAX3,NODAL,FGF8,HNF4A,FOXH1,TRP73,PAX6,SOX10,TRIM28,RUNX2,PROP1,HOXD13,TRP63
GO:0045893	positive regulation of transcription, DNA-dependent	biological_process	1.198132296087711E-5	15	95	353	14467	NFATC2,GPRIN1,TRP53,PAX3,NODAL,HNF4A,FOXH1,TRP73,PAX6,SOX10,TRIM28,RUNX2,PROP1,HOXD13,TRP63
GO:0051254	positive regulation of RNA metabolic process	biological_process	1.244560582576477E-5	15	95	354	14467	NFATC2,GPRIN1,TRP53,PAX3,NODAL,HNF4A,FOXH1,TRP73,PAX6,SOX10,TRIM28,RUNX2,PROP1,HOXD13,TRP63
GO:0007507	heart development	biological_process	1.295676371361744E-5	12	95	206	14467	GNAQ,SMYD1,NF1,PAX3,PKD1,NODAL,BMPR1A,FGF8,FOXH1,MSX1,NKX2-6,TGFBR2
GO:0009790	embryonic development	biological_process	2.5508321461187852E-5	19	95	626	14467	GNAQ,TRP53,ERCC2,NF1,PAX3,PKD1,NODAL,BMPR1A,FGF8,FOXH1,PAX6,SOX10,MSX1,NKX2-6,TGFBR2,ACVRL1,HOXD13,TRP63,GNAS
GO:0051093	negative regulation of developmental process	biological_process	2.886773980653796E-5	15	95	377	14467	SKP2,CRHR2,GPRIN1,TRP53,ERCC2,NF1,NODAL,BMPR1A,FGF8,TRP73,PAX6,PROP1,MSX1,NKX2-6,TRP63
GO:0031328	positive regulation of cellular biosynthetic process	biological_process	5.2500035970762314E-5	16	95	455	14467	NFATC2,GPRIN1,TRP53,PAX3,NODAL,NPM1,HNF4A,FOXH1,TRP73,PAX6,SOX10,TRIM28,RUNX2,PROP1,HOXD13,TRP63
GO:0045941	positive regulation of transcription	biological_process	5.3528972094758015E-5	15	95	395	14467	NFATC2,GPRIN1,TRP53,PAX3,NODAL,HNF4A,FOXH1,TRP73,PAX6,SOX10,TRIM28,RUNX2,PROP1,HOXD13,TRP63
GO:0048699	generation of neurons	biological_process	5.412361732136595E-5	16	95	456	14467	GNAQ,CDK5R1,GPRIN1,TRP53,NF1,PAX3,NTRK2,CHRNB2,BMPR1A,FGF8,NTRK3,TRP73,PAX6,POU3F4,NEUROD2,WHRN
GO:0031323	regulation of cellular metabolic process	biological_process	5.5764977562071E-5	38	95	2396	14467	GNAQ,SMYD1,NFATC2,TAL2,GPRIN1,TRP53,ERCC2,NF1,PAX3,SIM1,CHRNB2,NODAL,NPM1,HNF4A,THRA,EGFR,SSRP1,HIP1,FOXH1,TRP73,PAX6,SOX10,SEBOX,POU3F4,TRIM28,OPRM1,EIF2S1,FOXN1,RUNX2,PROP1,NEUROD2,MSX1,TARDBP,ELK4,NKX2-6,HOXD13,TRP63,GNAS
GO:0009891	positive regulation of biosynthetic process	biological_process	5.579295670730939E-5	16	95	457	14467	NFATC2,GPRIN1,TRP53,PAX3,NODAL,NPM1,HNF4A,FOXH1,TRP73,PAX6,SOX10,TRIM28,RUNX2,PROP1,HOXD13,TRP63
GO:0080090	regulation of primary metabolic process	biological_process	5.771120739516557E-5	38	95	2399	14467	GNAQ,SMYD1,NFATC2,TAL2,GPRIN1,TRP53,ERCC2,NF1,PAX3,SIM1,CHRNB2,NODAL,NPM1,HNF4A,THRA,EGFR,SSRP1,HIP1,FOXH1,TRP73,PAX6,SOX10,SEBOX,POU3F4,TRIM28,OPRM1,EIF2S1,FOXN1,RUNX2,PROP1,NEUROD2,MSX1,TARDBP,ELK4,NKX2-6,HOXD13,TRP63,GNAS
GO:0010467	gene expression	biological_process	5.9862349903784024E-5	42	95	2850	14467	SKP2,SMYD1,NFATC2,TAL2,GPRIN1,GNRH1,RBMXRT,TRP53,ERCC2,PAX3,SIM1,GSPT1,NODAL,FGF8,RNPS1,NPM1,EDA,HNF4A,THRA,SSRP1,HIP1,FOXH1,TRP73,PAX6,SOX10,SEBOX,POU3F4,TRIM28,EIF2S1,FOXN1,MMP14,SYNCRIP,RUNX2,PROP1,NEUROD2,MSX1,TARDBP,ELK4,NKX2-6,PRPF4B,HOXD13,TRP63
GO:0031326	regulation of cellular biosynthetic process	biological_process	6.924577254672825E-5	36	95	2200	14467	GNAQ,SMYD1,NFATC2,TAL2,GPRIN1,TRP53,ERCC2,NF1,PAX3,SIM1,NODAL,NPM1,HNF4A,THRA,SSRP1,HIP1,FOXH1,TRP73,PAX6,SOX10,SEBOX,POU3F4,TRIM28,OPRM1,EIF2S1,FOXN1,RUNX2,PROP1,NEUROD2,MSX1,TARDBP,ELK4,NKX2-6,HOXD13,TRP63,GNAS
GO:0009889	regulation of biosynthetic process	biological_process	7.261099651083695E-5	36	95	2204	14467	GNAQ,SMYD1,NFATC2,TAL2,GPRIN1,TRP53,ERCC2,NF1,PAX3,SIM1,NODAL,NPM1,HNF4A,THRA,SSRP1,HIP1,FOXH1,TRP73,PAX6,SOX10,SEBOX,POU3F4,TRIM28,OPRM1,EIF2S1,FOXN1,RUNX2,PROP1,NEUROD2,MSX1,TARDBP,ELK4,NKX2-6,HOXD13,TRP63,GNAS
GO:0065007	biological regulation	biological_process	7.572976777815548E-5	70	95	6717	14467	SKP2,SLC1A2,GNAQ,SMYD1,CRHR2,RHO,NFATC2,TAL2,SYT1,GPRIN1,NRXN1,GNRH1,ANK1,TRP53,HTR4,ERCC2,NF1,PAX3,SIM1,NTRK2,KCNJ6,CHRNB2,PKD1,NODAL,CDK4,BMPR1A,FGF8,HTR1A,NPM1,NTRK3,EDA,NRAS,CAMK4,HNF4A,THRA,EGFR,SSRP1,HIP1,FOXH1,GNRHR,OPRL1,TRP73,PAX6,SOX10,ATP7B,SEBOX,POU3F4,TRIM28,CCKBR,OPRM1,CRHR1,CHRNG,EIF2S1,FOXN1,PLAU,RUNX2,PROP1,NEUROD2,MSX1,TARDBP,ELK4,HTR5A,NKX2-6,TGFBR2,ACVRL1,HOXD13,PARP1,TRP63,FA…
GO:0019219	regulation of nucleobase, nucleoside, nucleotide and nucleic acid metabolic process	biological_process	8.01881385191173E-5	35	95	2107	14467	GNAQ,SMYD1,NFATC2,TAL2,GPRIN1,TRP53,ERCC2,NF1,PAX3,SIM1,NODAL,NPM1,HNF4A,THRA,SSRP1,HIP1,FOXH1,TRP73,PAX6,SOX10,SEBOX,POU3F4,TRIM28,OPRM1,FOXN1,RUNX2,PROP1,NEUROD2,MSX1,TARDBP,ELK4,NKX2-6,HOXD13,TRP63,GNAS
GO:0009893	positive regulation of metabolic process	biological_process	9.399133172366576E-5	17	95	540	14467	NFATC2,GPRIN1,TRP53,PAX3,NODAL,FGF8,NPM1,HNF4A,FOXH1,TRP73,PAX6,SOX10,TRIM28,RUNX2,PROP1,HOXD13,TRP63
GO:0045935	positive regulation of nucleobase, nucleoside, nucleotide and nucleic acid metabolic process	biological_process	9.918025447314306E-5	15	95	414	14467	NFATC2,GPRIN1,TRP53,PAX3,NODAL,HNF4A,FOXH1,TRP73,PAX6,SOX10,TRIM28,RUNX2,PROP1,HOXD13,TRP63
GO:0010468	regulation of gene expression	biological_process	1.4871620974821087E-4	35	95	2159	14467	SKP2,SMYD1,NFATC2,TAL2,GPRIN1,GNRH1,TRP53,ERCC2,PAX3,SIM1,NODAL,FGF8,NPM1,HNF4A,THRA,SSRP1,HIP1,FOXH1,TRP73,PAX6,SOX10,SEBOX,POU3F4,TRIM28,EIF2S1,FOXN1,RUNX2,PROP1,NEUROD2,MSX1,TARDBP,ELK4,NKX2-6,HOXD13,TRP63
GO:0043009	chordate embryonic development	biological_process	1.8322955792757922E-4	14	95	373	14467	TRP53,ERCC2,NF1,PAX3,PKD1,NODAL,FGF8,PAX6,SOX10,MSX1,NKX2-6,TGFBR2,ACVRL1,GNAS
GO:0010557	positive regulation of macromolecule biosynthetic process	biological_process	1.9446158866254592E-4	15	95	436	14467	NFATC2,GPRIN1,TRP53,PAX3,NODAL,HNF4A,FOXH1,TRP73,PAX6,SOX10,TRIM28,RUNX2,PROP1,HOXD13,TRP63
GO:0045944	positive regulation of transcription from RNA polymerase II promoter	biological_process	2.0058656406376604E-4	13	95	318	14467	NFATC2,GPRIN1,TRP53,PAX3,NODAL,HNF4A,FOXH1,PAX6,SOX10,RUNX2,PROP1,HOXD13,TRP63
GO:0009792	embryonic development ending in birth or egg hatching	biological_process	2.0213442198801522E-4	14	95	376	14467	TRP53,ERCC2,NF1,PAX3,PKD1,NODAL,FGF8,PAX6,SOX10,MSX1,NKX2-6,TGFBR2,ACVRL1,GNAS
GO:0010604	positive regulation of macromolecule metabolic process	biological_process	2.578909908598666E-4	16	95	511	14467	NFATC2,GPRIN1,TRP53,PAX3,NODAL,FGF8,HNF4A,FOXH1,TRP73,PAX6,SOX10,TRIM28,RUNX2,PROP1,HOXD13,TRP63
GO:0045595	regulation of cell differentiation	biological_process	2.6712647054543494E-4	13	95	326	14467	GNAQ,GPRIN1,TRP53,NF1,CHRNB2,NODAL,BMPR1A,NTRK3,PAX6,RUNX2,TGFBR2,TRP63,GNAS
GO:0031325	positive regulation of cellular metabolic process	biological_process	3.3511675325102627E-4	16	95	521	14467	NFATC2,GPRIN1,TRP53,PAX3,NODAL,NPM1,HNF4A,FOXH1,TRP73,PAX6,SOX10,TRIM28,RUNX2,PROP1,HOXD13,TRP63
GO:0048646	anatomical structure formation involved in morphogenesis	biological_process	3.6514579577272516E-4	13	95	335	14467	CRHR2,FGF3,ERCC2,NF1,PAX3,MMP2,NODAL,BMPR1A,FGF8,NEURL1A,TGFBR2,ACVRL1,TRP63
GO:0001501	skeletal system development	biological_process	4.406982860126504E-4	12	95	284	14467	GNAQ,ERCC2,NF1,MMP2,PKD1,BMPR1A,THRA,RUNX2,TGFBR2,HOXD13,TRP63,GNAS
GO:0010926	anatomical structure formation	biological_process	6.129990145326297E-4	19	95	767	14467	CRHR2,FGF3,GPRIN1,NRXN1,ERCC2,NF1,PAX3,MMP2,CHRNB2,NODAL,BMPR1A,FGF8,NPM1,HIP1,CSE1L,NEURL1A,TGFBR2,ACVRL1,TRP63
GO:0048732	gland development	biological_process	6.495902116017674E-4	8	95	107	14467	NF1,FGF8,EDA,EGFR,PAX6,PROP1,HOXD13,TRP63
GO:0060255	regulation of macromolecule metabolic process	biological_process	7.897638741971302E-4	36	95	2420	14467	SKP2,SMYD1,NFATC2,TAL2,GPRIN1,GNRH1,TRP53,ERCC2,PAX3,SIM1,NODAL,FGF8,NPM1,HNF4A,THRA,EGFR,SSRP1,HIP1,FOXH1,TRP73,PAX6,SOX10,SEBOX,POU3F4,TRIM28,EIF2S1,FOXN1,RUNX2,PROP1,NEUROD2,MSX1,TARDBP,ELK4,NKX2-6,HOXD13,TRP63
GO:0043170	macromolecule metabolic process	biological_process	8.899396954744132E-4	58	95	5234	14467	SKP2,GNAQ,SMYD1,RHO,NFATC2,TAL2,GPRIN1,GNRH1,RBMXRT,TRP53,ERCC2,PAX3,UBA2,SIM1,NTRK2,MMP2,GSPT1,NODAL,CDK4,BMPR1A,FGF8,RNPS1,NPM1,NTRK3,EDA,CAMK4,HNF4A,THRA,EGFR,SSRP1,HIP1,FOXH1,CCT5,TRP73,PAX6,SOX10,SEBOX,POU3F4,TRIM28,EIF2S1,FOXN1,MMP14,SYNCRIP,PLAU,RUNX2,PROP1,NEUROD2,MSX1,TARDBP,ELK4,NKX2-6,TGFBR2,PRPF4B,ACVRL1,HOXD13,PARP1,TRP63,MMP24
GO:0043066	negative regulation of apoptosis	biological_process	0.0011252290634494817	10	95	203	14467	SKP2,GPRIN1,TRP53,ERCC2,FGF8,TRP73,PROP1,MSX1,NKX2-6,TRP63
GO:0006139	nucleobase, nucleoside, nucleotide and nucleic acid metabolic process	biological_process	0.001159458108637608	41	95	3037	14467	GNAQ,SMYD1,NFATC2,TAL2,GPRIN1,RBMXRT,TRP53,ERCC2,NF1,PAX3,SIM1,NODAL,RNPS1,NPM1,HNF4A,THRA,SSRP1,HIP1,FOXH1,TRP73,PAX6,SOX10,ATP7B,SEBOX,POU3F4,TRIM28,OPRM1,FOXN1,SYNCRIP,RUNX2,PROP1,NEUROD2,MSX1,TARDBP,ELK4,NKX2-6,PRPF4B,HOXD13,PARP1,TRP63,GNAS
GO:0016070	RNA metabolic process	biological_process	0.0013891008358148283	35	95	2364	14467	SMYD1,NFATC2,TAL2,GPRIN1,RBMXRT,TRP53,ERCC2,PAX3,SIM1,NODAL,RNPS1,NPM1,HNF4A,THRA,SSRP1,HIP1,FOXH1,TRP73,PAX6,SOX10,SEBOX,POU3F4,TRIM28,FOXN1,SYNCRIP,RUNX2,PROP1,NEUROD2,MSX1,TARDBP,ELK4,NKX2-6,PRPF4B,HOXD13,TRP63
GO:0043069	negative regulation of programmed cell death	biological_process	0.001404856461655934	10	95	208	14467	SKP2,GPRIN1,TRP53,ERCC2,FGF8,TRP73,PROP1,MSX1,NKX2-6,TRP63
GO:0060548	negative regulation of cell death	biological_process	0.0014675438253209437	10	95	209	14467	SKP2,GPRIN1,TRP53,ERCC2,FGF8,TRP73,PROP1,MSX1,NKX2-6,TRP63
GO:0051252	regulation of RNA metabolic process	biological_process	0.0015674619358207861	31	95	1943	14467	SMYD1,NFATC2,TAL2,GPRIN1,TRP53,ERCC2,PAX3,SIM1,NODAL,NPM1,HNF4A,THRA,SSRP1,HIP1,FOXH1,TRP73,PAX6,SOX10,SEBOX,POU3F4,TRIM28,FOXN1,RUNX2,PROP1,NEUROD2,MSX1,TARDBP,ELK4,NKX2-6,HOXD13,TRP63
GO:0050789	regulation of biological process	biological_process	0.001777225004565105	65	95	6376	14467	SKP2,SLC1A2,GNAQ,SMYD1,CRHR2,RHO,NFATC2,TAL2,GPRIN1,GNRH1,ANK1,TRP53,HTR4,ERCC2,NF1,PAX3,SIM1,NTRK2,CHRNB2,PKD1,NODAL,CDK4,BMPR1A,FGF8,HTR1A,NPM1,NTRK3,EDA,NRAS,CAMK4,HNF4A,THRA,EGFR,SSRP1,HIP1,FOXH1,GNRHR,OPRL1,TRP73,PAX6,SOX10,SEBOX,POU3F4,TRIM28,CCKBR,OPRM1,CRHR1,EIF2S1,FOXN1,PLAU,RUNX2,PROP1,NEUROD2,MSX1,TARDBP,ELK4,HTR5A,NKX2-6,TGFBR2,ACVRL1,HOXD13,PARP1,TRP63,FASL,GNAS
GO:0009888	tissue development	biological_process	0.002086617589368831	16	95	598	14467	ERCC2,NF1,PAX3,PKD1,NODAL,BMPR1A,FGF8,EDA,THRA,FOXH1,PAX6,TRIM28,RUNX2,NKX2-6,TRP63,GNAS
GO:0009416	response to light stimulus	biological_process	0.0021233174482400787	7	95	87	14467	SLC1A2,RHO,GPRIN1,TRP53,ERCC2,NF1,CHRNB2
GO:0021536	diencephalon development	biological_process	0.002157929005172797	5	95	31	14467	TAL2,CHRNB2,PAX6,PROP1,NKX2-6
GO:0007431	salivary gland development	biological_process	0.002198923736963212	4	95	14	14467	FGF8,EDA,EGFR,PAX6
GO:0006357	regulation of transcription from RNA polymerase II promoter	biological_process	0.0022014709091417706	15	95	528	14467	NFATC2,GPRIN1,TRP53,PAX3,NODAL,HNF4A,FOXH1,PAX6,SOX10,TRIM28,RUNX2,PROP1,MSX1,HOXD13,TRP63
GO:0048523	negative regulation of cellular process	biological_process	0.0031496353245591396	21	95	1027	14467	SKP2,SMYD1,GPRIN1,TRP53,ERCC2,NF1,PAX3,NODAL,BMPR1A,FGF8,NPM1,THRA,FOXH1,TRP73,PAX6,TRIM28,RUNX2,PROP1,MSX1,NKX2-6,TRP63
GO:0007267	cell-cell signaling	biological_process	0.0033220447128070006	12	95	344	14467	SYT1,FGF3,GPRIN1,NRXN1,ERCC2,NF1,NTRK2,CHRNB2,FGF8,CAMK4,GRIA2,TRP63
GO:0034960	cellular biopolymer metabolic process	biological_process	0.0034707571731401833	55	95	4999	14467	SKP2,GNAQ,SMYD1,RHO,NFATC2,TAL2,GPRIN1,RBMXRT,TRP53,ERCC2,PAX3,UBA2,SIM1,NTRK2,MMP2,GSPT1,NODAL,CDK4,BMPR1A,RNPS1,NPM1,NTRK3,CAMK4,HNF4A,THRA,EGFR,SSRP1,HIP1,FOXH1,CCT5,TRP73,PAX6,SOX10,SEBOX,POU3F4,TRIM28,EIF2S1,FOXN1,MMP14,SYNCRIP,PLAU,RUNX2,PROP1,NEUROD2,MSX1,TARDBP,ELK4,NKX2-6,TGFBR2,PRPF4B,ACVRL1,HOXD13,PARP1,TRP63,MMP24
GO:0043473	pigmentation	biological_process	0.0037566854786517437	6	95	61	14467	GNAQ,NF1,PAX3,EDA,SOX10,TYR
GO:0048519	negative regulation of biological process	biological_process	0.00391133451778224	22	95	1131	14467	SKP2,SMYD1,CRHR2,GPRIN1,TRP53,ERCC2,NF1,PAX3,NODAL,BMPR1A,FGF8,NPM1,THRA,FOXH1,TRP73,PAX6,TRIM28,RUNX2,PROP1,MSX1,NKX2-6,TRP63
GO:0006355	regulation of transcription, DNA-dependent	biological_process	0.004280145291935398	30	95	1929	14467	SMYD1,NFATC2,TAL2,GPRIN1,TRP53,ERCC2,PAX3,SIM1,NODAL,HNF4A,THRA,SSRP1,HIP1,FOXH1,TRP73,PAX6,SOX10,SEBOX,POU3F4,TRIM28,FOXN1,RUNX2,PROP1,NEUROD2,MSX1,TARDBP,ELK4,NKX2-6,HOXD13,TRP63
GO:0007167	enzyme linked receptor protein signaling pathway	biological_process	0.004453933863213068	11	95	293	14467	NTRK2,NODAL,BMPR1A,FGF8,NTRK3,EGFR,FOXH1,RUNX2,MSX1,TGFBR2,ACVRL1
GO:0021537	telencephalon development	biological_process	0.004548767971219566	6	95	63	14467	SLC1A2,GPRIN1,NF1,FGF8,TRP73,PAX6
GO:0006366	transcription from RNA polymerase II promoter	biological_process	0.004641154687722978	15	95	561	14467	NFATC2,GPRIN1,TRP53,PAX3,NODAL,HNF4A,FOXH1,PAX6,SOX10,TRIM28,RUNX2,PROP1,MSX1,HOXD13,TRP63
GO:0006351	transcription, DNA-dependent	biological_process	0.005023640130100674	30	95	1944	14467	SMYD1,NFATC2,TAL2,GPRIN1,TRP53,ERCC2,PAX3,SIM1,NODAL,HNF4A,THRA,SSRP1,HIP1,FOXH1,TRP73,PAX6,SOX10,SEBOX,POU3F4,TRIM28,FOXN1,RUNX2,PROP1,NEUROD2,MSX1,TARDBP,ELK4,NKX2-6,HOXD13,TRP63
GO:0022612	gland morphogenesis	biological_process	0.005149790867656225	4	95	17	14467	FGF8,EGFR,PAX6,PROP1
GO:0032774	RNA biosynthetic process	biological_process	0.0052411814767013044	30	95	1948	14467	SMYD1,NFATC2,TAL2,GPRIN1,TRP53,ERCC2,PAX3,SIM1,NODAL,HNF4A,THRA,SSRP1,HIP1,FOXH1,TRP73,PAX6,SOX10,SEBOX,POU3F4,TRIM28,FOXN1,RUNX2,PROP1,NEUROD2,MSX1,TARDBP,ELK4,NKX2-6,HOXD13,TRP63
GO:0043283	biopolymer metabolic process	biological_process	0.005629646511628829	55	95	5069	14467	SKP2,GNAQ,SMYD1,RHO,NFATC2,TAL2,GPRIN1,RBMXRT,TRP53,ERCC2,PAX3,UBA2,SIM1,NTRK2,MMP2,GSPT1,NODAL,CDK4,BMPR1A,RNPS1,NPM1,NTRK3,CAMK4,HNF4A,THRA,EGFR,SSRP1,HIP1,FOXH1,CCT5,TRP73,PAX6,SOX10,SEBOX,POU3F4,TRIM28,EIF2S1,FOXN1,MMP14,SYNCRIP,PLAU,RUNX2,PROP1,NEUROD2,MSX1,TARDBP,ELK4,NKX2-6,TGFBR2,PRPF4B,ACVRL1,HOXD13,PARP1,TRP63,MMP24
GO:0035272	exocrine system development	biological_process	0.006587898990280116	4	95	18	14467	FGF8,EDA,EGFR,PAX6
GO:0050794	regulation of cellular process	biological_process	0.0067951114815862825	62	95	6122	14467	SKP2,GNAQ,SMYD1,CRHR2,RHO,NFATC2,TAL2,GPRIN1,ANK1,TRP53,HTR4,ERCC2,NF1,PAX3,SIM1,NTRK2,CHRNB2,PKD1,NODAL,CDK4,BMPR1A,FGF8,HTR1A,NPM1,NTRK3,EDA,NRAS,CAMK4,HNF4A,THRA,EGFR,SSRP1,HIP1,FOXH1,GNRHR,OPRL1,TRP73,PAX6,SOX10,SEBOX,POU3F4,TRIM28,CCKBR,OPRM1,CRHR1,EIF2S1,FOXN1,PLAU,RUNX2,PROP1,NEUROD2,MSX1,TARDBP,ELK4,HTR5A,NKX2-6,TGFBR2,ACVRL1,HOXD13,TRP63,FASL,GNAS
GO:0044260	cellular macromolecule metabolic process	biological_process	0.007040679321213516	55	95	5102	14467	SKP2,GNAQ,SMYD1,RHO,NFATC2,TAL2,GPRIN1,RBMXRT,TRP53,ERCC2,PAX3,UBA2,SIM1,NTRK2,MMP2,GSPT1,NODAL,CDK4,BMPR1A,RNPS1,NPM1,NTRK3,CAMK4,HNF4A,THRA,EGFR,SSRP1,HIP1,FOXH1,CCT5,TRP73,PAX6,SOX10,SEBOX,POU3F4,TRIM28,EIF2S1,FOXN1,MMP14,SYNCRIP,PLAU,RUNX2,PROP1,NEUROD2,MSX1,TARDBP,ELK4,NKX2-6,TGFBR2,PRPF4B,ACVRL1,HOXD13,PARP1,TRP63,MMP24
GO:0048853	forebrain morphogenesis	biological_process	0.007161078391071926	3	95	6	14467	NF1,FGF8,PROP1
GO:0010629	negative regulation of gene expression	biological_process	0.008372286070643718	11	95	313	14467	SKP2,SMYD1,TRP53,PAX3,NODAL,THRA,FOXH1,TRIM28,PROP1,MSX1,TRP63
GO:0051402	neuron apoptosis	biological_process	0.008459825166763139	6	95	70	14467	GPRIN1,TRP53,NF1,FGF8,TRP73,TRP63
GO:0035108	limb morphogenesis	biological_process	0.009059913135053773	7	95	108	14467	GNAQ,BMPR1A,FGF8,MSX1,HOXD13,TRP63,GNAS
GO:0035107	appendage morphogenesis	biological_process	0.009059913135053773	7	95	108	14467	GNAQ,BMPR1A,FGF8,MSX1,HOXD13,TRP63,GNAS
GO:0044238	primary metabolic process	biological_process	0.009441270914102216	62	95	6174	14467	SKP2,GNAQ,SMYD1,RHO,NFATC2,TAL2,GPRIN1,RBMXRT,TRP53,ERCC2,NF1,PAX3,UBA2,SIM1,NTRK2,MMP2,KCNJ6,CHRNB2,GSPT1,NODAL,CDK4,BMPR1A,RNPS1,NPM1,NTRK3,CAMK4,HNF4A,THRA,EGFR,SSRP1,HIP1,FOXH1,CCT5,TRP73,PAX6,SOX10,ATP7B,SEBOX,POU3F4,TRIM28,OPRM1,TYR,EIF2S1,FOXN1,MMP14,SYNCRIP,PLAU,RUNX2,PROP1,NEUROD2,MSX1,TARDBP,ELK4,NKX2-6,TGFBR2,PRPF4B,ACVRL1,HOXD13,PARP1,TRP63,GNAS,MMP24
GO:0022603	regulation of anatomical structure morphogenesis	biological_process	0.009631199381697776	8	95	153	14467	CRHR2,GPRIN1,NF1,CHRNB2,NODAL,NTRK3,PAX6,RUNX2
GO:0045934	negative regulation of nucleobase, nucleoside, nucleotide and nucleic acid metabolic process	biological_process	0.00972994945029295	11	95	318	14467	SMYD1,TRP53,PAX3,NODAL,NPM1,THRA,FOXH1,TRIM28,PROP1,MSX1,TRP63
GO:0045449	regulation of transcription	biological_process	0.00984341491994525	30	95	2009	14467	SMYD1,NFATC2,TAL2,GPRIN1,TRP53,ERCC2,PAX3,SIM1,NODAL,HNF4A,THRA,SSRP1,HIP1,FOXH1,TRP73,PAX6,SOX10,SEBOX,POU3F4,TRIM28,FOXN1,RUNX2,PROP1,NEUROD2,MSX1,TARDBP,ELK4,NKX2-6,HOXD13,TRP63
GO:0010556	regulation of macromolecule biosynthetic process	biological_process	0.010738498493222502	31	95	2127	14467	SMYD1,NFATC2,TAL2,GPRIN1,TRP53,ERCC2,PAX3,SIM1,NODAL,HNF4A,THRA,SSRP1,HIP1,FOXH1,TRP73,PAX6,SOX10,SEBOX,POU3F4,TRIM28,EIF2S1,FOXN1,RUNX2,PROP1,NEUROD2,MSX1,TARDBP,ELK4,NKX2-6,HOXD13,TRP63
GO:0003002	regionalization	biological_process	0.010913868952931874	9	95	206	14467	FGF3,NODAL,BMPR1A,FGF8,FOXH1,PAX6,PROP1,HOXD13,TRP63
GO:0048736	appendage development	biological_process	0.012219042925155903	7	95	113	14467	GNAQ,BMPR1A,FGF8,MSX1,HOXD13,TRP63,GNAS
GO:0060173	limb development	biological_process	0.012219042925155903	7	95	113	14467	GNAQ,BMPR1A,FGF8,MSX1,HOXD13,TRP63,GNAS
GO:0009314	response to radiation	biological_process	0.012949308885607786	7	95	114	14467	SLC1A2,RHO,GPRIN1,TRP53,ERCC2,NF1,CHRNB2
GO:0042981	regulation of apoptosis	biological_process	0.01350961812995025	13	95	464	14467	SKP2,GPRIN1,TRP53,ERCC2,NF1,FGF8,HIP1,TRP73,PROP1,MSX1,NKX2-6,TRP63,FASL
GO:0050767	regulation of neurogenesis	biological_process	0.014518744471614907	7	95	116	14467	GPRIN1,TRP53,NF1,CHRNB2,BMPR1A,NTRK3,PAX6
GO:0007389	pattern specification process	biological_process	0.01534575044174581	10	95	272	14467	FGF3,NODAL,BMPR1A,FGF8,FOXH1,PAX6,PROP1,TGFBR2,HOXD13,TRP63
GO:0043067	regulation of programmed cell death	biological_process	0.015848672570241338	13	95	471	14467	SKP2,GPRIN1,TRP53,ERCC2,NF1,FGF8,HIP1,TRP73,PROP1,MSX1,NKX2-6,TRP63,FASL
GO:0021543	pallium development	biological_process	0.016106739272181265	5	95	46	14467	GPRIN1,NF1,FGF8,TRP73,PAX6
GO:0007154	cell communication	biological_process	0.01651945991472271	44	95	3737	14467	SLC1A2,GNAQ,CRHR2,RHO,SYT1,FGF3,GPRIN1,NRXN1,ANK1,TRP53,HTR4,ERCC2,NF1,SIM1,NTRK2,CHRNB2,PKD1,NODAL,CDK4,BMPR1A,FGF8,HTR1A,NPM1,NTRK3,NRAS,CAMK4,EGFR,FOXH1,GNRHR,OPRL1,GRIA2,PAX6,CCKBR,OPRM1,CRHR1,RUNX2,PROP1,MSX1,HTR5A,TGFBR2,ACVRL1,TRP63,FASL,GNAS
GO:0010941	regulation of cell death	biological_process	0.016579439398726997	13	95	473	14467	SKP2,GPRIN1,TRP53,ERCC2,NF1,FGF8,HIP1,TRP73,PROP1,MSX1,NKX2-6,TRP63,FASL
GO:0006350	transcription	biological_process	0.017442645668015386	30	95	2067	14467	SMYD1,NFATC2,TAL2,GPRIN1,TRP53,ERCC2,PAX3,SIM1,NODAL,HNF4A,THRA,SSRP1,HIP1,FOXH1,TRP73,PAX6,SOX10,SEBOX,POU3F4,TRIM28,FOXN1,RUNX2,PROP1,NEUROD2,MSX1,TARDBP,ELK4,NKX2-6,HOXD13,TRP63
GO:0048598	embryonic morphogenesis	biological_process	0.01775559402665425	11	95	339	14467	GNAQ,TRP53,PAX3,NODAL,BMPR1A,FGF8,MSX1,TGFBR2,HOXD13,TRP63,GNAS
GO:0007435	salivary gland morphogenesis	biological_process	0.019860346950230992	3	95	8	14467	FGF8,EGFR,PAX6
GO:0030182	neuron differentiation	biological_process	0.020253107071877913	12	95	411	14467	GNAQ,CDK5R1,GPRIN1,PAX3,NTRK2,CHRNB2,NTRK3,TRP73,PAX6,POU3F4,NEUROD2,WHRN
GO:0044237	cellular metabolic process	biological_process	0.026151924771600842	62	95	6341	14467	SKP2,GNAQ,SMYD1,RHO,NFATC2,TAL2,GPRIN1,RBMXRT,TRP53,ERCC2,NF1,PAX3,UBA2,SIM1,NTRK2,MMP2,KCNJ6,CHRNB2,GSPT1,NODAL,CDK4,BMPR1A,RNPS1,NPM1,NTRK3,CAMK4,HNF4A,THRA,EGFR,SSRP1,HIP1,FOXH1,CCT5,TRP73,PAX6,SOX10,ATP7B,SEBOX,POU3F4,TRIM28,OPRM1,TYR,EIF2S1,FOXN1,MMP14,SYNCRIP,PLAU,RUNX2,PROP1,NEUROD2,MSX1,TARDBP,ELK4,NKX2-6,TGFBR2,PRPF4B,ACVRL1,HOXD13,PARP1,TRP63,GNAS,MMP24
GO:0051960	regulation of nervous system development	biological_process	0.02904188814275404	7	95	129	14467	GPRIN1,TRP53,NF1,CHRNB2,BMPR1A,NTRK3,PAX6
GO:0001568	blood vessel development	biological_process	0.029203450350506147	9	95	233	14467	CRHR2,NF1,NTRK2,MMP2,PKD1,FGF8,PROP1,TGFBR2,ACVRL1
GO:0010605	negative regulation of macromolecule metabolic process	biological_process	0.030964369614251308	12	95	429	14467	SKP2,SMYD1,TRP53,PAX3,NODAL,NPM1,THRA,FOXH1,TRIM28,PROP1,MSX1,TRP63
GO:0035113	embryonic appendage morphogenesis	biological_process	0.03180299110522024	6	95	88	14467	GNAQ,FGF8,MSX1,HOXD13,TRP63,GNAS
GO:0007179	transforming growth factor beta receptor signaling pathway	biological_process	0.03180299110522024	6	95	88	14467	NODAL,BMPR1A,FOXH1,MSX1,TGFBR2,ACVRL1
GO:0030326	embryonic limb morphogenesis	biological_process	0.03180299110522024	6	95	88	14467	GNAQ,FGF8,MSX1,HOXD13,TRP63,GNAS
GO:0001944	vasculature development	biological_process	0.0323084900098505	9	95	236	14467	CRHR2,NF1,NTRK2,MMP2,PKD1,FGF8,PROP1,TGFBR2,ACVRL1
GO:0016481	negative regulation of transcription	biological_process	0.03278429543288684	10	95	297	14467	SMYD1,TRP53,PAX3,NODAL,THRA,FOXH1,TRIM28,PROP1,MSX1,TRP63
GO:0060284	regulation of cell development	biological_process	0.03538480673337213	7	95	133	14467	GPRIN1,TRP53,NF1,CHRNB2,BMPR1A,NTRK3,PAX6
GO:0048666	neuron development	biological_process	0.03572561184095441	10	95	300	14467	GNAQ,CDK5R1,GPRIN1,NTRK2,CHRNB2,NTRK3,TRP73,PAX6,NEUROD2,WHRN
GO:0050896	response to stimulus	biological_process	0.04145483422544352	30	95	2160	14467	SLC1A2,GNAQ,RHO,TAL2,SCN8A,GPRIN1,GNRH1,TRP53,ERCC2,NF1,NTRK2,MMP2,CHRNB2,PKD1,NPM1,NTRK3,EDA,SSRP1,NEURL1A,TRP73,OPRM1,CRHR1,EIF2S1,PLAU,NEUROD2,MSX1,PARP1,TRP63,FASL,GNAS
GO:0001666	response to hypoxia	biological_process	0.04191767453344438	4	95	28	14467	NF1,MMP2,CHRNB2,PLAU
GO:0007632	visual behavior	biological_process	0.04191767453344438	4	95	28	14467	SLC1A2,GPRIN1,NF1,CHRNB2
GO:0021700	developmental maturation	biological_process	0.04629633733061331	6	95	94	14467	GNAQ,GPRIN1,ERCC2,MMP2,SOX10,RUNX2
GO:0009892	negative regulation of metabolic process	biological_process	0.04734243964361626	12	95	448	14467	SKP2,SMYD1,TRP53,PAX3,NODAL,NPM1,THRA,FOXH1,TRIM28,PROP1,MSX1,TRP63
GO:0007610	behavior	biological_process	0.0473570945418917	11	95	377	14467	SLC1A2,GNAQ,TAL2,SCN8A,GPRIN1,NF1,NTRK2,CHRNB2,OPRM1,CRHR1,NEUROD2
GO:0070482	response to oxygen levels	biological_process	0.04838066885377254	4	95	29	14467	NF1,MMP2,CHRNB2,PLAU
GO:0007178	transmembrane receptor protein serine/threonine kinase signaling pathway	biological_process	0.04915803747610784	6	95	95	14467	NODAL,BMPR1A,FOXH1,MSX1,TGFBR2,ACVRL1
GO:0045165	cell fate commitment	biological_process	0.04921811047905742	7	95	140	14467	FGF3,TRP53,PAX3,NODAL,FGF8,PAX6,RUNX2
GO:0051253	negative regulation of RNA metabolic process	biological_process	0.049218485866393075	9	95	249	14467	TRP53,PAX3,NODAL,NPM1,FOXH1,TRIM28,PROP1,MSX1,TRP63
