# Supplementary material for: Tissue-Specific Functional Networks for Prioritizing Phenotype and Disease Genes
Source: PLoS Comput Biol. 2012 Sep 27;8(9):e1002694. doi: 10.1371/journal.pcbi.1002694 (PMC3459891; doi:10.1371/journal.pcbi.1002694)
Supplement: Dataset S3 — Functional enrichment of top 100 changed genes for each tissue-specific network. (ZIP) [file pcbi.1002694.s003.zip › enrichment_result/MA_0000389_global.txt]

GO:0048513	organ development	biological_process	3.75807874664749E-11	39	95	1574	14467	GNAQ,CRHR2,NEUROG3,TFDP1,SCN8A,CDK5R1,GPRIN1,ANK1,ERCC2,NF1,CD4,PAX3,NTRK2,MMP2,RUNX1,CHRNB2,PKD1,NODAL,BMPR1A,FGF8,THRA,EGFR,FOXH1,LIF,PAX6,POU3F4,TRIM28,FGFR2,MMP14,RUNX2,MSX1,WHRN,DRD2,NKX2-6,TGFBR2,TRP63,FASL,WNT3A,GNAS
GO:0008283	cell proliferation	biological_process	7.920941144746431E-11	25	95	598	14467	IMPDH2,ERCC2,NF1,PAX3,CHRNB2,NODAL,CDK4,BMPR1A,FGF8,NPM1,EGFR,CSE1L,LIF,PAX6,FGFR2,TYR,FOXN1,PLAU,RUNX2,MSX1,DRD2,NKX2-6,TGFBR2,TRP63,WNT3A
GO:0009653	anatomical structure morphogenesis	biological_process	1.4182449891843875E-10	33	95	1151	14467	GNAQ,CRHR2,NEUROG3,CDK5R1,GPRIN1,ERCC2,NF1,PAX3,NTRK2,MMP2,RUNX1,CHRNB2,PKD1,NODAL,BMPR1A,FGF8,NTRK3,THRA,EGFR,NEURL1A,LIF,PAX6,TRIM28,FGFR2,MMP14,RUNX2,MSX1,DRD2,TGFBR2,TRP63,FASL,WNT3A,GNAS
GO:0007275	multicellular organismal development	biological_process	1.5945704376538698E-10	47	95	2402	14467	GNAQ,CRHR2,NEUROG3,TFDP1,SCN8A,CDK5R1,GPRIN1,GNRH1,ANK1,ERCC2,NF1,CD4,PAX3,SIM1,NTRK2,MMP2,HYDIN,RUNX1,CHRNB2,PKD1,NODAL,BMPR1A,FGF8,NTRK3,THRA,EGFR,FOXH1,LIF,PAX6,POU3F4,TRIM28,FGFR2,TCF12,FOXN1,MMP14,RUNX2,NEUROD2,MSX1,WHRN,DRD2,NKX2-6,TGFBR2,TRP63,MDFI,FASL,WNT3A,GNAS
GO:0048731	system development	biological_process	1.7992979505952287E-10	42	95	1922	14467	GNAQ,CRHR2,NEUROG3,TFDP1,SCN8A,CDK5R1,GPRIN1,ANK1,ERCC2,NF1,CD4,PAX3,SIM1,NTRK2,MMP2,RUNX1,CHRNB2,PKD1,NODAL,BMPR1A,FGF8,NTRK3,THRA,EGFR,FOXH1,LIF,PAX6,POU3F4,TRIM28,FGFR2,MMP14,RUNX2,NEUROD2,MSX1,WHRN,DRD2,NKX2-6,TGFBR2,TRP63,FASL,WNT3A,GNAS
GO:0048468	cell development	biological_process	2.163596341271689E-10	27	95	748	14467	GNAQ,CDK5R1,GPRIN1,ANK1,ERCC2,NF1,PAX3,NTRK2,RUNX1,CHRNB2,NODAL,BMPR1A,FGF8,NTRK3,NEURL1A,LIF,PAX6,POU3F4,TRIM28,RUNX2,NEUROD2,WHRN,DRD2,NKX2-6,TRP63,FASL,WNT3A
GO:0048856	anatomical structure development	biological_process	3.5986215342612957E-10	43	95	2056	14467	GNAQ,CRHR2,NEUROG3,TFDP1,SCN8A,CDK5R1,GPRIN1,ANK1,ERCC2,NF1,CD4,PAX3,SIM1,NTRK2,MMP2,RUNX1,CHRNB2,PKD1,NODAL,BMPR1A,FGF8,NTRK3,THRA,EGFR,FOXH1,NEURL1A,LIF,PAX6,POU3F4,TRIM28,FGFR2,MMP14,RUNX2,NEUROD2,MSX1,WHRN,DRD2,NKX2-6,TGFBR2,TRP63,FASL,WNT3A,GNAS
GO:0008284	positive regulation of cell proliferation	biological_process	1.6485024384443187E-9	16	95	224	14467	NF1,PAX3,CHRNB2,NODAL,BMPR1A,FGF8,NPM1,EGFR,LIF,PAX6,FGFR2,RUNX2,DRD2,NKX2-6,TGFBR2,TRP63
GO:0007399	nervous system development	biological_process	4.064326448182211E-9	26	95	779	14467	GNAQ,NEUROG3,CDK5R1,GPRIN1,ERCC2,NF1,PAX3,SIM1,NTRK2,RUNX1,CHRNB2,BMPR1A,FGF8,NTRK3,LIF,PAX6,POU3F4,FGFR2,NEUROD2,MSX1,WHRN,DRD2,NKX2-6,TGFBR2,TRP63,WNT3A
GO:0032502	developmental process	biological_process	4.364967117525805E-9	49	95	2840	14467	SKP2,GNAQ,CRHR2,NEUROG3,TFDP1,SCN8A,CDK5R1,GPRIN1,GNRH1,ANK1,ERCC2,NF1,CD4,PAX3,SIM1,NTRK2,MMP2,HYDIN,RUNX1,CHRNB2,PKD1,NODAL,BMPR1A,FGF8,NTRK3,THRA,EGFR,FOXH1,NEURL1A,LIF,PAX6,POU3F4,TRIM28,FGFR2,TCF12,FOXN1,MMP14,RUNX2,NEUROD2,MSX1,WHRN,DRD2,NKX2-6,TGFBR2,TRP63,MDFI,FASL,WNT3A,GNAS
GO:0048869	cellular developmental process	biological_process	5.655793630126603E-9	36	95	1568	14467	GNAQ,NEUROG3,CDK5R1,GPRIN1,ANK1,ERCC2,NF1,CD4,PAX3,SIM1,NTRK2,RUNX1,CHRNB2,NODAL,BMPR1A,FGF8,NTRK3,EGFR,NEURL1A,LIF,PAX6,POU3F4,TRIM28,FGFR2,FOXN1,RUNX2,NEUROD2,WHRN,DRD2,NKX2-6,TGFBR2,TRP63,MDFI,FASL,WNT3A,GNAS
GO:0030154	cell differentiation	biological_process	7.366560075052048E-9	35	95	1495	14467	GNAQ,NEUROG3,CDK5R1,GPRIN1,ANK1,ERCC2,NF1,CD4,PAX3,SIM1,NTRK2,RUNX1,CHRNB2,NODAL,BMPR1A,FGF8,NTRK3,NEURL1A,LIF,PAX6,POU3F4,TRIM28,FGFR2,FOXN1,RUNX2,NEUROD2,WHRN,DRD2,NKX2-6,TGFBR2,TRP63,MDFI,FASL,WNT3A,GNAS
GO:0007417	central nervous system development	biological_process	2.902213474353251E-8	17	95	316	14467	GNAQ,CDK5R1,GPRIN1,ERCC2,NF1,PAX3,RUNX1,CHRNB2,FGF8,PAX6,POU3F4,FGFR2,MSX1,DRD2,NKX2-6,TGFBR2,WNT3A
GO:0042127	regulation of cell proliferation	biological_process	4.011349280712555E-8	19	95	424	14467	NF1,PAX3,CHRNB2,NODAL,CDK4,BMPR1A,FGF8,NPM1,EGFR,LIF,PAX6,FGFR2,PLAU,RUNX2,MSX1,DRD2,NKX2-6,TGFBR2,TRP63
GO:0048522	positive regulation of cellular process	biological_process	3.673641585357632E-7	27	95	1031	14467	NEUROG3,NFATC2,TFDP1,GPRIN1,NF1,CD4,PAX3,CHRNB2,NODAL,BMPR1A,FGF8,NTRK3,NPM1,HNF4A,EGFR,FOXH1,LIF,PAX6,TRIM28,FGFR2,RUNX2,DRD2,NKX2-6,TGFBR2,TRP63,FASL,GNAS
GO:0022008	neurogenesis	biological_process	4.1152933797435196E-7	19	95	486	14467	GNAQ,CDK5R1,GPRIN1,ERCC2,NF1,PAX3,NTRK2,RUNX1,CHRNB2,BMPR1A,FGF8,NTRK3,LIF,PAX6,POU3F4,NEUROD2,WHRN,DRD2,WNT3A
GO:0009887	organ morphogenesis	biological_process	8.756632831043243E-7	23	95	771	14467	CRHR2,NEUROG3,ERCC2,NF1,PAX3,NTRK2,MMP2,RUNX1,PKD1,NODAL,BMPR1A,FGF8,THRA,LIF,PAX6,FGFR2,RUNX2,MSX1,TGFBR2,TRP63,FASL,WNT3A,GNAS
GO:0007420	brain development	biological_process	9.193849483865316E-7	14	95	245	14467	GNAQ,CDK5R1,GPRIN1,NF1,CHRNB2,FGF8,PAX6,POU3F4,FGFR2,MSX1,DRD2,NKX2-6,TGFBR2,WNT3A
GO:0048699	generation of neurons	biological_process	1.1066734563834562E-6	18	95	456	14467	GNAQ,CDK5R1,GPRIN1,NF1,PAX3,NTRK2,RUNX1,CHRNB2,BMPR1A,FGF8,NTRK3,LIF,PAX6,POU3F4,NEUROD2,WHRN,DRD2,WNT3A
GO:0007507	heart development	biological_process	1.1709785980046258E-6	13	95	206	14467	GNAQ,NF1,PAX3,PKD1,NODAL,BMPR1A,FGF8,FOXH1,FGFR2,MSX1,NKX2-6,TGFBR2,WNT3A
GO:0050793	regulation of developmental process	biological_process	1.2523873546270824E-6	24	95	858	14467	SKP2,GNAQ,CRHR2,GPRIN1,ERCC2,NF1,RUNX1,CHRNB2,NODAL,BMPR1A,FGF8,NTRK3,LIF,PAX6,FGFR2,RUNX2,MSX1,DRD2,NKX2-6,TGFBR2,TRP63,FASL,WNT3A,GNAS
GO:0048518	positive regulation of biological process	biological_process	1.275504163208855E-6	28	95	1172	14467	NEUROG3,NFATC2,TFDP1,GPRIN1,NF1,CD4,PAX3,RUNX1,CHRNB2,NODAL,BMPR1A,FGF8,NTRK3,NPM1,HNF4A,EGFR,FOXH1,LIF,PAX6,TRIM28,FGFR2,RUNX2,DRD2,NKX2-6,TGFBR2,TRP63,FASL,GNAS
GO:0009888	tissue development	biological_process	2.0063182205567562E-6	20	95	598	14467	NEUROG3,TFDP1,ERCC2,NF1,PAX3,PKD1,NODAL,BMPR1A,FGF8,THRA,FOXH1,LIF,PAX6,TRIM28,FGFR2,RUNX2,NKX2-6,TRP63,WNT3A,GNAS
GO:0045595	regulation of cell differentiation	biological_process	4.258896578519996E-6	15	95	326	14467	GNAQ,GPRIN1,NF1,CHRNB2,NODAL,BMPR1A,NTRK3,LIF,PAX6,RUNX2,DRD2,TGFBR2,TRP63,WNT3A,GNAS
GO:0030900	forebrain development	biological_process	5.262517903072922E-6	11	95	150	14467	GNAQ,GPRIN1,NF1,CHRNB2,FGF8,PAX6,POU3F4,MSX1,DRD2,NKX2-6,WNT3A
GO:0032501	multicellular organismal process	biological_process	6.388266999238508E-6	55	95	4218	14467	RGS9,GAD2,GNAQ,CRHR2,NEUROG3,NFATC2,TFDP1,SCN8A,SYT1,CDK5R1,GPRIN1,GNRH1,ANK1,ERCC2,NF1,CD4,PAX3,SIM1,NTRK2,MMP2,HYDIN,RUNX1,CHRNB2,PKD1,NODAL,BMPR1A,FGF8,NTRK3,CAMK4,THRA,EGFR,FOXH1,NEURL1A,GRIA2,LIF,PAX6,ATP7B,POU3F4,TRIM28,FGFR2,TCF12,FOXN1,MMP14,RUNX2,NEUROD2,MSX1,WHRN,DRD2,NKX2-6,TGFBR2,TRP63,MDFI,FASL,WNT3A,GNAS
GO:0007267	cell-cell signaling	biological_process	8.825037807834435E-6	15	95	344	14467	GAD2,SYT1,GPRIN1,ERCC2,NF1,NTRK2,CHRNB2,FGF8,CAMK4,GRIA2,LIF,FGFR2,DRD2,TRP63,WNT3A
GO:0048646	anatomical structure formation involved in morphogenesis	biological_process	5.050785819660823E-5	14	95	335	14467	CRHR2,ERCC2,NF1,PAX3,MMP2,RUNX1,NODAL,BMPR1A,FGF8,NEURL1A,FGFR2,TGFBR2,TRP63,WNT3A
GO:0001501	skeletal system development	biological_process	5.595518350530321E-5	13	95	284	14467	GNAQ,ERCC2,NF1,MMP2,RUNX1,PKD1,BMPR1A,THRA,FGFR2,RUNX2,TGFBR2,TRP63,GNAS
GO:0019222	regulation of metabolic process	biological_process	7.228283700272239E-5	39	95	2525	14467	SKP2,GNAQ,NEUROG3,NFATC2,TFDP1,GPRIN1,GNRH1,ERCC2,NF1,CD4,PAX3,SIM1,NTRK2,RUNX1,CHRNB2,NODAL,FGF8,NPM1,HNF4A,THRA,EGFR,SSRP1,FOXH1,LIF,PAX6,POU3F4,TRIM28,TCF12,EIF2S1,FOXN1,PCNA,RUNX2,NEUROD2,MSX1,TARDBP,DRD2,NKX2-6,TRP63,GNAS
GO:0030182	neuron differentiation	biological_process	9.406380830710885E-5	15	95	411	14467	GNAQ,CDK5R1,GPRIN1,PAX3,NTRK2,RUNX1,CHRNB2,NTRK3,LIF,PAX6,POU3F4,NEUROD2,WHRN,DRD2,WNT3A
GO:0048666	neuron development	biological_process	1.0635833841333707E-4	13	95	300	14467	GNAQ,CDK5R1,GPRIN1,NTRK2,RUNX1,CHRNB2,NTRK3,LIF,PAX6,NEUROD2,WHRN,DRD2,WNT3A
GO:0010926	anatomical structure formation	biological_process	1.3134905488264742E-4	20	95	767	14467	CRHR2,GPRIN1,IPO5,ERCC2,NF1,PAX3,MMP2,RUNX1,CHRNB2,NODAL,BMPR1A,FGF8,NPM1,CSE1L,NEURL1A,FGFR2,TGFBR2,TRP63,KPNB1,WNT3A
GO:0009790	embryonic development	biological_process	1.5063328017009197E-4	18	95	626	14467	GNAQ,ERCC2,NF1,PAX3,RUNX1,PKD1,NODAL,BMPR1A,FGF8,FOXH1,PAX6,FGFR2,MSX1,NKX2-6,TGFBR2,TRP63,WNT3A,GNAS
GO:0007435	salivary gland morphogenesis	biological_process	1.6531640697878855E-4	4	95	8	14467	FGF8,EGFR,PAX6,FGFR2
GO:0043009	chordate embryonic development	biological_process	1.9111783949999012E-4	14	95	373	14467	ERCC2,NF1,PAX3,RUNX1,PKD1,NODAL,FGF8,PAX6,FGFR2,MSX1,NKX2-6,TGFBR2,WNT3A,GNAS
GO:0009792	embryonic development ending in birth or egg hatching	biological_process	2.1083658365970469E-4	14	95	376	14467	ERCC2,NF1,PAX3,RUNX1,PKD1,NODAL,FGF8,PAX6,FGFR2,MSX1,NKX2-6,TGFBR2,WNT3A,GNAS
GO:0010628	positive regulation of gene expression	biological_process	4.902467272718034E-4	14	95	403	14467	NEUROG3,NFATC2,TFDP1,GPRIN1,PAX3,NODAL,FGF8,HNF4A,FOXH1,LIF,PAX6,TRIM28,RUNX2,TRP63
GO:0009893	positive regulation of metabolic process	biological_process	5.655088233324745E-4	16	95	540	14467	NEUROG3,NFATC2,TFDP1,GPRIN1,CD4,PAX3,NODAL,FGF8,NPM1,HNF4A,FOXH1,LIF,PAX6,TRIM28,RUNX2,TRP63
GO:0048732	gland development	biological_process	6.775559533399099E-4	8	95	107	14467	NF1,FGF8,EGFR,PAX6,FGFR2,DRD2,TRP63,WNT3A
GO:0045893	positive regulation of transcription, DNA-dependent	biological_process	6.914994599522358E-4	13	95	353	14467	NEUROG3,NFATC2,TFDP1,GPRIN1,PAX3,NODAL,HNF4A,FOXH1,LIF,PAX6,TRIM28,RUNX2,TRP63
GO:0051254	positive regulation of RNA metabolic process	biological_process	7.14036541236665E-4	13	95	354	14467	NEUROG3,NFATC2,TFDP1,GPRIN1,PAX3,NODAL,HNF4A,FOXH1,LIF,PAX6,TRIM28,RUNX2,TRP63
GO:0022603	regulation of anatomical structure morphogenesis	biological_process	9.775942429966799E-4	9	95	153	14467	CRHR2,GPRIN1,NF1,RUNX1,CHRNB2,NODAL,NTRK3,PAX6,RUNX2
GO:0051094	positive regulation of developmental process	biological_process	0.0011759869094571248	13	95	370	14467	GPRIN1,NF1,RUNX1,NTRK3,LIF,PAX6,FGFR2,RUNX2,DRD2,TGFBR2,TRP63,FASL,GNAS
GO:0006139	nucleobase, nucleoside, nucleotide and nucleic acid metabolic process	biological_process	0.0012093743565170215	41	95	3037	14467	GNAQ,NEUROG3,NFATC2,TFDP1,GPRIN1,RBMXRT,HNRPLL,IMPDH2,ERCC2,NF1,PAX3,SF3A3,SIM1,RUNX1,NODAL,RNPS1,NPM1,HNF4A,THRA,SSRP1,FOXH1,LIF,PAX6,ATP7B,POU3F4,TRIM28,TCF12,FOXN1,PCNA,SYNCRIP,CHEK1,RUNX2,NEUROD2,MSX1,TARDBP,DRD2,NKX2-6,PRPF4B,PARP1,TRP63,GNAS
GO:0051093	negative regulation of developmental process	biological_process	0.0014511257081554119	13	95	377	14467	SKP2,CRHR2,GPRIN1,ERCC2,NF1,NODAL,BMPR1A,FGF8,LIF,PAX6,MSX1,NKX2-6,TRP63
GO:0010604	positive regulation of macromolecule metabolic process	biological_process	0.0015279577605410589	15	95	511	14467	NEUROG3,NFATC2,TFDP1,GPRIN1,CD4,PAX3,NODAL,FGF8,HNF4A,FOXH1,LIF,PAX6,TRIM28,RUNX2,TRP63
GO:0010467	gene expression	biological_process	0.0019078896602408436	39	95	2850	14467	SKP2,NEUROG3,NFATC2,TFDP1,GPRIN1,GNRH1,RBMXRT,HNRPLL,ERCC2,PAX3,SF3A3,SIM1,RUNX1,GSPT1,NODAL,FGF8,RNPS1,NPM1,HNF4A,THRA,SSRP1,FOXH1,LIF,PAX6,POU3F4,TRIM28,TCF12,EIF2S1,FOXN1,MMP14,SYNCRIP,RUNX2,NEUROD2,MSX1,TARDBP,DRD2,NKX2-6,PRPF4B,TRP63
GO:0031325	positive regulation of cellular metabolic process	biological_process	0.0019455575344650977	15	95	521	14467	NEUROG3,NFATC2,TFDP1,GPRIN1,CD4,PAX3,NODAL,NPM1,HNF4A,FOXH1,LIF,PAX6,TRIM28,RUNX2,TRP63
GO:0031323	regulation of cellular metabolic process	biological_process	0.0019996663564411706	35	95	2396	14467	GNAQ,NEUROG3,NFATC2,TFDP1,GPRIN1,ERCC2,NF1,CD4,PAX3,SIM1,RUNX1,CHRNB2,NODAL,NPM1,HNF4A,THRA,EGFR,SSRP1,FOXH1,LIF,PAX6,POU3F4,TRIM28,TCF12,EIF2S1,FOXN1,PCNA,RUNX2,NEUROD2,MSX1,TARDBP,DRD2,NKX2-6,TRP63,GNAS
GO:0080090	regulation of primary metabolic process	biological_process	0.0020602749738014778	35	95	2399	14467	GNAQ,NEUROG3,NFATC2,TFDP1,GPRIN1,ERCC2,NF1,CD4,PAX3,SIM1,RUNX1,CHRNB2,NODAL,NPM1,HNF4A,THRA,EGFR,SSRP1,FOXH1,LIF,PAX6,POU3F4,TRIM28,TCF12,EIF2S1,FOXN1,PCNA,RUNX2,NEUROD2,MSX1,TARDBP,DRD2,NKX2-6,TRP63,GNAS
GO:0031328	positive regulation of cellular biosynthetic process	biological_process	0.002086658805948804	14	95	455	14467	NEUROG3,NFATC2,TFDP1,GPRIN1,PAX3,NODAL,NPM1,HNF4A,FOXH1,LIF,PAX6,TRIM28,RUNX2,TRP63
GO:0009891	positive regulation of biosynthetic process	biological_process	0.0021972293665514604	14	95	457	14467	NEUROG3,NFATC2,TFDP1,GPRIN1,PAX3,NODAL,NPM1,HNF4A,FOXH1,LIF,PAX6,TRIM28,RUNX2,TRP63
GO:0007431	salivary gland development	biological_process	0.0022935903933128366	4	95	14	14467	FGF8,EGFR,PAX6,FGFR2
GO:0045941	positive regulation of transcription	biological_process	0.002440117385225924	13	95	395	14467	NEUROG3,NFATC2,TFDP1,GPRIN1,PAX3,NODAL,HNF4A,FOXH1,LIF,PAX6,TRIM28,RUNX2,TRP63
GO:0043170	macromolecule metabolic process	biological_process	0.0025761623331039783	57	95	5234	14467	SKP2,GNAQ,NEUROG3,NFATC2,TFDP1,GPRIN1,GNRH1,RBMXRT,HNRPLL,ERCC2,CD4,PAX3,SF3A3,SIM1,UBA2,NTRK2,MMP2,RUNX1,GSPT1,NODAL,CDK4,BMPR1A,FGF8,RNPS1,NTRK3,NPM1,CAMK4,HNF4A,THRA,EGFR,SSRP1,FOXH1,CCT5,LIF,PAX6,POU3F4,TRIM28,FGFR2,TCF12,EIF2S1,FOXN1,MMP14,PCNA,SYNCRIP,PLAU,CHEK1,RUNX2,NEUROD2,MSX1,TARDBP,BUB1B,DRD2,NKX2-6,TGFBR2,PRPF4B,PARP1,TRP63
GO:0048523	negative regulation of cellular process	biological_process	0.0032852314072629694	21	95	1027	14467	SKP2,RGS9,GPRIN1,ERCC2,NF1,PAX3,NODAL,BMPR1A,FGF8,NPM1,THRA,FOXH1,LIF,PAX6,TRIM28,RUNX2,MSX1,BUB1B,DRD2,NKX2-6,TRP63
GO:0007270	nerve-nerve synaptic transmission	biological_process	0.0036291796838865543	5	95	34	14467	GPRIN1,NF1,CHRNB2,CAMK4,DRD2
GO:0044238	primary metabolic process	biological_process	0.003716421714150557	63	95	6174	14467	SKP2,GNAQ,NEUROG3,NFATC2,TFDP1,GPRIN1,RBMXRT,HNRPLL,IMPDH2,ERCC2,NF1,CD4,PAX3,SF3A3,SIM1,UBA2,NTRK2,KCNJ6,MMP2,RUNX1,CHRNB2,GSPT1,NODAL,CDK4,BMPR1A,RNPS1,NTRK3,NPM1,CAMK4,HNF4A,THRA,EGFR,SSRP1,FOXH1,CCT5,LIF,PAX6,ATP7B,POU3F4,TRIM28,FGFR2,TYR,TCF12,EIF2S1,FOXN1,MMP14,PCNA,SYNCRIP,PLAU,CHEK1,RUNX2,NEUROD2,MSX1,TARDBP,BUB1B,DRD2,NKX2-6,TGFBR2,PRPF4B,PLCB1,PARP1,TRP63,GNAS
GO:0048519	negative regulation of biological process	biological_process	0.004079722786297034	22	95	1131	14467	SKP2,RGS9,CRHR2,GPRIN1,ERCC2,NF1,PAX3,NODAL,BMPR1A,FGF8,NPM1,THRA,FOXH1,LIF,PAX6,TRIM28,RUNX2,MSX1,BUB1B,DRD2,NKX2-6,TRP63
GO:0045935	positive regulation of nucleobase, nucleoside, nucleotide and nucleic acid metabolic process	biological_process	0.004097530662238784	13	95	414	14467	NEUROG3,NFATC2,TFDP1,GPRIN1,PAX3,NODAL,HNF4A,FOXH1,LIF,PAX6,TRIM28,RUNX2,TRP63
GO:0021872	generation of neurons in the forebrain	biological_process	0.004128356486488153	4	95	16	14467	GNAQ,PAX6,POU3F4,WNT3A
GO:0007167	enzyme linked receptor protein signaling pathway	biological_process	0.004645681771221486	11	95	293	14467	NTRK2,NODAL,BMPR1A,FGF8,NTRK3,EGFR,FOXH1,FGFR2,RUNX2,MSX1,TGFBR2
GO:0021537	telencephalon development	biological_process	0.004744598616506209	6	95	63	14467	GPRIN1,NF1,FGF8,PAX6,DRD2,WNT3A
GO:0051239	regulation of multicellular organismal process	biological_process	0.0048277157403805206	16	95	636	14467	CRHR2,GPRIN1,NF1,RUNX1,CHRNB2,NODAL,BMPR1A,NTRK3,THRA,LIF,PAX6,FGFR2,RUNX2,DRD2,TGFBR2,GNAS
GO:0022612	gland morphogenesis	biological_process	0.005371496365735081	4	95	17	14467	FGF8,EGFR,PAX6,FGFR2
GO:0065007	biological regulation	biological_process	0.006130329008372246	66	95	6717	14467	SKP2,RGS9,GAD2,GNAQ,CRHR2,NEUROG3,NFATC2,TFDP1,SYT1,GPRIN1,GNRH1,ANK1,ERCC2,NF1,CD4,PAX3,SIM1,NTRK2,KCNJ6,RUNX1,CHRNB2,PKD1,NODAL,CDK4,BMPR1A,FGF8,NTRK3,NPM1,HTR1A,NRAS,CAMK4,HNF4A,THRA,EGFR,SSRP1,FOXH1,GNRHR,LIF,PAX6,ATP7B,POU3F4,TRIM28,FGFR2,CCKBR,TCF12,MC5R,CHRNG,EIF2S1,FOXN1,PCNA,PLAU,CHEK1,RUNX2,NEUROD2,MSX1,TARDBP,BUB1B,DRD2,NKX2-6,TGFBR2,PLCB1,PARP1,TRP63,FASL,WNT3A,GNAS
GO:0035272	exocrine system development	biological_process	0.006871516998169819	4	95	18	14467	FGF8,EGFR,PAX6,FGFR2
GO:0008306	associative learning	biological_process	0.006871516998169819	4	95	18	14467	GPRIN1,CHRNB2,NEUROD2,DRD2
GO:0010557	positive regulation of macromolecule biosynthetic process	biological_process	0.007209488648411395	13	95	436	14467	NEUROG3,NFATC2,TFDP1,GPRIN1,PAX3,NODAL,HNF4A,FOXH1,LIF,PAX6,TRIM28,RUNX2,TRP63
GO:0060255	regulation of macromolecule metabolic process	biological_process	0.007468031635471198	34	95	2420	14467	SKP2,NEUROG3,NFATC2,TFDP1,GPRIN1,GNRH1,ERCC2,CD4,PAX3,SIM1,RUNX1,NODAL,FGF8,NPM1,HNF4A,THRA,EGFR,SSRP1,FOXH1,LIF,PAX6,POU3F4,TRIM28,TCF12,EIF2S1,FOXN1,PCNA,RUNX2,NEUROD2,MSX1,TARDBP,DRD2,NKX2-6,TRP63
GO:0007423	sensory organ development	biological_process	0.007636513244994294	10	95	250	14467	NF1,NTRK2,FGF8,PAX6,POU3F4,FGFR2,WHRN,NKX2-6,FASL,WNT3A
GO:0031326	regulation of cellular biosynthetic process	biological_process	0.007776916609695581	32	95	2200	14467	GNAQ,NEUROG3,NFATC2,TFDP1,GPRIN1,ERCC2,NF1,PAX3,SIM1,RUNX1,NODAL,NPM1,HNF4A,THRA,SSRP1,FOXH1,LIF,PAX6,POU3F4,TRIM28,TCF12,EIF2S1,FOXN1,PCNA,RUNX2,NEUROD2,MSX1,TARDBP,DRD2,NKX2-6,TRP63,GNAS
GO:0032989	cellular component morphogenesis	biological_process	0.007953571881798344	12	95	373	14467	CDK5R1,GPRIN1,ERCC2,CHRNB2,NODAL,NTRK3,EGFR,NEURL1A,PAX6,TRIM28,DRD2,WNT3A
GO:0009889	regulation of biosynthetic process	biological_process	0.008086142843727797	32	95	2204	14467	GNAQ,NEUROG3,NFATC2,TFDP1,GPRIN1,ERCC2,NF1,PAX3,SIM1,RUNX1,NODAL,NPM1,HNF4A,THRA,SSRP1,FOXH1,LIF,PAX6,POU3F4,TRIM28,TCF12,EIF2S1,FOXN1,PCNA,RUNX2,NEUROD2,MSX1,TARDBP,DRD2,NKX2-6,TRP63,GNAS
GO:0019219	regulation of nucleobase, nucleoside, nucleotide and nucleic acid metabolic process	biological_process	0.009202895219482131	31	95	2107	14467	GNAQ,NEUROG3,NFATC2,TFDP1,GPRIN1,ERCC2,NF1,PAX3,SIM1,RUNX1,NODAL,NPM1,HNF4A,THRA,SSRP1,FOXH1,LIF,PAX6,POU3F4,TRIM28,TCF12,FOXN1,PCNA,RUNX2,NEUROD2,MSX1,TARDBP,DRD2,NKX2-6,TRP63,GNAS
GO:0034960	cellular biopolymer metabolic process	biological_process	0.009491905297569152	54	95	4999	14467	SKP2,GNAQ,NEUROG3,NFATC2,TFDP1,GPRIN1,RBMXRT,HNRPLL,ERCC2,CD4,PAX3,SF3A3,SIM1,UBA2,NTRK2,MMP2,RUNX1,GSPT1,NODAL,CDK4,BMPR1A,RNPS1,NTRK3,NPM1,CAMK4,HNF4A,THRA,EGFR,SSRP1,FOXH1,CCT5,LIF,PAX6,POU3F4,TRIM28,FGFR2,TCF12,EIF2S1,FOXN1,MMP14,PCNA,SYNCRIP,PLAU,CHEK1,RUNX2,NEUROD2,MSX1,TARDBP,BUB1B,NKX2-6,TGFBR2,PRPF4B,PARP1,TRP63
GO:0045944	positive regulation of transcription from RNA polymerase II promoter	biological_process	0.010148837002156016	11	95	318	14467	NEUROG3,NFATC2,GPRIN1,PAX3,NODAL,HNF4A,FOXH1,LIF,PAX6,RUNX2,TRP63
GO:0048729	tissue morphogenesis	biological_process	0.0104295149536767	10	95	259	14467	NEUROG3,ERCC2,PAX3,NODAL,BMPR1A,FGF8,PAX6,FGFR2,TRP63,WNT3A
GO:0002053	positive regulation of mesenchymal cell proliferation	biological_process	0.010770894057995205	4	95	20	14467	BMPR1A,FGFR2,TGFBR2,TRP63
GO:0044237	cellular metabolic process	biological_process	0.010773020304287305	63	95	6341	14467	SKP2,GAD2,GNAQ,NEUROG3,NFATC2,TFDP1,GPRIN1,RBMXRT,HNRPLL,IMPDH2,ERCC2,NF1,CD4,PAX3,SF3A3,SIM1,UBA2,NTRK2,KCNJ6,MMP2,RUNX1,CHRNB2,GSPT1,NODAL,CDK4,BMPR1A,RNPS1,NTRK3,NPM1,CAMK4,HNF4A,THRA,EGFR,SSRP1,FOXH1,CCT5,LIF,PAX6,ATP7B,POU3F4,TRIM28,FGFR2,TYR,TCF12,EIF2S1,FOXN1,MMP14,PCNA,SYNCRIP,PLAU,CHEK1,RUNX2,NEUROD2,MSX1,TARDBP,BUB1B,DRD2,NKX2-6,TGFBR2,PRPF4B,PARP1,TRP63,GNAS
GO:0006357	regulation of transcription from RNA polymerase II promoter	biological_process	0.011672812224323034	14	95	528	14467	NEUROG3,NFATC2,GPRIN1,PAX3,NODAL,HNF4A,FOXH1,LIF,PAX6,TRIM28,TCF12,RUNX2,MSX1,TRP63
GO:0010463	mesenchymal cell proliferation	biological_process	0.013238416285829084	4	95	21	14467	BMPR1A,FGFR2,TGFBR2,TRP63
GO:0010464	regulation of mesenchymal cell proliferation	biological_process	0.013238416285829084	4	95	21	14467	BMPR1A,FGFR2,TGFBR2,TRP63
GO:0051726	regulation of cell cycle	biological_process	0.01381046564996143	9	95	211	14467	SKP2,CDK4,FGF8,NPM1,NRAS,LIF,CHEK1,BUB1B,TRP63
GO:0043283	biopolymer metabolic process	biological_process	0.015080600843332896	54	95	5069	14467	SKP2,GNAQ,NEUROG3,NFATC2,TFDP1,GPRIN1,RBMXRT,HNRPLL,ERCC2,CD4,PAX3,SF3A3,SIM1,UBA2,NTRK2,MMP2,RUNX1,GSPT1,NODAL,CDK4,BMPR1A,RNPS1,NTRK3,NPM1,CAMK4,HNF4A,THRA,EGFR,SSRP1,FOXH1,CCT5,LIF,PAX6,POU3F4,TRIM28,FGFR2,TCF12,EIF2S1,FOXN1,MMP14,PCNA,SYNCRIP,PLAU,CHEK1,RUNX2,NEUROD2,MSX1,TARDBP,BUB1B,NKX2-6,TGFBR2,PRPF4B,PARP1,TRP63
GO:0050767	regulation of neurogenesis	biological_process	0.015143796159592285	7	95	116	14467	GPRIN1,NF1,CHRNB2,BMPR1A,NTRK3,PAX6,DRD2
GO:0010468	regulation of gene expression	biological_process	0.015245870627133482	31	95	2159	14467	SKP2,NEUROG3,NFATC2,TFDP1,GPRIN1,GNRH1,ERCC2,PAX3,SIM1,RUNX1,NODAL,FGF8,NPM1,HNF4A,THRA,SSRP1,FOXH1,LIF,PAX6,POU3F4,TRIM28,TCF12,EIF2S1,FOXN1,RUNX2,NEUROD2,MSX1,TARDBP,DRD2,NKX2-6,TRP63
GO:0021543	pallium development	biological_process	0.016800156295228345	5	95	46	14467	GPRIN1,NF1,FGF8,PAX6,WNT3A
GO:0048598	embryonic morphogenesis	biological_process	0.01851999648852683	11	95	339	14467	GNAQ,PAX3,NODAL,BMPR1A,FGF8,FGFR2,MSX1,TGFBR2,TRP63,WNT3A,GNAS
GO:0044260	cellular macromolecule metabolic process	biological_process	0.018678349451846325	54	95	5102	14467	SKP2,GNAQ,NEUROG3,NFATC2,TFDP1,GPRIN1,RBMXRT,HNRPLL,ERCC2,CD4,PAX3,SF3A3,SIM1,UBA2,NTRK2,MMP2,RUNX1,GSPT1,NODAL,CDK4,BMPR1A,RNPS1,NTRK3,NPM1,CAMK4,HNF4A,THRA,EGFR,SSRP1,FOXH1,CCT5,LIF,PAX6,POU3F4,TRIM28,FGFR2,TCF12,EIF2S1,FOXN1,MMP14,PCNA,SYNCRIP,PLAU,CHEK1,RUNX2,NEUROD2,MSX1,TARDBP,BUB1B,NKX2-6,TGFBR2,PRPF4B,PARP1,TRP63
GO:0042592	homeostatic process	biological_process	0.019672144660968977	14	95	553	14467	GNAQ,GPRIN1,ANK1,ERCC2,NF1,CHRNB2,NODAL,BMPR1A,NPM1,LIF,ATP7B,CHRNG,DRD2,PARP1
GO:0006366	transcription from RNA polymerase II promoter	biological_process	0.023101130126180404	14	95	561	14467	NEUROG3,NFATC2,GPRIN1,PAX3,NODAL,HNF4A,FOXH1,LIF,PAX6,TRIM28,TCF12,RUNX2,MSX1,TRP63
GO:0048863	stem cell differentiation	biological_process	0.027423412836003747	4	95	25	14467	ERCC2,NODAL,BMPR1A,LIF
GO:0019226	transmission of nerve impulse	biological_process	0.02749073553121649	9	95	230	14467	GAD2,SYT1,GPRIN1,ERCC2,NF1,CHRNB2,CAMK4,GRIA2,DRD2
GO:0000904	cell morphogenesis involved in differentiation	biological_process	0.02749073553121649	9	95	230	14467	CDK5R1,GPRIN1,CHRNB2,NODAL,NTRK3,PAX6,TRIM28,DRD2,WNT3A
GO:0008152	metabolic process	biological_process	0.027939070669647712	66	95	6968	14467	SKP2,GAD2,GNAQ,NEUROG3,NFATC2,TFDP1,GPRIN1,GNRH1,RBMXRT,HNRPLL,IMPDH2,ERCC2,NF1,CD4,PAX3,SF3A3,SIM1,UBA2,NTRK2,KCNJ6,MMP2,RUNX1,CHRNB2,GSPT1,NODAL,CDK4,BMPR1A,FGF8,RNPS1,NTRK3,NPM1,CAMK4,HNF4A,THRA,EGFR,SSRP1,FOXH1,CCT5,LIF,PAX6,ATP7B,POU3F4,TRIM28,FGFR2,TYR,TCF12,EIF2S1,FOXN1,MMP14,PCNA,SYNCRIP,PLAU,CHEK1,RUNX2,NEUROD2,MSX1,TARDBP,BUB1B,DRD2,NKX2-6,TGFBR2,PRPF4B,PLCB1,PARP1,TRP63,GNAS
GO:0051960	regulation of nervous system development	biological_process	0.030292180910229102	7	95	129	14467	GPRIN1,NF1,CHRNB2,BMPR1A,NTRK3,PAX6,DRD2
GO:0001568	blood vessel development	biological_process	0.03046069859067144	9	95	233	14467	CRHR2,NF1,NTRK2,MMP2,RUNX1,PKD1,FGF8,FGFR2,TGFBR2
GO:0001503	ossification	biological_process	0.03184625977658539	7	95	130	14467	ERCC2,NF1,MMP2,THRA,FGFR2,RUNX2,GNAS
GO:0001944	vasculature development	biological_process	0.03369941442870358	9	95	236	14467	CRHR2,NF1,NTRK2,MMP2,RUNX1,PKD1,FGF8,FGFR2,TGFBR2
GO:0016070	RNA metabolic process	biological_process	0.03522996905657836	32	95	2364	14467	NEUROG3,NFATC2,TFDP1,GPRIN1,RBMXRT,HNRPLL,ERCC2,PAX3,SF3A3,SIM1,RUNX1,NODAL,RNPS1,NPM1,HNF4A,THRA,SSRP1,FOXH1,LIF,PAX6,POU3F4,TRIM28,TCF12,FOXN1,SYNCRIP,RUNX2,NEUROD2,MSX1,TARDBP,NKX2-6,PRPF4B,TRP63
GO:0065008	regulation of biological quality	biological_process	0.03580546817077939	19	95	1011	14467	GAD2,GNAQ,SYT1,GPRIN1,ANK1,ERCC2,NF1,CD4,KCNJ6,CHRNB2,NODAL,BMPR1A,NPM1,LIF,ATP7B,CHRNG,DRD2,PARP1,TRP63
GO:0060284	regulation of cell development	biological_process	0.03690817076947652	7	95	133	14467	GPRIN1,NF1,CHRNB2,BMPR1A,NTRK3,PAX6,DRD2
GO:0007612	learning	biological_process	0.0371874669483763	5	95	54	14467	GPRIN1,NF1,CHRNB2,NEUROD2,DRD2
GO:0008542	visual learning	biological_process	0.03766515324396055	4	95	27	14467	GPRIN1,NF1,CHRNB2,DRD2
GO:0060348	bone development	biological_process	0.042615425761367974	7	95	136	14467	ERCC2,NF1,MMP2,THRA,FGFR2,RUNX2,GNAS
GO:0001666	response to hypoxia	biological_process	0.0437222874098842	4	95	28	14467	NF1,MMP2,CHRNB2,PLAU
GO:0007632	visual behavior	biological_process	0.0437222874098842	4	95	28	14467	GPRIN1,NF1,CHRNB2,DRD2
