# Supplementary material for: Tissue-Specific Functional Networks for Prioritizing Phenotype and Disease Genes
Source: PLoS Comput Biol. 2012 Sep 27;8(9):e1002694. doi: 10.1371/journal.pcbi.1002694 (PMC3459891; doi:10.1371/journal.pcbi.1002694)
Supplement: Dataset S3 — Functional enrichment of top 100 changed genes for each tissue-specific network. (ZIP) [file pcbi.1002694.s003.zip › enrichment_result/MA_0000392_global.txt]

GO:0048513	organ development	biological_process	6.980518483094583E-18	47	95	1574	14467	SLC1A2,GNAQ,SMYD1,FGF4,CRHR2,HAND1,TAL2,SCN8A,FGF3,CDK5R1,GPRIN1,ANK1,ERCC2,NF1,PAX3,NTRK2,MMP2,RUNX1,CHRNB2,PKD1,NODAL,FGF8,EDA,THRA,EGFR,FOXH1,PBX1,GRIN2B,P2RX7,TRP73,LIF,PAX6,SOX10,FGFR2,MMP14,RUNX2,MSX1,FGFR1,NKX2-6,TGFBR2,ACVRL1,HOXD13,TRP63,FASL,PAX9,GNAS,NKX2-3
GO:0009653	anatomical structure morphogenesis	biological_process	1.2611878530226559E-17	41	95	1151	14467	GNAQ,FGF4,CRHR2,HAND1,FGF3,CDK5R1,GPRIN1,ERCC2,NF1,PAX3,NTRK2,MMP2,RUNX1,CHRNB2,PKD1,NODAL,FGF8,NTRK3,EDA,THRA,EGFR,PBX1,P2RX7,NEURL1A,TRP73,LIF,PAX6,SOX10,FGFR2,MMP14,RUNX2,MSX1,FGFR1,TGFBR2,ACVRL1,HOXD13,TRP63,FASL,PAX9,GNAS,NKX2-3
GO:0048731	system development	biological_process	7.664442422947038E-17	50	95	1922	14467	SLC1A2,GNAQ,SMYD1,FGF4,CRHR2,HAND1,TAL2,SCN8A,FGF3,CDK5R1,GPRIN1,ANK1,ERCC2,NF1,PAX3,SIM1,NTRK2,MMP2,RUNX1,CHRNB2,PKD1,NODAL,FGF8,NTRK3,EDA,THRA,EGFR,FOXH1,PBX1,GRIN2B,P2RX7,TRP73,LIF,PAX6,SOX10,FGFR2,MMP14,RUNX2,NEUROD2,MSX1,FGFR1,NKX2-6,TGFBR2,ACVRL1,HOXD13,TRP63,FASL,PAX9,GNAS,NKX2-3
GO:0048856	anatomical structure development	biological_process	2.06190100829896E-16	51	95	2056	14467	SLC1A2,GNAQ,SMYD1,FGF4,CRHR2,HAND1,TAL2,SCN8A,FGF3,CDK5R1,GPRIN1,ANK1,ERCC2,NF1,PAX3,SIM1,NTRK2,MMP2,RUNX1,CHRNB2,PKD1,NODAL,FGF8,NTRK3,EDA,THRA,EGFR,FOXH1,PBX1,GRIN2B,P2RX7,NEURL1A,TRP73,LIF,PAX6,SOX10,FGFR2,MMP14,RUNX2,NEUROD2,MSX1,FGFR1,NKX2-6,TGFBR2,ACVRL1,HOXD13,TRP63,FASL,PAX9,GNAS,NKX2-3
GO:0007275	multicellular organismal development	biological_process	7.282673256906511E-16	54	95	2402	14467	SLC1A2,GNAQ,SMYD1,FGF4,CRHR2,HAND1,TAL2,SCN8A,FGF3,CDK5R1,GPRIN1,GNRH1,ANK1,ERCC2,NF1,PAX3,SIM1,NTRK2,MMP2,HYDIN,RUNX1,CHRNB2,PKD1,NODAL,FGF8,NTRK3,EDA,THRA,EGFR,FOXH1,PBX1,GRIN2B,P2RX7,TRP73,LIF,PAX6,SOX10,FGFR2,FOXN1,MMP14,RUNX2,NEUROD2,MSX1,FGFR1,NKX2-6,TGFBR2,ACVRL1,HOXD13,TRP63,MDFI,FASL,PAX9,GNAS,NKX2-3
GO:0032502	developmental process	biological_process	7.608053855164422E-15	57	95	2840	14467	SKP2,SLC1A2,GNAQ,SMYD1,FGF4,CRHR2,HAND1,TAL2,SCN8A,FGF3,CDK5R1,GPRIN1,GNRH1,ANK1,ERCC2,NF1,PAX3,SIM1,NTRK2,MMP2,HYDIN,RUNX1,CHRNB2,PKD1,NODAL,FGF8,NTRK3,EDA,THRA,EGFR,FOXH1,PBX1,GRIN2B,P2RX7,NEURL1A,TRP73,LIF,PAX6,SOX10,FGFR2,FOXN1,MMP14,RUNX2,NEUROD2,MSX1,FGFR1,NKX2-6,TGFBR2,OCA2,ACVRL1,HOXD13,TRP63,MDFI,FASL,PAX9,GNAS,NKX2-3
GO:0008283	cell proliferation	biological_process	9.331570830758732E-15	29	95	598	14467	FGF4,FGF3,ERCC2,NF1,PAX3,CHRNB2,NODAL,CDK4,FGF8,NPM1,EGFR,CSE1L,PBX1,P2RX7,LIF,PAX6,FGFR2,TYR,FOXN1,PLAU,RUNX2,MSX1,FGFR1,NKX2-6,TGFBR2,OCA2,HOXD13,TRP63,NKX2-3
GO:0009887	organ morphogenesis	biological_process	1.1337576531819063E-14	32	95	771	14467	FGF4,CRHR2,HAND1,FGF3,ERCC2,NF1,PAX3,NTRK2,MMP2,RUNX1,PKD1,NODAL,FGF8,EDA,THRA,PBX1,P2RX7,TRP73,LIF,PAX6,SOX10,FGFR2,RUNX2,MSX1,FGFR1,TGFBR2,ACVRL1,TRP63,FASL,PAX9,GNAS,NKX2-3
GO:0032501	multicellular organismal process	biological_process	1.8302730889559954E-11	64	95	4218	14467	SLC1A2,GNAQ,SMYD1,FGF4,CRHR2,RHO,NFATC2,HAND1,TAL2,SCN8A,SYT1,FGF3,CDK5R1,GPRIN1,GNRH1,ANK1,ERCC2,NF1,PAX3,SIM1,NTRK2,MMP2,HYDIN,RUNX1,CHRNB2,PKD1,NODAL,FGF8,NTRK3,EDA,CAMK4,THRA,EGFR,FOXH1,PBX1,GRIN2B,CPLX1,P2RX7,NEURL1A,TRP73,GRIA2,LIF,PAX6,ATP7B,SOX10,FGFR2,FOXN1,MMP14,RUNX2,NEUROD2,MSX1,SLC6A2,FGFR1,NKX2-6,TGFBR2,SYP,ACVRL1,HOXD13,TRP63,MDFI,FASL,PAX9,GNAS,NKX2-3
GO:0048869	cellular developmental process	biological_process	3.521146171669424E-11	39	95	1568	14467	GNAQ,FGF4,HAND1,FGF3,CDK5R1,GPRIN1,ANK1,ERCC2,NF1,PAX3,SIM1,NTRK2,RUNX1,CHRNB2,NODAL,FGF8,NTRK3,EDA,EGFR,PBX1,P2RX7,NEURL1A,TRP73,LIF,PAX6,SOX10,FGFR2,FOXN1,RUNX2,NEUROD2,FGFR1,NKX2-6,TGFBR2,OCA2,TRP63,MDFI,FASL,GNAS,NKX2-3
GO:0048518	positive regulation of biological process	biological_process	3.907715430734925E-11	34	95	1172	14467	SLC1A2,FGF4,NFATC2,HAND1,GPRIN1,NF1,PAX3,RUNX1,CHRNB2,NODAL,FGF8,NTRK3,NPM1,EDA,HNF4A,EGFR,FOXH1,PBX1,P2RX7,TRP73,LIF,PAX6,SOX10,FGFR2,RUNX2,FGFR1,NKX2-6,TGFBR2,HOXD13,TRP63,FASL,PAX9,GNAS,NKX2-3
GO:0042127	regulation of cell proliferation	biological_process	4.609564420956497E-11	22	95	424	14467	FGF4,NF1,PAX3,CHRNB2,NODAL,CDK4,FGF8,NPM1,EGFR,PBX1,LIF,PAX6,FGFR2,PLAU,RUNX2,MSX1,FGFR1,NKX2-6,TGFBR2,HOXD13,TRP63,NKX2-3
GO:0008284	positive regulation of cell proliferation	biological_process	1.1887607145023102E-10	17	95	224	14467	FGF4,NF1,PAX3,CHRNB2,NODAL,FGF8,NPM1,EGFR,PBX1,LIF,PAX6,FGFR2,RUNX2,FGFR1,NKX2-6,TGFBR2,TRP63
GO:0048468	cell development	biological_process	2.2983315225529095E-10	27	95	748	14467	GNAQ,FGF4,CDK5R1,GPRIN1,ANK1,ERCC2,NF1,PAX3,NTRK2,RUNX1,CHRNB2,NODAL,FGF8,NTRK3,PBX1,NEURL1A,TRP73,LIF,PAX6,SOX10,RUNX2,NEUROD2,FGFR1,NKX2-6,OCA2,TRP63,FASL
GO:0007417	central nervous system development	biological_process	2.404312523600069E-10	19	95	316	14467	SLC1A2,GNAQ,TAL2,CDK5R1,GPRIN1,ERCC2,NF1,PAX3,RUNX1,CHRNB2,FGF8,TRP73,PAX6,SOX10,FGFR2,MSX1,FGFR1,NKX2-6,TGFBR2
GO:0030154	cell differentiation	biological_process	2.606020318918978E-10	37	95	1495	14467	GNAQ,FGF4,HAND1,FGF3,CDK5R1,GPRIN1,ANK1,ERCC2,NF1,PAX3,SIM1,NTRK2,RUNX1,CHRNB2,NODAL,FGF8,NTRK3,EDA,PBX1,NEURL1A,TRP73,LIF,PAX6,SOX10,FGFR2,FOXN1,RUNX2,NEUROD2,FGFR1,NKX2-6,TGFBR2,OCA2,TRP63,MDFI,FASL,GNAS,NKX2-3
GO:0048522	positive regulation of cellular process	biological_process	3.071916840666872E-10	31	95	1031	14467	FGF4,NFATC2,HAND1,GPRIN1,NF1,PAX3,CHRNB2,NODAL,FGF8,NTRK3,NPM1,HNF4A,EGFR,FOXH1,PBX1,P2RX7,TRP73,LIF,PAX6,SOX10,FGFR2,RUNX2,FGFR1,NKX2-6,TGFBR2,HOXD13,TRP63,FASL,PAX9,GNAS,NKX2-3
GO:0009790	embryonic development	biological_process	1.9155740486777E-9	24	95	626	14467	GNAQ,FGF4,HAND1,ERCC2,NF1,PAX3,RUNX1,PKD1,NODAL,FGF8,FOXH1,PBX1,GRIN2B,PAX6,SOX10,FGFR2,MSX1,FGFR1,NKX2-6,TGFBR2,ACVRL1,HOXD13,TRP63,GNAS
GO:0007399	nervous system development	biological_process	4.317427153861915E-9	26	95	779	14467	SLC1A2,GNAQ,TAL2,CDK5R1,GPRIN1,ERCC2,NF1,PAX3,SIM1,NTRK2,RUNX1,CHRNB2,FGF8,NTRK3,PBX1,TRP73,LIF,PAX6,SOX10,FGFR2,NEUROD2,MSX1,FGFR1,NKX2-6,TGFBR2,TRP63
GO:0043009	chordate embryonic development	biological_process	4.576283216307147E-9	19	95	373	14467	HAND1,ERCC2,NF1,PAX3,RUNX1,PKD1,NODAL,FGF8,PBX1,GRIN2B,PAX6,SOX10,FGFR2,MSX1,FGFR1,NKX2-6,TGFBR2,ACVRL1,GNAS
GO:0009792	embryonic development ending in birth or egg hatching	biological_process	5.267530459888637E-9	19	95	376	14467	HAND1,ERCC2,NF1,PAX3,RUNX1,PKD1,NODAL,FGF8,PBX1,GRIN2B,PAX6,SOX10,FGFR2,MSX1,FGFR1,NKX2-6,TGFBR2,ACVRL1,GNAS
GO:0001501	skeletal system development	biological_process	5.634324382314219E-9	17	95	284	14467	GNAQ,FGF4,ERCC2,NF1,MMP2,RUNX1,PKD1,THRA,PBX1,P2RX7,FGFR2,RUNX2,FGFR1,TGFBR2,HOXD13,TRP63,GNAS
GO:0009888	tissue development	biological_process	5.781666182184476E-9	23	95	598	14467	FGF4,HAND1,ERCC2,NF1,PAX3,PKD1,NODAL,FGF8,EDA,THRA,FOXH1,PBX1,P2RX7,LIF,PAX6,FGFR2,RUNX2,FGFR1,NKX2-6,TRP63,PAX9,GNAS,NKX2-3
GO:0007267	cell-cell signaling	biological_process	1.1722291682476653E-8	18	95	344	14467	SYT1,FGF3,GPRIN1,ERCC2,NF1,NTRK2,CHRNB2,FGF8,CAMK4,GRIN2B,CPLX1,P2RX7,GRIA2,LIF,FGFR2,FGFR1,SYP,TRP63
GO:0050793	regulation of developmental process	biological_process	3.775257871060949E-8	26	95	858	14467	SKP2,GNAQ,FGF4,CRHR2,GPRIN1,ERCC2,NF1,RUNX1,CHRNB2,NODAL,FGF8,NTRK3,PBX1,P2RX7,TRP73,LIF,PAX6,FGFR2,RUNX2,MSX1,FGFR1,NKX2-6,TGFBR2,TRP63,FASL,GNAS
GO:0007420	brain development	biological_process	8.551038080583758E-8	15	95	245	14467	SLC1A2,GNAQ,TAL2,CDK5R1,GPRIN1,NF1,CHRNB2,FGF8,TRP73,PAX6,FGFR2,MSX1,FGFR1,NKX2-6,TGFBR2
GO:0007507	heart development	biological_process	9.846902900543699E-8	14	95	206	14467	GNAQ,SMYD1,HAND1,NF1,PAX3,PKD1,NODAL,FGF8,FOXH1,FGFR2,MSX1,FGFR1,NKX2-6,TGFBR2
GO:0048732	gland development	biological_process	1.4650257846900638E-7	11	95	107	14467	NF1,FGF8,EDA,EGFR,PBX1,PAX6,FGFR2,FGFR1,HOXD13,TRP63,NKX2-3
GO:0010628	positive regulation of gene expression	biological_process	1.5981334981238644E-7	18	95	403	14467	NFATC2,HAND1,GPRIN1,PAX3,NODAL,FGF8,HNF4A,FOXH1,PBX1,TRP73,LIF,PAX6,SOX10,RUNX2,HOXD13,TRP63,PAX9,NKX2-3
GO:0045893	positive regulation of transcription, DNA-dependent	biological_process	1.751126110478116E-7	17	95	353	14467	NFATC2,HAND1,GPRIN1,PAX3,NODAL,HNF4A,FOXH1,PBX1,TRP73,LIF,PAX6,SOX10,RUNX2,HOXD13,TRP63,PAX9,NKX2-3
GO:0051254	positive regulation of RNA metabolic process	biological_process	1.829930993789811E-7	17	95	354	14467	NFATC2,HAND1,GPRIN1,PAX3,NODAL,HNF4A,FOXH1,PBX1,TRP73,LIF,PAX6,SOX10,RUNX2,HOXD13,TRP63,PAX9,NKX2-3
GO:0007431	salivary gland development	biological_process	2.885344024841409E-7	6	95	14	14467	FGF8,EDA,EGFR,PAX6,FGFR2,FGFR1
GO:0045944	positive regulation of transcription from RNA polymerase II promoter	biological_process	3.441285850431865E-7	16	95	318	14467	NFATC2,HAND1,GPRIN1,PAX3,NODAL,HNF4A,FOXH1,PBX1,LIF,PAX6,SOX10,RUNX2,HOXD13,TRP63,PAX9,NKX2-3
GO:0009893	positive regulation of metabolic process	biological_process	3.5966609373939344E-7	20	95	540	14467	NFATC2,HAND1,GPRIN1,PAX3,NODAL,FGF8,NPM1,HNF4A,FOXH1,PBX1,P2RX7,TRP73,LIF,PAX6,SOX10,RUNX2,HOXD13,TRP63,PAX9,NKX2-3
GO:0048646	anatomical structure formation involved in morphogenesis	biological_process	7.388626976759547E-7	16	95	335	14467	CRHR2,HAND1,FGF3,ERCC2,NF1,PAX3,MMP2,RUNX1,NODAL,FGF8,NEURL1A,FGFR2,FGFR1,TGFBR2,ACVRL1,TRP63
GO:0007435	salivary gland morphogenesis	biological_process	8.880059127855069E-7	5	95	8	14467	FGF8,EGFR,PAX6,FGFR2,FGFR1
GO:0045941	positive regulation of transcription	biological_process	9.926282533560985E-7	17	95	395	14467	NFATC2,HAND1,GPRIN1,PAX3,NODAL,HNF4A,FOXH1,PBX1,TRP73,LIF,PAX6,SOX10,RUNX2,HOXD13,TRP63,PAX9,NKX2-3
GO:0010604	positive regulation of macromolecule metabolic process	biological_process	1.0149477446336609E-6	19	95	511	14467	NFATC2,HAND1,GPRIN1,PAX3,NODAL,FGF8,HNF4A,FOXH1,PBX1,P2RX7,TRP73,LIF,PAX6,SOX10,RUNX2,HOXD13,TRP63,PAX9,NKX2-3
GO:0031328	positive regulation of cellular biosynthetic process	biological_process	1.135042470001402E-6	18	95	455	14467	NFATC2,HAND1,GPRIN1,PAX3,NODAL,NPM1,HNF4A,FOXH1,PBX1,TRP73,LIF,PAX6,SOX10,RUNX2,HOXD13,TRP63,PAX9,NKX2-3
GO:0022612	gland morphogenesis	biological_process	1.1704003914606844E-6	6	95	17	14467	FGF8,EGFR,PAX6,FGFR2,FGFR1,NKX2-3
GO:0009891	positive regulation of biosynthetic process	biological_process	1.2174764932014924E-6	18	95	457	14467	NFATC2,HAND1,GPRIN1,PAX3,NODAL,NPM1,HNF4A,FOXH1,PBX1,TRP73,LIF,PAX6,SOX10,RUNX2,HOXD13,TRP63,PAX9,NKX2-3
GO:0031325	positive regulation of cellular metabolic process	biological_process	1.4024729990057822E-6	19	95	521	14467	NFATC2,HAND1,GPRIN1,PAX3,NODAL,NPM1,HNF4A,FOXH1,PBX1,P2RX7,TRP73,LIF,PAX6,SOX10,RUNX2,HOXD13,TRP63,PAX9,NKX2-3
GO:0019222	regulation of metabolic process	biological_process	1.6160358253452355E-6	42	95	2525	14467	SKP2,GNAQ,SMYD1,NFATC2,HAND1,TAL2,GPRIN1,GNRH1,ERCC2,NF1,PAX3,SIM1,NTRK2,RUNX1,CHRNB2,NODAL,FGF8,NPM1,HNF4A,THRA,EGFR,SSRP1,FOXH1,PBX1,P2RX7,TRP73,LIF,PAX6,SOX10,OPRM1,FOXN1,RUNX2,NEUROD2,TARDBP,MSX1,FGFR1,NKX2-6,HOXD13,TRP63,PAX9,GNAS,NKX2-3
GO:0035272	exocrine system development	biological_process	1.7463444821208334E-6	6	95	18	14467	FGF8,EDA,EGFR,PAX6,FGFR2,FGFR1
GO:0045935	positive regulation of nucleobase, nucleoside, nucleotide and nucleic acid metabolic process	biological_process	2.031094014496528E-6	17	95	414	14467	NFATC2,HAND1,GPRIN1,PAX3,NODAL,HNF4A,FOXH1,PBX1,TRP73,LIF,PAX6,SOX10,RUNX2,HOXD13,TRP63,PAX9,NKX2-3
GO:0022008	neurogenesis	biological_process	3.236741746905258E-6	18	95	486	14467	GNAQ,CDK5R1,GPRIN1,ERCC2,NF1,PAX3,NTRK2,RUNX1,CHRNB2,FGF8,NTRK3,PBX1,TRP73,LIF,PAX6,SOX10,NEUROD2,FGFR1
GO:0051093	negative regulation of developmental process	biological_process	4.08884465297273E-6	16	95	377	14467	SKP2,FGF4,CRHR2,GPRIN1,ERCC2,NF1,NODAL,FGF8,PBX1,TRP73,LIF,PAX6,MSX1,FGFR1,NKX2-6,TRP63
GO:0010557	positive regulation of macromolecule biosynthetic process	biological_process	4.442090524304612E-6	17	95	436	14467	NFATC2,HAND1,GPRIN1,PAX3,NODAL,HNF4A,FOXH1,PBX1,TRP73,LIF,PAX6,SOX10,RUNX2,HOXD13,TRP63,PAX9,NKX2-3
GO:0030900	forebrain development	biological_process	5.590234441569859E-6	11	95	150	14467	SLC1A2,GNAQ,TAL2,GPRIN1,NF1,CHRNB2,FGF8,TRP73,PAX6,MSX1,NKX2-6
GO:0035113	embryonic appendage morphogenesis	biological_process	8.444784911319779E-6	9	95	88	14467	GNAQ,FGF4,FGF8,PBX1,MSX1,FGFR1,HOXD13,TRP63,GNAS
GO:0030326	embryonic limb morphogenesis	biological_process	8.444784911319779E-6	9	95	88	14467	GNAQ,FGF4,FGF8,PBX1,MSX1,FGFR1,HOXD13,TRP63,GNAS
GO:0001701	in utero embryonic development	biological_process	1.5158385306037216E-5	12	95	207	14467	HAND1,ERCC2,RUNX1,PKD1,NODAL,GRIN2B,SOX10,FGFR2,MSX1,FGFR1,TGFBR2,ACVRL1
GO:0065007	biological regulation	biological_process	2.4867747236178455E-5	71	95	6717	14467	SKP2,SLC1A2,GNAQ,SMYD1,FGF4,CRHR2,RHO,NFATC2,HAND1,TAL2,SYT1,GPRIN1,GNRH1,ANK1,HTR4,ERCC2,NF1,PAX3,SIM1,NTRK2,KCNJ6,RUNX1,CHRNB2,PKD1,NODAL,CDK4,FGF8,NTRK3,HTR1A,NPM1,EDA,NRAS,HNF4A,CAMK4,THRA,EGFR,SSRP1,FOXH1,GNRHR,PBX1,GRIN2B,CPLX1,P2RX7,TRP73,LIF,PAX6,ATP7B,SOX10,FGFR2,CCKBR,OPRM1,CRHR1,CHRNG,FOXN1,PLAU,RUNX2,NEUROD2,TARDBP,MSX1,HTR5A,FGFR1,NKX2-6,TGFBR2,ACVRL1,HOXD13,PLCB1,TRP63,FASL,PAX9,GNA…
GO:0010926	anatomical structure formation	biological_process	2.6942913139393598E-5	21	95	767	14467	CRHR2,HAND1,FGF3,GPRIN1,ERCC2,NF1,PAX3,MMP2,RUNX1,CHRNB2,NODAL,FGF8,NPM1,CSE1L,P2RX7,NEURL1A,FGFR2,FGFR1,TGFBR2,ACVRL1,TRP63
GO:0045595	regulation of cell differentiation	biological_process	3.814320216350434E-5	14	95	326	14467	GNAQ,FGF4,GPRIN1,NF1,CHRNB2,NODAL,NTRK3,PBX1,LIF,PAX6,RUNX2,TGFBR2,TRP63,GNAS
GO:0035108	limb morphogenesis	biological_process	5.1924073454278514E-5	9	95	108	14467	GNAQ,FGF4,FGF8,PBX1,MSX1,FGFR1,HOXD13,TRP63,GNAS
GO:0035107	appendage morphogenesis	biological_process	5.1924073454278514E-5	9	95	108	14467	GNAQ,FGF4,FGF8,PBX1,MSX1,FGFR1,HOXD13,TRP63,GNAS
GO:0001568	blood vessel development	biological_process	5.6612744683592575E-5	12	95	233	14467	CRHR2,HAND1,NF1,NTRK2,MMP2,RUNX1,PKD1,FGF8,FGFR2,FGFR1,TGFBR2,ACVRL1
GO:0048699	generation of neurons	biological_process	5.996929502299385E-5	16	95	456	14467	GNAQ,CDK5R1,GPRIN1,NF1,PAX3,NTRK2,RUNX1,CHRNB2,FGF8,NTRK3,PBX1,TRP73,LIF,PAX6,NEUROD2,FGFR1
GO:0048598	embryonic morphogenesis	biological_process	6.22256395265353E-5	14	95	339	14467	GNAQ,FGF4,HAND1,PAX3,NODAL,FGF8,PBX1,FGFR2,MSX1,FGFR1,TGFBR2,HOXD13,TRP63,GNAS
GO:0001944	vasculature development	biological_process	6.519803298523146E-5	12	95	236	14467	CRHR2,HAND1,NF1,NTRK2,MMP2,RUNX1,PKD1,FGF8,FGFR2,FGFR1,TGFBR2,ACVRL1
GO:0006357	regulation of transcription from RNA polymerase II promoter	biological_process	7.524381165196272E-5	17	95	528	14467	NFATC2,HAND1,GPRIN1,PAX3,NODAL,HNF4A,FOXH1,PBX1,LIF,PAX6,SOX10,RUNX2,MSX1,HOXD13,TRP63,PAX9,NKX2-3
GO:0048736	appendage development	biological_process	7.715295122943705E-5	9	95	113	14467	GNAQ,FGF4,FGF8,PBX1,MSX1,FGFR1,HOXD13,TRP63,GNAS
GO:0060173	limb development	biological_process	7.715295122943705E-5	9	95	113	14467	GNAQ,FGF4,FGF8,PBX1,MSX1,FGFR1,HOXD13,TRP63,GNAS
GO:0035295	tube development	biological_process	1.363196037241441E-4	11	95	204	14467	HAND1,PAX3,FGF8,FOXH1,PBX1,FGFR2,MMP14,FGFR1,TGFBR2,HOXD13,TRP63
GO:0006366	transcription from RNA polymerase II promoter	biological_process	1.8016864513304697E-4	17	95	561	14467	NFATC2,HAND1,GPRIN1,PAX3,NODAL,HNF4A,FOXH1,PBX1,LIF,PAX6,SOX10,RUNX2,MSX1,HOXD13,TRP63,PAX9,NKX2-3
GO:0051094	positive regulation of developmental process	biological_process	1.8385889812199628E-4	14	95	370	14467	GPRIN1,NF1,RUNX1,NTRK3,P2RX7,LIF,PAX6,FGFR2,RUNX2,FGFR1,TGFBR2,TRP63,FASL,GNAS
GO:0043473	pigmentation	biological_process	2.0175846780721193E-4	7	95	61	14467	GNAQ,NF1,PAX3,EDA,SOX10,TYR,OCA2
GO:0051239	regulation of multicellular organismal process	biological_process	2.0281084487564437E-4	18	95	636	14467	CRHR2,GPRIN1,NF1,RUNX1,CHRNB2,NODAL,NTRK3,THRA,PBX1,GRIN2B,P2RX7,LIF,PAX6,FGFR2,RUNX2,FGFR1,TGFBR2,GNAS
GO:0048523	negative regulation of cellular process	biological_process	2.0358597604149838E-4	23	95	1027	14467	SKP2,SMYD1,FGF4,HAND1,GPRIN1,ERCC2,NF1,PAX3,NODAL,FGF8,NPM1,THRA,FOXH1,PBX1,P2RX7,TRP73,LIF,PAX6,RUNX2,MSX1,FGFR1,NKX2-6,TRP63
GO:0031323	regulation of cellular metabolic process	biological_process	2.0977169827071567E-4	37	95	2396	14467	GNAQ,SMYD1,NFATC2,HAND1,TAL2,GPRIN1,ERCC2,NF1,PAX3,SIM1,RUNX1,CHRNB2,NODAL,NPM1,HNF4A,THRA,EGFR,SSRP1,FOXH1,PBX1,P2RX7,TRP73,LIF,PAX6,SOX10,OPRM1,FOXN1,RUNX2,NEUROD2,TARDBP,MSX1,NKX2-6,HOXD13,TRP63,PAX9,GNAS,NKX2-3
GO:0080090	regulation of primary metabolic process	biological_process	2.167705661586797E-4	37	95	2399	14467	GNAQ,SMYD1,NFATC2,HAND1,TAL2,GPRIN1,ERCC2,NF1,PAX3,SIM1,RUNX1,CHRNB2,NODAL,NPM1,HNF4A,THRA,EGFR,SSRP1,FOXH1,PBX1,P2RX7,TRP73,LIF,PAX6,SOX10,OPRM1,FOXN1,RUNX2,NEUROD2,TARDBP,MSX1,NKX2-6,HOXD13,TRP63,PAX9,GNAS,NKX2-3
GO:0001503	ossification	biological_process	2.596993664623536E-4	9	95	130	14467	ERCC2,NF1,MMP2,THRA,PBX1,P2RX7,FGFR2,RUNX2,GNAS
GO:0048519	negative regulation of biological process	biological_process	2.780018563604548E-4	24	95	1131	14467	SKP2,SMYD1,FGF4,CRHR2,HAND1,GPRIN1,ERCC2,NF1,PAX3,NODAL,FGF8,NPM1,THRA,FOXH1,PBX1,P2RX7,TRP73,LIF,PAX6,RUNX2,MSX1,FGFR1,NKX2-6,TRP63
GO:0019219	regulation of nucleobase, nucleoside, nucleotide and nucleic acid metabolic process	biological_process	3.0777578252157E-4	34	95	2107	14467	GNAQ,SMYD1,NFATC2,HAND1,TAL2,GPRIN1,ERCC2,NF1,PAX3,SIM1,RUNX1,NODAL,NPM1,HNF4A,THRA,SSRP1,FOXH1,PBX1,TRP73,LIF,PAX6,SOX10,OPRM1,FOXN1,RUNX2,NEUROD2,TARDBP,MSX1,NKX2-6,HOXD13,TRP63,PAX9,GNAS,NKX2-3
GO:0060348	bone development	biological_process	3.8227723509546587E-4	9	95	136	14467	ERCC2,NF1,MMP2,THRA,PBX1,P2RX7,FGFR2,RUNX2,GNAS
GO:0019226	transmission of nerve impulse	biological_process	4.5785036161684914E-4	11	95	230	14467	SYT1,GPRIN1,ERCC2,NF1,CHRNB2,CAMK4,GRIN2B,CPLX1,P2RX7,GRIA2,SYP
GO:0001525	angiogenesis	biological_process	5.201019339223133E-4	9	95	141	14467	CRHR2,HAND1,NF1,RUNX1,FGF8,FGFR2,FGFR1,TGFBR2,ACVRL1
GO:0010468	regulation of gene expression	biological_process	5.548521621203612E-4	34	95	2159	14467	SKP2,SMYD1,NFATC2,HAND1,TAL2,GPRIN1,GNRH1,ERCC2,PAX3,SIM1,RUNX1,NODAL,FGF8,NPM1,HNF4A,THRA,SSRP1,FOXH1,PBX1,TRP73,LIF,PAX6,SOX10,FOXN1,RUNX2,NEUROD2,TARDBP,MSX1,FGFR1,NKX2-6,HOXD13,TRP63,PAX9,NKX2-3
GO:0042391	regulation of membrane potential	biological_process	6.22310834772754E-4	8	95	105	14467	GNAQ,GPRIN1,ERCC2,NF1,CHRNB2,GRIN2B,P2RX7,CHRNG
GO:0010467	gene expression	biological_process	6.759628418307758E-4	40	95	2850	14467	SKP2,SMYD1,NFATC2,HAND1,TAL2,GPRIN1,GNRH1,RBMXRT,ERCC2,PAX3,SIM1,RUNX1,GSPT1,NODAL,FGF8,NPM1,EDA,HNF4A,THRA,SSRP1,FOXH1,PBX1,P2RX7,TRP73,LIF,PAX6,SOX10,FOXN1,MMP14,SYNCRIP,RUNX2,NEUROD2,TARDBP,MSX1,FGFR1,NKX2-6,HOXD13,TRP63,PAX9,NKX2-3
GO:0007167	enzyme linked receptor protein signaling pathway	biological_process	6.815890437816847E-4	12	95	293	14467	NTRK2,NODAL,FGF8,NTRK3,EGFR,FOXH1,FGFR2,RUNX2,MSX1,FGFR1,TGFBR2,ACVRL1
GO:0050789	regulation of biological process	biological_process	6.83636642737829E-4	66	95	6376	14467	SKP2,SLC1A2,GNAQ,SMYD1,FGF4,CRHR2,RHO,NFATC2,HAND1,TAL2,GPRIN1,GNRH1,ANK1,HTR4,ERCC2,NF1,PAX3,SIM1,NTRK2,RUNX1,CHRNB2,PKD1,NODAL,CDK4,FGF8,NTRK3,HTR1A,NPM1,EDA,NRAS,HNF4A,CAMK4,THRA,EGFR,SSRP1,FOXH1,GNRHR,PBX1,GRIN2B,P2RX7,TRP73,LIF,PAX6,SOX10,FGFR2,CCKBR,OPRM1,CRHR1,FOXN1,PLAU,RUNX2,NEUROD2,TARDBP,MSX1,HTR5A,FGFR1,NKX2-6,TGFBR2,ACVRL1,HOXD13,PLCB1,TRP63,FASL,PAX9,GNAS,NKX2-3
GO:0007268	synaptic transmission	biological_process	7.127082658574959E-4	10	95	191	14467	SYT1,GPRIN1,NF1,CHRNB2,CAMK4,GRIN2B,CPLX1,P2RX7,GRIA2,SYP
GO:0031326	regulation of cellular biosynthetic process	biological_process	8.700710898841624E-4	34	95	2200	14467	GNAQ,SMYD1,NFATC2,HAND1,TAL2,GPRIN1,ERCC2,NF1,PAX3,SIM1,RUNX1,NODAL,NPM1,HNF4A,THRA,SSRP1,FOXH1,PBX1,TRP73,LIF,PAX6,SOX10,OPRM1,FOXN1,RUNX2,NEUROD2,TARDBP,MSX1,NKX2-6,HOXD13,TRP63,PAX9,GNAS,NKX2-3
GO:0060255	regulation of macromolecule metabolic process	biological_process	8.750631445975756E-4	36	95	2420	14467	SKP2,SMYD1,NFATC2,HAND1,TAL2,GPRIN1,GNRH1,ERCC2,PAX3,SIM1,RUNX1,NODAL,FGF8,NPM1,HNF4A,THRA,EGFR,SSRP1,FOXH1,PBX1,P2RX7,TRP73,LIF,PAX6,SOX10,FOXN1,RUNX2,NEUROD2,TARDBP,MSX1,FGFR1,NKX2-6,HOXD13,TRP63,PAX9,NKX2-3
GO:0007154	cell communication	biological_process	9.063044095324035E-4	47	95	3737	14467	SLC1A2,GNAQ,CRHR2,RHO,SYT1,FGF3,GPRIN1,ANK1,HTR4,ERCC2,NF1,SIM1,NTRK2,CHRNB2,PKD1,NODAL,CDK4,FGF8,NTRK3,HTR1A,NPM1,NRAS,CAMK4,EGFR,FOXH1,GNRHR,GRIN2B,CPLX1,P2RX7,GRIA2,LIF,PAX6,FGFR2,CCKBR,OPRM1,CRHR1,RUNX2,MSX1,HTR5A,FGFR1,TGFBR2,SYP,ACVRL1,PLCB1,TRP63,FASL,GNAS
GO:0009889	regulation of biosynthetic process	biological_process	9.084924591906796E-4	34	95	2204	14467	GNAQ,SMYD1,NFATC2,HAND1,TAL2,GPRIN1,ERCC2,NF1,PAX3,SIM1,RUNX1,NODAL,NPM1,HNF4A,THRA,SSRP1,FOXH1,PBX1,TRP73,LIF,PAX6,SOX10,OPRM1,FOXN1,RUNX2,NEUROD2,TARDBP,MSX1,NKX2-6,HOXD13,TRP63,PAX9,GNAS,NKX2-3
GO:0048514	blood vessel morphogenesis	biological_process	9.922780151041975E-4	10	95	198	14467	CRHR2,HAND1,NF1,NTRK2,RUNX1,FGF8,FGFR2,FGFR1,TGFBR2,ACVRL1
GO:0050794	regulation of cellular process	biological_process	9.958497760833571E-4	64	95	6122	14467	SKP2,GNAQ,SMYD1,FGF4,CRHR2,RHO,NFATC2,HAND1,TAL2,GPRIN1,ANK1,HTR4,ERCC2,NF1,PAX3,SIM1,NTRK2,RUNX1,CHRNB2,PKD1,NODAL,CDK4,FGF8,NTRK3,HTR1A,NPM1,EDA,NRAS,HNF4A,CAMK4,THRA,EGFR,SSRP1,FOXH1,GNRHR,PBX1,GRIN2B,P2RX7,TRP73,LIF,PAX6,SOX10,FGFR2,CCKBR,OPRM1,CRHR1,FOXN1,PLAU,RUNX2,NEUROD2,TARDBP,MSX1,HTR5A,FGFR1,NKX2-6,TGFBR2,ACVRL1,HOXD13,PLCB1,TRP63,FASL,PAX9,GNAS,NKX2-3
GO:0022603	regulation of anatomical structure morphogenesis	biological_process	0.001038472667976922	9	95	153	14467	CRHR2,GPRIN1,NF1,RUNX1,CHRNB2,NODAL,NTRK3,PAX6,RUNX2
GO:0043066	negative regulation of apoptosis	biological_process	0.0012467606012691766	10	95	203	14467	SKP2,FGF4,GPRIN1,ERCC2,FGF8,TRP73,MSX1,FGFR1,NKX2-6,TRP63
GO:0048705	skeletal system morphogenesis	biological_process	0.001251296643656899	8	95	115	14467	FGF4,MMP2,PKD1,THRA,P2RX7,RUNX2,TGFBR2,GNAS
GO:0051179	localization	biological_process	0.001334371024323036	38	95	2689	14467	SLC1A2,SCN8A,SYT1,CDK5R1,GPRIN1,ANK1,NF1,PAX3,NTRK2,KCNJ6,CHRNB2,PKD1,NODAL,G3BP1,NPM1,EDA,CAMK4,CSE1L,GRIN2B,CPLX1,P2RX7,KCNJ9,NEURL1A,SLC12A1,TRP73,GRIA2,LIF,KCNC1,PAX6,ATP7B,CHRNG,MMP14,PLAU,KCNQ2,SLC6A2,SYP,OCA2,NKX2-3
GO:0007610	behavior	biological_process	0.0015414926964981818	13	95	377	14467	SLC1A2,GNAQ,TAL2,SCN8A,GPRIN1,NF1,NTRK2,RUNX1,CHRNB2,GRIN2B,OPRM1,CRHR1,NEUROD2
GO:0043069	negative regulation of programmed cell death	biological_process	0.0015565894480734557	10	95	208	14467	SKP2,FGF4,GPRIN1,ERCC2,FGF8,TRP73,MSX1,FGFR1,NKX2-6,TRP63
GO:0060548	negative regulation of cell death	biological_process	0.0016260474257898975	10	95	209	14467	SKP2,FGF4,GPRIN1,ERCC2,FGF8,TRP73,MSX1,FGFR1,NKX2-6,TRP63
GO:0050896	response to stimulus	biological_process	0.0018061283940589271	33	95	2160	14467	SLC1A2,GNAQ,RHO,TAL2,SCN8A,GPRIN1,GNRH1,ERCC2,NF1,NTRK2,MMP2,RUNX1,CHRNB2,PKD1,NTRK3,NPM1,EDA,SSRP1,GRIN2B,P2RX7,NEURL1A,TRP73,LIF,OPRM1,CRHR1,PLAU,NEUROD2,MSX1,SLC6A2,TRP63,FASL,GNAS,NKX2-3
GO:0065008	regulation of biological quality	biological_process	0.002717192860510386	21	95	1011	14467	GNAQ,FGF4,SYT1,GPRIN1,ANK1,ERCC2,NF1,KCNJ6,CHRNB2,NODAL,NPM1,PBX1,GRIN2B,CPLX1,P2RX7,TRP73,LIF,ATP7B,CHRNG,TRP63,NKX2-3
GO:0008543	fibroblast growth factor receptor signaling pathway	biological_process	0.0033056944513772855	4	95	15	14467	FGF8,FGFR2,RUNX2,FGFR1
GO:0035239	tube morphogenesis	biological_process	0.0035564510836751176	8	95	132	14467	PAX3,FGF8,PBX1,MMP14,FGFR1,TGFBR2,HOXD13,TRP63
GO:0021700	developmental maturation	biological_process	0.003970316890215668	7	95	94	14467	GNAQ,GPRIN1,ERCC2,MMP2,SOX10,RUNX2,FGFR1
GO:0030182	neuron differentiation	biological_process	0.0040184708611683655	13	95	411	14467	GNAQ,CDK5R1,GPRIN1,PAX3,NTRK2,RUNX1,CHRNB2,NTRK3,PBX1,TRP73,LIF,PAX6,NEUROD2
GO:0042592	homeostatic process	biological_process	0.004314046853347394	15	95	553	14467	GNAQ,FGF4,GPRIN1,ANK1,ERCC2,NF1,CHRNB2,NODAL,NPM1,GRIN2B,P2RX7,LIF,ATP7B,CHRNG,NKX2-3
GO:0021537	telencephalon development	biological_process	0.005040062397114126	6	95	63	14467	SLC1A2,GPRIN1,NF1,FGF8,TRP73,PAX6
GO:0051252	regulation of RNA metabolic process	biological_process	0.005507428920851166	30	95	1943	14467	SMYD1,NFATC2,HAND1,TAL2,GPRIN1,ERCC2,PAX3,SIM1,RUNX1,NODAL,NPM1,HNF4A,THRA,SSRP1,FOXH1,PBX1,TRP73,LIF,PAX6,SOX10,FOXN1,RUNX2,NEUROD2,TARDBP,MSX1,NKX2-6,HOXD13,TRP63,PAX9,NKX2-3
GO:0045165	cell fate commitment	biological_process	0.005524679509114703	8	95	140	14467	FGF3,PAX3,NODAL,FGF8,PAX6,FGFR2,RUNX2,FGFR1
GO:0048666	neuron development	biological_process	0.006189977719665419	11	95	300	14467	GNAQ,CDK5R1,GPRIN1,NTRK2,RUNX1,CHRNB2,NTRK3,TRP73,LIF,PAX6,NEUROD2
GO:0030901	midbrain development	biological_process	0.0072994318872665635	4	95	18	14467	TAL2,FGFR2,MSX1,FGFR1
GO:0048754	branching morphogenesis of a tube	biological_process	0.007907795626129211	6	95	68	14467	FGF8,PBX1,MMP14,FGFR1,TGFBR2,HOXD13
GO:0009628	response to abiotic stimulus	biological_process	0.008774190757273316	9	95	198	14467	SLC1A2,RHO,GPRIN1,ERCC2,NF1,CHRNB2,PKD1,GRIN2B,P2RX7
GO:0010033	response to organic substance	biological_process	0.010184962836287293	6	95	71	14467	SLC1A2,GPRIN1,GNRH1,CHRNB2,GRIN2B,P2RX7
GO:0048729	tissue morphogenesis	biological_process	0.01107899959235606	10	95	259	14467	HAND1,ERCC2,PAX3,NODAL,FGF8,PBX1,PAX6,FGFR2,TRP63,NKX2-3
GO:0002053	positive regulation of mesenchymal cell proliferation	biological_process	0.011441637641621264	4	95	20	14467	FGFR2,FGFR1,TGFBR2,TRP63
GO:0003002	regionalization	biological_process	0.012092632744676026	9	95	206	14467	FGF3,NODAL,FGF8,FOXH1,PBX1,PAX6,FGFR1,HOXD13,TRP63
GO:0001655	urogenital system development	biological_process	0.013538773392147816	7	95	113	14467	NF1,FGF8,PBX1,FGFR2,FGFR1,HOXD13,TRP63
GO:0010463	mesenchymal cell proliferation	biological_process	0.014062821644685928	4	95	21	14467	FGFR2,FGFR1,TGFBR2,TRP63
GO:0010464	regulation of mesenchymal cell proliferation	biological_process	0.014062821644685928	4	95	21	14467	FGFR2,FGFR1,TGFBR2,TRP63
GO:0006355	regulation of transcription, DNA-dependent	biological_process	0.014467715354406423	29	95	1929	14467	SMYD1,NFATC2,HAND1,TAL2,GPRIN1,ERCC2,PAX3,SIM1,RUNX1,NODAL,HNF4A,THRA,SSRP1,FOXH1,PBX1,TRP73,LIF,PAX6,SOX10,FOXN1,RUNX2,NEUROD2,TARDBP,MSX1,NKX2-6,HOXD13,TRP63,PAX9,NKX2-3
GO:0042981	regulation of apoptosis	biological_process	0.014968738517097444	13	95	464	14467	SKP2,FGF4,GPRIN1,ERCC2,NF1,FGF8,P2RX7,TRP73,MSX1,FGFR1,NKX2-6,TRP63,FASL
GO:0001763	morphogenesis of a branching structure	biological_process	0.015142701051412433	6	95	76	14467	FGF8,PBX1,MMP14,FGFR1,TGFBR2,HOXD13
GO:0009791	post-embryonic development	biological_process	0.016336066299018032	6	95	77	14467	GNAQ,TAL2,ERCC2,TRP73,GNAS,NKX2-3
GO:0006351	transcription, DNA-dependent	biological_process	0.016832231072606316	29	95	1944	14467	SMYD1,NFATC2,HAND1,TAL2,GPRIN1,ERCC2,PAX3,SIM1,RUNX1,NODAL,HNF4A,THRA,SSRP1,FOXH1,PBX1,TRP73,LIF,PAX6,SOX10,FOXN1,RUNX2,NEUROD2,TARDBP,MSX1,NKX2-6,HOXD13,TRP63,PAX9,NKX2-3
GO:0007389	pattern specification process	biological_process	0.017003184213021983	10	95	272	14467	FGF3,NODAL,FGF8,FOXH1,PBX1,PAX6,FGFR1,TGFBR2,HOXD13,TRP63
GO:0048546	digestive tract morphogenesis	biological_process	0.01710160602052938	4	95	22	14467	TRP73,SOX10,TRP63,NKX2-3
GO:0055123	digestive system development	biological_process	0.01710160602052938	4	95	22	14467	TRP73,SOX10,TRP63,NKX2-3
GO:0032774	RNA biosynthetic process	biological_process	0.017520187231217905	29	95	1948	14467	SMYD1,NFATC2,HAND1,TAL2,GPRIN1,ERCC2,PAX3,SIM1,RUNX1,NODAL,HNF4A,THRA,SSRP1,FOXH1,PBX1,TRP73,LIF,PAX6,SOX10,FOXN1,RUNX2,NEUROD2,TARDBP,MSX1,NKX2-6,HOXD13,TRP63,PAX9,NKX2-3
GO:0043067	regulation of programmed cell death	biological_process	0.01756042497019943	13	95	471	14467	SKP2,FGF4,GPRIN1,ERCC2,NF1,FGF8,P2RX7,TRP73,MSX1,FGFR1,NKX2-6,TRP63,FASL
GO:0051216	cartilage development	biological_process	0.017604410793057287	6	95	78	14467	FGF4,PKD1,THRA,RUNX2,FGFR1,GNAS
GO:0021543	pallium development	biological_process	0.017846364435264286	5	95	46	14467	GPRIN1,NF1,FGF8,TRP73,PAX6
GO:0010941	regulation of cell death	biological_process	0.018370119031671076	13	95	473	14467	SKP2,FGF4,GPRIN1,ERCC2,NF1,FGF8,P2RX7,TRP73,MSX1,FGFR1,NKX2-6,TRP63,FASL
GO:0006873	cellular ion homeostasis	biological_process	0.01906024994225712	9	95	218	14467	GNAQ,GPRIN1,ERCC2,NF1,CHRNB2,GRIN2B,P2RX7,ATP7B,CHRNG
GO:0060429	epithelium development	biological_process	0.01939790017009886	8	95	166	14467	PAX3,NODAL,FGF8,PBX1,PAX6,FGFR2,TRP63,NKX2-3
GO:0002009	morphogenesis of an epithelium	biological_process	0.01939790017009886	8	95	166	14467	PAX3,NODAL,FGF8,PBX1,PAX6,FGFR2,TRP63,NKX2-3
GO:0030099	myeloid cell differentiation	biological_process	0.02360839577019084	7	95	123	14467	ANK1,ERCC2,NF1,LIF,TGFBR2,GNAS,NKX2-3
GO:0055082	cellular chemical homeostasis	biological_process	0.024526002207727184	9	95	225	14467	GNAQ,GPRIN1,ERCC2,NF1,CHRNB2,GRIN2B,P2RX7,ATP7B,CHRNG
GO:0048863	stem cell differentiation	biological_process	0.02913117062303946	4	95	25	14467	FGF4,ERCC2,NODAL,LIF
GO:0046850	regulation of bone remodeling	biological_process	0.02980159286461916	5	95	51	14467	NF1,PBX1,P2RX7,RUNX2,GNAS
GO:0001656	metanephros development	biological_process	0.02980159286461916	5	95	51	14467	NF1,FGF8,PBX1,FGFR2,FGFR1
GO:0006812	cation transport	biological_process	0.031647624596260686	13	95	498	14467	SCN8A,GPRIN1,ANK1,KCNJ6,CHRNB2,PKD1,GRIN2B,P2RX7,KCNJ9,SLC12A1,KCNC1,ATP7B,KCNQ2
GO:0045449	regulation of transcription	biological_process	0.031771002050101166	29	95	2009	14467	SMYD1,NFATC2,HAND1,TAL2,GPRIN1,ERCC2,PAX3,SIM1,RUNX1,NODAL,HNF4A,THRA,SSRP1,FOXH1,PBX1,TRP73,LIF,PAX6,SOX10,FOXN1,RUNX2,NEUROD2,TARDBP,MSX1,NKX2-6,HOXD13,TRP63,PAX9,NKX2-3
GO:0019725	cellular homeostasis	biological_process	0.032340262592781915	10	95	293	14467	GNAQ,GPRIN1,ERCC2,NF1,CHRNB2,NPM1,GRIN2B,P2RX7,ATP7B,CHRNG
GO:0009416	response to light stimulus	biological_process	0.03300866610245561	6	95	87	14467	SLC1A2,RHO,GPRIN1,ERCC2,NF1,CHRNB2
GO:0030001	metal ion transport	biological_process	0.03591639133028322	12	95	431	14467	SCN8A,GPRIN1,KCNJ6,CHRNB2,PKD1,GRIN2B,P2RX7,KCNJ9,SLC12A1,KCNC1,ATP7B,KCNQ2
GO:0016070	RNA metabolic process	biological_process	0.037423870098479695	32	95	2364	14467	SMYD1,NFATC2,HAND1,TAL2,GPRIN1,RBMXRT,ERCC2,PAX3,SIM1,RUNX1,NODAL,NPM1,HNF4A,THRA,SSRP1,FOXH1,PBX1,TRP73,LIF,PAX6,SOX10,FOXN1,SYNCRIP,RUNX2,NEUROD2,TARDBP,MSX1,NKX2-6,HOXD13,TRP63,PAX9,NKX2-3
GO:0034103	regulation of tissue remodeling	biological_process	0.039503268655516316	5	95	54	14467	NF1,PBX1,P2RX7,RUNX2,GNAS
GO:0007612	learning	biological_process	0.039503268655516316	5	95	54	14467	GPRIN1,NF1,CHRNB2,GRIN2B,NEUROD2
GO:0048771	tissue remodeling	biological_process	0.040060121756095884	6	95	90	14467	NF1,FGF8,PBX1,P2RX7,RUNX2,GNAS
GO:0002573	myeloid leukocyte differentiation	biological_process	0.043229288310178145	5	95	55	14467	NF1,LIF,TGFBR2,GNAS,NKX2-3
GO:0043170	macromolecule metabolic process	biological_process	0.04545356373590878	54	95	5234	14467	SKP2,GNAQ,SMYD1,RHO,NFATC2,HAND1,TAL2,GPRIN1,GNRH1,RBMXRT,ERCC2,PAX3,UBA2,SIM1,NTRK2,MMP2,RUNX1,GSPT1,NODAL,CDK4,FGF8,NTRK3,NPM1,EDA,HNF4A,CAMK4,THRA,EGFR,SSRP1,FOXH1,PBX1,P2RX7,TRP73,LIF,PAX6,SOX10,FGFR2,FOXN1,MMP14,SYNCRIP,PLAU,RUNX2,NEUROD2,TARDBP,MSX1,FGFR1,NKX2-6,TGFBR2,ACVRL1,HOXD13,TRP63,PAX9,MMP24,NKX2-3
GO:0001666	response to hypoxia	biological_process	0.04644503666205657	4	95	28	14467	NF1,MMP2,CHRNB2,PLAU
GO:0007632	visual behavior	biological_process	0.04644503666205657	4	95	28	14467	SLC1A2,GPRIN1,NF1,CHRNB2
GO:0050801	ion homeostasis	biological_process	0.04652940311087319	9	95	244	14467	GNAQ,GPRIN1,ERCC2,NF1,CHRNB2,GRIN2B,P2RX7,ATP7B,CHRNG
GO:0035162	embryonic hemopoiesis	biological_process	0.04670622486382818	3	95	10	14467	RUNX1,PBX1,TGFBR2
