# Supplementary material for: Tissue-Specific Functional Networks for Prioritizing Phenotype and Disease Genes
Source: PLoS Comput Biol. 2012 Sep 27;8(9):e1002694. doi: 10.1371/journal.pcbi.1002694 (PMC3459891; doi:10.1371/journal.pcbi.1002694)
Supplement: Dataset S3 — Functional enrichment of top 100 changed genes for each tissue-specific network. (ZIP) [file pcbi.1002694.s003.zip › enrichment_result/MA_0000396_global.txt]

GO:0048869	cellular developmental process	biological_process	2.3608020941691816E-8	34	90	1568	14467	GNAQ,FGF3,GPRIN1,ANK1,ERCC2,NF1,CD4,PAX3,SIM1,NTRK2,RUNX1,CHRNB2,NODAL,NTRK3,HSPG2,EGFR,HIP1,NEURL1A,TRP73,LIF,PAX6,SOX10,POU3F4,TRIM28,MTL5,NEUROD2,PROP1,NKX2-6,APC,TRP63,MDFI,FASL,GNAS,TYRP1
GO:0048513	organ development	biological_process	2.6251491994001613E-8	34	90	1574	14467	GNAQ,TFDP1,FGF3,SCN8A,GPRIN1,ANK1,ERCC2,NF1,CD4,PAX3,NTRK2,RUNX1,CHRNB2,PKD1,NODAL,HSPG2,THRA,EGFR,FOXH1,TRP73,ATRX,LIF,PAX6,SOX10,POU3F4,TRIM28,MMP14,PROP1,NKX2-6,APC,HOXD13,TRP63,FASL,GNAS
GO:0030154	cell differentiation	biological_process	3.311434863513558E-8	33	90	1495	14467	GNAQ,FGF3,GPRIN1,ANK1,ERCC2,NF1,CD4,PAX3,SIM1,NTRK2,RUNX1,CHRNB2,NODAL,NTRK3,HSPG2,HIP1,NEURL1A,TRP73,LIF,PAX6,SOX10,POU3F4,TRIM28,MTL5,NEUROD2,PROP1,NKX2-6,APC,TRP63,MDFI,FASL,GNAS,TYRP1
GO:0019222	regulation of metabolic process	biological_process	4.150394711073023E-8	43	90	2525	14467	SKP2,GNAQ,NFATC2,TFDP1,GPRIN1,GNRH1,ERCC2,NF1,CD4,XPO1,PAX3,SIM1,NTRK2,RUNX1,CHRNB2,NODAL,NPM1,HNF4A,THRA,EGFR,SSRP1,HIP1,FOXH1,TRP73,ATRX,LIF,STRAP,PAX6,SOX10,HAT1,POU3F4,TRIM28,EIF2S1,PCNA,NEUROD2,PROP1,TARDBP,ELK4,NKX2-6,APC,HOXD13,TRP63,GNAS
GO:0048731	system development	biological_process	6.757965071904255E-8	37	90	1922	14467	GNAQ,TFDP1,FGF3,SCN8A,GPRIN1,ANK1,ERCC2,NF1,CD4,PAX3,SIM1,NTRK2,RUNX1,CHRNB2,PKD1,NODAL,NTRK3,HSPG2,THRA,EGFR,FOXH1,TRP73,ATRX,LIF,PAX6,SOX10,POU3F4,TRIM28,MMP14,NEUROD2,PROP1,NKX2-6,APC,HOXD13,TRP63,FASL,GNAS
GO:0048856	anatomical structure development	biological_process	1.0878439978644401E-7	38	90	2056	14467	GNAQ,TFDP1,FGF3,SCN8A,GPRIN1,ANK1,ERCC2,NF1,CD4,PAX3,SIM1,NTRK2,RUNX1,CHRNB2,PKD1,NODAL,NTRK3,HSPG2,THRA,EGFR,FOXH1,NEURL1A,TRP73,ATRX,LIF,PAX6,SOX10,POU3F4,TRIM28,MMP14,NEUROD2,PROP1,NKX2-6,APC,HOXD13,TRP63,FASL,GNAS
GO:0032502	developmental process	biological_process	1.2454694568372242E-7	45	90	2840	14467	SKP2,GNAQ,TFDP1,FGF3,SCN8A,GPRIN1,GNRH1,ANK1,ERCC2,NF1,CD4,PAX3,SIM1,NTRK2,RUNX1,CHRNB2,PKD1,NODAL,KIF1B,NTRK3,HSPG2,THRA,EGFR,HIP1,FOXH1,NEURL1A,TRP73,ATRX,LIF,PAX6,SOX10,POU3F4,TRIM28,MMP14,MTL5,NEUROD2,PROP1,NKX2-6,APC,HOXD13,TRP63,MDFI,FASL,GNAS,TYRP1
GO:0048468	cell development	biological_process	1.4320587651442152E-7	23	90	748	14467	GNAQ,GPRIN1,ANK1,ERCC2,NF1,PAX3,NTRK2,RUNX1,CHRNB2,NODAL,NTRK3,NEURL1A,TRP73,LIF,PAX6,SOX10,POU3F4,TRIM28,NEUROD2,NKX2-6,APC,TRP63,FASL
GO:0007275	multicellular organismal development	biological_process	1.546522414118869E-7	41	90	2402	14467	GNAQ,TFDP1,FGF3,SCN8A,GPRIN1,GNRH1,ANK1,ERCC2,NF1,CD4,PAX3,SIM1,NTRK2,RUNX1,CHRNB2,PKD1,NODAL,KIF1B,NTRK3,HSPG2,THRA,EGFR,FOXH1,TRP73,ATRX,LIF,PAX6,SOX10,POU3F4,TRIM28,MMP14,MTL5,NEUROD2,PROP1,NKX2-6,APC,HOXD13,TRP63,MDFI,FASL,GNAS
GO:0009653	anatomical structure morphogenesis	biological_process	1.9909044250611813E-7	28	90	1151	14467	GNAQ,FGF3,GPRIN1,ERCC2,NF1,PAX3,NTRK2,RUNX1,CHRNB2,PKD1,NODAL,NTRK3,HSPG2,THRA,EGFR,NEURL1A,TRP73,LIF,PAX6,SOX10,TRIM28,MMP14,PROP1,APC,HOXD13,TRP63,FASL,GNAS
GO:0048522	positive regulation of cellular process	biological_process	5.074871997146717E-7	26	90	1031	14467	NFATC2,TFDP1,GPRIN1,NF1,CD4,PAX3,CHRNB2,NODAL,NPM1,NTRK3,HNF4A,EGFR,HIP1,FOXH1,TRP73,LIF,PAX6,SOX10,TRIM28,PROP1,NKX2-6,APC,HOXD13,TRP63,FASL,GNAS
GO:0080090	regulation of primary metabolic process	biological_process	6.291163356032118E-7	40	90	2399	14467	GNAQ,NFATC2,TFDP1,GPRIN1,ERCC2,NF1,CD4,XPO1,PAX3,SIM1,RUNX1,CHRNB2,NODAL,NPM1,HNF4A,THRA,EGFR,SSRP1,HIP1,FOXH1,TRP73,ATRX,LIF,STRAP,PAX6,SOX10,HAT1,POU3F4,TRIM28,EIF2S1,PCNA,NEUROD2,PROP1,TARDBP,ELK4,NKX2-6,APC,HOXD13,TRP63,GNAS
GO:0007417	central nervous system development	biological_process	1.2201380825170889E-6	15	90	316	14467	GNAQ,GPRIN1,ERCC2,NF1,PAX3,RUNX1,CHRNB2,HSPG2,TRP73,ATRX,PAX6,SOX10,POU3F4,PROP1,NKX2-6
GO:0048518	positive regulation of biological process	biological_process	1.5726098155868373E-6	27	90	1172	14467	NFATC2,TFDP1,GPRIN1,NF1,CD4,PAX3,RUNX1,CHRNB2,NODAL,NPM1,NTRK3,HNF4A,EGFR,HIP1,FOXH1,TRP73,LIF,PAX6,SOX10,TRIM28,PROP1,NKX2-6,APC,HOXD13,TRP63,FASL,GNAS
GO:0007399	nervous system development	biological_process	1.967687004608804E-6	22	90	779	14467	GNAQ,GPRIN1,ERCC2,NF1,PAX3,SIM1,NTRK2,RUNX1,CHRNB2,NTRK3,HSPG2,TRP73,ATRX,LIF,PAX6,SOX10,POU3F4,NEUROD2,PROP1,NKX2-6,APC,TRP63
GO:0010467	gene expression	biological_process	2.253339784503763E-6	43	90	2850	14467	SNRPD2,SKP2,NFATC2,TFDP1,GPRIN1,GNRH1,RBMXRT,ERCC2,PAX3,SF3A3,SIM1,RUNX1,MAGOH,GSPT1,NODAL,RNPS1,NPM1,HNF4A,THRA,SSRP1,HIP1,FOXH1,TRP73,ATRX,LIF,STRAP,PAX6,SOX10,HAT1,POU3F4,TRIM28,EIF2S1,MMP14,SYNCRIP,NEUROD2,PROP1,TARDBP,ELK4,SNRPA1,NKX2-6,PRPF4B,HOXD13,TRP63
GO:0031323	regulation of cellular metabolic process	biological_process	2.4557853368245527E-6	39	90	2396	14467	GNAQ,NFATC2,TFDP1,GPRIN1,ERCC2,NF1,CD4,PAX3,SIM1,RUNX1,CHRNB2,NODAL,NPM1,HNF4A,THRA,EGFR,SSRP1,HIP1,FOXH1,TRP73,ATRX,LIF,STRAP,PAX6,SOX10,HAT1,POU3F4,TRIM28,EIF2S1,PCNA,NEUROD2,PROP1,TARDBP,ELK4,NKX2-6,APC,HOXD13,TRP63,GNAS
GO:0031325	positive regulation of cellular metabolic process	biological_process	3.5031914806948535E-6	18	90	521	14467	NFATC2,TFDP1,GPRIN1,CD4,PAX3,NODAL,NPM1,HNF4A,FOXH1,TRP73,LIF,PAX6,SOX10,TRIM28,PROP1,APC,HOXD13,TRP63
GO:0043283	biopolymer metabolic process	biological_process	4.425327698782636E-6	59	90	5069	14467	SNRPD2,SKP2,GNAQ,USP1,RHO,NFATC2,TFDP1,GPRIN1,RBMXRT,RBP3,ERCC2,CD4,XPO1,PAX3,SF3A3,SIM1,UBA2,NTRK2,RUNX1,MAGOH,GSPT1,NODAL,CDK4,RNPS1,NPM1,NTRK3,CAMK4,HNF4A,THRA,EGFR,SSRP1,HIP1,FOXH1,CCT5,TRP73,ATRX,LIF,STRAP,PAX6,SOX10,HAT1,POU3F4,TRIM28,EIF2S1,MMP14,PCNA,SYNCRIP,CHEK1,NEUROD2,PROP1,TARDBP,BUB1B,ELK4,SNRPA1,NKX2-6,APC,PRPF4B,HOXD13,TRP63
GO:0006139	nucleobase, nucleoside, nucleotide and nucleic acid metabolic process	biological_process	4.680811055145124E-6	44	90	3037	14467	SNRPD2,GNAQ,USP1,NFATC2,TFDP1,GPRIN1,RBMXRT,ERCC2,NF1,PAX3,SF3A3,SIM1,RUNX1,MAGOH,NODAL,RNPS1,NPM1,HNF4A,THRA,SSRP1,HIP1,FOXH1,TRP73,ATRX,LIF,STRAP,PAX6,SOX10,HAT1,POU3F4,TRIM28,PCNA,SYNCRIP,CHEK1,NEUROD2,PROP1,TARDBP,ELK4,SNRPA1,NKX2-6,PRPF4B,HOXD13,TRP63,GNAS
GO:0043170	macromolecule metabolic process	biological_process	4.963106853064521E-6	60	90	5234	14467	SNRPD2,SKP2,GNAQ,USP1,RHO,NFATC2,TFDP1,GPRIN1,GNRH1,RBMXRT,RBP3,ERCC2,CD4,XPO1,PAX3,SF3A3,SIM1,UBA2,NTRK2,RUNX1,MAGOH,GSPT1,NODAL,CDK4,RNPS1,NPM1,NTRK3,CAMK4,HNF4A,THRA,EGFR,SSRP1,HIP1,FOXH1,CCT5,TRP73,ATRX,LIF,STRAP,PAX6,SOX10,HAT1,POU3F4,TRIM28,EIF2S1,MMP14,PCNA,SYNCRIP,CHEK1,NEUROD2,PROP1,TARDBP,BUB1B,ELK4,SNRPA1,NKX2-6,APC,PRPF4B,HOXD13,TRP63
GO:0045893	positive regulation of transcription, DNA-dependent	biological_process	5.543969752848956E-6	15	90	353	14467	NFATC2,TFDP1,GPRIN1,PAX3,NODAL,HNF4A,FOXH1,TRP73,LIF,PAX6,SOX10,TRIM28,PROP1,HOXD13,TRP63
GO:0051254	positive regulation of RNA metabolic process	biological_process	5.7606907382214574E-6	15	90	354	14467	NFATC2,TFDP1,GPRIN1,PAX3,NODAL,HNF4A,FOXH1,TRP73,LIF,PAX6,SOX10,TRIM28,PROP1,HOXD13,TRP63
GO:0009893	positive regulation of metabolic process	biological_process	6.1514717784923745E-6	18	90	540	14467	NFATC2,TFDP1,GPRIN1,CD4,PAX3,NODAL,NPM1,HNF4A,FOXH1,TRP73,LIF,PAX6,SOX10,TRIM28,PROP1,APC,HOXD13,TRP63
GO:0016070	RNA metabolic process	biological_process	6.501155037940836E-6	38	90	2364	14467	SNRPD2,NFATC2,TFDP1,GPRIN1,RBMXRT,ERCC2,PAX3,SF3A3,SIM1,RUNX1,MAGOH,NODAL,RNPS1,NPM1,HNF4A,THRA,SSRP1,HIP1,FOXH1,TRP73,ATRX,LIF,STRAP,PAX6,SOX10,HAT1,POU3F4,TRIM28,SYNCRIP,NEUROD2,PROP1,TARDBP,ELK4,SNRPA1,NKX2-6,PRPF4B,HOXD13,TRP63
GO:0034960	cellular biopolymer metabolic process	biological_process	8.685643116035814E-6	58	90	4999	14467	SNRPD2,SKP2,GNAQ,USP1,RHO,NFATC2,TFDP1,GPRIN1,RBMXRT,RBP3,ERCC2,CD4,PAX3,SF3A3,SIM1,UBA2,NTRK2,RUNX1,MAGOH,GSPT1,NODAL,CDK4,RNPS1,NPM1,NTRK3,CAMK4,HNF4A,THRA,EGFR,SSRP1,HIP1,FOXH1,CCT5,TRP73,ATRX,LIF,STRAP,PAX6,SOX10,HAT1,POU3F4,TRIM28,EIF2S1,MMP14,PCNA,SYNCRIP,CHEK1,NEUROD2,PROP1,TARDBP,BUB1B,ELK4,SNRPA1,NKX2-6,APC,PRPF4B,HOXD13,TRP63
GO:0060255	regulation of macromolecule metabolic process	biological_process	1.2636606132452168E-5	38	90	2420	14467	SKP2,NFATC2,TFDP1,GPRIN1,GNRH1,ERCC2,CD4,XPO1,PAX3,SIM1,RUNX1,NODAL,NPM1,HNF4A,THRA,EGFR,SSRP1,HIP1,FOXH1,TRP73,ATRX,LIF,STRAP,PAX6,SOX10,HAT1,POU3F4,TRIM28,EIF2S1,PCNA,NEUROD2,PROP1,TARDBP,ELK4,NKX2-6,APC,HOXD13,TRP63
GO:0010604	positive regulation of macromolecule metabolic process	biological_process	1.8071932658631003E-5	17	90	511	14467	NFATC2,TFDP1,GPRIN1,CD4,PAX3,NODAL,HNF4A,FOXH1,TRP73,LIF,PAX6,SOX10,TRIM28,PROP1,APC,HOXD13,TRP63
GO:0044260	cellular macromolecule metabolic process	biological_process	2.0345855618050036E-5	58	90	5102	14467	SNRPD2,SKP2,GNAQ,USP1,RHO,NFATC2,TFDP1,GPRIN1,RBMXRT,RBP3,ERCC2,CD4,PAX3,SF3A3,SIM1,UBA2,NTRK2,RUNX1,MAGOH,GSPT1,NODAL,CDK4,RNPS1,NPM1,NTRK3,CAMK4,HNF4A,THRA,EGFR,SSRP1,HIP1,FOXH1,CCT5,TRP73,ATRX,LIF,STRAP,PAX6,SOX10,HAT1,POU3F4,TRIM28,EIF2S1,MMP14,PCNA,SYNCRIP,CHEK1,NEUROD2,PROP1,TARDBP,BUB1B,ELK4,SNRPA1,NKX2-6,APC,PRPF4B,HOXD13,TRP63
GO:0031328	positive regulation of cellular biosynthetic process	biological_process	2.3559805821332702E-5	16	90	455	14467	NFATC2,TFDP1,GPRIN1,PAX3,NODAL,NPM1,HNF4A,FOXH1,TRP73,LIF,PAX6,SOX10,TRIM28,PROP1,HOXD13,TRP63
GO:0009891	positive regulation of biosynthetic process	biological_process	2.505408520222055E-5	16	90	457	14467	NFATC2,TFDP1,GPRIN1,PAX3,NODAL,NPM1,HNF4A,FOXH1,TRP73,LIF,PAX6,SOX10,TRIM28,PROP1,HOXD13,TRP63
GO:0045941	positive regulation of transcription	biological_process	2.511241951788524E-5	15	90	395	14467	NFATC2,TFDP1,GPRIN1,PAX3,NODAL,HNF4A,FOXH1,TRP73,LIF,PAX6,SOX10,TRIM28,PROP1,HOXD13,TRP63
GO:0008380	RNA splicing	biological_process	3.0001870564555174E-5	11	90	188	14467	SNRPD2,RBMXRT,SF3A3,MAGOH,RNPS1,NPM1,STRAP,SYNCRIP,TARDBP,SNRPA1,PRPF4B
GO:0010628	positive regulation of gene expression	biological_process	3.278124234275612E-5	15	90	403	14467	NFATC2,TFDP1,GPRIN1,PAX3,NODAL,HNF4A,FOXH1,TRP73,LIF,PAX6,SOX10,TRIM28,PROP1,HOXD13,TRP63
GO:0030900	forebrain development	biological_process	3.953406933782243E-5	10	90	150	14467	GNAQ,GPRIN1,NF1,CHRNB2,TRP73,ATRX,PAX6,POU3F4,PROP1,NKX2-6
GO:0045935	positive regulation of nucleobase, nucleoside, nucleotide and nucleic acid metabolic process	biological_process	4.6820098137695164E-5	15	90	414	14467	NFATC2,TFDP1,GPRIN1,PAX3,NODAL,HNF4A,FOXH1,TRP73,LIF,PAX6,SOX10,TRIM28,PROP1,HOXD13,TRP63
GO:0031326	regulation of cellular biosynthetic process	biological_process	4.90873334288098E-5	35	90	2200	14467	GNAQ,NFATC2,TFDP1,GPRIN1,ERCC2,NF1,PAX3,SIM1,RUNX1,NODAL,NPM1,HNF4A,THRA,SSRP1,HIP1,FOXH1,TRP73,ATRX,LIF,STRAP,PAX6,SOX10,HAT1,POU3F4,TRIM28,EIF2S1,PCNA,NEUROD2,PROP1,TARDBP,ELK4,NKX2-6,HOXD13,TRP63,GNAS
GO:0009889	regulation of biosynthetic process	biological_process	5.144295802343097E-5	35	90	2204	14467	GNAQ,NFATC2,TFDP1,GPRIN1,ERCC2,NF1,PAX3,SIM1,RUNX1,NODAL,NPM1,HNF4A,THRA,SSRP1,HIP1,FOXH1,TRP73,ATRX,LIF,STRAP,PAX6,SOX10,HAT1,POU3F4,TRIM28,EIF2S1,PCNA,NEUROD2,PROP1,TARDBP,ELK4,NKX2-6,HOXD13,TRP63,GNAS
GO:0044238	primary metabolic process	biological_process	5.525440924449493E-5	64	90	6174	14467	SNRPD2,SKP2,GNAQ,USP1,RHO,NFATC2,TFDP1,GPRIN1,RBMXRT,RBP3,ERCC2,NF1,CD4,XPO1,PAX3,SF3A3,SIM1,UBA2,NTRK2,KCNJ6,RUNX1,MAGOH,CHRNB2,GSPT1,NODAL,CDK4,RNPS1,NPM1,NTRK3,CAMK4,HNF4A,THRA,EGFR,SSRP1,HIP1,FOXH1,CCT5,TRP73,ATRX,LIF,STRAP,PAX6,SOX10,HAT1,POU3F4,TRIM28,EIF2S1,MMP14,PCNA,SYNCRIP,CHEK1,NEUROD2,PROP1,TARDBP,BUB1B,ELK4,SNRPA1,NKX2-6,APC,PRPF4B,HOXD13,TRP63,GNAS,TYRP1
GO:0022008	neurogenesis	biological_process	5.9049028846800894E-5	16	90	486	14467	GNAQ,GPRIN1,ERCC2,NF1,PAX3,NTRK2,RUNX1,CHRNB2,NTRK3,TRP73,LIF,PAX6,SOX10,POU3F4,NEUROD2,APC
GO:0019219	regulation of nucleobase, nucleoside, nucleotide and nucleic acid metabolic process	biological_process	6.006288370335086E-5	34	90	2107	14467	GNAQ,NFATC2,TFDP1,GPRIN1,ERCC2,NF1,PAX3,SIM1,RUNX1,NODAL,NPM1,HNF4A,THRA,SSRP1,HIP1,FOXH1,TRP73,ATRX,LIF,STRAP,PAX6,SOX10,HAT1,POU3F4,TRIM28,PCNA,NEUROD2,PROP1,TARDBP,ELK4,NKX2-6,HOXD13,TRP63,GNAS
GO:0010557	positive regulation of macromolecule biosynthetic process	biological_process	9.246475335821849E-5	15	90	436	14467	NFATC2,TFDP1,GPRIN1,PAX3,NODAL,HNF4A,FOXH1,TRP73,LIF,PAX6,SOX10,TRIM28,PROP1,HOXD13,TRP63
GO:0051726	regulation of cell cycle	biological_process	9.828062905080561E-5	11	90	211	14467	SKP2,XPO1,CDK4,NPM1,NRAS,TRP73,LIF,CHEK1,BUB1B,APC,TRP63
GO:0009887	organ morphogenesis	biological_process	2.7174265617132653E-4	19	90	771	14467	FGF3,ERCC2,NF1,PAX3,NTRK2,RUNX1,PKD1,NODAL,HSPG2,THRA,TRP73,LIF,PAX6,SOX10,PROP1,APC,TRP63,FASL,GNAS
GO:0006397	mRNA processing	biological_process	3.615849206569126E-4	11	90	240	14467	SNRPD2,RBMXRT,SF3A3,MAGOH,RNPS1,NPM1,STRAP,SYNCRIP,TARDBP,SNRPA1,PRPF4B
GO:0010468	regulation of gene expression	biological_process	3.865318360400224E-4	33	90	2159	14467	SKP2,NFATC2,TFDP1,GPRIN1,GNRH1,ERCC2,PAX3,SIM1,RUNX1,NODAL,NPM1,HNF4A,THRA,SSRP1,HIP1,FOXH1,TRP73,ATRX,LIF,STRAP,PAX6,SOX10,HAT1,POU3F4,TRIM28,EIF2S1,NEUROD2,PROP1,TARDBP,ELK4,NKX2-6,HOXD13,TRP63
GO:0007420	brain development	biological_process	4.4446404579259687E-4	11	90	245	14467	GNAQ,GPRIN1,NF1,CHRNB2,HSPG2,TRP73,ATRX,PAX6,POU3F4,PROP1,NKX2-6
GO:0044237	cellular metabolic process	biological_process	5.781764039520891E-4	63	90	6341	14467	SNRPD2,SKP2,GNAQ,USP1,RHO,NFATC2,TFDP1,GPRIN1,RBMXRT,RBP3,ERCC2,NF1,CD4,PAX3,SF3A3,SIM1,UBA2,NTRK2,KCNJ6,RUNX1,MAGOH,CHRNB2,GSPT1,NODAL,CDK4,RNPS1,NPM1,NTRK3,CAMK4,HNF4A,THRA,EGFR,SSRP1,HIP1,FOXH1,CCT5,TRP73,ATRX,LIF,STRAP,PAX6,SOX10,HAT1,POU3F4,TRIM28,EIF2S1,MMP14,PCNA,SYNCRIP,CHEK1,NEUROD2,PROP1,TARDBP,BUB1B,ELK4,SNRPA1,NKX2-6,APC,PRPF4B,HOXD13,TRP63,GNAS,TYRP1
GO:0045944	positive regulation of transcription from RNA polymerase II promoter	biological_process	8.077746690016406E-4	12	90	318	14467	NFATC2,GPRIN1,PAX3,NODAL,HNF4A,FOXH1,LIF,PAX6,SOX10,PROP1,HOXD13,TRP63
GO:0009888	tissue development	biological_process	9.817337696704199E-4	16	90	598	14467	TFDP1,ERCC2,NF1,PAX3,PKD1,NODAL,HSPG2,THRA,FOXH1,LIF,PAX6,TRIM28,NKX2-6,APC,TRP63,GNAS
GO:0008283	cell proliferation	biological_process	9.817337696704199E-4	16	90	598	14467	FGF3,ERCC2,NF1,PAX3,CHRNB2,NODAL,CDK4,NPM1,EGFR,CSE1L,LIF,PAX6,NKX2-6,APC,HOXD13,TRP63
GO:0048699	generation of neurons	biological_process	0.001046628725093546	14	90	456	14467	GNAQ,GPRIN1,NF1,PAX3,NTRK2,RUNX1,CHRNB2,NTRK3,TRP73,LIF,PAX6,POU3F4,NEUROD2,APC
GO:0016071	mRNA metabolic process	biological_process	0.001253042667564928	11	90	272	14467	SNRPD2,RBMXRT,SF3A3,MAGOH,RNPS1,NPM1,STRAP,SYNCRIP,TARDBP,SNRPA1,PRPF4B
GO:0050793	regulation of developmental process	biological_process	0.001386779060550696	19	90	858	14467	SKP2,GNAQ,GPRIN1,ERCC2,NF1,RUNX1,CHRNB2,NODAL,NTRK3,HIP1,TRP73,LIF,PAX6,PROP1,NKX2-6,APC,TRP63,FASL,GNAS
GO:0051252	regulation of RNA metabolic process	biological_process	0.0013961785061709347	30	90	1943	14467	NFATC2,TFDP1,GPRIN1,ERCC2,PAX3,SIM1,RUNX1,NODAL,NPM1,HNF4A,THRA,SSRP1,HIP1,FOXH1,TRP73,ATRX,LIF,STRAP,PAX6,SOX10,HAT1,POU3F4,TRIM28,NEUROD2,PROP1,TARDBP,ELK4,NKX2-6,HOXD13,TRP63
GO:0008284	positive regulation of cell proliferation	biological_process	0.0016617750695469339	10	90	224	14467	NF1,PAX3,CHRNB2,NODAL,NPM1,EGFR,LIF,PAX6,NKX2-6,TRP63
GO:0009790	embryonic development	biological_process	0.0017929452665812733	16	90	626	14467	GNAQ,ERCC2,NF1,PAX3,RUNX1,PKD1,NODAL,KIF1B,HSPG2,FOXH1,PAX6,SOX10,NKX2-6,HOXD13,TRP63,GNAS
GO:0001501	skeletal system development	biological_process	0.001912812547336427	11	90	284	14467	GNAQ,ERCC2,NF1,RUNX1,PKD1,HSPG2,THRA,APC,HOXD13,TRP63,GNAS
GO:0030182	neuron differentiation	biological_process	0.0019393215926994361	13	90	411	14467	GNAQ,GPRIN1,PAX3,NTRK2,RUNX1,CHRNB2,NTRK3,TRP73,LIF,PAX6,POU3F4,NEUROD2,APC
GO:0000059	protein import into nucleus, docking	biological_process	0.0023982895749618777	4	90	15	14467	IPO5,XPO1,CSE1L,KPNB1
GO:0007270	nerve-nerve synaptic transmission	biological_process	0.002657360423822437	5	90	34	14467	GPRIN1,NF1,CHRNB2,KIF1B,CAMK4
GO:0042127	regulation of cell proliferation	biological_process	0.002739325429023546	13	90	424	14467	NF1,PAX3,CHRNB2,NODAL,CDK4,NPM1,EGFR,LIF,PAX6,NKX2-6,APC,HOXD13,TRP63
GO:0010556	regulation of macromolecule biosynthetic process	biological_process	0.0029875728668643502	31	90	2127	14467	NFATC2,TFDP1,GPRIN1,ERCC2,PAX3,SIM1,RUNX1,NODAL,HNF4A,THRA,SSRP1,HIP1,FOXH1,TRP73,ATRX,LIF,STRAP,PAX6,SOX10,HAT1,POU3F4,TRIM28,EIF2S1,PCNA,NEUROD2,PROP1,TARDBP,ELK4,NKX2-6,HOXD13,TRP63
GO:0048666	neuron development	biological_process	0.0032581102643590497	11	90	300	14467	GNAQ,GPRIN1,NTRK2,RUNX1,CHRNB2,NTRK3,TRP73,LIF,PAX6,NEUROD2,APC
GO:0006913	nucleocytoplasmic transport	biological_process	0.003290061712246539	7	90	98	14467	IPO5,NF1,XPO1,NPM1,CAMK4,CSE1L,KPNB1
GO:0051169	nuclear transport	biological_process	0.0035226478842883785	7	90	99	14467	IPO5,NF1,XPO1,NPM1,CAMK4,CSE1L,KPNB1
GO:0008152	metabolic process	biological_process	0.0038285111078435203	65	90	6968	14467	SNRPD2,SKP2,GNAQ,USP1,RHO,NFATC2,TFDP1,GPRIN1,GNRH1,RBMXRT,RBP3,ERCC2,NF1,CD4,XPO1,PAX3,SF3A3,SIM1,UBA2,NTRK2,KCNJ6,RUNX1,MAGOH,CHRNB2,GSPT1,NODAL,CDK4,RNPS1,NPM1,NTRK3,CAMK4,HNF4A,THRA,EGFR,SSRP1,HIP1,FOXH1,CCT5,TRP73,ATRX,LIF,STRAP,PAX6,SOX10,HAT1,POU3F4,TRIM28,EIF2S1,MMP14,PCNA,SYNCRIP,CHEK1,NEUROD2,PROP1,TARDBP,BUB1B,ELK4,SNRPA1,NKX2-6,APC,PRPF4B,HOXD13,TRP63,GNAS,TYRP1
GO:0006355	regulation of transcription, DNA-dependent	biological_process	0.003942272625591134	29	90	1929	14467	NFATC2,TFDP1,GPRIN1,ERCC2,PAX3,SIM1,RUNX1,NODAL,HNF4A,THRA,SSRP1,HIP1,FOXH1,TRP73,ATRX,LIF,STRAP,PAX6,SOX10,HAT1,POU3F4,TRIM28,NEUROD2,PROP1,TARDBP,ELK4,NKX2-6,HOXD13,TRP63
GO:0006351	transcription, DNA-dependent	biological_process	0.0046121724311198155	29	90	1944	14467	NFATC2,TFDP1,GPRIN1,ERCC2,PAX3,SIM1,RUNX1,NODAL,HNF4A,THRA,SSRP1,HIP1,FOXH1,TRP73,ATRX,LIF,STRAP,PAX6,SOX10,HAT1,POU3F4,TRIM28,NEUROD2,PROP1,TARDBP,ELK4,NKX2-6,HOXD13,TRP63
GO:0051093	negative regulation of developmental process	biological_process	0.004780085254556842	12	90	377	14467	SKP2,GPRIN1,ERCC2,NF1,NODAL,TRP73,LIF,PAX6,PROP1,NKX2-6,APC,TRP63
GO:0032774	RNA biosynthetic process	biological_process	0.004807811159764403	29	90	1948	14467	NFATC2,TFDP1,GPRIN1,ERCC2,PAX3,SIM1,RUNX1,NODAL,HNF4A,THRA,SSRP1,HIP1,FOXH1,TRP73,ATRX,LIF,STRAP,PAX6,SOX10,HAT1,POU3F4,TRIM28,NEUROD2,PROP1,TARDBP,ELK4,NKX2-6,HOXD13,TRP63
GO:0048523	negative regulation of cellular process	biological_process	0.004991186163864458	20	90	1027	14467	SKP2,GPRIN1,ERCC2,NF1,PAX3,NODAL,NPM1,THRA,FOXH1,TRP73,LIF,STRAP,PAX6,HAT1,TRIM28,PROP1,BUB1B,NKX2-6,APC,TRP63
GO:0010926	anatomical structure formation	biological_process	0.00558149663694379	17	90	767	14467	FGF3,GPRIN1,IPO5,ERCC2,NF1,XPO1,PAX3,RUNX1,CHRNB2,NODAL,NPM1,HIP1,CSE1L,NEURL1A,APC,TRP63,KPNB1
GO:0006357	regulation of transcription from RNA polymerase II promoter	biological_process	0.005840674970228882	14	90	528	14467	NFATC2,GPRIN1,PAX3,NODAL,HNF4A,FOXH1,LIF,STRAP,PAX6,SOX10,TRIM28,PROP1,HOXD13,TRP63
GO:0022603	regulation of anatomical structure morphogenesis	biological_process	0.006412118716811093	8	90	153	14467	GPRIN1,NF1,RUNX1,CHRNB2,NODAL,NTRK3,PAX6,APC
GO:0045595	regulation of cell differentiation	biological_process	0.007234437146994206	11	90	326	14467	GNAQ,GPRIN1,NF1,CHRNB2,NODAL,NTRK3,LIF,PAX6,APC,TRP63,GNAS
GO:0045449	regulation of transcription	biological_process	0.008918356450330801	29	90	2009	14467	NFATC2,TFDP1,GPRIN1,ERCC2,PAX3,SIM1,RUNX1,NODAL,HNF4A,THRA,SSRP1,HIP1,FOXH1,TRP73,ATRX,LIF,STRAP,PAX6,SOX10,HAT1,POU3F4,TRIM28,NEUROD2,PROP1,TARDBP,ELK4,NKX2-6,HOXD13,TRP63
GO:0006366	transcription from RNA polymerase II promoter	biological_process	0.01168368967042173	14	90	561	14467	NFATC2,GPRIN1,PAX3,NODAL,HNF4A,FOXH1,LIF,STRAP,PAX6,SOX10,TRIM28,PROP1,HOXD13,TRP63
GO:0007267	cell-cell signaling	biological_process	0.012036824279074222	11	90	344	14467	FGF3,GPRIN1,ERCC2,NF1,NTRK2,CHRNB2,KIF1B,CAMK4,GRIA2,LIF,TRP63
GO:0032501	multicellular organismal process	biological_process	0.01245025037126633	46	90	4218	14467	GNAQ,RHO,NFATC2,TFDP1,FGF3,SCN8A,GPRIN1,GNRH1,ANK1,ERCC2,NF1,CD4,PAX3,SIM1,NTRK2,RUNX1,CHRNB2,PKD1,NODAL,KIF1B,NTRK3,HSPG2,CAMK4,THRA,EGFR,FOXH1,NEURL1A,TRP73,ATRX,GRIA2,LIF,PAX6,SOX10,POU3F4,TRIM28,MMP14,MTL5,NEUROD2,PROP1,NKX2-6,APC,HOXD13,TRP63,MDFI,FASL,GNAS
GO:0033365	protein localization in organelle	biological_process	0.012501817771755085	6	90	79	14467	IPO5,NF1,XPO1,CSE1L,PAX6,KPNB1
GO:0007049	cell cycle	biological_process	0.0153589549342473	15	90	656	14467	SKP2,TFDP1,XPO1,PKD1,CDK4,NPM1,NRAS,CETN3,TRP73,CKS1B,LIF,CHEK1,BUB1B,APC,TRP63
GO:0006350	transcription	biological_process	0.01563317523012719	29	90	2067	14467	NFATC2,TFDP1,GPRIN1,ERCC2,PAX3,SIM1,RUNX1,NODAL,HNF4A,THRA,SSRP1,HIP1,FOXH1,TRP73,ATRX,LIF,STRAP,PAX6,SOX10,HAT1,POU3F4,TRIM28,NEUROD2,PROP1,TARDBP,ELK4,NKX2-6,HOXD13,TRP63
GO:0010605	negative regulation of macromolecule metabolic process	biological_process	0.01770717218876674	12	90	429	14467	SKP2,PAX3,NODAL,NPM1,THRA,FOXH1,STRAP,HAT1,TRIM28,PROP1,APC,TRP63
GO:0051179	localization	biological_process	0.01929509457258409	34	90	2689	14467	SCN8A,GPRIN1,IPO5,ANK1,RBP3,NF1,CD4,XPO1,PAX3,NTRK2,KCNJ6,MAGOH,CHRNB2,PKD1,NODAL,KIF1B,G3BP1,NPM1,HSPG2,CAMK4,HIP1,CSE1L,KCNJ9,NEURL1A,TRP73,GRIA2,LIF,KCNC1,PAX6,MMP14,PCNA,KCNQ2,APC,KPNB1
GO:0048519	negative regulation of biological process	biological_process	0.021013935137149307	20	90	1131	14467	SKP2,GPRIN1,ERCC2,NF1,PAX3,NODAL,NPM1,THRA,FOXH1,TRP73,LIF,STRAP,PAX6,HAT1,TRIM28,PROP1,BUB1B,NKX2-6,APC,TRP63
GO:0048863	stem cell differentiation	biological_process	0.021193229455565923	4	90	25	14467	ERCC2,NODAL,LIF,APC
GO:0022402	cell cycle process	biological_process	0.021505705490865303	11	90	366	14467	SKP2,TFDP1,XPO1,PKD1,NPM1,CETN3,TRP73,LIF,CHEK1,BUB1B,APC
GO:0043009	chordate embryonic development	biological_process	0.02563980713680078	11	90	373	14467	ERCC2,NF1,PAX3,RUNX1,PKD1,NODAL,HSPG2,PAX6,SOX10,NKX2-6,GNAS
GO:0006396	RNA processing	biological_process	0.02628334545763608	11	90	374	14467	SNRPD2,RBMXRT,SF3A3,MAGOH,RNPS1,NPM1,STRAP,SYNCRIP,TARDBP,SNRPA1,PRPF4B
GO:0009892	negative regulation of metabolic process	biological_process	0.02723750052526777	12	90	448	14467	SKP2,PAX3,NODAL,NPM1,THRA,FOXH1,STRAP,HAT1,TRIM28,PROP1,APC,TRP63
GO:0009792	embryonic development ending in birth or egg hatching	biological_process	0.027612595278256696	11	90	376	14467	ERCC2,NF1,PAX3,RUNX1,PKD1,NODAL,HSPG2,PAX6,SOX10,NKX2-6,GNAS
GO:0002761	regulation of myeloid leukocyte differentiation	biological_process	0.029124260260251174	4	90	27	14467	NF1,LIF,APC,GNAS
GO:0051253	negative regulation of RNA metabolic process	biological_process	0.031826473240734524	9	90	249	14467	PAX3,NODAL,NPM1,FOXH1,STRAP,HAT1,TRIM28,PROP1,TRP63
GO:0010629	negative regulation of gene expression	biological_process	0.031858356341572004	10	90	313	14467	SKP2,PAX3,NODAL,THRA,FOXH1,STRAP,HAT1,TRIM28,PROP1,TRP63
GO:0045934	negative regulation of nucleobase, nucleoside, nucleotide and nucleic acid metabolic process	biological_process	0.03647973833793285	10	90	318	14467	PAX3,NODAL,NPM1,THRA,FOXH1,STRAP,HAT1,TRIM28,PROP1,TRP63
GO:0006974	response to DNA damage stimulus	biological_process	0.03721961764142508	9	90	254	14467	USP1,ERCC2,NPM1,SSRP1,TRP73,ATRX,PCNA,CHEK1,TRP63
GO:0034961	cellular biopolymer biosynthetic process	biological_process	0.039804888015455044	32	90	2531	14467	NFATC2,TFDP1,GPRIN1,ERCC2,PAX3,SIM1,RUNX1,GSPT1,NODAL,HNF4A,THRA,SSRP1,HIP1,FOXH1,TRP73,ATRX,LIF,STRAP,PAX6,SOX10,HAT1,POU3F4,TRIM28,EIF2S1,PCNA,NEUROD2,PROP1,TARDBP,ELK4,NKX2-6,HOXD13,TRP63
GO:0043284	biopolymer biosynthetic process	biological_process	0.04012906824735767	32	90	2532	14467	NFATC2,TFDP1,GPRIN1,ERCC2,PAX3,SIM1,RUNX1,GSPT1,NODAL,HNF4A,THRA,SSRP1,HIP1,FOXH1,TRP73,ATRX,LIF,STRAP,PAX6,SOX10,HAT1,POU3F4,TRIM28,EIF2S1,PCNA,NEUROD2,PROP1,TARDBP,ELK4,NKX2-6,HOXD13,TRP63
GO:0009058	biosynthetic process	biological_process	0.04882696597711771	38	90	3324	14467	GNAQ,NFATC2,TFDP1,GPRIN1,ERCC2,NF1,CD4,PAX3,SIM1,RUNX1,GSPT1,NODAL,NPM1,HNF4A,THRA,SSRP1,HIP1,FOXH1,TRP73,ATRX,LIF,STRAP,PAX6,SOX10,HAT1,POU3F4,TRIM28,EIF2S1,PCNA,NEUROD2,PROP1,TARDBP,ELK4,NKX2-6,HOXD13,TRP63,GNAS,TYRP1
GO:0043473	pigmentation	biological_process	0.049784432097980426	5	90	61	14467	GNAQ,NF1,PAX3,SOX10,TYRP1
