# Supplementary material for: Tissue-Specific Functional Networks for Prioritizing Phenotype and Disease Genes
Source: PLoS Comput Biol. 2012 Sep 27;8(9):e1002694. doi: 10.1371/journal.pcbi.1002694 (PMC3459891; doi:10.1371/journal.pcbi.1002694)
Supplement: Dataset S3 — Functional enrichment of top 100 changed genes for each tissue-specific network. (ZIP) [file pcbi.1002694.s003.zip › enrichment_result/MA_0000397_global.txt]

GO:0048513	organ development	biological_process	1.7831162572898916E-15	44	94	1574	14467	SLC1A2,SMYD1,FGF4,CRHR2,NEUROG3,HAND1,TAL2,FGF3,SCN8A,CDK5R1,GPRIN1,ANK1,TRP53,ERCC2,NF1,PAX3,NTRK2,MMP2,RUNX1,CHRNB2,PKD1,NODAL,FGF8,EDA,THRA,EGFR,FOXH1,GRIN2B,TRP73,LIF,PAX6,SOX10,FGFR2,MMP14,RUNX2,MSX1,NKX2-6,TGFBR2,ACVRL1,HOXD13,TRP63,FASL,PAX9,GNAS
GO:0009653	anatomical structure morphogenesis	biological_process	4.664727571138434E-15	38	94	1151	14467	FGF4,CRHR2,NEUROG3,HAND1,FGF3,CDK5R1,GPRIN1,TRP53,ERCC2,NF1,PAX3,NTRK2,MMP2,RUNX1,CHRNB2,PKD1,NODAL,FGF8,NTRK3,EDA,THRA,EGFR,NEURL1A,TRP73,LIF,PAX6,SOX10,FGFR2,MMP14,RUNX2,MSX1,TGFBR2,ACVRL1,HOXD13,TRP63,FASL,PAX9,GNAS
GO:0048731	system development	biological_process	1.3816966234577373E-14	47	94	1922	14467	SLC1A2,SMYD1,FGF4,CRHR2,NEUROG3,HAND1,TAL2,FGF3,SCN8A,CDK5R1,GPRIN1,ANK1,TRP53,ERCC2,NF1,PAX3,SIM1,NTRK2,MMP2,RUNX1,CHRNB2,PKD1,NODAL,FGF8,NTRK3,EDA,THRA,EGFR,FOXH1,GRIN2B,TRP73,LIF,PAX6,SOX10,FGFR2,MMP14,RUNX2,NEUROD2,MSX1,NKX2-6,TGFBR2,ACVRL1,HOXD13,TRP63,FASL,PAX9,GNAS
GO:0007275	multicellular organismal development	biological_process	1.4999032107983865E-14	52	94	2402	14467	SLC1A2,SMYD1,FGF4,CRHR2,NEUROG3,HAND1,TAL2,FGF3,SCN8A,CDK5R1,GPRIN1,GNRH1,ANK1,TRP53,ERCC2,NF1,PAX3,SIM1,NTRK2,MMP2,RUNX1,HYDIN,CHRNB2,PKD1,NODAL,FGF8,NTRK3,EDA,THRA,EGFR,FOXH1,GRIN2B,TRP73,LIF,PAX6,SOX10,SEBOX,FGFR2,MMP14,FOXN1,RUNX2,NEUROD2,MSX1,NKX2-6,TGFBR2,ACVRL1,HOXD13,TRP63,MDFI,FASL,PAX9,GNAS
GO:0048856	anatomical structure development	biological_process	3.28916120691176E-14	48	94	2056	14467	SLC1A2,SMYD1,FGF4,CRHR2,NEUROG3,HAND1,TAL2,FGF3,SCN8A,CDK5R1,GPRIN1,ANK1,TRP53,ERCC2,NF1,PAX3,SIM1,NTRK2,MMP2,RUNX1,CHRNB2,PKD1,NODAL,FGF8,NTRK3,EDA,THRA,EGFR,FOXH1,GRIN2B,NEURL1A,TRP73,LIF,PAX6,SOX10,FGFR2,MMP14,RUNX2,NEUROD2,MSX1,NKX2-6,TGFBR2,ACVRL1,HOXD13,TRP63,FASL,PAX9,GNAS
GO:0032502	developmental process	biological_process	1.2927146317249178E-13	55	94	2840	14467	SKP2,SLC1A2,SMYD1,FGF4,CRHR2,NEUROG3,HAND1,TAL2,FGF3,SCN8A,CDK5R1,GPRIN1,GNRH1,ANK1,TRP53,ERCC2,NF1,PAX3,SIM1,NTRK2,MMP2,RUNX1,HYDIN,CHRNB2,PKD1,NODAL,FGF8,NTRK3,EDA,THRA,EGFR,FOXH1,GRIN2B,NEURL1A,TRP73,LIF,PAX6,SOX10,SEBOX,FGFR2,MMP14,FOXN1,RUNX2,NEUROD2,MSX1,NKX2-6,TGFBR2,OCA2,ACVRL1,HOXD13,TRP63,MDFI,FASL,PAX9,GNAS
GO:0009887	organ morphogenesis	biological_process	5.167524671547453E-12	29	94	771	14467	FGF4,CRHR2,NEUROG3,HAND1,FGF3,ERCC2,NF1,PAX3,NTRK2,MMP2,RUNX1,PKD1,NODAL,FGF8,EDA,THRA,TRP73,LIF,PAX6,SOX10,FGFR2,RUNX2,MSX1,TGFBR2,ACVRL1,TRP63,FASL,PAX9,GNAS
GO:0008283	cell proliferation	biological_process	6.402781292572522E-12	26	94	598	14467	FGF4,FGF3,TRP53,ERCC2,NF1,PAX3,CHRNB2,NODAL,CDK4,FGF8,NPM1,EGFR,CSE1L,LIF,PAX6,FGFR2,TYR,FOXN1,PLAU,RUNX2,MSX1,NKX2-6,TGFBR2,OCA2,HOXD13,TRP63
GO:0032501	multicellular organismal process	biological_process	3.884248785600022E-11	63	94	4218	14467	RGS9,SLC1A2,GAD2,SMYD1,FGF4,CRHR2,NEUROG3,RHO,NFATC2,HAND1,TAL2,FGF3,SYT1,SCN8A,CDK5R1,GPRIN1,GNRH1,ANK1,TRP53,ERCC2,NF1,PAX3,SIM1,NTRK2,MMP2,RUNX1,HYDIN,CHRNB2,PKD1,NODAL,FGF8,NTRK3,EDA,CAMK4,THRA,EGFR,FOXH1,GRIN2B,CPLX1,NEURL1A,TRP73,GRIA2,LIF,PAX6,ATP7B,SOX10,SEBOX,FGFR2,MMP14,FOXN1,RUNX2,NEUROD2,MSX1,NKX2-6,TGFBR2,SYP,ACVRL1,HOXD13,TRP63,MDFI,FASL,PAX9,GNAS
GO:0048869	cellular developmental process	biological_process	6.989731119055101E-10	37	94	1568	14467	FGF4,NEUROG3,HAND1,FGF3,CDK5R1,GPRIN1,ANK1,TRP53,ERCC2,NF1,PAX3,SIM1,NTRK2,RUNX1,CHRNB2,NODAL,FGF8,NTRK3,EDA,EGFR,NEURL1A,TRP73,LIF,PAX6,SOX10,SEBOX,FGFR2,FOXN1,RUNX2,NEUROD2,NKX2-6,TGFBR2,OCA2,TRP63,MDFI,FASL,GNAS
GO:0030154	cell differentiation	biological_process	9.123156095381129E-10	36	94	1495	14467	FGF4,NEUROG3,HAND1,FGF3,CDK5R1,GPRIN1,ANK1,TRP53,ERCC2,NF1,PAX3,SIM1,NTRK2,RUNX1,CHRNB2,NODAL,FGF8,NTRK3,EDA,NEURL1A,TRP73,LIF,PAX6,SOX10,SEBOX,FGFR2,FOXN1,RUNX2,NEUROD2,NKX2-6,TGFBR2,OCA2,TRP63,MDFI,FASL,GNAS
GO:0048518	positive regulation of biological process	biological_process	1.0032022293855682E-9	32	94	1172	14467	SLC1A2,FGF4,NEUROG3,NFATC2,HAND1,GPRIN1,TRP53,NF1,PAX3,RUNX1,CHRNB2,NODAL,FGF8,NPM1,NTRK3,EDA,HNF4A,EGFR,FOXH1,TRP73,LIF,PAX6,SOX10,FGFR2,RUNX2,NKX2-6,TGFBR2,HOXD13,TRP63,FASL,PAX9,GNAS
GO:0007417	central nervous system development	biological_process	2.1144523148484956E-9	18	94	316	14467	SLC1A2,TAL2,CDK5R1,GPRIN1,TRP53,ERCC2,NF1,PAX3,RUNX1,CHRNB2,FGF8,TRP73,PAX6,SOX10,FGFR2,MSX1,NKX2-6,TGFBR2
GO:0042127	regulation of cell proliferation	biological_process	3.428881589482944E-9	20	94	424	14467	FGF4,TRP53,NF1,PAX3,CHRNB2,NODAL,CDK4,FGF8,NPM1,EGFR,LIF,PAX6,FGFR2,PLAU,RUNX2,MSX1,NKX2-6,TGFBR2,HOXD13,TRP63
GO:0048522	positive regulation of cellular process	biological_process	8.16352232136475E-9	29	94	1031	14467	FGF4,NEUROG3,NFATC2,HAND1,GPRIN1,TRP53,NF1,PAX3,CHRNB2,NODAL,FGF8,NPM1,NTRK3,HNF4A,EGFR,FOXH1,TRP73,LIF,PAX6,SOX10,FGFR2,RUNX2,NKX2-6,TGFBR2,HOXD13,TRP63,FASL,PAX9,GNAS
GO:0048468	cell development	biological_process	8.51137365719264E-9	25	94	748	14467	FGF4,CDK5R1,GPRIN1,ANK1,TRP53,ERCC2,NF1,PAX3,NTRK2,RUNX1,CHRNB2,NODAL,FGF8,NTRK3,NEURL1A,TRP73,LIF,PAX6,SOX10,RUNX2,NEUROD2,NKX2-6,OCA2,TRP63,FASL
GO:0008284	positive regulation of cell proliferation	biological_process	1.8492443168258162E-8	15	94	224	14467	FGF4,NF1,PAX3,CHRNB2,NODAL,FGF8,NPM1,EGFR,LIF,PAX6,FGFR2,RUNX2,NKX2-6,TGFBR2,TRP63
GO:0007399	nervous system development	biological_process	2.056764913834996E-8	25	94	779	14467	SLC1A2,NEUROG3,TAL2,CDK5R1,GPRIN1,TRP53,ERCC2,NF1,PAX3,SIM1,NTRK2,RUNX1,CHRNB2,FGF8,NTRK3,TRP73,LIF,PAX6,SOX10,FGFR2,NEUROD2,MSX1,NKX2-6,TGFBR2,TRP63
GO:0043009	chordate embryonic development	biological_process	3.381665416263054E-8	18	94	373	14467	HAND1,TRP53,ERCC2,NF1,PAX3,RUNX1,PKD1,NODAL,FGF8,GRIN2B,PAX6,SOX10,FGFR2,MSX1,NKX2-6,TGFBR2,ACVRL1,GNAS
GO:0009792	embryonic development ending in birth or egg hatching	biological_process	3.8600489072311694E-8	18	94	376	14467	HAND1,TRP53,ERCC2,NF1,PAX3,RUNX1,PKD1,NODAL,FGF8,GRIN2B,PAX6,SOX10,FGFR2,MSX1,NKX2-6,TGFBR2,ACVRL1,GNAS
GO:0009790	embryonic development	biological_process	7.7354414295437E-8	22	94	626	14467	FGF4,HAND1,TRP53,ERCC2,NF1,PAX3,RUNX1,PKD1,NODAL,FGF8,FOXH1,GRIN2B,PAX6,SOX10,FGFR2,MSX1,NKX2-6,TGFBR2,ACVRL1,HOXD13,TRP63,GNAS
GO:0007267	cell-cell signaling	biological_process	8.910771539611794E-8	17	94	344	14467	GAD2,FGF3,SYT1,GPRIN1,ERCC2,NF1,NTRK2,CHRNB2,FGF8,CAMK4,GRIN2B,CPLX1,GRIA2,LIF,FGFR2,SYP,TRP63
GO:0010628	positive regulation of gene expression	biological_process	1.2056462275854214E-7	18	94	403	14467	NEUROG3,NFATC2,HAND1,GPRIN1,TRP53,PAX3,NODAL,FGF8,HNF4A,FOXH1,TRP73,LIF,PAX6,SOX10,RUNX2,HOXD13,TRP63,PAX9
GO:0045893	positive regulation of transcription, DNA-dependent	biological_process	1.3337424389469538E-7	17	94	353	14467	NEUROG3,NFATC2,HAND1,GPRIN1,TRP53,PAX3,NODAL,HNF4A,FOXH1,TRP73,LIF,PAX6,SOX10,RUNX2,HOXD13,TRP63,PAX9
GO:0051254	positive regulation of RNA metabolic process	biological_process	1.3938565093138907E-7	17	94	354	14467	NEUROG3,NFATC2,HAND1,GPRIN1,TRP53,PAX3,NODAL,HNF4A,FOXH1,TRP73,LIF,PAX6,SOX10,RUNX2,HOXD13,TRP63,PAX9
GO:0045944	positive regulation of transcription from RNA polymerase II promoter	biological_process	2.6484514750967726E-7	16	94	318	14467	NEUROG3,NFATC2,HAND1,GPRIN1,TRP53,PAX3,NODAL,HNF4A,FOXH1,LIF,PAX6,SOX10,RUNX2,HOXD13,TRP63,PAX9
GO:0065007	biological regulation	biological_process	7.136536609883057E-7	73	94	6717	14467	SKP2,RGS9,SLC1A2,GAD2,SMYD1,FGF4,CRHR2,NEUROG3,RHO,NFATC2,HAND1,TAL2,SYT1,GPRIN1,GNRH1,ANK1,TRP53,HTR4,ERCC2,NF1,PAX3,SIM1,NTRK2,KCNJ6,RUNX1,CHRNB2,PKD1,NODAL,CDK4,FGF8,HTR1A,NPM1,NTRK3,EDA,NRAS,HNF4A,CAMK4,THRA,EGFR,SSRP1,FOXH1,GNRHR,GRIN2B,CPLX1,OPRL1,TRP73,LIF,PAX6,HTR2C,ATP7B,SOX10,SEBOX,FGFR2,CCKBR,OPRM1,CRHR1,CHRNG,FOXN1,PLAU,RUNX2,NEUROD2,TARDBP,MSX1,ELK4,HTR5A,NKX2-6,TGFBR2,ACVRL1,HOXD13,…
GO:0045941	positive regulation of transcription	biological_process	7.581439315530738E-7	17	94	395	14467	NEUROG3,NFATC2,HAND1,GPRIN1,TRP53,PAX3,NODAL,HNF4A,FOXH1,TRP73,LIF,PAX6,SOX10,RUNX2,HOXD13,TRP63,PAX9
GO:0031328	positive regulation of cellular biosynthetic process	biological_process	8.592647910857765E-7	18	94	455	14467	NEUROG3,NFATC2,HAND1,GPRIN1,TRP53,PAX3,NODAL,NPM1,HNF4A,FOXH1,TRP73,LIF,PAX6,SOX10,RUNX2,HOXD13,TRP63,PAX9
GO:0009891	positive regulation of biosynthetic process	biological_process	9.217932675419307E-7	18	94	457	14467	NEUROG3,NFATC2,HAND1,GPRIN1,TRP53,PAX3,NODAL,NPM1,HNF4A,FOXH1,TRP73,LIF,PAX6,SOX10,RUNX2,HOXD13,TRP63,PAX9
GO:0045935	positive regulation of nucleobase, nucleoside, nucleotide and nucleic acid metabolic process	biological_process	1.5532559004154901E-6	17	94	414	14467	NEUROG3,NFATC2,HAND1,GPRIN1,TRP53,PAX3,NODAL,HNF4A,FOXH1,TRP73,LIF,PAX6,SOX10,RUNX2,HOXD13,TRP63,PAX9
GO:0009888	tissue development	biological_process	1.5868867246742722E-6	20	94	598	14467	FGF4,NEUROG3,HAND1,ERCC2,NF1,PAX3,PKD1,NODAL,FGF8,EDA,THRA,FOXH1,LIF,PAX6,FGFR2,RUNX2,NKX2-6,TRP63,PAX9,GNAS
GO:0009893	positive regulation of metabolic process	biological_process	1.91019679882524E-6	19	94	540	14467	NEUROG3,NFATC2,HAND1,GPRIN1,TRP53,PAX3,NODAL,FGF8,NPM1,HNF4A,FOXH1,TRP73,LIF,PAX6,SOX10,RUNX2,HOXD13,TRP63,PAX9
GO:0010557	positive regulation of macromolecule biosynthetic process	biological_process	3.402006391222146E-6	17	94	436	14467	NEUROG3,NFATC2,HAND1,GPRIN1,TRP53,PAX3,NODAL,HNF4A,FOXH1,TRP73,LIF,PAX6,SOX10,RUNX2,HOXD13,TRP63,PAX9
GO:0019222	regulation of metabolic process	biological_process	3.7811415981478238E-6	41	94	2525	14467	SKP2,SMYD1,NEUROG3,NFATC2,HAND1,TAL2,GPRIN1,GNRH1,TRP53,ERCC2,NF1,PAX3,SIM1,NTRK2,RUNX1,CHRNB2,NODAL,FGF8,NPM1,HNF4A,THRA,EGFR,SSRP1,FOXH1,TRP73,LIF,PAX6,SOX10,SEBOX,OPRM1,FOXN1,RUNX2,NEUROD2,TARDBP,MSX1,ELK4,NKX2-6,HOXD13,TRP63,PAX9,GNAS
GO:0048646	anatomical structure formation involved in morphogenesis	biological_process	5.1098305851836495E-6	15	94	335	14467	CRHR2,HAND1,FGF3,ERCC2,NF1,PAX3,MMP2,RUNX1,NODAL,FGF8,NEURL1A,FGFR2,TGFBR2,ACVRL1,TRP63
GO:0050793	regulation of developmental process	biological_process	5.295500341725066E-6	23	94	858	14467	SKP2,FGF4,CRHR2,GPRIN1,TRP53,ERCC2,NF1,RUNX1,CHRNB2,NODAL,FGF8,NTRK3,TRP73,LIF,PAX6,FGFR2,RUNX2,MSX1,NKX2-6,TGFBR2,TRP63,FASL,GNAS
GO:0010604	positive regulation of macromolecule metabolic process	biological_process	5.4141859503151876E-6	18	94	511	14467	NEUROG3,NFATC2,HAND1,GPRIN1,TRP53,PAX3,NODAL,FGF8,HNF4A,FOXH1,TRP73,LIF,PAX6,SOX10,RUNX2,HOXD13,TRP63,PAX9
GO:0031325	positive regulation of cellular metabolic process	biological_process	7.334083009793377E-6	18	94	521	14467	NEUROG3,NFATC2,HAND1,GPRIN1,TRP53,PAX3,NODAL,NPM1,HNF4A,FOXH1,TRP73,LIF,PAX6,SOX10,RUNX2,HOXD13,TRP63,PAX9
GO:0007420	brain development	biological_process	8.148572844923517E-6	13	94	245	14467	SLC1A2,TAL2,CDK5R1,GPRIN1,NF1,CHRNB2,FGF8,TRP73,PAX6,FGFR2,MSX1,NKX2-6,TGFBR2
GO:0007507	heart development	biological_process	1.1522527249431024E-5	12	94	206	14467	SMYD1,HAND1,NF1,PAX3,PKD1,NODAL,FGF8,FOXH1,FGFR2,MSX1,NKX2-6,TGFBR2
GO:0001701	in utero embryonic development	biological_process	1.2167177983939755E-5	12	94	207	14467	HAND1,TRP53,ERCC2,RUNX1,PKD1,NODAL,GRIN2B,SOX10,FGFR2,MSX1,TGFBR2,ACVRL1
GO:0051093	negative regulation of developmental process	biological_process	2.5023956374170055E-5	15	94	377	14467	SKP2,FGF4,CRHR2,GPRIN1,TRP53,ERCC2,NF1,NODAL,FGF8,TRP73,LIF,PAX6,MSX1,NKX2-6,TRP63
GO:0007431	salivary gland development	biological_process	2.646323811127346E-5	5	94	14	14467	FGF8,EDA,EGFR,PAX6,FGFR2
GO:0001501	skeletal system development	biological_process	4.737186135297478E-5	13	94	284	14467	FGF4,ERCC2,NF1,MMP2,RUNX1,PKD1,THRA,FGFR2,RUNX2,TGFBR2,HOXD13,TRP63,GNAS
GO:0006357	regulation of transcription from RNA polymerase II promoter	biological_process	5.797964666582615E-5	17	94	528	14467	NEUROG3,NFATC2,HAND1,GPRIN1,TRP53,PAX3,NODAL,HNF4A,FOXH1,LIF,PAX6,SOX10,RUNX2,MSX1,HOXD13,TRP63,PAX9
GO:0019219	regulation of nucleobase, nucleoside, nucleotide and nucleic acid metabolic process	biological_process	5.911660284514029E-5	35	94	2107	14467	SMYD1,NEUROG3,NFATC2,HAND1,TAL2,GPRIN1,TRP53,ERCC2,NF1,PAX3,SIM1,RUNX1,NODAL,NPM1,HNF4A,THRA,SSRP1,FOXH1,TRP73,LIF,PAX6,SOX10,SEBOX,OPRM1,FOXN1,RUNX2,NEUROD2,TARDBP,MSX1,ELK4,NKX2-6,HOXD13,TRP63,PAX9,GNAS
GO:0030900	forebrain development	biological_process	6.072395766806508E-5	10	94	150	14467	SLC1A2,TAL2,GPRIN1,NF1,CHRNB2,FGF8,TRP73,PAX6,MSX1,NKX2-6
GO:0050789	regulation of biological process	biological_process	1.060966113124671E-4	67	94	6376	14467	SKP2,RGS9,SLC1A2,SMYD1,FGF4,CRHR2,NEUROG3,RHO,NFATC2,HAND1,TAL2,GPRIN1,GNRH1,ANK1,TRP53,HTR4,ERCC2,NF1,PAX3,SIM1,NTRK2,RUNX1,CHRNB2,PKD1,NODAL,CDK4,FGF8,HTR1A,NPM1,NTRK3,EDA,NRAS,HNF4A,CAMK4,THRA,EGFR,SSRP1,FOXH1,GNRHR,GRIN2B,OPRL1,TRP73,LIF,PAX6,HTR2C,SOX10,SEBOX,FGFR2,CCKBR,OPRM1,CRHR1,FOXN1,PLAU,RUNX2,NEUROD2,TARDBP,MSX1,ELK4,HTR5A,NKX2-6,TGFBR2,ACVRL1,HOXD13,TRP63,FASL,PAX9,GNAS
GO:0010468	regulation of gene expression	biological_process	1.1007539485498126E-4	35	94	2159	14467	SKP2,SMYD1,NEUROG3,NFATC2,HAND1,TAL2,GPRIN1,GNRH1,TRP53,ERCC2,PAX3,SIM1,RUNX1,NODAL,FGF8,NPM1,HNF4A,THRA,SSRP1,FOXH1,TRP73,LIF,PAX6,SOX10,SEBOX,FOXN1,RUNX2,NEUROD2,TARDBP,MSX1,ELK4,NKX2-6,HOXD13,TRP63,PAX9
GO:0035272	exocrine system development	biological_process	1.1095194018506072E-4	5	94	18	14467	FGF8,EDA,EGFR,PAX6,FGFR2
GO:0022008	neurogenesis	biological_process	1.1230027943150181E-4	16	94	486	14467	CDK5R1,GPRIN1,TRP53,ERCC2,NF1,PAX3,NTRK2,RUNX1,CHRNB2,FGF8,NTRK3,TRP73,LIF,PAX6,SOX10,NEUROD2
GO:0031323	regulation of cellular metabolic process	biological_process	1.3803197255164812E-4	37	94	2396	14467	SMYD1,NEUROG3,NFATC2,HAND1,TAL2,GPRIN1,TRP53,ERCC2,NF1,PAX3,SIM1,RUNX1,CHRNB2,NODAL,NPM1,HNF4A,THRA,EGFR,SSRP1,FOXH1,TRP73,LIF,PAX6,SOX10,SEBOX,OPRM1,FOXN1,RUNX2,NEUROD2,TARDBP,MSX1,ELK4,NKX2-6,HOXD13,TRP63,PAX9,GNAS
GO:0006366	transcription from RNA polymerase II promoter	biological_process	1.39135509903605E-4	17	94	561	14467	NEUROG3,NFATC2,HAND1,GPRIN1,TRP53,PAX3,NODAL,HNF4A,FOXH1,LIF,PAX6,SOX10,RUNX2,MSX1,HOXD13,TRP63,PAX9
GO:0080090	regulation of primary metabolic process	biological_process	1.426708455026678E-4	37	94	2399	14467	SMYD1,NEUROG3,NFATC2,HAND1,TAL2,GPRIN1,TRP53,ERCC2,NF1,PAX3,SIM1,RUNX1,CHRNB2,NODAL,NPM1,HNF4A,THRA,EGFR,SSRP1,FOXH1,TRP73,LIF,PAX6,SOX10,SEBOX,OPRM1,FOXN1,RUNX2,NEUROD2,TARDBP,MSX1,ELK4,NKX2-6,HOXD13,TRP63,PAX9,GNAS
GO:0007435	salivary gland morphogenesis	biological_process	1.5265626829042816E-4	4	94	8	14467	FGF8,EGFR,PAX6,FGFR2
GO:0050794	regulation of cellular process	biological_process	1.6478814410395291E-4	65	94	6122	14467	SKP2,RGS9,SMYD1,FGF4,CRHR2,NEUROG3,RHO,NFATC2,HAND1,TAL2,GPRIN1,ANK1,TRP53,HTR4,ERCC2,NF1,PAX3,SIM1,NTRK2,RUNX1,CHRNB2,PKD1,NODAL,CDK4,FGF8,HTR1A,NPM1,NTRK3,EDA,NRAS,HNF4A,CAMK4,THRA,EGFR,SSRP1,FOXH1,GNRHR,GRIN2B,OPRL1,TRP73,LIF,PAX6,HTR2C,SOX10,SEBOX,FGFR2,CCKBR,OPRM1,CRHR1,FOXN1,PLAU,RUNX2,NEUROD2,TARDBP,MSX1,ELK4,HTR5A,NKX2-6,TGFBR2,ACVRL1,HOXD13,TRP63,FASL,PAX9,GNAS
GO:0031326	regulation of cellular biosynthetic process	biological_process	1.769927059283214E-4	35	94	2200	14467	SMYD1,NEUROG3,NFATC2,HAND1,TAL2,GPRIN1,TRP53,ERCC2,NF1,PAX3,SIM1,RUNX1,NODAL,NPM1,HNF4A,THRA,SSRP1,FOXH1,TRP73,LIF,PAX6,SOX10,SEBOX,OPRM1,FOXN1,RUNX2,NEUROD2,TARDBP,MSX1,ELK4,NKX2-6,HOXD13,TRP63,PAX9,GNAS
GO:0007154	cell communication	biological_process	1.8338280813747293E-4	48	94	3737	14467	RGS9,SLC1A2,GAD2,CRHR2,RHO,FGF3,SYT1,GPRIN1,ANK1,TRP53,HTR4,ERCC2,NF1,SIM1,NTRK2,CHRNB2,PKD1,NODAL,CDK4,FGF8,HTR1A,NPM1,NTRK3,NRAS,CAMK4,EGFR,FOXH1,GNRHR,GRIN2B,CPLX1,OPRL1,GRIA2,LIF,PAX6,HTR2C,FGFR2,CCKBR,OPRM1,CRHR1,RUNX2,MSX1,HTR5A,TGFBR2,SYP,ACVRL1,TRP63,FASL,GNAS
GO:0009889	regulation of biosynthetic process	biological_process	1.85257539492043E-4	35	94	2204	14467	SMYD1,NEUROG3,NFATC2,HAND1,TAL2,GPRIN1,TRP53,ERCC2,NF1,PAX3,SIM1,RUNX1,NODAL,NPM1,HNF4A,THRA,SSRP1,FOXH1,TRP73,LIF,PAX6,SOX10,SEBOX,OPRM1,FOXN1,RUNX2,NEUROD2,TARDBP,MSX1,ELK4,NKX2-6,HOXD13,TRP63,PAX9,GNAS
GO:0045595	regulation of cell differentiation	biological_process	2.3652706705244627E-4	13	94	326	14467	FGF4,GPRIN1,TRP53,NF1,CHRNB2,NODAL,NTRK3,LIF,PAX6,RUNX2,TGFBR2,TRP63,GNAS
GO:0051252	regulation of RNA metabolic process	biological_process	3.6058169067994814E-4	32	94	1943	14467	SMYD1,NEUROG3,NFATC2,HAND1,TAL2,GPRIN1,TRP53,ERCC2,PAX3,SIM1,RUNX1,NODAL,NPM1,HNF4A,THRA,SSRP1,FOXH1,TRP73,LIF,PAX6,SOX10,SEBOX,FOXN1,RUNX2,NEUROD2,TARDBP,MSX1,ELK4,NKX2-6,HOXD13,TRP63,PAX9
GO:0019226	transmission of nerve impulse	biological_process	3.724588045313821E-4	11	94	230	14467	GAD2,SYT1,GPRIN1,ERCC2,NF1,CHRNB2,CAMK4,GRIN2B,CPLX1,GRIA2,SYP
GO:0001568	blood vessel development	biological_process	4.2408781215729196E-4	11	94	233	14467	CRHR2,HAND1,NF1,NTRK2,MMP2,RUNX1,PKD1,FGF8,FGFR2,TGFBR2,ACVRL1
GO:0001944	vasculature development	biological_process	4.8195369174872696E-4	11	94	236	14467	CRHR2,HAND1,NF1,NTRK2,MMP2,RUNX1,PKD1,FGF8,FGFR2,TGFBR2,ACVRL1
GO:0010926	anatomical structure formation	biological_process	5.183106521458971E-4	19	94	767	14467	CRHR2,HAND1,FGF3,GPRIN1,ERCC2,NF1,PAX3,MMP2,RUNX1,CHRNB2,NODAL,FGF8,NPM1,CSE1L,NEURL1A,FGFR2,TGFBR2,ACVRL1,TRP63
GO:0007268	synaptic transmission	biological_process	5.852068670689269E-4	10	94	191	14467	GAD2,SYT1,GPRIN1,NF1,CHRNB2,CAMK4,GRIN2B,CPLX1,GRIA2,SYP
GO:0060255	regulation of macromolecule metabolic process	biological_process	5.866950345114567E-4	36	94	2420	14467	SKP2,SMYD1,NEUROG3,NFATC2,HAND1,TAL2,GPRIN1,GNRH1,TRP53,ERCC2,PAX3,SIM1,RUNX1,NODAL,FGF8,NPM1,HNF4A,THRA,EGFR,SSRP1,FOXH1,TRP73,LIF,PAX6,SOX10,SEBOX,FOXN1,RUNX2,NEUROD2,TARDBP,MSX1,ELK4,NKX2-6,HOXD13,TRP63,PAX9
GO:0048732	gland development	biological_process	6.016892311900285E-4	8	94	107	14467	NF1,FGF8,EDA,EGFR,PAX6,FGFR2,HOXD13,TRP63
GO:0048523	negative regulation of cellular process	biological_process	6.475364456792603E-4	22	94	1027	14467	SKP2,RGS9,SMYD1,FGF4,HAND1,GPRIN1,TRP53,ERCC2,NF1,PAX3,NODAL,FGF8,NPM1,THRA,FOXH1,TRP73,LIF,PAX6,RUNX2,MSX1,NKX2-6,TRP63
GO:0048519	negative regulation of biological process	biological_process	8.371079738845089E-4	23	94	1131	14467	SKP2,RGS9,SMYD1,FGF4,CRHR2,HAND1,GPRIN1,TRP53,ERCC2,NF1,PAX3,NODAL,FGF8,NPM1,THRA,FOXH1,TRP73,LIF,PAX6,RUNX2,MSX1,NKX2-6,TRP63
GO:0022603	regulation of anatomical structure morphogenesis	biological_process	8.60630414904547E-4	9	94	153	14467	CRHR2,GPRIN1,NF1,RUNX1,CHRNB2,NODAL,NTRK3,PAX6,RUNX2
GO:0051094	positive regulation of developmental process	biological_process	0.0010011385776434328	13	94	370	14467	GPRIN1,TRP53,NF1,RUNX1,NTRK3,LIF,PAX6,FGFR2,RUNX2,TGFBR2,TRP63,FASL,GNAS
GO:0043066	negative regulation of apoptosis	biological_process	0.0010244901651607836	10	94	203	14467	SKP2,FGF4,GPRIN1,TRP53,ERCC2,FGF8,TRP73,MSX1,NKX2-6,TRP63
GO:0006355	regulation of transcription, DNA-dependent	biological_process	0.0010377340527808572	31	94	1929	14467	SMYD1,NEUROG3,NFATC2,HAND1,TAL2,GPRIN1,TRP53,ERCC2,PAX3,SIM1,RUNX1,NODAL,HNF4A,THRA,SSRP1,FOXH1,TRP73,LIF,PAX6,SOX10,SEBOX,FOXN1,RUNX2,NEUROD2,TARDBP,MSX1,ELK4,NKX2-6,HOXD13,TRP63,PAX9
GO:0006351	transcription, DNA-dependent	biological_process	0.0012301678021967176	31	94	1944	14467	SMYD1,NEUROG3,NFATC2,HAND1,TAL2,GPRIN1,TRP53,ERCC2,PAX3,SIM1,RUNX1,NODAL,HNF4A,THRA,SSRP1,FOXH1,TRP73,LIF,PAX6,SOX10,SEBOX,FOXN1,RUNX2,NEUROD2,TARDBP,MSX1,ELK4,NKX2-6,HOXD13,TRP63,PAX9
GO:0043069	negative regulation of programmed cell death	biological_process	0.0012794845275461448	10	94	208	14467	SKP2,FGF4,GPRIN1,TRP53,ERCC2,FGF8,TRP73,MSX1,NKX2-6,TRP63
GO:0032774	RNA biosynthetic process	biological_process	0.001286832602688914	31	94	1948	14467	SMYD1,NEUROG3,NFATC2,HAND1,TAL2,GPRIN1,TRP53,ERCC2,PAX3,SIM1,RUNX1,NODAL,HNF4A,THRA,SSRP1,FOXH1,TRP73,LIF,PAX6,SOX10,SEBOX,FOXN1,RUNX2,NEUROD2,TARDBP,MSX1,ELK4,NKX2-6,HOXD13,TRP63,PAX9
GO:0060548	negative regulation of cell death	biological_process	0.001336661399711794	10	94	209	14467	SKP2,FGF4,GPRIN1,TRP53,ERCC2,FGF8,TRP73,MSX1,NKX2-6,TRP63
GO:0048699	generation of neurons	biological_process	0.0018109731910478488	14	94	456	14467	CDK5R1,GPRIN1,TRP53,NF1,PAX3,NTRK2,RUNX1,CHRNB2,FGF8,NTRK3,TRP73,LIF,PAX6,NEUROD2
GO:0009416	response to light stimulus	biological_process	0.0019868633086101155	7	94	87	14467	SLC1A2,RHO,GPRIN1,TRP53,ERCC2,NF1,CHRNB2
GO:0045449	regulation of transcription	biological_process	0.002514787516030756	31	94	2009	14467	SMYD1,NEUROG3,NFATC2,HAND1,TAL2,GPRIN1,TRP53,ERCC2,PAX3,SIM1,RUNX1,NODAL,HNF4A,THRA,SSRP1,FOXH1,TRP73,LIF,PAX6,SOX10,SEBOX,FOXN1,RUNX2,NEUROD2,TARDBP,MSX1,ELK4,NKX2-6,HOXD13,TRP63,PAX9
GO:0048598	embryonic morphogenesis	biological_process	0.002559993312297988	12	94	339	14467	FGF4,HAND1,TRP53,PAX3,NODAL,FGF8,FGFR2,MSX1,TGFBR2,HOXD13,TRP63,GNAS
GO:0043473	pigmentation	biological_process	0.0035495896623323475	6	94	61	14467	NF1,PAX3,EDA,SOX10,TYR,OCA2
GO:0010467	gene expression	biological_process	0.003907240329226717	38	94	2850	14467	SKP2,SMYD1,NEUROG3,NFATC2,HAND1,TAL2,GPRIN1,GNRH1,TRP53,ERCC2,PAX3,SIM1,RUNX1,NODAL,FGF8,NPM1,EDA,HNF4A,THRA,SSRP1,FOXH1,TRP73,LIF,PAX6,SOX10,SEBOX,MMP14,FOXN1,SYNCRIP,RUNX2,NEUROD2,TARDBP,MSX1,ELK4,NKX2-6,HOXD13,TRP63,PAX9
GO:0051239	regulation of multicellular organismal process	biological_process	0.004030632442192309	16	94	636	14467	CRHR2,GPRIN1,TRP53,NF1,RUNX1,CHRNB2,NODAL,NTRK3,THRA,GRIN2B,LIF,PAX6,FGFR2,RUNX2,TGFBR2,GNAS
GO:0007167	enzyme linked receptor protein signaling pathway	biological_process	0.004030640970438521	11	94	293	14467	NTRK2,NODAL,FGF8,NTRK3,EGFR,FOXH1,FGFR2,RUNX2,MSX1,TGFBR2,ACVRL1
GO:0021537	telencephalon development	biological_process	0.004298514173785242	6	94	63	14467	SLC1A2,GPRIN1,NF1,FGF8,TRP73,PAX6
GO:0006350	transcription	biological_process	0.004623787646904967	31	94	2067	14467	SMYD1,NEUROG3,NFATC2,HAND1,TAL2,GPRIN1,TRP53,ERCC2,PAX3,SIM1,RUNX1,NODAL,HNF4A,THRA,SSRP1,FOXH1,TRP73,LIF,PAX6,SOX10,SEBOX,FOXN1,RUNX2,NEUROD2,TARDBP,MSX1,ELK4,NKX2-6,HOXD13,TRP63,PAX9
GO:0045165	cell fate commitment	biological_process	0.004627803166118087	8	94	140	14467	FGF3,TRP53,PAX3,NODAL,FGF8,PAX6,FGFR2,RUNX2
GO:0001525	angiogenesis	biological_process	0.00488025980560173	8	94	141	14467	CRHR2,HAND1,NF1,RUNX1,FGF8,FGFR2,TGFBR2,ACVRL1
GO:0022612	gland morphogenesis	biological_process	0.004962615434391858	4	94	17	14467	FGF8,EGFR,PAX6,FGFR2
GO:0048514	blood vessel morphogenesis	biological_process	0.007291881157869496	9	94	198	14467	CRHR2,HAND1,NF1,NTRK2,RUNX1,FGF8,FGFR2,TGFBR2,ACVRL1
GO:0009628	response to abiotic stimulus	biological_process	0.007291881157869496	9	94	198	14467	SLC1A2,RHO,GPRIN1,TRP53,ERCC2,NF1,CHRNB2,PKD1,GRIN2B
GO:0007610	behavior	biological_process	0.007641147914316332	12	94	377	14467	SLC1A2,TAL2,SCN8A,GPRIN1,NF1,NTRK2,RUNX1,CHRNB2,GRIN2B,OPRM1,CRHR1,NEUROD2
GO:0051179	localization	biological_process	0.007656893743450214	36	94	2689	14467	SLC1A2,SYT1,SCN8A,CDK5R1,GPRIN1,ANK1,TRP53,NF1,PAX3,NTRK2,KCNJ6,CHRNB2,PKD1,NODAL,G3BP1,NPM1,EDA,CAMK4,CSE1L,GRIN2B,CPLX1,KCNJ9,NEURL1A,SLC12A1,TRP73,GRIA2,LIF,KCNC1,PAX6,ATP7B,CHRNG,MMP14,PLAU,KCNQ2,SYP,OCA2
GO:0051402	neuron apoptosis	biological_process	0.007997702418193463	6	94	70	14467	GPRIN1,TRP53,NF1,FGF8,TRP73,TRP63
GO:0010556	regulation of macromolecule biosynthetic process	biological_process	0.008449211622792175	31	94	2127	14467	SMYD1,NEUROG3,NFATC2,HAND1,TAL2,GPRIN1,TRP53,ERCC2,PAX3,SIM1,RUNX1,NODAL,HNF4A,THRA,SSRP1,FOXH1,TRP73,LIF,PAX6,SOX10,SEBOX,FOXN1,RUNX2,NEUROD2,TARDBP,MSX1,ELK4,NKX2-6,HOXD13,TRP63,PAX9
GO:0035295	tube development	biological_process	0.009291388798179989	9	94	204	14467	HAND1,PAX3,FGF8,FOXH1,FGFR2,MMP14,TGFBR2,HOXD13,TRP63
GO:0016070	RNA metabolic process	biological_process	0.009465444007909104	33	94	2364	14467	SMYD1,NEUROG3,NFATC2,HAND1,TAL2,GPRIN1,TRP53,ERCC2,PAX3,SIM1,RUNX1,NODAL,NPM1,HNF4A,THRA,SSRP1,FOXH1,TRP73,LIF,PAX6,SOX10,SEBOX,FOXN1,SYNCRIP,RUNX2,NEUROD2,TARDBP,MSX1,ELK4,NKX2-6,HOXD13,TRP63,PAX9
GO:0050896	response to stimulus	biological_process	0.011639497846368025	31	94	2160	14467	RGS9,SLC1A2,RHO,TAL2,SCN8A,GPRIN1,GNRH1,TRP53,ERCC2,NF1,NTRK2,MMP2,RUNX1,CHRNB2,PKD1,NPM1,NTRK3,EDA,SSRP1,GRIN2B,NEURL1A,TRP73,LIF,OPRM1,CRHR1,PLAU,NEUROD2,MSX1,TRP63,FASL,GNAS
GO:0009314	response to radiation	biological_process	0.012136819739170933	7	94	114	14467	SLC1A2,RHO,GPRIN1,TRP53,ERCC2,NF1,CHRNB2
GO:0051726	regulation of cell cycle	biological_process	0.012201866819375299	9	94	211	14467	SKP2,TRP53,CDK4,FGF8,NPM1,NRAS,TRP73,LIF,TRP63
GO:0048705	skeletal system morphogenesis	biological_process	0.012855632918700705	7	94	115	14467	FGF4,MMP2,PKD1,THRA,RUNX2,TGFBR2,GNAS
GO:0021543	pallium development	biological_process	0.015375982781467405	5	94	46	14467	GPRIN1,NF1,FGF8,TRP73,PAX6
GO:0048863	stem cell differentiation	biological_process	0.025347130698424855	4	94	25	14467	FGF4,ERCC2,NODAL,LIF
GO:0001503	ossification	biological_process	0.028643607235490583	7	94	130	14467	ERCC2,NF1,MMP2,THRA,FGFR2,RUNX2,GNAS
GO:0065008	regulation of biological quality	biological_process	0.029508952908895828	19	94	1011	14467	GAD2,FGF4,SYT1,GPRIN1,ANK1,TRP53,ERCC2,NF1,KCNJ6,CHRNB2,NODAL,NPM1,GRIN2B,CPLX1,TRP73,LIF,ATP7B,CHRNG,TRP63
GO:0035113	embryonic appendage morphogenesis	biological_process	0.030097589899446452	6	94	88	14467	FGF4,FGF8,MSX1,HOXD13,TRP63,GNAS
GO:0030326	embryonic limb morphogenesis	biological_process	0.030097589899446452	6	94	88	14467	FGF4,FGF8,MSX1,HOXD13,TRP63,GNAS
GO:0048666	neuron development	biological_process	0.03272519188644854	10	94	300	14467	CDK5R1,GPRIN1,NTRK2,RUNX1,CHRNB2,NTRK3,TRP73,LIF,PAX6,NEUROD2
GO:0007612	learning	biological_process	0.0340506301743367	5	94	54	14467	GPRIN1,NF1,CHRNB2,GRIN2B,NEUROD2
GO:0060348	bone development	biological_process	0.03834353089564061	7	94	136	14467	ERCC2,NF1,MMP2,THRA,FGFR2,RUNX2,GNAS
GO:0001666	response to hypoxia	biological_process	0.04041866957918358	4	94	28	14467	NF1,MMP2,CHRNB2,PLAU
GO:0007632	visual behavior	biological_process	0.04041866957918358	4	94	28	14467	SLC1A2,GPRIN1,NF1,CHRNB2
GO:0070482	response to oxygen levels	biological_process	0.04665311301823903	4	94	29	14467	NF1,MMP2,CHRNB2,PLAU
GO:0010629	negative regulation of gene expression	biological_process	0.046974828665930383	10	94	313	14467	SKP2,SMYD1,HAND1,TRP53,PAX3,NODAL,THRA,FOXH1,MSX1,TRP63
GO:0006139	nucleobase, nucleoside, nucleotide and nucleic acid metabolic process	biological_process	0.048336743844308694	37	94	3037	14467	SMYD1,NEUROG3,NFATC2,HAND1,TAL2,GPRIN1,TRP53,ERCC2,NF1,PAX3,SIM1,RUNX1,NODAL,NPM1,HNF4A,THRA,SSRP1,FOXH1,TRP73,LIF,PAX6,ATP7B,SOX10,SEBOX,OPRM1,FOXN1,SYNCRIP,RUNX2,NEUROD2,TARDBP,MSX1,ELK4,NKX2-6,HOXD13,TRP63,PAX9,GNAS
