# Supplementary material for: Tissue-Specific Functional Networks for Prioritizing Phenotype and Disease Genes
Source: PLoS Comput Biol. 2012 Sep 27;8(9):e1002694. doi: 10.1371/journal.pcbi.1002694 (PMC3459891; doi:10.1371/journal.pcbi.1002694)
Supplement: Dataset S3 — Functional enrichment of top 100 changed genes for each tissue-specific network. (ZIP) [file pcbi.1002694.s003.zip › enrichment_result/MA_0000411_global.txt]

GO:0048869	cellular developmental process	biological_process	2.2483880206106593E-7	33	92	1568	14467	GNAQ,FGF3,GPRIN1,ANK1,SOX5,NF1,CD4,PAX3,SIM1,NTRK2,RUNX1,CHRNB2,NODAL,NTRK3,HSPG2,EGFR,HIP1,NEURL1A,TRP73,LIF,PAX6,POU3F4,TRIM28,NEUROD2,MTL5,PROP1,POU3F2,NKX2-6,TRP63,MDFI,FASL,GNAS,TYRP1
GO:0048513	organ development	biological_process	2.487185036951988E-7	33	92	1574	14467	GNAQ,TFDP1,FGF3,SCN8A,GPRIN1,ANK1,SOX5,NF1,CD4,PAX3,NTRK2,RUNX1,CHRNB2,PKD1,NODAL,HSPG2,THRA,EGFR,HOXA13,TRP73,ATRX,LIF,PAX6,POU3F4,TRIM28,MMP14,PROP1,POU3F2,NKX2-6,HOXD13,TRP63,FASL,GNAS
GO:0030154	cell differentiation	biological_process	3.102118583269781E-7	32	92	1495	14467	GNAQ,FGF3,GPRIN1,ANK1,SOX5,NF1,CD4,PAX3,SIM1,NTRK2,RUNX1,CHRNB2,NODAL,NTRK3,HSPG2,HIP1,NEURL1A,TRP73,LIF,PAX6,POU3F4,TRIM28,NEUROD2,MTL5,PROP1,POU3F2,NKX2-6,TRP63,MDFI,FASL,GNAS,TYRP1
GO:0019222	regulation of metabolic process	biological_process	4.0941273818785686E-7	42	92	2525	14467	SKP2,GNAQ,NFATC2,TFDP1,GPRIN1,GNRH1,SOX5,NF1,CD4,XPO1,PAX3,SIM1,NTRK2,RUNX1,CHRNB2,NODAL,NPM1,HNF4A,THRA,EGFR,SSRP1,HIP1,HOXA13,TRP73,ATRX,LIF,STRAP,PAX6,HAT1,POU3F4,TRIM28,EIF2S1,PCNA,NEUROD2,PROP1,POU3F2,TARDBP,ELK4,NKX2-6,HOXD13,TRP63,GNAS
GO:0048731	system development	biological_process	6.168385665978866E-7	36	92	1922	14467	GNAQ,TFDP1,FGF3,SCN8A,GPRIN1,ANK1,SOX5,NF1,CD4,PAX3,SIM1,NTRK2,RUNX1,CHRNB2,PKD1,NODAL,NTRK3,HSPG2,THRA,EGFR,HOXA13,TRP73,ATRX,LIF,PAX6,POU3F4,TRIM28,MMP14,NEUROD2,PROP1,POU3F2,NKX2-6,HOXD13,TRP63,FASL,GNAS
GO:0006139	nucleobase, nucleoside, nucleotide and nucleic acid metabolic process	biological_process	7.743763095258514E-7	46	92	3037	14467	SNRPD2,GNAQ,USP1,NFATC2,TFDP1,GPRIN1,RBMXRT,SOX5,NF1,PAX3,SF3A3,SIM1,RUNX1,MAGOH,NODAL,RNPS1,NPM1,HNF4A,THRA,SSRP1,HIP1,HOXA13,TRP73,ATRX,LIF,STRAP,PAX6,HAT1,POU3F4,TRIM28,NHP2,PCNA,SYNCRIP,CHEK1,NEUROD2,PROP1,POU3F2,TARDBP,ELK4,SNRPA1,NKX2-6,PRPF4B,HOXD13,PARP1,TRP63,GNAS
GO:0048522	positive regulation of cellular process	biological_process	8.265973467675068E-7	26	92	1031	14467	NFATC2,TFDP1,GPRIN1,SOX5,NF1,CD4,PAX3,CHRNB2,NODAL,NPM1,NTRK3,HNF4A,EGFR,HIP1,HOXA13,TRP73,LIF,PAX6,TRIM28,PROP1,POU3F2,NKX2-6,HOXD13,TRP63,FASL,GNAS
GO:0045893	positive regulation of transcription, DNA-dependent	biological_process	8.347972359788001E-7	16	92	353	14467	NFATC2,TFDP1,GPRIN1,SOX5,PAX3,NODAL,HNF4A,HOXA13,TRP73,LIF,PAX6,TRIM28,PROP1,POU3F2,HOXD13,TRP63
GO:0051254	positive regulation of RNA metabolic process	biological_process	8.699184155915757E-7	16	92	354	14467	NFATC2,TFDP1,GPRIN1,SOX5,PAX3,NODAL,HNF4A,HOXA13,TRP73,LIF,PAX6,TRIM28,PROP1,POU3F2,HOXD13,TRP63
GO:0048856	anatomical structure development	biological_process	9.757513007324605E-7	37	92	2056	14467	GNAQ,TFDP1,FGF3,SCN8A,GPRIN1,ANK1,SOX5,NF1,CD4,PAX3,SIM1,NTRK2,RUNX1,CHRNB2,PKD1,NODAL,NTRK3,HSPG2,THRA,EGFR,HOXA13,NEURL1A,TRP73,ATRX,LIF,PAX6,POU3F4,TRIM28,MMP14,NEUROD2,PROP1,POU3F2,NKX2-6,HOXD13,TRP63,FASL,GNAS
GO:0032502	developmental process	biological_process	1.1973497139542874E-6	44	92	2840	14467	SKP2,GNAQ,TFDP1,FGF3,SCN8A,GPRIN1,GNRH1,ANK1,SOX5,NF1,CD4,PAX3,SIM1,NTRK2,RUNX1,CHRNB2,PKD1,NODAL,KIF1B,NTRK3,HSPG2,THRA,EGFR,HIP1,HOXA13,NEURL1A,TRP73,ATRX,LIF,PAX6,POU3F4,TRIM28,MMP14,NEUROD2,MTL5,PROP1,POU3F2,NKX2-6,HOXD13,TRP63,MDFI,FASL,GNAS,TYRP1
GO:0010467	gene expression	biological_process	1.3445378538321406E-6	44	92	2850	14467	SNRPD2,SKP2,NFATC2,TFDP1,GPRIN1,GNRH1,RBMXRT,SOX5,PAX3,SF3A3,SIM1,RUNX1,MAGOH,GSPT1,NODAL,RNPS1,NPM1,HNF4A,THRA,SSRP1,HIP1,HOXA13,TRP73,ATRX,LIF,STRAP,PAX6,HAT1,POU3F4,TRIM28,NHP2,EIF2S1,MMP14,SYNCRIP,NEUROD2,PROP1,POU3F2,TARDBP,ELK4,SNRPA1,NKX2-6,PRPF4B,HOXD13,TRP63
GO:0048468	cell development	biological_process	1.3857600159016378E-6	22	92	748	14467	GNAQ,GPRIN1,ANK1,SOX5,NF1,PAX3,NTRK2,RUNX1,CHRNB2,NODAL,NTRK3,NEURL1A,TRP73,LIF,PAX6,POU3F4,TRIM28,NEUROD2,POU3F2,NKX2-6,TRP63,FASL
GO:0007275	multicellular organismal development	biological_process	1.3986016829794922E-6	40	92	2402	14467	GNAQ,TFDP1,FGF3,SCN8A,GPRIN1,GNRH1,ANK1,SOX5,NF1,CD4,PAX3,SIM1,NTRK2,RUNX1,CHRNB2,PKD1,NODAL,KIF1B,NTRK3,HSPG2,THRA,EGFR,HOXA13,TRP73,ATRX,LIF,PAX6,POU3F4,TRIM28,MMP14,NEUROD2,MTL5,PROP1,POU3F2,NKX2-6,HOXD13,TRP63,MDFI,FASL,GNAS
GO:0007417	central nervous system development	biological_process	1.60834028689693E-6	15	92	316	14467	GNAQ,GPRIN1,SOX5,NF1,PAX3,RUNX1,CHRNB2,HSPG2,TRP73,ATRX,PAX6,POU3F4,PROP1,POU3F2,NKX2-6
GO:0009653	anatomical structure morphogenesis	biological_process	1.7427136191084226E-6	27	92	1151	14467	GNAQ,FGF3,GPRIN1,NF1,PAX3,NTRK2,RUNX1,CHRNB2,PKD1,NODAL,NTRK3,HSPG2,THRA,EGFR,HOXA13,NEURL1A,TRP73,LIF,PAX6,TRIM28,MMP14,PROP1,POU3F2,HOXD13,TRP63,FASL,GNAS
GO:0048518	positive regulation of biological process	biological_process	2.5887527806832014E-6	27	92	1172	14467	NFATC2,TFDP1,GPRIN1,SOX5,NF1,CD4,PAX3,RUNX1,CHRNB2,NODAL,NPM1,NTRK3,HNF4A,EGFR,HIP1,HOXA13,TRP73,LIF,PAX6,TRIM28,PROP1,POU3F2,NKX2-6,HOXD13,TRP63,FASL,GNAS
GO:0030900	forebrain development	biological_process	3.413076920640015E-6	11	92	150	14467	GNAQ,GPRIN1,NF1,CHRNB2,TRP73,ATRX,PAX6,POU3F4,PROP1,POU3F2,NKX2-6
GO:0016070	RNA metabolic process	biological_process	3.415392451409318E-6	39	92	2364	14467	SNRPD2,NFATC2,TFDP1,GPRIN1,RBMXRT,SOX5,PAX3,SF3A3,SIM1,RUNX1,MAGOH,NODAL,RNPS1,NPM1,HNF4A,THRA,SSRP1,HIP1,HOXA13,TRP73,ATRX,LIF,STRAP,PAX6,HAT1,POU3F4,TRIM28,NHP2,SYNCRIP,NEUROD2,PROP1,POU3F2,TARDBP,ELK4,SNRPA1,NKX2-6,PRPF4B,HOXD13,TRP63
GO:0043283	biopolymer metabolic process	biological_process	4.223180520261898E-6	60	92	5069	14467	SNRPD2,SKP2,GNAQ,USP1,RHO,NFATC2,TFDP1,GPRIN1,RBMXRT,RBP3,SOX5,CD4,XPO1,PAX3,SF3A3,SIM1,UBA2,NTRK2,RUNX1,MAGOH,GSPT1,NODAL,CDK4,RNPS1,NPM1,NTRK3,HNF4A,CAMK4,THRA,EGFR,SSRP1,HIP1,CCT5,HOXA13,TRP73,ATRX,LIF,STRAP,PAX6,HAT1,POU3F4,TRIM28,NHP2,EIF2S1,MMP14,PCNA,SYNCRIP,CHEK1,NEUROD2,PROP1,POU3F2,TARDBP,BUB1B,ELK4,SNRPA1,NKX2-6,PRPF4B,HOXD13,PARP1,TRP63
GO:0045941	positive regulation of transcription	biological_process	4.235093366315172E-6	16	92	395	14467	NFATC2,TFDP1,GPRIN1,SOX5,PAX3,NODAL,HNF4A,HOXA13,TRP73,LIF,PAX6,TRIM28,PROP1,POU3F2,HOXD13,TRP63
GO:0031328	positive regulation of cellular biosynthetic process	biological_process	4.3592152707777705E-6	17	92	455	14467	NFATC2,TFDP1,GPRIN1,SOX5,PAX3,NODAL,NPM1,HNF4A,HOXA13,TRP73,LIF,PAX6,TRIM28,PROP1,POU3F2,HOXD13,TRP63
GO:0009891	positive regulation of biosynthetic process	biological_process	4.655988644425786E-6	17	92	457	14467	NFATC2,TFDP1,GPRIN1,SOX5,PAX3,NODAL,NPM1,HNF4A,HOXA13,TRP73,LIF,PAX6,TRIM28,PROP1,POU3F2,HOXD13,TRP63
GO:0031325	positive regulation of cellular metabolic process	biological_process	4.86680988582395E-6	18	92	521	14467	NFATC2,TFDP1,GPRIN1,SOX5,CD4,PAX3,NODAL,NPM1,HNF4A,HOXA13,TRP73,LIF,PAX6,TRIM28,PROP1,POU3F2,HOXD13,TRP63
GO:0043170	macromolecule metabolic process	biological_process	4.881929855004501E-6	61	92	5234	14467	SNRPD2,SKP2,GNAQ,USP1,RHO,NFATC2,TFDP1,GPRIN1,GNRH1,RBMXRT,RBP3,SOX5,CD4,XPO1,PAX3,SF3A3,SIM1,UBA2,NTRK2,RUNX1,MAGOH,GSPT1,NODAL,CDK4,RNPS1,NPM1,NTRK3,HNF4A,CAMK4,THRA,EGFR,SSRP1,HIP1,CCT5,HOXA13,TRP73,ATRX,LIF,STRAP,PAX6,HAT1,POU3F4,TRIM28,NHP2,EIF2S1,MMP14,PCNA,SYNCRIP,CHEK1,NEUROD2,PROP1,POU3F2,TARDBP,BUB1B,ELK4,SNRPA1,NKX2-6,PRPF4B,HOXD13,PARP1,TRP63
GO:0080090	regulation of primary metabolic process	biological_process	5.2501007388644215E-6	39	92	2399	14467	GNAQ,NFATC2,TFDP1,GPRIN1,SOX5,NF1,CD4,XPO1,PAX3,SIM1,RUNX1,CHRNB2,NODAL,NPM1,HNF4A,THRA,EGFR,SSRP1,HIP1,HOXA13,TRP73,ATRX,LIF,STRAP,PAX6,HAT1,POU3F4,TRIM28,EIF2S1,PCNA,NEUROD2,PROP1,POU3F2,TARDBP,ELK4,NKX2-6,HOXD13,TRP63,GNAS
GO:0010628	positive regulation of gene expression	biological_process	5.640681396251732E-6	16	92	403	14467	NFATC2,TFDP1,GPRIN1,SOX5,PAX3,NODAL,HNF4A,HOXA13,TRP73,LIF,PAX6,TRIM28,PROP1,POU3F2,HOXD13,TRP63
GO:0034960	cellular biopolymer metabolic process	biological_process	8.11853469694755E-6	59	92	4999	14467	SNRPD2,SKP2,GNAQ,USP1,RHO,NFATC2,TFDP1,GPRIN1,RBMXRT,RBP3,SOX5,CD4,PAX3,SF3A3,SIM1,UBA2,NTRK2,RUNX1,MAGOH,GSPT1,NODAL,CDK4,RNPS1,NPM1,NTRK3,HNF4A,CAMK4,THRA,EGFR,SSRP1,HIP1,CCT5,HOXA13,TRP73,ATRX,LIF,STRAP,PAX6,HAT1,POU3F4,TRIM28,NHP2,EIF2S1,MMP14,PCNA,SYNCRIP,CHEK1,NEUROD2,PROP1,POU3F2,TARDBP,BUB1B,ELK4,SNRPA1,NKX2-6,PRPF4B,HOXD13,PARP1,TRP63
GO:0045935	positive regulation of nucleobase, nucleoside, nucleotide and nucleic acid metabolic process	biological_process	8.276443363100738E-6	16	92	414	14467	NFATC2,TFDP1,GPRIN1,SOX5,PAX3,NODAL,HNF4A,HOXA13,TRP73,LIF,PAX6,TRIM28,PROP1,POU3F2,HOXD13,TRP63
GO:0009893	positive regulation of metabolic process	biological_process	8.524206290847677E-6	18	92	540	14467	NFATC2,TFDP1,GPRIN1,SOX5,CD4,PAX3,NODAL,NPM1,HNF4A,HOXA13,TRP73,LIF,PAX6,TRIM28,PROP1,POU3F2,HOXD13,TRP63
GO:0007399	nervous system development	biological_process	1.662675562031096E-5	21	92	779	14467	GNAQ,GPRIN1,SOX5,NF1,PAX3,SIM1,NTRK2,RUNX1,CHRNB2,NTRK3,HSPG2,TRP73,ATRX,LIF,PAX6,POU3F4,NEUROD2,PROP1,POU3F2,NKX2-6,TRP63
GO:0010557	positive regulation of macromolecule biosynthetic process	biological_process	1.7211631273088146E-5	16	92	436	14467	NFATC2,TFDP1,GPRIN1,SOX5,PAX3,NODAL,HNF4A,HOXA13,TRP73,LIF,PAX6,TRIM28,PROP1,POU3F2,HOXD13,TRP63
GO:0031323	regulation of cellular metabolic process	biological_process	1.8922747573663966E-5	38	92	2396	14467	GNAQ,NFATC2,TFDP1,GPRIN1,SOX5,NF1,CD4,PAX3,SIM1,RUNX1,CHRNB2,NODAL,NPM1,HNF4A,THRA,EGFR,SSRP1,HIP1,HOXA13,TRP73,ATRX,LIF,STRAP,PAX6,HAT1,POU3F4,TRIM28,EIF2S1,PCNA,NEUROD2,PROP1,POU3F2,TARDBP,ELK4,NKX2-6,HOXD13,TRP63,GNAS
GO:0044260	cellular macromolecule metabolic process	biological_process	1.920661058529747E-5	59	92	5102	14467	SNRPD2,SKP2,GNAQ,USP1,RHO,NFATC2,TFDP1,GPRIN1,RBMXRT,RBP3,SOX5,CD4,PAX3,SF3A3,SIM1,UBA2,NTRK2,RUNX1,MAGOH,GSPT1,NODAL,CDK4,RNPS1,NPM1,NTRK3,HNF4A,CAMK4,THRA,EGFR,SSRP1,HIP1,CCT5,HOXA13,TRP73,ATRX,LIF,STRAP,PAX6,HAT1,POU3F4,TRIM28,NHP2,EIF2S1,MMP14,PCNA,SYNCRIP,CHEK1,NEUROD2,PROP1,POU3F2,TARDBP,BUB1B,ELK4,SNRPA1,NKX2-6,PRPF4B,HOXD13,PARP1,TRP63
GO:0010604	positive regulation of macromolecule metabolic process	biological_process	2.447314852812017E-5	17	92	511	14467	NFATC2,TFDP1,GPRIN1,SOX5,CD4,PAX3,NODAL,HNF4A,HOXA13,TRP73,LIF,PAX6,TRIM28,PROP1,POU3F2,HOXD13,TRP63
GO:0008380	RNA splicing	biological_process	3.632122387796283E-5	11	92	188	14467	SNRPD2,RBMXRT,SF3A3,MAGOH,RNPS1,NPM1,STRAP,SYNCRIP,TARDBP,SNRPA1,PRPF4B
GO:0007420	brain development	biological_process	5.899931984553349E-5	12	92	245	14467	GNAQ,GPRIN1,NF1,CHRNB2,HSPG2,TRP73,ATRX,PAX6,POU3F4,PROP1,POU3F2,NKX2-6
GO:0044238	primary metabolic process	biological_process	6.231272642773942E-5	65	92	6174	14467	SNRPD2,SKP2,GNAQ,USP1,RHO,NFATC2,TFDP1,GPRIN1,RBMXRT,RBP3,SOX5,NF1,CD4,XPO1,PAX3,SF3A3,SIM1,UBA2,NTRK2,KCNJ6,RUNX1,MAGOH,CHRNB2,GSPT1,NODAL,CDK4,RNPS1,NPM1,NTRK3,HNF4A,CAMK4,THRA,EGFR,SSRP1,HIP1,CCT5,HOXA13,TRP73,ATRX,LIF,STRAP,PAX6,HAT1,POU3F4,TRIM28,NHP2,EIF2S1,MMP14,PCNA,SYNCRIP,CHEK1,NEUROD2,PROP1,POU3F2,TARDBP,BUB1B,ELK4,SNRPA1,NKX2-6,PRPF4B,HOXD13,PARP1,TRP63,GNAS,TYRP1
GO:0060255	regulation of macromolecule metabolic process	biological_process	8.838274069898259E-5	37	92	2420	14467	SKP2,NFATC2,TFDP1,GPRIN1,GNRH1,SOX5,CD4,XPO1,PAX3,SIM1,RUNX1,NODAL,NPM1,HNF4A,THRA,EGFR,SSRP1,HIP1,HOXA13,TRP73,ATRX,LIF,STRAP,PAX6,HAT1,POU3F4,TRIM28,EIF2S1,PCNA,NEUROD2,PROP1,POU3F2,TARDBP,ELK4,NKX2-6,HOXD13,TRP63
GO:0031326	regulation of cellular biosynthetic process	biological_process	9.020443087543131E-5	35	92	2200	14467	GNAQ,NFATC2,TFDP1,GPRIN1,SOX5,NF1,PAX3,SIM1,RUNX1,NODAL,NPM1,HNF4A,THRA,SSRP1,HIP1,HOXA13,TRP73,ATRX,LIF,STRAP,PAX6,HAT1,POU3F4,TRIM28,EIF2S1,PCNA,NEUROD2,PROP1,POU3F2,TARDBP,ELK4,NKX2-6,HOXD13,TRP63,GNAS
GO:0009889	regulation of biosynthetic process	biological_process	9.447484945802145E-5	35	92	2204	14467	GNAQ,NFATC2,TFDP1,GPRIN1,SOX5,NF1,PAX3,SIM1,RUNX1,NODAL,NPM1,HNF4A,THRA,SSRP1,HIP1,HOXA13,TRP73,ATRX,LIF,STRAP,PAX6,HAT1,POU3F4,TRIM28,EIF2S1,PCNA,NEUROD2,PROP1,POU3F2,TARDBP,ELK4,NKX2-6,HOXD13,TRP63,GNAS
GO:0019219	regulation of nucleobase, nucleoside, nucleotide and nucleic acid metabolic process	biological_process	1.0814436114535814E-4	34	92	2107	14467	GNAQ,NFATC2,TFDP1,GPRIN1,SOX5,NF1,PAX3,SIM1,RUNX1,NODAL,NPM1,HNF4A,THRA,SSRP1,HIP1,HOXA13,TRP73,ATRX,LIF,STRAP,PAX6,HAT1,POU3F4,TRIM28,PCNA,NEUROD2,PROP1,POU3F2,TARDBP,ELK4,NKX2-6,HOXD13,TRP63,GNAS
GO:0051726	regulation of cell cycle	biological_process	1.1863444564745017E-4	11	92	211	14467	SKP2,XPO1,CDK4,NPM1,NRAS,HOXA13,TRP73,LIF,CHEK1,BUB1B,TRP63
GO:0045944	positive regulation of transcription from RNA polymerase II promoter	biological_process	1.3029395936418021E-4	13	92	318	14467	NFATC2,GPRIN1,SOX5,PAX3,NODAL,HNF4A,HOXA13,LIF,PAX6,PROP1,POU3F2,HOXD13,TRP63
GO:0048699	generation of neurons	biological_process	2.14619154688717E-4	15	92	456	14467	GNAQ,GPRIN1,SOX5,NF1,PAX3,NTRK2,RUNX1,CHRNB2,NTRK3,TRP73,LIF,PAX6,POU3F4,NEUROD2,POU3F2
GO:0008284	positive regulation of cell proliferation	biological_process	2.1747097415048753E-4	11	92	224	14467	NF1,PAX3,CHRNB2,NODAL,NPM1,EGFR,LIF,PAX6,POU3F2,NKX2-6,TRP63
GO:0030182	neuron differentiation	biological_process	3.797425722217808E-4	14	92	411	14467	GNAQ,GPRIN1,SOX5,PAX3,NTRK2,RUNX1,CHRNB2,NTRK3,TRP73,LIF,PAX6,POU3F4,NEUROD2,POU3F2
GO:0050793	regulation of developmental process	biological_process	4.2069143495845836E-4	20	92	858	14467	SKP2,GNAQ,GPRIN1,SOX5,NF1,RUNX1,CHRNB2,NODAL,NTRK3,HIP1,HOXA13,TRP73,LIF,PAX6,PROP1,POU3F2,NKX2-6,TRP63,FASL,GNAS
GO:0006397	mRNA processing	biological_process	4.348645375702759E-4	11	92	240	14467	SNRPD2,RBMXRT,SF3A3,MAGOH,RNPS1,NPM1,STRAP,SYNCRIP,TARDBP,SNRPA1,PRPF4B
GO:0048732	gland development	biological_process	4.8481009215025603E-4	8	92	107	14467	NF1,EGFR,HOXA13,PAX6,PROP1,POU3F2,HOXD13,TRP63
GO:0022008	neurogenesis	biological_process	4.858771966937254E-4	15	92	486	14467	GNAQ,GPRIN1,SOX5,NF1,PAX3,NTRK2,RUNX1,CHRNB2,NTRK3,TRP73,LIF,PAX6,POU3F4,NEUROD2,POU3F2
GO:0044237	cellular metabolic process	biological_process	6.432061362283761E-4	64	92	6341	14467	SNRPD2,SKP2,GNAQ,USP1,RHO,NFATC2,TFDP1,GPRIN1,RBMXRT,RBP3,SOX5,NF1,CD4,PAX3,SF3A3,SIM1,UBA2,NTRK2,KCNJ6,RUNX1,MAGOH,CHRNB2,GSPT1,NODAL,CDK4,RNPS1,NPM1,NTRK3,HNF4A,CAMK4,THRA,EGFR,SSRP1,HIP1,CCT5,HOXA13,TRP73,ATRX,LIF,STRAP,PAX6,HAT1,POU3F4,TRIM28,NHP2,EIF2S1,MMP14,PCNA,SYNCRIP,CHEK1,NEUROD2,PROP1,POU3F2,TARDBP,BUB1B,ELK4,SNRPA1,NKX2-6,PRPF4B,HOXD13,PARP1,TRP63,GNAS,TYRP1
GO:0010468	regulation of gene expression	biological_process	6.673279765570165E-4	33	92	2159	14467	SKP2,NFATC2,TFDP1,GPRIN1,GNRH1,SOX5,PAX3,SIM1,RUNX1,NODAL,NPM1,HNF4A,THRA,SSRP1,HIP1,HOXA13,TRP73,ATRX,LIF,STRAP,PAX6,HAT1,POU3F4,TRIM28,EIF2S1,NEUROD2,PROP1,POU3F2,TARDBP,ELK4,NKX2-6,HOXD13,TRP63
GO:0045595	regulation of cell differentiation	biological_process	0.0012814213612654382	12	92	326	14467	GNAQ,GPRIN1,SOX5,NF1,CHRNB2,NODAL,NTRK3,LIF,PAX6,POU3F2,TRP63,GNAS
GO:0006357	regulation of transcription from RNA polymerase II promoter	biological_process	0.0013830861585247664	15	92	528	14467	NFATC2,GPRIN1,SOX5,PAX3,NODAL,HNF4A,HOXA13,LIF,STRAP,PAX6,TRIM28,PROP1,POU3F2,HOXD13,TRP63
GO:0016071	mRNA metabolic process	biological_process	0.0015008822616924056	11	92	272	14467	SNRPD2,RBMXRT,SF3A3,MAGOH,RNPS1,NPM1,STRAP,SYNCRIP,TARDBP,SNRPA1,PRPF4B
GO:0021536	diencephalon development	biological_process	0.0017606079272838482	5	92	31	14467	CHRNB2,PAX6,PROP1,POU3F2,NKX2-6
GO:0051252	regulation of RNA metabolic process	biological_process	0.0022566974329115345	30	92	1943	14467	NFATC2,TFDP1,GPRIN1,SOX5,PAX3,SIM1,RUNX1,NODAL,NPM1,HNF4A,THRA,SSRP1,HIP1,HOXA13,TRP73,ATRX,LIF,STRAP,PAX6,HAT1,POU3F4,TRIM28,NEUROD2,PROP1,POU3F2,TARDBP,ELK4,NKX2-6,HOXD13,TRP63
GO:0000059	protein import into nucleus, docking	biological_process	0.002510405941922679	4	92	15	14467	IPO5,XPO1,CSE1L,KPNB1
GO:0007270	nerve-nerve synaptic transmission	biological_process	0.00284022783001433	5	92	34	14467	GPRIN1,NF1,CHRNB2,KIF1B,CAMK4
GO:0006366	transcription from RNA polymerase II promoter	biological_process	0.002934831171541332	15	92	561	14467	NFATC2,GPRIN1,SOX5,PAX3,NODAL,HNF4A,HOXA13,LIF,STRAP,PAX6,TRIM28,PROP1,POU3F2,HOXD13,TRP63
GO:0042127	regulation of cell proliferation	biological_process	0.003382418818992941	13	92	424	14467	NF1,PAX3,CHRNB2,NODAL,CDK4,NPM1,EGFR,LIF,PAX6,POU3F2,NKX2-6,HOXD13,TRP63
GO:0006913	nucleocytoplasmic transport	biological_process	0.0036567601860570285	7	92	98	14467	IPO5,NF1,XPO1,NPM1,CAMK4,CSE1L,KPNB1
GO:0048666	neuron development	biological_process	0.0038887107370086074	11	92	300	14467	GNAQ,GPRIN1,NTRK2,RUNX1,CHRNB2,NTRK3,TRP73,LIF,PAX6,NEUROD2,POU3F2
GO:0051169	nuclear transport	biological_process	0.003914798269787718	7	92	99	14467	IPO5,NF1,XPO1,NPM1,CAMK4,CSE1L,KPNB1
GO:0008152	metabolic process	biological_process	0.004525507592597865	66	92	6968	14467	SNRPD2,SKP2,GNAQ,USP1,RHO,NFATC2,TFDP1,GPRIN1,GNRH1,RBMXRT,RBP3,SOX5,NF1,CD4,XPO1,PAX3,SF3A3,SIM1,UBA2,NTRK2,KCNJ6,RUNX1,MAGOH,CHRNB2,GSPT1,NODAL,CDK4,RNPS1,NPM1,NTRK3,HNF4A,CAMK4,THRA,EGFR,SSRP1,HIP1,CCT5,HOXA13,TRP73,ATRX,LIF,STRAP,PAX6,HAT1,POU3F4,TRIM28,NHP2,EIF2S1,MMP14,PCNA,SYNCRIP,CHEK1,NEUROD2,PROP1,POU3F2,TARDBP,BUB1B,ELK4,SNRPA1,NKX2-6,PRPF4B,HOXD13,PARP1,TRP63,GNAS,TYRP1
GO:0010556	regulation of macromolecule biosynthetic process	biological_process	0.0048511012239741665	31	92	2127	14467	NFATC2,TFDP1,GPRIN1,SOX5,PAX3,SIM1,RUNX1,NODAL,HNF4A,THRA,SSRP1,HIP1,HOXA13,TRP73,ATRX,LIF,STRAP,PAX6,HAT1,POU3F4,TRIM28,EIF2S1,PCNA,NEUROD2,PROP1,POU3F2,TARDBP,ELK4,NKX2-6,HOXD13,TRP63
GO:0006396	RNA processing	biological_process	0.0053364247818418475	12	92	374	14467	SNRPD2,RBMXRT,SF3A3,MAGOH,RNPS1,NPM1,STRAP,NHP2,SYNCRIP,TARDBP,SNRPA1,PRPF4B
GO:0006355	regulation of transcription, DNA-dependent	biological_process	0.0061859733644727705	29	92	1929	14467	NFATC2,TFDP1,GPRIN1,SOX5,PAX3,SIM1,RUNX1,NODAL,HNF4A,THRA,SSRP1,HIP1,HOXA13,TRP73,ATRX,LIF,STRAP,PAX6,HAT1,POU3F4,TRIM28,NEUROD2,PROP1,POU3F2,TARDBP,ELK4,NKX2-6,HOXD13,TRP63
GO:0009888	tissue development	biological_process	0.006403247326498317	15	92	598	14467	TFDP1,SOX5,NF1,PAX3,PKD1,NODAL,HSPG2,THRA,LIF,PAX6,TRIM28,POU3F2,NKX2-6,TRP63,GNAS
GO:0008283	cell proliferation	biological_process	0.006403247326498317	15	92	598	14467	FGF3,NF1,PAX3,CHRNB2,NODAL,CDK4,NPM1,EGFR,CSE1L,LIF,PAX6,POU3F2,NKX2-6,HOXD13,TRP63
GO:0006351	transcription, DNA-dependent	biological_process	0.007221023859495767	29	92	1944	14467	NFATC2,TFDP1,GPRIN1,SOX5,PAX3,SIM1,RUNX1,NODAL,HNF4A,THRA,SSRP1,HIP1,HOXA13,TRP73,ATRX,LIF,STRAP,PAX6,HAT1,POU3F4,TRIM28,NEUROD2,PROP1,POU3F2,TARDBP,ELK4,NKX2-6,HOXD13,TRP63
GO:0022603	regulation of anatomical structure morphogenesis	biological_process	0.0072490122290618285	8	92	153	14467	GPRIN1,NF1,RUNX1,CHRNB2,NODAL,NTRK3,PAX6,POU3F2
GO:0032774	RNA biosynthetic process	biological_process	0.007522849528905762	29	92	1948	14467	NFATC2,TFDP1,GPRIN1,SOX5,PAX3,SIM1,RUNX1,NODAL,HNF4A,THRA,SSRP1,HIP1,HOXA13,TRP73,ATRX,LIF,STRAP,PAX6,HAT1,POU3F4,TRIM28,NEUROD2,PROP1,POU3F2,TARDBP,ELK4,NKX2-6,HOXD13,TRP63
GO:0009887	organ morphogenesis	biological_process	0.007826501558972698	17	92	771	14467	FGF3,NF1,PAX3,NTRK2,RUNX1,PKD1,NODAL,HSPG2,THRA,HOXA13,TRP73,LIF,PAX6,PROP1,TRP63,FASL,GNAS
GO:0021854	hypothalamus development	biological_process	0.010835241853881631	3	92	7	14467	PROP1,POU3F2,NKX2-6
GO:0050767	regulation of neurogenesis	biological_process	0.011234870851189606	7	92	116	14467	GPRIN1,SOX5,NF1,CHRNB2,NTRK3,PAX6,POU3F2
GO:0021543	pallium development	biological_process	0.013175160684658021	5	92	46	14467	GPRIN1,NF1,TRP73,PAX6,POU3F2
GO:0033365	protein localization in organelle	biological_process	0.013604249794041451	6	92	79	14467	IPO5,NF1,XPO1,CSE1L,PAX6,KPNB1
GO:0045449	regulation of transcription	biological_process	0.013828534122627701	29	92	2009	14467	NFATC2,TFDP1,GPRIN1,SOX5,PAX3,SIM1,RUNX1,NODAL,HNF4A,THRA,SSRP1,HIP1,HOXA13,TRP73,ATRX,LIF,STRAP,PAX6,HAT1,POU3F4,TRIM28,NEUROD2,PROP1,POU3F2,TARDBP,ELK4,NKX2-6,HOXD13,TRP63
GO:0007267	cell-cell signaling	biological_process	0.014286764078323227	11	92	344	14467	FGF3,GPRIN1,NF1,NTRK2,CHRNB2,KIF1B,CAMK4,GRIA2,LIF,POU3F2,TRP63
GO:0001501	skeletal system development	biological_process	0.01604537286154049	10	92	284	14467	GNAQ,SOX5,NF1,RUNX1,PKD1,HSPG2,THRA,HOXD13,TRP63,GNAS
GO:0007049	cell cycle	biological_process	0.019361670093358225	15	92	656	14467	SKP2,TFDP1,XPO1,PKD1,CDK4,NPM1,NRAS,CETN3,HOXA13,TRP73,CKS1B,LIF,CHEK1,BUB1B,TRP63
GO:0051960	regulation of nervous system development	biological_process	0.02252576859672406	7	92	129	14467	GPRIN1,SOX5,NF1,CHRNB2,NTRK3,PAX6,POU3F2
GO:0006350	transcription	biological_process	0.02403146709717735	29	92	2067	14467	NFATC2,TFDP1,GPRIN1,SOX5,PAX3,SIM1,RUNX1,NODAL,HNF4A,THRA,SSRP1,HIP1,HOXA13,TRP73,ATRX,LIF,STRAP,PAX6,HAT1,POU3F4,TRIM28,NEUROD2,PROP1,POU3F2,TARDBP,ELK4,NKX2-6,HOXD13,TRP63
GO:0022402	cell cycle process	biological_process	0.025454728998367114	11	92	366	14467	SKP2,TFDP1,XPO1,PKD1,NPM1,CETN3,HOXA13,TRP73,LIF,CHEK1,BUB1B
GO:0030850	prostate gland development	biological_process	0.025765390572403336	3	92	9	14467	HOXA13,HOXD13,TRP63
GO:0060284	regulation of cell development	biological_process	0.027465262438930323	7	92	133	14467	GPRIN1,SOX5,NF1,CHRNB2,NTRK3,PAX6,POU3F2
GO:0045664	regulation of neuron differentiation	biological_process	0.028813200018727985	6	92	90	14467	GPRIN1,SOX5,CHRNB2,NTRK3,PAX6,POU3F2
GO:0010926	anatomical structure formation	biological_process	0.03027525288635197	16	92	767	14467	FGF3,GPRIN1,IPO5,NF1,XPO1,PAX3,RUNX1,CHRNB2,NODAL,NPM1,HIP1,CSE1L,NEURL1A,TRP63,KPNB1,NAP1L1
GO:0051179	localization	biological_process	0.031737264010633634	34	92	2689	14467	SCN8A,GPRIN1,IPO5,ANK1,RBP3,NF1,CD4,XPO1,PAX3,NTRK2,KCNJ6,MAGOH,CHRNB2,PKD1,NODAL,KIF1B,NPM1,G3BP1,HSPG2,CAMK4,HIP1,CSE1L,KCNJ9,NEURL1A,TRP73,GRIA2,LIF,KCNC1,PAX6,MMP14,PCNA,POU3F2,KCNQ2,KPNB1
GO:0021761	limbic system development	biological_process	0.03534729941268709	4	92	28	14467	TRP73,PROP1,POU3F2,NKX2-6
GO:0006974	response to DNA damage stimulus	biological_process	0.042562526821819144	9	92	254	14467	USP1,NPM1,SSRP1,TRP73,ATRX,PCNA,CHEK1,PARP1,TRP63
GO:0009790	embryonic development	biological_process	0.04906710018169748	14	92	626	14467	GNAQ,NF1,PAX3,RUNX1,PKD1,NODAL,KIF1B,HSPG2,HOXA13,PAX6,NKX2-6,HOXD13,TRP63,GNAS
