# Supplementary material for: Tissue-Specific Functional Networks for Prioritizing Phenotype and Disease Genes
Source: PLoS Comput Biol. 2012 Sep 27;8(9):e1002694. doi: 10.1371/journal.pcbi.1002694 (PMC3459891; doi:10.1371/journal.pcbi.1002694)
Supplement: Dataset S3 — Functional enrichment of top 100 changed genes for each tissue-specific network. (ZIP) [file pcbi.1002694.s003.zip › enrichment_result/MA_0000415_global.txt]

GO:0006139	nucleobase, nucleoside, nucleotide and nucleic acid metabolic process	biological_process	4.16633150402401E-9	50	93	3037	14467	GNAQ,USP1,NEUROG3,NFATC2,TFDP1,GPRIN1,RBMXRT,IMPDH2,ERCC2,NF1,PAX3,SF3A3,SIM1,RUNX1,PHB2,MAGOH,NODAL,RNPS1,NPM1,HNF4A,OVOL1,THRA,SSRP1,HIP1,FOXH1,HOXA13,SNRPD1,FANCD2,LIF,STRAP,PAX6,HAT1,POU3F4,TRIM28,HNRNPAB,DDX39,NHP2,PCNA,SYNCRIP,CHEK1,NEUROD2,PROP1,POU3F2,TARDBP,SNRPA1,PRPF4B,HOXD13,PARP1,TRP63,GNAS
GO:0009653	anatomical structure morphogenesis	biological_process	1.4713939431979945E-8	30	93	1151	14467	GNAQ,NEUROG3,FGF3,GPRIN1,ERCC2,NF1,PAX3,NTRK2,RUNX1,NODAL,BMPR1A,FGF8,NTRK3,HSPG2,EGFR,THRA,HOXA13,NEURL1A,FN1,LIF,PAX6,TRIM28,HNRNPAB,MMP14,PROP1,POU3F2,HOXD13,TGFA,TRP63,GNAS
GO:0010467	gene expression	biological_process	3.137986181775186E-8	47	93	2850	14467	SKP2,NEUROG3,NFATC2,TFDP1,GPRIN1,GNRH1,RBMXRT,ERCC2,PAX3,SF3A3,SIM1,RUNX1,PHB2,MAGOH,GSPT1,NODAL,FGF8,RNPS1,NPM1,HNF4A,OVOL1,THRA,SSRP1,HIP1,FOXH1,HOXA13,SNRPD1,LIF,STRAP,PAX6,HAT1,POU3F4,TRIM28,HNRNPAB,DDX39,NHP2,EIF2S1,MMP14,SYNCRIP,NEUROD2,PROP1,POU3F2,TARDBP,SNRPA1,PRPF4B,HOXD13,TRP63
GO:0043170	macromolecule metabolic process	biological_process	4.440810639482272E-8	65	93	5234	14467	SKP2,GNAQ,USP1,NEUROG3,NFATC2,TFDP1,GPRIN1,GNRH1,RBMXRT,ERCC2,CD4,XPO1,PAX3,SF3A3,UBA2,SIM1,NTRK2,RUNX1,PHB2,MAGOH,GSPT1,NODAL,CDK4,BMPR1A,FGF8,RNPS1,NPM1,NTRK3,IL6ST,HNF4A,CAMK4,OVOL1,EGFR,THRA,SSRP1,HIP1,FOXH1,CCT5,HOXA13,SNRPD1,FANCD2,LIF,STRAP,PAX6,HAT1,POU3F4,TRIM28,CCT7,HNRNPAB,DDX39,NHP2,EIF2S1,MMP14,PCNA,SYNCRIP,CHEK1,NEUROD2,PROP1,POU3F2,TARDBP,SNRPA1,PRPF4B,HOXD13,PARP1,TRP63
GO:0010628	positive regulation of gene expression	biological_process	9.293713917472561E-8	18	93	403	14467	NEUROG3,NFATC2,TFDP1,GPRIN1,PAX3,NODAL,FGF8,HNF4A,FOXH1,HOXA13,LIF,PAX6,TRIM28,HNRNPAB,PROP1,POU3F2,HOXD13,TRP63
GO:0045893	positive regulation of transcription, DNA-dependent	biological_process	1.0381551697533448E-7	17	93	353	14467	NEUROG3,NFATC2,TFDP1,GPRIN1,PAX3,NODAL,HNF4A,FOXH1,HOXA13,LIF,PAX6,TRIM28,HNRNPAB,PROP1,POU3F2,HOXD13,TRP63
GO:0051254	positive regulation of RNA metabolic process	biological_process	1.0850185910791429E-7	17	93	354	14467	NEUROG3,NFATC2,TFDP1,GPRIN1,PAX3,NODAL,HNF4A,FOXH1,HOXA13,LIF,PAX6,TRIM28,HNRNPAB,PROP1,POU3F2,HOXD13,TRP63
GO:0048518	positive regulation of biological process	biological_process	1.2702987188661652E-7	29	93	1172	14467	SLC1A2,NEUROG3,NFATC2,TFDP1,GPRIN1,CD4,NF1,PAX3,RUNX1,NODAL,BMPR1A,FGF8,NPM1,NTRK3,IL6ST,HNF4A,EGFR,HIP1,FOXH1,HOXA13,LIF,PAX6,TRIM28,HNRNPAB,PROP1,POU3F2,HOXD13,TRP63,GNAS
GO:0019222	regulation of metabolic process	biological_process	1.482705130498498E-7	43	93	2525	14467	SKP2,GNAQ,NEUROG3,NFATC2,TFDP1,GPRIN1,GNRH1,ERCC2,CD4,NF1,XPO1,PAX3,SIM1,NTRK2,RUNX1,PHB2,NODAL,FGF8,NPM1,HNF4A,OVOL1,EGFR,THRA,SSRP1,HIP1,FOXH1,HOXA13,LIF,STRAP,PAX6,HAT1,POU3F4,TRIM28,HNRNPAB,EIF2S1,PCNA,NEUROD2,PROP1,POU3F2,TARDBP,HOXD13,TRP63,GNAS
GO:0043283	biopolymer metabolic process	biological_process	1.5283403324505467E-7	63	93	5069	14467	SKP2,GNAQ,USP1,NEUROG3,NFATC2,TFDP1,GPRIN1,RBMXRT,ERCC2,CD4,XPO1,PAX3,SF3A3,UBA2,SIM1,NTRK2,RUNX1,PHB2,MAGOH,GSPT1,NODAL,CDK4,BMPR1A,RNPS1,NPM1,NTRK3,IL6ST,HNF4A,CAMK4,OVOL1,EGFR,THRA,SSRP1,HIP1,FOXH1,CCT5,HOXA13,SNRPD1,FANCD2,LIF,STRAP,PAX6,HAT1,POU3F4,TRIM28,CCT7,HNRNPAB,DDX39,NHP2,EIF2S1,MMP14,PCNA,SYNCRIP,CHEK1,NEUROD2,PROP1,POU3F2,TARDBP,SNRPA1,PRPF4B,HOXD13,PARP1,TRP63
GO:0048522	positive regulation of cellular process	biological_process	1.9280085188306644E-7	27	93	1031	14467	NEUROG3,NFATC2,TFDP1,GPRIN1,CD4,NF1,PAX3,NODAL,BMPR1A,FGF8,NPM1,NTRK3,IL6ST,HNF4A,EGFR,HIP1,FOXH1,HOXA13,LIF,PAX6,TRIM28,HNRNPAB,PROP1,POU3F2,HOXD13,TRP63,GNAS
GO:0009893	positive regulation of metabolic process	biological_process	2.0207884377286609E-7	20	93	540	14467	NEUROG3,NFATC2,TFDP1,GPRIN1,CD4,PAX3,NODAL,FGF8,NPM1,HNF4A,FOXH1,HOXA13,LIF,PAX6,TRIM28,HNRNPAB,PROP1,POU3F2,HOXD13,TRP63
GO:0016070	RNA metabolic process	biological_process	3.0587544548990573E-7	41	93	2364	14467	NEUROG3,NFATC2,TFDP1,GPRIN1,RBMXRT,ERCC2,PAX3,SF3A3,SIM1,RUNX1,PHB2,MAGOH,NODAL,RNPS1,NPM1,HNF4A,OVOL1,THRA,SSRP1,HIP1,FOXH1,HOXA13,SNRPD1,LIF,STRAP,PAX6,HAT1,POU3F4,TRIM28,HNRNPAB,DDX39,NHP2,SYNCRIP,NEUROD2,PROP1,POU3F2,TARDBP,SNRPA1,PRPF4B,HOXD13,TRP63
GO:0034960	cellular biopolymer metabolic process	biological_process	3.1012233532312197E-7	62	93	4999	14467	SKP2,GNAQ,USP1,NEUROG3,NFATC2,TFDP1,GPRIN1,RBMXRT,ERCC2,CD4,PAX3,SF3A3,UBA2,SIM1,NTRK2,RUNX1,PHB2,MAGOH,GSPT1,NODAL,CDK4,BMPR1A,RNPS1,NPM1,NTRK3,IL6ST,HNF4A,CAMK4,OVOL1,EGFR,THRA,SSRP1,HIP1,FOXH1,CCT5,HOXA13,SNRPD1,FANCD2,LIF,STRAP,PAX6,HAT1,POU3F4,TRIM28,CCT7,HNRNPAB,DDX39,NHP2,EIF2S1,MMP14,PCNA,SYNCRIP,CHEK1,NEUROD2,PROP1,POU3F2,TARDBP,SNRPA1,PRPF4B,HOXD13,PARP1,TRP63
GO:0048856	anatomical structure development	biological_process	3.2493417023561383E-7	38	93	2056	14467	SLC1A2,GNAQ,NEUROG3,TFDP1,FGF3,GPRIN1,ERCC2,CD4,NF1,PAX3,SIM1,NTRK2,RUNX1,NODAL,BMPR1A,FGF8,NTRK3,HSPG2,OVOL1,EGFR,THRA,FOXH1,HOXA13,NEURL1A,FN1,LIF,PAX6,POU3F4,TRIM28,HNRNPAB,MMP14,NEUROD2,PROP1,POU3F2,HOXD13,TGFA,TRP63,GNAS
GO:0048513	organ development	biological_process	3.375123010306321E-7	33	93	1574	14467	SLC1A2,GNAQ,NEUROG3,TFDP1,FGF3,GPRIN1,ERCC2,CD4,NF1,PAX3,NTRK2,RUNX1,NODAL,BMPR1A,FGF8,HSPG2,OVOL1,EGFR,THRA,FOXH1,HOXA13,LIF,PAX6,POU3F4,TRIM28,HNRNPAB,MMP14,PROP1,POU3F2,HOXD13,TGFA,TRP63,GNAS
GO:0010604	positive regulation of macromolecule metabolic process	biological_process	5.833218391872899E-7	19	93	511	14467	NEUROG3,NFATC2,TFDP1,GPRIN1,CD4,PAX3,NODAL,FGF8,HNF4A,FOXH1,HOXA13,LIF,PAX6,TRIM28,HNRNPAB,PROP1,POU3F2,HOXD13,TRP63
GO:0045941	positive regulation of transcription	biological_process	5.917695469357128E-7	17	93	395	14467	NEUROG3,NFATC2,TFDP1,GPRIN1,PAX3,NODAL,HNF4A,FOXH1,HOXA13,LIF,PAX6,TRIM28,HNRNPAB,PROP1,POU3F2,HOXD13,TRP63
GO:0031328	positive regulation of cellular biosynthetic process	biological_process	6.646679212134495E-7	18	93	455	14467	NEUROG3,NFATC2,TFDP1,GPRIN1,PAX3,NODAL,NPM1,HNF4A,FOXH1,HOXA13,LIF,PAX6,TRIM28,HNRNPAB,PROP1,POU3F2,HOXD13,TRP63
GO:0009891	positive regulation of biosynthetic process	biological_process	7.131309518011929E-7	18	93	457	14467	NEUROG3,NFATC2,TFDP1,GPRIN1,PAX3,NODAL,NPM1,HNF4A,FOXH1,HOXA13,LIF,PAX6,TRIM28,HNRNPAB,PROP1,POU3F2,HOXD13,TRP63
GO:0044260	cellular macromolecule metabolic process	biological_process	7.965089797007631E-7	62	93	5102	14467	SKP2,GNAQ,USP1,NEUROG3,NFATC2,TFDP1,GPRIN1,RBMXRT,ERCC2,CD4,PAX3,SF3A3,UBA2,SIM1,NTRK2,RUNX1,PHB2,MAGOH,GSPT1,NODAL,CDK4,BMPR1A,RNPS1,NPM1,NTRK3,IL6ST,HNF4A,CAMK4,OVOL1,EGFR,THRA,SSRP1,HIP1,FOXH1,CCT5,HOXA13,SNRPD1,FANCD2,LIF,STRAP,PAX6,HAT1,POU3F4,TRIM28,CCT7,HNRNPAB,DDX39,NHP2,EIF2S1,MMP14,PCNA,SYNCRIP,CHEK1,NEUROD2,PROP1,POU3F2,TARDBP,SNRPA1,PRPF4B,HOXD13,PARP1,TRP63
GO:0031325	positive regulation of cellular metabolic process	biological_process	8.071295377512406E-7	19	93	521	14467	NEUROG3,NFATC2,TFDP1,GPRIN1,CD4,PAX3,NODAL,NPM1,HNF4A,FOXH1,HOXA13,LIF,PAX6,TRIM28,HNRNPAB,PROP1,POU3F2,HOXD13,TRP63
GO:0048731	system development	biological_process	8.581116815055459E-7	36	93	1922	14467	SLC1A2,GNAQ,NEUROG3,TFDP1,FGF3,GPRIN1,ERCC2,CD4,NF1,PAX3,SIM1,NTRK2,RUNX1,NODAL,BMPR1A,FGF8,NTRK3,HSPG2,OVOL1,EGFR,THRA,FOXH1,HOXA13,LIF,PAX6,POU3F4,TRIM28,HNRNPAB,MMP14,NEUROD2,PROP1,POU3F2,HOXD13,TGFA,TRP63,GNAS
GO:0045935	positive regulation of nucleobase, nucleoside, nucleotide and nucleic acid metabolic process	biological_process	1.2139254140593664E-6	17	93	414	14467	NEUROG3,NFATC2,TFDP1,GPRIN1,PAX3,NODAL,HNF4A,FOXH1,HOXA13,LIF,PAX6,TRIM28,HNRNPAB,PROP1,POU3F2,HOXD13,TRP63
GO:0032502	developmental process	biological_process	1.7998275226899642E-6	44	93	2840	14467	SKP2,SLC1A2,GNAQ,NEUROG3,TFDP1,FGF3,GPRIN1,GNRH1,ERCC2,CD4,NF1,PAX3,SIM1,NTRK2,RUNX1,NODAL,BMPR1A,FGF8,NTRK3,HSPG2,OVOL1,EGFR,THRA,HIP1,FOXH1,HOXA13,SLC45A2,FANCD2,NEURL1A,FN1,LIF,PAX6,POU3F4,TRIM28,HNRNPAB,MMP14,NEUROD2,MTL5,PROP1,POU3F2,HOXD13,TGFA,TRP63,GNAS
GO:0010557	positive regulation of macromolecule biosynthetic process	biological_process	2.662679921156688E-6	17	93	436	14467	NEUROG3,NFATC2,TFDP1,GPRIN1,PAX3,NODAL,HNF4A,FOXH1,HOXA13,LIF,PAX6,TRIM28,HNRNPAB,PROP1,POU3F2,HOXD13,TRP63
GO:0044238	primary metabolic process	biological_process	2.9245691311980683E-6	68	93	6174	14467	SKP2,GNAQ,USP1,NEUROG3,NFATC2,TFDP1,GPRIN1,RBMXRT,IMPDH2,ERCC2,CD4,NF1,XPO1,PAX3,SF3A3,UBA2,SIM1,NTRK2,KCNJ6,RUNX1,PHB2,MAGOH,GSPT1,NODAL,CDK4,BMPR1A,RNPS1,NPM1,NTRK3,IL6ST,HNF4A,CAMK4,OVOL1,EGFR,THRA,SSRP1,HIP1,FOXH1,CCT5,HOXA13,SNRPD1,SLC45A2,FANCD2,LIF,STRAP,PAX6,HAT1,POU3F4,TRIM28,CCT7,HNRNPAB,DDX39,NHP2,EIF2S1,MMP14,PCNA,SYNCRIP,CHEK1,NEUROD2,PROP1,POU3F2,TARDBP,SNRPA1,PRPF4B,HOXD13,PARP1,TR…
GO:0008380	RNA splicing	biological_process	3.359131200378091E-6	12	93	188	14467	RBMXRT,SF3A3,MAGOH,RNPS1,NPM1,SNRPD1,STRAP,DDX39,SYNCRIP,TARDBP,SNRPA1,PRPF4B
GO:0048869	cellular developmental process	biological_process	6.1074641199436755E-6	31	93	1568	14467	GNAQ,NEUROG3,FGF3,GPRIN1,ERCC2,CD4,NF1,PAX3,SIM1,NTRK2,RUNX1,NODAL,BMPR1A,FGF8,NTRK3,HSPG2,EGFR,HIP1,NEURL1A,FN1,LIF,PAX6,POU3F4,TRIM28,HNRNPAB,NEUROD2,MTL5,PROP1,POU3F2,TRP63,GNAS
GO:0080090	regulation of primary metabolic process	biological_process	7.426384706861667E-6	39	93	2399	14467	GNAQ,NEUROG3,NFATC2,TFDP1,GPRIN1,ERCC2,CD4,NF1,XPO1,PAX3,SIM1,RUNX1,PHB2,NODAL,NPM1,HNF4A,OVOL1,EGFR,THRA,SSRP1,HIP1,FOXH1,HOXA13,LIF,STRAP,PAX6,HAT1,POU3F4,TRIM28,HNRNPAB,EIF2S1,PCNA,NEUROD2,PROP1,POU3F2,TARDBP,HOXD13,TRP63,GNAS
GO:0007275	multicellular organismal development	biological_process	7.700165131716141E-6	39	93	2402	14467	SLC1A2,GNAQ,NEUROG3,TFDP1,FGF3,GPRIN1,GNRH1,ERCC2,CD4,NF1,PAX3,SIM1,NTRK2,RUNX1,NODAL,BMPR1A,FGF8,NTRK3,HSPG2,OVOL1,EGFR,THRA,FOXH1,HOXA13,FANCD2,LIF,PAX6,POU3F4,TRIM28,HNRNPAB,MMP14,NEUROD2,MTL5,PROP1,POU3F2,HOXD13,TGFA,TRP63,GNAS
GO:0009888	tissue development	biological_process	7.858365467911568E-6	19	93	598	14467	NEUROG3,TFDP1,ERCC2,NF1,PAX3,NODAL,BMPR1A,FGF8,HSPG2,OVOL1,THRA,FOXH1,LIF,PAX6,TRIM28,HNRNPAB,POU3F2,TRP63,GNAS
GO:0008283	cell proliferation	biological_process	7.858365467911568E-6	19	93	598	14467	FGF3,IMPDH2,ERCC2,NF1,PAX3,NODAL,CDK4,BMPR1A,FGF8,NPM1,IL6ST,EGFR,CSE1L,LIF,PAX6,POU3F2,HOXD13,TGFA,TRP63
GO:0060255	regulation of macromolecule metabolic process	biological_process	9.55538525526234E-6	39	93	2420	14467	SKP2,NEUROG3,NFATC2,TFDP1,GPRIN1,GNRH1,ERCC2,CD4,XPO1,PAX3,SIM1,RUNX1,PHB2,NODAL,FGF8,NPM1,HNF4A,OVOL1,EGFR,THRA,SSRP1,HIP1,FOXH1,HOXA13,LIF,STRAP,PAX6,HAT1,POU3F4,TRIM28,HNRNPAB,EIF2S1,PCNA,NEUROD2,PROP1,POU3F2,TARDBP,HOXD13,TRP63
GO:0045944	positive regulation of transcription from RNA polymerase II promoter	biological_process	1.776191522644702E-5	14	93	318	14467	NEUROG3,NFATC2,GPRIN1,PAX3,NODAL,HNF4A,FOXH1,HOXA13,LIF,PAX6,PROP1,POU3F2,HOXD13,TRP63
GO:0007399	nervous system development	biological_process	1.9922211816715474E-5	21	93	779	14467	SLC1A2,GNAQ,NEUROG3,GPRIN1,ERCC2,NF1,PAX3,SIM1,NTRK2,RUNX1,BMPR1A,FGF8,NTRK3,HSPG2,LIF,PAX6,POU3F4,NEUROD2,PROP1,POU3F2,TRP63
GO:0008284	positive regulation of cell proliferation	biological_process	2.4166036615860723E-5	12	93	224	14467	NF1,PAX3,NODAL,BMPR1A,FGF8,NPM1,IL6ST,EGFR,LIF,PAX6,POU3F2,TRP63
GO:0031323	regulation of cellular metabolic process	biological_process	2.6290825882447016E-5	38	93	2396	14467	GNAQ,NEUROG3,NFATC2,TFDP1,GPRIN1,ERCC2,CD4,NF1,PAX3,SIM1,RUNX1,PHB2,NODAL,NPM1,HNF4A,OVOL1,EGFR,THRA,SSRP1,HIP1,FOXH1,HOXA13,LIF,STRAP,PAX6,HAT1,POU3F4,TRIM28,HNRNPAB,EIF2S1,PCNA,NEUROD2,PROP1,POU3F2,TARDBP,HOXD13,TRP63,GNAS
GO:0048732	gland development	biological_process	3.343737912301795E-5	9	93	107	14467	NF1,FGF8,EGFR,HOXA13,PAX6,PROP1,POU3F2,HOXD13,TRP63
GO:0031326	regulation of cellular biosynthetic process	biological_process	3.391986942492634E-5	36	93	2200	14467	GNAQ,NEUROG3,NFATC2,TFDP1,GPRIN1,ERCC2,NF1,PAX3,SIM1,RUNX1,PHB2,NODAL,NPM1,HNF4A,OVOL1,THRA,SSRP1,HIP1,FOXH1,HOXA13,LIF,STRAP,PAX6,HAT1,POU3F4,TRIM28,HNRNPAB,EIF2S1,PCNA,NEUROD2,PROP1,POU3F2,TARDBP,HOXD13,TRP63,GNAS
GO:0030154	cell differentiation	biological_process	3.534816408960356E-5	29	93	1495	14467	GNAQ,NEUROG3,FGF3,GPRIN1,ERCC2,CD4,NF1,PAX3,SIM1,NTRK2,RUNX1,NODAL,BMPR1A,FGF8,NTRK3,HSPG2,HIP1,NEURL1A,LIF,PAX6,POU3F4,TRIM28,HNRNPAB,NEUROD2,MTL5,PROP1,POU3F2,TRP63,GNAS
GO:0009889	regulation of biosynthetic process	biological_process	3.559031533908356E-5	36	93	2204	14467	GNAQ,NEUROG3,NFATC2,TFDP1,GPRIN1,ERCC2,NF1,PAX3,SIM1,RUNX1,PHB2,NODAL,NPM1,HNF4A,OVOL1,THRA,SSRP1,HIP1,FOXH1,HOXA13,LIF,STRAP,PAX6,HAT1,POU3F4,TRIM28,HNRNPAB,EIF2S1,PCNA,NEUROD2,PROP1,POU3F2,TARDBP,HOXD13,TRP63,GNAS
GO:0044237	cellular metabolic process	biological_process	3.822100214641448E-5	67	93	6341	14467	SKP2,GNAQ,USP1,NEUROG3,NFATC2,TFDP1,GPRIN1,RBMXRT,IMPDH2,ERCC2,CD4,NF1,PAX3,SF3A3,UBA2,SIM1,NTRK2,KCNJ6,RUNX1,PHB2,MAGOH,GSPT1,NODAL,CDK4,BMPR1A,RNPS1,NPM1,NTRK3,IL6ST,HNF4A,CAMK4,OVOL1,EGFR,THRA,SSRP1,HIP1,FOXH1,CCT5,HOXA13,SNRPD1,SLC45A2,FANCD2,LIF,STRAP,PAX6,HAT1,POU3F4,TRIM28,CCT7,HNRNPAB,DDX39,NHP2,EIF2S1,MMP14,PCNA,SYNCRIP,CHEK1,NEUROD2,PROP1,POU3F2,TARDBP,SNRPA1,PRPF4B,HOXD13,PARP1,TRP63,G…
GO:0019219	regulation of nucleobase, nucleoside, nucleotide and nucleic acid metabolic process	biological_process	4.004215409593584E-5	35	93	2107	14467	GNAQ,NEUROG3,NFATC2,TFDP1,GPRIN1,ERCC2,NF1,PAX3,SIM1,RUNX1,PHB2,NODAL,NPM1,HNF4A,OVOL1,THRA,SSRP1,HIP1,FOXH1,HOXA13,LIF,STRAP,PAX6,HAT1,POU3F4,TRIM28,HNRNPAB,PCNA,NEUROD2,PROP1,POU3F2,TARDBP,HOXD13,TRP63,GNAS
GO:0006357	regulation of transcription from RNA polymerase II promoter	biological_process	4.5658018485688846E-5	17	93	528	14467	NEUROG3,NFATC2,GPRIN1,PAX3,NODAL,HNF4A,OVOL1,FOXH1,HOXA13,LIF,STRAP,PAX6,TRIM28,PROP1,POU3F2,HOXD13,TRP63
GO:0006397	mRNA processing	biological_process	5.191705400660847E-5	12	93	240	14467	RBMXRT,SF3A3,MAGOH,RNPS1,NPM1,SNRPD1,STRAP,DDX39,SYNCRIP,TARDBP,SNRPA1,PRPF4B
GO:0048468	cell development	biological_process	5.3507243908594854E-5	20	93	748	14467	GNAQ,GPRIN1,ERCC2,NF1,PAX3,NTRK2,RUNX1,NODAL,BMPR1A,FGF8,NTRK3,NEURL1A,LIF,PAX6,POU3F4,TRIM28,HNRNPAB,NEUROD2,POU3F2,TRP63
GO:0010468	regulation of gene expression	biological_process	7.485690499748689E-5	35	93	2159	14467	SKP2,NEUROG3,NFATC2,TFDP1,GPRIN1,GNRH1,ERCC2,PAX3,SIM1,RUNX1,PHB2,NODAL,FGF8,NPM1,HNF4A,OVOL1,THRA,SSRP1,HIP1,FOXH1,HOXA13,LIF,STRAP,PAX6,HAT1,POU3F4,TRIM28,HNRNPAB,EIF2S1,NEUROD2,PROP1,POU3F2,TARDBP,HOXD13,TRP63
GO:0010926	anatomical structure formation	biological_process	8.084621983180427E-5	20	93	767	14467	FGF3,GPRIN1,IPO5,ERCC2,NF1,XPO1,PAX3,RUNX1,NODAL,BMPR1A,FGF8,NPM1,HIP1,CSE1L,NEURL1A,FN1,TGFA,TRP63,KPNB1,NAP1L1
GO:0008152	metabolic process	biological_process	1.0120624674800192E-4	70	93	6968	14467	SKP2,GNAQ,USP1,NEUROG3,NFATC2,TFDP1,GPRIN1,GNRH1,RBMXRT,IMPDH2,ERCC2,CD4,NF1,XPO1,PAX3,SF3A3,UBA2,SIM1,NTRK2,KCNJ6,RUNX1,PHB2,MAGOH,GSPT1,NODAL,CDK4,BMPR1A,FGF8,RNPS1,NPM1,NTRK3,IL6ST,HNF4A,CAMK4,OVOL1,EGFR,THRA,SSRP1,HIP1,FOXH1,CCT5,HOXA13,SNRPD1,SLC45A2,FANCD2,LIF,STRAP,PAX6,HAT1,POU3F4,TRIM28,CCT7,HNRNPAB,DDX39,NHP2,EIF2S1,MMP14,PCNA,SYNCRIP,CHEK1,NEUROD2,PROP1,POU3F2,TARDBP,SNRPA1,PRPF4B,HOXD…
GO:0006366	transcription from RNA polymerase II promoter	biological_process	1.098079404914972E-4	17	93	561	14467	NEUROG3,NFATC2,GPRIN1,PAX3,NODAL,HNF4A,OVOL1,FOXH1,HOXA13,LIF,STRAP,PAX6,TRIM28,PROP1,POU3F2,HOXD13,TRP63
GO:0007417	central nervous system development	biological_process	1.3475980863160994E-4	13	93	316	14467	SLC1A2,GNAQ,GPRIN1,ERCC2,NF1,PAX3,RUNX1,FGF8,HSPG2,PAX6,POU3F4,PROP1,POU3F2
GO:0016071	mRNA metabolic process	biological_process	2.0393271727448366E-4	12	93	272	14467	RBMXRT,SF3A3,MAGOH,RNPS1,NPM1,SNRPD1,STRAP,DDX39,SYNCRIP,TARDBP,SNRPA1,PRPF4B
GO:0009887	organ morphogenesis	biological_process	4.3761561467507454E-4	19	93	771	14467	NEUROG3,FGF3,ERCC2,NF1,PAX3,NTRK2,RUNX1,NODAL,BMPR1A,FGF8,HSPG2,THRA,HOXA13,LIF,PAX6,PROP1,TGFA,TRP63,GNAS
GO:0022008	neurogenesis	biological_process	5.484200570870825E-4	15	93	486	14467	GNAQ,GPRIN1,ERCC2,NF1,PAX3,NTRK2,RUNX1,BMPR1A,FGF8,NTRK3,LIF,PAX6,POU3F4,NEUROD2,POU3F2
GO:0030900	forebrain development	biological_process	6.173189165644124E-4	9	93	150	14467	SLC1A2,GNAQ,GPRIN1,NF1,FGF8,PAX6,POU3F4,PROP1,POU3F2
GO:0042127	regulation of cell proliferation	biological_process	6.190717588818377E-4	14	93	424	14467	NF1,PAX3,NODAL,CDK4,BMPR1A,FGF8,NPM1,IL6ST,EGFR,LIF,PAX6,POU3F2,HOXD13,TRP63
GO:0051252	regulation of RNA metabolic process	biological_process	8.681692288312571E-4	31	93	1943	14467	NEUROG3,NFATC2,TFDP1,GPRIN1,ERCC2,PAX3,SIM1,RUNX1,PHB2,NODAL,NPM1,HNF4A,OVOL1,THRA,SSRP1,HIP1,FOXH1,HOXA13,LIF,STRAP,PAX6,HAT1,POU3F4,TRIM28,HNRNPAB,NEUROD2,PROP1,POU3F2,TARDBP,HOXD13,TRP63
GO:0006396	RNA processing	biological_process	9.262094024546202E-4	13	93	374	14467	RBMXRT,SF3A3,MAGOH,RNPS1,NPM1,SNRPD1,STRAP,DDX39,NHP2,SYNCRIP,TARDBP,SNRPA1,PRPF4B
GO:0051726	regulation of cell cycle	biological_process	0.0012261008576518865	10	93	211	14467	SKP2,XPO1,CDK4,FGF8,NPM1,NRAS,HOXA13,LIF,CHEK1,TRP63
GO:0048699	generation of neurons	biological_process	0.0014741949747011053	14	93	456	14467	GNAQ,GPRIN1,NF1,PAX3,NTRK2,RUNX1,BMPR1A,FGF8,NTRK3,LIF,PAX6,POU3F4,NEUROD2,POU3F2
GO:0010556	regulation of macromolecule biosynthetic process	biological_process	0.001979623198526269	32	93	2127	14467	NEUROG3,NFATC2,TFDP1,GPRIN1,ERCC2,PAX3,SIM1,RUNX1,PHB2,NODAL,HNF4A,OVOL1,THRA,SSRP1,HIP1,FOXH1,HOXA13,LIF,STRAP,PAX6,HAT1,POU3F4,TRIM28,HNRNPAB,EIF2S1,PCNA,NEUROD2,PROP1,POU3F2,TARDBP,HOXD13,TRP63
GO:0050793	regulation of developmental process	biological_process	0.002194110145534118	19	93	858	14467	SKP2,GNAQ,GPRIN1,ERCC2,NF1,RUNX1,NODAL,BMPR1A,FGF8,NTRK3,HIP1,HOXA13,FN1,LIF,PAX6,PROP1,POU3F2,TRP63,GNAS
GO:0006355	regulation of transcription, DNA-dependent	biological_process	0.0024395779292187966	30	93	1929	14467	NEUROG3,NFATC2,TFDP1,GPRIN1,ERCC2,PAX3,SIM1,RUNX1,PHB2,NODAL,HNF4A,OVOL1,THRA,SSRP1,HIP1,FOXH1,HOXA13,LIF,STRAP,PAX6,HAT1,POU3F4,TRIM28,HNRNPAB,NEUROD2,PROP1,POU3F2,TARDBP,HOXD13,TRP63
GO:0000059	protein import into nucleus, docking	biological_process	0.0025595576049219563	4	93	15	14467	IPO5,XPO1,CSE1L,KPNB1
GO:0006351	transcription, DNA-dependent	biological_process	0.0028697582499008873	30	93	1944	14467	NEUROG3,NFATC2,TFDP1,GPRIN1,ERCC2,PAX3,SIM1,RUNX1,PHB2,NODAL,HNF4A,OVOL1,THRA,SSRP1,HIP1,FOXH1,HOXA13,LIF,STRAP,PAX6,HAT1,POU3F4,TRIM28,HNRNPAB,NEUROD2,PROP1,POU3F2,TARDBP,HOXD13,TRP63
GO:0032774	RNA biosynthetic process	biological_process	0.0029958145053637576	30	93	1948	14467	NEUROG3,NFATC2,TFDP1,GPRIN1,ERCC2,PAX3,SIM1,RUNX1,PHB2,NODAL,HNF4A,OVOL1,THRA,SSRP1,HIP1,FOXH1,HOXA13,LIF,STRAP,PAX6,HAT1,POU3F4,TRIM28,HNRNPAB,NEUROD2,PROP1,POU3F2,TARDBP,HOXD13,TRP63
GO:0021537	telencephalon development	biological_process	0.003752605888404982	6	93	63	14467	SLC1A2,GPRIN1,NF1,FGF8,PAX6,POU3F2
GO:0006913	nucleocytoplasmic transport	biological_process	0.0038395676582166647	7	93	98	14467	IPO5,NF1,XPO1,NPM1,CAMK4,CSE1L,KPNB1
GO:0051169	nuclear transport	biological_process	0.004110258132437299	7	93	99	14467	IPO5,NF1,XPO1,NPM1,CAMK4,CSE1L,KPNB1
GO:0022612	gland morphogenesis	biological_process	0.004419061902661851	4	93	17	14467	FGF8,EGFR,PAX6,PROP1
GO:0007420	brain development	biological_process	0.0047104808698754325	10	93	245	14467	SLC1A2,GNAQ,GPRIN1,NF1,FGF8,HSPG2,PAX6,POU3F4,PROP1,POU3F2
GO:0051253	negative regulation of RNA metabolic process	biological_process	0.005439904734676936	10	93	249	14467	PAX3,NODAL,NPM1,OVOL1,FOXH1,STRAP,HAT1,TRIM28,PROP1,TRP63
GO:0045449	regulation of transcription	biological_process	0.005677869146420124	30	93	2009	14467	NEUROG3,NFATC2,TFDP1,GPRIN1,ERCC2,PAX3,SIM1,RUNX1,PHB2,NODAL,HNF4A,OVOL1,THRA,SSRP1,HIP1,FOXH1,HOXA13,LIF,STRAP,PAX6,HAT1,POU3F4,TRIM28,HNRNPAB,NEUROD2,PROP1,POU3F2,TARDBP,HOXD13,TRP63
GO:0048853	forebrain morphogenesis	biological_process	0.006274419930720578	3	93	6	14467	NF1,FGF8,PROP1
GO:0010629	negative regulation of gene expression	biological_process	0.006346006825649191	11	93	313	14467	SKP2,PAX3,NODAL,OVOL1,THRA,FOXH1,STRAP,HAT1,TRIM28,PROP1,TRP63
GO:0035108	limb morphogenesis	biological_process	0.007346182303715487	7	93	108	14467	GNAQ,BMPR1A,FGF8,HOXA13,HOXD13,TRP63,GNAS
GO:0035107	appendage morphogenesis	biological_process	0.007346182303715487	7	93	108	14467	GNAQ,BMPR1A,FGF8,HOXA13,HOXD13,TRP63,GNAS
GO:0045934	negative regulation of nucleobase, nucleoside, nucleotide and nucleic acid metabolic process	biological_process	0.007379749556765266	11	93	318	14467	PAX3,NODAL,NPM1,OVOL1,THRA,FOXH1,STRAP,HAT1,TRIM28,PROP1,TRP63
GO:0022603	regulation of anatomical structure morphogenesis	biological_process	0.007674789507173718	8	93	153	14467	GPRIN1,NF1,RUNX1,NODAL,NTRK3,FN1,PAX6,POU3F2
GO:0003002	regionalization	biological_process	0.008554131589427012	9	93	206	14467	FGF3,NODAL,BMPR1A,FGF8,FOXH1,PAX6,PROP1,HOXD13,TRP63
GO:0045595	regulation of cell differentiation	biological_process	0.00934081173703029	11	93	326	14467	GNAQ,GPRIN1,NF1,NODAL,BMPR1A,NTRK3,LIF,PAX6,POU3F2,TRP63,GNAS
GO:0048736	appendage development	biological_process	0.009913698885684212	7	93	113	14467	GNAQ,BMPR1A,FGF8,HOXA13,HOXD13,TRP63,GNAS
GO:0060173	limb development	biological_process	0.009913698885684212	7	93	113	14467	GNAQ,BMPR1A,FGF8,HOXA13,HOXD13,TRP63,GNAS
GO:0006350	transcription	biological_process	0.01014892786039772	30	93	2067	14467	NEUROG3,NFATC2,TFDP1,GPRIN1,ERCC2,PAX3,SIM1,RUNX1,PHB2,NODAL,HNF4A,OVOL1,THRA,SSRP1,HIP1,FOXH1,HOXA13,LIF,STRAP,PAX6,HAT1,POU3F4,TRIM28,HNRNPAB,NEUROD2,PROP1,POU3F2,TARDBP,HOXD13,TRP63
GO:0048806	genitalia development	biological_process	0.010895895922023382	4	93	21	14467	FGF8,HOXA13,HOXD13,TRP63
GO:0048646	anatomical structure formation involved in morphogenesis	biological_process	0.012077474121661755	11	93	335	14467	FGF3,ERCC2,NF1,PAX3,RUNX1,NODAL,BMPR1A,FGF8,NEURL1A,TGFA,TRP63
GO:0009790	embryonic development	biological_process	0.012420825089571347	15	93	626	14467	GNAQ,ERCC2,NF1,PAX3,RUNX1,NODAL,BMPR1A,FGF8,HSPG2,FOXH1,HOXA13,PAX6,HOXD13,TRP63,GNAS
GO:0009987	cellular process	biological_process	0.013156126805954337	88	93	11293	14467	SKP2,SLC1A2,GNAQ,USP1,NEUROG3,NFATC2,TFDP1,FGF3,GPRIN1,IPO5,RBMXRT,IMPDH2,ERCC2,CD4,NF1,XPO1,PAX3,SF3A3,UBA2,SIM1,NTRK2,KCNJ6,RUNX1,PHB2,MAGOH,GSPT1,NODAL,CDK4,BMPR1A,FGF8,RNPS1,NPM1,NTRK3,HTR1A,IL6ST,NRAS,HSPG2,HNF4A,CAMK4,OVOL1,EGFR,THRA,SSRP1,HIP1,FOXH1,GNRHR,CSE1L,CCT5,HOXA13,SNRPD1,SLC45A2,FANCD2,NEURL1A,FN1,GRIA2,CKS1B,LIF,STRAP,PAX6,HAT1,POU3F4,TRIM28,CCT7,CCKBR,HNRNPAB,DDX39,CRHR1,MC5R,NH…
GO:0021543	pallium development	biological_process	0.013561976109720611	5	93	46	14467	GPRIN1,NF1,FGF8,PAX6,POU3F2
GO:0010564	regulation of cell cycle process	biological_process	0.013561976109720611	5	93	46	14467	XPO1,FGF8,NPM1,HOXA13,LIF
GO:0033365	protein localization in organelle	biological_process	0.014136884267961123	6	93	79	14467	IPO5,NF1,XPO1,CSE1L,PAX6,KPNB1
GO:0007267	cell-cell signaling	biological_process	0.015488493439140437	11	93	344	14467	FGF3,GPRIN1,ERCC2,NF1,NTRK2,FGF8,CAMK4,GRIA2,LIF,POU3F2,TRP63
GO:0034984	cellular response to DNA damage stimulus	biological_process	0.015620962223342303	9	93	222	14467	USP1,ERCC2,NPM1,SSRP1,FANCD2,PCNA,CHEK1,PARP1,TRP63
GO:0001501	skeletal system development	biological_process	0.0172529120093527	10	93	284	14467	GNAQ,ERCC2,NF1,RUNX1,BMPR1A,HSPG2,THRA,HOXD13,TRP63,GNAS
GO:0007435	salivary gland morphogenesis	biological_process	0.01740493097905854	3	93	8	14467	FGF8,EGFR,PAX6
GO:0022414	reproductive process	biological_process	0.020687793220650622	13	93	497	14467	GPRIN1,MAGOH,NODAL,BMPR1A,FGF8,OVOL1,HOXA13,FANCD2,NEURL1A,LIF,MTL5,HOXD13,TRP63
GO:0000003	reproduction	biological_process	0.022043806892131847	13	93	500	14467	GPRIN1,MAGOH,NODAL,BMPR1A,FGF8,OVOL1,HOXA13,FANCD2,NEURL1A,LIF,MTL5,HOXD13,TRP63
GO:0048863	stem cell differentiation	biological_process	0.02258084757117565	4	93	25	14467	ERCC2,NODAL,BMPR1A,LIF
GO:0007167	enzyme linked receptor protein signaling pathway	biological_process	0.02259362213806008	10	93	293	14467	NTRK2,NODAL,BMPR1A,FGF8,NTRK3,EGFR,FOXH1,HOXA13,FN1,STRAP
GO:0010605	negative regulation of macromolecule metabolic process	biological_process	0.02325863028274848	12	93	429	14467	SKP2,PAX3,NODAL,NPM1,OVOL1,THRA,FOXH1,STRAP,HAT1,TRIM28,PROP1,TRP63
GO:0016481	negative regulation of transcription	biological_process	0.025390257699160864	10	93	297	14467	PAX3,NODAL,OVOL1,THRA,FOXH1,STRAP,HAT1,TRIM28,PROP1,TRP63
GO:0030850	prostate gland development	biological_process	0.025985716811780787	3	93	9	14467	HOXA13,HOXD13,TRP63
GO:0035113	embryonic appendage morphogenesis	biological_process	0.02631392147175907	6	93	88	14467	GNAQ,FGF8,HOXA13,HOXD13,TRP63,GNAS
GO:0030326	embryonic limb morphogenesis	biological_process	0.02631392147175907	6	93	88	14467	GNAQ,FGF8,HOXA13,HOXD13,TRP63,GNAS
GO:0048523	negative regulation of cellular process	biological_process	0.029113589898706913	19	93	1027	14467	SKP2,GPRIN1,ERCC2,NF1,PAX3,NODAL,BMPR1A,FGF8,NPM1,OVOL1,THRA,FOXH1,LIF,STRAP,PAX6,HAT1,TRIM28,PROP1,TRP63
GO:0034961	cellular biopolymer biosynthetic process	biological_process	0.02952880244891766	33	93	2531	14467	NEUROG3,NFATC2,TFDP1,GPRIN1,ERCC2,PAX3,SIM1,RUNX1,PHB2,GSPT1,NODAL,HNF4A,OVOL1,THRA,SSRP1,HIP1,FOXH1,HOXA13,LIF,STRAP,PAX6,HAT1,POU3F4,TRIM28,HNRNPAB,EIF2S1,PCNA,NEUROD2,PROP1,POU3F2,TARDBP,HOXD13,TRP63
GO:0043284	biopolymer biosynthetic process	biological_process	0.029776251882934923	33	93	2532	14467	NEUROG3,NFATC2,TFDP1,GPRIN1,ERCC2,PAX3,SIM1,RUNX1,PHB2,GSPT1,NODAL,HNF4A,OVOL1,THRA,SSRP1,HIP1,FOXH1,HOXA13,LIF,STRAP,PAX6,HAT1,POU3F4,TRIM28,HNRNPAB,EIF2S1,PCNA,NEUROD2,PROP1,POU3F2,TARDBP,HOXD13,TRP63
GO:0032989	cellular component morphogenesis	biological_process	0.03281149419596607	11	93	373	14467	GPRIN1,ERCC2,NODAL,NTRK3,EGFR,NEURL1A,FN1,PAX6,TRIM28,HNRNPAB,POU3F2
GO:0009892	negative regulation of metabolic process	biological_process	0.0356470526955479	12	93	448	14467	SKP2,PAX3,NODAL,NPM1,OVOL1,THRA,FOXH1,STRAP,HAT1,TRIM28,PROP1,TRP63
GO:0051093	negative regulation of developmental process	biological_process	0.03618684510360091	11	93	377	14467	SKP2,GPRIN1,ERCC2,NF1,NODAL,BMPR1A,FGF8,LIF,PAX6,PROP1,TRP63
GO:0045892	negative regulation of transcription, DNA-dependent	biological_process	0.036403664642598296	9	93	247	14467	PAX3,NODAL,OVOL1,FOXH1,STRAP,HAT1,TRIM28,PROP1,TRP63
GO:0009058	biosynthetic process	biological_process	0.04369913945938543	39	93	3324	14467	GNAQ,NEUROG3,NFATC2,TFDP1,GPRIN1,ERCC2,CD4,NF1,PAX3,SIM1,RUNX1,PHB2,GSPT1,NODAL,NPM1,HNF4A,OVOL1,THRA,SSRP1,HIP1,FOXH1,HOXA13,SLC45A2,LIF,STRAP,PAX6,HAT1,POU3F4,TRIM28,HNRNPAB,EIF2S1,PCNA,NEUROD2,PROP1,POU3F2,TARDBP,HOXD13,TRP63,GNAS
GO:0051128	regulation of cellular component organization	biological_process	0.043936226127424614	9	93	253	14467	GPRIN1,XPO1,FGF8,NPM1,NTRK3,HIP1,HOXA13,FN1,POU3F2
GO:0051716	cellular response to stimulus	biological_process	0.04489802919815582	11	93	386	14467	SLC1A2,USP1,ERCC2,NPM1,SSRP1,FANCD2,EIF2S1,PCNA,CHEK1,PARP1,TRP63
GO:0006974	response to DNA damage stimulus	biological_process	0.0453118716968894	9	93	254	14467	USP1,ERCC2,NPM1,SSRP1,FANCD2,PCNA,CHEK1,PARP1,TRP63
