# Supplementary material for: Tissue-Specific Functional Networks for Prioritizing Phenotype and Disease Genes
Source: PLoS Comput Biol. 2012 Sep 27;8(9):e1002694. doi: 10.1371/journal.pcbi.1002694 (PMC3459891; doi:10.1371/journal.pcbi.1002694)
Supplement: Dataset S3 — Functional enrichment of top 100 changed genes for each tissue-specific network. (ZIP) [file pcbi.1002694.s003.zip › enrichment_result/MA_0000581_global.txt]

GO:0048731	system development	biological_process	3.9645291461561873E-13	44	90	1922	14467	NANOS2,HOXB7,GJA8,ESR2,AKP3,PAX3,NTRK2,CHRNB2,LMX1B,FGF8,GDNF,DSPP,HOXB1,IL3,EGFR,POU2F3,DRD3,FOXH1,HOXA13,FSHB,GRIN2A,LIF,PITX3,SOX10,NKX3-2,WNT10B,SLC6A3,LEP,NEUROD2,GSX1,PROP1,ENAM,WNT1,DRD2,MESP1,NKX2-6,GJA10,MYOG,GDF11,GHRHR,PAX9,WNT3A,CFC1,LMX1A
GO:0048856	anatomical structure development	biological_process	4.917384879340294E-12	44	90	2056	14467	NANOS2,HOXB7,GJA8,ESR2,AKP3,PAX3,NTRK2,CHRNB2,LMX1B,FGF8,GDNF,DSPP,HOXB1,IL3,EGFR,POU2F3,DRD3,FOXH1,HOXA13,FSHB,GRIN2A,LIF,PITX3,SOX10,NKX3-2,WNT10B,SLC6A3,LEP,NEUROD2,GSX1,PROP1,ENAM,WNT1,DRD2,MESP1,NKX2-6,GJA10,MYOG,GDF11,GHRHR,PAX9,WNT3A,CFC1,LMX1A
GO:0007417	central nervous system development	biological_process	5.044498518154708E-12	20	90	316	14467	ESR2,PAX3,CHRNB2,LMX1B,FGF8,HOXB1,DRD3,PITX3,SOX10,SLC6A3,LEP,GSX1,PROP1,WNT1,DRD2,NKX2-6,GDF11,GHRHR,WNT3A,LMX1A
GO:0007399	nervous system development	biological_process	1.1268759519675596E-10	27	90	779	14467	ESR2,AKP3,PAX3,NTRK2,CHRNB2,LMX1B,FGF8,GDNF,HOXB1,DRD3,GRIN2A,LIF,PITX3,SOX10,SLC6A3,LEP,NEUROD2,GSX1,PROP1,WNT1,DRD2,NKX2-6,GJA10,GDF11,GHRHR,WNT3A,LMX1A
GO:0048513	organ development	biological_process	1.3905383602498374E-10	37	90	1574	14467	NANOS2,HOXB7,GJA8,ESR2,PAX3,NTRK2,CHRNB2,LMX1B,FGF8,GDNF,HOXB1,IL3,EGFR,POU2F3,FOXH1,HOXA13,FSHB,LIF,PITX3,SOX10,NKX3-2,WNT10B,SLC6A3,LEP,GSX1,PROP1,WNT1,DRD2,MESP1,NKX2-6,MYOG,GDF11,GHRHR,PAX9,WNT3A,CFC1,LMX1A
GO:0032502	developmental process	biological_process	2.5071135502963736E-10	49	90	2840	14467	NANOS2,HOXB7,GJA8,ESR2,AKP3,PAX3,NTRK2,CHRNB2,LMX1B,FGF8,GDNF,DSPP,HOXB1,IL3,EGFR,POU2F3,DRD3,FOXH1,HOXA13,SLC45A2,FSHB,GRIN2A,LIF,PITX3,SOX10,NKX3-2,IL10,WNT10B,SLC6A3,LEP,FOXN1,NEUROD2,GSX1,PROP1,ENAM,INS2,WNT1,DRD2,MESP1,NKX2-6,GJA10,OCA2,MYOG,GDF11,GHRHR,PAX9,WNT3A,CFC1,LMX1A
GO:0007275	multicellular organismal development	biological_process	2.7706072361465564E-10	45	90	2402	14467	NANOS2,HOXB7,GJA8,ESR2,AKP3,PAX3,NTRK2,CHRNB2,LMX1B,FGF8,GDNF,DSPP,HOXB1,IL3,EGFR,POU2F3,DRD3,FOXH1,HOXA13,FSHB,GRIN2A,LIF,PITX3,SOX10,NKX3-2,WNT10B,SLC6A3,LEP,FOXN1,NEUROD2,GSX1,PROP1,ENAM,WNT1,DRD2,MESP1,NKX2-6,GJA10,MYOG,GDF11,GHRHR,PAX9,WNT3A,CFC1,LMX1A
GO:0048468	cell development	biological_process	2.5919058387019175E-9	25	90	748	14467	ESR2,AKP3,PAX3,NTRK2,CHRNB2,LMX1B,FGF8,GDNF,DRD3,GRIN2A,LIF,PITX3,SOX10,LEP,NEUROD2,GSX1,WNT1,DRD2,NKX2-6,OCA2,MYOG,GDF11,GHRHR,WNT3A,LMX1A
GO:0021536	diencephalon development	biological_process	1.3456011246690579E-8	8	90	31	14467	CHRNB2,SLC6A3,GSX1,PROP1,WNT1,DRD2,NKX2-6,GHRHR
GO:0022008	neurogenesis	biological_process	1.540473218696471E-8	20	90	486	14467	ESR2,AKP3,PAX3,NTRK2,CHRNB2,LMX1B,FGF8,GDNF,DRD3,GRIN2A,LIF,PITX3,SOX10,LEP,NEUROD2,GSX1,WNT1,DRD2,WNT3A,LMX1A
GO:0007420	brain development	biological_process	3.0609431590990354E-8	15	90	245	14467	ESR2,CHRNB2,LMX1B,FGF8,HOXB1,PITX3,SLC6A3,GSX1,PROP1,WNT1,DRD2,NKX2-6,GHRHR,WNT3A,LMX1A
GO:0048522	positive regulation of cellular process	biological_process	7.941503273042596E-8	27	90	1031	14467	IL17A,PAX3,CHRNB2,LMX1B,FGF8,HOXB1,IL3,EGFR,POU2F3,DRD3,FOXH1,HOXA13,IL5,GRIN2A,LIF,GPR44,PITX3,SOX10,IL10,LEP,GSX1,PROP1,DRD2,NKX2-6,MYOG,GHRHR,PAX9
GO:0048518	positive regulation of biological process	biological_process	2.6869444570152527E-7	28	90	1172	14467	IL17A,PAX3,CHRNB2,LMX1B,FGF8,HOXB1,IL3,EGFR,POU2F3,DRD3,FOXH1,HOXA13,IL5,GRIN2A,LIF,GPR44,PITX3,SOX10,IL10,SLC6A3,LEP,GSX1,PROP1,DRD2,NKX2-6,MYOG,GHRHR,PAX9
GO:0048869	cellular developmental process	biological_process	5.094120658906113E-7	32	90	1568	14467	NANOS2,HOXB7,ESR2,AKP3,PAX3,NTRK2,CHRNB2,LMX1B,FGF8,GDNF,IL3,EGFR,POU2F3,DRD3,GRIN2A,LIF,PITX3,SOX10,LEP,FOXN1,NEUROD2,GSX1,PROP1,WNT1,DRD2,NKX2-6,OCA2,MYOG,GDF11,GHRHR,WNT3A,LMX1A
GO:0008283	cell proliferation	biological_process	6.16661091492758E-7	20	90	598	14467	NANOS2,ESR2,PAX3,CHRNB2,LMX1B,FGF8,IL3,EGFR,CSE1L,FSHB,LIF,IL10,TYR,FOXN1,DRD2,NKX2-6,OCA2,GDF11,GHRHR,WNT3A
GO:0030154	cell differentiation	biological_process	7.233319754954748E-7	31	90	1495	14467	NANOS2,HOXB7,ESR2,AKP3,PAX3,NTRK2,CHRNB2,LMX1B,FGF8,GDNF,IL3,POU2F3,DRD3,GRIN2A,LIF,PITX3,SOX10,LEP,FOXN1,NEUROD2,GSX1,PROP1,WNT1,DRD2,NKX2-6,OCA2,MYOG,GDF11,GHRHR,WNT3A,LMX1A
GO:0021984	adenohypophysis development	biological_process	1.2079556316809791E-6	5	90	9	14467	SLC6A3,GSX1,PROP1,DRD2,GHRHR
GO:0032501	multicellular organismal process	biological_process	1.2362080271310118E-6	54	90	4218	14467	NANOS2,OLFR70,HOXB7,GJA8,ESR2,AKP3,SLC34A1,PAX3,NTRK2,OLFR159,CHRNB2,LMX1B,FGF8,GDNF,DSPP,HOXB1,IL3,EGFR,POU2F3,DRD3,FOXH1,OLFR2,HOXA13,SLC45A2,FSHB,GRIN2A,LIF,PITX3,SOX10,NKX3-2,IL10,WNT10B,SLC6A3,LEP,FOXN1,OLFR1264,NEUROD2,GSX1,PROP1,ENAM,WNT1,DRD2,MESP1,NKX2-6,GJA10,GUCY2E,MYOG,GDF11,GHRHR,PAX9,OLFR544,WNT3A,CFC1,LMX1A
GO:0030900	forebrain development	biological_process	2.491563401499588E-6	11	90	150	14467	CHRNB2,FGF8,SLC6A3,GSX1,PROP1,WNT1,DRD2,NKX2-6,GHRHR,WNT3A,LMX1A
GO:0019222	regulation of metabolic process	biological_process	2.653138404568075E-6	40	90	2525	14467	IL17A,NANOS2,HOXB7,ESR2,PAX3,NTRK2,CHRNB2,LMX1B,FGF8,HOXB1,IL3,EGFR,POU2F3,DRD3,FOXB1,FOXH1,HOXA13,IL5,GRIN2A,LIF,GPR44,PITX3,SOX10,NKX3-2,IL10,SLC6A3,LEP,FOXN1,NEUROD2,GSX1,PROP1,INS2,DRD2,MESP1,NKX2-6,MYOG,GHRHR,SOX14,PAX9,LMX1A
GO:0048699	generation of neurons	biological_process	2.9329214019001046E-6	17	90	456	14467	ESR2,PAX3,NTRK2,CHRNB2,LMX1B,FGF8,GDNF,DRD3,LIF,PITX3,LEP,NEUROD2,GSX1,WNT1,DRD2,WNT3A,LMX1A
GO:0009893	positive regulation of metabolic process	biological_process	5.462804741263274E-6	18	90	540	14467	IL17A,PAX3,LMX1B,FGF8,HOXB1,IL3,POU2F3,FOXH1,HOXA13,IL5,LIF,PITX3,SOX10,IL10,GSX1,PROP1,MYOG,PAX9
GO:0010604	positive regulation of macromolecule metabolic process	biological_process	1.6048751090191222E-5	17	90	511	14467	IL17A,PAX3,LMX1B,FGF8,HOXB1,IL3,POU2F3,FOXH1,HOXA13,IL5,LIF,SOX10,IL10,GSX1,PROP1,MYOG,PAX9
GO:0048732	gland development	biological_process	2.373344600282079E-5	9	90	107	14467	FGF8,EGFR,HOXA13,SLC6A3,GSX1,PROP1,DRD2,GHRHR,WNT3A
GO:0010628	positive regulation of gene expression	biological_process	2.9111330189406724E-5	15	90	403	14467	IL17A,PAX3,LMX1B,FGF8,HOXB1,IL3,POU2F3,FOXH1,HOXA13,LIF,SOX10,GSX1,PROP1,MYOG,PAX9
GO:0080090	regulation of primary metabolic process	biological_process	3.249920286431839E-5	37	90	2399	14467	IL17A,NANOS2,HOXB7,ESR2,PAX3,CHRNB2,LMX1B,HOXB1,IL3,EGFR,POU2F3,DRD3,FOXB1,FOXH1,HOXA13,IL5,GRIN2A,LIF,GPR44,PITX3,SOX10,NKX3-2,SLC6A3,LEP,FOXN1,NEUROD2,GSX1,PROP1,INS2,DRD2,MESP1,NKX2-6,MYOG,GHRHR,SOX14,PAX9,LMX1A
GO:0003002	regionalization	biological_process	6.830523232969525E-5	11	90	206	14467	HOXB7,LMX1B,FGF8,GDNF,HOXB1,FOXH1,PROP1,WNT1,GDF11,WNT3A,CFC1
GO:0045944	positive regulation of transcription from RNA polymerase II promoter	biological_process	9.243373207434633E-5	13	90	318	14467	IL17A,PAX3,LMX1B,HOXB1,POU2F3,FOXH1,HOXA13,LIF,SOX10,GSX1,PROP1,MYOG,PAX9
GO:0009653	anatomical structure morphogenesis	biological_process	1.0175844542498582E-4	24	90	1151	14467	HOXB7,AKP3,PAX3,NTRK2,CHRNB2,LMX1B,FGF8,GDNF,HOXB1,EGFR,HOXA13,LIF,SOX10,NKX3-2,WNT10B,PROP1,WNT1,DRD2,MESP1,GDF11,PAX9,WNT3A,CFC1,LMX1A
GO:0031323	regulation of cellular metabolic process	biological_process	1.1148912264627205E-4	36	90	2396	14467	IL17A,NANOS2,HOXB7,ESR2,PAX3,CHRNB2,LMX1B,HOXB1,IL3,EGFR,POU2F3,DRD3,FOXB1,FOXH1,HOXA13,IL5,LIF,GPR44,PITX3,SOX10,NKX3-2,SLC6A3,LEP,FOXN1,NEUROD2,GSX1,PROP1,INS2,DRD2,MESP1,NKX2-6,MYOG,GHRHR,SOX14,PAX9,LMX1A
GO:0007389	pattern specification process	biological_process	1.3378534868935382E-4	12	90	272	14467	HOXB7,LMX1B,FGF8,GDNF,HOXB1,FOXH1,NKX3-2,PROP1,WNT1,GDF11,WNT3A,CFC1
GO:0031325	positive regulation of cellular metabolic process	biological_process	1.3649646063813848E-4	16	90	521	14467	IL17A,PAX3,LMX1B,HOXB1,IL3,POU2F3,FOXH1,HOXA13,IL5,LIF,PITX3,SOX10,GSX1,PROP1,MYOG,PAX9
GO:0009891	positive regulation of biosynthetic process	biological_process	1.5151379129805183E-4	15	90	457	14467	IL17A,PAX3,LMX1B,HOXB1,POU2F3,FOXH1,HOXA13,LIF,PITX3,SOX10,IL10,GSX1,PROP1,MYOG,PAX9
GO:0030182	neuron differentiation	biological_process	2.6581288878902565E-4	14	90	411	14467	PAX3,NTRK2,CHRNB2,LMX1B,GDNF,LIF,PITX3,LEP,NEUROD2,GSX1,WNT1,DRD2,WNT3A,LMX1A
GO:0021983	pituitary gland development	biological_process	3.011795822936608E-4	5	90	23	14467	SLC6A3,GSX1,PROP1,DRD2,GHRHR
GO:0045893	positive regulation of transcription, DNA-dependent	biological_process	3.08975481932825E-4	13	90	353	14467	IL17A,PAX3,LMX1B,HOXB1,POU2F3,FOXH1,HOXA13,LIF,SOX10,GSX1,PROP1,MYOG,PAX9
GO:0051254	positive regulation of RNA metabolic process	biological_process	3.191485258855618E-4	13	90	354	14467	IL17A,PAX3,LMX1B,HOXB1,POU2F3,FOXH1,HOXA13,LIF,SOX10,GSX1,PROP1,MYOG,PAX9
GO:0060255	regulation of macromolecule metabolic process	biological_process	4.840506246980853E-4	35	90	2420	14467	IL17A,NANOS2,HOXB7,ESR2,PAX3,LMX1B,FGF8,HOXB1,IL3,EGFR,POU2F3,DRD3,FOXB1,FOXH1,HOXA13,IL5,GRIN2A,LIF,PITX3,SOX10,NKX3-2,IL10,FOXN1,NEUROD2,GSX1,PROP1,INS2,DRD2,MESP1,NKX2-6,MYOG,GHRHR,SOX14,PAX9,LMX1A
GO:0010557	positive regulation of macromolecule biosynthetic process	biological_process	5.431791588114218E-4	14	90	436	14467	IL17A,PAX3,LMX1B,HOXB1,POU2F3,FOXH1,HOXA13,LIF,SOX10,IL10,GSX1,PROP1,MYOG,PAX9
GO:0042220	response to cocaine	biological_process	7.834573788306088E-4	4	90	12	14467	CHRNB2,DRD3,SLC6A3,DRD2
GO:0014073	response to tropane	biological_process	7.834573788306088E-4	4	90	12	14467	CHRNB2,DRD3,SLC6A3,DRD2
GO:0021761	limbic system development	biological_process	8.583699459583602E-4	5	90	28	14467	GSX1,PROP1,NKX2-6,WNT3A,LMX1A
GO:0031328	positive regulation of cellular biosynthetic process	biological_process	9.054424941592975E-4	14	90	455	14467	IL17A,PAX3,LMX1B,HOXB1,POU2F3,FOXH1,HOXA13,LIF,PITX3,SOX10,GSX1,PROP1,MYOG,PAX9
GO:0045941	positive regulation of transcription	biological_process	0.001105174500321393	13	90	395	14467	IL17A,PAX3,LMX1B,HOXB1,POU2F3,FOXH1,HOXA13,LIF,SOX10,GSX1,PROP1,MYOG,PAX9
GO:0015872	dopamine transport	biological_process	0.0011262835238403112	4	90	13	14467	CHRNB2,DRD3,SLC6A3,DRD2
GO:0045471	response to ethanol	biological_process	0.0015693057922132334	4	90	14	14467	CHRNB2,DRD3,GRIN2A,DRD2
GO:0007267	cell-cell signaling	biological_process	0.0016418846381493254	12	90	344	14467	NTRK2,CHRNB2,FGF8,GDNF,GRIN2A,LIF,WNT10B,LEP,WNT1,DRD2,GHRHR,WNT3A
GO:0009889	regulation of biosynthetic process	biological_process	0.001820707061682209	32	90	2204	14467	IL17A,NANOS2,HOXB7,ESR2,PAX3,LMX1B,HOXB1,POU2F3,DRD3,FOXB1,FOXH1,HOXA13,LIF,GPR44,PITX3,SOX10,NKX3-2,IL10,LEP,FOXN1,NEUROD2,GSX1,PROP1,INS2,DRD2,MESP1,NKX2-6,MYOG,GHRHR,SOX14,PAX9,LMX1A
GO:0045935	positive regulation of nucleobase, nucleoside, nucleotide and nucleic acid metabolic process	biological_process	0.0018672591209347206	13	90	414	14467	IL17A,PAX3,LMX1B,HOXB1,POU2F3,FOXH1,HOXA13,LIF,SOX10,GSX1,PROP1,MYOG,PAX9
GO:0043473	pigmentation	biological_process	0.0024255767681147927	6	90	61	14467	PAX3,SLC45A2,SOX10,TYR,DRD2,OCA2
GO:0042127	regulation of cell proliferation	biological_process	0.0024326535958197	13	90	424	14467	NANOS2,ESR2,PAX3,CHRNB2,FGF8,IL3,EGFR,LIF,IL10,DRD2,NKX2-6,GDF11,GHRHR
GO:0048666	neuron development	biological_process	0.0028933596447485053	11	90	300	14467	NTRK2,CHRNB2,LMX1B,GDNF,LIF,PITX3,LEP,NEUROD2,DRD2,WNT3A,LMX1A
GO:0050794	regulation of cellular process	biological_process	0.003010850604468672	60	90	6122	14467	GPR143,IL17A,NANOS2,OLFR70,HOXB7,ESR2,PAX3,NTRK2,OLFR159,CHRNB2,LMX1B,FGF8,GDNF,HOXB1,IL3,EGFR,POU2F3,DRD3,FOXB1,BDKRB1,FOXH1,GNRHR,OLFR2,HOXA13,FSHR,IL5,GRIN2A,LIF,GPR44,CCR8,PITX3,SOX10,PPYR1,NKX3-2,IL10,WNT10B,SLC6A3,SSTR1,LEP,MC5R,BRS3,FOXN1,OLFR1264,NEUROD2,GSX1,PROP1,INS2,WNT1,DRD2,MESP1,NKX2-6,GUCY2E,MYOG,GDF11,GHRHR,SOX14,PAX9,OLFR544,WNT3A,LMX1A
GO:0010468	regulation of gene expression	biological_process	0.003655210299423505	31	90	2159	14467	IL17A,NANOS2,HOXB7,ESR2,PAX3,LMX1B,FGF8,HOXB1,IL3,POU2F3,DRD3,FOXB1,FOXH1,HOXA13,LIF,PITX3,SOX10,NKX3-2,IL10,FOXN1,NEUROD2,GSX1,PROP1,INS2,DRD2,MESP1,NKX2-6,MYOG,SOX14,PAX9,LMX1A
GO:0051937	catecholamine transport	biological_process	0.0036783045555236074	4	90	17	14467	CHRNB2,DRD3,SLC6A3,DRD2
GO:0006357	regulation of transcription from RNA polymerase II promoter	biological_process	0.005186802129386315	14	90	528	14467	IL17A,PAX3,LMX1B,HOXB1,POU2F3,FOXH1,HOXA13,LIF,SOX10,GSX1,PROP1,INS2,MYOG,PAX9
GO:0009887	organ morphogenesis	biological_process	0.005313558768393454	17	90	771	14467	HOXB7,PAX3,NTRK2,FGF8,GDNF,HOXB1,HOXA13,LIF,SOX10,NKX3-2,WNT10B,PROP1,WNT1,MESP1,GDF11,PAX9,WNT3A
GO:0050793	regulation of developmental process	biological_process	0.00533595422918157	18	90	858	14467	CHRNB2,FGF8,GDNF,IL3,DRD3,HOXA13,GRIN2A,LIF,NKX3-2,IL10,LEP,PROP1,INS2,DRD2,NKX2-6,GDF11,WNT3A,LMX1A
GO:0021953	central nervous system neuron differentiation	biological_process	0.005418930733838944	5	90	40	14467	CHRNB2,LMX1B,LEP,DRD2,LMX1A
GO:0031326	regulation of cellular biosynthetic process	biological_process	0.005453056065104766	31	90	2200	14467	IL17A,NANOS2,HOXB7,ESR2,PAX3,LMX1B,HOXB1,POU2F3,DRD3,FOXB1,FOXH1,HOXA13,LIF,GPR44,PITX3,SOX10,NKX3-2,LEP,FOXN1,NEUROD2,GSX1,PROP1,INS2,DRD2,MESP1,NKX2-6,MYOG,GHRHR,SOX14,PAX9,LMX1A
GO:0065007	biological regulation	biological_process	0.005756265279743912	63	90	6717	14467	GPR143,IL17A,NANOS2,OLFR70,HOXB7,ESR2,PAX3,NTRK2,KCNJ6,OLFR159,CHRNB2,LMX1B,FGF8,GDNF,CACNA1E,HOXB1,IL3,EGFR,POU2F3,DRD3,FOXB1,BDKRB1,FOXH1,GNRHR,OLFR2,HOXA13,FSHR,IL5,GRIN2A,LIF,GPR44,CCR8,PITX3,SOX10,PPYR1,NKX3-2,IL10,WNT10B,SLC6A3,SSTR1,LEP,MC5R,BRS3,CHRNG,FOXN1,OLFR1264,NEUROD2,GSX1,PROP1,INS2,WNT1,DRD2,MESP1,NKX2-6,GUCY2E,MYOG,GDF11,GHRHR,SOX14,PAX9,OLFR544,WNT3A,LMX1A
GO:0042417	dopamine metabolic process	biological_process	0.0073818368121684064	4	90	20	14467	CHRNB2,GRIN2A,SLC6A3,DRD2
GO:0015844	monoamine transport	biological_process	0.0073818368121684064	4	90	20	14467	CHRNB2,DRD3,SLC6A3,DRD2
GO:0009790	embryonic development	biological_process	0.00779289709199922	15	90	626	14467	HOXB7,AKP3,PAX3,LMX1B,FGF8,HOXB1,FOXH1,HOXA13,SOX10,NKX3-2,WNT1,MESP1,NKX2-6,WNT3A,CFC1
GO:0048598	embryonic morphogenesis	biological_process	0.009309928806336534	11	90	339	14467	HOXB7,PAX3,LMX1B,FGF8,HOXB1,HOXA13,NKX3-2,WNT1,MESP1,WNT3A,CFC1
GO:0021854	hypothalamus development	biological_process	0.009396246038478332	3	90	7	14467	GSX1,PROP1,NKX2-6
GO:0006366	transcription from RNA polymerase II promoter	biological_process	0.010375682052250463	14	90	561	14467	IL17A,PAX3,LMX1B,HOXB1,POU2F3,FOXH1,HOXA13,LIF,SOX10,GSX1,PROP1,INS2,MYOG,PAX9
GO:0008284	positive regulation of cell proliferation	biological_process	0.012174079929434667	9	90	224	14467	PAX3,CHRNB2,FGF8,IL3,EGFR,LIF,DRD2,NKX2-6,GHRHR
GO:0050789	regulation of biological process	biological_process	0.014343695743772984	60	90	6376	14467	GPR143,IL17A,NANOS2,OLFR70,HOXB7,ESR2,PAX3,NTRK2,OLFR159,CHRNB2,LMX1B,FGF8,GDNF,HOXB1,IL3,EGFR,POU2F3,DRD3,FOXB1,BDKRB1,FOXH1,GNRHR,OLFR2,HOXA13,FSHR,IL5,GRIN2A,LIF,GPR44,CCR8,PITX3,SOX10,PPYR1,NKX3-2,IL10,WNT10B,SLC6A3,SSTR1,LEP,MC5R,BRS3,FOXN1,OLFR1264,NEUROD2,GSX1,PROP1,INS2,WNT1,DRD2,MESP1,NKX2-6,GUCY2E,MYOG,GDF11,GHRHR,SOX14,PAX9,OLFR544,WNT3A,LMX1A
GO:0014059	regulation of dopamine secretion	biological_process	0.014966239436019973	3	90	8	14467	CHRNB2,DRD3,DRD2
GO:0014046	dopamine secretion	biological_process	0.014966239436019973	3	90	8	14467	CHRNB2,DRD3,DRD2
GO:0043279	response to alkaloid	biological_process	0.018820613752522235	4	90	25	14467	CHRNB2,DRD3,SLC6A3,DRD2
GO:0019219	regulation of nucleobase, nucleoside, nucleotide and nucleic acid metabolic process	biological_process	0.020158204208371354	29	90	2107	14467	IL17A,HOXB7,ESR2,PAX3,LMX1B,HOXB1,POU2F3,DRD3,FOXB1,FOXH1,HOXA13,LIF,GPR44,PITX3,SOX10,NKX3-2,FOXN1,NEUROD2,GSX1,PROP1,INS2,DRD2,MESP1,NKX2-6,MYOG,GHRHR,SOX14,PAX9,LMX1A
GO:0050433	regulation of catecholamine secretion	biological_process	0.022348210997720212	3	90	9	14467	CHRNB2,DRD3,DRD2
GO:0007612	learning	biological_process	0.02432019181345234	5	90	54	14467	CHRNB2,DRD3,GRIN2A,NEUROD2,DRD2
GO:0007610	behavior	biological_process	0.02513072060078383	11	90	377	14467	NTRK2,CHRNB2,DRD3,GRIN2A,GPR44,CCR8,PITX3,SLC6A3,LEP,NEUROD2,DRD2
GO:0008542	visual learning	biological_process	0.02586375306016254	4	90	27	14467	CHRNB2,DRD3,GRIN2A,DRD2
GO:0007423	sensory organ development	biological_process	0.02917091222768909	9	90	250	14467	GJA8,NTRK2,LMX1B,FGF8,NKX3-2,WNT1,NKX2-6,GDF11,WNT3A
GO:0014070	response to organic cyclic substance	biological_process	0.03003131691259372	4	90	28	14467	CHRNB2,DRD3,SLC6A3,DRD2
GO:0007632	visual behavior	biological_process	0.03003131691259372	4	90	28	14467	CHRNB2,DRD3,GRIN2A,DRD2
GO:0051046	regulation of secretion	biological_process	0.03018387065884838	6	90	94	14467	CHRNB2,DRD3,LIF,LEP,DRD2,GHRHR
GO:0042438	melanin biosynthetic process	biological_process	0.031782205225169266	3	90	10	14467	SLC45A2,TYR,OCA2
GO:0040007	growth	biological_process	0.03239577368285414	10	90	318	14467	AKP3,LMX1B,DRD3,SOX10,SLC6A3,LEP,DRD2,GDF11,GHRHR,LMX1A
GO:0009952	anterior/posterior pattern formation	biological_process	0.0385009939912958	7	90	145	14467	HOXB7,HOXB1,FOXH1,WNT1,GDF11,WNT3A,CFC1
GO:0018958	phenol metabolic process	biological_process	0.039815601117956005	4	90	30	14467	CHRNB2,GRIN2A,SLC6A3,DRD2
GO:0006584	catecholamine metabolic process	biological_process	0.039815601117956005	4	90	30	14467	CHRNB2,GRIN2A,SLC6A3,DRD2
GO:0006582	melanin metabolic process	biological_process	0.043503732604237406	3	90	11	14467	SLC45A2,TYR,OCA2
GO:0007166	cell surface receptor linked signal transduction	biological_process	0.04417933093805421	31	90	2436	14467	GPR143,OLFR70,NTRK2,OLFR159,FGF8,GDNF,IL3,EGFR,DRD3,BDKRB1,FOXH1,GNRHR,OLFR2,HOXA13,FSHR,GPR44,CCR8,PPYR1,WNT10B,SSTR1,MC5R,BRS3,OLFR1264,PROP1,INS2,WNT1,DRD2,MESP1,GHRHR,OLFR544,WNT3A
GO:0032922	circadian regulation of gene expression	biological_process	0.044933854095037334	2	90	2	14467	DRD3,DRD2
GO:0046883	regulation of hormone secretion	biological_process	0.04549756659022028	4	90	31	14467	LIF,LEP,DRD2,GHRHR
GO:0035270	endocrine system development	biological_process	0.04785474565034746	5	90	62	14467	SLC6A3,GSX1,PROP1,DRD2,GHRHR
