# Supplementary material for: Tissue-Specific Functional Networks for Prioritizing Phenotype and Disease Genes
Source: PLoS Comput Biol. 2012 Sep 27;8(9):e1002694. doi: 10.1371/journal.pcbi.1002694 (PMC3459891; doi:10.1371/journal.pcbi.1002694)
Supplement: Dataset S3 — Functional enrichment of top 100 changed genes for each tissue-specific network. (ZIP) [file pcbi.1002694.s003.zip › enrichment_result/MA_0000997_global.txt]

GO:0048513	organ development	biological_process	3.958036398656341E-24	54	97	1574	14467	SMYD1,FGF4,CRHR2,NANOS2,CDK5R1,GPRIN1,ANK1,RARG,ERCC2,NF1,NTRK2,RUNX1,CHRNB2,FGF8,EDA,EGFR,OVOL1,THRA,FOXH1,GRIN2B,ARNT,PAX6,FGFR2,PROP1,WHRN,NKX2-6,NEUROG1,HOXD13,TRP63,PAX9,NKX2-3,SLC1A2,GNAQ,NEUROG3,TAL2,FGF3,SCN8A,PAX3,MMP2,PKD1,NODAL,SIX3,P2RX7,TRP73,SOX10,MMP14,RUNX2,MSX1,AKT1,TGFBR2,ACVRL1,TGFA,FASL,GNAS
GO:0048731	system development	biological_process	9.894185462246851E-23	57	97	1922	14467	SMYD1,FGF4,CRHR2,NANOS2,CDK5R1,GPRIN1,ANK1,RARG,ERCC2,NF1,NTRK2,RUNX1,CHRNB2,FGF8,NTRK3,EDA,EGFR,OVOL1,THRA,FOXH1,GRIN2B,ARNT,PAX6,FGFR2,NEUROD2,PROP1,WHRN,NKX2-6,NEUROG1,HOXD13,TRP63,PAX9,NKX2-3,SLC1A2,GNAQ,NEUROG3,TAL2,FGF3,SCN8A,PAX3,SIM1,MMP2,PKD1,NODAL,SIX3,P2RX7,TRP73,SOX10,MMP14,RUNX2,MSX1,AKT1,TGFBR2,ACVRL1,TGFA,FASL,GNAS
GO:0048856	anatomical structure development	biological_process	3.545994765116972E-22	58	97	2056	14467	SMYD1,FGF4,CRHR2,NANOS2,CDK5R1,GPRIN1,ANK1,RARG,ERCC2,NF1,NTRK2,RUNX1,CHRNB2,FGF8,NTRK3,EDA,EGFR,OVOL1,THRA,FOXH1,GRIN2B,ARNT,PAX6,FGFR2,NEUROD2,PROP1,WHRN,NKX2-6,NEUROG1,HOXD13,TRP63,PAX9,NKX2-3,SLC1A2,GNAQ,NEUROG3,TAL2,FGF3,SCN8A,PAX3,SIM1,MMP2,PKD1,NODAL,SIX3,P2RX7,NEURL1A,TRP73,SOX10,MMP14,RUNX2,MSX1,AKT1,TGFBR2,ACVRL1,TGFA,FASL,GNAS
GO:0007275	multicellular organismal development	biological_process	2.068384608529009E-21	61	97	2402	14467	SMYD1,FGF4,CRHR2,NANOS2,CDK5R1,GPRIN1,ANK1,RARG,ERCC2,NF1,NTRK2,RUNX1,CHRNB2,FGF8,NTRK3,EDA,EGFR,OVOL1,THRA,FOXH1,GRIN2B,ARNT,PAX6,FGFR2,FOXN1,NEUROD2,PROP1,WHRN,NKX2-6,NEUROG1,HOXD13,TRP63,PAX9,NKX2-3,SLC1A2,GNAQ,NEUROG3,TAL2,FGF3,SCN8A,PAX3,SIM1,MMP2,HYDIN,PKD1,NODAL,SIX3,P2RX7,TRP73,SOX10,SEBOX,MMP14,RUNX2,MSX1,AKT1,TGFBR2,ACVRL1,TGFA,MDFI,FASL,GNAS
GO:0009653	anatomical structure morphogenesis	biological_process	3.969745756851589E-21	45	97	1151	14467	FGF4,CRHR2,CDK5R1,GPRIN1,RARG,ERCC2,NF1,NTRK2,RUNX1,CHRNB2,FGF8,NTRK3,EDA,EGFR,THRA,ARNT,PAX6,FGFR2,PROP1,NEUROG1,HOXD13,TRP63,PAX9,NKX2-3,GNAQ,NEUROG3,FGF3,PAX3,MMP2,PKD1,NODAL,SIX3,P2RX7,NEURL1A,TRP73,SOX10,MMP14,RUNX2,MSX1,AKT1,TGFBR2,ACVRL1,TGFA,FASL,GNAS
GO:0032502	developmental process	biological_process	4.005121496155379E-20	64	97	2840	14467	SMYD1,FGF4,CRHR2,NANOS2,CDK5R1,GPRIN1,ANK1,RARG,ERCC2,NF1,NTRK2,RUNX1,CHRNB2,FGF8,NTRK3,EDA,EGFR,OVOL1,THRA,FOXH1,GRIN2B,SLC45A2,ARNT,PAX6,FGFR2,FOXN1,NEUROD2,PROP1,WHRN,NKX2-6,NEUROG1,OCA2,HOXD13,TRP63,PAX9,NKX2-3,SLC1A2,GNAQ,NEUROG3,TAL2,FGF3,SCN8A,PAX3,SIM1,MMP2,HYDIN,PKD1,NODAL,SIX3,P2RX7,NEURL1A,TRP73,SOX10,SEBOX,MMP14,RUNX2,MSX1,AKT1,TGFBR2,ACVRL1,TGFA,MDFI,FASL,GNAS
GO:0009887	organ morphogenesis	biological_process	2.2812187774293835E-18	36	97	771	14467	FGF4,CRHR2,RARG,ERCC2,NF1,NTRK2,RUNX1,FGF8,EDA,THRA,ARNT,PAX6,FGFR2,PROP1,NEUROG1,TRP63,PAX9,NKX2-3,NEUROG3,FGF3,PAX3,MMP2,PKD1,NODAL,SIX3,P2RX7,TRP73,SOX10,RUNX2,MSX1,AKT1,TGFBR2,ACVRL1,TGFA,FASL,GNAS
GO:0032501	multicellular organismal process	biological_process	9.317279197265034E-18	73	97	4218	14467	SMYD1,FGF4,CRHR2,NANOS2,RHO,NFATC2,SYT1,CDK5R1,GPRIN1,ANK1,RARG,ERCC2,NF1,NTRK2,RUNX1,CHRNB2,FGF8,NTRK3,EDA,CAMK4,EGFR,OVOL1,THRA,FOXH1,GRIN2B,SLC45A2,GRIA2,ARNT,PAX6,OLFR66,FGFR2,FOXN1,NEUROD2,PROP1,WHRN,NKX2-6,SYP,NEUROG1,HOXD13,TRP63,PAX9,NKX2-3,SLC1A2,GNAQ,NEUROG3,TAL2,FGF3,SCN8A,PAX3,SIM1,MMP2,HYDIN,PKD1,NODAL,SIX3,TMC1,P2RX7,NEURL1A,TRP73,SOX10,ATP7B,SEBOX,MMP14,RUNX2,MSX1,SLC6A2,AKT1,TGFBR…
GO:0048869	cellular developmental process	biological_process	7.934001500016028E-15	44	97	1568	14467	FGF4,NANOS2,CDK5R1,GPRIN1,ANK1,ERCC2,NF1,NTRK2,RUNX1,CHRNB2,FGF8,NTRK3,EDA,EGFR,ARNT,PAX6,FGFR2,FOXN1,NEUROD2,PROP1,WHRN,NKX2-6,NEUROG1,OCA2,TRP63,NKX2-3,GNAQ,NEUROG3,FGF3,PAX3,SIM1,NODAL,SIX3,P2RX7,NEURL1A,TRP73,SOX10,SEBOX,RUNX2,AKT1,TGFBR2,MDFI,FASL,GNAS
GO:0030154	cell differentiation	biological_process	6.456806111284704E-14	42	97	1495	14467	FGF4,NANOS2,CDK5R1,GPRIN1,ANK1,ERCC2,NF1,NTRK2,RUNX1,CHRNB2,FGF8,NTRK3,EDA,ARNT,PAX6,FGFR2,FOXN1,NEUROD2,PROP1,WHRN,NKX2-6,NEUROG1,OCA2,TRP63,NKX2-3,GNAQ,NEUROG3,FGF3,PAX3,SIM1,NODAL,SIX3,NEURL1A,TRP73,SOX10,SEBOX,RUNX2,AKT1,TGFBR2,MDFI,FASL,GNAS
GO:0008283	cell proliferation	biological_process	1.861721606536954E-13	28	97	598	14467	FGF4,NANOS2,RARG,ERCC2,NF1,CHRNB2,CDK4,FGF8,EGFR,PAX6,FGFR2,FOXN1,PLAU,NKX2-6,OCA2,HOXD13,TRP63,NKX2-3,FGF3,PAX3,NODAL,NPM1,P2RX7,TYR,RUNX2,MSX1,TGFBR2,TGFA
GO:0048518	positive regulation of biological process	biological_process	2.5971678866519627E-13	37	97	1172	14467	FGF4,NFATC2,GPRIN1,RARG,NF1,RUNX1,CHRNB2,FGF8,NTRK3,EDA,HNF4A,EGFR,FOXH1,ARNT,PAX6,FGFR2,PROP1,NKX2-6,NEUROG1,HOXD13,TRP63,PAX9,NKX2-3,SLC1A2,NEUROG3,PAX3,NODAL,SIX3,NPM1,P2RX7,TRP73,SOX10,RUNX2,AKT1,TGFBR2,FASL,GNAS
GO:0048522	positive regulation of cellular process	biological_process	1.8652569527920758E-12	34	97	1031	14467	FGF4,NFATC2,GPRIN1,RARG,NF1,CHRNB2,FGF8,NTRK3,HNF4A,EGFR,FOXH1,ARNT,PAX6,FGFR2,PROP1,NKX2-6,NEUROG1,HOXD13,TRP63,PAX9,NKX2-3,NEUROG3,PAX3,NODAL,SIX3,NPM1,P2RX7,TRP73,SOX10,RUNX2,AKT1,TGFBR2,FASL,GNAS
GO:0007417	central nervous system development	biological_process	3.024819803019148E-11	20	97	316	14467	CDK5R1,GPRIN1,ERCC2,NF1,RUNX1,CHRNB2,FGF8,PAX6,FGFR2,PROP1,NKX2-6,SLC1A2,GNAQ,TAL2,PAX3,SIX3,TRP73,SOX10,MSX1,TGFBR2
GO:0007399	nervous system development	biological_process	1.4866238741667018E-10	28	97	779	14467	CDK5R1,GPRIN1,ERCC2,NF1,NTRK2,RUNX1,CHRNB2,FGF8,NTRK3,PAX6,FGFR2,NEUROD2,PROP1,WHRN,NKX2-6,NEUROG1,TRP63,SLC1A2,GNAQ,NEUROG3,TAL2,PAX3,SIM1,SIX3,TRP73,SOX10,MSX1,TGFBR2
GO:0048468	cell development	biological_process	4.140720716431988E-10	27	97	748	14467	FGF4,CDK5R1,GPRIN1,ANK1,ERCC2,NF1,NTRK2,RUNX1,CHRNB2,FGF8,NTRK3,PAX6,NEUROD2,WHRN,NKX2-6,NEUROG1,OCA2,TRP63,GNAQ,PAX3,NODAL,NEURL1A,TRP73,SOX10,RUNX2,AKT1,FASL
GO:0042127	regulation of cell proliferation	biological_process	7.630666098497611E-10	21	97	424	14467	FGF4,NANOS2,RARG,NF1,CHRNB2,CDK4,FGF8,EGFR,PAX6,FGFR2,PLAU,NKX2-6,HOXD13,TRP63,NKX2-3,PAX3,NODAL,NPM1,RUNX2,MSX1,TGFBR2
GO:0009893	positive regulation of metabolic process	biological_process	1.1662241714221723E-9	23	97	540	14467	NFATC2,GPRIN1,RARG,FGF8,HNF4A,FOXH1,ARNT,PAX6,PROP1,HOXD13,TRP63,PAX9,NKX2-3,NEUROG3,PAX3,NODAL,SIX3,NPM1,P2RX7,TRP73,SOX10,RUNX2,AKT1
GO:0045893	positive regulation of transcription, DNA-dependent	biological_process	2.6482784620959438E-9	19	97	353	14467	NFATC2,GPRIN1,RARG,HNF4A,FOXH1,ARNT,PAX6,PROP1,HOXD13,TRP63,PAX9,NKX2-3,NEUROG3,PAX3,NODAL,SIX3,TRP73,SOX10,RUNX2
GO:0051254	positive regulation of RNA metabolic process	biological_process	2.7838749577037867E-9	19	97	354	14467	NFATC2,GPRIN1,RARG,HNF4A,FOXH1,ARNT,PAX6,PROP1,HOXD13,TRP63,PAX9,NKX2-3,NEUROG3,PAX3,NODAL,SIX3,TRP73,SOX10,RUNX2
GO:0010628	positive regulation of gene expression	biological_process	2.8560519586293228E-9	20	97	403	14467	NFATC2,GPRIN1,RARG,FGF8,HNF4A,FOXH1,ARNT,PAX6,PROP1,HOXD13,TRP63,PAX9,NKX2-3,NEUROG3,PAX3,NODAL,SIX3,TRP73,SOX10,RUNX2
GO:0019222	regulation of metabolic process	biological_process	3.04800912735857E-9	47	97	2525	14467	SMYD1,NANOS2,NFATC2,GPRIN1,RARG,ERCC2,NF1,NTRK2,RUNX1,CHRNB2,RBPJL,FGF8,HNF4A,EGFR,OVOL1,THRA,FOXH1,ARNT,PAX6,OPRM1,FOXN1,NEUROD2,PROP1,ELK4,NKX2-6,NEUROG1,HOXD13,TRP63,PAX9,NKX2-3,GNAQ,NEUROG3,TAL2,PAX3,SIM1,NODAL,SIX3,NPM1,P2RX7,TRP73,STRAP,SOX10,SEBOX,RUNX2,MSX1,AKT1,GNAS
GO:0009790	embryonic development	biological_process	3.2258784669695043E-9	24	97	626	14467	FGF4,RARG,ERCC2,NF1,RUNX1,FGF8,FOXH1,GRIN2B,ARNT,PAX6,FGFR2,NKX2-6,NEUROG1,HOXD13,TRP63,GNAQ,PAX3,PKD1,NODAL,SOX10,MSX1,TGFBR2,ACVRL1,GNAS
GO:0010604	positive regulation of macromolecule metabolic process	biological_process	3.2377816800084364E-9	22	97	511	14467	NFATC2,GPRIN1,RARG,FGF8,HNF4A,FOXH1,ARNT,PAX6,PROP1,HOXD13,TRP63,PAX9,NKX2-3,NEUROG3,PAX3,NODAL,SIX3,P2RX7,TRP73,SOX10,RUNX2,AKT1
GO:0045944	positive regulation of transcription from RNA polymerase II promoter	biological_process	4.6968591734158805E-9	18	97	318	14467	NFATC2,GPRIN1,RARG,HNF4A,FOXH1,ARNT,PAX6,PROP1,HOXD13,TRP63,PAX9,NKX2-3,NEUROG3,PAX3,NODAL,SIX3,SOX10,RUNX2
GO:0031325	positive regulation of cellular metabolic process	biological_process	4.754019960719145E-9	22	97	521	14467	NFATC2,GPRIN1,RARG,HNF4A,FOXH1,ARNT,PAX6,PROP1,HOXD13,TRP63,PAX9,NKX2-3,NEUROG3,PAX3,NODAL,SIX3,NPM1,P2RX7,TRP73,SOX10,RUNX2,AKT1
GO:0031323	regulation of cellular metabolic process	biological_process	9.295247189527274E-9	45	97	2396	14467	SMYD1,NANOS2,NFATC2,GPRIN1,RARG,ERCC2,NF1,RUNX1,CHRNB2,RBPJL,HNF4A,EGFR,OVOL1,THRA,FOXH1,ARNT,PAX6,OPRM1,FOXN1,NEUROD2,PROP1,ELK4,NKX2-6,NEUROG1,HOXD13,TRP63,PAX9,NKX2-3,GNAQ,NEUROG3,TAL2,PAX3,SIM1,NODAL,SIX3,NPM1,P2RX7,TRP73,STRAP,SOX10,SEBOX,RUNX2,MSX1,AKT1,GNAS
GO:0080090	regulation of primary metabolic process	biological_process	9.716289535121578E-9	45	97	2399	14467	SMYD1,NANOS2,NFATC2,GPRIN1,RARG,ERCC2,NF1,RUNX1,CHRNB2,RBPJL,HNF4A,EGFR,OVOL1,THRA,FOXH1,ARNT,PAX6,OPRM1,FOXN1,NEUROD2,PROP1,ELK4,NKX2-6,NEUROG1,HOXD13,TRP63,PAX9,NKX2-3,GNAQ,NEUROG3,TAL2,PAX3,SIM1,NODAL,SIX3,NPM1,P2RX7,TRP73,STRAP,SOX10,SEBOX,RUNX2,MSX1,AKT1,GNAS
GO:0007420	brain development	biological_process	9.935165818772926E-9	16	97	245	14467	CDK5R1,GPRIN1,NF1,CHRNB2,FGF8,PAX6,FGFR2,PROP1,NKX2-6,SLC1A2,GNAQ,TAL2,SIX3,TRP73,MSX1,TGFBR2
GO:0045941	positive regulation of transcription	biological_process	1.8975253993619894E-8	19	97	395	14467	NFATC2,GPRIN1,RARG,HNF4A,FOXH1,ARNT,PAX6,PROP1,HOXD13,TRP63,PAX9,NKX2-3,NEUROG3,PAX3,NODAL,SIX3,TRP73,SOX10,RUNX2
GO:0031328	positive regulation of cellular biosynthetic process	biological_process	2.6094934935465574E-8	20	97	455	14467	NFATC2,GPRIN1,RARG,HNF4A,FOXH1,ARNT,PAX6,PROP1,HOXD13,TRP63,PAX9,NKX2-3,NEUROG3,PAX3,NODAL,SIX3,NPM1,TRP73,SOX10,RUNX2
GO:0009891	positive regulation of biosynthetic process	biological_process	2.824520147472661E-8	20	97	457	14467	NFATC2,GPRIN1,RARG,HNF4A,FOXH1,ARNT,PAX6,PROP1,HOXD13,TRP63,PAX9,NKX2-3,NEUROG3,PAX3,NODAL,SIX3,NPM1,TRP73,SOX10,RUNX2
GO:0030900	forebrain development	biological_process	3.160893709714309E-8	13	97	150	14467	GPRIN1,NF1,CHRNB2,FGF8,PAX6,PROP1,NKX2-6,SLC1A2,GNAQ,TAL2,SIX3,TRP73,MSX1
GO:0045935	positive regulation of nucleobase, nucleoside, nucleotide and nucleic acid metabolic process	biological_process	4.280189314209032E-8	19	97	414	14467	NFATC2,GPRIN1,RARG,HNF4A,FOXH1,ARNT,PAX6,PROP1,HOXD13,TRP63,PAX9,NKX2-3,NEUROG3,PAX3,NODAL,SIX3,TRP73,SOX10,RUNX2
GO:0031326	regulation of cellular biosynthetic process	biological_process	4.4001318519836375E-8	42	97	2200	14467	SMYD1,NANOS2,NFATC2,GPRIN1,RARG,ERCC2,NF1,RUNX1,RBPJL,HNF4A,OVOL1,THRA,FOXH1,ARNT,PAX6,OPRM1,FOXN1,NEUROD2,PROP1,ELK4,NKX2-6,NEUROG1,HOXD13,TRP63,PAX9,NKX2-3,GNAQ,NEUROG3,TAL2,PAX3,SIM1,NODAL,SIX3,NPM1,TRP73,STRAP,SOX10,SEBOX,RUNX2,MSX1,AKT1,GNAS
GO:0009889	regulation of biosynthetic process	biological_process	4.670612418024681E-8	42	97	2204	14467	SMYD1,NANOS2,NFATC2,GPRIN1,RARG,ERCC2,NF1,RUNX1,RBPJL,HNF4A,OVOL1,THRA,FOXH1,ARNT,PAX6,OPRM1,FOXN1,NEUROD2,PROP1,ELK4,NKX2-6,NEUROG1,HOXD13,TRP63,PAX9,NKX2-3,GNAQ,NEUROG3,TAL2,PAX3,SIM1,NODAL,SIX3,NPM1,TRP73,STRAP,SOX10,SEBOX,RUNX2,MSX1,AKT1,GNAS
GO:0006357	regulation of transcription from RNA polymerase II promoter	biological_process	4.93937482482687E-8	21	97	528	14467	NFATC2,GPRIN1,RARG,HNF4A,OVOL1,FOXH1,ARNT,PAX6,PROP1,HOXD13,TRP63,PAX9,NKX2-3,NEUROG3,PAX3,NODAL,SIX3,STRAP,SOX10,RUNX2,MSX1
GO:0009888	tissue development	biological_process	7.04532010564428E-8	22	97	598	14467	FGF4,ERCC2,NF1,FGF8,EDA,OVOL1,THRA,FOXH1,PAX6,FGFR2,NKX2-6,TRP63,PAX9,NKX2-3,NEUROG3,PAX3,PKD1,NODAL,P2RX7,RUNX2,AKT1,GNAS
GO:0010557	positive regulation of macromolecule biosynthetic process	biological_process	1.0419542416494478E-7	19	97	436	14467	NFATC2,GPRIN1,RARG,HNF4A,FOXH1,ARNT,PAX6,PROP1,HOXD13,TRP63,PAX9,NKX2-3,NEUROG3,PAX3,NODAL,SIX3,TRP73,SOX10,RUNX2
GO:0006366	transcription from RNA polymerase II promoter	biological_process	1.5231589165793898E-7	21	97	561	14467	NFATC2,GPRIN1,RARG,HNF4A,OVOL1,FOXH1,ARNT,PAX6,PROP1,HOXD13,TRP63,PAX9,NKX2-3,NEUROG3,PAX3,NODAL,SIX3,STRAP,SOX10,RUNX2,MSX1
GO:0019219	regulation of nucleobase, nucleoside, nucleotide and nucleic acid metabolic process	biological_process	2.0633150624937037E-7	40	97	2107	14467	SMYD1,NFATC2,GPRIN1,RARG,ERCC2,NF1,RUNX1,RBPJL,HNF4A,OVOL1,THRA,FOXH1,ARNT,PAX6,OPRM1,FOXN1,NEUROD2,PROP1,ELK4,NKX2-6,NEUROG1,HOXD13,TRP63,PAX9,NKX2-3,GNAQ,NEUROG3,TAL2,PAX3,SIM1,NODAL,SIX3,NPM1,TRP73,STRAP,SOX10,SEBOX,RUNX2,MSX1,GNAS
GO:0050793	regulation of developmental process	biological_process	3.8598350039997754E-7	25	97	858	14467	FGF4,CRHR2,GPRIN1,RARG,ERCC2,NF1,RUNX1,CHRNB2,FGF8,NTRK3,PAX6,FGFR2,PROP1,NKX2-6,TRP63,GNAQ,NODAL,P2RX7,TRP73,RUNX2,MSX1,AKT1,TGFBR2,FASL,GNAS
GO:0008284	positive regulation of cell proliferation	biological_process	4.1219322048130516E-7	14	97	224	14467	FGF4,NF1,CHRNB2,FGF8,EGFR,PAX6,FGFR2,NKX2-6,TRP63,PAX3,NODAL,NPM1,RUNX2,TGFBR2
GO:0043009	chordate embryonic development	biological_process	5.965146777035008E-7	17	97	373	14467	ERCC2,NF1,RUNX1,FGF8,GRIN2B,ARNT,PAX6,FGFR2,NKX2-6,PAX3,PKD1,NODAL,SOX10,MSX1,TGFBR2,ACVRL1,GNAS
GO:0009792	embryonic development ending in birth or egg hatching	biological_process	6.747119922358635E-7	17	97	376	14467	ERCC2,NF1,RUNX1,FGF8,GRIN2B,ARNT,PAX6,FGFR2,NKX2-6,PAX3,PKD1,NODAL,SOX10,MSX1,TGFBR2,ACVRL1,GNAS
GO:0065007	biological regulation	biological_process	6.797194879169265E-7	75	97	6717	14467	SMYD1,FGF4,CRHR2,NANOS2,RHO,NFATC2,SYT1,GPRIN1,ANK1,HTR4,RARG,ERCC2,NF1,NTRK2,RUNX1,CHRNB2,CDK4,RBPJL,FGF8,NTRK3,HTR1A,EDA,HNF4A,CAMK4,EGFR,OVOL1,THRA,FOXH1,GRIN2B,ARNT,PAX6,OLFR66,FGFR2,OPRM1,CRHR1,FOXN1,PLAU,NEUROD2,PROP1,ELK4,NKX2-6,NEUROG1,HOXD13,TRP63,PAX9,NKX2-3,SLC1A2,GNAQ,NEUROG3,TAL2,PAX3,SIM1,KCNJ6,PKD1,NODAL,SIX3,NPM1,GNRHR,P2RX7,TRP73,STRAP,SOX10,ATP7B,SEBOX,CCKBR,MC5R,CHRNG,RUNX2,MSX…
GO:0001501	skeletal system development	biological_process	9.476320061345421E-7	15	97	284	14467	FGF4,ERCC2,NF1,RUNX1,THRA,FGFR2,HOXD13,TRP63,GNAQ,MMP2,PKD1,P2RX7,RUNX2,TGFBR2,GNAS
GO:0022612	gland morphogenesis	biological_process	1.3706717154985679E-6	6	97	17	14467	FGF8,EGFR,PAX6,FGFR2,PROP1,NKX2-3
GO:0007267	cell-cell signaling	biological_process	1.5440665462373108E-6	16	97	344	14467	SYT1,GPRIN1,ERCC2,NF1,NTRK2,CHRNB2,FGF8,CAMK4,GRIN2B,GRIA2,FGFR2,SYP,TRP63,FGF3,SIX3,P2RX7
GO:0010468	regulation of gene expression	biological_process	1.7680456312973864E-6	39	97	2159	14467	SMYD1,NANOS2,NFATC2,GPRIN1,RARG,ERCC2,RUNX1,RBPJL,FGF8,HNF4A,OVOL1,THRA,FOXH1,ARNT,PAX6,FOXN1,NEUROD2,PROP1,ELK4,NKX2-6,NEUROG1,HOXD13,TRP63,PAX9,NKX2-3,NEUROG3,TAL2,PAX3,SIM1,NODAL,SIX3,NPM1,TRP73,STRAP,SOX10,SEBOX,RUNX2,MSX1,AKT1
GO:0050794	regulation of cellular process	biological_process	3.4624004865479057E-6	70	97	6122	14467	SMYD1,FGF4,CRHR2,NANOS2,RHO,NFATC2,GPRIN1,ANK1,HTR4,RARG,ERCC2,NF1,NTRK2,RUNX1,CHRNB2,CDK4,RBPJL,FGF8,NTRK3,HTR1A,EDA,HNF4A,CAMK4,EGFR,OVOL1,THRA,FOXH1,GRIN2B,ARNT,PAX6,OLFR66,FGFR2,OPRM1,CRHR1,FOXN1,PLAU,NEUROD2,PROP1,ELK4,NKX2-6,NEUROG1,HOXD13,TRP63,PAX9,NKX2-3,GNAQ,NEUROG3,TAL2,PAX3,SIM1,PKD1,NODAL,SIX3,NPM1,GNRHR,P2RX7,TRP73,STRAP,SOX10,SEBOX,CCKBR,MC5R,RUNX2,MSX1,HTR5A,AKT1,TGFBR2,ACVRL1,FAS…
GO:0048732	gland development	biological_process	3.55811121999495E-6	10	97	107	14467	NF1,FGF8,EDA,EGFR,PAX6,FGFR2,PROP1,HOXD13,TRP63,NKX2-3
GO:0060255	regulation of macromolecule metabolic process	biological_process	3.658882674723229E-6	41	97	2420	14467	SMYD1,NANOS2,NFATC2,GPRIN1,RARG,ERCC2,RUNX1,RBPJL,FGF8,HNF4A,EGFR,OVOL1,THRA,FOXH1,ARNT,PAX6,FOXN1,NEUROD2,PROP1,ELK4,NKX2-6,NEUROG1,HOXD13,TRP63,PAX9,NKX2-3,NEUROG3,TAL2,PAX3,SIM1,NODAL,SIX3,NPM1,P2RX7,TRP73,STRAP,SOX10,SEBOX,RUNX2,MSX1,AKT1
GO:0051252	regulation of RNA metabolic process	biological_process	5.453184593218289E-6	36	97	1943	14467	SMYD1,NFATC2,GPRIN1,RARG,ERCC2,RUNX1,RBPJL,HNF4A,OVOL1,THRA,FOXH1,ARNT,PAX6,FOXN1,NEUROD2,PROP1,ELK4,NKX2-6,NEUROG1,HOXD13,TRP63,PAX9,NKX2-3,NEUROG3,TAL2,PAX3,SIM1,NODAL,SIX3,NPM1,TRP73,STRAP,SOX10,SEBOX,RUNX2,MSX1
GO:0001568	blood vessel development	biological_process	7.487070771742772E-6	13	97	233	14467	CRHR2,NF1,NTRK2,RUNX1,FGF8,FGFR2,PROP1,MMP2,PKD1,AKT1,TGFBR2,ACVRL1,TGFA
GO:0050789	regulation of biological process	biological_process	7.861004486043776E-6	71	97	6376	14467	SMYD1,FGF4,CRHR2,NANOS2,RHO,NFATC2,GPRIN1,ANK1,HTR4,RARG,ERCC2,NF1,NTRK2,RUNX1,CHRNB2,CDK4,RBPJL,FGF8,NTRK3,HTR1A,EDA,HNF4A,CAMK4,EGFR,OVOL1,THRA,FOXH1,GRIN2B,ARNT,PAX6,OLFR66,FGFR2,OPRM1,CRHR1,FOXN1,PLAU,NEUROD2,PROP1,ELK4,NKX2-6,NEUROG1,HOXD13,TRP63,PAX9,NKX2-3,SLC1A2,GNAQ,NEUROG3,TAL2,PAX3,SIM1,PKD1,NODAL,SIX3,NPM1,GNRHR,P2RX7,TRP73,STRAP,SOX10,SEBOX,CCKBR,MC5R,RUNX2,MSX1,HTR5A,AKT1,TGFBR2,ACV…
GO:0001944	vasculature development	biological_process	8.736830000843117E-6	13	97	236	14467	CRHR2,NF1,NTRK2,RUNX1,FGF8,FGFR2,PROP1,MMP2,PKD1,AKT1,TGFBR2,ACVRL1,TGFA
GO:0048646	anatomical structure formation involved in morphogenesis	biological_process	9.081846863334648E-6	15	97	335	14467	CRHR2,ERCC2,NF1,RUNX1,FGF8,FGFR2,TRP63,FGF3,PAX3,MMP2,NODAL,NEURL1A,TGFBR2,ACVRL1,TGFA
GO:0043473	pigmentation	biological_process	1.0136829520181546E-5	8	97	61	14467	NF1,EDA,SLC45A2,OCA2,GNAQ,PAX3,SOX10,TYR
GO:0010556	regulation of macromolecule biosynthetic process	biological_process	1.6910136551826713E-5	37	97	2127	14467	SMYD1,NANOS2,NFATC2,GPRIN1,RARG,ERCC2,RUNX1,RBPJL,HNF4A,OVOL1,THRA,FOXH1,ARNT,PAX6,FOXN1,NEUROD2,PROP1,ELK4,NKX2-6,NEUROG1,HOXD13,TRP63,PAX9,NKX2-3,NEUROG3,TAL2,PAX3,SIM1,NODAL,SIX3,TRP73,STRAP,SOX10,SEBOX,RUNX2,MSX1,AKT1
GO:0006355	regulation of transcription, DNA-dependent	biological_process	1.7378674397021597E-5	35	97	1929	14467	SMYD1,NFATC2,GPRIN1,RARG,ERCC2,RUNX1,RBPJL,HNF4A,OVOL1,THRA,FOXH1,ARNT,PAX6,FOXN1,NEUROD2,PROP1,ELK4,NKX2-6,NEUROG1,HOXD13,TRP63,PAX9,NKX2-3,NEUROG3,TAL2,PAX3,SIM1,NODAL,SIX3,TRP73,STRAP,SOX10,SEBOX,RUNX2,MSX1
GO:0007507	heart development	biological_process	1.8835593558040485E-5	12	97	206	14467	SMYD1,NF1,FGF8,FOXH1,FGFR2,NKX2-6,GNAQ,PAX3,PKD1,NODAL,MSX1,TGFBR2
GO:0006351	transcription, DNA-dependent	biological_process	2.127380027061099E-5	35	97	1944	14467	SMYD1,NFATC2,GPRIN1,RARG,ERCC2,RUNX1,RBPJL,HNF4A,OVOL1,THRA,FOXH1,ARNT,PAX6,FOXN1,NEUROD2,PROP1,ELK4,NKX2-6,NEUROG1,HOXD13,TRP63,PAX9,NKX2-3,NEUROG3,TAL2,PAX3,SIM1,NODAL,SIX3,TRP73,STRAP,SOX10,SEBOX,RUNX2,MSX1
GO:0032774	RNA biosynthetic process	biological_process	2.2444216218183657E-5	35	97	1948	14467	SMYD1,NFATC2,GPRIN1,RARG,ERCC2,RUNX1,RBPJL,HNF4A,OVOL1,THRA,FOXH1,ARNT,PAX6,FOXN1,NEUROD2,PROP1,ELK4,NKX2-6,NEUROG1,HOXD13,TRP63,PAX9,NKX2-3,NEUROG3,TAL2,PAX3,SIM1,NODAL,SIX3,TRP73,STRAP,SOX10,SEBOX,RUNX2,MSX1
GO:0022008	neurogenesis	biological_process	3.197739622735427E-5	17	97	486	14467	CDK5R1,GPRIN1,ERCC2,NF1,NTRK2,RUNX1,CHRNB2,FGF8,NTRK3,PAX6,NEUROD2,WHRN,NEUROG1,GNAQ,PAX3,TRP73,SOX10
GO:0007431	salivary gland development	biological_process	3.526307190451526E-5	5	97	14	14467	FGF8,EDA,EGFR,PAX6,FGFR2
GO:0045449	regulation of transcription	biological_process	4.984264359634781E-5	35	97	2009	14467	SMYD1,NFATC2,GPRIN1,RARG,ERCC2,RUNX1,RBPJL,HNF4A,OVOL1,THRA,FOXH1,ARNT,PAX6,FOXN1,NEUROD2,PROP1,ELK4,NKX2-6,NEUROG1,HOXD13,TRP63,PAX9,NKX2-3,NEUROG3,TAL2,PAX3,SIM1,NODAL,SIX3,TRP73,STRAP,SOX10,SEBOX,RUNX2,MSX1
GO:0048523	negative regulation of cellular process	biological_process	7.197344480627669E-5	24	97	1027	14467	SMYD1,FGF4,GPRIN1,RARG,ERCC2,NF1,FGF8,OVOL1,THRA,FOXH1,PAX6,PROP1,NKX2-6,TRP63,PAX3,NODAL,SIX3,NPM1,P2RX7,TRP73,STRAP,RUNX2,MSX1,AKT1
GO:0021536	diencephalon development	biological_process	7.560385382662545E-5	6	97	31	14467	CHRNB2,PAX6,PROP1,NKX2-6,TAL2,SIX3
GO:0006350	transcription	biological_process	1.0311575130442556E-4	35	97	2067	14467	SMYD1,NFATC2,GPRIN1,RARG,ERCC2,RUNX1,RBPJL,HNF4A,OVOL1,THRA,FOXH1,ARNT,PAX6,FOXN1,NEUROD2,PROP1,ELK4,NKX2-6,NEUROG1,HOXD13,TRP63,PAX9,NKX2-3,NEUROG3,TAL2,PAX3,SIM1,NODAL,SIX3,TRP73,STRAP,SOX10,SEBOX,RUNX2,MSX1
GO:0048519	negative regulation of biological process	biological_process	1.0466684302599124E-4	25	97	1131	14467	SMYD1,FGF4,CRHR2,GPRIN1,RARG,ERCC2,NF1,FGF8,OVOL1,THRA,FOXH1,PAX6,PROP1,NKX2-6,TRP63,PAX3,NODAL,SIX3,NPM1,P2RX7,TRP73,STRAP,RUNX2,MSX1,AKT1
GO:0007167	enzyme linked receptor protein signaling pathway	biological_process	1.1390127244729013E-4	13	97	293	14467	NTRK2,FGF8,NTRK3,EGFR,FOXH1,FGFR2,NODAL,STRAP,RUNX2,MSX1,AKT1,TGFBR2,ACVRL1
GO:0010467	gene expression	biological_process	1.410504464026025E-4	42	97	2850	14467	SMYD1,NANOS2,NFATC2,GPRIN1,RARG,ERCC2,RUNX1,RBPJL,FGF8,EDA,HNF4A,OVOL1,THRA,FOXH1,ARNT,PAX6,FOXN1,NEUROD2,PROP1,ELK4,NKX2-6,NEUROG1,HOXD13,TRP63,PAX9,NKX2-3,NEUROG3,TAL2,PAX3,SIM1,NODAL,SIX3,NPM1,P2RX7,TRP73,STRAP,SOX10,SEBOX,MMP14,RUNX2,MSX1,AKT1
GO:0035272	exocrine system development	biological_process	1.4774437634000755E-4	5	97	18	14467	FGF8,EDA,EGFR,PAX6,FGFR2
GO:0009058	biosynthetic process	biological_process	1.539239043839423E-4	46	97	3324	14467	SMYD1,NANOS2,NFATC2,GPRIN1,RARG,ERCC2,NF1,RUNX1,RBPJL,HNF4A,OVOL1,THRA,FOXH1,SLC45A2,ARNT,PAX6,OPRM1,FOXN1,NEUROD2,PROP1,ELK4,NKX2-6,NEUROG1,OCA2,HOXD13,TRP63,PAX9,NKX2-3,GNAQ,NEUROG3,TAL2,PAX3,SIM1,NODAL,SIX3,NPM1,P2RX7,TRP73,STRAP,SOX10,SEBOX,TYR,RUNX2,MSX1,AKT1,GNAS
GO:0007423	sensory organ development	biological_process	1.6016026053948214E-4	12	97	250	14467	RARG,NF1,NTRK2,FGF8,GRIN2B,PAX6,FGFR2,WHRN,NKX2-6,NEUROG1,SIX3,FASL
GO:0035113	embryonic appendage morphogenesis	biological_process	1.9081061268146892E-4	8	97	88	14467	FGF4,RARG,FGF8,HOXD13,TRP63,GNAQ,MSX1,GNAS
GO:0030326	embryonic limb morphogenesis	biological_process	1.9081061268146892E-4	8	97	88	14467	FGF4,RARG,FGF8,HOXD13,TRP63,GNAQ,MSX1,GNAS
GO:0007435	salivary gland morphogenesis	biological_process	1.9703362345789685E-4	4	97	8	14467	FGF8,EGFR,PAX6,FGFR2
GO:0001701	in utero embryonic development	biological_process	2.0266019060963036E-4	11	97	207	14467	ERCC2,RUNX1,GRIN2B,ARNT,FGFR2,PKD1,NODAL,SOX10,MSX1,TGFBR2,ACVRL1
GO:0007154	cell communication	biological_process	2.3912037571663242E-4	49	97	3737	14467	CRHR2,RHO,SYT1,GPRIN1,ANK1,HTR4,ERCC2,NF1,NTRK2,CHRNB2,CDK4,FGF8,NTRK3,HTR1A,CAMK4,EGFR,FOXH1,GRIN2B,GRIA2,ARNT,PAX6,OLFR66,FGFR2,OPRM1,CRHR1,PROP1,SYP,TRP63,SLC1A2,GNAQ,FGF3,SIM1,PKD1,NODAL,SIX3,NPM1,GNRHR,P2RX7,STRAP,CCKBR,MC5R,RUNX2,MSX1,HTR5A,AKT1,TGFBR2,ACVRL1,FASL,GNAS
GO:0045934	negative regulation of nucleobase, nucleoside, nucleotide and nucleic acid metabolic process	biological_process	2.9432117399043843E-4	13	97	318	14467	SMYD1,RARG,OVOL1,THRA,FOXH1,PROP1,TRP63,PAX3,NODAL,SIX3,NPM1,STRAP,MSX1
GO:0021537	telencephalon development	biological_process	3.014753262645252E-4	7	97	63	14467	GPRIN1,NF1,FGF8,PAX6,SLC1A2,SIX3,TRP73
GO:0051093	negative regulation of developmental process	biological_process	3.1142950456850704E-4	14	97	377	14467	FGF4,CRHR2,GPRIN1,ERCC2,NF1,FGF8,PAX6,PROP1,NKX2-6,TRP63,NODAL,TRP73,MSX1,AKT1
GO:0048699	generation of neurons	biological_process	5.239762156118425E-4	15	97	456	14467	CDK5R1,GPRIN1,NF1,NTRK2,RUNX1,CHRNB2,FGF8,NTRK3,PAX6,NEUROD2,WHRN,NEUROG1,GNAQ,PAX3,TRP73
GO:0045165	cell fate commitment	biological_process	6.041288946639677E-4	9	97	140	14467	FGF8,PAX6,FGFR2,NEUROG1,FGF3,PAX3,NODAL,SIX3,RUNX2
GO:0048598	embryonic morphogenesis	biological_process	6.120248662696471E-4	13	97	339	14467	FGF4,RARG,FGF8,FGFR2,NEUROG1,HOXD13,TRP63,GNAQ,PAX3,NODAL,MSX1,TGFBR2,GNAS
GO:0042391	regulation of membrane potential	biological_process	7.540480723846109E-4	8	97	105	14467	GPRIN1,ERCC2,NF1,CHRNB2,GRIN2B,GNAQ,P2RX7,CHRNG
GO:0016070	RNA metabolic process	biological_process	9.097015724934531E-4	36	97	2364	14467	SMYD1,NFATC2,GPRIN1,RARG,ERCC2,RUNX1,RBPJL,HNF4A,OVOL1,THRA,FOXH1,ARNT,PAX6,FOXN1,NEUROD2,PROP1,ELK4,NKX2-6,NEUROG1,HOXD13,TRP63,PAX9,NKX2-3,NEUROG3,TAL2,PAX3,SIM1,NODAL,SIX3,NPM1,TRP73,STRAP,SOX10,SEBOX,RUNX2,MSX1
GO:0035108	limb morphogenesis	biological_process	9.365054003322446E-4	8	97	108	14467	FGF4,RARG,FGF8,HOXD13,TRP63,GNAQ,MSX1,GNAS
GO:0035107	appendage morphogenesis	biological_process	9.365054003322446E-4	8	97	108	14467	FGF4,RARG,FGF8,HOXD13,TRP63,GNAQ,MSX1,GNAS
GO:0010926	anatomical structure formation	biological_process	9.825984588331634E-4	19	97	767	14467	CRHR2,GPRIN1,ERCC2,NF1,RUNX1,CHRNB2,FGF8,FGFR2,TRP63,FGF3,PAX3,MMP2,NODAL,NPM1,P2RX7,NEURL1A,TGFBR2,ACVRL1,TGFA
GO:0050896	response to stimulus	biological_process	0.001015444373421748	34	97	2160	14467	NANOS2,RHO,GPRIN1,ERCC2,NF1,NTRK2,RUNX1,CHRNB2,NTRK3,EDA,GRIN2B,SLC45A2,ARNT,OPRM1,CRHR1,PLAU,NEUROD2,TRP63,NKX2-3,SLC1A2,GNAQ,TAL2,SCN8A,MMP2,PKD1,NPM1,P2RX7,NEURL1A,TRP73,MSX1,SLC6A2,AKT1,FASL,GNAS
GO:0016481	negative regulation of transcription	biological_process	0.001021206145101046	12	97	297	14467	SMYD1,RARG,OVOL1,THRA,FOXH1,PROP1,TRP63,PAX3,NODAL,SIX3,STRAP,MSX1
GO:0022603	regulation of anatomical structure morphogenesis	biological_process	0.001279522005217458	9	97	153	14467	CRHR2,GPRIN1,NF1,RUNX1,CHRNB2,NTRK3,PAX6,NODAL,RUNX2
GO:0048736	appendage development	biological_process	0.001324545082684531	8	97	113	14467	FGF4,RARG,FGF8,HOXD13,TRP63,GNAQ,MSX1,GNAS
GO:0060173	limb development	biological_process	0.001324545082684531	8	97	113	14467	FGF4,RARG,FGF8,HOXD13,TRP63,GNAQ,MSX1,GNAS
GO:0048705	skeletal system morphogenesis	biological_process	0.0015143272544918443	8	97	115	14467	FGF4,THRA,MMP2,PKD1,P2RX7,RUNX2,TGFBR2,GNAS
GO:0043066	negative regulation of apoptosis	biological_process	0.0015619069237424168	10	97	203	14467	FGF4,GPRIN1,ERCC2,FGF8,PROP1,NKX2-6,TRP63,TRP73,MSX1,AKT1
GO:0001666	response to hypoxia	biological_process	0.001607129116286223	5	97	28	14467	NANOS2,NF1,CHRNB2,PLAU,MMP2
GO:0034961	cellular biopolymer biosynthetic process	biological_process	0.001630072055989208	37	97	2531	14467	SMYD1,NANOS2,NFATC2,GPRIN1,RARG,ERCC2,RUNX1,RBPJL,HNF4A,OVOL1,THRA,FOXH1,ARNT,PAX6,FOXN1,NEUROD2,PROP1,ELK4,NKX2-6,NEUROG1,HOXD13,TRP63,PAX9,NKX2-3,NEUROG3,TAL2,PAX3,SIM1,NODAL,SIX3,TRP73,STRAP,SOX10,SEBOX,RUNX2,MSX1,AKT1
GO:0051094	positive regulation of developmental process	biological_process	0.0016432434684738265	13	97	370	14467	GPRIN1,RARG,NF1,RUNX1,NTRK3,PAX6,FGFR2,TRP63,P2RX7,RUNX2,TGFBR2,FASL,GNAS
GO:0043284	biopolymer biosynthetic process	biological_process	0.0016463043263242145	37	97	2532	14467	SMYD1,NANOS2,NFATC2,GPRIN1,RARG,ERCC2,RUNX1,RBPJL,HNF4A,OVOL1,THRA,FOXH1,ARNT,PAX6,FOXN1,NEUROD2,PROP1,ELK4,NKX2-6,NEUROG1,HOXD13,TRP63,PAX9,NKX2-3,NEUROG3,TAL2,PAX3,SIM1,NODAL,SIX3,TRP73,STRAP,SOX10,SEBOX,RUNX2,MSX1,AKT1
GO:0010629	negative regulation of gene expression	biological_process	0.0017762482475261595	12	97	313	14467	SMYD1,RARG,OVOL1,THRA,FOXH1,PROP1,TRP63,PAX3,NODAL,SIX3,STRAP,MSX1
GO:0070482	response to oxygen levels	biological_process	0.0019316755004117263	5	97	29	14467	NANOS2,NF1,CHRNB2,PLAU,MMP2
GO:0043069	negative regulation of programmed cell death	biological_process	0.001948829218536054	10	97	208	14467	FGF4,GPRIN1,ERCC2,FGF8,PROP1,NKX2-6,TRP63,TRP73,MSX1,AKT1
GO:0007610	behavior	biological_process	0.0020258735479864553	13	97	377	14467	GPRIN1,NF1,NTRK2,RUNX1,CHRNB2,GRIN2B,OPRM1,CRHR1,NEUROD2,SLC1A2,GNAQ,TAL2,SCN8A
GO:0060548	negative regulation of cell death	biological_process	0.0020355343787528462	10	97	209	14467	FGF4,GPRIN1,ERCC2,FGF8,PROP1,NKX2-6,TRP63,TRP73,MSX1,AKT1
GO:0044249	cellular biosynthetic process	biological_process	0.002284013786454715	43	97	3262	14467	SMYD1,NANOS2,NFATC2,GPRIN1,RARG,ERCC2,NF1,RUNX1,RBPJL,HNF4A,OVOL1,THRA,FOXH1,ARNT,PAX6,OPRM1,FOXN1,NEUROD2,PROP1,ELK4,NKX2-6,NEUROG1,HOXD13,TRP63,PAX9,NKX2-3,GNAQ,NEUROG3,TAL2,PAX3,SIM1,NODAL,SIX3,NPM1,P2RX7,TRP73,STRAP,SOX10,SEBOX,RUNX2,MSX1,AKT1,GNAS
GO:0006139	nucleobase, nucleoside, nucleotide and nucleic acid metabolic process	biological_process	0.0025560624943183905	41	97	3037	14467	SMYD1,NFATC2,GPRIN1,RARG,ERCC2,NF1,RUNX1,RBPJL,HNF4A,OVOL1,THRA,FOXH1,ARNT,PAX6,OPRM1,FOXN1,NEUROD2,PROP1,ELK4,NKX2-6,NEUROG1,HOXD13,TRP63,PAX9,NKX2-3,GNAQ,NEUROG3,TAL2,PAX3,SIM1,NODAL,SIX3,NPM1,TRP73,STRAP,SOX10,ATP7B,SEBOX,RUNX2,MSX1,GNAS
GO:0045595	regulation of cell differentiation	biological_process	0.002718552407068444	12	97	326	14467	FGF4,GPRIN1,NF1,CHRNB2,NTRK3,PAX6,TRP63,GNAQ,NODAL,RUNX2,TGFBR2,GNAS
GO:0010558	negative regulation of macromolecule biosynthetic process	biological_process	0.0030863763463611837	12	97	330	14467	SMYD1,RARG,OVOL1,THRA,FOXH1,PROP1,TRP63,PAX3,NODAL,SIX3,STRAP,MSX1
GO:0042981	regulation of apoptosis	biological_process	0.0037135830877209125	14	97	464	14467	FGF4,GPRIN1,RARG,ERCC2,NF1,FGF8,PROP1,NKX2-6,TRP63,P2RX7,TRP73,MSX1,AKT1,FASL
GO:0001503	ossification	biological_process	0.003830126376901228	8	97	130	14467	ERCC2,NF1,THRA,FGFR2,MMP2,P2RX7,RUNX2,GNAS
GO:0031327	negative regulation of cellular biosynthetic process	biological_process	0.0038370440004667416	12	97	337	14467	SMYD1,RARG,OVOL1,THRA,FOXH1,PROP1,TRP63,PAX3,NODAL,SIX3,STRAP,MSX1
GO:0009890	negative regulation of biosynthetic process	biological_process	0.0042053205138906325	12	97	340	14467	SMYD1,RARG,OVOL1,THRA,FOXH1,PROP1,TRP63,PAX3,NODAL,SIX3,STRAP,MSX1
GO:0043067	regulation of programmed cell death	biological_process	0.004420941706978877	14	97	471	14467	FGF4,GPRIN1,RARG,ERCC2,NF1,FGF8,PROP1,NKX2-6,TRP63,P2RX7,TRP73,MSX1,AKT1,FASL
GO:0010941	regulation of cell death	biological_process	0.004644012294050804	14	97	473	14467	FGF4,GPRIN1,RARG,ERCC2,NF1,FGF8,PROP1,NKX2-6,TRP63,P2RX7,TRP73,MSX1,AKT1,FASL
GO:0021700	developmental maturation	biological_process	0.0047105391714754264	7	97	94	14467	GPRIN1,ERCC2,GNAQ,MMP2,SOX10,RUNX2,AKT1
GO:0019226	transmission of nerve impulse	biological_process	0.004820845694404103	10	97	230	14467	SYT1,GPRIN1,ERCC2,NF1,CHRNB2,CAMK4,GRIN2B,GRIA2,SYP,P2RX7
GO:0030182	neuron differentiation	biological_process	0.005258088668809719	13	97	411	14467	CDK5R1,GPRIN1,NTRK2,RUNX1,CHRNB2,NTRK3,PAX6,NEUROD2,WHRN,NEUROG1,GNAQ,PAX3,TRP73
GO:0060348	bone development	biological_process	0.005370201479612005	8	97	136	14467	ERCC2,NF1,THRA,FGFR2,MMP2,P2RX7,RUNX2,GNAS
GO:0042592	homeostatic process	biological_process	0.005813574655158415	15	97	553	14467	FGF4,GPRIN1,ANK1,ERCC2,NF1,CHRNB2,GRIN2B,NKX2-3,GNAQ,NODAL,NPM1,P2RX7,ATP7B,CHRNG,AKT1
GO:0048066	pigmentation during development	biological_process	0.0059087727758748605	5	97	36	14467	SLC45A2,OCA2,GNAQ,PAX3,SOX10
GO:0051239	regulation of multicellular organismal process	biological_process	0.007004474961563819	16	97	636	14467	CRHR2,GPRIN1,NF1,RUNX1,CHRNB2,NTRK3,THRA,GRIN2B,PAX6,FGFR2,NODAL,P2RX7,RUNX2,AKT1,TGFBR2,GNAS
GO:0001525	angiogenesis	biological_process	0.007027920684907585	8	97	141	14467	CRHR2,NF1,RUNX1,FGF8,FGFR2,TGFBR2,ACVRL1,TGFA
GO:0031324	negative regulation of cellular metabolic process	biological_process	0.007575022683880124	13	97	425	14467	SMYD1,RARG,OVOL1,THRA,FOXH1,PROP1,TRP63,PAX3,NODAL,SIX3,NPM1,STRAP,MSX1
GO:0048666	neuron development	biological_process	0.00783920595346033	11	97	300	14467	CDK5R1,GPRIN1,NTRK2,RUNX1,CHRNB2,NTRK3,PAX6,NEUROD2,WHRN,GNAQ,TRP73
GO:0007268	synaptic transmission	biological_process	0.008025553477399658	9	97	191	14467	SYT1,GPRIN1,NF1,CHRNB2,CAMK4,GRIN2B,GRIA2,SYP,P2RX7
GO:0010605	negative regulation of macromolecule metabolic process	biological_process	0.00838506611141817	13	97	429	14467	SMYD1,RARG,OVOL1,THRA,FOXH1,PROP1,TRP63,PAX3,NODAL,SIX3,NPM1,STRAP,MSX1
GO:0006812	cation transport	biological_process	0.008413321898005572	14	97	498	14467	GPRIN1,ANK1,CHRNB2,GRIN2B,SLC12A1,KCNC1,SCN8A,KCNJ6,PKD1,KCNJ9,P2RX7,ATP7B,KCNQ2,AKT1
GO:0048853	forebrain morphogenesis	biological_process	0.008714166334446688	3	97	6	14467	NF1,FGF8,PROP1
GO:0030001	metal ion transport	biological_process	0.008818148994922767	13	97	431	14467	GPRIN1,CHRNB2,GRIN2B,SLC12A1,KCNC1,SCN8A,KCNJ6,PKD1,KCNJ9,P2RX7,ATP7B,KCNQ2,AKT1
GO:0034645	cellular macromolecule biosynthetic process	biological_process	0.009296909820750598	37	97	2717	14467	SMYD1,NANOS2,NFATC2,GPRIN1,RARG,ERCC2,RUNX1,RBPJL,HNF4A,OVOL1,THRA,FOXH1,ARNT,PAX6,FOXN1,NEUROD2,PROP1,ELK4,NKX2-6,NEUROG1,HOXD13,TRP63,PAX9,NKX2-3,NEUROG3,TAL2,PAX3,SIM1,NODAL,SIX3,TRP73,STRAP,SOX10,SEBOX,RUNX2,MSX1,AKT1
GO:0051253	negative regulation of RNA metabolic process	biological_process	0.009752296021850479	10	97	249	14467	RARG,OVOL1,FOXH1,PROP1,TRP63,PAX3,NODAL,NPM1,STRAP,MSX1
GO:0009059	macromolecule biosynthetic process	biological_process	0.009888592558318946	37	97	2724	14467	SMYD1,NANOS2,NFATC2,GPRIN1,RARG,ERCC2,RUNX1,RBPJL,HNF4A,OVOL1,THRA,FOXH1,ARNT,PAX6,FOXN1,NEUROD2,PROP1,ELK4,NKX2-6,NEUROG1,HOXD13,TRP63,PAX9,NKX2-3,NEUROG3,TAL2,PAX3,SIM1,NODAL,SIX3,TRP73,STRAP,SOX10,SEBOX,RUNX2,MSX1,AKT1
GO:0035116	embryonic hindlimb morphogenesis	biological_process	0.010309157209016467	4	97	19	14467	FGF4,RARG,FGF8,GNAS
GO:0048514	blood vessel morphogenesis	biological_process	0.010750749311604043	9	97	198	14467	CRHR2,NF1,NTRK2,RUNX1,FGF8,FGFR2,TGFBR2,ACVRL1,TGFA
GO:0009628	response to abiotic stimulus	biological_process	0.010750749311604043	9	97	198	14467	RHO,GPRIN1,ERCC2,NF1,CHRNB2,GRIN2B,SLC1A2,PKD1,P2RX7
GO:0000122	negative regulation of transcription from RNA polymerase II promoter	biological_process	0.01119829752430076	9	97	199	14467	RARG,OVOL1,FOXH1,PROP1,TRP63,PAX3,NODAL,STRAP,MSX1
GO:0009892	negative regulation of metabolic process	biological_process	0.013376324002765583	13	97	448	14467	SMYD1,RARG,OVOL1,THRA,FOXH1,PROP1,TRP63,PAX3,NODAL,SIX3,NPM1,STRAP,MSX1
GO:0003002	regionalization	biological_process	0.01480209040217843	9	97	206	14467	FGF8,FOXH1,PAX6,PROP1,HOXD13,TRP63,FGF3,NODAL,SIX3
GO:0006811	ion transport	biological_process	0.017200872759901745	16	97	683	14467	GPRIN1,ANK1,CHRNB2,GRIN2B,SLC12A1,GRIA2,KCNC1,SCN8A,KCNJ6,PKD1,KCNJ9,P2RX7,ATP7B,CHRNG,KCNQ2,AKT1
GO:0048592	eye morphogenesis	biological_process	0.017610419468838973	6	97	76	14467	RARG,NF1,NTRK2,PAX6,SIX3,FASL
GO:0009791	post-embryonic development	biological_process	0.018996024694043132	6	97	77	14467	ERCC2,NKX2-3,GNAQ,TAL2,TRP73,GNAS
GO:0048546	digestive tract morphogenesis	biological_process	0.019158056291648785	4	97	22	14467	TRP63,NKX2-3,TRP73,SOX10
GO:0055123	digestive system development	biological_process	0.019158056291648785	4	97	22	14467	TRP63,NKX2-3,TRP73,SOX10
GO:0051179	localization	biological_process	0.01986693449753912	36	97	2689	14467	SYT1,CDK5R1,GPRIN1,ANK1,NF1,NTRK2,CHRNB2,EDA,CAMK4,GRIN2B,SLC12A1,GRIA2,KCNC1,PAX6,PLAU,SYP,OCA2,NKX2-3,SLC1A2,SCN8A,PAX3,KCNJ6,PKD1,NODAL,SIX3,NPM1,KCNJ9,P2RX7,NEURL1A,TRP73,ATP7B,CHRNG,MMP14,KCNQ2,SLC6A2,AKT1
GO:0021543	pallium development	biological_process	0.020376040562403618	5	97	46	14467	GPRIN1,NF1,FGF8,PAX6,TRP73
GO:0007389	pattern specification process	biological_process	0.021117902953674512	10	97	272	14467	FGF8,FOXH1,PAX6,PROP1,HOXD13,TRP63,FGF3,NODAL,SIX3,TGFBR2
GO:0006873	cellular ion homeostasis	biological_process	0.023296309456113565	9	97	218	14467	GPRIN1,ERCC2,NF1,CHRNB2,GRIN2B,GNAQ,P2RX7,ATP7B,CHRNG
GO:0060429	epithelium development	biological_process	0.023329663603318503	8	97	166	14467	FGF8,PAX6,FGFR2,TRP63,NKX2-3,NEUROG3,PAX3,NODAL
GO:0002009	morphogenesis of an epithelium	biological_process	0.023329663603318503	8	97	166	14467	FGF8,PAX6,FGFR2,TRP63,NKX2-3,NEUROG3,PAX3,NODAL
GO:0055082	cellular chemical homeostasis	biological_process	0.02995091882476935	9	97	225	14467	GPRIN1,ERCC2,NF1,CHRNB2,GRIN2B,GNAQ,P2RX7,ATP7B,CHRNG
GO:0021871	forebrain regionalization	biological_process	0.03606750296436161	3	97	9	14467	FGF8,PAX6,SIX3
GO:0009416	response to light stimulus	biological_process	0.03833828023454221	6	97	87	14467	RHO,GPRIN1,ERCC2,NF1,CHRNB2,SLC1A2
GO:0019725	cellular homeostasis	biological_process	0.04006135972706031	10	97	293	14467	GPRIN1,ERCC2,NF1,CHRNB2,GRIN2B,GNAQ,NPM1,P2RX7,ATP7B,CHRNG
GO:0007179	transforming growth factor beta receptor signaling pathway	biological_process	0.04092264977574209	6	97	88	14467	FOXH1,NODAL,STRAP,MSX1,TGFBR2,ACVRL1
GO:0043170	macromolecule metabolic process	biological_process	0.04375584694040263	55	97	5234	14467	SMYD1,NANOS2,RHO,NFATC2,GPRIN1,RARG,ERCC2,NTRK2,RUNX1,CDK4,RBPJL,FGF8,NTRK3,EDA,HNF4A,CAMK4,EGFR,OVOL1,THRA,FOXH1,ARNT,PAX6,FGFR2,FOXN1,PLAU,NEUROD2,PROP1,ELK4,NKX2-6,NEUROG1,HOXD13,TRP63,PAX9,NKX2-3,GNAQ,NEUROG3,TAL2,PAX3,SIM1,MMP2,NODAL,SIX3,NPM1,P2RX7,TRP73,STRAP,SOX10,SEBOX,MMP14,RUNX2,MSX1,AKT1,TGFBR2,ACVRL1,MMP24
GO:0007612	learning	biological_process	0.04506144814133911	5	97	54	14467	GPRIN1,NF1,CHRNB2,GRIN2B,NEUROD2
