# Supplementary material for: Tissue-Specific Functional Networks for Prioritizing Phenotype and Disease Genes
Source: PLoS Comput Biol. 2012 Sep 27;8(9):e1002694. doi: 10.1371/journal.pcbi.1002694 (PMC3459891; doi:10.1371/journal.pcbi.1002694)
Supplement: Dataset S3 — Functional enrichment of top 100 changed genes for each tissue-specific network. (ZIP) [file pcbi.1002694.s003.zip › enrichment_result/MA_0001080_global.txt]

GO:0048513	organ development	biological_process	3.5133132077960785E-24	54	97	1574	14467	SMYD1,FGF4,CRHR2,PAX8,CDK5R1,GPRIN1,ANK1,RARG,ERCC2,NF1,NTRK2,RUNX1,CHRNB2,EDA,THRA,EGFR,OVOL1,FOXH1,GRIN2B,ARNT,PAX6,FGFR2,WHRN,NKX2-6,NEUROG1,HOXD13,TRP63,PAX9,NKX2-3,SLC1A2,GNAQ,NEUROG3,TAL2,FGF3,SCN8A,PITX2,PAX3,MMP2,PKD1,NODAL,SIX3,PBX1,TRP73,SOX10,MMP14,RUNX2,MSX1,AKT1,FGFR1,TGFBR2,ACVRL1,TGFA,FASL,GNAS
GO:0048731	system development	biological_process	8.9895394111002E-24	58	97	1922	14467	SMYD1,FGF4,CRHR2,PAX8,RASGRF1,CDK5R1,GPRIN1,ANK1,RARG,ERCC2,NF1,NTRK2,RUNX1,CHRNB2,NTRK3,EDA,THRA,EGFR,OVOL1,FOXH1,GRIN2B,ARNT,PAX6,FGFR2,NEUROD2,WHRN,NKX2-6,NEUROG1,HOXD13,TRP63,PAX9,NKX2-3,SLC1A2,GNAQ,NEUROG3,TAL2,FGF3,SCN8A,PITX2,PAX3,SIM1,MMP2,PKD1,NODAL,SIX3,PBX1,TRP73,SOX10,MMP14,RUNX2,MSX1,AKT1,FGFR1,TGFBR2,ACVRL1,TGFA,FASL,GNAS
GO:0007275	multicellular organismal development	biological_process	2.2175482175424825E-23	63	97	2402	14467	SMYD1,FGF4,CRHR2,PAX8,RASGRF1,CDK5R1,GPRIN1,ANK1,RARG,ERCC2,NF1,NTRK2,RUNX1,CHRNB2,NTRK3,EDA,THRA,EGFR,OVOL1,FOXH1,GRIN2B,ARNT,PAX6,FGFR2,FOXN1,NEUROD2,WHRN,NKX2-6,NEUROG1,HOXD13,TRP63,PAX9,NKX2-3,SLC1A2,GNAQ,NEUROG3,TAL2,FGF3,SCN8A,GNRH1,PITX2,PAX3,SIM1,MMP2,HYDIN,PKD1,NODAL,SIX3,PBX1,TRP73,SOX10,SEBOX,MMP14,RUNX2,MSX1,AKT1,FGFR1,TGFBR2,ACVRL1,TGFA,MDFI,FASL,GNAS
GO:0048856	anatomical structure development	biological_process	3.342974001734868E-23	59	97	2056	14467	SMYD1,FGF4,CRHR2,PAX8,RASGRF1,CDK5R1,GPRIN1,ANK1,RARG,ERCC2,NF1,NTRK2,RUNX1,CHRNB2,NTRK3,EDA,THRA,EGFR,OVOL1,FOXH1,GRIN2B,ARNT,PAX6,FGFR2,NEUROD2,WHRN,NKX2-6,NEUROG1,HOXD13,TRP63,PAX9,NKX2-3,SLC1A2,GNAQ,NEUROG3,TAL2,FGF3,SCN8A,PITX2,PAX3,SIM1,MMP2,PKD1,NODAL,SIX3,PBX1,NEURL1A,TRP73,SOX10,MMP14,RUNX2,MSX1,AKT1,FGFR1,TGFBR2,ACVRL1,TGFA,FASL,GNAS
GO:0009653	anatomical structure morphogenesis	biological_process	3.307191942277631E-22	46	97	1151	14467	FGF4,CRHR2,PAX8,CDK5R1,GPRIN1,RARG,ERCC2,NF1,NTRK2,RUNX1,CHRNB2,NTRK3,EDA,THRA,EGFR,ARNT,PAX6,FGFR2,NEUROG1,HOXD13,TRP63,PAX9,NKX2-3,GNAQ,NEUROG3,FGF3,PITX2,PAX3,MMP2,PKD1,NODAL,SIX3,PBX1,NEURL1A,TRP73,SOX10,MMP14,RUNX2,MSX1,AKT1,FGFR1,TGFBR2,ACVRL1,TGFA,FASL,GNAS
GO:0032502	developmental process	biological_process	4.953138375201687E-22	66	97	2840	14467	SMYD1,FGF4,CRHR2,PAX8,RASGRF1,CDK5R1,GPRIN1,ANK1,RARG,ERCC2,NF1,NTRK2,RUNX1,CHRNB2,NTRK3,EDA,THRA,EGFR,OVOL1,FOXH1,GRIN2B,SLC45A2,ARNT,PAX6,FGFR2,FOXN1,NEUROD2,WHRN,NKX2-6,NEUROG1,OCA2,HOXD13,TRP63,PAX9,NKX2-3,SLC1A2,GNAQ,NEUROG3,TAL2,FGF3,SCN8A,GNRH1,PITX2,PAX3,SIM1,MMP2,HYDIN,PKD1,NODAL,SIX3,PBX1,NEURL1A,TRP73,SOX10,SEBOX,MMP14,RUNX2,MSX1,AKT1,FGFR1,TGFBR2,ACVRL1,TGFA,MDFI,FASL,GNAS
GO:0032501	multicellular organismal process	biological_process	1.547194662385869E-20	76	97	4218	14467	SMYD1,FGF4,CRHR2,RHO,NFATC2,PAX8,RASGRF1,SYT1,CDK5R1,GPRIN1,ANK1,RARG,ERCC2,NF1,NTRK2,RUNX1,CHRNB2,NTRK3,EDA,CAMK4,THRA,EGFR,OVOL1,FOXH1,GRIN2B,SLC45A2,GRIA2,ARNT,PAX6,OLFR66,FGFR2,FOXN1,NEUROD2,WHRN,NKX2-6,SYP,NEUROG1,HOXD13,TRP63,PAX9,NKX2-3,SLC1A2,GNAQ,NEUROG3,TAL2,FGF3,SCN8A,GNRH1,PITX2,PAX3,SIM1,MMP2,HYDIN,PKD1,NODAL,SIX3,DRD4,TMC1,PBX1,NEURL1A,TRP73,SOX10,ATP7B,SEBOX,MMP14,RUNX2,MSX1,SLC6A2…
GO:0009887	organ morphogenesis	biological_process	1.7918652016156538E-19	37	97	771	14467	FGF4,CRHR2,PAX8,RARG,ERCC2,NF1,NTRK2,RUNX1,EDA,THRA,ARNT,PAX6,FGFR2,NEUROG1,TRP63,PAX9,NKX2-3,NEUROG3,FGF3,PITX2,PAX3,MMP2,PKD1,NODAL,SIX3,PBX1,TRP73,SOX10,RUNX2,MSX1,AKT1,FGFR1,TGFBR2,ACVRL1,TGFA,FASL,GNAS
GO:0048869	cellular developmental process	biological_process	7.042540657317597E-15	44	97	1568	14467	FGF4,PAX8,RASGRF1,CDK5R1,GPRIN1,ANK1,ERCC2,NF1,NTRK2,RUNX1,CHRNB2,NTRK3,EDA,EGFR,ARNT,PAX6,FGFR2,FOXN1,NEUROD2,WHRN,NKX2-6,NEUROG1,OCA2,TRP63,NKX2-3,GNAQ,NEUROG3,FGF3,PAX3,SIM1,NODAL,SIX3,PBX1,NEURL1A,TRP73,SOX10,SEBOX,RUNX2,AKT1,FGFR1,TGFBR2,MDFI,FASL,GNAS
GO:0030154	cell differentiation	biological_process	8.189700985421583E-15	43	97	1495	14467	FGF4,PAX8,RASGRF1,CDK5R1,GPRIN1,ANK1,ERCC2,NF1,NTRK2,RUNX1,CHRNB2,NTRK3,EDA,ARNT,PAX6,FGFR2,FOXN1,NEUROD2,WHRN,NKX2-6,NEUROG1,OCA2,TRP63,NKX2-3,GNAQ,NEUROG3,FGF3,PAX3,SIM1,NODAL,SIX3,PBX1,NEURL1A,TRP73,SOX10,SEBOX,RUNX2,AKT1,FGFR1,TGFBR2,MDFI,FASL,GNAS
GO:0048518	positive regulation of biological process	biological_process	2.3053512701742143E-13	37	97	1172	14467	FGF4,NFATC2,PAX8,GPRIN1,RARG,NF1,RUNX1,CHRNB2,NTRK3,EDA,HNF4A,EGFR,FOXH1,ARNT,PAX6,FGFR2,NKX2-6,NEUROG1,HOXD13,TRP63,PAX9,NKX2-3,SLC1A2,NEUROG3,PITX2,PAX3,NODAL,SIX3,PBX1,TRP73,SOX10,RUNX2,AKT1,FGFR1,TGFBR2,FASL,GNAS
GO:0008283	cell proliferation	biological_process	1.6066403998526632E-12	27	97	598	14467	FGF4,RASGRF1,RARG,ERCC2,NF1,CHRNB2,EGFR,PAX6,FGFR2,FOXN1,PLAU,NKX2-6,OCA2,HOXD13,TRP63,NKX2-3,FGF3,PITX2,PAX3,NODAL,PBX1,TYR,RUNX2,MSX1,FGFR1,TGFBR2,TGFA
GO:0048522	positive regulation of cellular process	biological_process	1.6556775198940896E-12	34	97	1031	14467	FGF4,NFATC2,PAX8,GPRIN1,RARG,NF1,CHRNB2,NTRK3,HNF4A,EGFR,FOXH1,ARNT,PAX6,FGFR2,NKX2-6,NEUROG1,HOXD13,TRP63,PAX9,NKX2-3,NEUROG3,PITX2,PAX3,NODAL,SIX3,PBX1,TRP73,SOX10,RUNX2,AKT1,FGFR1,TGFBR2,FASL,GNAS
GO:0007399	nervous system development	biological_process	2.130909949568085E-12	30	97	779	14467	RASGRF1,CDK5R1,GPRIN1,ERCC2,NF1,NTRK2,RUNX1,CHRNB2,NTRK3,PAX6,FGFR2,NEUROD2,WHRN,NKX2-6,NEUROG1,TRP63,SLC1A2,GNAQ,NEUROG3,TAL2,PITX2,PAX3,SIM1,SIX3,PBX1,TRP73,SOX10,MSX1,FGFR1,TGFBR2
GO:0048468	cell development	biological_process	6.004698911157836E-12	29	97	748	14467	FGF4,RASGRF1,CDK5R1,GPRIN1,ANK1,ERCC2,NF1,NTRK2,RUNX1,CHRNB2,NTRK3,PAX6,NEUROD2,WHRN,NKX2-6,NEUROG1,OCA2,TRP63,GNAQ,PAX3,NODAL,PBX1,NEURL1A,TRP73,SOX10,RUNX2,AKT1,FGFR1,FASL
GO:0045893	positive regulation of transcription, DNA-dependent	biological_process	1.874754906697223E-11	21	97	353	14467	NFATC2,PAX8,GPRIN1,RARG,HNF4A,FOXH1,ARNT,PAX6,HOXD13,TRP63,PAX9,NKX2-3,NEUROG3,PITX2,PAX3,NODAL,SIX3,PBX1,TRP73,SOX10,RUNX2
GO:0051254	positive regulation of RNA metabolic process	biological_process	1.982789016049228E-11	21	97	354	14467	NFATC2,PAX8,GPRIN1,RARG,HNF4A,FOXH1,ARNT,PAX6,HOXD13,TRP63,PAX9,NKX2-3,NEUROG3,PITX2,PAX3,NODAL,SIX3,PBX1,TRP73,SOX10,RUNX2
GO:0007417	central nervous system development	biological_process	2.6849524094214905E-11	20	97	316	14467	CDK5R1,GPRIN1,ERCC2,NF1,RUNX1,CHRNB2,PAX6,FGFR2,NKX2-6,SLC1A2,GNAQ,TAL2,PITX2,PAX3,SIX3,TRP73,SOX10,MSX1,FGFR1,TGFBR2
GO:0045944	positive regulation of transcription from RNA polymerase II promoter	biological_process	3.0266257760839345E-11	20	97	318	14467	NFATC2,PAX8,GPRIN1,RARG,HNF4A,FOXH1,ARNT,PAX6,HOXD13,TRP63,PAX9,NKX2-3,NEUROG3,PITX2,PAX3,NODAL,SIX3,PBX1,SOX10,RUNX2
GO:0009790	embryonic development	biological_process	4.354228793467889E-11	26	97	626	14467	FGF4,RARG,ERCC2,NF1,RUNX1,FOXH1,GRIN2B,ARNT,PAX6,FGFR2,NKX2-6,NEUROG1,HOXD13,TRP63,GNAQ,PITX2,PAX3,PKD1,NODAL,PBX1,SOX10,MSX1,FGFR1,TGFBR2,ACVRL1,GNAS
GO:0045941	positive regulation of transcription	biological_process	1.710396044823184E-10	21	97	395	14467	NFATC2,PAX8,GPRIN1,RARG,HNF4A,FOXH1,ARNT,PAX6,HOXD13,TRP63,PAX9,NKX2-3,NEUROG3,PITX2,PAX3,NODAL,SIX3,PBX1,TRP73,SOX10,RUNX2
GO:0010628	positive regulation of gene expression	biological_process	2.528423702665181E-10	21	97	403	14467	NFATC2,PAX8,GPRIN1,RARG,HNF4A,FOXH1,ARNT,PAX6,HOXD13,TRP63,PAX9,NKX2-3,NEUROG3,PITX2,PAX3,NODAL,SIX3,PBX1,TRP73,SOX10,RUNX2
GO:0045935	positive regulation of nucleobase, nucleoside, nucleotide and nucleic acid metabolic process	biological_process	4.266798760043437E-10	21	97	414	14467	NFATC2,PAX8,GPRIN1,RARG,HNF4A,FOXH1,ARNT,PAX6,HOXD13,TRP63,PAX9,NKX2-3,NEUROG3,PITX2,PAX3,NODAL,SIX3,PBX1,TRP73,SOX10,RUNX2
GO:0010557	positive regulation of macromolecule biosynthetic process	biological_process	1.1604115894271528E-9	21	97	436	14467	NFATC2,PAX8,GPRIN1,RARG,HNF4A,FOXH1,ARNT,PAX6,HOXD13,TRP63,PAX9,NKX2-3,NEUROG3,PITX2,PAX3,NODAL,SIX3,PBX1,TRP73,SOX10,RUNX2
GO:0031328	positive regulation of cellular biosynthetic process	biological_process	2.6310034756714068E-9	21	97	455	14467	NFATC2,PAX8,GPRIN1,RARG,HNF4A,FOXH1,ARNT,PAX6,HOXD13,TRP63,PAX9,NKX2-3,NEUROG3,PITX2,PAX3,NODAL,SIX3,PBX1,TRP73,SOX10,RUNX2
GO:0009891	positive regulation of biosynthetic process	biological_process	2.861196675752214E-9	21	97	457	14467	NFATC2,PAX8,GPRIN1,RARG,HNF4A,FOXH1,ARNT,PAX6,HOXD13,TRP63,PAX9,NKX2-3,NEUROG3,PITX2,PAX3,NODAL,SIX3,PBX1,TRP73,SOX10,RUNX2
GO:0010604	positive regulation of macromolecule metabolic process	biological_process	2.8739859856254657E-9	22	97	511	14467	NFATC2,PAX8,GPRIN1,RARG,HNF4A,FOXH1,ARNT,PAX6,HOXD13,TRP63,PAX9,NKX2-3,NEUROG3,PITX2,PAX3,NODAL,SIX3,PBX1,TRP73,SOX10,RUNX2,AKT1
GO:0031325	positive regulation of cellular metabolic process	biological_process	4.219860414570927E-9	22	97	521	14467	NFATC2,PAX8,GPRIN1,RARG,HNF4A,FOXH1,ARNT,PAX6,HOXD13,TRP63,PAX9,NKX2-3,NEUROG3,PITX2,PAX3,NODAL,SIX3,PBX1,TRP73,SOX10,RUNX2,AKT1
GO:0006357	regulation of transcription from RNA polymerase II promoter	biological_process	5.49374947585071E-9	22	97	528	14467	NFATC2,PAX8,GPRIN1,RARG,HNF4A,OVOL1,FOXH1,ARNT,PAX6,HOXD13,TRP63,PAX9,NKX2-3,NEUROG3,PITX2,PAX3,NODAL,SIX3,PBX1,SOX10,RUNX2,MSX1
GO:0042127	regulation of cell proliferation	biological_process	6.431146291605664E-9	20	97	424	14467	FGF4,RARG,NF1,CHRNB2,EGFR,PAX6,FGFR2,PLAU,NKX2-6,HOXD13,TRP63,NKX2-3,PITX2,PAX3,NODAL,PBX1,RUNX2,MSX1,FGFR1,TGFBR2
GO:0048732	gland development	biological_process	8.094851346216501E-9	12	97	107	14467	PAX8,NF1,EDA,EGFR,PAX6,FGFR2,HOXD13,TRP63,NKX2-3,PITX2,PBX1,FGFR1
GO:0009888	tissue development	biological_process	8.441704771656766E-9	23	97	598	14467	FGF4,ERCC2,NF1,EDA,THRA,OVOL1,FOXH1,PAX6,FGFR2,NKX2-6,TRP63,PAX9,NKX2-3,NEUROG3,PITX2,PAX3,PKD1,NODAL,PBX1,RUNX2,AKT1,FGFR1,GNAS
GO:0009893	positive regulation of metabolic process	biological_process	8.554964157436941E-9	22	97	540	14467	NFATC2,PAX8,GPRIN1,RARG,HNF4A,FOXH1,ARNT,PAX6,HOXD13,TRP63,PAX9,NKX2-3,NEUROG3,PITX2,PAX3,NODAL,SIX3,PBX1,TRP73,SOX10,RUNX2,AKT1
GO:0007420	brain development	biological_process	8.818855052618664E-9	16	97	245	14467	CDK5R1,GPRIN1,NF1,CHRNB2,PAX6,FGFR2,NKX2-6,SLC1A2,GNAQ,TAL2,PITX2,SIX3,TRP73,MSX1,FGFR1,TGFBR2
GO:0019222	regulation of metabolic process	biological_process	1.2098403166066905E-8	46	97	2525	14467	SMYD1,NFATC2,PAX8,GPRIN1,RARG,ERCC2,NF1,NTRK2,RUNX1,CHRNB2,HNF4A,THRA,EGFR,OVOL1,FOXH1,ARNT,PAX6,OPRM1,FOXN1,NEUROD2,ELK4,NKX2-6,NEUROG1,HOXD13,TRP63,PAX9,NKX2-3,GNAQ,NEUROG3,TAL2,GNRH1,PITX2,PAX3,SIM1,NODAL,SIX3,DRD4,PBX1,TRP73,SOX10,SEBOX,RUNX2,MSX1,AKT1,FGFR1,GNAS
GO:0006366	transcription from RNA polymerase II promoter	biological_process	1.8075929528867622E-8	22	97	561	14467	NFATC2,PAX8,GPRIN1,RARG,HNF4A,OVOL1,FOXH1,ARNT,PAX6,HOXD13,TRP63,PAX9,NKX2-3,NEUROG3,PITX2,PAX3,NODAL,SIX3,PBX1,SOX10,RUNX2,MSX1
GO:0043009	chordate embryonic development	biological_process	5.928094959985841E-8	18	97	373	14467	ERCC2,NF1,RUNX1,GRIN2B,ARNT,PAX6,FGFR2,NKX2-6,PAX3,PKD1,NODAL,PBX1,SOX10,MSX1,FGFR1,TGFBR2,ACVRL1,GNAS
GO:0009792	embryonic development ending in birth or egg hatching	biological_process	6.762647025041028E-8	18	97	376	14467	ERCC2,NF1,RUNX1,GRIN2B,ARNT,PAX6,FGFR2,NKX2-6,PAX3,PKD1,NODAL,PBX1,SOX10,MSX1,FGFR1,TGFBR2,ACVRL1,GNAS
GO:0001501	skeletal system development	biological_process	8.159262414656695E-8	16	97	284	14467	FGF4,ERCC2,NF1,RUNX1,THRA,FGFR2,HOXD13,TRP63,GNAQ,MMP2,PKD1,PBX1,RUNX2,FGFR1,TGFBR2,GNAS
GO:0007267	cell-cell signaling	biological_process	1.512305422095629E-7	17	97	344	14467	RASGRF1,SYT1,GPRIN1,ERCC2,NF1,NTRK2,CHRNB2,CAMK4,GRIN2B,GRIA2,FGFR2,SYP,TRP63,FGF3,SIX3,DRD4,FGFR1
GO:0031323	regulation of cellular metabolic process	biological_process	1.526289646779873E-7	43	97	2396	14467	SMYD1,NFATC2,PAX8,GPRIN1,RARG,ERCC2,NF1,RUNX1,CHRNB2,HNF4A,THRA,EGFR,OVOL1,FOXH1,ARNT,PAX6,OPRM1,FOXN1,NEUROD2,ELK4,NKX2-6,NEUROG1,HOXD13,TRP63,PAX9,NKX2-3,GNAQ,NEUROG3,TAL2,PITX2,PAX3,SIM1,NODAL,SIX3,DRD4,PBX1,TRP73,SOX10,SEBOX,RUNX2,MSX1,AKT1,GNAS
GO:0080090	regulation of primary metabolic process	biological_process	1.5906426762040033E-7	43	97	2399	14467	SMYD1,NFATC2,PAX8,GPRIN1,RARG,ERCC2,NF1,RUNX1,CHRNB2,HNF4A,THRA,EGFR,OVOL1,FOXH1,ARNT,PAX6,OPRM1,FOXN1,NEUROD2,ELK4,NKX2-6,NEUROG1,HOXD13,TRP63,PAX9,NKX2-3,GNAQ,NEUROG3,TAL2,PITX2,PAX3,SIM1,NODAL,SIX3,DRD4,PBX1,TRP73,SOX10,SEBOX,RUNX2,MSX1,AKT1,GNAS
GO:0031326	regulation of cellular biosynthetic process	biological_process	1.6773112706865042E-7	41	97	2200	14467	SMYD1,NFATC2,PAX8,GPRIN1,RARG,ERCC2,NF1,RUNX1,HNF4A,THRA,OVOL1,FOXH1,ARNT,PAX6,OPRM1,FOXN1,NEUROD2,ELK4,NKX2-6,NEUROG1,HOXD13,TRP63,PAX9,NKX2-3,GNAQ,NEUROG3,TAL2,PITX2,PAX3,SIM1,NODAL,SIX3,DRD4,PBX1,TRP73,SOX10,SEBOX,RUNX2,MSX1,AKT1,GNAS
GO:0009889	regulation of biosynthetic process	biological_process	1.7766017323190265E-7	41	97	2204	14467	SMYD1,NFATC2,PAX8,GPRIN1,RARG,ERCC2,NF1,RUNX1,HNF4A,THRA,OVOL1,FOXH1,ARNT,PAX6,OPRM1,FOXN1,NEUROD2,ELK4,NKX2-6,NEUROG1,HOXD13,TRP63,PAX9,NKX2-3,GNAQ,NEUROG3,TAL2,PITX2,PAX3,SIM1,NODAL,SIX3,DRD4,PBX1,TRP73,SOX10,SEBOX,RUNX2,MSX1,AKT1,GNAS
GO:0019219	regulation of nucleobase, nucleoside, nucleotide and nucleic acid metabolic process	biological_process	1.8314819094045234E-7	40	97	2107	14467	SMYD1,NFATC2,PAX8,GPRIN1,RARG,ERCC2,NF1,RUNX1,HNF4A,THRA,OVOL1,FOXH1,ARNT,PAX6,OPRM1,FOXN1,NEUROD2,ELK4,NKX2-6,NEUROG1,HOXD13,TRP63,PAX9,NKX2-3,GNAQ,NEUROG3,TAL2,PITX2,PAX3,SIM1,NODAL,SIX3,DRD4,PBX1,TRP73,SOX10,SEBOX,RUNX2,MSX1,GNAS
GO:0008284	positive regulation of cell proliferation	biological_process	3.658793754834057E-7	14	97	224	14467	FGF4,NF1,CHRNB2,EGFR,PAX6,FGFR2,NKX2-6,TRP63,PAX3,NODAL,PBX1,RUNX2,FGFR1,TGFBR2
GO:0030900	forebrain development	biological_process	4.452060512641673E-7	12	97	150	14467	GPRIN1,NF1,CHRNB2,PAX6,NKX2-6,SLC1A2,GNAQ,TAL2,PITX2,SIX3,TRP73,MSX1
GO:0022008	neurogenesis	biological_process	5.83043298511576E-7	19	97	486	14467	RASGRF1,CDK5R1,GPRIN1,ERCC2,NF1,NTRK2,RUNX1,CHRNB2,NTRK3,PAX6,NEUROD2,WHRN,NEUROG1,GNAQ,PAX3,PBX1,TRP73,SOX10,FGFR1
GO:0048646	anatomical structure formation involved in morphogenesis	biological_process	9.32104798579343E-7	16	97	335	14467	CRHR2,ERCC2,NF1,RUNX1,FGFR2,TRP63,FGF3,PITX2,PAX3,MMP2,NODAL,NEURL1A,FGFR1,TGFBR2,ACVRL1,TGFA
GO:0007507	heart development	biological_process	1.4834881426653554E-6	13	97	206	14467	SMYD1,NF1,FOXH1,FGFR2,NKX2-6,GNAQ,PITX2,PAX3,PKD1,NODAL,MSX1,FGFR1,TGFBR2
GO:0050793	regulation of developmental process	biological_process	1.9259102139686992E-6	24	97	858	14467	FGF4,CRHR2,GPRIN1,RARG,ERCC2,NF1,RUNX1,CHRNB2,NTRK3,PAX6,FGFR2,NKX2-6,TRP63,GNAQ,NODAL,PBX1,TRP73,RUNX2,MSX1,AKT1,FGFR1,TGFBR2,FASL,GNAS
GO:0065007	biological regulation	biological_process	2.333128468018979E-6	74	97	6717	14467	SMYD1,FGF4,CRHR2,RHO,NFATC2,PAX8,RASGRF1,SYT1,GPRIN1,ANK1,HTR4,RARG,ERCC2,NF1,NTRK2,RUNX1,CHRNB2,CHRM1,HTR1A,NTRK3,EDA,HNF4A,CAMK4,THRA,EGFR,OVOL1,FOXH1,GRIN2B,ARNT,PAX6,OLFR66,FGFR2,OPRM1,CRHR1,FOXN1,PLAU,NEUROD2,ELK4,NKX2-6,NEUROG1,HOXD13,TRP63,PAX9,NKX2-3,SLC1A2,GNAQ,NEUROG3,TAL2,GNRH1,PITX2,PAX3,SIM1,KCNJ6,PKD1,NODAL,SIX3,GNRHR,DRD4,PBX1,TRP73,SOX10,ATP7B,SEBOX,CCKBR,CHRNG,RUNX2,MSX1,HTR5A,AK…
GO:0010468	regulation of gene expression	biological_process	6.077551393255088E-6	38	97	2159	14467	SMYD1,NFATC2,PAX8,GPRIN1,RARG,ERCC2,RUNX1,HNF4A,THRA,OVOL1,FOXH1,ARNT,PAX6,FOXN1,NEUROD2,ELK4,NKX2-6,NEUROG1,HOXD13,TRP63,PAX9,NKX2-3,NEUROG3,TAL2,GNRH1,PITX2,PAX3,SIM1,NODAL,SIX3,PBX1,TRP73,SOX10,SEBOX,RUNX2,MSX1,AKT1,FGFR1
GO:0001568	blood vessel development	biological_process	6.645826864805382E-6	13	97	233	14467	CRHR2,NF1,NTRK2,RUNX1,FGFR2,PITX2,MMP2,PKD1,AKT1,FGFR1,TGFBR2,ACVRL1,TGFA
GO:0001944	vasculature development	biological_process	7.755163708613552E-6	13	97	236	14467	CRHR2,NF1,NTRK2,RUNX1,FGFR2,PITX2,MMP2,PKD1,AKT1,FGFR1,TGFBR2,ACVRL1,TGFA
GO:0043473	pigmentation	biological_process	8.997859911172383E-6	8	97	61	14467	NF1,EDA,SLC45A2,OCA2,GNAQ,PAX3,SOX10,TYR
GO:0035113	embryonic appendage morphogenesis	biological_process	9.310853593612588E-6	9	97	88	14467	FGF4,RARG,HOXD13,TRP63,GNAQ,PBX1,MSX1,FGFR1,GNAS
GO:0030326	embryonic limb morphogenesis	biological_process	9.310853593612588E-6	9	97	88	14467	FGF4,RARG,HOXD13,TRP63,GNAQ,PBX1,MSX1,FGFR1,GNAS
GO:0048699	generation of neurons	biological_process	1.1072842994058378E-5	17	97	456	14467	RASGRF1,CDK5R1,GPRIN1,NF1,NTRK2,RUNX1,CHRNB2,NTRK3,PAX6,NEUROD2,WHRN,NEUROG1,GNAQ,PAX3,PBX1,TRP73,FGFR1
GO:0006355	regulation of transcription, DNA-dependent	biological_process	1.5426014352412428E-5	35	97	1929	14467	SMYD1,NFATC2,PAX8,GPRIN1,RARG,ERCC2,RUNX1,HNF4A,THRA,OVOL1,FOXH1,ARNT,PAX6,FOXN1,NEUROD2,ELK4,NKX2-6,NEUROG1,HOXD13,TRP63,PAX9,NKX2-3,NEUROG3,TAL2,PITX2,PAX3,SIM1,NODAL,SIX3,PBX1,TRP73,SOX10,SEBOX,RUNX2,MSX1
GO:0007423	sensory organ development	biological_process	1.549247671746603E-5	13	97	250	14467	RARG,NF1,NTRK2,GRIN2B,PAX6,FGFR2,WHRN,NKX2-6,NEUROG1,PITX2,SIX3,FGFR1,FASL
GO:0001701	in utero embryonic development	biological_process	1.7651230841743023E-5	12	97	207	14467	ERCC2,RUNX1,GRIN2B,ARNT,FGFR2,PKD1,NODAL,SOX10,MSX1,FGFR1,TGFBR2,ACVRL1
GO:0051252	regulation of RNA metabolic process	biological_process	1.8631882730702223E-5	35	97	1943	14467	SMYD1,NFATC2,PAX8,GPRIN1,RARG,ERCC2,RUNX1,HNF4A,THRA,OVOL1,FOXH1,ARNT,PAX6,FOXN1,NEUROD2,ELK4,NKX2-6,NEUROG1,HOXD13,TRP63,PAX9,NKX2-3,NEUROG3,TAL2,PITX2,PAX3,SIM1,NODAL,SIX3,PBX1,TRP73,SOX10,SEBOX,RUNX2,MSX1
GO:0006351	transcription, DNA-dependent	biological_process	1.8883485633463685E-5	35	97	1944	14467	SMYD1,NFATC2,PAX8,GPRIN1,RARG,ERCC2,RUNX1,HNF4A,THRA,OVOL1,FOXH1,ARNT,PAX6,FOXN1,NEUROD2,ELK4,NKX2-6,NEUROG1,HOXD13,TRP63,PAX9,NKX2-3,NEUROG3,TAL2,PITX2,PAX3,SIM1,NODAL,SIX3,PBX1,TRP73,SOX10,SEBOX,RUNX2,MSX1
GO:0032774	RNA biosynthetic process	biological_process	1.992239417119673E-5	35	97	1948	14467	SMYD1,NFATC2,PAX8,GPRIN1,RARG,ERCC2,RUNX1,HNF4A,THRA,OVOL1,FOXH1,ARNT,PAX6,FOXN1,NEUROD2,ELK4,NKX2-6,NEUROG1,HOXD13,TRP63,PAX9,NKX2-3,NEUROG3,TAL2,PITX2,PAX3,SIM1,NODAL,SIX3,PBX1,TRP73,SOX10,SEBOX,RUNX2,MSX1
GO:0050789	regulation of biological process	biological_process	2.3947875671198513E-5	70	97	6376	14467	SMYD1,FGF4,CRHR2,RHO,NFATC2,PAX8,RASGRF1,GPRIN1,ANK1,HTR4,RARG,ERCC2,NF1,NTRK2,RUNX1,CHRNB2,CHRM1,HTR1A,NTRK3,EDA,HNF4A,CAMK4,THRA,EGFR,OVOL1,FOXH1,GRIN2B,ARNT,PAX6,OLFR66,FGFR2,OPRM1,CRHR1,FOXN1,PLAU,NEUROD2,ELK4,NKX2-6,NEUROG1,HOXD13,TRP63,PAX9,NKX2-3,SLC1A2,GNAQ,NEUROG3,TAL2,GNRH1,PITX2,PAX3,SIM1,PKD1,NODAL,SIX3,GNRHR,DRD4,PBX1,TRP73,SOX10,SEBOX,CCKBR,RUNX2,MSX1,HTR5A,AKT1,FGFR1,TGFBR2,ACVRL1,…
GO:0007431	salivary gland development	biological_process	3.1300928993895565E-5	5	97	14	14467	EDA,EGFR,PAX6,FGFR2,FGFR1
GO:0050794	regulation of cellular process	biological_process	3.590337827871853E-5	68	97	6122	14467	SMYD1,FGF4,CRHR2,RHO,NFATC2,PAX8,RASGRF1,GPRIN1,ANK1,HTR4,RARG,ERCC2,NF1,NTRK2,RUNX1,CHRNB2,CHRM1,HTR1A,NTRK3,EDA,HNF4A,CAMK4,THRA,EGFR,OVOL1,FOXH1,GRIN2B,ARNT,PAX6,OLFR66,FGFR2,OPRM1,CRHR1,FOXN1,PLAU,NEUROD2,ELK4,NKX2-6,NEUROG1,HOXD13,TRP63,PAX9,NKX2-3,GNAQ,NEUROG3,TAL2,PITX2,PAX3,SIM1,PKD1,NODAL,SIX3,GNRHR,DRD4,PBX1,TRP73,SOX10,SEBOX,CCKBR,RUNX2,MSX1,HTR5A,AKT1,FGFR1,TGFBR2,ACVRL1,FASL,GNAS
GO:0060255	regulation of macromolecule metabolic process	biological_process	4.216381578270466E-5	39	97	2420	14467	SMYD1,NFATC2,PAX8,GPRIN1,RARG,ERCC2,RUNX1,HNF4A,THRA,EGFR,OVOL1,FOXH1,ARNT,PAX6,FOXN1,NEUROD2,ELK4,NKX2-6,NEUROG1,HOXD13,TRP63,PAX9,NKX2-3,NEUROG3,TAL2,GNRH1,PITX2,PAX3,SIM1,NODAL,SIX3,PBX1,TRP73,SOX10,SEBOX,RUNX2,MSX1,AKT1,FGFR1
GO:0045449	regulation of transcription	biological_process	4.42423465630503E-5	35	97	2009	14467	SMYD1,NFATC2,PAX8,GPRIN1,RARG,ERCC2,RUNX1,HNF4A,THRA,OVOL1,FOXH1,ARNT,PAX6,FOXN1,NEUROD2,ELK4,NKX2-6,NEUROG1,HOXD13,TRP63,PAX9,NKX2-3,NEUROG3,TAL2,PITX2,PAX3,SIM1,NODAL,SIX3,PBX1,TRP73,SOX10,SEBOX,RUNX2,MSX1
GO:0010556	regulation of macromolecule biosynthetic process	biological_process	5.432318161218454E-5	36	97	2127	14467	SMYD1,NFATC2,PAX8,GPRIN1,RARG,ERCC2,RUNX1,HNF4A,THRA,OVOL1,FOXH1,ARNT,PAX6,FOXN1,NEUROD2,ELK4,NKX2-6,NEUROG1,HOXD13,TRP63,PAX9,NKX2-3,NEUROG3,TAL2,PITX2,PAX3,SIM1,NODAL,SIX3,PBX1,TRP73,SOX10,SEBOX,RUNX2,MSX1,AKT1
GO:0035108	limb morphogenesis	biological_process	5.710678168661065E-5	9	97	108	14467	FGF4,RARG,HOXD13,TRP63,GNAQ,PBX1,MSX1,FGFR1,GNAS
GO:0035107	appendage morphogenesis	biological_process	5.710678168661065E-5	9	97	108	14467	FGF4,RARG,HOXD13,TRP63,GNAQ,PBX1,MSX1,FGFR1,GNAS
GO:0021536	diencephalon development	biological_process	6.710903878992597E-5	6	97	31	14467	CHRNB2,PAX6,NKX2-6,TAL2,PITX2,SIX3
GO:0048598	embryonic morphogenesis	biological_process	7.471476437524611E-5	14	97	339	14467	FGF4,RARG,FGFR2,NEUROG1,HOXD13,TRP63,GNAQ,PAX3,NODAL,PBX1,MSX1,FGFR1,TGFBR2,GNAS
GO:0048736	appendage development	biological_process	8.480104355818685E-5	9	97	113	14467	FGF4,RARG,HOXD13,TRP63,GNAQ,PBX1,MSX1,FGFR1,GNAS
GO:0060173	limb development	biological_process	8.480104355818685E-5	9	97	113	14467	FGF4,RARG,HOXD13,TRP63,GNAQ,PBX1,MSX1,FGFR1,GNAS
GO:0006350	transcription	biological_process	9.15297118320182E-5	35	97	2067	14467	SMYD1,NFATC2,PAX8,GPRIN1,RARG,ERCC2,RUNX1,HNF4A,THRA,OVOL1,FOXH1,ARNT,PAX6,FOXN1,NEUROD2,ELK4,NKX2-6,NEUROG1,HOXD13,TRP63,PAX9,NKX2-3,NEUROG3,TAL2,PITX2,PAX3,SIM1,NODAL,SIX3,PBX1,TRP73,SOX10,SEBOX,RUNX2,MSX1
GO:0022612	gland morphogenesis	biological_process	9.521923821052941E-5	5	97	17	14467	EGFR,PAX6,FGFR2,NKX2-3,FGFR1
GO:0030182	neuron differentiation	biological_process	1.2177015113994395E-4	15	97	411	14467	RASGRF1,CDK5R1,GPRIN1,NTRK2,RUNX1,CHRNB2,NTRK3,PAX6,NEUROD2,WHRN,NEUROG1,GNAQ,PAX3,PBX1,TRP73
GO:0035272	exocrine system development	biological_process	1.311438846164112E-4	5	97	18	14467	EDA,EGFR,PAX6,FGFR2,FGFR1
GO:0007435	salivary gland morphogenesis	biological_process	1.748950140806051E-4	4	97	8	14467	EGFR,PAX6,FGFR2,FGFR1
GO:0051239	regulation of multicellular organismal process	biological_process	2.5842674619883473E-4	18	97	636	14467	CRHR2,RASGRF1,GPRIN1,NF1,RUNX1,CHRNB2,NTRK3,THRA,GRIN2B,PAX6,FGFR2,NODAL,PBX1,RUNX2,AKT1,FGFR1,TGFBR2,GNAS
GO:0007610	behavior	biological_process	2.7643742540350624E-4	14	97	377	14467	GPRIN1,NF1,NTRK2,RUNX1,CHRNB2,GRIN2B,OPRM1,CRHR1,NEUROD2,SLC1A2,GNAQ,TAL2,SCN8A,DRD4
GO:0051093	negative regulation of developmental process	biological_process	2.7643742540350624E-4	14	97	377	14467	FGF4,CRHR2,GPRIN1,ERCC2,NF1,PAX6,NKX2-6,TRP63,NODAL,PBX1,TRP73,MSX1,AKT1,FGFR1
GO:0021700	developmental maturation	biological_process	2.8382700055711176E-4	8	97	94	14467	GPRIN1,ERCC2,GNAQ,MMP2,SOX10,RUNX2,AKT1,FGFR1
GO:0045595	regulation of cell differentiation	biological_process	3.475562656806245E-4	13	97	326	14467	FGF4,GPRIN1,NF1,CHRNB2,NTRK3,PAX6,TRP63,GNAQ,NODAL,PBX1,RUNX2,TGFBR2,GNAS
GO:0019226	transmission of nerve impulse	biological_process	5.192708193825306E-4	11	97	230	14467	RASGRF1,SYT1,GPRIN1,ERCC2,NF1,CHRNB2,CAMK4,GRIN2B,GRIA2,SYP,DRD4
GO:0045165	cell fate commitment	biological_process	5.362492435781286E-4	9	97	140	14467	PAX6,FGFR2,NEUROG1,FGF3,PAX3,NODAL,SIX3,RUNX2,FGFR1
GO:0001525	angiogenesis	biological_process	5.696725116105713E-4	9	97	141	14467	CRHR2,NF1,RUNX1,FGFR2,PITX2,FGFR1,TGFBR2,ACVRL1,TGFA
GO:0042391	regulation of membrane potential	biological_process	6.693235698694861E-4	8	97	105	14467	GPRIN1,ERCC2,NF1,CHRNB2,GRIN2B,GNAQ,DRD4,CHRNG
GO:0007167	enzyme linked receptor protein signaling pathway	biological_process	7.849842794144957E-4	12	97	293	14467	NTRK2,NTRK3,EGFR,FOXH1,FGFR2,NODAL,RUNX2,MSX1,AKT1,FGFR1,TGFBR2,ACVRL1
GO:0007268	synaptic transmission	biological_process	7.93733999258679E-4	10	97	191	14467	RASGRF1,SYT1,GPRIN1,NF1,CHRNB2,CAMK4,GRIN2B,GRIA2,SYP,DRD4
GO:0010926	anatomical structure formation	biological_process	8.72194137615954E-4	19	97	767	14467	CRHR2,GPRIN1,ERCC2,NF1,RUNX1,CHRNB2,FGFR2,TRP63,FGF3,PITX2,PAX3,MMP2,NODAL,NEURL1A,HIST1H1D,FGFR1,TGFBR2,ACVRL1,TGFA
GO:0048666	neuron development	biological_process	0.0010082571428282842	12	97	300	14467	RASGRF1,CDK5R1,GPRIN1,NTRK2,RUNX1,CHRNB2,NTRK3,PAX6,NEUROD2,WHRN,GNAQ,TRP73
GO:0048514	blood vessel morphogenesis	biological_process	0.0011041167312649829	10	97	198	14467	CRHR2,NF1,NTRK2,RUNX1,FGFR2,PITX2,FGFR1,TGFBR2,ACVRL1,TGFA
GO:0022603	regulation of anatomical structure morphogenesis	biological_process	0.001135755487777294	9	97	153	14467	CRHR2,GPRIN1,NF1,RUNX1,CHRNB2,NTRK3,PAX6,NODAL,RUNX2
GO:0010467	gene expression	biological_process	0.0011883761345332592	40	97	2850	14467	SMYD1,NFATC2,PAX8,GPRIN1,RARG,ERCC2,RUNX1,EDA,HNF4A,THRA,OVOL1,FOXH1,ARNT,PAX6,FOXN1,NEUROD2,ELK4,NKX2-6,NEUROG1,HOXD13,TRP63,PAX9,NKX2-3,NEUROG3,TAL2,GNRH1,PITX2,PAX3,SIM1,NODAL,SIX3,PBX1,TRP73,SOX10,SEBOX,MMP14,RUNX2,MSX1,AKT1,FGFR1
GO:0009058	biosynthetic process	biological_process	0.0012208549392599037	44	97	3324	14467	SMYD1,NFATC2,PAX8,GPRIN1,RARG,ERCC2,NF1,RUNX1,HNF4A,THRA,OVOL1,FOXH1,SLC45A2,ARNT,PAX6,OPRM1,FOXN1,NEUROD2,ELK4,NKX2-6,NEUROG1,OCA2,HOXD13,TRP63,PAX9,NKX2-3,GNAQ,NEUROG3,TAL2,PITX2,PAX3,SIM1,NODAL,SIX3,DRD4,PBX1,TRP73,SOX10,SEBOX,TYR,RUNX2,MSX1,AKT1,GNAS
GO:0035295	tube development	biological_process	0.001449880526670062	10	97	204	14467	FOXH1,FGFR2,HOXD13,TRP63,PITX2,PAX3,PBX1,MMP14,FGFR1,TGFBR2
GO:0051094	positive regulation of developmental process	biological_process	0.0014586093708924977	13	97	370	14467	GPRIN1,RARG,NF1,RUNX1,NTRK3,PAX6,FGFR2,TRP63,RUNX2,FGFR1,TGFBR2,FASL,GNAS
GO:0007154	cell communication	biological_process	0.0017793813408619142	47	97	3737	14467	CRHR2,RHO,RASGRF1,SYT1,GPRIN1,ANK1,HTR4,ERCC2,NF1,NTRK2,CHRNB2,CHRM1,HTR1A,NTRK3,CAMK4,EGFR,FOXH1,GRIN2B,GRIA2,ARNT,PAX6,OLFR66,FGFR2,OPRM1,CRHR1,SYP,TRP63,SLC1A2,GNAQ,FGF3,PITX2,SIM1,PKD1,NODAL,SIX3,GNRHR,DRD4,CCKBR,RUNX2,MSX1,HTR5A,AKT1,FGFR1,TGFBR2,ACVRL1,FASL,GNAS
GO:0006139	nucleobase, nucleoside, nucleotide and nucleic acid metabolic process	biological_process	0.002268864461248908	41	97	3037	14467	SMYD1,NFATC2,PAX8,GPRIN1,RARG,ERCC2,NF1,RUNX1,HNF4A,THRA,OVOL1,FOXH1,ARNT,PAX6,OPRM1,FOXN1,NEUROD2,ELK4,NKX2-6,NEUROG1,HOXD13,TRP63,PAX9,NKX2-3,GNAQ,NEUROG3,TAL2,PITX2,PAX3,SIM1,NODAL,SIX3,DRD4,PBX1,TRP73,SOX10,ATP7B,SEBOX,RUNX2,MSX1,GNAS
GO:0016070	RNA metabolic process	biological_process	0.002473488442757454	35	97	2364	14467	SMYD1,NFATC2,PAX8,GPRIN1,RARG,ERCC2,RUNX1,HNF4A,THRA,OVOL1,FOXH1,ARNT,PAX6,FOXN1,NEUROD2,ELK4,NKX2-6,NEUROG1,HOXD13,TRP63,PAX9,NKX2-3,NEUROG3,TAL2,PITX2,PAX3,SIM1,NODAL,SIX3,PBX1,TRP73,SOX10,SEBOX,RUNX2,MSX1
GO:0007389	pattern specification process	biological_process	0.0027095587440840196	11	97	272	14467	FOXH1,PAX6,HOXD13,TRP63,FGF3,PITX2,NODAL,SIX3,PBX1,FGFR1,TGFBR2
GO:0050896	response to stimulus	biological_process	0.002812256900829815	33	97	2160	14467	RHO,GPRIN1,ERCC2,NF1,NTRK2,RUNX1,CHRNB2,NTRK3,EDA,GRIN2B,SLC45A2,ARNT,OPRM1,CRHR1,PLAU,NEUROD2,TRP63,NKX2-3,SLC1A2,GNAQ,TAL2,SCN8A,GNRH1,MMP2,PKD1,DRD4,NEURL1A,TRP73,MSX1,SLC6A2,AKT1,FASL,GNAS
GO:0001503	ossification	biological_process	0.0033997750985977197	8	97	130	14467	ERCC2,NF1,THRA,FGFR2,MMP2,PBX1,RUNX2,GNAS
GO:0035239	tube morphogenesis	biological_process	0.003812499992843375	8	97	132	14467	HOXD13,TRP63,PITX2,PAX3,PBX1,MMP14,FGFR1,TGFBR2
GO:0034961	cellular biopolymer biosynthetic process	biological_process	0.004266244090470924	36	97	2531	14467	SMYD1,NFATC2,PAX8,GPRIN1,RARG,ERCC2,RUNX1,HNF4A,THRA,OVOL1,FOXH1,ARNT,PAX6,FOXN1,NEUROD2,ELK4,NKX2-6,NEUROG1,HOXD13,TRP63,PAX9,NKX2-3,NEUROG3,TAL2,PITX2,PAX3,SIM1,NODAL,SIX3,PBX1,TRP73,SOX10,SEBOX,RUNX2,MSX1,AKT1
GO:0043284	biopolymer biosynthetic process	biological_process	0.004306699635344474	36	97	2532	14467	SMYD1,NFATC2,PAX8,GPRIN1,RARG,ERCC2,RUNX1,HNF4A,THRA,OVOL1,FOXH1,ARNT,PAX6,FOXN1,NEUROD2,ELK4,NKX2-6,NEUROG1,HOXD13,TRP63,PAX9,NKX2-3,NEUROG3,TAL2,PITX2,PAX3,SIM1,NODAL,SIX3,PBX1,TRP73,SOX10,SEBOX,RUNX2,MSX1,AKT1
GO:0033555	multicellular organismal response to stress	biological_process	0.004540412665629825	5	97	35	14467	RUNX1,GRIN2B,NEUROD2,DRD4,SLC6A2
GO:0048523	negative regulation of cellular process	biological_process	0.004554368134942366	21	97	1027	14467	SMYD1,FGF4,GPRIN1,RARG,ERCC2,NF1,THRA,OVOL1,FOXH1,PAX6,NKX2-6,TRP63,PAX3,NODAL,SIX3,PBX1,TRP73,RUNX2,MSX1,AKT1,FGFR1
GO:0060348	bone development	biological_process	0.004766808054936499	8	97	136	14467	ERCC2,NF1,THRA,FGFR2,MMP2,PBX1,RUNX2,GNAS
GO:0021537	telencephalon development	biological_process	0.005210803938280013	6	97	63	14467	GPRIN1,NF1,PAX6,SLC1A2,SIX3,TRP73
GO:0048066	pigmentation during development	biological_process	0.005244865722405775	5	97	36	14467	SLC45A2,OCA2,GNAQ,PAX3,SOX10
GO:0048519	negative regulation of biological process	biological_process	0.005723439232024137	22	97	1131	14467	SMYD1,FGF4,CRHR2,GPRIN1,RARG,ERCC2,NF1,THRA,OVOL1,FOXH1,PAX6,NKX2-6,TRP63,PAX3,NODAL,SIX3,PBX1,TRP73,RUNX2,MSX1,AKT1,FGFR1
GO:0030901	midbrain development	biological_process	0.0072616067663457485	4	97	18	14467	FGFR2,TAL2,MSX1,FGFR1
GO:0048168	regulation of neuronal synaptic plasticity	biological_process	0.0072616067663457485	4	97	18	14467	RASGRF1,GPRIN1,NF1,GRIN2B
GO:0048754	branching morphogenesis of a tube	biological_process	0.008170867032007579	6	97	68	14467	HOXD13,PITX2,PBX1,MMP14,FGFR1,TGFBR2
GO:0010033	response to organic substance	biological_process	0.010520069399369843	6	97	71	14467	GPRIN1,CHRNB2,GRIN2B,SLC1A2,GNRH1,DRD4
GO:0002053	positive regulation of mesenchymal cell proliferation	biological_process	0.011379830727728168	4	97	20	14467	FGFR2,TRP63,FGFR1,TGFBR2
GO:0007212	dopamine receptor signaling pathway	biological_process	0.011379830727728168	4	97	20	14467	OPRM1,GNAQ,DRD4,GNAS
GO:0043066	negative regulation of apoptosis	biological_process	0.011674121241601866	9	97	203	14467	FGF4,GPRIN1,ERCC2,NKX2-6,TRP63,TRP73,MSX1,AKT1,FGFR1
GO:0003002	regionalization	biological_process	0.01313893417721456	9	97	206	14467	FOXH1,PAX6,HOXD13,TRP63,FGF3,NODAL,SIX3,PBX1,FGFR1
GO:0010463	mesenchymal cell proliferation	biological_process	0.013985309504242838	4	97	21	14467	FGFR2,TRP63,FGFR1,TGFBR2
GO:0010464	regulation of mesenchymal cell proliferation	biological_process	0.013985309504242838	4	97	21	14467	FGFR2,TRP63,FGFR1,TGFBR2
GO:0043069	negative regulation of programmed cell death	biological_process	0.014200490577435849	9	97	208	14467	FGF4,GPRIN1,ERCC2,NKX2-6,TRP63,TRP73,MSX1,AKT1,FGFR1
GO:0001655	urogenital system development	biological_process	0.01422557803435472	7	97	113	14467	PAX8,NF1,FGFR2,HOXD13,TRP63,PBX1,FGFR1
GO:0060548	negative regulation of cell death	biological_process	0.01475820563403223	9	97	209	14467	FGF4,GPRIN1,ERCC2,NKX2-6,TRP63,TRP73,MSX1,AKT1,FGFR1
GO:0044249	cellular biosynthetic process	biological_process	0.014918379475170954	41	97	3262	14467	SMYD1,NFATC2,PAX8,GPRIN1,RARG,ERCC2,NF1,RUNX1,HNF4A,THRA,OVOL1,FOXH1,ARNT,PAX6,OPRM1,FOXN1,NEUROD2,ELK4,NKX2-6,NEUROG1,HOXD13,TRP63,PAX9,NKX2-3,GNAQ,NEUROG3,TAL2,PITX2,PAX3,SIM1,NODAL,SIX3,DRD4,PBX1,TRP73,SOX10,SEBOX,RUNX2,MSX1,AKT1,GNAS
GO:0048592	eye morphogenesis	biological_process	0.015631720652115492	6	97	76	14467	RARG,NF1,NTRK2,PAX6,SIX3,FASL
GO:0001763	morphogenesis of a branching structure	biological_process	0.015631720652115492	6	97	76	14467	HOXD13,PITX2,PBX1,MMP14,FGFR1,TGFBR2
GO:0048705	skeletal system morphogenesis	biological_process	0.015963847063864743	7	97	115	14467	FGF4,THRA,MMP2,PKD1,RUNX2,TGFBR2,GNAS
GO:0009791	post-embryonic development	biological_process	0.016861639896959636	6	97	77	14467	ERCC2,NKX2-3,GNAQ,TAL2,TRP73,GNAS
GO:0048546	digestive tract morphogenesis	biological_process	0.017005465697081504	4	97	22	14467	TRP63,NKX2-3,TRP73,SOX10
GO:0055123	digestive system development	biological_process	0.017005465697081504	4	97	22	14467	TRP63,NKX2-3,TRP73,SOX10
GO:0042476	odontogenesis	biological_process	0.01808659780258299	5	97	46	14467	FGF4,EDA,TRP63,PITX2,RUNX2
GO:0051216	cartilage development	biological_process	0.018168652267253404	6	97	78	14467	FGF4,THRA,PKD1,RUNX2,FGFR1,GNAS
GO:0006873	cellular ion homeostasis	biological_process	0.020678746595876086	9	97	218	14467	GPRIN1,ERCC2,NF1,CHRNB2,GRIN2B,GNAQ,DRD4,ATP7B,CHRNG
GO:0060429	epithelium development	biological_process	0.020708353086091705	8	97	166	14467	PAX6,FGFR2,TRP63,NKX2-3,NEUROG3,PAX3,NODAL,PBX1
GO:0002009	morphogenesis of an epithelium	biological_process	0.020708353086091705	8	97	166	14467	PAX6,FGFR2,TRP63,NKX2-3,NEUROG3,PAX3,NODAL,PBX1
GO:0034645	cellular macromolecule biosynthetic process	biological_process	0.022351297619139125	36	97	2717	14467	SMYD1,NFATC2,PAX8,GPRIN1,RARG,ERCC2,RUNX1,HNF4A,THRA,OVOL1,FOXH1,ARNT,PAX6,FOXN1,NEUROD2,ELK4,NKX2-6,NEUROG1,HOXD13,TRP63,PAX9,NKX2-3,NEUROG3,TAL2,PITX2,PAX3,SIM1,NODAL,SIX3,PBX1,TRP73,SOX10,SEBOX,RUNX2,MSX1,AKT1
GO:0009059	macromolecule biosynthetic process	biological_process	0.023700304029570286	36	97	2724	14467	SMYD1,NFATC2,PAX8,GPRIN1,RARG,ERCC2,RUNX1,HNF4A,THRA,OVOL1,FOXH1,ARNT,PAX6,FOXN1,NEUROD2,ELK4,NKX2-6,NEUROG1,HOXD13,TRP63,PAX9,NKX2-3,NEUROG3,TAL2,PITX2,PAX3,SIM1,NODAL,SIX3,PBX1,TRP73,SOX10,SEBOX,RUNX2,MSX1,AKT1
GO:0042592	homeostatic process	biological_process	0.024402853126720532	14	97	553	14467	FGF4,GPRIN1,ANK1,ERCC2,NF1,CHRNB2,GRIN2B,NKX2-3,GNAQ,NODAL,DRD4,ATP7B,CHRNG,AKT1
GO:0045761	regulation of adenylate cyclase activity	biological_process	0.02476422390566645	5	97	49	14467	NF1,OPRM1,GNAQ,DRD4,GNAS
GO:0055082	cellular chemical homeostasis	biological_process	0.02658564704670538	9	97	225	14467	GPRIN1,ERCC2,NF1,CHRNB2,GRIN2B,GNAQ,DRD4,ATP7B,CHRNG
GO:0051339	regulation of lyase activity	biological_process	0.030185459767453827	5	97	51	14467	NF1,OPRM1,GNAQ,DRD4,GNAS
GO:0001656	metanephros development	biological_process	0.030185459767453827	5	97	51	14467	PAX8,NF1,FGFR2,PBX1,FGFR1
GO:0031279	regulation of cyclase activity	biological_process	0.030185459767453827	5	97	51	14467	NF1,OPRM1,GNAQ,DRD4,GNAS
GO:0019933	cAMP-mediated signaling	biological_process	0.03322043043345749	5	97	52	14467	OPRM1,GNAQ,DRD4,HTR5A,GNAS
GO:0009416	response to light stimulus	biological_process	0.03403060829807679	6	97	87	14467	RHO,GPRIN1,ERCC2,NF1,CHRNB2,SLC1A2
GO:0006812	cation transport	biological_process	0.03634809833503086	13	97	498	14467	GPRIN1,ANK1,CHRNB2,GRIN2B,SLC12A1,KCNC1,SCN8A,KCNJ6,PKD1,KCNJ9,ATP7B,KCNQ2,AKT1
GO:0016481	negative regulation of transcription	biological_process	0.0399218420418902	10	97	297	14467	SMYD1,RARG,THRA,OVOL1,FOXH1,TRP63,PAX3,NODAL,SIX3,MSX1
GO:0007612	learning	biological_process	0.03999836408051449	5	97	54	14467	GPRIN1,NF1,CHRNB2,GRIN2B,NEUROD2
GO:0030817	regulation of cAMP biosynthetic process	biological_process	0.03999836408051449	5	97	54	14467	NF1,OPRM1,GNAQ,DRD4,GNAS
GO:0030001	metal ion transport	biological_process	0.040642513738763944	12	97	431	14467	GPRIN1,CHRNB2,GRIN2B,SLC12A1,KCNC1,SCN8A,KCNJ6,PKD1,KCNJ9,ATP7B,KCNQ2,AKT1
GO:0048568	embryonic organ development	biological_process	0.04376607526304184	5	97	55	14467	RARG,RUNX1,FGFR2,PBX1,TGFBR2
GO:0019935	cyclic-nucleotide-mediated signaling	biological_process	0.04376607526304184	5	97	55	14467	OPRM1,GNAQ,DRD4,HTR5A,GNAS
GO:0042438	melanin biosynthetic process	biological_process	0.04551311879025889	3	97	10	14467	SLC45A2,OCA2,TYR
GO:0035162	embryonic hemopoiesis	biological_process	0.04551311879025889	3	97	10	14467	RUNX1,PBX1,TGFBR2
GO:0001666	response to hypoxia	biological_process	0.04615337339549365	4	97	28	14467	NF1,CHRNB2,PLAU,MMP2
GO:0007632	visual behavior	biological_process	0.04615337339549365	4	97	28	14467	GPRIN1,NF1,CHRNB2,SLC1A2
GO:0051179	localization	biological_process	0.04635666529009832	35	97	2689	14467	SYT1,CDK5R1,GPRIN1,ANK1,NF1,NTRK2,CHRNB2,EDA,CAMK4,GRIN2B,SLC12A1,GRIA2,KCNC1,PAX6,PLAU,SYP,OCA2,NKX2-3,SLC1A2,SCN8A,PITX2,PAX3,KCNJ6,PKD1,NODAL,SIX3,KCNJ9,NEURL1A,TRP73,ATP7B,CHRNG,MMP14,KCNQ2,SLC6A2,AKT1
GO:0065008	regulation of biological quality	biological_process	0.04725520747395038	19	97	1011	14467	FGF4,SYT1,GPRIN1,ANK1,ERCC2,NF1,CHRNB2,GRIN2B,TRP63,NKX2-3,GNAQ,KCNJ6,NODAL,DRD4,PBX1,TRP73,ATP7B,CHRNG,AKT1
GO:0048870	cell motility	biological_process	0.047322264052322274	10	97	303	14467	CDK5R1,NF1,PAX6,PLAU,NKX2-3,PITX2,PAX3,NODAL,NEURL1A,MMP14
GO:0030814	regulation of cAMP metabolic process	biological_process	0.047803355371658675	5	97	56	14467	NF1,OPRM1,GNAQ,DRD4,GNAS
