# Supplementary material for: Tissue-Specific Functional Networks for Prioritizing Phenotype and Disease Genes
Source: PLoS Comput Biol. 2012 Sep 27;8(9):e1002694. doi: 10.1371/journal.pcbi.1002694 (PMC3459891; doi:10.1371/journal.pcbi.1002694)
Supplement: Dataset S3 — Functional enrichment of top 100 changed genes for each tissue-specific network. (ZIP) [file pcbi.1002694.s003.zip › enrichment_result/MA_0001319_global.txt]

GO:0048731	system development	biological_process	4.987925255135525E-29	62	94	1922	14467	SLC1A2,GNAQ,SMYD1,RXRA,CRHR2,NANOS2,GCM2,TAL2,FGF3,SCN8A,GPRIN1,ADRA2B,ANK1,TRP53,RARG,ERCC2,CD4,PITX2,NF1,PAX3,SIM1,NTRK2,MMP2,RUNX1,CHRNB2,PKD1,NODAL,FGF8,BMPR1A,TGFBR3,SIX3,NTRK3,EDA,PTPN11,IL3,EGFR,THRA,FOXH1,PBX1,P2RX7,GFRA2,ARNT,PAX6,SOX10,FGFR2,MMP14,RUNX2,PROP1,NEUROD2,MSX1,NR2F2,AKT1,NKX2-6,TGFBR2,NEUROG1,HOXD13,ACVRL1,TRP63,FASL,PAX9,GNAS,NKX2-3
GO:0048856	anatomical structure development	biological_process	2.0212310039546602E-28	63	94	2056	14467	SLC1A2,GNAQ,SMYD1,RXRA,CRHR2,NANOS2,GCM2,TAL2,FGF3,SCN8A,GPRIN1,ADRA2B,ANK1,TRP53,RARG,ERCC2,CD4,PITX2,NF1,PAX3,SIM1,NTRK2,MMP2,RUNX1,CHRNB2,PKD1,NODAL,FGF8,BMPR1A,TGFBR3,SIX3,NTRK3,EDA,PTPN11,IL3,EGFR,THRA,FOXH1,PBX1,P2RX7,NEURL1A,GFRA2,ARNT,PAX6,SOX10,FGFR2,MMP14,RUNX2,PROP1,NEUROD2,MSX1,NR2F2,AKT1,NKX2-6,TGFBR2,NEUROG1,HOXD13,ACVRL1,TRP63,FASL,PAX9,GNAS,NKX2-3
GO:0048513	organ development	biological_process	2.6237771707960287E-28	57	94	1574	14467	SLC1A2,GNAQ,SMYD1,RXRA,CRHR2,NANOS2,GCM2,TAL2,FGF3,SCN8A,GPRIN1,ADRA2B,ANK1,TRP53,RARG,ERCC2,CD4,PITX2,NF1,PAX3,NTRK2,MMP2,RUNX1,CHRNB2,PKD1,NODAL,FGF8,BMPR1A,TGFBR3,SIX3,EDA,IL3,EGFR,THRA,FOXH1,PBX1,P2RX7,ARNT,PAX6,SOX10,FGFR2,MMP14,RUNX2,PROP1,MSX1,NR2F2,AKT1,NKX2-6,TGFBR2,NEUROG1,HOXD13,ACVRL1,TRP63,FASL,PAX9,GNAS,NKX2-3
GO:0009653	anatomical structure morphogenesis	biological_process	3.6826024528950185E-26	49	94	1151	14467	GNAQ,RXRA,CRHR2,FGF3,GPRIN1,ADRA2B,TRP53,RARG,ERCC2,PITX2,NF1,PAX3,NTRK2,MMP2,RUNX1,CHRNB2,PKD1,NODAL,FGF8,BMPR1A,TGFBR3,SIX3,NTRK3,EDA,PTPN11,EGFR,THRA,PBX1,P2RX7,NEURL1A,ARNT,PAX6,SOX10,FGFR2,MMP14,RUNX2,PROP1,MSX1,NR2F2,AKT1,TGFBR2,NEUROG1,HOXD13,ACVRL1,TRP63,FASL,PAX9,GNAS,NKX2-3
GO:0007275	multicellular organismal development	biological_process	1.6593741016344764E-25	64	94	2402	14467	SLC1A2,GNAQ,SMYD1,RXRA,CRHR2,NANOS2,GCM2,TAL2,FGF3,SCN8A,GPRIN1,ADRA2B,ANK1,TRP53,RARG,ERCC2,CD4,PITX2,NF1,PAX3,SIM1,NTRK2,MMP2,RUNX1,CHRNB2,PKD1,NODAL,FGF8,BMPR1A,TGFBR3,SIX3,NTRK3,EDA,PTPN11,IL3,EGFR,THRA,FOXH1,PBX1,P2RX7,GFRA2,ARNT,PAX6,SOX10,FGFR2,FOXN1,MMP14,RUNX2,PROP1,NEUROD2,MSX1,NR2F2,AKT1,NKX2-6,TGFBR2,NEUROG1,HOXD13,ACVRL1,TRP63,MDFI,FASL,PAX9,GNAS,NKX2-3
GO:0032502	developmental process	biological_process	3.292751270167688E-24	67	94	2840	14467	SLC1A2,GNAQ,SMYD1,RXRA,CRHR2,NANOS2,GCM2,TAL2,FGF3,SCN8A,GPRIN1,ADRA2B,ANK1,TRP53,RARG,ERCC2,CD4,PITX2,NF1,PAX3,SIM1,NTRK2,MMP2,RUNX1,CHRNB2,PKD1,NODAL,FGF8,BMPR1A,TGFBR3,SIX3,NTRK3,EDA,PTPN11,IL3,EGFR,THRA,FOXH1,PBX1,P2RX7,SLC45A2,NEURL1A,GFRA2,ARNT,PAX6,SOX10,FGFR2,FOXN1,MMP14,RUNX2,PROP1,NEUROD2,MSX1,NR2F2,AKT1,NKX2-6,TGFBR2,NEUROG1,OCA2,HOXD13,ACVRL1,TRP63,MDFI,FASL,PAX9,GNAS,NKX2-3
GO:0009887	organ morphogenesis	biological_process	3.494392211261953E-22	39	94	771	14467	RXRA,CRHR2,FGF3,ADRA2B,RARG,ERCC2,PITX2,NF1,PAX3,NTRK2,MMP2,RUNX1,PKD1,NODAL,FGF8,BMPR1A,TGFBR3,SIX3,EDA,THRA,PBX1,P2RX7,ARNT,PAX6,SOX10,FGFR2,RUNX2,PROP1,MSX1,NR2F2,AKT1,TGFBR2,NEUROG1,ACVRL1,TRP63,FASL,PAX9,GNAS,NKX2-3
GO:0048869	cellular developmental process	biological_process	4.124614739280007E-19	48	94	1568	14467	GNAQ,RXRA,NANOS2,GCM2,FGF3,GPRIN1,ANK1,TRP53,ERCC2,CD4,NF1,PAX3,SIM1,NTRK2,RUNX1,CHRNB2,NODAL,FGF8,BMPR1A,TGFBR3,SIX3,NTRK3,EDA,PTPN11,IL3,EGFR,PBX1,P2RX7,NEURL1A,ARNT,PAX6,SOX10,FGFR2,FOXN1,RUNX2,PROP1,NEUROD2,NR2F2,AKT1,NKX2-6,TGFBR2,NEUROG1,OCA2,TRP63,MDFI,FASL,GNAS,NKX2-3
GO:0030154	cell differentiation	biological_process	4.184577369582048E-18	46	94	1495	14467	GNAQ,RXRA,NANOS2,GCM2,FGF3,GPRIN1,ANK1,TRP53,ERCC2,CD4,NF1,PAX3,SIM1,NTRK2,RUNX1,CHRNB2,NODAL,FGF8,BMPR1A,TGFBR3,SIX3,NTRK3,EDA,PTPN11,IL3,PBX1,NEURL1A,ARNT,PAX6,SOX10,FGFR2,FOXN1,RUNX2,PROP1,NEUROD2,NR2F2,AKT1,NKX2-6,TGFBR2,NEUROG1,OCA2,TRP63,MDFI,FASL,GNAS,NKX2-3
GO:0008283	cell proliferation	biological_process	4.356961480480124E-18	32	94	598	14467	RXRA,NANOS2,FGF3,TRP53,RARG,ERCC2,PITX2,NF1,PAX3,CHRNB2,NODAL,CDK4,FGF8,BMPR1A,TGFBR3,IL3,EGFR,PBX1,P2RX7,PAX6,FGFR2,TYR,FOXN1,PLAU,RUNX2,MSX1,NKX2-6,TGFBR2,OCA2,HOXD13,TRP63,NKX2-3
GO:0048518	positive regulation of biological process	biological_process	1.622906777392601E-17	41	94	1172	14467	SLC1A2,RXRA,NFATC2,GPRIN1,TRP53,RARG,CD4,PITX2,NF1,PAX3,RUNX1,CHRNB2,NODAL,FGF8,BMPR1A,SIX3,NTRK3,EDA,PTPN11,HNF4A,IL3,EGFR,FOXH1,PBX1,P2RX7,ARNT,PAX6,SOX10,FGFR2,RUNX2,PROP1,AKT1,NKX2-6,TGFBR2,NEUROG1,HOXD13,TRP63,FASL,PAX9,GNAS,NKX2-3
GO:0032501	multicellular organismal process	biological_process	2.318123339096802E-17	71	94	4218	14467	SLC1A2,GNAQ,SMYD1,RXRA,CRHR2,NANOS2,GCM2,RHO,NFATC2,TAL2,FGF3,SYT1,SCN8A,GPRIN1,ADRA2B,ANK1,TRP53,RARG,ERCC2,CD4,PITX2,NF1,PAX3,SIM1,NTRK2,MMP2,RUNX1,CHRNB2,PKD1,NODAL,FGF8,BMPR1A,TGFBR3,SIX3,NTRK3,EDA,PTPN11,CAMK4,IL3,EGFR,THRA,FOXH1,PBX1,P2RX7,SLC45A2,NEURL1A,GFRA2,ARNT,PAX6,SOX10,FGFR2,FOXN1,MMP14,RUNX2,PROP1,NEUROD2,MSX1,NR2F2,AKT1,NKX2-6,TGFBR2,SYP,NEUROG1,HOXD13,ACVRL1,TRP63,MDFI,FASL,PAX9,…
GO:0048522	positive regulation of cellular process	biological_process	1.26754679584898E-16	38	94	1031	14467	RXRA,NFATC2,GPRIN1,TRP53,RARG,CD4,PITX2,NF1,PAX3,CHRNB2,NODAL,FGF8,BMPR1A,SIX3,NTRK3,PTPN11,HNF4A,IL3,EGFR,FOXH1,PBX1,P2RX7,ARNT,PAX6,SOX10,FGFR2,RUNX2,PROP1,AKT1,NKX2-6,TGFBR2,NEUROG1,HOXD13,TRP63,FASL,PAX9,GNAS,NKX2-3
GO:0042127	regulation of cell proliferation	biological_process	2.3459006752862816E-14	25	94	424	14467	NANOS2,TRP53,RARG,PITX2,NF1,PAX3,CHRNB2,NODAL,CDK4,FGF8,BMPR1A,TGFBR3,IL3,EGFR,PBX1,PAX6,FGFR2,PLAU,RUNX2,MSX1,NKX2-6,TGFBR2,HOXD13,TRP63,NKX2-3
GO:0007399	nervous system development	biological_process	1.0636956261549074E-13	31	94	779	14467	SLC1A2,GNAQ,TAL2,GPRIN1,TRP53,ERCC2,PITX2,NF1,PAX3,SIM1,NTRK2,RUNX1,CHRNB2,FGF8,BMPR1A,SIX3,NTRK3,PTPN11,PBX1,GFRA2,PAX6,SOX10,FGFR2,PROP1,NEUROD2,MSX1,NR2F2,NKX2-6,TGFBR2,NEUROG1,TRP63
GO:0010604	positive regulation of macromolecule metabolic process	biological_process	1.7291058405597958E-13	26	94	511	14467	RXRA,NFATC2,GPRIN1,TRP53,RARG,CD4,PITX2,PAX3,NODAL,FGF8,SIX3,HNF4A,IL3,FOXH1,PBX1,P2RX7,ARNT,PAX6,SOX10,RUNX2,PROP1,AKT1,HOXD13,TRP63,PAX9,NKX2-3
GO:0009893	positive regulation of metabolic process	biological_process	6.568196388552676E-13	26	94	540	14467	RXRA,NFATC2,GPRIN1,TRP53,RARG,CD4,PITX2,PAX3,NODAL,FGF8,SIX3,HNF4A,IL3,FOXH1,PBX1,P2RX7,ARNT,PAX6,SOX10,RUNX2,PROP1,AKT1,HOXD13,TRP63,PAX9,NKX2-3
GO:0010628	positive regulation of gene expression	biological_process	1.159867817528429E-12	23	94	403	14467	RXRA,NFATC2,GPRIN1,TRP53,RARG,PITX2,PAX3,NODAL,FGF8,SIX3,HNF4A,IL3,FOXH1,PBX1,ARNT,PAX6,SOX10,RUNX2,PROP1,HOXD13,TRP63,PAX9,NKX2-3
GO:0007417	central nervous system development	biological_process	1.2158788311855645E-12	21	94	316	14467	SLC1A2,GNAQ,TAL2,GPRIN1,TRP53,ERCC2,PITX2,NF1,PAX3,RUNX1,CHRNB2,FGF8,SIX3,PAX6,SOX10,FGFR2,PROP1,MSX1,NR2F2,NKX2-6,TGFBR2
GO:0045944	positive regulation of transcription from RNA polymerase II promoter	biological_process	1.3805707294295296E-12	21	94	318	14467	RXRA,NFATC2,GPRIN1,TRP53,RARG,PITX2,PAX3,NODAL,SIX3,HNF4A,FOXH1,PBX1,ARNT,PAX6,SOX10,RUNX2,PROP1,HOXD13,TRP63,PAX9,NKX2-3
GO:0009790	embryonic development	biological_process	2.427069908381342E-12	27	94	626	14467	GNAQ,TRP53,RARG,ERCC2,PITX2,NF1,PAX3,RUNX1,PKD1,NODAL,FGF8,BMPR1A,TGFBR3,FOXH1,PBX1,ARNT,PAX6,SOX10,FGFR2,MSX1,NKX2-6,TGFBR2,NEUROG1,HOXD13,ACVRL1,TRP63,GNAS
GO:0048468	cell development	biological_process	2.7614822456834898E-12	29	94	748	14467	GNAQ,GPRIN1,ANK1,TRP53,ERCC2,NF1,PAX3,NTRK2,RUNX1,CHRNB2,NODAL,FGF8,BMPR1A,TGFBR3,NTRK3,PTPN11,PBX1,NEURL1A,PAX6,SOX10,RUNX2,NEUROD2,NR2F2,AKT1,NKX2-6,NEUROG1,OCA2,TRP63,FASL
GO:0031325	positive regulation of cellular metabolic process	biological_process	2.9319035876683855E-12	25	94	521	14467	RXRA,NFATC2,GPRIN1,TRP53,RARG,CD4,PITX2,PAX3,NODAL,SIX3,HNF4A,IL3,FOXH1,PBX1,P2RX7,ARNT,PAX6,SOX10,RUNX2,PROP1,AKT1,HOXD13,TRP63,PAX9,NKX2-3
GO:0019222	regulation of metabolic process	biological_process	5.2804346944400924E-12	50	94	2525	14467	GNAQ,SMYD1,RXRA,NANOS2,GCM2,NFATC2,TAL2,GPRIN1,TRP53,RARG,ERCC2,CD4,PITX2,NF1,PAX3,SIM1,NTRK2,RUNX1,CHRNB2,NODAL,FGF8,TGFBR3,SIX3,HR,HNF4A,IL3,EGFR,THRA,FOXH1,PBX1,P2RX7,ARNT,PAX6,SOX10,OPRM1,FOXN1,RUNX2,PROP1,NEUROD2,MSX1,ELK4,NR2F2,AKT1,NKX2-6,NEUROG1,HOXD13,TRP63,PAX9,GNAS,NKX2-3
GO:0065007	biological regulation	biological_process	9.438440931619648E-12	80	94	6717	14467	SLC1A2,GNAQ,SMYD1,RXRA,CRHR2,NANOS2,GCM2,RHO,NFATC2,TAL2,SYT1,GPRIN1,ADRA2B,ANK1,TRP53,HTR4,RARG,ERCC2,CD4,PITX2,NF1,PAX3,SIM1,NTRK2,KCNJ6,RUNX1,CHRM1,CHRNB2,PKD1,CASR,NODAL,CDK4,FGF8,BMPR1A,TGFBR3,SIX3,HR,HTR1A,NTRK3,EDA,PTPN11,HNF4A,CAMK4,IL3,EGFR,THRA,FOXH1,GNRHR,PBX1,P2RX7,GFRA2,ARNT,PAX6,HTR2C,SOX10,FGFR2,OPRM1,CRHR1,MC5R,CHRNG,FOXN1,PLAU,RUNX2,PROP1,NEUROD2,MSX1,ELK4,NR2F2,HTR5A,AKT1,NKX2-6…
GO:0045893	positive regulation of transcription, DNA-dependent	biological_process	1.1148399018717241E-11	21	94	353	14467	RXRA,NFATC2,GPRIN1,TRP53,RARG,PITX2,PAX3,NODAL,SIX3,HNF4A,FOXH1,PBX1,ARNT,PAX6,SOX10,RUNX2,PROP1,HOXD13,TRP63,PAX9,NKX2-3
GO:0051254	positive regulation of RNA metabolic process	biological_process	1.1793216772065422E-11	21	94	354	14467	RXRA,NFATC2,GPRIN1,TRP53,RARG,PITX2,PAX3,NODAL,SIX3,HNF4A,FOXH1,PBX1,ARNT,PAX6,SOX10,RUNX2,PROP1,HOXD13,TRP63,PAX9,NKX2-3
GO:0031323	regulation of cellular metabolic process	biological_process	1.872332505943751E-11	48	94	2396	14467	GNAQ,SMYD1,RXRA,NANOS2,GCM2,NFATC2,TAL2,GPRIN1,TRP53,RARG,ERCC2,CD4,PITX2,NF1,PAX3,SIM1,RUNX1,CHRNB2,NODAL,TGFBR3,SIX3,HR,HNF4A,IL3,EGFR,THRA,FOXH1,PBX1,P2RX7,ARNT,PAX6,SOX10,OPRM1,FOXN1,RUNX2,PROP1,NEUROD2,MSX1,ELK4,NR2F2,AKT1,NKX2-6,NEUROG1,HOXD13,TRP63,PAX9,GNAS,NKX2-3
GO:0080090	regulation of primary metabolic process	biological_process	1.9674227095298964E-11	48	94	2399	14467	GNAQ,SMYD1,RXRA,NANOS2,GCM2,NFATC2,TAL2,GPRIN1,TRP53,RARG,ERCC2,CD4,PITX2,NF1,PAX3,SIM1,RUNX1,CHRNB2,NODAL,TGFBR3,SIX3,HR,HNF4A,IL3,EGFR,THRA,FOXH1,PBX1,P2RX7,ARNT,PAX6,SOX10,OPRM1,FOXN1,RUNX2,PROP1,NEUROD2,MSX1,ELK4,NR2F2,AKT1,NKX2-6,NEUROG1,HOXD13,TRP63,PAX9,GNAS,NKX2-3
GO:0050794	regulation of cellular process	biological_process	2.909164700847216E-11	76	94	6122	14467	GNAQ,SMYD1,RXRA,CRHR2,NANOS2,GCM2,RHO,NFATC2,TAL2,GPRIN1,ADRA2B,ANK1,TRP53,HTR4,RARG,ERCC2,CD4,PITX2,NF1,PAX3,SIM1,NTRK2,RUNX1,CHRM1,CHRNB2,PKD1,CASR,NODAL,CDK4,FGF8,BMPR1A,TGFBR3,SIX3,HR,HTR1A,NTRK3,EDA,PTPN11,HNF4A,CAMK4,IL3,EGFR,THRA,FOXH1,GNRHR,PBX1,P2RX7,GFRA2,ARNT,PAX6,HTR2C,SOX10,FGFR2,OPRM1,CRHR1,MC5R,FOXN1,PLAU,RUNX2,PROP1,NEUROD2,MSX1,ELK4,NR2F2,HTR5A,AKT1,NKX2-6,TGFBR2,NEUROG1,HOXD13,A…
GO:0050789	regulation of biological process	biological_process	6.806388413589757E-11	77	94	6376	14467	SLC1A2,GNAQ,SMYD1,RXRA,CRHR2,NANOS2,GCM2,RHO,NFATC2,TAL2,GPRIN1,ADRA2B,ANK1,TRP53,HTR4,RARG,ERCC2,CD4,PITX2,NF1,PAX3,SIM1,NTRK2,RUNX1,CHRM1,CHRNB2,PKD1,CASR,NODAL,CDK4,FGF8,BMPR1A,TGFBR3,SIX3,HR,HTR1A,NTRK3,EDA,PTPN11,HNF4A,CAMK4,IL3,EGFR,THRA,FOXH1,GNRHR,PBX1,P2RX7,GFRA2,ARNT,PAX6,HTR2C,SOX10,FGFR2,OPRM1,CRHR1,MC5R,FOXN1,PLAU,RUNX2,PROP1,NEUROD2,MSX1,ELK4,NR2F2,HTR5A,AKT1,NKX2-6,TGFBR2,NEUROG1,H…
GO:0009888	tissue development	biological_process	6.885265865897034E-11	25	94	598	14467	RXRA,ERCC2,PITX2,NF1,PAX3,PKD1,NODAL,FGF8,BMPR1A,TGFBR3,EDA,THRA,FOXH1,PBX1,P2RX7,PAX6,FGFR2,RUNX2,NR2F2,AKT1,NKX2-6,TRP63,PAX9,GNAS,NKX2-3
GO:0050793	regulation of developmental process	biological_process	9.579375892456859E-11	29	94	858	14467	GNAQ,CRHR2,GCM2,GPRIN1,TRP53,RARG,ERCC2,NF1,RUNX1,CHRNB2,NODAL,FGF8,BMPR1A,TGFBR3,NTRK3,IL3,PBX1,P2RX7,PAX6,FGFR2,RUNX2,PROP1,MSX1,AKT1,NKX2-6,TGFBR2,TRP63,FASL,GNAS
GO:0045941	positive regulation of transcription	biological_process	1.0257797740207569E-10	21	94	395	14467	RXRA,NFATC2,GPRIN1,TRP53,RARG,PITX2,PAX3,NODAL,SIX3,HNF4A,FOXH1,PBX1,ARNT,PAX6,SOX10,RUNX2,PROP1,HOXD13,TRP63,PAX9,NKX2-3
GO:0045935	positive regulation of nucleobase, nucleoside, nucleotide and nucleic acid metabolic process	biological_process	2.5688022124737083E-10	21	94	414	14467	RXRA,NFATC2,GPRIN1,TRP53,RARG,PITX2,PAX3,NODAL,SIX3,HNF4A,FOXH1,PBX1,ARNT,PAX6,SOX10,RUNX2,PROP1,HOXD13,TRP63,PAX9,NKX2-3
GO:0048732	gland development	biological_process	2.6934856256001434E-10	13	94	107	14467	GCM2,PITX2,NF1,FGF8,EDA,EGFR,PBX1,PAX6,FGFR2,PROP1,HOXD13,TRP63,NKX2-3
GO:0006357	regulation of transcription from RNA polymerase II promoter	biological_process	3.6873512079955706E-10	23	94	528	14467	RXRA,NFATC2,GPRIN1,TRP53,RARG,PITX2,PAX3,NODAL,SIX3,HNF4A,FOXH1,PBX1,ARNT,PAX6,SOX10,RUNX2,PROP1,MSX1,NR2F2,HOXD13,TRP63,PAX9,NKX2-3
GO:0007507	heart development	biological_process	4.3104847325847323E-10	16	94	206	14467	GNAQ,SMYD1,RXRA,PITX2,NF1,PAX3,PKD1,NODAL,FGF8,BMPR1A,TGFBR3,FOXH1,FGFR2,MSX1,NKX2-6,TGFBR2
GO:0010557	positive regulation of macromolecule biosynthetic process	biological_process	7.017412852436463E-10	21	94	436	14467	RXRA,NFATC2,GPRIN1,TRP53,RARG,PITX2,PAX3,NODAL,SIX3,HNF4A,FOXH1,PBX1,ARNT,PAX6,SOX10,RUNX2,PROP1,HOXD13,TRP63,PAX9,NKX2-3
GO:0030900	forebrain development	biological_process	1.203629869915748E-9	14	94	150	14467	SLC1A2,GNAQ,TAL2,GPRIN1,PITX2,NF1,CHRNB2,FGF8,SIX3,PAX6,PROP1,MSX1,NR2F2,NKX2-6
GO:0006366	transcription from RNA polymerase II promoter	biological_process	1.303524654738421E-9	23	94	561	14467	RXRA,NFATC2,GPRIN1,TRP53,RARG,PITX2,PAX3,NODAL,SIX3,HNF4A,FOXH1,PBX1,ARNT,PAX6,SOX10,RUNX2,PROP1,MSX1,NR2F2,HOXD13,TRP63,PAX9,NKX2-3
GO:0031328	positive regulation of cellular biosynthetic process	biological_process	1.5972030134297057E-9	21	94	455	14467	RXRA,NFATC2,GPRIN1,TRP53,RARG,PITX2,PAX3,NODAL,SIX3,HNF4A,FOXH1,PBX1,ARNT,PAX6,SOX10,RUNX2,PROP1,HOXD13,TRP63,PAX9,NKX2-3
GO:0009891	positive regulation of biosynthetic process	biological_process	1.737651437224534E-9	21	94	457	14467	RXRA,NFATC2,GPRIN1,TRP53,RARG,PITX2,PAX3,NODAL,SIX3,HNF4A,FOXH1,PBX1,ARNT,PAX6,SOX10,RUNX2,PROP1,HOXD13,TRP63,PAX9,NKX2-3
GO:0031326	regulation of cellular biosynthetic process	biological_process	2.7483192128137896E-9	43	94	2200	14467	GNAQ,SMYD1,RXRA,NANOS2,GCM2,NFATC2,TAL2,GPRIN1,TRP53,RARG,ERCC2,PITX2,NF1,PAX3,SIM1,RUNX1,NODAL,TGFBR3,SIX3,HR,HNF4A,THRA,FOXH1,PBX1,ARNT,PAX6,SOX10,OPRM1,FOXN1,RUNX2,PROP1,NEUROD2,MSX1,ELK4,NR2F2,AKT1,NKX2-6,NEUROG1,HOXD13,TRP63,PAX9,GNAS,NKX2-3
GO:0001568	blood vessel development	biological_process	2.88958664958581E-9	16	94	233	14467	CRHR2,ADRA2B,PITX2,NF1,NTRK2,MMP2,RUNX1,PKD1,FGF8,TGFBR3,FGFR2,PROP1,NR2F2,AKT1,TGFBR2,ACVRL1
GO:0009889	regulation of biosynthetic process	biological_process	2.926290896055952E-9	43	94	2204	14467	GNAQ,SMYD1,RXRA,NANOS2,GCM2,NFATC2,TAL2,GPRIN1,TRP53,RARG,ERCC2,PITX2,NF1,PAX3,SIM1,RUNX1,NODAL,TGFBR3,SIX3,HR,HNF4A,THRA,FOXH1,PBX1,ARNT,PAX6,SOX10,OPRM1,FOXN1,RUNX2,PROP1,NEUROD2,MSX1,ELK4,NR2F2,AKT1,NKX2-6,NEUROG1,HOXD13,TRP63,PAX9,GNAS,NKX2-3
GO:0001944	vasculature development	biological_process	3.515643138169544E-9	16	94	236	14467	CRHR2,ADRA2B,PITX2,NF1,NTRK2,MMP2,RUNX1,PKD1,FGF8,TGFBR3,FGFR2,PROP1,NR2F2,AKT1,TGFBR2,ACVRL1
GO:0043009	chordate embryonic development	biological_process	4.003784168406616E-9	19	94	373	14467	TRP53,ERCC2,NF1,PAX3,RUNX1,PKD1,NODAL,FGF8,TGFBR3,PBX1,ARNT,PAX6,SOX10,FGFR2,MSX1,NKX2-6,TGFBR2,ACVRL1,GNAS
GO:0009792	embryonic development ending in birth or egg hatching	biological_process	4.6094813339547605E-9	19	94	376	14467	TRP53,ERCC2,NF1,PAX3,RUNX1,PKD1,NODAL,FGF8,TGFBR3,PBX1,ARNT,PAX6,SOX10,FGFR2,MSX1,NKX2-6,TGFBR2,ACVRL1,GNAS
GO:0007420	brain development	biological_process	6.229209862801969E-9	16	94	245	14467	SLC1A2,GNAQ,TAL2,GPRIN1,PITX2,NF1,CHRNB2,FGF8,SIX3,PAX6,FGFR2,PROP1,MSX1,NR2F2,NKX2-6,TGFBR2
GO:0048646	anatomical structure formation involved in morphogenesis	biological_process	6.653173462030393E-9	18	94	335	14467	CRHR2,FGF3,ADRA2B,ERCC2,PITX2,NF1,PAX3,MMP2,RUNX1,NODAL,FGF8,BMPR1A,TGFBR3,NEURL1A,FGFR2,TGFBR2,ACVRL1,TRP63
GO:0007154	cell communication	biological_process	6.987658705881489E-9	56	94	3737	14467	SLC1A2,GNAQ,CRHR2,RHO,FGF3,SYT1,GPRIN1,ADRA2B,ANK1,TRP53,HTR4,ERCC2,CD4,PITX2,NF1,SIM1,NTRK2,CHRM1,CHRNB2,PKD1,CASR,NODAL,CDK4,FGF8,BMPR1A,TGFBR3,SIX3,AXL,HTR1A,NTRK3,PTPN11,CAMK4,IL3,EGFR,FOXH1,GNRHR,P2RX7,GFRA2,ARNT,PAX6,HTR2C,FGFR2,OPRM1,CRHR1,MC5R,RUNX2,PROP1,MSX1,HTR5A,AKT1,TGFBR2,SYP,ACVRL1,TRP63,FASL,GNAS
GO:0019219	regulation of nucleobase, nucleoside, nucleotide and nucleic acid metabolic process	biological_process	1.4545953043201592E-8	41	94	2107	14467	GNAQ,SMYD1,RXRA,GCM2,NFATC2,TAL2,GPRIN1,TRP53,RARG,ERCC2,PITX2,NF1,PAX3,SIM1,RUNX1,NODAL,TGFBR3,SIX3,HR,HNF4A,THRA,FOXH1,PBX1,ARNT,PAX6,SOX10,OPRM1,FOXN1,RUNX2,PROP1,NEUROD2,MSX1,ELK4,NR2F2,NKX2-6,NEUROG1,HOXD13,TRP63,PAX9,GNAS,NKX2-3
GO:0060255	regulation of macromolecule metabolic process	biological_process	1.596012813640208E-8	44	94	2420	14467	SMYD1,RXRA,NANOS2,GCM2,NFATC2,TAL2,GPRIN1,TRP53,RARG,ERCC2,CD4,PITX2,PAX3,SIM1,RUNX1,NODAL,FGF8,TGFBR3,SIX3,HR,HNF4A,IL3,EGFR,THRA,FOXH1,PBX1,P2RX7,ARNT,PAX6,SOX10,FOXN1,RUNX2,PROP1,NEUROD2,MSX1,ELK4,NR2F2,AKT1,NKX2-6,NEUROG1,HOXD13,TRP63,PAX9,NKX2-3
GO:0008284	positive regulation of cell proliferation	biological_process	2.1771343684944054E-8	15	94	224	14467	NF1,PAX3,CHRNB2,NODAL,FGF8,BMPR1A,IL3,EGFR,PBX1,PAX6,FGFR2,RUNX2,NKX2-6,TGFBR2,TRP63
GO:0010468	regulation of gene expression	biological_process	3.2143582574996715E-8	41	94	2159	14467	SMYD1,RXRA,NANOS2,GCM2,NFATC2,TAL2,GPRIN1,TRP53,RARG,ERCC2,PITX2,PAX3,SIM1,RUNX1,NODAL,FGF8,TGFBR3,SIX3,HR,HNF4A,IL3,THRA,FOXH1,PBX1,ARNT,PAX6,SOX10,FOXN1,RUNX2,PROP1,NEUROD2,MSX1,ELK4,NR2F2,AKT1,NKX2-6,NEUROG1,HOXD13,TRP63,PAX9,NKX2-3
GO:0051093	negative regulation of developmental process	biological_process	4.7481161098101796E-8	18	94	377	14467	CRHR2,GCM2,GPRIN1,TRP53,ERCC2,NF1,NODAL,FGF8,BMPR1A,TGFBR3,IL3,PBX1,PAX6,PROP1,MSX1,AKT1,NKX2-6,TRP63
GO:0048523	negative regulation of cellular process	biological_process	5.1881404249923076E-8	28	94	1027	14467	SMYD1,GCM2,GPRIN1,TRP53,RARG,ERCC2,NF1,PAX3,NODAL,FGF8,BMPR1A,TGFBR3,SIX3,HR,PTPN11,IL3,THRA,FOXH1,PBX1,P2RX7,PAX6,RUNX2,PROP1,MSX1,NR2F2,AKT1,NKX2-6,TRP63
GO:0001501	skeletal system development	biological_process	5.8078932429222344E-8	16	94	284	14467	GNAQ,ERCC2,NF1,MMP2,RUNX1,PKD1,BMPR1A,THRA,PBX1,P2RX7,FGFR2,RUNX2,TGFBR2,HOXD13,TRP63,GNAS
GO:0048519	negative regulation of biological process	biological_process	9.155272252833857E-8	29	94	1131	14467	SMYD1,CRHR2,GCM2,GPRIN1,TRP53,RARG,ERCC2,NF1,PAX3,NODAL,FGF8,BMPR1A,TGFBR3,SIX3,HR,PTPN11,IL3,THRA,FOXH1,PBX1,P2RX7,PAX6,RUNX2,PROP1,MSX1,NR2F2,AKT1,NKX2-6,TRP63
GO:0007167	enzyme linked receptor protein signaling pathway	biological_process	9.25752913210787E-8	16	94	293	14467	NTRK2,NODAL,FGF8,BMPR1A,TGFBR3,NTRK3,PTPN11,EGFR,FOXH1,GFRA2,FGFR2,RUNX2,MSX1,AKT1,TGFBR2,ACVRL1
GO:0022008	neurogenesis	biological_process	3.853778973554983E-7	19	94	486	14467	GNAQ,GPRIN1,TRP53,ERCC2,NF1,PAX3,NTRK2,RUNX1,CHRNB2,FGF8,BMPR1A,NTRK3,PTPN11,PBX1,PAX6,SOX10,NEUROD2,NR2F2,NEUROG1
GO:0010556	regulation of macromolecule biosynthetic process	biological_process	3.879300730364721E-7	39	94	2127	14467	SMYD1,RXRA,NANOS2,GCM2,NFATC2,TAL2,GPRIN1,TRP53,RARG,ERCC2,PITX2,PAX3,SIM1,RUNX1,NODAL,TGFBR3,SIX3,HR,HNF4A,THRA,FOXH1,PBX1,ARNT,PAX6,SOX10,FOXN1,RUNX2,PROP1,NEUROD2,MSX1,ELK4,NR2F2,AKT1,NKX2-6,NEUROG1,HOXD13,TRP63,PAX9,NKX2-3
GO:0045595	regulation of cell differentiation	biological_process	4.4951099206500507E-7	16	94	326	14467	GNAQ,GPRIN1,TRP53,NF1,CHRNB2,NODAL,BMPR1A,TGFBR3,NTRK3,IL3,PBX1,PAX6,RUNX2,TGFBR2,TRP63,GNAS
GO:0051239	regulation of multicellular organismal process	biological_process	8.41335251222058E-7	21	94	636	14467	CRHR2,GPRIN1,TRP53,NF1,RUNX1,CHRNB2,NODAL,BMPR1A,TGFBR3,NTRK3,PTPN11,IL3,THRA,PBX1,P2RX7,PAX6,FGFR2,RUNX2,AKT1,TGFBR2,GNAS
GO:0022612	gland morphogenesis	biological_process	1.1719907012229173E-6	6	94	17	14467	FGF8,EGFR,PAX6,FGFR2,PROP1,NKX2-3
GO:0045449	regulation of transcription	biological_process	1.281460210812061E-6	37	94	2009	14467	SMYD1,RXRA,GCM2,NFATC2,TAL2,GPRIN1,TRP53,RARG,ERCC2,PITX2,PAX3,SIM1,RUNX1,NODAL,TGFBR3,SIX3,HR,HNF4A,THRA,FOXH1,PBX1,ARNT,PAX6,SOX10,FOXN1,RUNX2,PROP1,NEUROD2,MSX1,ELK4,NR2F2,NKX2-6,NEUROG1,HOXD13,TRP63,PAX9,NKX2-3
GO:0021536	diencephalon development	biological_process	1.4141264800931953E-6	7	94	31	14467	TAL2,PITX2,CHRNB2,SIX3,PAX6,PROP1,NKX2-6
GO:0006355	regulation of transcription, DNA-dependent	biological_process	1.7019544521449592E-6	36	94	1929	14467	SMYD1,RXRA,GCM2,NFATC2,TAL2,GPRIN1,TRP53,RARG,ERCC2,PITX2,PAX3,SIM1,RUNX1,NODAL,SIX3,HR,HNF4A,THRA,FOXH1,PBX1,ARNT,PAX6,SOX10,FOXN1,RUNX2,PROP1,NEUROD2,MSX1,ELK4,NR2F2,NKX2-6,NEUROG1,HOXD13,TRP63,PAX9,NKX2-3
GO:0051252	regulation of RNA metabolic process	biological_process	2.0794827479379996E-6	36	94	1943	14467	SMYD1,RXRA,GCM2,NFATC2,TAL2,GPRIN1,TRP53,RARG,ERCC2,PITX2,PAX3,SIM1,RUNX1,NODAL,SIX3,HR,HNF4A,THRA,FOXH1,PBX1,ARNT,PAX6,SOX10,FOXN1,RUNX2,PROP1,NEUROD2,MSX1,ELK4,NR2F2,NKX2-6,NEUROG1,HOXD13,TRP63,PAX9,NKX2-3
GO:0006351	transcription, DNA-dependent	biological_process	2.1092951031556165E-6	36	94	1944	14467	SMYD1,RXRA,GCM2,NFATC2,TAL2,GPRIN1,TRP53,RARG,ERCC2,PITX2,PAX3,SIM1,RUNX1,NODAL,SIX3,HR,HNF4A,THRA,FOXH1,PBX1,ARNT,PAX6,SOX10,FOXN1,RUNX2,PROP1,NEUROD2,MSX1,ELK4,NR2F2,NKX2-6,NEUROG1,HOXD13,TRP63,PAX9,NKX2-3
GO:0032774	RNA biosynthetic process	biological_process	2.23265691686831E-6	36	94	1948	14467	SMYD1,RXRA,GCM2,NFATC2,TAL2,GPRIN1,TRP53,RARG,ERCC2,PITX2,PAX3,SIM1,RUNX1,NODAL,SIX3,HR,HNF4A,THRA,FOXH1,PBX1,ARNT,PAX6,SOX10,FOXN1,RUNX2,PROP1,NEUROD2,MSX1,ELK4,NR2F2,NKX2-6,NEUROG1,HOXD13,TRP63,PAX9,NKX2-3
GO:0006350	transcription	biological_process	2.8699902148983664E-6	37	94	2067	14467	SMYD1,RXRA,GCM2,NFATC2,TAL2,GPRIN1,TRP53,RARG,ERCC2,PITX2,PAX3,SIM1,RUNX1,NODAL,TGFBR3,SIX3,HR,HNF4A,THRA,FOXH1,PBX1,ARNT,PAX6,SOX10,FOXN1,RUNX2,PROP1,NEUROD2,MSX1,ELK4,NR2F2,NKX2-6,NEUROG1,HOXD13,TRP63,PAX9,NKX2-3
GO:0007389	pattern specification process	biological_process	3.520169652120963E-6	14	94	272	14467	FGF3,PITX2,NODAL,FGF8,BMPR1A,SIX3,FOXH1,PBX1,PAX6,PROP1,NR2F2,TGFBR2,HOXD13,TRP63
GO:0010467	gene expression	biological_process	3.898237461160816E-6	44	94	2850	14467	SMYD1,RXRA,NANOS2,GCM2,NFATC2,TAL2,GPRIN1,TRP53,RARG,ERCC2,PITX2,PAX3,SIM1,RUNX1,NODAL,FGF8,TGFBR3,SIX3,HR,EDA,HNF4A,IL3,THRA,FOXH1,PBX1,P2RX7,ARNT,PAX6,SOX10,FOXN1,MMP14,RUNX2,PROP1,NEUROD2,MSX1,ELK4,NR2F2,AKT1,NKX2-6,NEUROG1,HOXD13,TRP63,PAX9,NKX2-3
GO:0009058	biosynthetic process	biological_process	4.023981377646946E-6	48	94	3324	14467	GNAQ,SMYD1,RXRA,NANOS2,GCM2,NFATC2,TAL2,GPRIN1,TRP53,RARG,ERCC2,CD4,PITX2,NF1,PAX3,SIM1,RUNX1,NODAL,TGFBR3,SIX3,HR,HNF4A,THRA,FOXH1,PBX1,P2RX7,SLC45A2,ARNT,PAX6,SOX10,OPRM1,TYR,FOXN1,RUNX2,PROP1,NEUROD2,MSX1,ELK4,NR2F2,AKT1,NKX2-6,NEUROG1,OCA2,HOXD13,TRP63,PAX9,GNAS,NKX2-3
GO:0007165	signal transduction	biological_process	4.467197050653879E-6	49	94	3456	14467	GNAQ,CRHR2,RHO,GPRIN1,ADRA2B,ANK1,TRP53,HTR4,CD4,PITX2,NF1,SIM1,NTRK2,CHRM1,PKD1,CASR,NODAL,CDK4,FGF8,BMPR1A,TGFBR3,SIX3,HTR1A,NTRK3,PTPN11,CAMK4,IL3,EGFR,FOXH1,GNRHR,P2RX7,GFRA2,ARNT,PAX6,HTR2C,FGFR2,OPRM1,CRHR1,MC5R,RUNX2,PROP1,MSX1,HTR5A,AKT1,TGFBR2,ACVRL1,TRP63,FASL,GNAS
GO:0048736	appendage development	biological_process	4.618661715846562E-6	10	94	113	14467	GNAQ,RARG,FGF8,BMPR1A,PBX1,MSX1,NR2F2,HOXD13,TRP63,GNAS
GO:0060173	limb development	biological_process	4.618661715846562E-6	10	94	113	14467	GNAQ,RARG,FGF8,BMPR1A,PBX1,MSX1,NR2F2,HOXD13,TRP63,GNAS
GO:0007166	cell surface receptor linked signal transduction	biological_process	5.686100662552325E-6	40	94	2436	14467	GNAQ,CRHR2,RHO,GPRIN1,ADRA2B,HTR4,CD4,PITX2,NTRK2,CHRM1,PKD1,CASR,NODAL,FGF8,BMPR1A,TGFBR3,SIX3,HTR1A,NTRK3,PTPN11,IL3,EGFR,FOXH1,GNRHR,GFRA2,PAX6,HTR2C,FGFR2,OPRM1,CRHR1,MC5R,RUNX2,PROP1,MSX1,HTR5A,AKT1,TGFBR2,ACVRL1,TRP63,GNAS
GO:0048598	embryonic morphogenesis	biological_process	7.066840952312198E-6	15	94	339	14467	GNAQ,TRP53,RARG,PAX3,NODAL,FGF8,BMPR1A,PBX1,FGFR2,MSX1,TGFBR2,NEUROG1,HOXD13,TRP63,GNAS
GO:0048699	generation of neurons	biological_process	7.854406759664537E-6	17	94	456	14467	GNAQ,GPRIN1,TRP53,NF1,PAX3,NTRK2,RUNX1,CHRNB2,FGF8,BMPR1A,NTRK3,PTPN11,PBX1,PAX6,NEUROD2,NR2F2,NEUROG1
GO:0043473	pigmentation	biological_process	8.166145138390599E-6	8	94	61	14467	GNAQ,NF1,PAX3,EDA,SLC45A2,SOX10,TYR,OCA2
GO:0007267	cell-cell signaling	biological_process	8.61599010176852E-6	15	94	344	14467	FGF3,SYT1,GPRIN1,ERCC2,NF1,NTRK2,CHRNB2,FGF8,SIX3,PTPN11,CAMK4,P2RX7,FGFR2,SYP,TRP63
GO:0003002	regionalization	biological_process	1.3565589932275291E-5	12	94	206	14467	FGF3,NODAL,FGF8,BMPR1A,SIX3,FOXH1,PBX1,PAX6,PROP1,NR2F2,HOXD13,TRP63
GO:0001701	in utero embryonic development	biological_process	1.4324543877410665E-5	12	94	207	14467	TRP53,ERCC2,RUNX1,PKD1,NODAL,TGFBR3,ARNT,SOX10,FGFR2,MSX1,TGFBR2,ACVRL1
GO:0051094	positive regulation of developmental process	biological_process	2.294365017810815E-5	15	94	370	14467	GPRIN1,TRP53,RARG,NF1,RUNX1,NTRK3,IL3,P2RX7,PAX6,FGFR2,RUNX2,TGFBR2,TRP63,FASL,GNAS
GO:0010926	anatomical structure formation	biological_process	2.3574615692783552E-5	21	94	767	14467	CRHR2,FGF3,GPRIN1,ADRA2B,ERCC2,PITX2,NF1,PAX3,MMP2,RUNX1,CHRNB2,NODAL,FGF8,BMPR1A,TGFBR3,P2RX7,NEURL1A,FGFR2,TGFBR2,ACVRL1,TRP63
GO:0007431	salivary gland development	biological_process	3.115544261485012E-5	5	94	14	14467	FGF8,EDA,EGFR,PAX6,FGFR2
GO:0050896	response to stimulus	biological_process	3.666872628910326E-5	36	94	2160	14467	SLC1A2,GNAQ,NANOS2,RHO,TAL2,SCN8A,GPRIN1,TRP53,ERCC2,CD4,NF1,NTRK2,MMP2,RUNX1,CHRNB2,PKD1,CASR,AXL,NTRK3,EDA,PTPN11,IL3,P2RX7,SLC45A2,NEURL1A,ARNT,OPRM1,CRHR1,PLAU,NEUROD2,MSX1,AKT1,TRP63,FASL,GNAS,NKX2-3
GO:0045165	cell fate commitment	biological_process	3.697734326542211E-5	10	94	140	14467	FGF3,TRP53,PAX3,NODAL,FGF8,SIX3,PAX6,FGFR2,RUNX2,NEUROG1
GO:0035108	limb morphogenesis	biological_process	5.0520369136572726E-5	9	94	108	14467	GNAQ,RARG,FGF8,BMPR1A,PBX1,MSX1,HOXD13,TRP63,GNAS
GO:0035107	appendage morphogenesis	biological_process	5.0520369136572726E-5	9	94	108	14467	GNAQ,RARG,FGF8,BMPR1A,PBX1,MSX1,HOXD13,TRP63,GNAS
GO:0034961	cellular biopolymer biosynthetic process	biological_process	6.204700086596443E-5	39	94	2531	14467	SMYD1,RXRA,NANOS2,GCM2,NFATC2,TAL2,GPRIN1,TRP53,RARG,ERCC2,PITX2,PAX3,SIM1,RUNX1,NODAL,TGFBR3,SIX3,HR,HNF4A,THRA,FOXH1,PBX1,ARNT,PAX6,SOX10,FOXN1,RUNX2,PROP1,NEUROD2,MSX1,ELK4,NR2F2,AKT1,NKX2-6,NEUROG1,HOXD13,TRP63,PAX9,NKX2-3
GO:0043284	biopolymer biosynthetic process	biological_process	6.273907658703097E-5	39	94	2532	14467	SMYD1,RXRA,NANOS2,GCM2,NFATC2,TAL2,GPRIN1,TRP53,RARG,ERCC2,PITX2,PAX3,SIM1,RUNX1,NODAL,TGFBR3,SIX3,HR,HNF4A,THRA,FOXH1,PBX1,ARNT,PAX6,SOX10,FOXN1,RUNX2,PROP1,NEUROD2,MSX1,ELK4,NR2F2,AKT1,NKX2-6,NEUROG1,HOXD13,TRP63,PAX9,NKX2-3
GO:0043170	macromolecule metabolic process	biological_process	6.829313895475423E-5	60	94	5234	14467	GNAQ,SMYD1,RXRA,NANOS2,GCM2,RHO,NFATC2,TAL2,GPRIN1,TRP53,RARG,ERCC2,CD4,PITX2,PAX3,SIM1,NTRK2,MMP2,RUNX1,NODAL,CDK4,FGF8,BMPR1A,TGFBR3,SIX3,AXL,HR,NTRK3,EDA,PTPN11,HNF4A,CAMK4,IL3,EGFR,THRA,FOXH1,PBX1,P2RX7,ARNT,PAX6,SOX10,FGFR2,FOXN1,MMP14,PLAU,RUNX2,PROP1,NEUROD2,MSX1,ELK4,NR2F2,AKT1,NKX2-6,TGFBR2,NEUROG1,HOXD13,ACVRL1,TRP63,PAX9,NKX2-3
GO:0044249	cellular biosynthetic process	biological_process	8.538739194429253E-5	45	94	3262	14467	GNAQ,SMYD1,RXRA,NANOS2,GCM2,NFATC2,TAL2,GPRIN1,TRP53,RARG,ERCC2,CD4,PITX2,NF1,PAX3,SIM1,RUNX1,NODAL,TGFBR3,SIX3,HR,HNF4A,THRA,FOXH1,PBX1,P2RX7,ARNT,PAX6,SOX10,OPRM1,FOXN1,RUNX2,PROP1,NEUROD2,MSX1,ELK4,NR2F2,AKT1,NKX2-6,NEUROG1,HOXD13,TRP63,PAX9,GNAS,NKX2-3
GO:0022603	regulation of anatomical structure morphogenesis	biological_process	8.629855136550544E-5	10	94	153	14467	CRHR2,GPRIN1,NF1,RUNX1,CHRNB2,NODAL,TGFBR3,NTRK3,PAX6,RUNX2
GO:0016481	negative regulation of transcription	biological_process	9.434975585968548E-5	13	94	297	14467	SMYD1,TRP53,RARG,PAX3,NODAL,SIX3,HR,THRA,FOXH1,PROP1,MSX1,NR2F2,TRP63
GO:0048514	blood vessel morphogenesis	biological_process	9.607454118939228E-5	11	94	198	14467	CRHR2,ADRA2B,PITX2,NF1,NTRK2,RUNX1,FGF8,FGFR2,NR2F2,TGFBR2,ACVRL1
GO:0034960	cellular biopolymer metabolic process	biological_process	1.0384445906223142E-4	58	94	4999	14467	GNAQ,SMYD1,RXRA,NANOS2,GCM2,RHO,NFATC2,TAL2,GPRIN1,TRP53,RARG,ERCC2,CD4,PITX2,PAX3,SIM1,NTRK2,MMP2,RUNX1,NODAL,CDK4,BMPR1A,TGFBR3,SIX3,AXL,HR,NTRK3,PTPN11,HNF4A,CAMK4,IL3,EGFR,THRA,FOXH1,PBX1,P2RX7,ARNT,PAX6,SOX10,FGFR2,FOXN1,MMP14,PLAU,RUNX2,PROP1,NEUROD2,MSX1,ELK4,NR2F2,AKT1,NKX2-6,TGFBR2,NEUROG1,HOXD13,ACVRL1,TRP63,PAX9,NKX2-3
GO:0043066	negative regulation of apoptosis	biological_process	1.2397001875276236E-4	11	94	203	14467	GCM2,GPRIN1,TRP53,ERCC2,FGF8,IL3,PROP1,MSX1,AKT1,NKX2-6,TRP63
GO:0035295	tube development	biological_process	1.3034288155474227E-4	11	94	204	14467	PITX2,PAX3,FGF8,BMPR1A,FOXH1,PBX1,FGFR2,MMP14,TGFBR2,HOXD13,TRP63
GO:0035272	exocrine system development	biological_process	1.3062486120960943E-4	5	94	18	14467	FGF8,EDA,EGFR,PAX6,FGFR2
GO:0034645	cellular macromolecule biosynthetic process	biological_process	1.3563480828742872E-4	40	94	2717	14467	SMYD1,RXRA,NANOS2,GCM2,NFATC2,TAL2,GPRIN1,TRP53,RARG,ERCC2,CD4,PITX2,PAX3,SIM1,RUNX1,NODAL,TGFBR3,SIX3,HR,HNF4A,THRA,FOXH1,PBX1,ARNT,PAX6,SOX10,FOXN1,RUNX2,PROP1,NEUROD2,MSX1,ELK4,NR2F2,AKT1,NKX2-6,NEUROG1,HOXD13,TRP63,PAX9,NKX2-3
GO:0009059	macromolecule biosynthetic process	biological_process	1.4586826880271558E-4	40	94	2724	14467	SMYD1,RXRA,NANOS2,GCM2,NFATC2,TAL2,GPRIN1,TRP53,RARG,ERCC2,CD4,PITX2,PAX3,SIM1,RUNX1,NODAL,TGFBR3,SIX3,HR,HNF4A,THRA,FOXH1,PBX1,ARNT,PAX6,SOX10,FOXN1,RUNX2,PROP1,NEUROD2,MSX1,ELK4,NR2F2,AKT1,NKX2-6,NEUROG1,HOXD13,TRP63,PAX9,NKX2-3
GO:0030326	embryonic limb morphogenesis	biological_process	1.5448282358884657E-4	8	94	88	14467	GNAQ,RARG,FGF8,PBX1,MSX1,HOXD13,TRP63,GNAS
GO:0035113	embryonic appendage morphogenesis	biological_process	1.5448282358884657E-4	8	94	88	14467	GNAQ,RARG,FGF8,PBX1,MSX1,HOXD13,TRP63,GNAS
GO:0043069	negative regulation of programmed cell death	biological_process	1.5884521944302095E-4	11	94	208	14467	GCM2,GPRIN1,TRP53,ERCC2,FGF8,IL3,PROP1,MSX1,AKT1,NKX2-6,TRP63
GO:0048534	hemopoietic or lymphoid organ development	biological_process	1.61446452870775E-4	13	94	311	14467	FGF3,ANK1,TRP53,ERCC2,CD4,NF1,RUNX1,TGFBR3,IL3,PBX1,TGFBR2,GNAS,NKX2-3
GO:0060548	negative regulation of cell death	biological_process	1.667833937252585E-4	11	94	209	14467	GCM2,GPRIN1,TRP53,ERCC2,FGF8,IL3,PROP1,MSX1,AKT1,NKX2-6,TRP63
GO:0048729	tissue morphogenesis	biological_process	1.7117631108113206E-4	12	94	259	14467	RXRA,ERCC2,PAX3,NODAL,FGF8,BMPR1A,TGFBR3,PBX1,PAX6,FGFR2,TRP63,NKX2-3
GO:0010629	negative regulation of gene expression	biological_process	1.7392269510738283E-4	13	94	313	14467	SMYD1,TRP53,RARG,PAX3,NODAL,SIX3,HR,THRA,FOXH1,PROP1,MSX1,NR2F2,TRP63
GO:0007435	salivary gland morphogenesis	biological_process	1.7972379595124037E-4	4	94	8	14467	FGF8,EGFR,PAX6,FGFR2
GO:0043283	biopolymer metabolic process	biological_process	1.8056308357436226E-4	58	94	5069	14467	GNAQ,SMYD1,RXRA,NANOS2,GCM2,RHO,NFATC2,TAL2,GPRIN1,TRP53,RARG,ERCC2,CD4,PITX2,PAX3,SIM1,NTRK2,MMP2,RUNX1,NODAL,CDK4,BMPR1A,TGFBR3,SIX3,AXL,HR,NTRK3,PTPN11,HNF4A,CAMK4,IL3,EGFR,THRA,FOXH1,PBX1,P2RX7,ARNT,PAX6,SOX10,FGFR2,FOXN1,MMP14,PLAU,RUNX2,PROP1,NEUROD2,MSX1,ELK4,NR2F2,AKT1,NKX2-6,TGFBR2,NEUROG1,HOXD13,ACVRL1,TRP63,PAX9,NKX2-3
GO:0045934	negative regulation of nucleobase, nucleoside, nucleotide and nucleic acid metabolic process	biological_process	2.0899329146621126E-4	13	94	318	14467	SMYD1,TRP53,RARG,PAX3,NODAL,SIX3,HR,THRA,FOXH1,PROP1,MSX1,NR2F2,TRP63
GO:0044260	cellular macromolecule metabolic process	biological_process	2.3330660563304926E-4	58	94	5102	14467	GNAQ,SMYD1,RXRA,NANOS2,GCM2,RHO,NFATC2,TAL2,GPRIN1,TRP53,RARG,ERCC2,CD4,PITX2,PAX3,SIM1,NTRK2,MMP2,RUNX1,NODAL,CDK4,BMPR1A,TGFBR3,SIX3,AXL,HR,NTRK3,PTPN11,HNF4A,CAMK4,IL3,EGFR,THRA,FOXH1,PBX1,P2RX7,ARNT,PAX6,SOX10,FGFR2,FOXN1,MMP14,PLAU,RUNX2,PROP1,NEUROD2,MSX1,ELK4,NR2F2,AKT1,NKX2-6,TGFBR2,NEUROG1,HOXD13,ACVRL1,TRP63,PAX9,NKX2-3
GO:0001503	ossification	biological_process	2.530247533841312E-4	9	94	130	14467	ERCC2,NF1,MMP2,THRA,PBX1,P2RX7,FGFR2,RUNX2,GNAS
GO:0044238	primary metabolic process	biological_process	2.8304198946007067E-4	65	94	6174	14467	GNAQ,SMYD1,RXRA,NANOS2,GCM2,RHO,NFATC2,TAL2,GPRIN1,TRP53,RARG,ERCC2,CD4,PITX2,NF1,PAX3,SIM1,NTRK2,MMP2,KCNJ6,RUNX1,CHRNB2,NODAL,CDK4,BMPR1A,TGFBR3,SIX3,AXL,HR,NTRK3,PTPN11,HNF4A,CAMK4,IL3,EGFR,THRA,FOXH1,PBX1,P2RX7,SLC45A2,ARNT,PAX6,SOX10,FGFR2,OPRM1,TYR,FOXN1,MMP14,PLAU,RUNX2,PROP1,NEUROD2,MSX1,ELK4,NR2F2,AKT1,NKX2-6,TGFBR2,NEUROG1,HOXD13,ACVRL1,TRP63,PAX9,GNAS,NKX2-3
GO:0060284	regulation of cell development	biological_process	3.0779127243476336E-4	9	94	133	14467	GPRIN1,TRP53,NF1,CHRNB2,BMPR1A,TGFBR3,NTRK3,PBX1,PAX6
GO:0010558	negative regulation of macromolecule biosynthetic process	biological_process	3.204458779045483E-4	13	94	330	14467	SMYD1,TRP53,RARG,PAX3,NODAL,SIX3,HR,THRA,FOXH1,PROP1,MSX1,NR2F2,TRP63
GO:0002520	immune system development	biological_process	3.317912220652631E-4	13	94	331	14467	FGF3,ANK1,TRP53,ERCC2,CD4,NF1,RUNX1,TGFBR3,IL3,PBX1,TGFBR2,GNAS,NKX2-3
GO:0060348	bone development	biological_process	3.7259112427270066E-4	9	94	136	14467	ERCC2,NF1,MMP2,THRA,PBX1,P2RX7,FGFR2,RUNX2,GNAS
GO:0016070	RNA metabolic process	biological_process	3.8233436064031754E-4	36	94	2364	14467	SMYD1,RXRA,GCM2,NFATC2,TAL2,GPRIN1,TRP53,RARG,ERCC2,PITX2,PAX3,SIM1,RUNX1,NODAL,SIX3,HR,HNF4A,THRA,FOXH1,PBX1,ARNT,PAX6,SOX10,FOXN1,RUNX2,PROP1,NEUROD2,MSX1,ELK4,NR2F2,NKX2-6,NEUROG1,HOXD13,TRP63,PAX9,NKX2-3
GO:0031327	negative regulation of cellular biosynthetic process	biological_process	4.077679374533368E-4	13	94	337	14467	SMYD1,TRP53,RARG,PAX3,NODAL,SIX3,HR,THRA,FOXH1,PROP1,MSX1,NR2F2,TRP63
GO:0042981	regulation of apoptosis	biological_process	4.442674452446317E-4	15	94	464	14467	GCM2,GPRIN1,TRP53,RARG,ERCC2,NF1,FGF8,IL3,P2RX7,PROP1,MSX1,AKT1,NKX2-6,TRP63,FASL
GO:0009890	negative regulation of biosynthetic process	biological_process	4.513214705624173E-4	13	94	340	14467	SMYD1,TRP53,RARG,PAX3,NODAL,SIX3,HR,THRA,FOXH1,PROP1,MSX1,NR2F2,TRP63
GO:0030097	hemopoiesis	biological_process	4.999822750737135E-4	12	94	286	14467	ANK1,TRP53,ERCC2,CD4,NF1,RUNX1,TGFBR3,IL3,PBX1,TGFBR2,GNAS,NKX2-3
GO:0001525	angiogenesis	biological_process	5.070811239895984E-4	9	94	141	14467	CRHR2,ADRA2B,PITX2,NF1,RUNX1,FGF8,FGFR2,TGFBR2,ACVRL1
GO:0043067	regulation of programmed cell death	biological_process	5.379755611897828E-4	15	94	471	14467	GCM2,GPRIN1,TRP53,RARG,ERCC2,NF1,FGF8,IL3,P2RX7,PROP1,MSX1,AKT1,NKX2-6,TRP63,FASL
GO:0042221	response to chemical stimulus	biological_process	5.384024518228151E-4	18	94	684	14467	SLC1A2,NANOS2,GPRIN1,TRP53,ERCC2,CD4,NF1,MMP2,RUNX1,CHRNB2,CASR,PTPN11,P2RX7,ARNT,PLAU,MSX1,AKT1,GNAS
GO:0010941	regulation of cell death	biological_process	5.678523322060423E-4	15	94	473	14467	GCM2,GPRIN1,TRP53,RARG,ERCC2,NF1,FGF8,IL3,P2RX7,PROP1,MSX1,AKT1,NKX2-6,TRP63,FASL
GO:0044237	cellular metabolic process	biological_process	9.164407147290018E-4	65	94	6341	14467	GNAQ,SMYD1,RXRA,NANOS2,GCM2,RHO,NFATC2,TAL2,GPRIN1,TRP53,RARG,ERCC2,CD4,PITX2,NF1,PAX3,SIM1,NTRK2,MMP2,KCNJ6,RUNX1,CHRNB2,NODAL,CDK4,BMPR1A,TGFBR3,SIX3,AXL,HR,NTRK3,PTPN11,HNF4A,CAMK4,IL3,EGFR,THRA,FOXH1,PBX1,P2RX7,SLC45A2,ARNT,PAX6,SOX10,FGFR2,OPRM1,TYR,FOXN1,MMP14,PLAU,RUNX2,PROP1,NEUROD2,MSX1,ELK4,NR2F2,AKT1,NKX2-6,TGFBR2,NEUROG1,HOXD13,ACVRL1,TRP63,PAX9,GNAS,NKX2-3
GO:0031324	negative regulation of cellular metabolic process	biological_process	9.229023302284694E-4	14	94	425	14467	SMYD1,TRP53,RARG,PAX3,NODAL,SIX3,HR,IL3,THRA,FOXH1,PROP1,MSX1,NR2F2,TRP63
GO:0006139	nucleobase, nucleoside, nucleotide and nucleic acid metabolic process	biological_process	9.765767902106212E-4	41	94	3037	14467	GNAQ,SMYD1,RXRA,GCM2,NFATC2,TAL2,GPRIN1,TRP53,RARG,ERCC2,PITX2,NF1,PAX3,SIM1,RUNX1,NODAL,TGFBR3,SIX3,HR,HNF4A,THRA,FOXH1,PBX1,ARNT,PAX6,SOX10,OPRM1,FOXN1,RUNX2,PROP1,NEUROD2,MSX1,ELK4,NR2F2,NKX2-6,NEUROG1,HOXD13,TRP63,PAX9,GNAS,NKX2-3
GO:0007423	sensory organ development	biological_process	0.0010064346430786733	11	94	250	14467	RARG,PITX2,NF1,NTRK2,FGF8,SIX3,PAX6,FGFR2,NKX2-6,NEUROG1,FASL
GO:0050767	regulation of neurogenesis	biological_process	0.0013164028605993953	8	94	116	14467	GPRIN1,TRP53,NF1,CHRNB2,BMPR1A,NTRK3,PBX1,PAX6
GO:0001666	response to hypoxia	biological_process	0.0014233676266054618	5	94	28	14467	NANOS2,NF1,MMP2,CHRNB2,PLAU
GO:0006468	protein amino acid phosphorylation	biological_process	0.0016799801533298817	17	94	662	14467	RHO,CD4,NTRK2,CDK4,BMPR1A,TGFBR3,AXL,NTRK3,PTPN11,CAMK4,IL3,EGFR,P2RX7,FGFR2,AKT1,TGFBR2,ACVRL1
GO:0070482	response to oxygen levels	biological_process	0.001711100525633932	5	94	29	14467	NANOS2,NF1,MMP2,CHRNB2,PLAU
GO:0009892	negative regulation of metabolic process	biological_process	0.0017294345608131656	14	94	448	14467	SMYD1,TRP53,RARG,PAX3,NODAL,SIX3,HR,IL3,THRA,FOXH1,PROP1,MSX1,NR2F2,TRP63
GO:0030099	myeloid cell differentiation	biological_process	0.0020563329859509647	8	94	123	14467	ANK1,ERCC2,NF1,TGFBR3,IL3,TGFBR2,GNAS,NKX2-3
GO:0009416	response to light stimulus	biological_process	0.0023391546240361014	7	94	87	14467	SLC1A2,RHO,GPRIN1,TRP53,ERCC2,NF1,CHRNB2
GO:0065008	regulation of biological quality	biological_process	0.002417637586331037	21	94	1011	14467	GNAQ,GCM2,SYT1,GPRIN1,ANK1,TRP53,ERCC2,CD4,NF1,KCNJ6,CHRNB2,NODAL,BMPR1A,TGFBR3,PTPN11,PBX1,P2RX7,CHRNG,AKT1,TRP63,NKX2-3
GO:0008152	metabolic process	biological_process	0.002439056382559838	68	94	6968	14467	GNAQ,SMYD1,RXRA,NANOS2,GCM2,RHO,NFATC2,TAL2,GPRIN1,TRP53,RARG,ERCC2,CD4,PITX2,NF1,PAX3,SIM1,NTRK2,MMP2,KCNJ6,RUNX1,CHRNB2,NODAL,CDK4,FGF8,BMPR1A,TGFBR3,SIX3,AXL,HR,NTRK3,EDA,PTPN11,HNF4A,CAMK4,IL3,EGFR,THRA,FOXH1,PBX1,P2RX7,SLC45A2,ARNT,PAX6,SOX10,FGFR2,OPRM1,TYR,FOXN1,MMP14,PLAU,RUNX2,PROP1,NEUROD2,MSX1,ELK4,NR2F2,AKT1,NKX2-6,TGFBR2,NEUROG1,OCA2,HOXD13,ACVRL1,TRP63,PAX9,GNAS,NKX2-3
GO:0007179	transforming growth factor beta receptor signaling pathway	biological_process	0.0025279534216108702	7	94	88	14467	NODAL,BMPR1A,TGFBR3,FOXH1,MSX1,TGFBR2,ACVRL1
GO:0009987	cellular process	biological_process	0.0025652075285175976	90	94	11293	14467	SLC1A2,GNAQ,SMYD1,RXRA,CRHR2,NANOS2,GCM2,RHO,NFATC2,TAL2,FGF3,SYT1,GPRIN1,ADRA2B,ANK1,TRP53,HTR4,RARG,ERCC2,CD4,PITX2,NF1,PAX3,SIM1,NTRK2,MMP2,KCNJ6,RUNX1,CHRM1,CHRNB2,PKD1,CASR,NODAL,CDK4,FGF8,BMPR1A,TGFBR3,SIX3,AXL,HR,HTR1A,NTRK3,EDA,PTPN11,HNF4A,CAMK4,IL3,EGFR,THRA,FOXH1,GNRHR,PBX1,P2RX7,SLC45A2,NEURL1A,GFRA2,ARNT,PAX6,HTR2C,SOX10,FGFR2,OPRM1,TYR,CRHR1,MC5R,CHRNG,FOXN1,MMP14,PLAU,RUNX2,PROP1,N…
GO:0051960	regulation of nervous system development	biological_process	0.0029482236997042926	8	94	129	14467	GPRIN1,TRP53,NF1,CHRNB2,BMPR1A,NTRK3,PBX1,PAX6
GO:0044093	positive regulation of molecular function	biological_process	0.0031956560017103305	10	94	226	14467	GNAQ,ERCC2,NF1,CASR,TGFBR3,PTPN11,P2RX7,OPRM1,TGFBR2,GNAS
GO:0002376	immune system process	biological_process	0.003270922513750062	18	94	775	14467	FGF3,ANK1,TRP53,ERCC2,CD4,NF1,RUNX1,CHRNB2,TGFBR3,EDA,IL3,PBX1,P2RX7,AKT1,TGFBR2,FASL,GNAS,NKX2-3
GO:0035239	tube morphogenesis	biological_process	0.003505606720084189	8	94	132	14467	PITX2,PAX3,FGF8,PBX1,MMP14,TGFBR2,HOXD13,TRP63
GO:0021700	developmental maturation	biological_process	0.003949209180311997	7	94	94	14467	GNAQ,GPRIN1,ERCC2,MMP2,SOX10,RUNX2,AKT1
GO:0042592	homeostatic process	biological_process	0.004019671078658512	15	94	553	14467	GNAQ,GCM2,GPRIN1,ANK1,ERCC2,NF1,CHRNB2,NODAL,BMPR1A,TGFBR3,PTPN11,P2RX7,CHRNG,AKT1,NKX2-3
GO:0007178	transmembrane receptor protein serine/threonine kinase signaling pathway	biological_process	0.004240958805033107	7	94	95	14467	NODAL,BMPR1A,TGFBR3,FOXH1,MSX1,TGFBR2,ACVRL1
GO:0035270	endocrine system development	biological_process	0.004602651770989981	6	94	62	14467	GCM2,PITX2,NF1,PBX1,PAX6,PROP1
GO:0021537	telencephalon development	biological_process	0.0050606849814586585	6	94	63	14467	SLC1A2,GPRIN1,NF1,FGF8,SIX3,PAX6
GO:0048066	pigmentation during development	biological_process	0.005240387118288398	5	94	36	14467	GNAQ,PAX3,SLC45A2,SOX10,OCA2
GO:0032879	regulation of localization	biological_process	0.00540682939256602	11	94	297	14467	SLC1A2,PITX2,NF1,CHRNB2,CASR,TGFBR3,EDA,PTPN11,P2RX7,PAX6,AKT1
GO:0010605	negative regulation of macromolecule metabolic process	biological_process	0.006083384970797404	13	94	429	14467	SMYD1,TRP53,RARG,PAX3,NODAL,SIX3,HR,THRA,FOXH1,PROP1,MSX1,NR2F2,TRP63
GO:0048870	cell motility	biological_process	0.006550642717949062	11	94	303	14467	PITX2,NF1,PAX3,NODAL,TGFBR3,NEURL1A,PAX6,MMP14,PLAU,NR2F2,NKX2-3
GO:0007517	muscle organ development	biological_process	0.006679548815211268	9	94	192	14467	RXRA,SCN8A,PITX2,NF1,PAX3,MSX1,NR2F2,NKX2-6,TRP63
GO:0009952	anterior/posterior pattern formation	biological_process	0.007076091200898894	8	94	145	14467	NODAL,BMPR1A,SIX3,FOXH1,PBX1,PAX6,NR2F2,HOXD13
GO:0007169	transmembrane receptor protein tyrosine kinase signaling pathway	biological_process	0.007269512175505327	9	94	194	14467	NTRK2,FGF8,NTRK3,PTPN11,EGFR,GFRA2,FGFR2,RUNX2,AKT1
GO:0016310	phosphorylation	biological_process	0.007599139217289718	17	94	740	14467	RHO,CD4,NTRK2,CDK4,BMPR1A,TGFBR3,AXL,NTRK3,PTPN11,CAMK4,IL3,EGFR,P2RX7,FGFR2,AKT1,TGFBR2,ACVRL1
GO:0048754	branching morphogenesis of a tube	biological_process	0.007942494163928025	6	94	68	14467	PITX2,FGF8,PBX1,MMP14,TGFBR2,HOXD13
GO:0048853	forebrain morphogenesis	biological_process	0.008209023558521537	3	94	6	14467	NF1,FGF8,PROP1
GO:0042391	regulation of membrane potential	biological_process	0.00828740113573053	7	94	105	14467	GNAQ,GPRIN1,ERCC2,NF1,CHRNB2,P2RX7,CHRNG
GO:0009628	response to abiotic stimulus	biological_process	0.008584806742585651	9	94	198	14467	SLC1A2,RHO,GPRIN1,TRP53,ERCC2,NF1,CHRNB2,PKD1,P2RX7
GO:0000122	negative regulation of transcription from RNA polymerase II promoter	biological_process	0.00894384678087908	9	94	199	14467	TRP53,RARG,PAX3,NODAL,FOXH1,PROP1,MSX1,NR2F2,TRP63
GO:0007610	behavior	biological_process	0.008996002089957695	12	94	377	14467	SLC1A2,GNAQ,TAL2,SCN8A,GPRIN1,NF1,NTRK2,RUNX1,CHRNB2,OPRM1,CRHR1,NEUROD2
GO:0019932	second-messenger-mediated signaling	biological_process	0.009395079682115906	7	94	107	14467	GNAQ,CD4,CASR,HTR2C,OPRM1,HTR5A,GNAS
GO:0002053	positive regulation of mesenchymal cell proliferation	biological_process	0.011717368454450643	4	94	20	14467	BMPR1A,FGFR2,TGFBR2,TRP63
GO:0016477	cell migration	biological_process	0.012306776684905136	10	94	263	14467	PITX2,NF1,PAX3,NODAL,TGFBR3,PAX6,MMP14,PLAU,NR2F2,NKX2-3
GO:0045596	negative regulation of cell differentiation	biological_process	0.012737636346214625	8	94	157	14467	TRP53,NF1,NODAL,BMPR1A,TGFBR3,PBX1,PAX6,TRP63
GO:0040011	locomotion	biological_process	0.013019689115968826	12	94	391	14467	PITX2,NF1,PAX3,CHRM1,NODAL,TGFBR3,NEURL1A,PAX6,MMP14,PLAU,NR2F2,NKX2-3
GO:0009314	response to radiation	biological_process	0.01428880280336653	7	94	114	14467	SLC1A2,RHO,GPRIN1,TRP53,ERCC2,NF1,CHRNB2
GO:0010463	mesenchymal cell proliferation	biological_process	0.014402515998544483	4	94	21	14467	BMPR1A,FGFR2,TGFBR2,TRP63
GO:0010464	regulation of mesenchymal cell proliferation	biological_process	0.014402515998544483	4	94	21	14467	BMPR1A,FGFR2,TGFBR2,TRP63
GO:0048705	skeletal system morphogenesis	biological_process	0.015135068958380168	7	94	115	14467	MMP2,PKD1,THRA,P2RX7,RUNX2,TGFBR2,GNAS
GO:0048592	eye morphogenesis	biological_process	0.015216314985717802	6	94	76	14467	RARG,NF1,NTRK2,SIX3,PAX6,FASL
GO:0001763	morphogenesis of a branching structure	biological_process	0.015216314985717802	6	94	76	14467	PITX2,FGF8,PBX1,MMP14,TGFBR2,HOXD13
GO:0009991	response to extracellular stimulus	biological_process	0.017692074327020572	6	94	78	14467	SLC1A2,TRP53,RUNX1,AXL,P2RX7,AKT1
GO:0042476	odontogenesis	biological_process	0.01810230279380873	5	94	46	14467	PITX2,BMPR1A,EDA,RUNX2,TRP63
GO:0050673	epithelial cell proliferation	biological_process	0.01810230279380873	5	94	46	14467	BMPR1A,TGFBR3,PAX6,FGFR2,FOXN1
GO:0060429	epithelium development	biological_process	0.019160306175996	8	94	166	14467	PAX3,NODAL,FGF8,PBX1,PAX6,FGFR2,TRP63,NKX2-3
GO:0002009	morphogenesis of an epithelium	biological_process	0.019160306175996	8	94	166	14467	PAX3,NODAL,FGF8,PBX1,PAX6,FGFR2,TRP63,NKX2-3
GO:0030182	neuron differentiation	biological_process	0.0214846313777061	12	94	411	14467	GNAQ,GPRIN1,PAX3,NTRK2,RUNX1,CHRNB2,NTRK3,PTPN11,PBX1,PAX6,NEUROD2,NEUROG1
GO:0043687	post-translational protein modification	biological_process	0.0227854644732642	19	94	981	14467	GNAQ,RHO,TRP53,CD4,NTRK2,CDK4,BMPR1A,TGFBR3,AXL,NTRK3,PTPN11,CAMK4,IL3,EGFR,P2RX7,FGFR2,AKT1,TGFBR2,ACVRL1
GO:0051050	positive regulation of transport	biological_process	0.02362198785100038	6	94	82	14467	SLC1A2,CHRNB2,EDA,PTPN11,P2RX7,AKT1
GO:0051179	localization	biological_process	0.02487459030197278	35	94	2689	14467	SLC1A2,SYT1,SCN8A,GPRIN1,ANK1,TRP53,CD4,PITX2,NF1,PAX3,NTRK2,KCNJ6,CHRNB2,PKD1,CASR,NODAL,TGFBR3,SIX3,EDA,PTPN11,CAMK4,P2RX7,KCNJ9,NEURL1A,KCNC1,PAX6,CHRNG,MMP14,PLAU,NR2F2,KCNQ2,AKT1,SYP,OCA2,NKX2-3
GO:0046850	regulation of bone remodeling	biological_process	0.030237645168108767	5	94	51	14467	NF1,PBX1,P2RX7,RUNX2,GNAS
GO:0021871	forebrain regionalization	biological_process	0.033992640549937905	3	94	9	14467	FGF8,SIX3,PAX6
GO:0034103	regulation of tissue remodeling	biological_process	0.040088157387817895	5	94	54	14467	NF1,PBX1,P2RX7,RUNX2,GNAS
GO:0048771	tissue remodeling	biological_process	0.040288011347790385	6	94	90	14467	NF1,FGF8,PBX1,P2RX7,RUNX2,GNAS
GO:0002573	myeloid leukocyte differentiation	biological_process	0.04387185448553052	5	94	55	14467	NF1,IL3,TGFBR2,GNAS,NKX2-3
GO:0048568	embryonic organ development	biological_process	0.04387185448553052	5	94	55	14467	RARG,RUNX1,PBX1,FGFR2,TGFBR2
GO:0032989	cellular component morphogenesis	biological_process	0.04600391037585696	11	94	373	14467	GPRIN1,ERCC2,CHRNB2,NODAL,TGFBR3,NTRK3,PTPN11,EGFR,P2RX7,NEURL1A,PAX6
GO:0007632	visual behavior	biological_process	0.047585315725455046	4	94	28	14467	SLC1A2,GPRIN1,NF1,CHRNB2
GO:0042438	melanin biosynthetic process	biological_process	0.04833213500169546	3	94	10	14467	SLC45A2,TYR,OCA2
GO:0035162	embryonic hemopoiesis	biological_process	0.04833213500169546	3	94	10	14467	RUNX1,PBX1,TGFBR2
