# Supplementary material for: Tissue-Specific Functional Networks for Prioritizing Phenotype and Disease Genes
Source: PLoS Comput Biol. 2012 Sep 27;8(9):e1002694. doi: 10.1371/journal.pcbi.1002694 (PMC3459891; doi:10.1371/journal.pcbi.1002694)
Supplement: Dataset S3 — Functional enrichment of top 100 changed genes for each tissue-specific network. (ZIP) [file pcbi.1002694.s003.zip › enrichment_result/MA_0001359_global.txt]

GO:0048513	organ development	biological_process	9.169967285353027E-14	42	94	1574	14467	SLC1A2,GNAQ,SMYD1,CRHR2,SCN8A,FGF3,CDK5R1,GPRIN1,ANK1,ERCC2,NF1,PAX3,NTRK2,MMP2,RUNX1,KRAS,CHRNB2,PKD1,NODAL,EGFR,THRA,FOXH1,PBX1,GRIN2B,TRP73,PAX6,SOX10,FGFR2,MMP14,RUNX2,PROP1,MSX1,NR2F2,FGFR1,NKX2-6,TGFBR2,APC,ACVRL1,TRP63,FASL,PAX9,GNAS
GO:0009653	anatomical structure morphogenesis	biological_process	2.87610936961897E-13	36	94	1151	14467	GNAQ,CRHR2,FGF3,CDK5R1,GPRIN1,ERCC2,NF1,PAX3,NTRK2,MMP2,RUNX1,CHRNB2,PKD1,NODAL,NTRK3,EGFR,THRA,PBX1,NEURL1A,TRP73,PAX6,SOX10,FGFR2,MMP14,RUNX2,PROP1,MSX1,NR2F2,FGFR1,TGFBR2,APC,ACVRL1,TRP63,FASL,PAX9,GNAS
GO:0007275	multicellular organismal development	biological_process	5.648862404523464E-13	50	94	2402	14467	SLC1A2,GNAQ,SMYD1,CRHR2,SCN8A,FGF3,CDK5R1,GPRIN1,GNRH1,ANK1,ERCC2,NF1,PAX3,SIM1,NTRK2,MMP2,HYDIN,RUNX1,KRAS,CHRNB2,PKD1,NODAL,NTRK3,EGFR,THRA,FOXH1,PBX1,GRIN2B,TRP73,PAX6,SOX10,SEBOX,FGFR2,MMP14,FOXN1,RUNX2,PROP1,NEUROD2,MSX1,NR2F2,FGFR1,NKX2-6,TGFBR2,APC,ACVRL1,TRP63,MDFI,FASL,PAX9,GNAS
GO:0048731	system development	biological_process	5.784349034019924E-13	45	94	1922	14467	SLC1A2,GNAQ,SMYD1,CRHR2,SCN8A,FGF3,CDK5R1,GPRIN1,ANK1,ERCC2,NF1,PAX3,SIM1,NTRK2,MMP2,RUNX1,KRAS,CHRNB2,PKD1,NODAL,NTRK3,EGFR,THRA,FOXH1,PBX1,GRIN2B,TRP73,PAX6,SOX10,FGFR2,MMP14,RUNX2,PROP1,NEUROD2,MSX1,NR2F2,FGFR1,NKX2-6,TGFBR2,APC,ACVRL1,TRP63,FASL,PAX9,GNAS
GO:0048856	anatomical structure development	biological_process	1.2794483996759187E-12	46	94	2056	14467	SLC1A2,GNAQ,SMYD1,CRHR2,SCN8A,FGF3,CDK5R1,GPRIN1,ANK1,ERCC2,NF1,PAX3,SIM1,NTRK2,MMP2,RUNX1,KRAS,CHRNB2,PKD1,NODAL,NTRK3,EGFR,THRA,FOXH1,PBX1,GRIN2B,NEURL1A,TRP73,PAX6,SOX10,FGFR2,MMP14,RUNX2,PROP1,NEUROD2,MSX1,NR2F2,FGFR1,NKX2-6,TGFBR2,APC,ACVRL1,TRP63,FASL,PAX9,GNAS
GO:0032502	developmental process	biological_process	4.168886552111793E-12	53	94	2840	14467	SKP2,SLC1A2,GNAQ,SMYD1,CRHR2,SCN8A,FGF3,CDK5R1,GPRIN1,GNRH1,ANK1,ERCC2,NF1,PAX3,SIM1,NTRK2,MMP2,HYDIN,RUNX1,KRAS,CHRNB2,PKD1,NODAL,NTRK3,EGFR,THRA,FOXH1,PBX1,GRIN2B,NEURL1A,TRP73,PAX6,SOX10,SEBOX,FGFR2,MMP14,FOXN1,RUNX2,PROP1,NEUROD2,MSX1,NR2F2,FGFR1,NKX2-6,TGFBR2,APC,OCA2,ACVRL1,TRP63,MDFI,FASL,PAX9,GNAS
GO:0009887	organ morphogenesis	biological_process	4.2414555808029686E-11	28	94	771	14467	CRHR2,FGF3,ERCC2,NF1,PAX3,NTRK2,MMP2,RUNX1,PKD1,NODAL,THRA,PBX1,TRP73,PAX6,SOX10,FGFR2,RUNX2,PROP1,MSX1,NR2F2,FGFR1,TGFBR2,APC,ACVRL1,TRP63,FASL,PAX9,GNAS
GO:0008283	cell proliferation	biological_process	5.914210501274671E-11	25	94	598	14467	FGF3,ERCC2,NF1,PAX3,KRAS,CHRNB2,NODAL,CDK4,NPM1,EGFR,CSE1L,PBX1,PAX6,FGFR2,TYR,FOXN1,PLAU,RUNX2,MSX1,FGFR1,NKX2-6,TGFBR2,APC,OCA2,TRP63
GO:0007417	central nervous system development	biological_process	1.799984713867384E-10	19	94	316	14467	SLC1A2,GNAQ,CDK5R1,GPRIN1,ERCC2,NF1,PAX3,RUNX1,CHRNB2,TRP73,PAX6,SOX10,FGFR2,PROP1,MSX1,NR2F2,FGFR1,NKX2-6,TGFBR2
GO:0048869	cellular developmental process	biological_process	7.068503445716129E-10	37	94	1568	14467	GNAQ,FGF3,CDK5R1,GPRIN1,ANK1,ERCC2,NF1,PAX3,SIM1,NTRK2,RUNX1,KRAS,CHRNB2,NODAL,NTRK3,EGFR,PBX1,NEURL1A,TRP73,PAX6,SOX10,SEBOX,FGFR2,FOXN1,RUNX2,PROP1,NEUROD2,NR2F2,FGFR1,NKX2-6,TGFBR2,APC,OCA2,TRP63,MDFI,FASL,GNAS
GO:0030154	cell differentiation	biological_process	9.225971528462058E-10	36	94	1495	14467	GNAQ,FGF3,CDK5R1,GPRIN1,ANK1,ERCC2,NF1,PAX3,SIM1,NTRK2,RUNX1,KRAS,CHRNB2,NODAL,NTRK3,PBX1,NEURL1A,TRP73,PAX6,SOX10,SEBOX,FGFR2,FOXN1,RUNX2,PROP1,NEUROD2,NR2F2,FGFR1,NKX2-6,TGFBR2,APC,OCA2,TRP63,MDFI,FASL,GNAS
GO:0048468	cell development	biological_process	1.1997500456477995E-9	26	94	748	14467	GNAQ,CDK5R1,GPRIN1,ANK1,ERCC2,NF1,PAX3,NTRK2,RUNX1,CHRNB2,NODAL,NTRK3,PBX1,NEURL1A,TRP73,PAX6,SOX10,RUNX2,NEUROD2,NR2F2,FGFR1,NKX2-6,APC,OCA2,TRP63,FASL
GO:0007399	nervous system development	biological_process	3.0290975082297616E-9	26	94	779	14467	SLC1A2,GNAQ,CDK5R1,GPRIN1,ERCC2,NF1,PAX3,SIM1,NTRK2,RUNX1,CHRNB2,NTRK3,PBX1,TRP73,PAX6,SOX10,FGFR2,PROP1,NEUROD2,MSX1,NR2F2,FGFR1,NKX2-6,TGFBR2,APC,TRP63
GO:0008284	positive regulation of cell proliferation	biological_process	1.8700847862115316E-8	15	94	224	14467	NF1,PAX3,KRAS,CHRNB2,NODAL,NPM1,EGFR,PBX1,PAX6,FGFR2,RUNX2,FGFR1,NKX2-6,TGFBR2,TRP63
GO:0042127	regulation of cell proliferation	biological_process	3.2132535050206364E-8	19	94	424	14467	NF1,PAX3,KRAS,CHRNB2,NODAL,CDK4,NPM1,EGFR,PBX1,PAX6,FGFR2,PLAU,RUNX2,MSX1,FGFR1,NKX2-6,TGFBR2,APC,TRP63
GO:0007420	brain development	biological_process	6.707015928842182E-8	15	94	245	14467	SLC1A2,GNAQ,CDK5R1,GPRIN1,NF1,CHRNB2,TRP73,PAX6,FGFR2,PROP1,MSX1,NR2F2,FGFR1,NKX2-6,TGFBR2
GO:0032501	multicellular organismal process	biological_process	6.993971263893714E-8	58	94	4218	14467	SLC1A2,GNAQ,SMYD1,CRHR2,RHO,NFATC2,SYT1,SCN8A,FGF3,CDK5R1,GPRIN1,GNRH1,ANK1,ERCC2,NF1,PAX3,SIM1,NTRK2,MMP2,HYDIN,RUNX1,KRAS,CHRNB2,PKD1,NODAL,NTRK3,CAMK4,EGFR,THRA,FOXH1,PBX1,GRIN2B,NEURL1A,TRP73,GRIA2,PAX6,SOX10,ATP7B,SEBOX,FGFR2,MMP14,FOXN1,RUNX2,PROP1,NEUROD2,MSX1,NR2F2,FGFR1,NKX2-6,TGFBR2,APC,SYP,ACVRL1,TRP63,MDFI,FASL,PAX9,GNAS
GO:0050793	regulation of developmental process	biological_process	1.6475836783732376E-7	25	94	858	14467	SKP2,GNAQ,CRHR2,GPRIN1,ERCC2,NF1,RUNX1,KRAS,CHRNB2,NODAL,NTRK3,PBX1,TRP73,PAX6,FGFR2,RUNX2,PROP1,MSX1,FGFR1,NKX2-6,TGFBR2,APC,TRP63,FASL,GNAS
GO:0048518	positive regulation of biological process	biological_process	1.8463744865479453E-7	29	94	1172	14467	SLC1A2,NFATC2,GPRIN1,NF1,PAX3,RUNX1,KRAS,CHRNB2,NODAL,NTRK3,NPM1,HNF4A,EGFR,FOXH1,PBX1,TRP73,PAX6,SOX10,FGFR2,RUNX2,PROP1,FGFR1,NKX2-6,TGFBR2,APC,TRP63,FASL,PAX9,GNAS
GO:0019222	regulation of metabolic process	biological_process	2.47521369394708E-7	43	94	2525	14467	SKP2,RBL1,GNAQ,SMYD1,NFATC2,GPRIN1,GNRH1,ERCC2,NF1,PAX3,SIM1,NTRK2,RUNX1,CHRNB2,NODAL,NPM1,HNF4A,EGFR,THRA,SSRP1,FOXH1,PBX1,TRP73,STRAP,PAX6,SOX10,SEBOX,OPRM1,EIF2S1,FOXN1,PCNA,RUNX2,PROP1,NEUROD2,TARDBP,MSX1,NR2F2,FGFR1,NKX2-6,APC,TRP63,PAX9,GNAS
GO:0048522	positive regulation of cellular process	biological_process	2.7465305739744804E-7	27	94	1031	14467	NFATC2,GPRIN1,NF1,PAX3,KRAS,CHRNB2,NODAL,NTRK3,NPM1,HNF4A,EGFR,FOXH1,PBX1,TRP73,PAX6,SOX10,FGFR2,RUNX2,PROP1,FGFR1,NKX2-6,TGFBR2,APC,TRP63,FASL,PAX9,GNAS
GO:0043009	chordate embryonic development	biological_process	3.173271873523712E-7	17	94	373	14467	ERCC2,NF1,PAX3,RUNX1,PKD1,NODAL,PBX1,GRIN2B,PAX6,SOX10,FGFR2,MSX1,FGFR1,NKX2-6,TGFBR2,ACVRL1,GNAS
GO:0009792	embryonic development ending in birth or egg hatching	biological_process	3.591401294245796E-7	17	94	376	14467	ERCC2,NF1,PAX3,RUNX1,PKD1,NODAL,PBX1,GRIN2B,PAX6,SOX10,FGFR2,MSX1,FGFR1,NKX2-6,TGFBR2,ACVRL1,GNAS
GO:0001501	skeletal system development	biological_process	5.338069150246007E-7	15	94	284	14467	GNAQ,ERCC2,NF1,MMP2,RUNX1,PKD1,THRA,PBX1,FGFR2,RUNX2,FGFR1,TGFBR2,APC,TRP63,GNAS
GO:0022008	neurogenesis	biological_process	2.4830755429924338E-6	18	94	486	14467	GNAQ,CDK5R1,GPRIN1,ERCC2,NF1,PAX3,NTRK2,RUNX1,CHRNB2,NTRK3,PBX1,TRP73,PAX6,SOX10,NEUROD2,NR2F2,FGFR1,APC
GO:0051093	negative regulation of developmental process	biological_process	3.1946945538231307E-6	16	94	377	14467	SKP2,CRHR2,GPRIN1,ERCC2,NF1,KRAS,NODAL,PBX1,TRP73,PAX6,PROP1,MSX1,FGFR1,NKX2-6,APC,TRP63
GO:0009790	embryonic development	biological_process	3.5301529520653013E-6	20	94	626	14467	GNAQ,ERCC2,NF1,PAX3,RUNX1,PKD1,NODAL,FOXH1,PBX1,GRIN2B,PAX6,SOX10,FGFR2,MSX1,FGFR1,NKX2-6,TGFBR2,ACVRL1,TRP63,GNAS
GO:0030900	forebrain development	biological_process	4.5755664708760044E-6	11	94	150	14467	SLC1A2,GNAQ,GPRIN1,NF1,CHRNB2,TRP73,PAX6,PROP1,MSX1,NR2F2,NKX2-6
GO:0007267	cell-cell signaling	biological_process	7.400844082310419E-6	15	94	344	14467	SYT1,FGF3,GPRIN1,ERCC2,NF1,NTRK2,KRAS,CHRNB2,CAMK4,GRIN2B,GRIA2,FGFR2,FGFR1,SYP,TRP63
GO:0009888	tissue development	biological_process	1.0310481395562352E-5	19	94	598	14467	ERCC2,NF1,PAX3,KRAS,PKD1,NODAL,THRA,FOXH1,PBX1,PAX6,FGFR2,RUNX2,NR2F2,FGFR1,NKX2-6,APC,TRP63,PAX9,GNAS
GO:0031323	regulation of cellular metabolic process	biological_process	1.1207496796543719E-5	39	94	2396	14467	RBL1,GNAQ,SMYD1,NFATC2,GPRIN1,ERCC2,NF1,PAX3,SIM1,RUNX1,CHRNB2,NODAL,NPM1,HNF4A,EGFR,THRA,SSRP1,FOXH1,PBX1,TRP73,STRAP,PAX6,SOX10,SEBOX,OPRM1,EIF2S1,FOXN1,PCNA,RUNX2,PROP1,NEUROD2,TARDBP,MSX1,NR2F2,NKX2-6,APC,TRP63,PAX9,GNAS
GO:0080090	regulation of primary metabolic process	biological_process	1.1618674048870941E-5	39	94	2399	14467	RBL1,GNAQ,SMYD1,NFATC2,GPRIN1,ERCC2,NF1,PAX3,SIM1,RUNX1,CHRNB2,NODAL,NPM1,HNF4A,EGFR,THRA,SSRP1,FOXH1,PBX1,TRP73,STRAP,PAX6,SOX10,SEBOX,OPRM1,EIF2S1,FOXN1,PCNA,RUNX2,PROP1,NEUROD2,TARDBP,MSX1,NR2F2,NKX2-6,APC,TRP63,PAX9,GNAS
GO:0007507	heart development	biological_process	1.1652382928425363E-5	12	94	206	14467	GNAQ,SMYD1,NF1,PAX3,PKD1,NODAL,FOXH1,FGFR2,MSX1,FGFR1,NKX2-6,TGFBR2
GO:0048523	negative regulation of cellular process	biological_process	3.318398555017116E-5	24	94	1027	14467	SKP2,RBL1,SMYD1,GPRIN1,ERCC2,NF1,PAX3,KRAS,NODAL,NPM1,THRA,FOXH1,PBX1,TRP73,STRAP,PAX6,RUNX2,PROP1,MSX1,NR2F2,FGFR1,NKX2-6,APC,TRP63
GO:0065007	biological regulation	biological_process	3.7072280343071647E-5	70	94	6717	14467	SKP2,SLC1A2,RBL1,GNAQ,SMYD1,CRHR2,RHO,NFATC2,SYT1,GPRIN1,GNRH1,ANK1,HTR4,ERCC2,NF1,PAX3,SIM1,NTRK2,KCNJ6,RUNX1,KRAS,CHRNB2,PKD1,NODAL,CDK4,NTRK3,HTR1A,NPM1,NRAS,CAMK4,HNF4A,EGFR,THRA,SSRP1,FOXH1,GNRHR,PBX1,GRIN2B,TRP73,STRAP,PAX6,SOX10,ATP7B,SEBOX,FGFR2,CCKBR,OPRM1,CRHR1,CHRNG,EIF2S1,FOXN1,PCNA,PLAU,RUNX2,PROP1,NEUROD2,TARDBP,MSX1,NR2F2,HTR5A,FGFR1,NKX2-6,TGFBR2,APC,ACVRL1,PARP1,TRP63,FASL,PAX9,G…
GO:0048646	anatomical structure formation involved in morphogenesis	biological_process	4.285873374314664E-5	14	94	335	14467	CRHR2,FGF3,ERCC2,NF1,PAX3,MMP2,RUNX1,NODAL,NEURL1A,FGFR2,FGFR1,TGFBR2,ACVRL1,TRP63
GO:0001568	blood vessel development	biological_process	4.603009585655971E-5	12	94	233	14467	CRHR2,NF1,NTRK2,MMP2,RUNX1,PKD1,FGFR2,PROP1,NR2F2,FGFR1,TGFBR2,ACVRL1
GO:0048699	generation of neurons	biological_process	4.710026776678683E-5	16	94	456	14467	GNAQ,CDK5R1,GPRIN1,NF1,PAX3,NTRK2,RUNX1,CHRNB2,NTRK3,PBX1,TRP73,PAX6,NEUROD2,NR2F2,FGFR1,APC
GO:0048519	negative regulation of biological process	biological_process	4.731692877628232E-5	25	94	1131	14467	SKP2,RBL1,SMYD1,CRHR2,GPRIN1,ERCC2,NF1,PAX3,KRAS,NODAL,NPM1,THRA,FOXH1,PBX1,TRP73,STRAP,PAX6,RUNX2,PROP1,MSX1,NR2F2,FGFR1,NKX2-6,APC,TRP63
GO:0031326	regulation of cellular biosynthetic process	biological_process	5.1138561202711395E-5	36	94	2200	14467	RBL1,GNAQ,SMYD1,NFATC2,GPRIN1,ERCC2,NF1,PAX3,SIM1,RUNX1,NODAL,NPM1,HNF4A,THRA,SSRP1,FOXH1,PBX1,TRP73,STRAP,PAX6,SOX10,SEBOX,OPRM1,EIF2S1,FOXN1,PCNA,RUNX2,PROP1,NEUROD2,TARDBP,MSX1,NR2F2,NKX2-6,TRP63,PAX9,GNAS
GO:0001944	vasculature development	biological_process	5.302072345401871E-5	12	94	236	14467	CRHR2,NF1,NTRK2,MMP2,RUNX1,PKD1,FGFR2,PROP1,NR2F2,FGFR1,TGFBR2,ACVRL1
GO:0009889	regulation of biosynthetic process	biological_process	5.364038215837233E-5	36	94	2204	14467	RBL1,GNAQ,SMYD1,NFATC2,GPRIN1,ERCC2,NF1,PAX3,SIM1,RUNX1,NODAL,NPM1,HNF4A,THRA,SSRP1,FOXH1,PBX1,TRP73,STRAP,PAX6,SOX10,SEBOX,OPRM1,EIF2S1,FOXN1,PCNA,RUNX2,PROP1,NEUROD2,TARDBP,MSX1,NR2F2,NKX2-6,TRP63,PAX9,GNAS
GO:0006357	regulation of transcription from RNA polymerase II promoter	biological_process	5.8633061166192336E-5	17	94	528	14467	RBL1,NFATC2,GPRIN1,PAX3,NODAL,HNF4A,FOXH1,PBX1,STRAP,PAX6,SOX10,RUNX2,PROP1,MSX1,NR2F2,TRP63,PAX9
GO:0019219	regulation of nucleobase, nucleoside, nucleotide and nucleic acid metabolic process	biological_process	5.97828305255889E-5	35	94	2107	14467	RBL1,GNAQ,SMYD1,NFATC2,GPRIN1,ERCC2,NF1,PAX3,SIM1,RUNX1,NODAL,NPM1,HNF4A,THRA,SSRP1,FOXH1,PBX1,TRP73,STRAP,PAX6,SOX10,SEBOX,OPRM1,FOXN1,PCNA,RUNX2,PROP1,NEUROD2,TARDBP,MSX1,NR2F2,NKX2-6,TRP63,PAX9,GNAS
GO:0022603	regulation of anatomical structure morphogenesis	biological_process	7.412753678236779E-5	10	94	153	14467	CRHR2,GPRIN1,NF1,RUNX1,CHRNB2,NODAL,NTRK3,PAX6,RUNX2,APC
GO:0022612	gland morphogenesis	biological_process	8.145229346125713E-5	5	94	17	14467	EGFR,PAX6,FGFR2,PROP1,FGFR1
GO:0045893	positive regulation of transcription, DNA-dependent	biological_process	8.230433688934084E-5	14	94	353	14467	NFATC2,GPRIN1,PAX3,NODAL,HNF4A,FOXH1,PBX1,TRP73,PAX6,SOX10,RUNX2,PROP1,TRP63,PAX9
GO:0051254	positive regulation of RNA metabolic process	biological_process	8.524477924093001E-5	14	94	354	14467	NFATC2,GPRIN1,PAX3,NODAL,HNF4A,FOXH1,PBX1,TRP73,PAX6,SOX10,RUNX2,PROP1,TRP63,PAX9
GO:0043066	negative regulation of apoptosis	biological_process	1.0648605312139E-4	11	94	203	14467	SKP2,GPRIN1,ERCC2,KRAS,TRP73,PROP1,MSX1,FGFR1,NKX2-6,APC,TRP63
GO:0001701	in utero embryonic development	biological_process	1.2991386270807018E-4	11	94	207	14467	ERCC2,RUNX1,PKD1,NODAL,GRIN2B,SOX10,FGFR2,MSX1,FGFR1,TGFBR2,ACVRL1
GO:0043069	negative regulation of programmed cell death	biological_process	1.364426709446753E-4	11	94	208	14467	SKP2,GPRIN1,ERCC2,KRAS,TRP73,PROP1,MSX1,FGFR1,NKX2-6,APC,TRP63
GO:0006366	transcription from RNA polymerase II promoter	biological_process	1.407035284224285E-4	17	94	561	14467	RBL1,NFATC2,GPRIN1,PAX3,NODAL,HNF4A,FOXH1,PBX1,STRAP,PAX6,SOX10,RUNX2,PROP1,MSX1,NR2F2,TRP63,PAX9
GO:0060548	negative regulation of cell death	biological_process	1.432612941634958E-4	11	94	209	14467	SKP2,GPRIN1,ERCC2,KRAS,TRP73,PROP1,MSX1,FGFR1,NKX2-6,APC,TRP63
GO:0007435	salivary gland morphogenesis	biological_process	1.5437666199768317E-4	4	94	8	14467	EGFR,PAX6,FGFR2,FGFR1
GO:0051239	regulation of multicellular organismal process	biological_process	1.5715795026472815E-4	18	94	636	14467	CRHR2,GPRIN1,NF1,RUNX1,KRAS,CHRNB2,NODAL,NTRK3,THRA,PBX1,GRIN2B,PAX6,FGFR2,RUNX2,FGFR1,TGFBR2,APC,GNAS
GO:0045944	positive regulation of transcription from RNA polymerase II promoter	biological_process	1.795181686748694E-4	13	94	318	14467	NFATC2,GPRIN1,PAX3,NODAL,HNF4A,FOXH1,PBX1,PAX6,SOX10,RUNX2,PROP1,TRP63,PAX9
GO:0060255	regulation of macromolecule metabolic process	biological_process	1.815284551100892E-4	37	94	2420	14467	SKP2,RBL1,SMYD1,NFATC2,GPRIN1,GNRH1,ERCC2,PAX3,SIM1,RUNX1,NODAL,NPM1,HNF4A,EGFR,THRA,SSRP1,FOXH1,PBX1,TRP73,STRAP,PAX6,SOX10,SEBOX,EIF2S1,FOXN1,PCNA,RUNX2,PROP1,NEUROD2,TARDBP,MSX1,NR2F2,FGFR1,NKX2-6,APC,TRP63,PAX9
GO:0001503	ossification	biological_process	2.1733970520423777E-4	9	94	130	14467	ERCC2,NF1,MMP2,THRA,PBX1,FGFR2,RUNX2,APC,GNAS
GO:0045595	regulation of cell differentiation	biological_process	2.391926613468014E-4	13	94	326	14467	GNAQ,GPRIN1,NF1,CHRNB2,NODAL,NTRK3,PBX1,PAX6,RUNX2,TGFBR2,APC,TRP63,GNAS
GO:0031325	positive regulation of cellular metabolic process	biological_process	2.9288577028491804E-4	16	94	521	14467	NFATC2,GPRIN1,PAX3,NODAL,NPM1,HNF4A,FOXH1,PBX1,TRP73,PAX6,SOX10,RUNX2,PROP1,APC,TRP63,PAX9
GO:0031328	positive regulation of cellular biosynthetic process	biological_process	2.96821200996667E-4	15	94	455	14467	NFATC2,GPRIN1,PAX3,NODAL,NPM1,HNF4A,FOXH1,PBX1,TRP73,PAX6,SOX10,RUNX2,PROP1,TRP63,PAX9
GO:0009891	positive regulation of biosynthetic process	biological_process	3.140286481964798E-4	15	94	457	14467	NFATC2,GPRIN1,PAX3,NODAL,NPM1,HNF4A,FOXH1,PBX1,TRP73,PAX6,SOX10,RUNX2,PROP1,TRP63,PAX9
GO:0060348	bone development	biological_process	3.200431737530664E-4	9	94	136	14467	ERCC2,NF1,MMP2,THRA,PBX1,FGFR2,RUNX2,APC,GNAS
GO:0045941	positive regulation of transcription	biological_process	3.275950138982086E-4	14	94	395	14467	NFATC2,GPRIN1,PAX3,NODAL,HNF4A,FOXH1,PBX1,TRP73,PAX6,SOX10,RUNX2,PROP1,TRP63,PAX9
GO:0050789	regulation of biological process	biological_process	3.3567236074764185E-4	66	94	6376	14467	SKP2,SLC1A2,RBL1,GNAQ,SMYD1,CRHR2,RHO,NFATC2,GPRIN1,GNRH1,ANK1,HTR4,ERCC2,NF1,PAX3,SIM1,NTRK2,RUNX1,KRAS,CHRNB2,PKD1,NODAL,CDK4,NTRK3,HTR1A,NPM1,NRAS,CAMK4,HNF4A,EGFR,THRA,SSRP1,FOXH1,GNRHR,PBX1,GRIN2B,TRP73,STRAP,PAX6,SOX10,SEBOX,FGFR2,CCKBR,OPRM1,CRHR1,EIF2S1,FOXN1,PCNA,PLAU,RUNX2,PROP1,NEUROD2,TARDBP,MSX1,NR2F2,HTR5A,FGFR1,NKX2-6,TGFBR2,APC,ACVRL1,PARP1,TRP63,FASL,PAX9,GNAS
GO:0010468	regulation of gene expression	biological_process	3.8099675686579246E-4	34	94	2159	14467	SKP2,RBL1,SMYD1,NFATC2,GPRIN1,GNRH1,ERCC2,PAX3,SIM1,RUNX1,NODAL,NPM1,HNF4A,THRA,SSRP1,FOXH1,PBX1,TRP73,STRAP,PAX6,SOX10,SEBOX,EIF2S1,FOXN1,RUNX2,PROP1,NEUROD2,TARDBP,MSX1,NR2F2,FGFR1,NKX2-6,TRP63,PAX9
GO:0010628	positive regulation of gene expression	biological_process	4.1784719814427415E-4	14	94	403	14467	NFATC2,GPRIN1,PAX3,NODAL,HNF4A,FOXH1,PBX1,TRP73,PAX6,SOX10,RUNX2,PROP1,TRP63,PAX9
GO:0009893	positive regulation of metabolic process	biological_process	4.744400090497102E-4	16	94	540	14467	NFATC2,GPRIN1,PAX3,NODAL,NPM1,HNF4A,FOXH1,PBX1,TRP73,PAX6,SOX10,RUNX2,PROP1,APC,TRP63,PAX9
GO:0010926	anatomical structure formation	biological_process	5.241518691122296E-4	19	94	767	14467	CRHR2,FGF3,GPRIN1,ERCC2,NF1,PAX3,MMP2,RUNX1,CHRNB2,NODAL,NPM1,CSE1L,NEURL1A,FGFR2,FGFR1,TGFBR2,APC,ACVRL1,TRP63
GO:0007167	enzyme linked receptor protein signaling pathway	biological_process	5.563127560213874E-4	12	94	293	14467	NTRK2,NODAL,NTRK3,EGFR,FOXH1,STRAP,FGFR2,RUNX2,MSX1,FGFR1,TGFBR2,ACVRL1
GO:0045935	positive regulation of nucleobase, nucleoside, nucleotide and nucleic acid metabolic process	biological_process	5.78490209878279E-4	14	94	414	14467	NFATC2,GPRIN1,PAX3,NODAL,HNF4A,FOXH1,PBX1,TRP73,PAX6,SOX10,RUNX2,PROP1,TRP63,PAX9
GO:0048732	gland development	biological_process	6.084701015640709E-4	8	94	107	14467	NF1,EGFR,PBX1,PAX6,FGFR2,PROP1,FGFR1,TRP63
GO:0010605	negative regulation of macromolecule metabolic process	biological_process	8.868175998311986E-4	14	94	429	14467	SKP2,RBL1,SMYD1,PAX3,NODAL,NPM1,THRA,FOXH1,STRAP,PROP1,MSX1,NR2F2,APC,TRP63
GO:0051094	positive regulation of developmental process	biological_process	0.001012421131110489	13	94	370	14467	GPRIN1,NF1,RUNX1,NTRK3,PAX6,FGFR2,RUNX2,FGFR1,TGFBR2,APC,TRP63,FASL,GNAS
GO:0010557	positive regulation of macromolecule biosynthetic process	biological_process	0.0010758583058623082	14	94	436	14467	NFATC2,GPRIN1,PAX3,NODAL,HNF4A,FOXH1,PBX1,TRP73,PAX6,SOX10,RUNX2,PROP1,TRP63,PAX9
GO:0010629	negative regulation of gene expression	biological_process	0.0011216711209871277	12	94	313	14467	SKP2,RBL1,SMYD1,PAX3,NODAL,THRA,FOXH1,STRAP,PROP1,MSX1,NR2F2,TRP63
GO:0003002	regionalization	biological_process	0.0011847136486867087	10	94	206	14467	FGF3,NODAL,FOXH1,PBX1,PAX6,PROP1,NR2F2,FGFR1,APC,TRP63
GO:0007632	visual behavior	biological_process	0.0012226246492731024	5	94	28	14467	SLC1A2,GPRIN1,NF1,KRAS,CHRNB2
GO:0007610	behavior	biological_process	0.001249855778796739	13	94	377	14467	SLC1A2,GNAQ,SCN8A,GPRIN1,NF1,NTRK2,RUNX1,KRAS,CHRNB2,GRIN2B,OPRM1,CRHR1,NEUROD2
GO:0010604	positive regulation of macromolecule metabolic process	biological_process	0.0012954874149286191	15	94	511	14467	NFATC2,GPRIN1,PAX3,NODAL,HNF4A,FOXH1,PBX1,TRP73,PAX6,SOX10,RUNX2,PROP1,APC,TRP63,PAX9
GO:0045934	negative regulation of nucleobase, nucleoside, nucleotide and nucleic acid metabolic process	biological_process	0.0013256665041790374	12	94	318	14467	RBL1,SMYD1,PAX3,NODAL,NPM1,THRA,FOXH1,STRAP,PROP1,MSX1,NR2F2,TRP63
GO:0010467	gene expression	biological_process	0.0013507595935546251	39	94	2850	14467	SKP2,RBL1,SMYD1,NFATC2,GPRIN1,GNRH1,RBMXRT,ERCC2,PAX3,SIM1,RUNX1,GSPT1,NODAL,RNPS1,NPM1,HNF4A,THRA,SSRP1,FOXH1,PBX1,TRP73,STRAP,PAX6,SOX10,SEBOX,EIF2S1,MMP14,FOXN1,SYNCRIP,RUNX2,PROP1,NEUROD2,TARDBP,MSX1,NR2F2,FGFR1,NKX2-6,TRP63,PAX9
GO:0050794	regulation of cellular process	biological_process	0.0014716594334738351	63	94	6122	14467	SKP2,RBL1,GNAQ,SMYD1,CRHR2,RHO,NFATC2,GPRIN1,ANK1,HTR4,ERCC2,NF1,PAX3,SIM1,NTRK2,RUNX1,KRAS,CHRNB2,PKD1,NODAL,CDK4,NTRK3,HTR1A,NPM1,NRAS,CAMK4,HNF4A,EGFR,THRA,SSRP1,FOXH1,GNRHR,PBX1,GRIN2B,TRP73,STRAP,PAX6,SOX10,SEBOX,FGFR2,CCKBR,OPRM1,CRHR1,EIF2S1,FOXN1,PCNA,PLAU,RUNX2,PROP1,NEUROD2,TARDBP,MSX1,NR2F2,HTR5A,FGFR1,NKX2-6,TGFBR2,APC,ACVRL1,TRP63,FASL,PAX9,GNAS
GO:0009892	negative regulation of metabolic process	biological_process	0.0014855257937808047	14	94	448	14467	SKP2,RBL1,SMYD1,PAX3,NODAL,NPM1,THRA,FOXH1,STRAP,PROP1,MSX1,NR2F2,APC,TRP63
GO:0007154	cell communication	biological_process	0.0016191817230757635	46	94	3737	14467	SLC1A2,GNAQ,CRHR2,RHO,SYT1,FGF3,GPRIN1,ANK1,HTR4,ERCC2,NF1,SIM1,NTRK2,KRAS,CHRNB2,PKD1,NODAL,CDK4,NTRK3,HTR1A,NPM1,NRAS,CAMK4,EGFR,FOXH1,GNRHR,GRIN2B,GRIA2,STRAP,PAX6,FGFR2,CCKBR,OPRM1,CRHR1,RUNX2,PROP1,MSX1,HTR5A,FGFR1,TGFBR2,APC,SYP,ACVRL1,TRP63,FASL,GNAS
GO:0007612	learning	biological_process	0.0017317549506714605	6	94	54	14467	GPRIN1,NF1,KRAS,CHRNB2,GRIN2B,NEUROD2
GO:0007389	pattern specification process	biological_process	0.001981151387857126	11	94	272	14467	FGF3,NODAL,FOXH1,PBX1,PAX6,PROP1,NR2F2,FGFR1,TGFBR2,APC,TRP63
GO:0009416	response to light stimulus	biological_process	0.0020092547057770213	7	94	87	14467	SLC1A2,RHO,GPRIN1,ERCC2,NF1,KRAS,CHRNB2
GO:0007431	salivary gland development	biological_process	0.0021425258191033274	4	94	14	14467	EGFR,PAX6,FGFR2,FGFR1
GO:0034960	cellular biopolymer metabolic process	biological_process	0.0022329676930233546	55	94	4999	14467	SKP2,RBL1,GNAQ,SMYD1,RHO,NFATC2,GPRIN1,RBMXRT,ERCC2,PAX3,UBA2,SIM1,NTRK2,MMP2,RUNX1,GSPT1,NODAL,CDK4,RNPS1,NTRK3,NPM1,CAMK4,HNF4A,EGFR,THRA,SSRP1,FOXH1,CCT5,PBX1,TRP73,STRAP,PAX6,SOX10,SEBOX,FGFR2,EIF2S1,MMP14,FOXN1,PCNA,SYNCRIP,PLAU,RUNX2,PROP1,NEUROD2,TARDBP,MSX1,NR2F2,FGFR1,NKX2-6,TGFBR2,APC,ACVRL1,PARP1,TRP63,PAX9
GO:0006139	nucleobase, nucleoside, nucleotide and nucleic acid metabolic process	biological_process	0.002468829980560361	40	94	3037	14467	RBL1,GNAQ,SMYD1,NFATC2,GPRIN1,RBMXRT,ERCC2,NF1,PAX3,SIM1,RUNX1,NODAL,RNPS1,NPM1,HNF4A,THRA,SSRP1,FOXH1,PBX1,TRP73,STRAP,PAX6,SOX10,ATP7B,SEBOX,OPRM1,FOXN1,PCNA,SYNCRIP,RUNX2,PROP1,NEUROD2,TARDBP,MSX1,NR2F2,NKX2-6,PARP1,TRP63,PAX9,GNAS
GO:0019226	transmission of nerve impulse	biological_process	0.003214015725761704	10	94	230	14467	SYT1,GPRIN1,ERCC2,NF1,KRAS,CHRNB2,CAMK4,GRIN2B,GRIA2,SYP
GO:0030182	neuron differentiation	biological_process	0.0032653641085019017	13	94	411	14467	GNAQ,CDK5R1,GPRIN1,PAX3,NTRK2,RUNX1,CHRNB2,NTRK3,PBX1,TRP73,PAX6,NEUROD2,APC
GO:0007270	nerve-nerve synaptic transmission	biological_process	0.0033566476859545856	5	94	34	14467	GPRIN1,NF1,KRAS,CHRNB2,CAMK4
GO:0021700	developmental maturation	biological_process	0.00339223711340137	7	94	94	14467	GNAQ,GPRIN1,ERCC2,MMP2,SOX10,RUNX2,FGFR1
GO:0043473	pigmentation	biological_process	0.0035895925510889106	6	94	61	14467	GNAQ,NF1,PAX3,SOX10,TYR,OCA2
GO:0043283	biopolymer metabolic process	biological_process	0.0036473561811775903	55	94	5069	14467	SKP2,RBL1,GNAQ,SMYD1,RHO,NFATC2,GPRIN1,RBMXRT,ERCC2,PAX3,UBA2,SIM1,NTRK2,MMP2,RUNX1,GSPT1,NODAL,CDK4,RNPS1,NTRK3,NPM1,CAMK4,HNF4A,EGFR,THRA,SSRP1,FOXH1,CCT5,PBX1,TRP73,STRAP,PAX6,SOX10,SEBOX,FGFR2,EIF2S1,MMP14,FOXN1,PCNA,SYNCRIP,PLAU,RUNX2,PROP1,NEUROD2,TARDBP,MSX1,NR2F2,FGFR1,NKX2-6,TGFBR2,APC,ACVRL1,PARP1,TRP63,PAX9
GO:0051252	regulation of RNA metabolic process	biological_process	0.003960644465249573	30	94	1943	14467	RBL1,SMYD1,NFATC2,GPRIN1,ERCC2,PAX3,SIM1,RUNX1,NODAL,NPM1,HNF4A,THRA,SSRP1,FOXH1,PBX1,TRP73,STRAP,PAX6,SOX10,SEBOX,FOXN1,RUNX2,PROP1,NEUROD2,TARDBP,MSX1,NR2F2,NKX2-6,TRP63,PAX9
GO:0043170	macromolecule metabolic process	biological_process	0.004222170352241913	56	94	5234	14467	SKP2,RBL1,GNAQ,SMYD1,RHO,NFATC2,GPRIN1,GNRH1,RBMXRT,ERCC2,PAX3,UBA2,SIM1,NTRK2,MMP2,RUNX1,GSPT1,NODAL,CDK4,RNPS1,NTRK3,NPM1,CAMK4,HNF4A,EGFR,THRA,SSRP1,FOXH1,CCT5,PBX1,TRP73,STRAP,PAX6,SOX10,SEBOX,FGFR2,EIF2S1,MMP14,FOXN1,PCNA,SYNCRIP,PLAU,RUNX2,PROP1,NEUROD2,TARDBP,MSX1,NR2F2,FGFR1,NKX2-6,TGFBR2,APC,ACVRL1,PARP1,TRP63,PAX9
GO:0044260	cellular macromolecule metabolic process	biological_process	0.004576676750448084	55	94	5102	14467	SKP2,RBL1,GNAQ,SMYD1,RHO,NFATC2,GPRIN1,RBMXRT,ERCC2,PAX3,UBA2,SIM1,NTRK2,MMP2,RUNX1,GSPT1,NODAL,CDK4,RNPS1,NTRK3,NPM1,CAMK4,HNF4A,EGFR,THRA,SSRP1,FOXH1,CCT5,PBX1,TRP73,STRAP,PAX6,SOX10,SEBOX,FGFR2,EIF2S1,MMP14,FOXN1,PCNA,SYNCRIP,PLAU,RUNX2,PROP1,NEUROD2,TARDBP,MSX1,NR2F2,FGFR1,NKX2-6,TGFBR2,APC,ACVRL1,PARP1,TRP63,PAX9
GO:0016481	negative regulation of transcription	biological_process	0.004644283575235394	11	94	297	14467	RBL1,SMYD1,PAX3,NODAL,THRA,FOXH1,STRAP,PROP1,MSX1,NR2F2,TRP63
GO:0031324	negative regulation of cellular metabolic process	biological_process	0.004716969359075035	13	94	425	14467	RBL1,SMYD1,PAX3,NODAL,NPM1,THRA,FOXH1,STRAP,PROP1,MSX1,NR2F2,APC,TRP63
GO:0048666	neuron development	biological_process	0.005114894087722331	11	94	300	14467	GNAQ,CDK5R1,GPRIN1,NTRK2,RUNX1,CHRNB2,NTRK3,TRP73,PAX6,NEUROD2,APC
GO:0007268	synaptic transmission	biological_process	0.005497670821459486	9	94	191	14467	SYT1,GPRIN1,NF1,KRAS,CHRNB2,CAMK4,GRIN2B,GRIA2,SYP
GO:0044238	primary metabolic process	biological_process	0.005698077797004395	62	94	6174	14467	SKP2,RBL1,GNAQ,SMYD1,RHO,NFATC2,GPRIN1,RBMXRT,ERCC2,NF1,PAX3,UBA2,SIM1,NTRK2,KCNJ6,MMP2,RUNX1,CHRNB2,GSPT1,NODAL,CDK4,RNPS1,NTRK3,NPM1,CAMK4,HNF4A,EGFR,THRA,SSRP1,FOXH1,CCT5,PBX1,TRP73,STRAP,PAX6,SOX10,ATP7B,SEBOX,FGFR2,OPRM1,TYR,EIF2S1,MMP14,FOXN1,PCNA,SYNCRIP,PLAU,RUNX2,PROP1,NEUROD2,TARDBP,MSX1,NR2F2,FGFR1,NKX2-6,TGFBR2,APC,ACVRL1,PARP1,TRP63,PAX9,GNAS
GO:0035272	exocrine system development	biological_process	0.006420354271699714	4	94	18	14467	EGFR,PAX6,FGFR2,FGFR1
GO:0048168	regulation of neuronal synaptic plasticity	biological_process	0.006420354271699714	4	94	18	14467	GPRIN1,NF1,KRAS,GRIN2B
GO:0051253	negative regulation of RNA metabolic process	biological_process	0.006525011210661663	10	94	249	14467	RBL1,PAX3,NODAL,NPM1,FOXH1,STRAP,PROP1,MSX1,NR2F2,TRP63
GO:0042391	regulation of membrane potential	biological_process	0.007118597274213972	7	94	105	14467	GNAQ,GPRIN1,ERCC2,NF1,CHRNB2,GRIN2B,CHRNG
GO:0048514	blood vessel morphogenesis	biological_process	0.0073740586314743365	9	94	198	14467	CRHR2,NF1,NTRK2,RUNX1,FGFR2,NR2F2,FGFR1,TGFBR2,ACVRL1
GO:0009628	response to abiotic stimulus	biological_process	0.0073740586314743365	9	94	198	14467	SLC1A2,RHO,GPRIN1,ERCC2,NF1,KRAS,CHRNB2,PKD1,GRIN2B
GO:0000122	negative regulation of transcription from RNA polymerase II promoter	biological_process	0.007682461880704048	9	94	199	14467	RBL1,PAX3,NODAL,FOXH1,STRAP,PROP1,MSX1,NR2F2,TRP63
GO:0010556	regulation of macromolecule biosynthetic process	biological_process	0.008544431889014477	31	94	2127	14467	RBL1,SMYD1,NFATC2,GPRIN1,ERCC2,PAX3,SIM1,RUNX1,NODAL,HNF4A,THRA,SSRP1,FOXH1,PBX1,TRP73,STRAP,PAX6,SOX10,SEBOX,EIF2S1,FOXN1,PCNA,RUNX2,PROP1,NEUROD2,TARDBP,MSX1,NR2F2,NKX2-6,TRP63,PAX9
GO:0016070	RNA metabolic process	biological_process	0.009572116930612813	33	94	2364	14467	RBL1,SMYD1,NFATC2,GPRIN1,RBMXRT,ERCC2,PAX3,SIM1,RUNX1,NODAL,RNPS1,NPM1,HNF4A,THRA,SSRP1,FOXH1,PBX1,TRP73,STRAP,PAX6,SOX10,SEBOX,FOXN1,SYNCRIP,RUNX2,PROP1,NEUROD2,TARDBP,MSX1,NR2F2,NKX2-6,TRP63,PAX9
GO:0002053	positive regulation of mesenchymal cell proliferation	biological_process	0.010064823190612996	4	94	20	14467	FGFR2,FGFR1,TGFBR2,TRP63
GO:0006355	regulation of transcription, DNA-dependent	biological_process	0.010550495825487602	29	94	1929	14467	RBL1,SMYD1,NFATC2,GPRIN1,ERCC2,PAX3,SIM1,RUNX1,NODAL,HNF4A,THRA,SSRP1,FOXH1,PBX1,TRP73,STRAP,PAX6,SOX10,SEBOX,FOXN1,RUNX2,PROP1,NEUROD2,TARDBP,MSX1,NR2F2,NKX2-6,TRP63,PAX9
GO:0048736	appendage development	biological_process	0.011580743244497803	7	94	113	14467	GNAQ,PBX1,MSX1,NR2F2,FGFR1,TRP63,GNAS
GO:0060173	limb development	biological_process	0.011580743244497803	7	94	113	14467	GNAQ,PBX1,MSX1,NR2F2,FGFR1,TRP63,GNAS
GO:0050896	response to stimulus	biological_process	0.0117706717514736	31	94	2160	14467	SLC1A2,GNAQ,RHO,SCN8A,GPRIN1,GNRH1,ERCC2,NF1,NTRK2,MMP2,RUNX1,KRAS,CHRNB2,PKD1,NTRK3,NPM1,SSRP1,GRIN2B,NEURL1A,TRP73,OPRM1,CRHR1,EIF2S1,PCNA,PLAU,NEUROD2,MSX1,PARP1,TRP63,FASL,GNAS
GO:0042981	regulation of apoptosis	biological_process	0.012205036278981141	13	94	464	14467	SKP2,GPRIN1,ERCC2,NF1,KRAS,TRP73,PROP1,MSX1,FGFR1,NKX2-6,APC,TRP63,FASL
GO:0009314	response to radiation	biological_process	0.012273598323759636	7	94	114	14467	SLC1A2,RHO,GPRIN1,ERCC2,NF1,KRAS,CHRNB2
GO:0006351	transcription, DNA-dependent	biological_process	0.01228845156465266	29	94	1944	14467	RBL1,SMYD1,NFATC2,GPRIN1,ERCC2,PAX3,SIM1,RUNX1,NODAL,HNF4A,THRA,SSRP1,FOXH1,PBX1,TRP73,STRAP,PAX6,SOX10,SEBOX,FOXN1,RUNX2,PROP1,NEUROD2,TARDBP,MSX1,NR2F2,NKX2-6,TRP63,PAX9
GO:0010463	mesenchymal cell proliferation	biological_process	0.012371274112342612	4	94	21	14467	FGFR2,FGFR1,TGFBR2,TRP63
GO:0010464	regulation of mesenchymal cell proliferation	biological_process	0.012371274112342612	4	94	21	14467	FGFR2,FGFR1,TGFBR2,TRP63
GO:0010558	negative regulation of macromolecule biosynthetic process	biological_process	0.012657742352851602	11	94	330	14467	RBL1,SMYD1,PAX3,NODAL,THRA,FOXH1,STRAP,PROP1,MSX1,NR2F2,TRP63
GO:0032774	RNA biosynthetic process	biological_process	0.0127944890668168	29	94	1948	14467	RBL1,SMYD1,NFATC2,GPRIN1,ERCC2,PAX3,SIM1,RUNX1,NODAL,HNF4A,THRA,SSRP1,FOXH1,PBX1,TRP73,STRAP,PAX6,SOX10,SEBOX,FOXN1,RUNX2,PROP1,NEUROD2,TARDBP,MSX1,NR2F2,NKX2-6,TRP63,PAX9
GO:0043067	regulation of programmed cell death	biological_process	0.014324669734080465	13	94	471	14467	SKP2,GPRIN1,ERCC2,NF1,KRAS,TRP73,PROP1,MSX1,FGFR1,NKX2-6,APC,TRP63,FASL
GO:0010941	regulation of cell death	biological_process	0.014987095682347178	13	94	473	14467	SKP2,GPRIN1,ERCC2,NF1,KRAS,TRP73,PROP1,MSX1,FGFR1,NKX2-6,APC,TRP63,FASL
GO:0031327	negative regulation of cellular biosynthetic process	biological_process	0.015417560025136532	11	94	337	14467	RBL1,SMYD1,PAX3,NODAL,THRA,FOXH1,STRAP,PROP1,MSX1,NR2F2,TRP63
GO:0044237	cellular metabolic process	biological_process	0.016087925922104084	62	94	6341	14467	SKP2,RBL1,GNAQ,SMYD1,RHO,NFATC2,GPRIN1,RBMXRT,ERCC2,NF1,PAX3,UBA2,SIM1,NTRK2,KCNJ6,MMP2,RUNX1,CHRNB2,GSPT1,NODAL,CDK4,RNPS1,NTRK3,NPM1,CAMK4,HNF4A,EGFR,THRA,SSRP1,FOXH1,CCT5,PBX1,TRP73,STRAP,PAX6,SOX10,ATP7B,SEBOX,FGFR2,OPRM1,TYR,EIF2S1,MMP14,FOXN1,PCNA,SYNCRIP,PLAU,RUNX2,PROP1,NEUROD2,TARDBP,MSX1,NR2F2,FGFR1,NKX2-6,TGFBR2,APC,ACVRL1,PARP1,TRP63,PAX9,GNAS
GO:0007611	learning or memory	biological_process	0.01636050261381675	6	94	79	14467	GPRIN1,NF1,KRAS,CHRNB2,GRIN2B,NEUROD2
GO:0009890	negative regulation of biosynthetic process	biological_process	0.01675215518580234	11	94	340	14467	RBL1,SMYD1,PAX3,NODAL,THRA,FOXH1,STRAP,PROP1,MSX1,NR2F2,TRP63
GO:0045449	regulation of transcription	biological_process	0.02330668048945704	29	94	2009	14467	RBL1,SMYD1,NFATC2,GPRIN1,ERCC2,PAX3,SIM1,RUNX1,NODAL,HNF4A,THRA,SSRP1,FOXH1,PBX1,TRP73,STRAP,PAX6,SOX10,SEBOX,FOXN1,RUNX2,PROP1,NEUROD2,TARDBP,MSX1,NR2F2,NKX2-6,TRP63,PAX9
GO:0046850	regulation of bone remodeling	biological_process	0.025973114483901976	5	94	51	14467	NF1,PBX1,RUNX2,APC,GNAS
GO:0019725	cellular homeostasis	biological_process	0.027025970292646886	10	94	293	14467	GNAQ,GPRIN1,ERCC2,NF1,CHRNB2,NPM1,GRIN2B,ATP7B,CHRNG,APC
GO:0035113	embryonic appendage morphogenesis	biological_process	0.030436781370890252	6	94	88	14467	GNAQ,PBX1,MSX1,FGFR1,TRP63,GNAS
GO:0007179	transforming growth factor beta receptor signaling pathway	biological_process	0.030436781370890252	6	94	88	14467	NODAL,FOXH1,STRAP,MSX1,TGFBR2,ACVRL1
GO:0030326	embryonic limb morphogenesis	biological_process	0.030436781370890252	6	94	88	14467	GNAQ,PBX1,MSX1,FGFR1,TRP63,GNAS
GO:0034103	regulation of tissue remodeling	biological_process	0.03443437131078678	5	94	54	14467	NF1,PBX1,RUNX2,APC,GNAS
GO:0008542	visual learning	biological_process	0.03520966930672139	4	94	27	14467	GPRIN1,NF1,KRAS,CHRNB2
GO:0048870	cell motility	biological_process	0.03603266768733706	10	94	303	14467	CDK5R1,NF1,PAX3,NODAL,NEURL1A,PAX6,MMP14,PLAU,NR2F2,APC
GO:0006350	transcription	biological_process	0.040154473684143294	29	94	2067	14467	RBL1,SMYD1,NFATC2,GPRIN1,ERCC2,PAX3,SIM1,RUNX1,NODAL,HNF4A,THRA,SSRP1,FOXH1,PBX1,TRP73,STRAP,PAX6,SOX10,SEBOX,FOXN1,RUNX2,PROP1,NEUROD2,TARDBP,MSX1,NR2F2,NKX2-6,TRP63,PAX9
GO:0001666	response to hypoxia	biological_process	0.04087417674949744	4	94	28	14467	NF1,MMP2,CHRNB2,PLAU
GO:0035162	embryonic hemopoiesis	biological_process	0.04151566924842507	3	94	10	14467	RUNX1,PBX1,TGFBR2
GO:0045892	negative regulation of transcription, DNA-dependent	biological_process	0.043162378783635706	9	94	247	14467	RBL1,PAX3,NODAL,FOXH1,STRAP,PROP1,MSX1,NR2F2,TRP63
GO:0045165	cell fate commitment	biological_process	0.046722580810954116	7	94	140	14467	FGF3,PAX3,NODAL,PAX6,FGFR2,RUNX2,FGFR1
GO:0007517	muscle organ development	biological_process	0.04703095594607484	8	94	192	14467	SCN8A,NF1,PAX3,KRAS,MSX1,NR2F2,NKX2-6,TRP63
GO:0007178	transmembrane receptor protein serine/threonine kinase signaling pathway	biological_process	0.047065611817850905	6	94	95	14467	NODAL,FOXH1,STRAP,MSX1,TGFBR2,ACVRL1
GO:0070482	response to oxygen levels	biological_process	0.04717888063302009	4	94	29	14467	NF1,MMP2,CHRNB2,PLAU
GO:0007423	sensory organ development	biological_process	0.0474410891393075	9	94	250	14467	NF1,NTRK2,GRIN2B,PAX6,FGFR2,FGFR1,NKX2-6,APC,FASL
GO:0001525	angiogenesis	biological_process	0.04890550060841771	7	94	141	14467	CRHR2,NF1,RUNX1,FGFR2,FGFR1,TGFBR2,ACVRL1
