# Supplementary material for: Tissue-Specific Functional Networks for Prioritizing Phenotype and Disease Genes
Source: PLoS Comput Biol. 2012 Sep 27;8(9):e1002694. doi: 10.1371/journal.pcbi.1002694 (PMC3459891; doi:10.1371/journal.pcbi.1002694)
Supplement: Dataset S3 — Functional enrichment of top 100 changed genes for each tissue-specific network. (ZIP) [file pcbi.1002694.s003.zip › enrichment_result/MA_0001459_global.txt]

GO:0048513	organ development	biological_process	1.5990778818121727E-13	42	95	1574	14467	SLC1A2,CRHR2,TFDP1,SCN8A,CDK5R1,GPRIN1,ANK1,ERCC2,CD4,NF1,PAX3,NTRK2,MMP2,RUNX1,CHRNB2,PKD1,NODAL,BMPR1A,FGF8,GDNF,EGFR,THRA,FOXH1,LIF,PAX6,POU3F4,TRIM28,FGFR2,MMP14,RUNX2,PROP1,MSX1,WHRN,DRD2,NKX2-6,TGFBR2,APC,ACVRL1,TRP63,FASL,GNAS,NKX2-3
GO:0048731	system development	biological_process	1.0411420470041042E-12	45	95	1922	14467	SLC1A2,CRHR2,TFDP1,SCN8A,CDK5R1,GPRIN1,ANK1,ERCC2,CD4,NF1,PAX3,SIM1,NTRK2,MMP2,RUNX1,CHRNB2,PKD1,NODAL,BMPR1A,FGF8,GDNF,NTRK3,EGFR,THRA,FOXH1,LIF,PAX6,POU3F4,TRIM28,FGFR2,MMP14,RUNX2,PROP1,NEUROD2,MSX1,WHRN,DRD2,NKX2-6,TGFBR2,APC,ACVRL1,TRP63,FASL,GNAS,NKX2-3
GO:0048856	anatomical structure development	biological_process	2.325498760670136E-12	46	95	2056	14467	SLC1A2,CRHR2,TFDP1,SCN8A,CDK5R1,GPRIN1,ANK1,ERCC2,CD4,NF1,PAX3,SIM1,NTRK2,MMP2,RUNX1,CHRNB2,PKD1,NODAL,BMPR1A,FGF8,GDNF,NTRK3,EGFR,THRA,FOXH1,NEURL1A,LIF,PAX6,POU3F4,TRIM28,FGFR2,MMP14,RUNX2,PROP1,NEUROD2,MSX1,WHRN,DRD2,NKX2-6,TGFBR2,APC,ACVRL1,TRP63,FASL,GNAS,NKX2-3
GO:0009653	anatomical structure morphogenesis	biological_process	3.3368809702621594E-12	35	95	1151	14467	CRHR2,CDK5R1,GPRIN1,ERCC2,NF1,PAX3,NTRK2,MMP2,RUNX1,CHRNB2,PKD1,NODAL,BMPR1A,FGF8,GDNF,NTRK3,EGFR,THRA,NEURL1A,LIF,PAX6,TRIM28,FGFR2,MMP14,RUNX2,PROP1,MSX1,DRD2,TGFBR2,APC,ACVRL1,TRP63,FASL,GNAS,NKX2-3
GO:0007275	multicellular organismal development	biological_process	3.273470834605048E-11	48	95	2402	14467	SLC1A2,CRHR2,TFDP1,SCN8A,CDK5R1,GPRIN1,GNRH1,ANK1,ERCC2,CD4,NF1,PAX3,SIM1,NTRK2,MMP2,RUNX1,CHRNB2,PKD1,NODAL,BMPR1A,FGF8,GDNF,NTRK3,EGFR,THRA,FOXH1,LIF,PAX6,POU3F4,TRIM28,FGFR2,FOXN1,MMP14,RUNX2,PROP1,NEUROD2,MSX1,WHRN,DRD2,NKX2-6,TGFBR2,APC,ACVRL1,TRP63,MDFI,FASL,GNAS,NKX2-3
GO:0008283	cell proliferation	biological_process	8.379793636838911E-11	25	95	598	14467	ERCC2,NF1,PAX3,CHRNB2,NODAL,CDK4,BMPR1A,FGF8,NPM1,EGFR,CSE1L,LIF,PAX6,FGFR2,TYR,FOXN1,PLAU,RUNX2,MSX1,DRD2,NKX2-6,TGFBR2,APC,TRP63,NKX2-3
GO:0048468	cell development	biological_process	2.2889313936263126E-10	27	95	748	14467	CDK5R1,GPRIN1,ANK1,ERCC2,NF1,PAX3,NTRK2,RUNX1,CHRNB2,NODAL,BMPR1A,FGF8,GDNF,NTRK3,NEURL1A,LIF,PAX6,POU3F4,TRIM28,RUNX2,NEUROD2,WHRN,DRD2,NKX2-6,APC,TRP63,FASL
GO:0042127	regulation of cell proliferation	biological_process	4.760537107883987E-10	21	95	424	14467	NF1,PAX3,CHRNB2,NODAL,CDK4,BMPR1A,FGF8,NPM1,EGFR,LIF,PAX6,FGFR2,PLAU,RUNX2,MSX1,DRD2,NKX2-6,TGFBR2,APC,TRP63,NKX2-3
GO:0007399	nervous system development	biological_process	6.025501712087488E-10	27	95	779	14467	SLC1A2,CDK5R1,GPRIN1,ERCC2,NF1,PAX3,SIM1,NTRK2,RUNX1,CHRNB2,BMPR1A,FGF8,GDNF,NTRK3,LIF,PAX6,POU3F4,FGFR2,PROP1,NEUROD2,MSX1,WHRN,DRD2,NKX2-6,TGFBR2,APC,TRP63
GO:0032502	developmental process	biological_process	1.0121694819413856E-9	50	95	2840	14467	SKP2,SLC1A2,CRHR2,TFDP1,SCN8A,CDK5R1,GPRIN1,GNRH1,ANK1,ERCC2,CD4,NF1,PAX3,SIM1,NTRK2,MMP2,RUNX1,CHRNB2,PKD1,NODAL,BMPR1A,FGF8,GDNF,NTRK3,EGFR,THRA,FOXH1,NEURL1A,LIF,PAX6,POU3F4,TRIM28,FGFR2,FOXN1,MMP14,RUNX2,PROP1,NEUROD2,MSX1,WHRN,DRD2,NKX2-6,TGFBR2,APC,ACVRL1,TRP63,MDFI,FASL,GNAS,NKX2-3
GO:0048869	cellular developmental process	biological_process	1.127073586930725E-9	37	95	1568	14467	CDK5R1,GPRIN1,ANK1,ERCC2,CD4,NF1,PAX3,SIM1,NTRK2,RUNX1,CHRNB2,NODAL,BMPR1A,FGF8,GDNF,NTRK3,EGFR,NEURL1A,LIF,PAX6,POU3F4,TRIM28,FGFR2,FOXN1,RUNX2,PROP1,NEUROD2,WHRN,DRD2,NKX2-6,TGFBR2,APC,TRP63,MDFI,FASL,GNAS,NKX2-3
GO:0030154	cell differentiation	biological_process	1.4540986090371876E-9	36	95	1495	14467	CDK5R1,GPRIN1,ANK1,ERCC2,CD4,NF1,PAX3,SIM1,NTRK2,RUNX1,CHRNB2,NODAL,BMPR1A,FGF8,GDNF,NTRK3,NEURL1A,LIF,PAX6,POU3F4,TRIM28,FGFR2,FOXN1,RUNX2,PROP1,NEUROD2,WHRN,DRD2,NKX2-6,TGFBR2,APC,TRP63,MDFI,FASL,GNAS,NKX2-3
GO:0008284	positive regulation of cell proliferation	biological_process	1.7439985970797608E-9	16	95	224	14467	NF1,PAX3,CHRNB2,NODAL,BMPR1A,FGF8,NPM1,EGFR,LIF,PAX6,FGFR2,RUNX2,DRD2,NKX2-6,TGFBR2,TRP63
GO:0009887	organ morphogenesis	biological_process	3.401965582056092E-9	26	95	771	14467	CRHR2,ERCC2,NF1,PAX3,NTRK2,MMP2,RUNX1,PKD1,NODAL,BMPR1A,FGF8,GDNF,THRA,LIF,PAX6,FGFR2,RUNX2,PROP1,MSX1,TGFBR2,APC,ACVRL1,TRP63,FASL,GNAS,NKX2-3
GO:0048518	positive regulation of biological process	biological_process	8.975907441765731E-9	31	95	1172	14467	SLC1A2,NFATC2,TFDP1,GPRIN1,CD4,NF1,PAX3,RUNX1,CHRNB2,NODAL,BMPR1A,FGF8,NTRK3,NPM1,HNF4A,EGFR,FOXH1,LIF,PAX6,TRIM28,FGFR2,RUNX2,PROP1,DRD2,NKX2-6,TGFBR2,APC,TRP63,FASL,GNAS,NKX2-3
GO:0048522	positive regulation of cellular process	biological_process	1.2034414606868296E-8	29	95	1031	14467	NFATC2,TFDP1,GPRIN1,CD4,NF1,PAX3,CHRNB2,NODAL,BMPR1A,FGF8,NTRK3,NPM1,HNF4A,EGFR,FOXH1,LIF,PAX6,TRIM28,FGFR2,RUNX2,PROP1,DRD2,NKX2-6,TGFBR2,APC,TRP63,FASL,GNAS,NKX2-3
GO:0007417	central nervous system development	biological_process	3.0703359058871105E-8	17	95	316	14467	SLC1A2,CDK5R1,GPRIN1,ERCC2,NF1,PAX3,RUNX1,CHRNB2,FGF8,PAX6,POU3F4,FGFR2,PROP1,MSX1,DRD2,NKX2-6,TGFBR2
GO:0050793	regulation of developmental process	biological_process	2.2927679043990233E-7	25	95	858	14467	SKP2,CRHR2,GPRIN1,ERCC2,NF1,RUNX1,CHRNB2,NODAL,BMPR1A,FGF8,GDNF,NTRK3,LIF,PAX6,FGFR2,RUNX2,PROP1,MSX1,DRD2,NKX2-6,TGFBR2,APC,TRP63,FASL,GNAS
GO:0009888	tissue development	biological_process	3.143935976287122E-7	21	95	598	14467	TFDP1,ERCC2,NF1,PAX3,PKD1,NODAL,BMPR1A,FGF8,GDNF,THRA,FOXH1,LIF,PAX6,TRIM28,FGFR2,RUNX2,NKX2-6,APC,TRP63,GNAS,NKX2-3
GO:0022008	neurogenesis	biological_process	4.3536883619154827E-7	19	95	486	14467	CDK5R1,GPRIN1,ERCC2,NF1,PAX3,NTRK2,RUNX1,CHRNB2,BMPR1A,FGF8,GDNF,NTRK3,LIF,PAX6,POU3F4,NEUROD2,WHRN,DRD2,APC
GO:0010926	anatomical structure formation	biological_process	8.370704642376879E-7	23	95	767	14467	CRHR2,GPRIN1,IPO5,ERCC2,NF1,XPO1,PAX3,MMP2,RUNX1,CHRNB2,NODAL,BMPR1A,FGF8,GDNF,NPM1,CSE1L,NEURL1A,FGFR2,TGFBR2,APC,ACVRL1,TRP63,KPNB1
GO:0007420	brain development	biological_process	9.726440330142814E-7	14	95	245	14467	SLC1A2,CDK5R1,GPRIN1,NF1,CHRNB2,FGF8,PAX6,POU3F4,FGFR2,PROP1,MSX1,DRD2,NKX2-6,TGFBR2
GO:0022612	gland morphogenesis	biological_process	1.1656134777941785E-6	6	95	17	14467	FGF8,EGFR,PAX6,FGFR2,PROP1,NKX2-3
GO:0048699	generation of neurons	biological_process	1.1707819839074798E-6	18	95	456	14467	CDK5R1,GPRIN1,NF1,PAX3,NTRK2,RUNX1,CHRNB2,BMPR1A,FGF8,GDNF,NTRK3,LIF,PAX6,POU3F4,NEUROD2,WHRN,DRD2,APC
GO:0051093	negative regulation of developmental process	biological_process	4.0721213619585264E-6	16	95	377	14467	SKP2,CRHR2,GPRIN1,ERCC2,NF1,NODAL,BMPR1A,FGF8,GDNF,LIF,PAX6,PROP1,MSX1,NKX2-6,APC,TRP63
GO:0030900	forebrain development	biological_process	5.567370497023561E-6	11	95	150	14467	SLC1A2,GPRIN1,NF1,CHRNB2,FGF8,PAX6,POU3F4,PROP1,MSX1,DRD2,NKX2-6
GO:0019222	regulation of metabolic process	biological_process	6.0797443724760884E-6	41	95	2525	14467	SKP2,NFATC2,TFDP1,GPRIN1,GNRH1,ERCC2,CD4,NF1,XPO1,PAX3,SIM1,NTRK2,RUNX1,CHRNB2,NODAL,FGF8,NPM1,HNF4A,EGFR,THRA,SSRP1,FOXH1,LIF,STRAP,PAX6,POU3F4,TRIM28,EIF2S1,FOXN1,PCNA,RUNX2,PROP1,NEUROD2,MSX1,TARDBP,DRD2,NKX2-6,APC,TRP63,GNAS,NKX2-3
GO:0048646	anatomical structure formation involved in morphogenesis	biological_process	6.522613403498089E-6	15	95	335	14467	CRHR2,ERCC2,NF1,PAX3,MMP2,RUNX1,NODAL,BMPR1A,FGF8,GDNF,NEURL1A,FGFR2,TGFBR2,ACVRL1,TRP63
GO:0032501	multicellular organismal process	biological_process	6.75833315415457E-6	55	95	4218	14467	RGS9,SLC1A2,CRHR2,NFATC2,TFDP1,SYT1,SCN8A,CDK5R1,GPRIN1,GNRH1,ANK1,ERCC2,CD4,NF1,PAX3,SIM1,NTRK2,MMP2,RUNX1,CHRNB2,PKD1,NODAL,BMPR1A,FGF8,GDNF,NTRK3,CAMK4,EGFR,THRA,FOXH1,NEURL1A,GRIA2,LIF,PAX6,ATP7B,POU3F4,TRIM28,FGFR2,FOXN1,MMP14,RUNX2,PROP1,NEUROD2,MSX1,WHRN,DRD2,NKX2-6,TGFBR2,APC,ACVRL1,TRP63,MDFI,FASL,GNAS,NKX2-3
GO:0007167	enzyme linked receptor protein signaling pathway	biological_process	9.83336355380595E-6	14	95	293	14467	NTRK2,NODAL,BMPR1A,FGF8,GDNF,NTRK3,EGFR,FOXH1,STRAP,FGFR2,RUNX2,MSX1,TGFBR2,ACVRL1
GO:0009893	positive regulation of metabolic process	biological_process	1.676047353598003E-5	18	95	540	14467	NFATC2,TFDP1,GPRIN1,CD4,PAX3,NODAL,FGF8,NPM1,HNF4A,FOXH1,LIF,PAX6,TRIM28,RUNX2,PROP1,APC,TRP63,NKX2-3
GO:0045595	regulation of cell differentiation	biological_process	3.7987197246680185E-5	14	95	326	14467	GPRIN1,NF1,CHRNB2,NODAL,BMPR1A,NTRK3,LIF,PAX6,RUNX2,DRD2,TGFBR2,APC,TRP63,GNAS
GO:0048523	negative regulation of cellular process	biological_process	4.4998155128883363E-5	24	95	1027	14467	SKP2,RGS9,GPRIN1,ERCC2,NF1,PAX3,NODAL,BMPR1A,FGF8,GDNF,NPM1,THRA,FOXH1,LIF,STRAP,PAX6,TRIM28,RUNX2,PROP1,MSX1,DRD2,NKX2-6,APC,TRP63
GO:0010604	positive regulation of macromolecule metabolic process	biological_process	4.65492000056967E-5	17	95	511	14467	NFATC2,TFDP1,GPRIN1,CD4,PAX3,NODAL,FGF8,HNF4A,FOXH1,LIF,PAX6,TRIM28,RUNX2,PROP1,APC,TRP63,NKX2-3
GO:0048732	gland development	biological_process	4.7657671996374414E-5	9	95	107	14467	NF1,FGF8,EGFR,PAX6,FGFR2,PROP1,DRD2,TRP63,NKX2-3
GO:0001501	skeletal system development	biological_process	5.919661339699348E-5	13	95	284	14467	ERCC2,NF1,MMP2,RUNX1,PKD1,BMPR1A,THRA,FGFR2,RUNX2,TGFBR2,APC,TRP63,GNAS
GO:0031325	positive regulation of cellular metabolic process	biological_process	6.173570651687783E-5	17	95	521	14467	NFATC2,TFDP1,GPRIN1,CD4,PAX3,NODAL,NPM1,HNF4A,FOXH1,LIF,PAX6,TRIM28,RUNX2,PROP1,APC,TRP63,NKX2-3
GO:0048519	negative regulation of biological process	biological_process	6.459769275395365E-5	25	95	1131	14467	SKP2,RGS9,CRHR2,GPRIN1,ERCC2,NF1,PAX3,NODAL,BMPR1A,FGF8,GDNF,NPM1,THRA,FOXH1,LIF,STRAP,PAX6,TRIM28,RUNX2,PROP1,MSX1,DRD2,NKX2-6,APC,TRP63
GO:0007267	cell-cell signaling	biological_process	7.43737242533208E-5	14	95	344	14467	SYT1,GPRIN1,ERCC2,NF1,NTRK2,CHRNB2,FGF8,GDNF,CAMK4,GRIA2,LIF,FGFR2,DRD2,TRP63
GO:0010628	positive regulation of gene expression	biological_process	7.690384351405761E-5	15	95	403	14467	NFATC2,TFDP1,GPRIN1,PAX3,NODAL,FGF8,HNF4A,FOXH1,LIF,PAX6,TRIM28,RUNX2,PROP1,TRP63,NKX2-3
GO:0022603	regulation of anatomical structure morphogenesis	biological_process	8.911938600682806E-5	10	95	153	14467	CRHR2,GPRIN1,NF1,RUNX1,CHRNB2,NODAL,NTRK3,PAX6,RUNX2,APC
GO:0030182	neuron differentiation	biological_process	9.951283413228533E-5	15	95	411	14467	CDK5R1,GPRIN1,PAX3,NTRK2,RUNX1,CHRNB2,GDNF,NTRK3,LIF,PAX6,POU3F4,NEUROD2,WHRN,DRD2,APC
GO:0045893	positive regulation of transcription, DNA-dependent	biological_process	1.0249199608630651E-4	14	95	353	14467	NFATC2,TFDP1,GPRIN1,PAX3,NODAL,HNF4A,FOXH1,LIF,PAX6,TRIM28,RUNX2,PROP1,TRP63,NKX2-3
GO:0051254	positive regulation of RNA metabolic process	biological_process	1.0614676154318542E-4	14	95	354	14467	NFATC2,TFDP1,GPRIN1,PAX3,NODAL,HNF4A,FOXH1,LIF,PAX6,TRIM28,RUNX2,PROP1,TRP63,NKX2-3
GO:0043170	macromolecule metabolic process	biological_process	1.1205928377284221E-4	60	95	5234	14467	SKP2,NFATC2,TFDP1,GPRIN1,GNRH1,RBMXRT,ERCC2,CD4,XPO1,PAX3,SF3A3,SIM1,UBA2,NTRK2,MMP2,RUNX1,MAGOH,GSPT1,NODAL,CDK4,BMPR1A,FGF8,RNPS1,NTRK3,NPM1,CAMK4,HNF4A,EGFR,THRA,SSRP1,FOXH1,CCT5,LIF,STRAP,PAX6,POU3F4,TRIM28,FGFR2,EIF2S1,FOXN1,MMP14,PCNA,SYNCRIP,PLAU,CHEK1,RUNX2,PROP1,NEUROD2,MSX1,TARDBP,SNRPA1,DRD2,NKX2-6,TGFBR2,APC,ACVRL1,TRP63,PARP1,MMP24,NKX2-3
GO:0048666	neuron development	biological_process	1.1251957452707129E-4	13	95	300	14467	CDK5R1,GPRIN1,NTRK2,RUNX1,CHRNB2,GDNF,NTRK3,LIF,PAX6,NEUROD2,WHRN,DRD2,APC
GO:0007507	heart development	biological_process	1.4993514935217114E-4	11	95	206	14467	NF1,PAX3,PKD1,NODAL,BMPR1A,FGF8,FOXH1,FGFR2,MSX1,NKX2-6,TGFBR2
GO:0007179	transforming growth factor beta receptor signaling pathway	biological_process	1.565038447954784E-4	8	95	88	14467	NODAL,BMPR1A,GDNF,FOXH1,STRAP,MSX1,TGFBR2,ACVRL1
GO:0007435	salivary gland morphogenesis	biological_process	1.748930272237582E-4	4	95	8	14467	FGF8,EGFR,PAX6,FGFR2
GO:0051094	positive regulation of developmental process	biological_process	1.8310691898857298E-4	14	95	370	14467	GPRIN1,NF1,RUNX1,NTRK3,LIF,PAX6,FGFR2,RUNX2,DRD2,TGFBR2,APC,TRP63,FASL,GNAS
GO:0043009	chordate embryonic development	biological_process	2.021891118823212E-4	14	95	373	14467	ERCC2,NF1,PAX3,RUNX1,PKD1,NODAL,FGF8,PAX6,FGFR2,MSX1,NKX2-6,TGFBR2,ACVRL1,GNAS
GO:0080090	regulation of primary metabolic process	biological_process	2.1588397897602662E-4	37	95	2399	14467	NFATC2,TFDP1,GPRIN1,ERCC2,CD4,NF1,XPO1,PAX3,SIM1,RUNX1,CHRNB2,NODAL,NPM1,HNF4A,EGFR,THRA,SSRP1,FOXH1,LIF,STRAP,PAX6,POU3F4,TRIM28,EIF2S1,FOXN1,PCNA,RUNX2,PROP1,NEUROD2,MSX1,TARDBP,DRD2,NKX2-6,APC,TRP63,GNAS,NKX2-3
GO:0009792	embryonic development ending in birth or egg hatching	biological_process	2.2305014390067238E-4	14	95	376	14467	ERCC2,NF1,PAX3,RUNX1,PKD1,NODAL,FGF8,PAX6,FGFR2,MSX1,NKX2-6,TGFBR2,ACVRL1,GNAS
GO:0060255	regulation of macromolecule metabolic process	biological_process	2.7117368243259496E-4	37	95	2420	14467	SKP2,NFATC2,TFDP1,GPRIN1,GNRH1,ERCC2,CD4,XPO1,PAX3,SIM1,RUNX1,NODAL,FGF8,NPM1,HNF4A,EGFR,THRA,SSRP1,FOXH1,LIF,STRAP,PAX6,POU3F4,TRIM28,EIF2S1,FOXN1,PCNA,RUNX2,PROP1,NEUROD2,MSX1,TARDBP,DRD2,NKX2-6,APC,TRP63,NKX2-3
GO:0007178	transmembrane receptor protein serine/threonine kinase signaling pathway	biological_process	2.850598044359842E-4	8	95	95	14467	NODAL,BMPR1A,GDNF,FOXH1,STRAP,MSX1,TGFBR2,ACVRL1
GO:0031328	positive regulation of cellular biosynthetic process	biological_process	3.7172773586772377E-4	15	95	455	14467	NFATC2,TFDP1,GPRIN1,PAX3,NODAL,NPM1,HNF4A,FOXH1,LIF,PAX6,TRIM28,RUNX2,PROP1,TRP63,NKX2-3
GO:0009891	positive regulation of biosynthetic process	biological_process	3.932261029772609E-4	15	95	457	14467	NFATC2,TFDP1,GPRIN1,PAX3,NODAL,NPM1,HNF4A,FOXH1,LIF,PAX6,TRIM28,RUNX2,PROP1,TRP63,NKX2-3
GO:0045941	positive regulation of transcription	biological_process	4.068339245859634E-4	14	95	395	14467	NFATC2,TFDP1,GPRIN1,PAX3,NODAL,HNF4A,FOXH1,LIF,PAX6,TRIM28,RUNX2,PROP1,TRP63,NKX2-3
GO:0001568	blood vessel development	biological_process	5.190851019924489E-4	11	95	233	14467	CRHR2,NF1,NTRK2,MMP2,RUNX1,PKD1,FGF8,FGFR2,PROP1,TGFBR2,ACVRL1
GO:0001944	vasculature development	biological_process	5.898009229844123E-4	11	95	236	14467	CRHR2,NF1,NTRK2,MMP2,RUNX1,PKD1,FGF8,FGFR2,PROP1,TGFBR2,ACVRL1
GO:0010467	gene expression	biological_process	6.731981676310588E-4	40	95	2850	14467	SKP2,NFATC2,TFDP1,GPRIN1,GNRH1,RBMXRT,ERCC2,PAX3,SF3A3,SIM1,RUNX1,MAGOH,GSPT1,NODAL,FGF8,RNPS1,NPM1,HNF4A,THRA,SSRP1,FOXH1,LIF,STRAP,PAX6,POU3F4,TRIM28,EIF2S1,FOXN1,MMP14,SYNCRIP,RUNX2,PROP1,NEUROD2,MSX1,TARDBP,SNRPA1,DRD2,NKX2-6,TRP63,NKX2-3
GO:0031323	regulation of cellular metabolic process	biological_process	6.793744515940848E-4	36	95	2396	14467	NFATC2,TFDP1,GPRIN1,ERCC2,CD4,NF1,PAX3,SIM1,RUNX1,CHRNB2,NODAL,NPM1,HNF4A,EGFR,THRA,SSRP1,FOXH1,LIF,STRAP,PAX6,POU3F4,TRIM28,EIF2S1,FOXN1,PCNA,RUNX2,PROP1,NEUROD2,MSX1,TARDBP,DRD2,NKX2-6,APC,TRP63,GNAS,NKX2-3
GO:0045935	positive regulation of nucleobase, nucleoside, nucleotide and nucleic acid metabolic process	biological_process	7.175279965558293E-4	14	95	414	14467	NFATC2,TFDP1,GPRIN1,PAX3,NODAL,HNF4A,FOXH1,LIF,PAX6,TRIM28,RUNX2,PROP1,TRP63,NKX2-3
GO:0048863	stem cell differentiation	biological_process	7.681363389622128E-4	5	95	25	14467	ERCC2,NODAL,BMPR1A,LIF,APC
GO:0065007	biological regulation	biological_process	8.136284575071515E-4	68	95	6717	14467	SKP2,RGS9,SLC1A2,CRHR2,NFATC2,TFDP1,SYT1,GPRIN1,GNRH1,ANK1,ERCC2,CD4,NF1,XPO1,PAX3,SIM1,NTRK2,KCNJ6,RUNX1,CHRNB2,PKD1,NODAL,CDK4,BMPR1A,FGF8,GDNF,NTRK3,HTR1A,NPM1,NRAS,CAMK4,HNF4A,EGFR,THRA,SSRP1,FOXH1,GNRHR,LIF,STRAP,PAX6,ATP7B,POU3F4,TRIM28,FGFR2,CCKBR,MC5R,CHRNG,BRS3,EIF2S1,FOXN1,PCNA,PLAU,CHEK1,RUNX2,PROP1,NEUROD2,MSX1,TARDBP,DRD2,NKX2-6,TGFBR2,APC,ACVRL1,TRP63,PARP1,FASL,GNAS,NKX2-3
GO:0043283	biopolymer metabolic process	biological_process	8.309847821207786E-4	57	95	5069	14467	SKP2,NFATC2,TFDP1,GPRIN1,RBMXRT,ERCC2,CD4,XPO1,PAX3,SF3A3,SIM1,UBA2,NTRK2,MMP2,RUNX1,MAGOH,GSPT1,NODAL,CDK4,BMPR1A,RNPS1,NTRK3,NPM1,CAMK4,HNF4A,EGFR,THRA,SSRP1,FOXH1,CCT5,LIF,STRAP,PAX6,POU3F4,TRIM28,FGFR2,EIF2S1,FOXN1,MMP14,PCNA,SYNCRIP,PLAU,CHEK1,RUNX2,PROP1,NEUROD2,MSX1,TARDBP,SNRPA1,NKX2-6,TGFBR2,APC,ACVRL1,TRP63,PARP1,MMP24,NKX2-3
GO:0009790	embryonic development	biological_process	8.437078175964034E-4	17	95	626	14467	ERCC2,NF1,PAX3,RUNX1,PKD1,NODAL,BMPR1A,FGF8,FOXH1,PAX6,FGFR2,MSX1,NKX2-6,TGFBR2,ACVRL1,TRP63,GNAS
GO:0048870	cell motility	biological_process	9.698127750395253E-4	12	95	303	14467	CDK5R1,NF1,PAX3,NODAL,GDNF,NEURL1A,PAX6,MMP14,PLAU,DRD2,APC,NKX2-3
GO:0051239	regulation of multicellular organismal process	biological_process	0.001051636945719212	17	95	636	14467	CRHR2,GPRIN1,NF1,RUNX1,CHRNB2,NODAL,BMPR1A,NTRK3,THRA,LIF,PAX6,FGFR2,RUNX2,DRD2,TGFBR2,APC,GNAS
GO:0043066	negative regulation of apoptosis	biological_process	0.0012416613759061125	10	95	203	14467	SKP2,GPRIN1,ERCC2,FGF8,GDNF,PROP1,MSX1,NKX2-6,APC,TRP63
GO:0051179	localization	biological_process	0.001328913474121306	38	95	2689	14467	SLC1A2,SYT1,SCN8A,CDK5R1,GPRIN1,IPO5,ANK1,CD4,NF1,XPO1,PAX3,NTRK2,KCNJ6,MAGOH,CHRNB2,PKD1,NODAL,GDNF,NPM1,G3BP1,CAMK4,CSE1L,KCNJ9,NEURL1A,GRIA2,KCNC1,LIF,PAX6,ATP7B,CHRNG,MMP14,PCNA,PLAU,KCNQ2,DRD2,APC,KPNB1,NKX2-3
GO:0010557	positive regulation of macromolecule biosynthetic process	biological_process	0.0013325275122342127	14	95	436	14467	NFATC2,TFDP1,GPRIN1,PAX3,NODAL,HNF4A,FOXH1,LIF,PAX6,TRIM28,RUNX2,PROP1,TRP63,NKX2-3
GO:0007632	visual behavior	biological_process	0.001398950606341415	5	95	28	14467	SLC1A2,GPRIN1,NF1,CHRNB2,DRD2
GO:0034960	cellular biopolymer metabolic process	biological_process	0.0014010995179170006	56	95	4999	14467	SKP2,NFATC2,TFDP1,GPRIN1,RBMXRT,ERCC2,CD4,PAX3,SF3A3,SIM1,UBA2,NTRK2,MMP2,RUNX1,MAGOH,GSPT1,NODAL,CDK4,BMPR1A,RNPS1,NTRK3,NPM1,CAMK4,HNF4A,EGFR,THRA,SSRP1,FOXH1,CCT5,LIF,STRAP,PAX6,POU3F4,TRIM28,FGFR2,EIF2S1,FOXN1,MMP14,PCNA,SYNCRIP,PLAU,CHEK1,RUNX2,PROP1,NEUROD2,MSX1,TARDBP,SNRPA1,NKX2-6,TGFBR2,APC,ACVRL1,TRP63,PARP1,MMP24,NKX2-3
GO:0044238	primary metabolic process	biological_process	0.0014178924125875657	64	95	6174	14467	SKP2,NFATC2,TFDP1,GPRIN1,RBMXRT,ERCC2,CD4,NF1,XPO1,PAX3,SF3A3,SIM1,UBA2,NTRK2,KCNJ6,MMP2,RUNX1,MAGOH,CHRNB2,GSPT1,NODAL,CDK4,BMPR1A,RNPS1,NTRK3,NPM1,CAMK4,HNF4A,EGFR,THRA,SSRP1,FOXH1,CCT5,LIF,STRAP,PAX6,ATP7B,POU3F4,TRIM28,FGFR2,TYR,EIF2S1,FOXN1,MMP14,PCNA,SYNCRIP,PLAU,CHEK1,RUNX2,PROP1,NEUROD2,MSX1,TARDBP,SNRPA1,DRD2,NKX2-6,TGFBR2,APC,ACVRL1,TRP63,PARP1,GNAS,MMP24,NKX2-3
GO:0043069	negative regulation of programmed cell death	biological_process	0.0015502230290629303	10	95	208	14467	SKP2,GPRIN1,ERCC2,FGF8,GDNF,PROP1,MSX1,NKX2-6,APC,TRP63
GO:0045944	positive regulation of transcription from RNA polymerase II promoter	biological_process	0.0016149659364444516	12	95	318	14467	NFATC2,GPRIN1,PAX3,NODAL,HNF4A,FOXH1,LIF,PAX6,RUNX2,PROP1,TRP63,NKX2-3
GO:0060548	negative regulation of cell death	biological_process	0.0016193969250709206	10	95	209	14467	SKP2,GPRIN1,ERCC2,FGF8,GDNF,PROP1,MSX1,NKX2-6,APC,TRP63
GO:0016477	cell migration	biological_process	0.0017215571744007142	11	95	263	14467	CDK5R1,NF1,PAX3,NODAL,GDNF,PAX6,MMP14,PLAU,DRD2,APC,NKX2-3
GO:0051726	regulation of cell cycle	biological_process	0.0017658783214454111	10	95	211	14467	SKP2,XPO1,CDK4,FGF8,NPM1,NRAS,LIF,CHEK1,APC,TRP63
GO:0030099	myeloid cell differentiation	biological_process	0.0020787694302059033	8	95	123	14467	ANK1,ERCC2,NF1,LIF,TGFBR2,APC,GNAS,NKX2-3
GO:0002573	myeloid leukocyte differentiation	biological_process	0.002233897989321319	6	95	55	14467	NF1,LIF,TGFBR2,APC,GNAS,NKX2-3
GO:0021536	diencephalon development	biological_process	0.0023812192421128827	5	95	31	14467	CHRNB2,PAX6,PROP1,DRD2,NKX2-6
GO:0007431	salivary gland development	biological_process	0.0024264558759088013	4	95	14	14467	FGF8,EGFR,PAX6,FGFR2
GO:0006357	regulation of transcription from RNA polymerase II promoter	biological_process	0.0024292666149970748	15	95	528	14467	NFATC2,GPRIN1,PAX3,NODAL,HNF4A,FOXH1,LIF,STRAP,PAX6,TRIM28,RUNX2,PROP1,MSX1,TRP63,NKX2-3
GO:0044260	cellular macromolecule metabolic process	biological_process	0.0029302397173653254	56	95	5102	14467	SKP2,NFATC2,TFDP1,GPRIN1,RBMXRT,ERCC2,CD4,PAX3,SF3A3,SIM1,UBA2,NTRK2,MMP2,RUNX1,MAGOH,GSPT1,NODAL,CDK4,BMPR1A,RNPS1,NTRK3,NPM1,CAMK4,HNF4A,EGFR,THRA,SSRP1,FOXH1,CCT5,LIF,STRAP,PAX6,POU3F4,TRIM28,FGFR2,EIF2S1,FOXN1,MMP14,PCNA,SYNCRIP,PLAU,CHEK1,RUNX2,PROP1,NEUROD2,MSX1,TARDBP,SNRPA1,NKX2-6,TGFBR2,APC,ACVRL1,TRP63,PARP1,MMP24,NKX2-3
GO:0001503	ossification	biological_process	0.0031577014247958436	8	95	130	14467	ERCC2,NF1,MMP2,THRA,FGFR2,RUNX2,APC,GNAS
GO:0000059	protein import into nucleus, docking	biological_process	0.0032921742286722657	4	95	15	14467	IPO5,XPO1,CSE1L,KPNB1
GO:0006139	nucleobase, nucleoside, nucleotide and nucleic acid metabolic process	biological_process	0.0036981848561686756	40	95	3037	14467	NFATC2,TFDP1,GPRIN1,RBMXRT,ERCC2,NF1,PAX3,SF3A3,SIM1,RUNX1,MAGOH,NODAL,RNPS1,NPM1,HNF4A,THRA,SSRP1,FOXH1,LIF,STRAP,PAX6,ATP7B,POU3F4,TRIM28,FOXN1,PCNA,SYNCRIP,CHEK1,RUNX2,PROP1,NEUROD2,MSX1,TARDBP,SNRPA1,DRD2,NKX2-6,TRP63,PARP1,GNAS,NKX2-3
GO:0007270	nerve-nerve synaptic transmission	biological_process	0.003839414567819157	5	95	34	14467	GPRIN1,NF1,CHRNB2,CAMK4,DRD2
GO:0042592	homeostatic process	biological_process	0.00429640248993902	15	95	553	14467	GPRIN1,ANK1,ERCC2,NF1,CHRNB2,NODAL,BMPR1A,NPM1,LIF,ATP7B,CHRNG,DRD2,APC,PARP1,NKX2-3
GO:0060348	bone development	biological_process	0.004430646686766383	8	95	136	14467	ERCC2,NF1,MMP2,THRA,FGFR2,RUNX2,APC,GNAS
GO:0021537	telencephalon development	biological_process	0.00501944864497869	6	95	63	14467	SLC1A2,GPRIN1,NF1,FGF8,PAX6,DRD2
GO:0006366	transcription from RNA polymerase II promoter	biological_process	0.005121395014171655	15	95	561	14467	NFATC2,GPRIN1,PAX3,NODAL,HNF4A,FOXH1,LIF,STRAP,PAX6,TRIM28,RUNX2,PROP1,MSX1,TRP63,NKX2-3
GO:0006913	nucleocytoplasmic transport	biological_process	0.005231535305162191	7	95	98	14467	IPO5,NF1,XPO1,NPM1,CAMK4,CSE1L,KPNB1
GO:0050789	regulation of biological process	biological_process	0.0053894242784823755	64	95	6376	14467	SKP2,RGS9,SLC1A2,CRHR2,NFATC2,TFDP1,GPRIN1,GNRH1,ANK1,ERCC2,CD4,NF1,XPO1,PAX3,SIM1,NTRK2,RUNX1,CHRNB2,PKD1,NODAL,CDK4,BMPR1A,FGF8,GDNF,NTRK3,HTR1A,NPM1,NRAS,CAMK4,HNF4A,EGFR,THRA,SSRP1,FOXH1,GNRHR,LIF,STRAP,PAX6,POU3F4,TRIM28,FGFR2,CCKBR,MC5R,BRS3,EIF2S1,FOXN1,PCNA,PLAU,CHEK1,RUNX2,PROP1,NEUROD2,MSX1,TARDBP,DRD2,NKX2-6,TGFBR2,APC,ACVRL1,TRP63,PARP1,FASL,GNAS,NKX2-3
GO:0010468	regulation of gene expression	biological_process	0.00548081032673576	32	95	2159	14467	SKP2,NFATC2,TFDP1,GPRIN1,GNRH1,ERCC2,PAX3,SIM1,RUNX1,NODAL,FGF8,NPM1,HNF4A,THRA,SSRP1,FOXH1,LIF,STRAP,PAX6,POU3F4,TRIM28,EIF2S1,FOXN1,RUNX2,PROP1,NEUROD2,MSX1,TARDBP,DRD2,NKX2-6,TRP63,NKX2-3
GO:0051169	nuclear transport	biological_process	0.005599685983585727	7	95	99	14467	IPO5,NF1,XPO1,NPM1,CAMK4,CSE1L,KPNB1
GO:0008380	RNA splicing	biological_process	0.005726098336420191	9	95	188	14467	RBMXRT,SF3A3,MAGOH,RNPS1,NPM1,STRAP,SYNCRIP,TARDBP,SNRPA1
GO:0007154	cell communication	biological_process	0.006971674369241779	45	95	3737	14467	RGS9,SLC1A2,CRHR2,SYT1,GPRIN1,ANK1,ERCC2,CD4,NF1,SIM1,NTRK2,CHRNB2,PKD1,NODAL,CDK4,BMPR1A,FGF8,GDNF,NTRK3,HTR1A,NPM1,NRAS,CAMK4,EGFR,FOXH1,GNRHR,GRIA2,LIF,STRAP,PAX6,FGFR2,CCKBR,MC5R,BRS3,CHEK1,RUNX2,PROP1,MSX1,DRD2,TGFBR2,APC,ACVRL1,TRP63,FASL,GNAS
GO:0035272	exocrine system development	biological_process	0.007269577360120278	4	95	18	14467	FGF8,EGFR,PAX6,FGFR2
GO:0008306	associative learning	biological_process	0.007269577360120278	4	95	18	14467	GPRIN1,CHRNB2,NEUROD2,DRD2
GO:0048853	forebrain morphogenesis	biological_process	0.007902066109785562	3	95	6	14467	NF1,FGF8,PROP1
GO:0007423	sensory organ development	biological_process	0.008078889102778177	10	95	250	14467	NF1,NTRK2,FGF8,PAX6,POU3F4,FGFR2,WHRN,NKX2-6,APC,FASL
GO:0031326	regulation of cellular biosynthetic process	biological_process	0.00822742589917831	32	95	2200	14467	NFATC2,TFDP1,GPRIN1,ERCC2,NF1,PAX3,SIM1,RUNX1,NODAL,NPM1,HNF4A,THRA,SSRP1,FOXH1,LIF,STRAP,PAX6,POU3F4,TRIM28,EIF2S1,FOXN1,PCNA,RUNX2,PROP1,NEUROD2,MSX1,TARDBP,DRD2,NKX2-6,TRP63,GNAS,NKX2-3
GO:0045597	positive regulation of cell differentiation	biological_process	0.008314860380688434	8	95	148	14467	NTRK3,LIF,PAX6,RUNX2,DRD2,TGFBR2,APC,GNAS
GO:0032989	cellular component morphogenesis	biological_process	0.00841431464106255	12	95	373	14467	CDK5R1,GPRIN1,ERCC2,CHRNB2,NODAL,NTRK3,EGFR,NEURL1A,PAX6,TRIM28,DRD2,APC
GO:0009889	regulation of biosynthetic process	biological_process	0.008554565311141429	32	95	2204	14467	NFATC2,TFDP1,GPRIN1,ERCC2,NF1,PAX3,SIM1,RUNX1,NODAL,NPM1,HNF4A,THRA,SSRP1,FOXH1,LIF,STRAP,PAX6,POU3F4,TRIM28,EIF2S1,FOXN1,PCNA,RUNX2,PROP1,NEUROD2,MSX1,TARDBP,DRD2,NKX2-6,TRP63,GNAS,NKX2-3
GO:0019827	stem cell maintenance	biological_process	0.009161882521984866	4	95	19	14467	NODAL,BMPR1A,LIF,APC
GO:0048864	stem cell development	biological_process	0.009161882521984866	4	95	19	14467	NODAL,BMPR1A,LIF,APC
GO:0051641	cellular localization	biological_process	0.009723156683489715	16	95	669	14467	SYT1,IPO5,CD4,NF1,XPO1,NTRK2,CHRNB2,NPM1,CAMK4,CSE1L,PAX6,ATP7B,PCNA,DRD2,APC,KPNB1
GO:0019219	regulation of nucleobase, nucleoside, nucleotide and nucleic acid metabolic process	biological_process	0.009736010076512234	31	95	2107	14467	NFATC2,TFDP1,GPRIN1,ERCC2,NF1,PAX3,SIM1,RUNX1,NODAL,NPM1,HNF4A,THRA,SSRP1,FOXH1,LIF,STRAP,PAX6,POU3F4,TRIM28,FOXN1,PCNA,RUNX2,PROP1,NEUROD2,MSX1,TARDBP,DRD2,NKX2-6,TRP63,GNAS,NKX2-3
GO:0048729	tissue morphogenesis	biological_process	0.011033686710587732	10	95	259	14467	ERCC2,PAX3,NODAL,BMPR1A,FGF8,PAX6,FGFR2,APC,TRP63,NKX2-3
GO:0002053	positive regulation of mesenchymal cell proliferation	biological_process	0.011394841577647353	4	95	20	14467	BMPR1A,FGFR2,TGFBR2,TRP63
GO:0044237	cellular metabolic process	biological_process	0.01139709099533943	63	95	6341	14467	SKP2,NFATC2,TFDP1,GPRIN1,RBMXRT,ERCC2,CD4,NF1,PAX3,SF3A3,SIM1,UBA2,NTRK2,KCNJ6,MMP2,RUNX1,MAGOH,CHRNB2,GSPT1,NODAL,CDK4,BMPR1A,RNPS1,NTRK3,NPM1,CAMK4,HNF4A,EGFR,THRA,SSRP1,FOXH1,CCT5,LIF,STRAP,PAX6,ATP7B,POU3F4,TRIM28,FGFR2,TYR,EIF2S1,FOXN1,MMP14,PCNA,SYNCRIP,PLAU,CHEK1,RUNX2,PROP1,NEUROD2,MSX1,TARDBP,SNRPA1,DRD2,NKX2-6,TGFBR2,APC,ACVRL1,TRP63,PARP1,GNAS,MMP24,NKX2-3
GO:0003002	regionalization	biological_process	0.012043174124043404	9	95	206	14467	NODAL,BMPR1A,FGF8,GDNF,FOXH1,PAX6,PROP1,APC,TRP63
GO:0016070	RNA metabolic process	biological_process	0.01344943712737795	33	95	2364	14467	NFATC2,TFDP1,GPRIN1,RBMXRT,ERCC2,PAX3,SF3A3,SIM1,RUNX1,MAGOH,NODAL,RNPS1,NPM1,HNF4A,THRA,SSRP1,FOXH1,LIF,STRAP,PAX6,POU3F4,TRIM28,FOXN1,SYNCRIP,RUNX2,PROP1,NEUROD2,MSX1,TARDBP,SNRPA1,NKX2-6,TRP63,NKX2-3
GO:0040011	locomotion	biological_process	0.01356065102726442	12	95	391	14467	CDK5R1,NF1,PAX3,NODAL,GDNF,NEURL1A,PAX6,MMP14,PLAU,DRD2,APC,NKX2-3
GO:0010463	mesenchymal cell proliferation	biological_process	0.014005304991742427	4	95	21	14467	BMPR1A,FGFR2,TGFBR2,TRP63
GO:0010464	regulation of mesenchymal cell proliferation	biological_process	0.014005304991742427	4	95	21	14467	BMPR1A,FGFR2,TGFBR2,TRP63
GO:0051674	localization of cell	biological_process	0.01464495285137618	12	95	394	14467	CDK5R1,NF1,PAX3,NODAL,GDNF,NEURL1A,PAX6,MMP14,PLAU,DRD2,APC,NKX2-3
GO:0006928	cell motion	biological_process	0.01464495285137618	12	95	394	14467	CDK5R1,NF1,PAX3,NODAL,GDNF,NEURL1A,PAX6,MMP14,PLAU,DRD2,APC,NKX2-3
GO:0050767	regulation of neurogenesis	biological_process	0.016021061686578082	7	95	116	14467	GPRIN1,NF1,CHRNB2,BMPR1A,NTRK3,PAX6,DRD2
GO:0007389	pattern specification process	biological_process	0.0169336415373041	10	95	272	14467	NODAL,BMPR1A,FGF8,GDNF,FOXH1,PAX6,PROP1,TGFBR2,APC,TRP63
GO:0010564	regulation of cell cycle process	biological_process	0.017773373169680383	5	95	46	14467	XPO1,FGF8,NPM1,LIF,APC
GO:0050673	epithelial cell proliferation	biological_process	0.017773373169680383	5	95	46	14467	BMPR1A,PAX6,FGFR2,FOXN1,APC
GO:0033365	protein localization in organelle	biological_process	0.01887373559013683	6	95	79	14467	IPO5,NF1,XPO1,CSE1L,PAX6,KPNB1
GO:0050794	regulation of cellular process	biological_process	0.019273172599679412	61	95	6122	14467	SKP2,RGS9,CRHR2,NFATC2,TFDP1,GPRIN1,ANK1,ERCC2,CD4,NF1,XPO1,PAX3,SIM1,NTRK2,RUNX1,CHRNB2,PKD1,NODAL,CDK4,BMPR1A,FGF8,GDNF,NTRK3,HTR1A,NPM1,NRAS,CAMK4,HNF4A,EGFR,THRA,SSRP1,FOXH1,GNRHR,LIF,STRAP,PAX6,POU3F4,TRIM28,FGFR2,CCKBR,MC5R,BRS3,EIF2S1,FOXN1,PCNA,PLAU,CHEK1,RUNX2,PROP1,NEUROD2,MSX1,TARDBP,DRD2,NKX2-6,TGFBR2,APC,ACVRL1,TRP63,FASL,GNAS,NKX2-3
GO:0060429	epithelium development	biological_process	0.019318563155088234	8	95	166	14467	PAX3,NODAL,FGF8,PAX6,FGFR2,APC,TRP63,NKX2-3
GO:0002009	morphogenesis of an epithelium	biological_process	0.019318563155088234	8	95	166	14467	PAX3,NODAL,FGF8,PAX6,FGFR2,APC,TRP63,NKX2-3
GO:0030097	hemopoiesis	biological_process	0.026159328552641758	10	95	286	14467	ANK1,ERCC2,CD4,NF1,RUNX1,LIF,TGFBR2,APC,GNAS,NKX2-3
GO:0000904	cell morphogenesis involved in differentiation	biological_process	0.029083247365030627	9	95	230	14467	CDK5R1,GPRIN1,CHRNB2,NODAL,NTRK3,PAX6,TRIM28,DRD2,APC
GO:0008152	metabolic process	biological_process	0.02955755412625294	66	95	6968	14467	SKP2,NFATC2,TFDP1,GPRIN1,GNRH1,RBMXRT,ERCC2,CD4,NF1,XPO1,PAX3,SF3A3,SIM1,UBA2,NTRK2,KCNJ6,MMP2,RUNX1,MAGOH,CHRNB2,GSPT1,NODAL,CDK4,BMPR1A,FGF8,RNPS1,NTRK3,NPM1,CAMK4,HNF4A,EGFR,THRA,SSRP1,FOXH1,CCT5,LIF,STRAP,PAX6,ATP7B,POU3F4,TRIM28,FGFR2,TYR,EIF2S1,FOXN1,MMP14,PCNA,SYNCRIP,PLAU,CHEK1,RUNX2,PROP1,NEUROD2,MSX1,TARDBP,SNRPA1,DRD2,NKX2-6,TGFBR2,APC,ACVRL1,TRP63,PARP1,GNAS,MMP24,NKX2-3
GO:0051960	regulation of nervous system development	biological_process	0.03204697777686077	7	95	129	14467	GPRIN1,NF1,CHRNB2,BMPR1A,NTRK3,PAX6,DRD2
GO:0009416	response to light stimulus	biological_process	0.03287366133312042	6	95	87	14467	SLC1A2,GPRIN1,ERCC2,NF1,CHRNB2,DRD2
GO:0010605	negative regulation of macromolecule metabolic process	biological_process	0.03416838671179846	12	95	429	14467	SKP2,PAX3,NODAL,NPM1,THRA,FOXH1,STRAP,TRIM28,PROP1,MSX1,APC,TRP63
GO:0065008	regulation of biological quality	biological_process	0.037879644458731855	19	95	1011	14467	SYT1,GPRIN1,ANK1,ERCC2,CD4,NF1,KCNJ6,CHRNB2,NODAL,BMPR1A,NPM1,LIF,ATP7B,CHRNG,DRD2,APC,TRP63,PARP1,NKX2-3
GO:0060284	regulation of cell development	biological_process	0.03904622555699146	7	95	133	14467	GPRIN1,NF1,CHRNB2,BMPR1A,NTRK3,PAX6,DRD2
GO:0007612	learning	biological_process	0.03934170109455306	5	95	54	14467	GPRIN1,NF1,CHRNB2,NEUROD2,DRD2
GO:0002761	regulation of myeloid leukocyte differentiation	biological_process	0.03984705929719505	4	95	27	14467	NF1,LIF,APC,GNAS
GO:0008542	visual learning	biological_process	0.03984705929719505	4	95	27	14467	GPRIN1,NF1,CHRNB2,DRD2
GO:0006397	mRNA processing	biological_process	0.04069816539778056	9	95	240	14467	RBMXRT,SF3A3,MAGOH,RNPS1,NPM1,STRAP,SYNCRIP,TARDBP,SNRPA1
GO:0050896	response to stimulus	biological_process	0.04574434501765331	30	95	2160	14467	RGS9,SLC1A2,SCN8A,GPRIN1,GNRH1,ERCC2,CD4,NF1,NTRK2,MMP2,RUNX1,CHRNB2,PKD1,NTRK3,NPM1,SSRP1,NEURL1A,LIF,EIF2S1,PCNA,PLAU,CHEK1,NEUROD2,MSX1,DRD2,TRP63,PARP1,FASL,GNAS,NKX2-3
GO:0001666	response to hypoxia	biological_process	0.046255077411905016	4	95	28	14467	NF1,MMP2,CHRNB2,PLAU
GO:0009987	cellular process	biological_process	0.046676570971933486	89	95	11293	14467	SKP2,RGS9,SLC1A2,CRHR2,NFATC2,TFDP1,SYT1,CDK5R1,GPRIN1,IPO5,ANK1,RBMXRT,ERCC2,CD4,NF1,XPO1,PAX3,SF3A3,SIM1,UBA2,NTRK2,KCNJ6,MMP2,RUNX1,MAGOH,CHRNB2,GSPT1,PKD1,NODAL,CDK4,BMPR1A,FGF8,GDNF,RNPS1,NTRK3,HTR1A,NPM1,NRAS,CAMK4,HNF4A,EGFR,THRA,SSRP1,FOXH1,CSE1L,GNRHR,CCT5,NEURL1A,GRIA2,CKS1B,LIF,STRAP,PAX6,ATP7B,POU3F4,TRIM28,FGFR2,CCKBR,TYR,MC5R,CHRNG,BRS3,EIF2S1,FOXN1,MMP14,PCNA,SYNCRIP,PLAU,CHEK1,RUN…
