# Supplementary material for: Tissue-Specific Functional Networks for Prioritizing Phenotype and Disease Genes
Source: PLoS Comput Biol. 2012 Sep 27;8(9):e1002694. doi: 10.1371/journal.pcbi.1002694 (PMC3459891; doi:10.1371/journal.pcbi.1002694)
Supplement: Dataset S3 — Functional enrichment of top 100 changed genes for each tissue-specific network. (ZIP) [file pcbi.1002694.s003.zip › enrichment_result/MA_0001541_global.txt]

GO:0048513	organ development	biological_process	2.2058618542882896E-18	47	93	1574	14467	SLC1A2,GNAQ,SMYD1,FGF4,CRHR2,TAL2,SCN8A,FGF3,CDK5R1,GPRIN1,ADRA2B,ANK1,TRP53,SOX5,ERCC2,NF1,PAX3,NTRK2,MMP2,RUNX1,CHRNB2,PKD1,NODAL,FGF8,EDA,THRA,EGFR,FOXH1,PBX1,GRIN2B,P2RX7,TRP73,PAX6,SOX10,FGFR2,MMP14,RUNX2,MSX1,NKX2-6,TGFBR2,ACVRL1,HOXD13,TRP63,FASL,PAX9,GNAS,NKX2-3
GO:0048731	system development	biological_process	2.2421012133589864E-17	50	93	1922	14467	SLC1A2,GNAQ,SMYD1,FGF4,CRHR2,TAL2,SCN8A,FGF3,CDK5R1,GPRIN1,ADRA2B,ANK1,TRP53,SOX5,ERCC2,NF1,PAX3,SIM1,NTRK2,MMP2,RUNX1,CHRNB2,PKD1,NODAL,FGF8,NTRK3,EDA,THRA,EGFR,FOXH1,PBX1,GRIN2B,P2RX7,TRP73,PAX6,SOX10,FGFR2,MMP14,RUNX2,NEUROD2,MSX1,NKX2-6,TGFBR2,ACVRL1,HOXD13,TRP63,FASL,PAX9,GNAS,NKX2-3
GO:0009653	anatomical structure morphogenesis	biological_process	4.4081953441203387E-17	40	93	1151	14467	GNAQ,FGF4,CRHR2,FGF3,CDK5R1,GPRIN1,ADRA2B,TRP53,ERCC2,NF1,PAX3,NTRK2,MMP2,RUNX1,CHRNB2,PKD1,NODAL,FGF8,NTRK3,EDA,THRA,EGFR,PBX1,P2RX7,NEURL1A,TRP73,PAX6,SOX10,FGFR2,MMP14,RUNX2,MSX1,TGFBR2,ACVRL1,HOXD13,TRP63,FASL,PAX9,GNAS,NKX2-3
GO:0048856	anatomical structure development	biological_process	5.885636700201755E-17	51	93	2056	14467	SLC1A2,GNAQ,SMYD1,FGF4,CRHR2,TAL2,SCN8A,FGF3,CDK5R1,GPRIN1,ADRA2B,ANK1,TRP53,SOX5,ERCC2,NF1,PAX3,SIM1,NTRK2,MMP2,RUNX1,CHRNB2,PKD1,NODAL,FGF8,NTRK3,EDA,THRA,EGFR,FOXH1,PBX1,GRIN2B,P2RX7,NEURL1A,TRP73,PAX6,SOX10,FGFR2,MMP14,RUNX2,NEUROD2,MSX1,NKX2-6,TGFBR2,ACVRL1,HOXD13,TRP63,FASL,PAX9,GNAS,NKX2-3
GO:0007275	multicellular organismal development	biological_process	1.3255472190796237E-15	53	93	2402	14467	SLC1A2,GNAQ,SMYD1,FGF4,CRHR2,TAL2,SCN8A,FGF3,CDK5R1,GPRIN1,ADRA2B,ANK1,TRP53,SOX5,ERCC2,NF1,PAX3,SIM1,NTRK2,MMP2,RUNX1,CHRNB2,PKD1,NODAL,FGF8,NTRK3,EDA,THRA,EGFR,FOXH1,PBX1,GRIN2B,P2RX7,TRP73,PAX6,SOX10,SEBOX,FGFR2,MMP14,FOXN1,RUNX2,NEUROD2,MSX1,NKX2-6,TGFBR2,ACVRL1,HOXD13,TRP63,MDFI,FASL,PAX9,GNAS,NKX2-3
GO:0032502	developmental process	biological_process	1.185205470212289E-14	56	93	2840	14467	SKP2,SLC1A2,GNAQ,SMYD1,FGF4,CRHR2,TAL2,SCN8A,FGF3,CDK5R1,GPRIN1,ADRA2B,ANK1,TRP53,SOX5,ERCC2,NF1,PAX3,SIM1,NTRK2,MMP2,RUNX1,CHRNB2,PKD1,NODAL,FGF8,NTRK3,EDA,THRA,EGFR,FOXH1,PBX1,GRIN2B,P2RX7,NEURL1A,TRP73,PAX6,SOX10,SEBOX,FGFR2,MMP14,FOXN1,RUNX2,NEUROD2,MSX1,NKX2-6,TGFBR2,OCA2,ACVRL1,HOXD13,TRP63,MDFI,FASL,PAX9,GNAS,NKX2-3
GO:0008283	cell proliferation	biological_process	5.287285937458128E-14	28	93	598	14467	FGF4,FGF3,TRP53,ERCC2,NF1,PAX3,CHRNB2,NODAL,CDK4,FGF8,NPM1,EGFR,CSE1L,PBX1,P2RX7,PAX6,FGFR2,TYR,FOXN1,PLAU,RUNX2,MSX1,NKX2-6,TGFBR2,OCA2,HOXD13,TRP63,NKX2-3
GO:0009887	organ morphogenesis	biological_process	4.804654729277924E-13	30	93	771	14467	FGF4,CRHR2,FGF3,ADRA2B,ERCC2,NF1,PAX3,NTRK2,MMP2,RUNX1,PKD1,NODAL,FGF8,EDA,THRA,PBX1,P2RX7,TRP73,PAX6,SOX10,FGFR2,RUNX2,MSX1,TGFBR2,ACVRL1,TRP63,FASL,PAX9,GNAS,NKX2-3
GO:0007417	central nervous system development	biological_process	1.2454857522105443E-11	20	93	316	14467	SLC1A2,GNAQ,TAL2,CDK5R1,GPRIN1,TRP53,SOX5,ERCC2,NF1,PAX3,RUNX1,CHRNB2,FGF8,TRP73,PAX6,SOX10,FGFR2,MSX1,NKX2-6,TGFBR2
GO:0048869	cellular developmental process	biological_process	1.5173533047661367E-11	39	93	1568	14467	GNAQ,FGF4,FGF3,CDK5R1,GPRIN1,ANK1,TRP53,SOX5,ERCC2,NF1,PAX3,SIM1,NTRK2,RUNX1,CHRNB2,NODAL,FGF8,NTRK3,EDA,EGFR,PBX1,P2RX7,NEURL1A,TRP73,PAX6,SOX10,SEBOX,FGFR2,FOXN1,RUNX2,NEUROD2,NKX2-6,TGFBR2,OCA2,TRP63,MDFI,FASL,GNAS,NKX2-3
GO:0032501	multicellular organismal process	biological_process	1.0009395677052091E-10	62	93	4218	14467	SLC1A2,GAD2,GNAQ,SMYD1,FGF4,CRHR2,RHO,NFATC2,TAL2,SCN8A,SYT1,FGF3,CDK5R1,GPRIN1,ADRA2B,ANK1,TRP53,SOX5,ERCC2,NF1,PAX3,SIM1,NTRK2,MMP2,RUNX1,CHRNB2,PKD1,NODAL,FGF8,NTRK3,EDA,CAMK4,THRA,EGFR,FOXH1,PBX1,GRIN2B,P2RX7,NEURL1A,TRP73,GRIA2,PAX6,ATP7B,SOX10,SEBOX,FGFR2,MMP14,FOXN1,RUNX2,NEUROD2,MSX1,NKX2-6,TGFBR2,SYP,ACVRL1,HOXD13,TRP63,MDFI,FASL,PAX9,GNAS,NKX2-3
GO:0030154	cell differentiation	biological_process	1.1921541879853453E-10	37	93	1495	14467	GNAQ,FGF4,FGF3,CDK5R1,GPRIN1,ANK1,TRP53,SOX5,ERCC2,NF1,PAX3,SIM1,NTRK2,RUNX1,CHRNB2,NODAL,FGF8,NTRK3,EDA,PBX1,NEURL1A,TRP73,PAX6,SOX10,SEBOX,FGFR2,FOXN1,RUNX2,NEUROD2,NKX2-6,TGFBR2,OCA2,TRP63,MDFI,FASL,GNAS,NKX2-3
GO:0048518	positive regulation of biological process	biological_process	1.2526106754706452E-10	33	93	1172	14467	SLC1A2,FGF4,NFATC2,GPRIN1,TRP53,SOX5,NF1,PAX3,RUNX1,CHRNB2,NODAL,FGF8,NPM1,NTRK3,EDA,HNF4A,EGFR,FOXH1,PBX1,P2RX7,TRP73,PAX6,SOX10,FGFR2,RUNX2,NKX2-6,TGFBR2,HOXD13,TRP63,FASL,PAX9,GNAS,NKX2-3
GO:0048468	cell development	biological_process	1.3003344721596328E-10	27	93	748	14467	GNAQ,FGF4,CDK5R1,GPRIN1,ANK1,TRP53,SOX5,ERCC2,NF1,PAX3,NTRK2,RUNX1,CHRNB2,NODAL,FGF8,NTRK3,PBX1,NEURL1A,TRP73,PAX6,SOX10,RUNX2,NEUROD2,NKX2-6,OCA2,TRP63,FASL
GO:0042127	regulation of cell proliferation	biological_process	3.0665973458677227E-10	21	93	424	14467	FGF4,TRP53,NF1,PAX3,CHRNB2,NODAL,CDK4,FGF8,NPM1,EGFR,PBX1,PAX6,FGFR2,PLAU,RUNX2,MSX1,NKX2-6,TGFBR2,HOXD13,TRP63,NKX2-3
GO:0048522	positive regulation of cellular process	biological_process	1.0614391120600184E-9	30	93	1031	14467	FGF4,NFATC2,GPRIN1,TRP53,SOX5,NF1,PAX3,CHRNB2,NODAL,FGF8,NPM1,NTRK3,HNF4A,EGFR,FOXH1,PBX1,P2RX7,TRP73,PAX6,SOX10,FGFR2,RUNX2,NKX2-6,TGFBR2,HOXD13,TRP63,FASL,PAX9,GNAS,NKX2-3
GO:0007399	nervous system development	biological_process	2.526359688478859E-9	26	93	779	14467	SLC1A2,GNAQ,TAL2,CDK5R1,GPRIN1,TRP53,SOX5,ERCC2,NF1,PAX3,SIM1,NTRK2,RUNX1,CHRNB2,FGF8,NTRK3,PBX1,TRP73,PAX6,SOX10,FGFR2,NEUROD2,MSX1,NKX2-6,TGFBR2,TRP63
GO:0001501	skeletal system development	biological_process	3.944046995252445E-9	17	93	284	14467	GNAQ,FGF4,SOX5,ERCC2,NF1,MMP2,RUNX1,PKD1,THRA,PBX1,P2RX7,FGFR2,RUNX2,TGFBR2,HOXD13,TRP63,GNAS
GO:0009790	embryonic development	biological_process	9.173766079850572E-9	23	93	626	14467	GNAQ,FGF4,TRP53,ERCC2,NF1,PAX3,RUNX1,PKD1,NODAL,FGF8,FOXH1,PBX1,GRIN2B,PAX6,SOX10,FGFR2,MSX1,NKX2-6,TGFBR2,ACVRL1,HOXD13,TRP63,GNAS
GO:0008284	positive regulation of cell proliferation	biological_process	1.7447967441993857E-8	15	93	224	14467	FGF4,NF1,PAX3,CHRNB2,NODAL,FGF8,NPM1,EGFR,PBX1,PAX6,FGFR2,RUNX2,NKX2-6,TGFBR2,TRP63
GO:0050793	regulation of developmental process	biological_process	2.2336014147229904E-8	26	93	858	14467	SKP2,GNAQ,FGF4,CRHR2,GPRIN1,TRP53,SOX5,ERCC2,NF1,RUNX1,CHRNB2,NODAL,FGF8,NTRK3,PBX1,P2RX7,TRP73,PAX6,FGFR2,RUNX2,MSX1,NKX2-6,TGFBR2,TRP63,FASL,GNAS
GO:0043009	chordate embryonic development	biological_process	3.099978104606465E-8	18	93	373	14467	TRP53,ERCC2,NF1,PAX3,RUNX1,PKD1,NODAL,FGF8,PBX1,GRIN2B,PAX6,SOX10,FGFR2,MSX1,NKX2-6,TGFBR2,ACVRL1,GNAS
GO:0009792	embryonic development ending in birth or egg hatching	biological_process	3.539221021353968E-8	18	93	376	14467	TRP53,ERCC2,NF1,PAX3,RUNX1,PKD1,NODAL,FGF8,PBX1,GRIN2B,PAX6,SOX10,FGFR2,MSX1,NKX2-6,TGFBR2,ACVRL1,GNAS
GO:0010628	positive regulation of gene expression	biological_process	1.107432038347175E-7	18	93	403	14467	NFATC2,GPRIN1,TRP53,SOX5,PAX3,NODAL,FGF8,HNF4A,FOXH1,PBX1,TRP73,PAX6,SOX10,RUNX2,HOXD13,TRP63,PAX9,NKX2-3
GO:0045893	positive regulation of transcription, DNA-dependent	biological_process	1.2370579791563704E-7	17	93	353	14467	NFATC2,GPRIN1,TRP53,SOX5,PAX3,NODAL,HNF4A,FOXH1,PBX1,TRP73,PAX6,SOX10,RUNX2,HOXD13,TRP63,PAX9,NKX2-3
GO:0051254	positive regulation of RNA metabolic process	biological_process	1.2929000834685988E-7	17	93	354	14467	NFATC2,GPRIN1,TRP53,SOX5,PAX3,NODAL,HNF4A,FOXH1,PBX1,TRP73,PAX6,SOX10,RUNX2,HOXD13,TRP63,PAX9,NKX2-3
GO:0009888	tissue development	biological_process	2.0735764456946025E-7	21	93	598	14467	FGF4,SOX5,ERCC2,NF1,PAX3,PKD1,NODAL,FGF8,EDA,THRA,FOXH1,PBX1,P2RX7,PAX6,FGFR2,RUNX2,NKX2-6,TRP63,PAX9,GNAS,NKX2-3
GO:0009893	positive regulation of metabolic process	biological_process	2.4079564730897705E-7	20	93	540	14467	NFATC2,GPRIN1,TRP53,SOX5,PAX3,NODAL,FGF8,NPM1,HNF4A,FOXH1,PBX1,P2RX7,TRP73,PAX6,SOX10,RUNX2,HOXD13,TRP63,PAX9,NKX2-3
GO:0045944	positive regulation of transcription from RNA polymerase II promoter	biological_process	2.482551099228264E-7	16	93	318	14467	NFATC2,GPRIN1,TRP53,SOX5,PAX3,NODAL,HNF4A,FOXH1,PBX1,PAX6,SOX10,RUNX2,HOXD13,TRP63,PAX9,NKX2-3
GO:0010604	positive regulation of macromolecule metabolic process	biological_process	6.950819652078135E-7	19	93	511	14467	NFATC2,GPRIN1,TRP53,SOX5,PAX3,NODAL,FGF8,HNF4A,FOXH1,PBX1,P2RX7,TRP73,PAX6,SOX10,RUNX2,HOXD13,TRP63,PAX9,NKX2-3
GO:0045941	positive regulation of transcription	biological_process	7.051481909322883E-7	17	93	395	14467	NFATC2,GPRIN1,TRP53,SOX5,PAX3,NODAL,HNF4A,FOXH1,PBX1,TRP73,PAX6,SOX10,RUNX2,HOXD13,TRP63,PAX9,NKX2-3
GO:0019222	regulation of metabolic process	biological_process	7.230507718133849E-7	42	93	2525	14467	SKP2,GNAQ,SMYD1,NFATC2,TAL2,GPRIN1,TRP53,SOX5,ERCC2,NF1,PAX3,SIM1,NTRK2,RUNX1,CHRNB2,NODAL,FGF8,NPM1,HNF4A,THRA,EGFR,SSRP1,FOXH1,PBX1,P2RX7,TRP73,PAX6,SOX10,SEBOX,OPRM1,EIF2S1,FOXN1,RUNX2,NEUROD2,TARDBP,MSX1,NKX2-6,HOXD13,TRP63,PAX9,GNAS,NKX2-3
GO:0007420	brain development	biological_process	7.337883545905812E-7	14	93	245	14467	SLC1A2,GNAQ,TAL2,CDK5R1,GPRIN1,NF1,CHRNB2,FGF8,TRP73,PAX6,FGFR2,MSX1,NKX2-6,TGFBR2
GO:0007267	cell-cell signaling	biological_process	7.873805774340797E-7	16	93	344	14467	GAD2,SYT1,FGF3,GPRIN1,ERCC2,NF1,NTRK2,CHRNB2,FGF8,CAMK4,GRIN2B,P2RX7,GRIA2,FGFR2,SYP,TRP63
GO:0031328	positive regulation of cellular biosynthetic process	biological_process	7.920133515510304E-7	18	93	455	14467	NFATC2,GPRIN1,TRP53,SOX5,PAX3,NODAL,NPM1,HNF4A,FOXH1,PBX1,TRP73,PAX6,SOX10,RUNX2,HOXD13,TRP63,PAX9,NKX2-3
GO:0009891	positive regulation of biosynthetic process	biological_process	8.497615383629414E-7	18	93	457	14467	NFATC2,GPRIN1,TRP53,SOX5,PAX3,NODAL,NPM1,HNF4A,FOXH1,PBX1,TRP73,PAX6,SOX10,RUNX2,HOXD13,TRP63,PAX9,NKX2-3
GO:0031325	positive regulation of cellular metabolic process	biological_process	9.61769554280783E-7	19	93	521	14467	NFATC2,GPRIN1,TRP53,SOX5,PAX3,NODAL,NPM1,HNF4A,FOXH1,PBX1,P2RX7,TRP73,PAX6,SOX10,RUNX2,HOXD13,TRP63,PAX9,NKX2-3
GO:0065007	biological regulation	biological_process	1.3333066594248447E-6	72	93	6717	14467	SKP2,SLC1A2,GAD2,GNAQ,SMYD1,FGF4,CRHR2,RHO,NFATC2,TAL2,SYT1,GPRIN1,ADRA2B,ANK1,TRP53,HTR4,SOX5,ERCC2,NF1,PAX3,SIM1,NTRK2,KCNJ6,RUNX1,CHRNB2,PKD1,NODAL,CDK4,FGF8,HTR1A,NPM1,NTRK3,EDA,NRAS,CAMK4,HNF4A,THRA,EGFR,SSRP1,FOXH1,GNRHR,PBX1,GRIN2B,P2RX7,OPRL1,TRP73,PAX6,ATP7B,SOX10,SEBOX,FGFR2,CCKBR,OPRM1,CRHR1,CHRNG,EIF2S1,FOXN1,PLAU,RUNX2,NEUROD2,TARDBP,MSX1,HTR5A,NKX2-6,TGFBR2,ACVRL1,HOXD13,TRP63,FASL,…
GO:0045935	positive regulation of nucleobase, nucleoside, nucleotide and nucleic acid metabolic process	biological_process	1.4465044950068764E-6	17	93	414	14467	NFATC2,GPRIN1,TRP53,SOX5,PAX3,NODAL,HNF4A,FOXH1,PBX1,TRP73,PAX6,SOX10,RUNX2,HOXD13,TRP63,PAX9,NKX2-3
GO:0022008	neurogenesis	biological_process	2.2679242817837645E-6	18	93	486	14467	GNAQ,CDK5R1,GPRIN1,TRP53,SOX5,ERCC2,NF1,PAX3,NTRK2,RUNX1,CHRNB2,FGF8,NTRK3,PBX1,TRP73,PAX6,SOX10,NEUROD2
GO:0048732	gland development	biological_process	2.282112333573963E-6	10	93	107	14467	NF1,FGF8,EDA,EGFR,PBX1,PAX6,FGFR2,HOXD13,TRP63,NKX2-3
GO:0010557	positive regulation of macromolecule biosynthetic process	biological_process	3.172829590771995E-6	17	93	436	14467	NFATC2,GPRIN1,TRP53,SOX5,PAX3,NODAL,HNF4A,FOXH1,PBX1,TRP73,PAX6,SOX10,RUNX2,HOXD13,TRP63,PAX9,NKX2-3
GO:0045595	regulation of cell differentiation	biological_process	3.3507002906749984E-6	15	93	326	14467	GNAQ,FGF4,GPRIN1,TRP53,SOX5,NF1,CHRNB2,NODAL,NTRK3,PBX1,PAX6,RUNX2,TGFBR2,TRP63,GNAS
GO:0030900	forebrain development	biological_process	4.4636668667086235E-6	11	93	150	14467	SLC1A2,GNAQ,TAL2,GPRIN1,NF1,CHRNB2,FGF8,TRP73,PAX6,MSX1,NKX2-6
GO:0048646	anatomical structure formation involved in morphogenesis	biological_process	4.856418923474871E-6	15	93	335	14467	CRHR2,FGF3,ADRA2B,ERCC2,NF1,PAX3,MMP2,RUNX1,NODAL,FGF8,NEURL1A,FGFR2,TGFBR2,ACVRL1,TRP63
GO:0031323	regulation of cellular metabolic process	biological_process	8.534036198103266E-6	39	93	2396	14467	GNAQ,SMYD1,NFATC2,TAL2,GPRIN1,TRP53,SOX5,ERCC2,NF1,PAX3,SIM1,RUNX1,CHRNB2,NODAL,NPM1,HNF4A,THRA,EGFR,SSRP1,FOXH1,PBX1,P2RX7,TRP73,PAX6,SOX10,SEBOX,OPRM1,EIF2S1,FOXN1,RUNX2,NEUROD2,TARDBP,MSX1,NKX2-6,HOXD13,TRP63,PAX9,GNAS,NKX2-3
GO:0080090	regulation of primary metabolic process	biological_process	8.84922478408577E-6	39	93	2399	14467	GNAQ,SMYD1,NFATC2,TAL2,GPRIN1,TRP53,SOX5,ERCC2,NF1,PAX3,SIM1,RUNX1,CHRNB2,NODAL,NPM1,HNF4A,THRA,EGFR,SSRP1,FOXH1,PBX1,P2RX7,TRP73,PAX6,SOX10,SEBOX,OPRM1,EIF2S1,FOXN1,RUNX2,NEUROD2,TARDBP,MSX1,NKX2-6,HOXD13,TRP63,PAX9,GNAS,NKX2-3
GO:0007507	heart development	biological_process	1.1270934862515009E-5	12	93	206	14467	GNAQ,SMYD1,NF1,PAX3,PKD1,NODAL,FGF8,FOXH1,FGFR2,MSX1,NKX2-6,TGFBR2
GO:0051093	negative regulation of developmental process	biological_process	2.3848547390622907E-5	15	93	377	14467	SKP2,FGF4,CRHR2,GPRIN1,TRP53,ERCC2,NF1,NODAL,FGF8,PBX1,TRP73,PAX6,MSX1,NKX2-6,TRP63
GO:0007431	salivary gland development	biological_process	2.7761998823961258E-5	5	93	14	14467	FGF8,EDA,EGFR,PAX6,FGFR2
GO:0050794	regulation of cellular process	biological_process	2.8978253415757782E-5	66	93	6122	14467	SKP2,GNAQ,SMYD1,FGF4,CRHR2,RHO,NFATC2,TAL2,GPRIN1,ADRA2B,ANK1,TRP53,HTR4,SOX5,ERCC2,NF1,PAX3,SIM1,NTRK2,RUNX1,CHRNB2,PKD1,NODAL,CDK4,FGF8,HTR1A,NPM1,NTRK3,EDA,NRAS,CAMK4,HNF4A,THRA,EGFR,SSRP1,FOXH1,GNRHR,PBX1,GRIN2B,P2RX7,OPRL1,TRP73,PAX6,SOX10,SEBOX,FGFR2,CCKBR,OPRM1,CRHR1,EIF2S1,FOXN1,PLAU,RUNX2,NEUROD2,TARDBP,MSX1,HTR5A,NKX2-6,TGFBR2,ACVRL1,HOXD13,TRP63,FASL,PAX9,GNAS,NKX2-3
GO:0031326	regulation of cellular biosynthetic process	biological_process	4.041866413285483E-5	36	93	2200	14467	GNAQ,SMYD1,NFATC2,TAL2,GPRIN1,TRP53,SOX5,ERCC2,NF1,PAX3,SIM1,RUNX1,NODAL,NPM1,HNF4A,THRA,SSRP1,FOXH1,PBX1,TRP73,PAX6,SOX10,SEBOX,OPRM1,EIF2S1,FOXN1,RUNX2,NEUROD2,TARDBP,MSX1,NKX2-6,HOXD13,TRP63,PAX9,GNAS,NKX2-3
GO:0009889	regulation of biosynthetic process	biological_process	4.2409155060476286E-5	36	93	2204	14467	GNAQ,SMYD1,NFATC2,TAL2,GPRIN1,TRP53,SOX5,ERCC2,NF1,PAX3,SIM1,RUNX1,NODAL,NPM1,HNF4A,THRA,SSRP1,FOXH1,PBX1,TRP73,PAX6,SOX10,SEBOX,OPRM1,EIF2S1,FOXN1,RUNX2,NEUROD2,TARDBP,MSX1,NKX2-6,HOXD13,TRP63,PAX9,GNAS,NKX2-3
GO:0048699	generation of neurons	biological_process	4.405745506816773E-5	16	93	456	14467	GNAQ,CDK5R1,GPRIN1,TRP53,SOX5,NF1,PAX3,NTRK2,RUNX1,CHRNB2,FGF8,NTRK3,PBX1,TRP73,PAX6,NEUROD2
GO:0019219	regulation of nucleobase, nucleoside, nucleotide and nucleic acid metabolic process	biological_process	4.7713933013265506E-5	35	93	2107	14467	GNAQ,SMYD1,NFATC2,TAL2,GPRIN1,TRP53,SOX5,ERCC2,NF1,PAX3,SIM1,RUNX1,NODAL,NPM1,HNF4A,THRA,SSRP1,FOXH1,PBX1,TRP73,PAX6,SOX10,SEBOX,OPRM1,FOXN1,RUNX2,NEUROD2,TARDBP,MSX1,NKX2-6,HOXD13,TRP63,PAX9,GNAS,NKX2-3
GO:0006357	regulation of transcription from RNA polymerase II promoter	biological_process	5.4405755252955016E-5	17	93	528	14467	NFATC2,GPRIN1,TRP53,SOX5,PAX3,NODAL,HNF4A,FOXH1,PBX1,PAX6,SOX10,RUNX2,MSX1,HOXD13,TRP63,PAX9,NKX2-3
GO:0050789	regulation of biological process	biological_process	5.9201986307405226E-5	67	93	6376	14467	SKP2,SLC1A2,GNAQ,SMYD1,FGF4,CRHR2,RHO,NFATC2,TAL2,GPRIN1,ADRA2B,ANK1,TRP53,HTR4,SOX5,ERCC2,NF1,PAX3,SIM1,NTRK2,RUNX1,CHRNB2,PKD1,NODAL,CDK4,FGF8,HTR1A,NPM1,NTRK3,EDA,NRAS,CAMK4,HNF4A,THRA,EGFR,SSRP1,FOXH1,GNRHR,PBX1,GRIN2B,P2RX7,OPRL1,TRP73,PAX6,SOX10,SEBOX,FGFR2,CCKBR,OPRM1,CRHR1,EIF2S1,FOXN1,PLAU,RUNX2,NEUROD2,TARDBP,MSX1,HTR5A,NKX2-6,TGFBR2,ACVRL1,HOXD13,TRP63,FASL,PAX9,GNAS,NKX2-3
GO:0022612	gland morphogenesis	biological_process	8.45121870299656E-5	5	93	17	14467	FGF8,EGFR,PAX6,FGFR2,NKX2-3
GO:0010926	anatomical structure formation	biological_process	9.633575427007235E-5	20	93	767	14467	CRHR2,FGF3,GPRIN1,ADRA2B,ERCC2,NF1,PAX3,MMP2,RUNX1,CHRNB2,NODAL,FGF8,NPM1,CSE1L,P2RX7,NEURL1A,FGFR2,TGFBR2,ACVRL1,TRP63
GO:0035272	exocrine system development	biological_process	1.1642413241372226E-4	5	93	18	14467	FGF8,EDA,EGFR,PAX6,FGFR2
GO:0001701	in utero embryonic development	biological_process	1.2719660847328873E-4	11	93	207	14467	TRP53,ERCC2,RUNX1,PKD1,NODAL,GRIN2B,SOX10,FGFR2,MSX1,TGFBR2,ACVRL1
GO:0006366	transcription from RNA polymerase II promoter	biological_process	1.3084632520975493E-4	17	93	561	14467	NFATC2,GPRIN1,TRP53,SOX5,PAX3,NODAL,HNF4A,FOXH1,PBX1,PAX6,SOX10,RUNX2,MSX1,HOXD13,TRP63,PAX9,NKX2-3
GO:0035113	embryonic appendage morphogenesis	biological_process	1.3360418251409558E-4	8	93	88	14467	GNAQ,FGF4,FGF8,PBX1,MSX1,HOXD13,TRP63,GNAS
GO:0030326	embryonic limb morphogenesis	biological_process	1.3360418251409558E-4	8	93	88	14467	GNAQ,FGF4,FGF8,PBX1,MSX1,HOXD13,TRP63,GNAS
GO:0051239	regulation of multicellular organismal process	biological_process	1.4499044994988836E-4	18	93	636	14467	CRHR2,GPRIN1,TRP53,SOX5,NF1,RUNX1,CHRNB2,NODAL,NTRK3,THRA,PBX1,GRIN2B,P2RX7,PAX6,FGFR2,RUNX2,TGFBR2,GNAS
GO:0007435	salivary gland morphogenesis	biological_process	1.618994007067731E-4	4	93	8	14467	FGF8,EGFR,PAX6,FGFR2
GO:0043473	pigmentation	biological_process	1.7494211875824302E-4	7	93	61	14467	GNAQ,NF1,PAX3,EDA,SOX10,TYR,OCA2
GO:0001503	ossification	biological_process	2.1685080444961322E-4	9	93	130	14467	ERCC2,NF1,MMP2,THRA,PBX1,P2RX7,FGFR2,RUNX2,GNAS
GO:0010468	regulation of gene expression	biological_process	3.10407997859412E-4	34	93	2159	14467	SKP2,SMYD1,NFATC2,TAL2,GPRIN1,TRP53,SOX5,ERCC2,PAX3,SIM1,RUNX1,NODAL,FGF8,NPM1,HNF4A,THRA,SSRP1,FOXH1,PBX1,TRP73,PAX6,SOX10,SEBOX,EIF2S1,FOXN1,RUNX2,NEUROD2,TARDBP,MSX1,NKX2-6,HOXD13,TRP63,PAX9,NKX2-3
GO:0060348	bone development	biological_process	3.1944235696903974E-4	9	93	136	14467	ERCC2,NF1,MMP2,THRA,PBX1,P2RX7,FGFR2,RUNX2,GNAS
GO:0048598	embryonic morphogenesis	biological_process	3.612273169225432E-4	13	93	339	14467	GNAQ,FGF4,TRP53,PAX3,NODAL,FGF8,PBX1,FGFR2,MSX1,TGFBR2,HOXD13,TRP63,GNAS
GO:0019226	transmission of nerve impulse	biological_process	3.6931700124539265E-4	11	93	230	14467	GAD2,SYT1,GPRIN1,ERCC2,NF1,CHRNB2,CAMK4,GRIN2B,P2RX7,GRIA2,SYP
GO:0007154	cell communication	biological_process	4.0783983470062097E-4	47	93	3737	14467	SLC1A2,GAD2,GNAQ,CRHR2,RHO,SYT1,FGF3,GPRIN1,ADRA2B,ANK1,TRP53,HTR4,ERCC2,NF1,SIM1,NTRK2,CHRNB2,PKD1,NODAL,CDK4,FGF8,HTR1A,NPM1,NTRK3,NRAS,CAMK4,EGFR,FOXH1,GNRHR,GRIN2B,P2RX7,OPRL1,GRIA2,PAX6,FGFR2,CCKBR,OPRM1,CRHR1,RUNX2,MSX1,HTR5A,TGFBR2,SYP,ACVRL1,TRP63,FASL,GNAS
GO:0045165	cell fate commitment	biological_process	4.0926621167717365E-4	9	93	140	14467	FGF3,TRP53,SOX5,PAX3,NODAL,FGF8,PAX6,FGFR2,RUNX2
GO:0001568	blood vessel development	biological_process	4.2059054836184674E-4	11	93	233	14467	CRHR2,ADRA2B,NF1,NTRK2,MMP2,RUNX1,PKD1,FGF8,FGFR2,TGFBR2,ACVRL1
GO:0060255	regulation of macromolecule metabolic process	biological_process	4.7702903423717317E-4	36	93	2420	14467	SKP2,SMYD1,NFATC2,TAL2,GPRIN1,TRP53,SOX5,ERCC2,PAX3,SIM1,RUNX1,NODAL,FGF8,NPM1,HNF4A,THRA,EGFR,SSRP1,FOXH1,PBX1,P2RX7,TRP73,PAX6,SOX10,SEBOX,EIF2S1,FOXN1,RUNX2,NEUROD2,TARDBP,MSX1,NKX2-6,HOXD13,TRP63,PAX9,NKX2-3
GO:0001944	vasculature development	biological_process	4.7807020958306865E-4	11	93	236	14467	CRHR2,ADRA2B,NF1,NTRK2,MMP2,RUNX1,PKD1,FGF8,FGFR2,TGFBR2,ACVRL1
GO:0042391	regulation of membrane potential	biological_process	5.301864524301204E-4	8	93	105	14467	GNAQ,GPRIN1,ERCC2,NF1,CHRNB2,GRIN2B,P2RX7,CHRNG
GO:0007268	synaptic transmission	biological_process	5.857804515913773E-4	10	93	191	14467	GAD2,SYT1,GPRIN1,NF1,CHRNB2,CAMK4,GRIN2B,P2RX7,GRIA2,SYP
GO:0035108	limb morphogenesis	biological_process	6.589604556028758E-4	8	93	108	14467	GNAQ,FGF4,FGF8,PBX1,MSX1,HOXD13,TRP63,GNAS
GO:0035107	appendage morphogenesis	biological_process	6.589604556028758E-4	8	93	108	14467	GNAQ,FGF4,FGF8,PBX1,MSX1,HOXD13,TRP63,GNAS
GO:0009628	response to abiotic stimulus	biological_process	8.162781239196812E-4	10	93	198	14467	SLC1A2,RHO,GPRIN1,TRP53,ERCC2,NF1,CHRNB2,PKD1,GRIN2B,P2RX7
GO:0022603	regulation of anatomical structure morphogenesis	biological_process	8.696133263774302E-4	9	93	153	14467	CRHR2,GPRIN1,NF1,RUNX1,CHRNB2,NODAL,NTRK3,PAX6,RUNX2
GO:0048736	appendage development	biological_process	9.331427047682241E-4	8	93	113	14467	GNAQ,FGF4,FGF8,PBX1,MSX1,HOXD13,TRP63,GNAS
GO:0060173	limb development	biological_process	9.331427047682241E-4	8	93	113	14467	GNAQ,FGF4,FGF8,PBX1,MSX1,HOXD13,TRP63,GNAS
GO:0051094	positive regulation of developmental process	biological_process	9.776621199981668E-4	13	93	370	14467	GPRIN1,TRP53,NF1,RUNX1,NTRK3,P2RX7,PAX6,FGFR2,RUNX2,TGFBR2,TRP63,FASL,GNAS
GO:0043066	negative regulation of apoptosis	biological_process	0.0010262671390636952	10	93	203	14467	SKP2,FGF4,GPRIN1,TRP53,ERCC2,FGF8,TRP73,MSX1,NKX2-6,TRP63
GO:0051252	regulation of RNA metabolic process	biological_process	0.0010345039961982805	31	93	1943	14467	SMYD1,NFATC2,TAL2,GPRIN1,TRP53,SOX5,ERCC2,PAX3,SIM1,RUNX1,NODAL,NPM1,HNF4A,THRA,SSRP1,FOXH1,PBX1,TRP73,PAX6,SOX10,SEBOX,FOXN1,RUNX2,NEUROD2,TARDBP,MSX1,NKX2-6,HOXD13,TRP63,PAX9,NKX2-3
GO:0010467	gene expression	biological_process	0.0010665884986141125	39	93	2850	14467	SKP2,SMYD1,NFATC2,TAL2,GPRIN1,RBMXRT,TRP53,SOX5,ERCC2,PAX3,SIM1,RUNX1,NODAL,FGF8,NPM1,EDA,HNF4A,THRA,SSRP1,FOXH1,PBX1,P2RX7,TRP73,PAX6,SOX10,SEBOX,EIF2S1,MMP14,FOXN1,SYNCRIP,RUNX2,NEUROD2,TARDBP,MSX1,NKX2-6,HOXD13,TRP63,PAX9,NKX2-3
GO:0048705	skeletal system morphogenesis	biological_process	0.0010673672865618357	8	93	115	14467	FGF4,MMP2,PKD1,THRA,P2RX7,RUNX2,TGFBR2,GNAS
GO:0050767	regulation of neurogenesis	biological_process	0.0011404455309090495	8	93	116	14467	GPRIN1,TRP53,SOX5,NF1,CHRNB2,NTRK3,PBX1,PAX6
GO:0007610	behavior	biological_process	0.0012074904394276447	13	93	377	14467	SLC1A2,GNAQ,TAL2,SCN8A,GPRIN1,NF1,NTRK2,RUNX1,CHRNB2,GRIN2B,OPRM1,CRHR1,NEUROD2
GO:0043069	negative regulation of programmed cell death	biological_process	0.0012821059877277242	10	93	208	14467	SKP2,FGF4,GPRIN1,TRP53,ERCC2,FGF8,TRP73,MSX1,NKX2-6,TRP63
GO:0060548	negative regulation of cell death	biological_process	0.0013394840433479742	10	93	209	14467	SKP2,FGF4,GPRIN1,TRP53,ERCC2,FGF8,TRP73,MSX1,NKX2-6,TRP63
GO:0065008	regulation of biological quality	biological_process	0.0018886145750876065	21	93	1011	14467	GAD2,GNAQ,FGF4,SYT1,GPRIN1,ANK1,TRP53,ERCC2,NF1,KCNJ6,CHRNB2,NODAL,NPM1,PBX1,GRIN2B,P2RX7,TRP73,ATP7B,CHRNG,TRP63,NKX2-3
GO:0009416	response to light stimulus	biological_process	0.002046363542182401	7	93	87	14467	SLC1A2,RHO,GPRIN1,TRP53,ERCC2,NF1,CHRNB2
GO:0048523	negative regulation of cellular process	biological_process	0.0024309837296808186	21	93	1027	14467	SKP2,SMYD1,FGF4,GPRIN1,TRP53,ERCC2,NF1,PAX3,NODAL,FGF8,NPM1,THRA,FOXH1,PBX1,P2RX7,TRP73,PAX6,RUNX2,MSX1,NKX2-6,TRP63
GO:0051960	regulation of nervous system development	biological_process	0.0025561821478246294	8	93	129	14467	GPRIN1,TRP53,SOX5,NF1,CHRNB2,NTRK3,PBX1,PAX6
GO:0006355	regulation of transcription, DNA-dependent	biological_process	0.0029069829164660517	30	93	1929	14467	SMYD1,NFATC2,TAL2,GPRIN1,TRP53,SOX5,ERCC2,PAX3,SIM1,RUNX1,NODAL,HNF4A,THRA,SSRP1,FOXH1,PBX1,TRP73,PAX6,SOX10,SEBOX,FOXN1,RUNX2,NEUROD2,TARDBP,MSX1,NKX2-6,HOXD13,TRP63,PAX9,NKX2-3
GO:0048519	negative regulation of biological process	biological_process	0.002981047996181202	22	93	1131	14467	SKP2,SMYD1,FGF4,CRHR2,GPRIN1,TRP53,ERCC2,NF1,PAX3,NODAL,FGF8,NPM1,THRA,FOXH1,PBX1,P2RX7,TRP73,PAX6,RUNX2,MSX1,NKX2-6,TRP63
GO:0030182	neuron differentiation	biological_process	0.0031616084544600315	13	93	411	14467	GNAQ,CDK5R1,GPRIN1,SOX5,PAX3,NTRK2,RUNX1,CHRNB2,NTRK3,PBX1,TRP73,PAX6,NEUROD2
GO:0060284	regulation of cell development	biological_process	0.0032176794600341516	8	93	133	14467	GPRIN1,TRP53,SOX5,NF1,CHRNB2,NTRK3,PBX1,PAX6
GO:0050896	response to stimulus	biological_process	0.0033161200615188717	32	93	2160	14467	SLC1A2,GNAQ,RHO,TAL2,SCN8A,GPRIN1,TRP53,ERCC2,NF1,NTRK2,MMP2,RUNX1,CHRNB2,PKD1,NPM1,NTRK3,EDA,SSRP1,GRIN2B,P2RX7,NEURL1A,TRP73,OPRM1,CRHR1,EIF2S1,PLAU,NEUROD2,MSX1,TRP63,FASL,GNAS,NKX2-3
GO:0006351	transcription, DNA-dependent	biological_process	0.0034195825871899017	30	93	1944	14467	SMYD1,NFATC2,TAL2,GPRIN1,TRP53,SOX5,ERCC2,PAX3,SIM1,RUNX1,NODAL,HNF4A,THRA,SSRP1,FOXH1,PBX1,TRP73,PAX6,SOX10,SEBOX,FOXN1,RUNX2,NEUROD2,TARDBP,MSX1,NKX2-6,HOXD13,TRP63,PAX9,NKX2-3
GO:0032774	RNA biosynthetic process	biological_process	0.0035697902836751647	30	93	1948	14467	SMYD1,NFATC2,TAL2,GPRIN1,TRP53,SOX5,ERCC2,PAX3,SIM1,RUNX1,NODAL,HNF4A,THRA,SSRP1,FOXH1,PBX1,TRP73,PAX6,SOX10,SEBOX,FOXN1,RUNX2,NEUROD2,TARDBP,MSX1,NKX2-6,HOXD13,TRP63,PAX9,NKX2-3
GO:0007167	enzyme linked receptor protein signaling pathway	biological_process	0.00401263017692635	11	93	293	14467	NTRK2,NODAL,FGF8,NTRK3,EGFR,FOXH1,FGFR2,RUNX2,MSX1,TGFBR2,ACVRL1
GO:0021537	telencephalon development	biological_process	0.004471577267185888	6	93	63	14467	SLC1A2,GPRIN1,NF1,FGF8,TRP73,PAX6
GO:0001525	angiogenesis	biological_process	0.0049852151191867485	8	93	141	14467	CRHR2,ADRA2B,NF1,RUNX1,FGF8,FGFR2,TGFBR2,ACVRL1
GO:0051179	localization	biological_process	0.00635907310618161	36	93	2689	14467	SLC1A2,SCN8A,SYT1,CDK5R1,GPRIN1,ANK1,TRP53,NF1,PAX3,NTRK2,KCNJ6,CHRNB2,PKD1,NODAL,G3BP1,NPM1,EDA,CAMK4,CSE1L,GRIN2B,P2RX7,KCNJ9,NEURL1A,SLC12A1,TRP73,GRIA2,KCNC1,PAX6,ATP7B,CHRNG,MMP14,PLAU,KCNQ2,SYP,OCA2,NKX2-3
GO:0045449	regulation of transcription	biological_process	0.006765706646583073	30	93	2009	14467	SMYD1,NFATC2,TAL2,GPRIN1,TRP53,SOX5,ERCC2,PAX3,SIM1,RUNX1,NODAL,HNF4A,THRA,SSRP1,FOXH1,PBX1,TRP73,PAX6,SOX10,SEBOX,FOXN1,RUNX2,NEUROD2,TARDBP,MSX1,NKX2-6,HOXD13,TRP63,PAX9,NKX2-3
GO:0010556	regulation of macromolecule biosynthetic process	biological_process	0.007286044944423186	31	93	2127	14467	SMYD1,NFATC2,TAL2,GPRIN1,TRP53,SOX5,ERCC2,PAX3,SIM1,RUNX1,NODAL,HNF4A,THRA,SSRP1,FOXH1,PBX1,TRP73,PAX6,SOX10,SEBOX,EIF2S1,FOXN1,RUNX2,NEUROD2,TARDBP,MSX1,NKX2-6,HOXD13,TRP63,PAX9,NKX2-3
GO:0048514	blood vessel morphogenesis	biological_process	0.007388567059067679	9	93	198	14467	CRHR2,ADRA2B,NF1,NTRK2,RUNX1,FGF8,FGFR2,TGFBR2,ACVRL1
GO:0016070	RNA metabolic process	biological_process	0.008052374055575191	33	93	2364	14467	SMYD1,NFATC2,TAL2,GPRIN1,RBMXRT,TRP53,SOX5,ERCC2,PAX3,SIM1,RUNX1,NODAL,NPM1,HNF4A,THRA,SSRP1,FOXH1,PBX1,TRP73,PAX6,SOX10,SEBOX,FOXN1,SYNCRIP,RUNX2,NEUROD2,TARDBP,MSX1,NKX2-6,HOXD13,TRP63,PAX9,NKX2-3
GO:0051402	neuron apoptosis	biological_process	0.008323134460329028	6	93	70	14467	GPRIN1,TRP53,NF1,FGF8,TRP73,TRP63
GO:0035295	tube development	biological_process	0.0094180814573803	9	93	204	14467	PAX3,FGF8,FOXH1,PBX1,FGFR2,MMP14,TGFBR2,HOXD13,TRP63
GO:0042981	regulation of apoptosis	biological_process	0.01185766592312898	13	93	464	14467	SKP2,FGF4,GPRIN1,TRP53,ERCC2,NF1,FGF8,P2RX7,TRP73,MSX1,NKX2-6,TRP63,FASL
GO:0006350	transcription	biological_process	0.012093386957337299	30	93	2067	14467	SMYD1,NFATC2,TAL2,GPRIN1,TRP53,SOX5,ERCC2,PAX3,SIM1,RUNX1,NODAL,HNF4A,THRA,SSRP1,FOXH1,PBX1,TRP73,PAX6,SOX10,SEBOX,FOXN1,RUNX2,NEUROD2,TARDBP,MSX1,NKX2-6,HOXD13,TRP63,PAX9,NKX2-3
GO:0009314	response to radiation	biological_process	0.012520597619694021	7	93	114	14467	SLC1A2,RHO,GPRIN1,TRP53,ERCC2,NF1,CHRNB2
GO:0043067	regulation of programmed cell death	biological_process	0.013923248155650068	13	93	471	14467	SKP2,FGF4,GPRIN1,TRP53,ERCC2,NF1,FGF8,P2RX7,TRP73,MSX1,NKX2-6,TRP63,FASL
GO:0009791	post-embryonic development	biological_process	0.014517404635921775	6	93	77	14467	GNAQ,TAL2,ERCC2,TRP73,GNAS,NKX2-3
GO:0010941	regulation of cell death	biological_process	0.014568987304087974	13	93	473	14467	SKP2,FGF4,GPRIN1,TRP53,ERCC2,NF1,FGF8,P2RX7,TRP73,MSX1,NKX2-6,TRP63,FASL
GO:0006139	nucleobase, nucleoside, nucleotide and nucleic acid metabolic process	biological_process	0.015381368132338907	38	93	3037	14467	GNAQ,SMYD1,NFATC2,TAL2,GPRIN1,RBMXRT,TRP53,SOX5,ERCC2,NF1,PAX3,SIM1,RUNX1,NODAL,NPM1,HNF4A,THRA,SSRP1,FOXH1,PBX1,TRP73,PAX6,ATP7B,SOX10,SEBOX,OPRM1,FOXN1,SYNCRIP,RUNX2,NEUROD2,TARDBP,MSX1,NKX2-6,HOXD13,TRP63,PAX9,GNAS,NKX2-3
GO:0051216	cartilage development	biological_process	0.015646388417827884	6	93	78	14467	FGF4,SOX5,PKD1,THRA,RUNX2,GNAS
GO:0048546	digestive tract morphogenesis	biological_process	0.015790763962918144	4	93	22	14467	TRP73,SOX10,TRP63,NKX2-3
GO:0055123	digestive system development	biological_process	0.015790763962918144	4	93	22	14467	TRP73,SOX10,TRP63,NKX2-3
GO:0006873	cellular ion homeostasis	biological_process	0.016089978314580308	9	93	218	14467	GNAQ,GPRIN1,ERCC2,NF1,CHRNB2,GRIN2B,P2RX7,ATP7B,CHRNG
GO:0021543	pallium development	biological_process	0.01616034986720144	5	93	46	14467	GPRIN1,NF1,FGF8,TRP73,PAX6
GO:0042592	homeostatic process	biological_process	0.01634307696427348	14	93	553	14467	GNAQ,FGF4,GPRIN1,ANK1,ERCC2,NF1,CHRNB2,NODAL,NPM1,GRIN2B,P2RX7,ATP7B,CHRNG,NKX2-3
GO:0060429	epithelium development	biological_process	0.01665003192418252	8	93	166	14467	PAX3,NODAL,FGF8,PBX1,PAX6,FGFR2,TRP63,NKX2-3
GO:0002009	morphogenesis of an epithelium	biological_process	0.01665003192418252	8	93	166	14467	PAX3,NODAL,FGF8,PBX1,PAX6,FGFR2,TRP63,NKX2-3
GO:0009058	biosynthetic process	biological_process	0.02028936526528069	40	93	3324	14467	GAD2,GNAQ,SMYD1,NFATC2,TAL2,GPRIN1,TRP53,SOX5,ERCC2,NF1,PAX3,SIM1,RUNX1,NODAL,NPM1,HNF4A,THRA,SSRP1,FOXH1,PBX1,P2RX7,TRP73,PAX6,SOX10,SEBOX,OPRM1,TYR,EIF2S1,FOXN1,RUNX2,NEUROD2,TARDBP,MSX1,NKX2-6,OCA2,HOXD13,TRP63,PAX9,GNAS,NKX2-3
GO:0055082	cellular chemical homeostasis	biological_process	0.020721873034609647	9	93	225	14467	GNAQ,GPRIN1,ERCC2,NF1,CHRNB2,GRIN2B,P2RX7,ATP7B,CHRNG
GO:0006812	cation transport	biological_process	0.025180022635242827	13	93	498	14467	SCN8A,GPRIN1,ANK1,KCNJ6,CHRNB2,PKD1,GRIN2B,P2RX7,KCNJ9,SLC12A1,KCNC1,ATP7B,KCNQ2
GO:0019725	cellular homeostasis	biological_process	0.0269223921030724	10	93	293	14467	GNAQ,GPRIN1,ERCC2,NF1,CHRNB2,NPM1,GRIN2B,P2RX7,ATP7B,CHRNG
GO:0046850	regulation of bone remodeling	biological_process	0.027001589720622814	5	93	51	14467	NF1,PBX1,P2RX7,RUNX2,GNAS
GO:0030001	metal ion transport	biological_process	0.029020903231293846	12	93	431	14467	SCN8A,GPRIN1,KCNJ6,CHRNB2,PKD1,GRIN2B,P2RX7,KCNJ9,SLC12A1,KCNC1,ATP7B,KCNQ2
GO:0035239	tube morphogenesis	biological_process	0.03265590606956363	7	93	132	14467	PAX3,FGF8,PBX1,MMP14,TGFBR2,HOXD13,TRP63
GO:0048666	neuron development	biological_process	0.03298156642762546	10	93	300	14467	GNAQ,CDK5R1,GPRIN1,NTRK2,RUNX1,CHRNB2,NTRK3,TRP73,PAX6,NEUROD2
GO:0045664	regulation of neuron differentiation	biological_process	0.03565476167279084	6	93	90	14467	GPRIN1,SOX5,CHRNB2,NTRK3,PBX1,PAX6
GO:0048771	tissue remodeling	biological_process	0.03565476167279084	6	93	90	14467	NF1,FGF8,PBX1,P2RX7,RUNX2,GNAS
GO:0034103	regulation of tissue remodeling	biological_process	0.035804040883506444	5	93	54	14467	NF1,PBX1,P2RX7,RUNX2,GNAS
GO:0007612	learning	biological_process	0.035804040883506444	5	93	54	14467	GPRIN1,NF1,CHRNB2,GRIN2B,NEUROD2
GO:0050801	ion homeostasis	biological_process	0.039404648380298564	9	93	244	14467	GNAQ,GPRIN1,ERCC2,NF1,CHRNB2,GRIN2B,P2RX7,ATP7B,CHRNG
GO:0006811	ion transport	biological_process	0.041236625763464665	15	93	683	14467	SCN8A,GPRIN1,ANK1,KCNJ6,CHRNB2,PKD1,GRIN2B,P2RX7,KCNJ9,SLC12A1,GRIA2,KCNC1,ATP7B,CHRNG,KCNQ2
GO:0001666	response to hypoxia	biological_process	0.042913414708176584	4	93	28	14467	NF1,MMP2,CHRNB2,PLAU
GO:0007632	visual behavior	biological_process	0.042913414708176584	4	93	28	14467	SLC1A2,GPRIN1,NF1,CHRNB2
GO:0035162	embryonic hemopoiesis	biological_process	0.04402872509502601	3	93	10	14467	RUNX1,PBX1,TGFBR2
GO:0048534	hemopoietic or lymphoid organ development	biological_process	0.044866276113479	10	93	311	14467	FGF3,ANK1,TRP53,ERCC2,NF1,RUNX1,PBX1,TGFBR2,GNAS,NKX2-3
GO:0021700	developmental maturation	biological_process	0.0456770384531868	6	93	94	14467	GNAQ,GPRIN1,ERCC2,MMP2,SOX10,RUNX2
GO:0043170	macromolecule metabolic process	biological_process	0.04889482466881451	53	93	5234	14467	SKP2,GNAQ,SMYD1,RHO,NFATC2,TAL2,GPRIN1,RBMXRT,TRP53,SOX5,ERCC2,PAX3,UBA2,SIM1,NTRK2,MMP2,RUNX1,NODAL,CDK4,FGF8,NPM1,NTRK3,EDA,CAMK4,HNF4A,THRA,EGFR,SSRP1,FOXH1,PBX1,P2RX7,TRP73,PAX6,SOX10,SEBOX,FGFR2,EIF2S1,MMP14,FOXN1,SYNCRIP,PLAU,RUNX2,NEUROD2,TARDBP,MSX1,NKX2-6,TGFBR2,ACVRL1,HOXD13,TRP63,PAX9,MMP24,NKX2-3
GO:0070482	response to oxygen levels	biological_process	0.049535393386567365	4	93	29	14467	NF1,MMP2,CHRNB2,PLAU
