# Supplementary material for: Tissue-Specific Functional Networks for Prioritizing Phenotype and Disease Genes
Source: PLoS Comput Biol. 2012 Sep 27;8(9):e1002694. doi: 10.1371/journal.pcbi.1002694 (PMC3459891; doi:10.1371/journal.pcbi.1002694)
Supplement: Dataset S3 — Functional enrichment of top 100 changed genes for each tissue-specific network. (ZIP) [file pcbi.1002694.s003.zip › enrichment_result/MA_0001542_global.txt]

GO:0048513	organ development	biological_process	3.2558026699088483E-17	46	94	1574	14467	SLC1A2,SMYD1,CRHR2,NEUROG3,TAL2,SCN8A,FGF3,CDK5R1,GPRIN1,ADRA2B,ANK1,TRP53,ERCC2,NF1,PAX3,NTRK2,MMP2,RUNX1,CHRNB2,PKD1,NODAL,FGF8,EDA,THRA,EGFR,FOXH1,PBX1,GRIN2B,P2RX7,TRP73,PAX6,SOX10,FGFR2,MMP14,RUNX2,PROP1,MSX1,NKX2-6,TGFBR2,ACVRL1,HOXD13,TRP63,FASL,PAX9,GNAS,NKX2-3
GO:0009653	anatomical structure morphogenesis	biological_process	7.058076152865144E-17	40	94	1151	14467	CRHR2,NEUROG3,FGF3,CDK5R1,GPRIN1,ADRA2B,TRP53,ERCC2,NF1,PAX3,NTRK2,MMP2,RUNX1,CHRNB2,PKD1,NODAL,FGF8,NTRK3,EDA,THRA,EGFR,PBX1,P2RX7,NEURL1A,TRP73,PAX6,SOX10,FGFR2,MMP14,RUNX2,PROP1,MSX1,TGFBR2,ACVRL1,HOXD13,TRP63,FASL,PAX9,GNAS,NKX2-3
GO:0048731	system development	biological_process	3.1029717066103694E-16	49	94	1922	14467	SLC1A2,SMYD1,CRHR2,NEUROG3,TAL2,SCN8A,FGF3,CDK5R1,GPRIN1,ADRA2B,ANK1,TRP53,ERCC2,NF1,PAX3,SIM1,NTRK2,MMP2,RUNX1,CHRNB2,PKD1,NODAL,FGF8,NTRK3,EDA,THRA,EGFR,FOXH1,PBX1,GRIN2B,P2RX7,TRP73,PAX6,SOX10,FGFR2,MMP14,RUNX2,PROP1,NEUROD2,MSX1,NKX2-6,TGFBR2,ACVRL1,HOXD13,TRP63,FASL,PAX9,GNAS,NKX2-3
GO:0048856	anatomical structure development	biological_process	7.950620544274785E-16	50	94	2056	14467	SLC1A2,SMYD1,CRHR2,NEUROG3,TAL2,SCN8A,FGF3,CDK5R1,GPRIN1,ADRA2B,ANK1,TRP53,ERCC2,NF1,PAX3,SIM1,NTRK2,MMP2,RUNX1,CHRNB2,PKD1,NODAL,FGF8,NTRK3,EDA,THRA,EGFR,FOXH1,PBX1,GRIN2B,P2RX7,NEURL1A,TRP73,PAX6,SOX10,FGFR2,MMP14,RUNX2,PROP1,NEUROD2,MSX1,NKX2-6,TGFBR2,ACVRL1,HOXD13,TRP63,FASL,PAX9,GNAS,NKX2-3
GO:0007275	multicellular organismal development	biological_process	2.5392564934495053E-15	53	94	2402	14467	SLC1A2,SMYD1,CRHR2,NEUROG3,TAL2,SCN8A,FGF3,CDK5R1,GPRIN1,GNRH1,ADRA2B,ANK1,TRP53,ERCC2,NF1,PAX3,SIM1,NTRK2,MMP2,RUNX1,CHRNB2,PKD1,NODAL,FGF8,NTRK3,EDA,THRA,EGFR,FOXH1,PBX1,GRIN2B,P2RX7,TRP73,PAX6,SOX10,SEBOX,FGFR2,FOXN1,MMP14,RUNX2,PROP1,NEUROD2,MSX1,NKX2-6,TGFBR2,ACVRL1,HOXD13,TRP63,MDFI,FASL,PAX9,GNAS,NKX2-3
GO:0032502	developmental process	biological_process	2.362816784481821E-14	56	94	2840	14467	SKP2,SLC1A2,SMYD1,CRHR2,NEUROG3,TAL2,SCN8A,FGF3,CDK5R1,GPRIN1,GNRH1,ADRA2B,ANK1,TRP53,ERCC2,NF1,PAX3,SIM1,NTRK2,MMP2,RUNX1,CHRNB2,PKD1,NODAL,FGF8,NTRK3,EDA,THRA,EGFR,FOXH1,PBX1,GRIN2B,P2RX7,NEURL1A,TRP73,PAX6,SOX10,SEBOX,FGFR2,FOXN1,MMP14,RUNX2,PROP1,NEUROD2,MSX1,NKX2-6,TGFBR2,OCA2,ACVRL1,HOXD13,TRP63,MDFI,FASL,PAX9,GNAS,NKX2-3
GO:0009887	organ morphogenesis	biological_process	7.4401403028109E-14	31	94	771	14467	CRHR2,NEUROG3,FGF3,ADRA2B,ERCC2,NF1,PAX3,NTRK2,MMP2,RUNX1,PKD1,NODAL,FGF8,EDA,THRA,PBX1,P2RX7,TRP73,PAX6,SOX10,FGFR2,RUNX2,PROP1,MSX1,TGFBR2,ACVRL1,TRP63,FASL,PAX9,GNAS,NKX2-3
GO:0008283	cell proliferation	biological_process	7.317396254503439E-13	27	94	598	14467	FGF3,TRP53,ERCC2,NF1,PAX3,CHRNB2,NODAL,CDK4,FGF8,NPM1,EGFR,CSE1L,PBX1,P2RX7,PAX6,FGFR2,TYR,FOXN1,PLAU,RUNX2,MSX1,NKX2-6,TGFBR2,OCA2,HOXD13,TRP63,NKX2-3
GO:0048869	cellular developmental process	biological_process	1.3640191296690347E-10	38	94	1568	14467	NEUROG3,FGF3,CDK5R1,GPRIN1,ANK1,TRP53,ERCC2,NF1,PAX3,SIM1,NTRK2,RUNX1,CHRNB2,NODAL,FGF8,NTRK3,EDA,EGFR,PBX1,P2RX7,NEURL1A,TRP73,PAX6,SOX10,SEBOX,FGFR2,FOXN1,RUNX2,PROP1,NEUROD2,NKX2-6,TGFBR2,OCA2,TRP63,MDFI,FASL,GNAS,NKX2-3
GO:0048518	positive regulation of biological process	biological_process	1.7728834377019185E-10	33	94	1172	14467	SLC1A2,NEUROG3,NFATC2,GPRIN1,TRP53,NF1,PAX3,RUNX1,CHRNB2,NODAL,FGF8,NTRK3,NPM1,EDA,HNF4A,EGFR,FOXH1,PBX1,P2RX7,TRP73,PAX6,SOX10,FGFR2,RUNX2,PROP1,NKX2-6,TGFBR2,HOXD13,TRP63,FASL,PAX9,GNAS,NKX2-3
GO:0007417	central nervous system development	biological_process	1.9604588339744316E-10	19	94	316	14467	SLC1A2,TAL2,CDK5R1,GPRIN1,TRP53,ERCC2,NF1,PAX3,RUNX1,CHRNB2,FGF8,TRP73,PAX6,SOX10,FGFR2,PROP1,MSX1,NKX2-6,TGFBR2
GO:0032501	multicellular organismal process	biological_process	2.0953971691224476E-10	62	94	4218	14467	SLC1A2,GAD2,SMYD1,CRHR2,NEUROG3,RHO,NFATC2,TAL2,SCN8A,SYT1,FGF3,CDK5R1,GPRIN1,GNRH1,ADRA2B,ANK1,TRP53,ERCC2,NF1,PAX3,SIM1,NTRK2,MMP2,RUNX1,CHRNB2,PKD1,NODAL,FGF8,NTRK3,EDA,CAMK4,THRA,EGFR,FOXH1,PBX1,GRIN2B,P2RX7,NEURL1A,TRP73,GRIA2,PAX6,ATP7B,SOX10,SEBOX,FGFR2,FOXN1,MMP14,RUNX2,PROP1,NEUROD2,MSX1,NKX2-6,TGFBR2,SYP,ACVRL1,HOXD13,TRP63,MDFI,FASL,PAX9,GNAS,NKX2-3
GO:0030154	cell differentiation	biological_process	1.0048494993109492E-9	36	94	1495	14467	NEUROG3,FGF3,CDK5R1,GPRIN1,ANK1,TRP53,ERCC2,NF1,PAX3,SIM1,NTRK2,RUNX1,CHRNB2,NODAL,FGF8,NTRK3,EDA,PBX1,NEURL1A,TRP73,PAX6,SOX10,SEBOX,FGFR2,FOXN1,RUNX2,PROP1,NEUROD2,NKX2-6,TGFBR2,OCA2,TRP63,MDFI,FASL,GNAS,NKX2-3
GO:0048522	positive regulation of cellular process	biological_process	1.4466189292434715E-9	30	94	1031	14467	NEUROG3,NFATC2,GPRIN1,TRP53,NF1,PAX3,CHRNB2,NODAL,FGF8,NTRK3,NPM1,HNF4A,EGFR,FOXH1,PBX1,P2RX7,TRP73,PAX6,SOX10,FGFR2,RUNX2,PROP1,NKX2-6,TGFBR2,HOXD13,TRP63,FASL,PAX9,GNAS,NKX2-3
GO:0007399	nervous system development	biological_process	3.299150777908492E-9	26	94	779	14467	SLC1A2,NEUROG3,TAL2,CDK5R1,GPRIN1,TRP53,ERCC2,NF1,PAX3,SIM1,NTRK2,RUNX1,CHRNB2,FGF8,NTRK3,PBX1,TRP73,PAX6,SOX10,FGFR2,PROP1,NEUROD2,MSX1,NKX2-6,TGFBR2,TRP63
GO:0042127	regulation of cell proliferation	biological_process	3.7766644704598015E-9	20	94	424	14467	TRP53,NF1,PAX3,CHRNB2,NODAL,CDK4,FGF8,NPM1,EGFR,PBX1,PAX6,FGFR2,PLAU,RUNX2,MSX1,NKX2-6,TGFBR2,HOXD13,TRP63,NKX2-3
GO:0010628	positive regulation of gene expression	biological_process	1.4504449510958922E-8	19	94	403	14467	NEUROG3,NFATC2,GPRIN1,TRP53,PAX3,NODAL,FGF8,HNF4A,FOXH1,PBX1,TRP73,PAX6,SOX10,RUNX2,PROP1,HOXD13,TRP63,PAX9,NKX2-3
GO:0045893	positive regulation of transcription, DNA-dependent	biological_process	1.492791908423954E-8	18	94	353	14467	NEUROG3,NFATC2,GPRIN1,TRP53,PAX3,NODAL,HNF4A,FOXH1,PBX1,TRP73,PAX6,SOX10,RUNX2,PROP1,HOXD13,TRP63,PAX9,NKX2-3
GO:0051254	positive regulation of RNA metabolic process	biological_process	1.5647914041837162E-8	18	94	354	14467	NEUROG3,NFATC2,GPRIN1,TRP53,PAX3,NODAL,HNF4A,FOXH1,PBX1,TRP73,PAX6,SOX10,RUNX2,PROP1,HOXD13,TRP63,PAX9,NKX2-3
GO:0045944	positive regulation of transcription from RNA polymerase II promoter	biological_process	2.8507727271078934E-8	17	94	318	14467	NEUROG3,NFATC2,GPRIN1,TRP53,PAX3,NODAL,HNF4A,FOXH1,PBX1,PAX6,SOX10,RUNX2,PROP1,HOXD13,TRP63,PAX9,NKX2-3
GO:0043009	chordate embryonic development	biological_process	3.724659278919336E-8	18	94	373	14467	TRP53,ERCC2,NF1,PAX3,RUNX1,PKD1,NODAL,FGF8,PBX1,GRIN2B,PAX6,SOX10,FGFR2,MSX1,NKX2-6,TGFBR2,ACVRL1,GNAS
GO:0009893	positive regulation of metabolic process	biological_process	3.8514459838990886E-8	21	94	540	14467	NEUROG3,NFATC2,GPRIN1,TRP53,PAX3,NODAL,FGF8,NPM1,HNF4A,FOXH1,PBX1,P2RX7,TRP73,PAX6,SOX10,RUNX2,PROP1,HOXD13,TRP63,PAX9,NKX2-3
GO:0009792	embryonic development ending in birth or egg hatching	biological_process	4.251564010519079E-8	18	94	376	14467	TRP53,ERCC2,NF1,PAX3,RUNX1,PKD1,NODAL,FGF8,PBX1,GRIN2B,PAX6,SOX10,FGFR2,MSX1,NKX2-6,TGFBR2,ACVRL1,GNAS
GO:0048468	cell development	biological_process	6.369959771053441E-8	24	94	748	14467	CDK5R1,GPRIN1,ANK1,TRP53,ERCC2,NF1,PAX3,NTRK2,RUNX1,CHRNB2,NODAL,FGF8,NTRK3,PBX1,NEURL1A,TRP73,PAX6,SOX10,RUNX2,NEUROD2,NKX2-6,OCA2,TRP63,FASL
GO:0019222	regulation of metabolic process	biological_process	6.438552387640626E-8	44	94	2525	14467	SKP2,SMYD1,NEUROG3,NFATC2,TAL2,GPRIN1,GNRH1,TRP53,ERCC2,NF1,PAX3,SIM1,NTRK2,RUNX1,CHRNB2,NODAL,FGF8,NPM1,HNF4A,THRA,EGFR,SSRP1,FOXH1,PBX1,P2RX7,TRP73,PAX6,SOX10,SEBOX,OPRM1,EIF2S1,FOXN1,RUNX2,PROP1,NEUROD2,TARDBP,MSX1,ELK4,NKX2-6,HOXD13,TRP63,PAX9,GNAS,NKX2-3
GO:0045941	positive regulation of transcription	biological_process	9.565034177115017E-8	18	94	395	14467	NEUROG3,NFATC2,GPRIN1,TRP53,PAX3,NODAL,HNF4A,FOXH1,PBX1,TRP73,PAX6,SOX10,RUNX2,PROP1,HOXD13,TRP63,PAX9,NKX2-3
GO:0010604	positive regulation of macromolecule metabolic process	biological_process	1.1040894381326987E-7	20	94	511	14467	NEUROG3,NFATC2,GPRIN1,TRP53,PAX3,NODAL,FGF8,HNF4A,FOXH1,PBX1,P2RX7,TRP73,PAX6,SOX10,RUNX2,PROP1,HOXD13,TRP63,PAX9,NKX2-3
GO:0031328	positive regulation of cellular biosynthetic process	biological_process	1.176350268815052E-7	19	94	455	14467	NEUROG3,NFATC2,GPRIN1,TRP53,PAX3,NODAL,NPM1,HNF4A,FOXH1,PBX1,TRP73,PAX6,SOX10,RUNX2,PROP1,HOXD13,TRP63,PAX9,NKX2-3
GO:0009891	positive regulation of biosynthetic process	biological_process	1.2678521921119296E-7	19	94	457	14467	NEUROG3,NFATC2,GPRIN1,TRP53,PAX3,NODAL,NPM1,HNF4A,FOXH1,PBX1,TRP73,PAX6,SOX10,RUNX2,PROP1,HOXD13,TRP63,PAX9,NKX2-3
GO:0048732	gland development	biological_process	1.302449439180669E-7	11	94	107	14467	NF1,FGF8,EDA,EGFR,PBX1,PAX6,FGFR2,PROP1,HOXD13,TRP63,NKX2-3
GO:0031325	positive regulation of cellular metabolic process	biological_process	1.5584974398496663E-7	20	94	521	14467	NEUROG3,NFATC2,GPRIN1,TRP53,PAX3,NODAL,NPM1,HNF4A,FOXH1,PBX1,P2RX7,TRP73,PAX6,SOX10,RUNX2,PROP1,HOXD13,TRP63,PAX9,NKX2-3
GO:0045935	positive regulation of nucleobase, nucleoside, nucleotide and nucleic acid metabolic process	biological_process	2.059967965544098E-7	18	94	414	14467	NEUROG3,NFATC2,GPRIN1,TRP53,PAX3,NODAL,HNF4A,FOXH1,PBX1,TRP73,PAX6,SOX10,RUNX2,PROP1,HOXD13,TRP63,PAX9,NKX2-3
GO:0008284	positive regulation of cell proliferation	biological_process	2.592950625665177E-7	14	94	224	14467	NF1,PAX3,CHRNB2,NODAL,FGF8,NPM1,EGFR,PBX1,PAX6,FGFR2,RUNX2,NKX2-6,TGFBR2,TRP63
GO:0010557	positive regulation of macromolecule biosynthetic process	biological_process	4.766704646709815E-7	18	94	436	14467	NEUROG3,NFATC2,GPRIN1,TRP53,PAX3,NODAL,HNF4A,FOXH1,PBX1,TRP73,PAX6,SOX10,RUNX2,PROP1,HOXD13,TRP63,PAX9,NKX2-3
GO:0009790	embryonic development	biological_process	5.900298327980858E-7	21	94	626	14467	TRP53,ERCC2,NF1,PAX3,RUNX1,PKD1,NODAL,FGF8,FOXH1,PBX1,GRIN2B,PAX6,SOX10,FGFR2,MSX1,NKX2-6,TGFBR2,ACVRL1,HOXD13,TRP63,GNAS
GO:0065007	biological regulation	biological_process	7.860377663477507E-7	73	94	6717	14467	SKP2,SLC1A2,GAD2,SMYD1,CRHR2,NEUROG3,RHO,NFATC2,TAL2,SYT1,GPRIN1,GNRH1,ADRA2B,ANK1,TRP53,HTR4,ERCC2,NF1,PAX3,SIM1,NTRK2,KCNJ6,RUNX1,CHRNB2,PKD1,NODAL,CDK4,FGF8,NTRK3,HTR1A,NPM1,EDA,NRAS,HNF4A,CAMK4,THRA,EGFR,SSRP1,FOXH1,GNRHR,PBX1,GRIN2B,P2RX7,OPRL1,TRP73,PAX6,ATP7B,SOX10,SEBOX,FGFR2,CCKBR,OPRM1,CRHR1,CHRNG,EIF2S1,FOXN1,PLAU,RUNX2,PROP1,NEUROD2,TARDBP,MSX1,ELK4,HTR5A,NKX2-6,TGFBR2,ACVRL1,HOXD13,T…
GO:0007420	brain development	biological_process	8.447381060172893E-7	14	94	245	14467	SLC1A2,TAL2,CDK5R1,GPRIN1,NF1,CHRNB2,FGF8,TRP73,PAX6,FGFR2,PROP1,MSX1,NKX2-6,TGFBR2
GO:0007267	cell-cell signaling	biological_process	9.23612054985092E-7	16	94	344	14467	GAD2,SYT1,FGF3,GPRIN1,ERCC2,NF1,NTRK2,CHRNB2,FGF8,CAMK4,GRIN2B,P2RX7,GRIA2,FGFR2,SYP,TRP63
GO:0050793	regulation of developmental process	biological_process	1.0517256512161253E-6	24	94	858	14467	SKP2,CRHR2,GPRIN1,TRP53,ERCC2,NF1,RUNX1,CHRNB2,NODAL,FGF8,NTRK3,PBX1,P2RX7,TRP73,PAX6,FGFR2,RUNX2,PROP1,MSX1,NKX2-6,TGFBR2,TRP63,FASL,GNAS
GO:0022612	gland morphogenesis	biological_process	1.0964507772768325E-6	6	94	17	14467	FGF8,EGFR,PAX6,FGFR2,PROP1,NKX2-3
GO:0009888	tissue development	biological_process	1.7478406749605432E-6	20	94	598	14467	NEUROG3,ERCC2,NF1,PAX3,PKD1,NODAL,FGF8,EDA,THRA,FOXH1,PBX1,P2RX7,PAX6,FGFR2,RUNX2,NKX2-6,TRP63,PAX9,GNAS,NKX2-3
GO:0031323	regulation of cellular metabolic process	biological_process	3.243030223687885E-6	40	94	2396	14467	SMYD1,NEUROG3,NFATC2,TAL2,GPRIN1,TRP53,ERCC2,NF1,PAX3,SIM1,RUNX1,CHRNB2,NODAL,NPM1,HNF4A,THRA,EGFR,SSRP1,FOXH1,PBX1,P2RX7,TRP73,PAX6,SOX10,SEBOX,OPRM1,EIF2S1,FOXN1,RUNX2,PROP1,NEUROD2,TARDBP,MSX1,ELK4,NKX2-6,HOXD13,TRP63,PAX9,GNAS,NKX2-3
GO:0080090	regulation of primary metabolic process	biological_process	3.367030292478408E-6	40	94	2399	14467	SMYD1,NEUROG3,NFATC2,TAL2,GPRIN1,TRP53,ERCC2,NF1,PAX3,SIM1,RUNX1,CHRNB2,NODAL,NPM1,HNF4A,THRA,EGFR,SSRP1,FOXH1,PBX1,P2RX7,TRP73,PAX6,SOX10,SEBOX,OPRM1,EIF2S1,FOXN1,RUNX2,PROP1,NEUROD2,TARDBP,MSX1,ELK4,NKX2-6,HOXD13,TRP63,PAX9,GNAS,NKX2-3
GO:0030900	forebrain development	biological_process	4.983492159215619E-6	11	94	150	14467	SLC1A2,TAL2,GPRIN1,NF1,CHRNB2,FGF8,TRP73,PAX6,PROP1,MSX1,NKX2-6
GO:0048646	anatomical structure formation involved in morphogenesis	biological_process	5.628107917264636E-6	15	94	335	14467	CRHR2,FGF3,ADRA2B,ERCC2,NF1,PAX3,MMP2,RUNX1,NODAL,FGF8,NEURL1A,FGFR2,TGFBR2,ACVRL1,TRP63
GO:0001501	skeletal system development	biological_process	5.743676280052902E-6	14	94	284	14467	ERCC2,NF1,MMP2,RUNX1,PKD1,THRA,PBX1,P2RX7,FGFR2,RUNX2,TGFBR2,HOXD13,TRP63,GNAS
GO:0010468	regulation of gene expression	biological_process	9.063858645105143E-6	37	94	2159	14467	SKP2,SMYD1,NEUROG3,NFATC2,TAL2,GPRIN1,GNRH1,TRP53,ERCC2,PAX3,SIM1,RUNX1,NODAL,FGF8,NPM1,HNF4A,THRA,SSRP1,FOXH1,PBX1,TRP73,PAX6,SOX10,SEBOX,EIF2S1,FOXN1,RUNX2,PROP1,NEUROD2,TARDBP,MSX1,ELK4,NKX2-6,HOXD13,TRP63,PAX9,NKX2-3
GO:0006357	regulation of transcription from RNA polymerase II promoter	biological_process	9.949142347962145E-6	18	94	528	14467	NEUROG3,NFATC2,GPRIN1,TRP53,PAX3,NODAL,HNF4A,FOXH1,PBX1,PAX6,SOX10,RUNX2,PROP1,MSX1,HOXD13,TRP63,PAX9,NKX2-3
GO:0031326	regulation of cellular biosynthetic process	biological_process	1.5229612150279403E-5	37	94	2200	14467	SMYD1,NEUROG3,NFATC2,TAL2,GPRIN1,TRP53,ERCC2,NF1,PAX3,SIM1,RUNX1,NODAL,NPM1,HNF4A,THRA,SSRP1,FOXH1,PBX1,TRP73,PAX6,SOX10,SEBOX,OPRM1,EIF2S1,FOXN1,RUNX2,PROP1,NEUROD2,TARDBP,MSX1,ELK4,NKX2-6,HOXD13,TRP63,PAX9,GNAS,NKX2-3
GO:0009889	regulation of biosynthetic process	biological_process	1.6008735001914146E-5	37	94	2204	14467	SMYD1,NEUROG3,NFATC2,TAL2,GPRIN1,TRP53,ERCC2,NF1,PAX3,SIM1,RUNX1,NODAL,NPM1,HNF4A,THRA,SSRP1,FOXH1,PBX1,TRP73,PAX6,SOX10,SEBOX,OPRM1,EIF2S1,FOXN1,RUNX2,PROP1,NEUROD2,TARDBP,MSX1,ELK4,NKX2-6,HOXD13,TRP63,PAX9,GNAS,NKX2-3
GO:0060255	regulation of macromolecule metabolic process	biological_process	1.6255341216596247E-5	39	94	2420	14467	SKP2,SMYD1,NEUROG3,NFATC2,TAL2,GPRIN1,GNRH1,TRP53,ERCC2,PAX3,SIM1,RUNX1,NODAL,FGF8,NPM1,HNF4A,THRA,EGFR,SSRP1,FOXH1,PBX1,P2RX7,TRP73,PAX6,SOX10,SEBOX,EIF2S1,FOXN1,RUNX2,PROP1,NEUROD2,TARDBP,MSX1,ELK4,NKX2-6,HOXD13,TRP63,PAX9,NKX2-3
GO:0019219	regulation of nucleobase, nucleoside, nucleotide and nucleic acid metabolic process	biological_process	1.7689163284495357E-5	36	94	2107	14467	SMYD1,NEUROG3,NFATC2,TAL2,GPRIN1,TRP53,ERCC2,NF1,PAX3,SIM1,RUNX1,NODAL,NPM1,HNF4A,THRA,SSRP1,FOXH1,PBX1,TRP73,PAX6,SOX10,SEBOX,OPRM1,FOXN1,RUNX2,PROP1,NEUROD2,TARDBP,MSX1,ELK4,NKX2-6,HOXD13,TRP63,PAX9,GNAS,NKX2-3
GO:0006366	transcription from RNA polymerase II promoter	biological_process	2.54546333906284E-5	18	94	561	14467	NEUROG3,NFATC2,GPRIN1,TRP53,PAX3,NODAL,HNF4A,FOXH1,PBX1,PAX6,SOX10,RUNX2,PROP1,MSX1,HOXD13,TRP63,PAX9,NKX2-3
GO:0051093	negative regulation of developmental process	biological_process	2.7562073662309015E-5	15	94	377	14467	SKP2,CRHR2,GPRIN1,TRP53,ERCC2,NF1,NODAL,FGF8,PBX1,TRP73,PAX6,PROP1,MSX1,NKX2-6,TRP63
GO:0007431	salivary gland development	biological_process	2.9147338145099094E-5	5	94	14	14467	FGF8,EDA,EGFR,PAX6,FGFR2
GO:0050789	regulation of biological process	biological_process	3.551678623821549E-5	68	94	6376	14467	SKP2,SLC1A2,SMYD1,CRHR2,NEUROG3,RHO,NFATC2,TAL2,GPRIN1,GNRH1,ADRA2B,ANK1,TRP53,HTR4,ERCC2,NF1,PAX3,SIM1,NTRK2,RUNX1,CHRNB2,PKD1,NODAL,CDK4,FGF8,NTRK3,HTR1A,NPM1,EDA,NRAS,HNF4A,CAMK4,THRA,EGFR,SSRP1,FOXH1,GNRHR,PBX1,GRIN2B,P2RX7,OPRL1,TRP73,PAX6,SOX10,SEBOX,FGFR2,CCKBR,OPRM1,CRHR1,EIF2S1,FOXN1,PLAU,RUNX2,PROP1,NEUROD2,TARDBP,MSX1,ELK4,HTR5A,NKX2-6,TGFBR2,ACVRL1,HOXD13,TRP63,FASL,PAX9,GNAS,NKX2-3
GO:0010467	gene expression	biological_process	4.560221040933331E-5	42	94	2850	14467	SKP2,SMYD1,NEUROG3,NFATC2,TAL2,GPRIN1,GNRH1,RBMXRT,TRP53,ERCC2,PAX3,SIM1,RUNX1,NODAL,FGF8,NPM1,EDA,HNF4A,THRA,SSRP1,FOXH1,PBX1,P2RX7,TRP73,PAX6,SOX10,SEBOX,EIF2S1,FOXN1,MMP14,SYNCRIP,RUNX2,PROP1,NEUROD2,TARDBP,MSX1,ELK4,NKX2-6,HOXD13,TRP63,PAX9,NKX2-3
GO:0001568	blood vessel development	biological_process	5.013381911271659E-5	12	94	233	14467	CRHR2,ADRA2B,NF1,NTRK2,MMP2,RUNX1,PKD1,FGF8,FGFR2,PROP1,TGFBR2,ACVRL1
GO:0050794	regulation of cellular process	biological_process	5.683171945061448E-5	66	94	6122	14467	SKP2,SMYD1,CRHR2,NEUROG3,RHO,NFATC2,TAL2,GPRIN1,ADRA2B,ANK1,TRP53,HTR4,ERCC2,NF1,PAX3,SIM1,NTRK2,RUNX1,CHRNB2,PKD1,NODAL,CDK4,FGF8,NTRK3,HTR1A,NPM1,EDA,NRAS,HNF4A,CAMK4,THRA,EGFR,SSRP1,FOXH1,GNRHR,PBX1,GRIN2B,P2RX7,OPRL1,TRP73,PAX6,SOX10,SEBOX,FGFR2,CCKBR,OPRM1,CRHR1,EIF2S1,FOXN1,PLAU,RUNX2,PROP1,NEUROD2,TARDBP,MSX1,ELK4,HTR5A,NKX2-6,TGFBR2,ACVRL1,HOXD13,TRP63,FASL,PAX9,GNAS,NKX2-3
GO:0001944	vasculature development	biological_process	5.774768245437699E-5	12	94	236	14467	CRHR2,ADRA2B,NF1,NTRK2,MMP2,RUNX1,PKD1,FGF8,FGFR2,PROP1,TGFBR2,ACVRL1
GO:0051252	regulation of RNA metabolic process	biological_process	1.1243800164118023E-4	33	94	1943	14467	SMYD1,NEUROG3,NFATC2,TAL2,GPRIN1,TRP53,ERCC2,PAX3,SIM1,RUNX1,NODAL,NPM1,HNF4A,THRA,SSRP1,FOXH1,PBX1,TRP73,PAX6,SOX10,SEBOX,FOXN1,RUNX2,PROP1,NEUROD2,TARDBP,MSX1,ELK4,NKX2-6,HOXD13,TRP63,PAX9,NKX2-3
GO:0010926	anatomical structure formation	biological_process	1.157474337938949E-4	20	94	767	14467	CRHR2,FGF3,GPRIN1,ADRA2B,ERCC2,NF1,PAX3,MMP2,RUNX1,CHRNB2,NODAL,FGF8,NPM1,CSE1L,P2RX7,NEURL1A,FGFR2,TGFBR2,ACVRL1,TRP63
GO:0035272	exocrine system development	biological_process	1.222055178897814E-4	5	94	18	14467	FGF8,EDA,EGFR,PAX6,FGFR2
GO:0022008	neurogenesis	biological_process	1.2369061581260832E-4	16	94	486	14467	CDK5R1,GPRIN1,TRP53,ERCC2,NF1,PAX3,NTRK2,RUNX1,CHRNB2,FGF8,NTRK3,PBX1,TRP73,PAX6,SOX10,NEUROD2
GO:0007507	heart development	biological_process	1.3468910845495903E-4	11	94	206	14467	SMYD1,NF1,PAX3,PKD1,NODAL,FGF8,FOXH1,FGFR2,MSX1,NKX2-6,TGFBR2
GO:0001701	in utero embryonic development	biological_process	1.41496079294228E-4	11	94	207	14467	TRP53,ERCC2,RUNX1,PKD1,NODAL,GRIN2B,SOX10,FGFR2,MSX1,TGFBR2,ACVRL1
GO:0007435	salivary gland morphogenesis	biological_process	1.6813981165572327E-4	4	94	8	14467	FGF8,EGFR,PAX6,FGFR2
GO:0001503	ossification	biological_process	2.3671620195350116E-4	9	94	130	14467	ERCC2,NF1,MMP2,THRA,PBX1,P2RX7,FGFR2,RUNX2,GNAS
GO:0006355	regulation of transcription, DNA-dependent	biological_process	3.3604028621776885E-4	32	94	1929	14467	SMYD1,NEUROG3,NFATC2,TAL2,GPRIN1,TRP53,ERCC2,PAX3,SIM1,RUNX1,NODAL,HNF4A,THRA,SSRP1,FOXH1,PBX1,TRP73,PAX6,SOX10,SEBOX,FOXN1,RUNX2,PROP1,NEUROD2,TARDBP,MSX1,ELK4,NKX2-6,HOXD13,TRP63,PAX9,NKX2-3
GO:0060348	bone development	biological_process	3.485759975646325E-4	9	94	136	14467	ERCC2,NF1,MMP2,THRA,PBX1,P2RX7,FGFR2,RUNX2,GNAS
GO:0006351	transcription, DNA-dependent	biological_process	4.018961308555751E-4	32	94	1944	14467	SMYD1,NEUROG3,NFATC2,TAL2,GPRIN1,TRP53,ERCC2,PAX3,SIM1,RUNX1,NODAL,HNF4A,THRA,SSRP1,FOXH1,PBX1,TRP73,PAX6,SOX10,SEBOX,FOXN1,RUNX2,PROP1,NEUROD2,TARDBP,MSX1,ELK4,NKX2-6,HOXD13,TRP63,PAX9,NKX2-3
GO:0019226	transmission of nerve impulse	biological_process	4.1023636922840433E-4	11	94	230	14467	GAD2,SYT1,GPRIN1,ERCC2,NF1,CHRNB2,CAMK4,GRIN2B,P2RX7,GRIA2,SYP
GO:0032774	RNA biosynthetic process	biological_process	4.213976296769724E-4	32	94	1948	14467	SMYD1,NEUROG3,NFATC2,TAL2,GPRIN1,TRP53,ERCC2,PAX3,SIM1,RUNX1,NODAL,HNF4A,THRA,SSRP1,FOXH1,PBX1,TRP73,PAX6,SOX10,SEBOX,FOXN1,RUNX2,PROP1,NEUROD2,TARDBP,MSX1,ELK4,NKX2-6,HOXD13,TRP63,PAX9,NKX2-3
GO:0007154	cell communication	biological_process	6.092697751342951E-4	47	94	3737	14467	SLC1A2,GAD2,CRHR2,RHO,SYT1,FGF3,GPRIN1,ADRA2B,ANK1,TRP53,HTR4,ERCC2,NF1,SIM1,NTRK2,CHRNB2,PKD1,NODAL,CDK4,FGF8,NTRK3,HTR1A,NPM1,NRAS,CAMK4,EGFR,FOXH1,GNRHR,GRIN2B,P2RX7,OPRL1,GRIA2,PAX6,FGFR2,CCKBR,OPRM1,CRHR1,RUNX2,PROP1,MSX1,HTR5A,TGFBR2,SYP,ACVRL1,TRP63,FASL,GNAS
GO:0007268	synaptic transmission	biological_process	6.445629354793741E-4	10	94	191	14467	GAD2,SYT1,GPRIN1,NF1,CHRNB2,CAMK4,GRIN2B,P2RX7,GRIA2,SYP
GO:0045449	regulation of transcription	biological_process	8.531072565147459E-4	32	94	2009	14467	SMYD1,NEUROG3,NFATC2,TAL2,GPRIN1,TRP53,ERCC2,PAX3,SIM1,RUNX1,NODAL,HNF4A,THRA,SSRP1,FOXH1,PBX1,TRP73,PAX6,SOX10,SEBOX,FOXN1,RUNX2,PROP1,NEUROD2,TARDBP,MSX1,ELK4,NKX2-6,HOXD13,TRP63,PAX9,NKX2-3
GO:0009628	response to abiotic stimulus	biological_process	8.977961505985004E-4	10	94	198	14467	SLC1A2,RHO,GPRIN1,TRP53,ERCC2,NF1,CHRNB2,PKD1,GRIN2B,P2RX7
GO:0051239	regulation of multicellular organismal process	biological_process	9.026720036051033E-4	17	94	636	14467	CRHR2,GPRIN1,TRP53,NF1,RUNX1,CHRNB2,NODAL,NTRK3,THRA,PBX1,GRIN2B,P2RX7,PAX6,FGFR2,RUNX2,TGFBR2,GNAS
GO:0022603	regulation of anatomical structure morphogenesis	biological_process	9.479220046957669E-4	9	94	153	14467	CRHR2,GPRIN1,NF1,RUNX1,CHRNB2,NODAL,NTRK3,PAX6,RUNX2
GO:0010556	regulation of macromolecule biosynthetic process	biological_process	9.616211912082882E-4	33	94	2127	14467	SMYD1,NEUROG3,NFATC2,TAL2,GPRIN1,TRP53,ERCC2,PAX3,SIM1,RUNX1,NODAL,HNF4A,THRA,SSRP1,FOXH1,PBX1,TRP73,PAX6,SOX10,SEBOX,EIF2S1,FOXN1,RUNX2,PROP1,NEUROD2,TARDBP,MSX1,ELK4,NKX2-6,HOXD13,TRP63,PAX9,NKX2-3
GO:0051094	positive regulation of developmental process	biological_process	0.0011026815588469365	13	94	370	14467	GPRIN1,TRP53,NF1,RUNX1,NTRK3,P2RX7,PAX6,FGFR2,RUNX2,TGFBR2,TRP63,FASL,GNAS
GO:0043066	negative regulation of apoptosis	biological_process	0.0011284016394633423	10	94	203	14467	SKP2,GPRIN1,TRP53,ERCC2,FGF8,TRP73,PROP1,MSX1,NKX2-6,TRP63
GO:0016070	RNA metabolic process	biological_process	0.0011505336308458827	35	94	2364	14467	SMYD1,NEUROG3,NFATC2,TAL2,GPRIN1,RBMXRT,TRP53,ERCC2,PAX3,SIM1,RUNX1,NODAL,NPM1,HNF4A,THRA,SSRP1,FOXH1,PBX1,TRP73,PAX6,SOX10,SEBOX,FOXN1,SYNCRIP,RUNX2,PROP1,NEUROD2,TARDBP,MSX1,ELK4,NKX2-6,HOXD13,TRP63,PAX9,NKX2-3
GO:0043069	negative regulation of programmed cell death	biological_process	0.0014092594420605923	10	94	208	14467	SKP2,GPRIN1,TRP53,ERCC2,FGF8,TRP73,PROP1,MSX1,NKX2-6,TRP63
GO:0060548	negative regulation of cell death	biological_process	0.0014722356213204284	10	94	209	14467	SKP2,GPRIN1,TRP53,ERCC2,FGF8,TRP73,PROP1,MSX1,NKX2-6,TRP63
GO:0006350	transcription	biological_process	0.0016206597890489356	32	94	2067	14467	SMYD1,NEUROG3,NFATC2,TAL2,GPRIN1,TRP53,ERCC2,PAX3,SIM1,RUNX1,NODAL,HNF4A,THRA,SSRP1,FOXH1,PBX1,TRP73,PAX6,SOX10,SEBOX,FOXN1,RUNX2,PROP1,NEUROD2,TARDBP,MSX1,ELK4,NKX2-6,HOXD13,TRP63,PAX9,NKX2-3
GO:0045595	regulation of cell differentiation	biological_process	0.0018744391825301213	12	94	326	14467	GPRIN1,TRP53,NF1,CHRNB2,NODAL,NTRK3,PBX1,PAX6,RUNX2,TGFBR2,TRP63,GNAS
GO:0060429	epithelium development	biological_process	0.0018786560917148953	9	94	166	14467	NEUROG3,PAX3,NODAL,FGF8,PBX1,PAX6,FGFR2,TRP63,NKX2-3
GO:0002009	morphogenesis of an epithelium	biological_process	0.0018786560917148953	9	94	166	14467	NEUROG3,PAX3,NODAL,FGF8,PBX1,PAX6,FGFR2,TRP63,NKX2-3
GO:0048699	generation of neurons	biological_process	0.001994655670981327	14	94	456	14467	CDK5R1,GPRIN1,TRP53,NF1,PAX3,NTRK2,RUNX1,CHRNB2,FGF8,NTRK3,PBX1,TRP73,PAX6,NEUROD2
GO:0009416	response to light stimulus	biological_process	0.0021883858831122684	7	94	87	14467	SLC1A2,RHO,GPRIN1,TRP53,ERCC2,NF1,CHRNB2
GO:0021536	diencephalon development	biological_process	0.0022670133696582875	5	94	31	14467	TAL2,CHRNB2,PAX6,PROP1,NKX2-6
GO:0048523	negative regulation of cellular process	biological_process	0.002908147077943911	21	94	1027	14467	SKP2,SMYD1,GPRIN1,TRP53,ERCC2,NF1,PAX3,NODAL,FGF8,NPM1,THRA,FOXH1,PBX1,P2RX7,TRP73,PAX6,RUNX2,PROP1,MSX1,NKX2-6,TRP63
GO:0048519	negative regulation of biological process	biological_process	0.003589074292012192	22	94	1131	14467	SKP2,SMYD1,CRHR2,GPRIN1,TRP53,ERCC2,NF1,PAX3,NODAL,FGF8,NPM1,THRA,FOXH1,PBX1,P2RX7,TRP73,PAX6,RUNX2,PROP1,MSX1,NKX2-6,TRP63
GO:0043473	pigmentation	biological_process	0.003909615661141414	6	94	61	14467	NF1,PAX3,EDA,SOX10,TYR,OCA2
GO:0050896	response to stimulus	biological_process	0.004291891260682565	32	94	2160	14467	SLC1A2,RHO,TAL2,SCN8A,GPRIN1,GNRH1,TRP53,ERCC2,NF1,NTRK2,MMP2,RUNX1,CHRNB2,PKD1,NTRK3,NPM1,EDA,SSRP1,GRIN2B,P2RX7,NEURL1A,TRP73,OPRM1,CRHR1,EIF2S1,PLAU,NEUROD2,MSX1,TRP63,FASL,GNAS,NKX2-3
GO:0007167	enzyme linked receptor protein signaling pathway	biological_process	0.004439458799896973	11	94	293	14467	NTRK2,NODAL,FGF8,NTRK3,EGFR,FOXH1,FGFR2,RUNX2,MSX1,TGFBR2,ACVRL1
GO:0021537	telencephalon development	biological_process	0.004734501712073002	6	94	63	14467	SLC1A2,GPRIN1,NF1,FGF8,TRP73,PAX6
GO:0045165	cell fate commitment	biological_process	0.005097189663057187	8	94	140	14467	FGF3,TRP53,PAX3,NODAL,FGF8,PAX6,FGFR2,RUNX2
GO:0001525	angiogenesis	biological_process	0.005375252347867871	8	94	141	14467	CRHR2,ADRA2B,NF1,RUNX1,FGF8,FGFR2,TGFBR2,ACVRL1
GO:0006139	nucleobase, nucleoside, nucleotide and nucleic acid metabolic process	biological_process	0.00758815872662249	39	94	3037	14467	SMYD1,NEUROG3,NFATC2,TAL2,GPRIN1,RBMXRT,TRP53,ERCC2,NF1,PAX3,SIM1,RUNX1,NODAL,NPM1,HNF4A,THRA,SSRP1,FOXH1,PBX1,TRP73,PAX6,ATP7B,SOX10,SEBOX,OPRM1,FOXN1,SYNCRIP,RUNX2,PROP1,NEUROD2,TARDBP,MSX1,ELK4,NKX2-6,HOXD13,TRP63,PAX9,GNAS,NKX2-3
GO:0048853	forebrain morphogenesis	biological_process	0.007679916105164374	3	94	6	14467	NF1,FGF8,PROP1
GO:0042391	regulation of membrane potential	biological_process	0.007753241904901696	7	94	105	14467	GPRIN1,ERCC2,NF1,CHRNB2,GRIN2B,P2RX7,CHRNG
GO:0048514	blood vessel morphogenesis	biological_process	0.008031478420313059	9	94	198	14467	CRHR2,ADRA2B,NF1,NTRK2,RUNX1,FGF8,FGFR2,TGFBR2,ACVRL1
GO:0007610	behavior	biological_process	0.008416170430043383	12	94	377	14467	SLC1A2,TAL2,SCN8A,GPRIN1,NF1,NTRK2,RUNX1,CHRNB2,GRIN2B,OPRM1,CRHR1,NEUROD2
GO:0051179	localization	biological_process	0.008433513319232167	36	94	2689	14467	SLC1A2,SCN8A,SYT1,CDK5R1,GPRIN1,ANK1,TRP53,NF1,PAX3,NTRK2,KCNJ6,CHRNB2,PKD1,NODAL,G3BP1,NPM1,EDA,CAMK4,CSE1L,GRIN2B,P2RX7,KCNJ9,NEURL1A,SLC12A1,TRP73,GRIA2,KCNC1,PAX6,ATP7B,CHRNG,MMP14,PLAU,KCNQ2,SYP,OCA2,NKX2-3
GO:0051402	neuron apoptosis	biological_process	0.008808889365192802	6	94	70	14467	GPRIN1,TRP53,NF1,FGF8,TRP73,TRP63
GO:0010033	response to organic substance	biological_process	0.009571999758926785	6	94	71	14467	SLC1A2,GPRIN1,GNRH1,CHRNB2,GRIN2B,P2RX7
GO:0048729	tissue morphogenesis	biological_process	0.01006247389502486	10	94	259	14467	NEUROG3,ERCC2,PAX3,NODAL,FGF8,PBX1,PAX6,FGFR2,TRP63,NKX2-3
GO:0035295	tube development	biological_process	0.010233791118055495	9	94	204	14467	PAX3,FGF8,FOXH1,PBX1,FGFR2,MMP14,TGFBR2,HOXD13,TRP63
GO:0009058	biosynthetic process	biological_process	0.010426835410603942	41	94	3324	14467	GAD2,SMYD1,NEUROG3,NFATC2,TAL2,GPRIN1,TRP53,ERCC2,NF1,PAX3,SIM1,RUNX1,NODAL,NPM1,HNF4A,THRA,SSRP1,FOXH1,PBX1,P2RX7,TRP73,PAX6,SOX10,SEBOX,TYR,OPRM1,EIF2S1,FOXN1,RUNX2,PROP1,NEUROD2,TARDBP,MSX1,ELK4,NKX2-6,OCA2,HOXD13,TRP63,PAX9,GNAS,NKX2-3
GO:0003002	regionalization	biological_process	0.011074499555806416	9	94	206	14467	FGF3,NODAL,FGF8,FOXH1,PBX1,PAX6,PROP1,HOXD13,TRP63
GO:0043170	macromolecule metabolic process	biological_process	0.01202603612424543	55	94	5234	14467	SKP2,SMYD1,NEUROG3,RHO,NFATC2,TAL2,GPRIN1,GNRH1,RBMXRT,TRP53,ERCC2,PAX3,UBA2,SIM1,NTRK2,MMP2,RUNX1,NODAL,CDK4,FGF8,NTRK3,NPM1,EDA,HNF4A,CAMK4,THRA,EGFR,SSRP1,FOXH1,PBX1,P2RX7,TRP73,PAX6,SOX10,SEBOX,FGFR2,EIF2S1,FOXN1,MMP14,SYNCRIP,PLAU,RUNX2,PROP1,NEUROD2,TARDBP,MSX1,ELK4,NKX2-6,TGFBR2,ACVRL1,HOXD13,TRP63,PAX9,MMP24,NKX2-3
GO:0042981	regulation of apoptosis	biological_process	0.013293152440554496	13	94	464	14467	SKP2,GPRIN1,TRP53,ERCC2,NF1,FGF8,P2RX7,TRP73,PROP1,MSX1,NKX2-6,TRP63,FASL
GO:0009314	response to radiation	biological_process	0.01336782700046926	7	94	114	14467	SLC1A2,RHO,GPRIN1,TRP53,ERCC2,NF1,CHRNB2
GO:0048705	skeletal system morphogenesis	biological_process	0.014159547602415652	7	94	115	14467	MMP2,PKD1,THRA,P2RX7,RUNX2,TGFBR2,GNAS
GO:0050767	regulation of neurogenesis	biological_process	0.014989785663098795	7	94	116	14467	GPRIN1,TRP53,NF1,CHRNB2,NTRK3,PBX1,PAX6
GO:0007389	pattern specification process	biological_process	0.015455655379046156	10	94	272	14467	FGF3,NODAL,FGF8,FOXH1,PBX1,PAX6,PROP1,TGFBR2,HOXD13,TRP63
GO:0043067	regulation of programmed cell death	biological_process	0.01560175767471171	13	94	471	14467	SKP2,GPRIN1,TRP53,ERCC2,NF1,FGF8,P2RX7,TRP73,PROP1,MSX1,NKX2-6,TRP63,FASL
GO:0010941	regulation of cell death	biological_process	0.016323240914057176	13	94	473	14467	SKP2,GPRIN1,TRP53,ERCC2,NF1,FGF8,P2RX7,TRP73,PROP1,MSX1,NKX2-6,TRP63,FASL
GO:0048546	digestive tract morphogenesis	biological_process	0.016386709696000305	4	94	22	14467	TRP73,SOX10,TRP63,NKX2-3
GO:0055123	digestive system development	biological_process	0.016386709696000305	4	94	22	14467	TRP73,SOX10,TRP63,NKX2-3
GO:0021543	pallium development	biological_process	0.01693553024615418	5	94	46	14467	GPRIN1,NF1,FGF8,TRP73,PAX6
GO:0048598	embryonic morphogenesis	biological_process	0.017749421617710596	11	94	339	14467	TRP53,PAX3,NODAL,FGF8,PBX1,FGFR2,MSX1,TGFBR2,HOXD13,TRP63,GNAS
GO:0006812	cation transport	biological_process	0.028166583617271646	13	94	498	14467	SCN8A,GPRIN1,ANK1,KCNJ6,CHRNB2,PKD1,GRIN2B,P2RX7,KCNJ9,SLC12A1,KCNC1,ATP7B,KCNQ2
GO:0046850	regulation of bone remodeling	biological_process	0.028288696755869463	5	94	51	14467	NF1,PBX1,P2RX7,RUNX2,GNAS
GO:0051960	regulation of nervous system development	biological_process	0.03000749349578717	7	94	129	14467	GPRIN1,TRP53,NF1,CHRNB2,NTRK3,PBX1,PAX6
GO:0030001	metal ion transport	biological_process	0.032211079707962574	12	94	431	14467	SCN8A,GPRIN1,KCNJ6,CHRNB2,PKD1,GRIN2B,P2RX7,KCNJ9,SLC12A1,KCNC1,ATP7B,KCNQ2
GO:0065008	regulation of biological quality	biological_process	0.03250197217463658	19	94	1011	14467	GAD2,SYT1,GPRIN1,ANK1,TRP53,ERCC2,NF1,KCNJ6,CHRNB2,NODAL,NPM1,PBX1,GRIN2B,P2RX7,TRP73,ATP7B,CHRNG,TRP63,NKX2-3
GO:0035113	embryonic appendage morphogenesis	biological_process	0.03315031314244064	6	94	88	14467	FGF8,PBX1,MSX1,HOXD13,TRP63,GNAS
GO:0030326	embryonic limb morphogenesis	biological_process	0.03315031314244064	6	94	88	14467	FGF8,PBX1,MSX1,HOXD13,TRP63,GNAS
GO:0035239	tube morphogenesis	biological_process	0.03482801509152114	7	94	132	14467	PAX3,FGF8,PBX1,MMP14,TGFBR2,HOXD13,TRP63
GO:0060284	regulation of cell development	biological_process	0.0365700645971773	7	94	133	14467	GPRIN1,TRP53,NF1,CHRNB2,NTRK3,PBX1,PAX6
GO:0034103	regulation of tissue remodeling	biological_process	0.037504300402387385	5	94	54	14467	NF1,PBX1,P2RX7,RUNX2,GNAS
GO:0007612	learning	biological_process	0.037504300402387385	5	94	54	14467	GPRIN1,NF1,CHRNB2,GRIN2B,NEUROD2
GO:0048771	tissue remodeling	biological_process	0.03769127290099598	6	94	90	14467	NF1,FGF8,PBX1,P2RX7,RUNX2,GNAS
GO:0034960	cellular biopolymer metabolic process	biological_process	0.041587810923440396	52	94	4999	14467	SKP2,SMYD1,NEUROG3,RHO,NFATC2,TAL2,GPRIN1,RBMXRT,TRP53,ERCC2,PAX3,UBA2,SIM1,NTRK2,MMP2,RUNX1,NODAL,CDK4,NTRK3,NPM1,HNF4A,CAMK4,THRA,EGFR,SSRP1,FOXH1,PBX1,P2RX7,TRP73,PAX6,SOX10,SEBOX,FGFR2,EIF2S1,FOXN1,MMP14,SYNCRIP,PLAU,RUNX2,PROP1,NEUROD2,TARDBP,MSX1,ELK4,NKX2-6,TGFBR2,ACVRL1,HOXD13,TRP63,PAX9,MMP24,NKX2-3
GO:0044249	cellular biosynthetic process	biological_process	0.04413887512604476	39	94	3262	14467	GAD2,SMYD1,NEUROG3,NFATC2,TAL2,GPRIN1,TRP53,ERCC2,NF1,PAX3,SIM1,RUNX1,NODAL,NPM1,HNF4A,THRA,SSRP1,FOXH1,PBX1,P2RX7,TRP73,PAX6,SOX10,SEBOX,OPRM1,EIF2S1,FOXN1,RUNX2,PROP1,NEUROD2,TARDBP,MSX1,ELK4,NKX2-6,HOXD13,TRP63,PAX9,GNAS,NKX2-3
GO:0001666	response to hypoxia	biological_process	0.04451823411200836	4	94	28	14467	NF1,MMP2,CHRNB2,PLAU
GO:0007632	visual behavior	biological_process	0.04451823411200836	4	94	28	14467	SLC1A2,GPRIN1,NF1,CHRNB2
GO:0034961	cellular biopolymer biosynthetic process	biological_process	0.0449716039875752	33	94	2531	14467	SMYD1,NEUROG3,NFATC2,TAL2,GPRIN1,TRP53,ERCC2,PAX3,SIM1,RUNX1,NODAL,HNF4A,THRA,SSRP1,FOXH1,PBX1,TRP73,PAX6,SOX10,SEBOX,EIF2S1,FOXN1,RUNX2,PROP1,NEUROD2,TARDBP,MSX1,ELK4,NKX2-6,HOXD13,TRP63,PAX9,NKX2-3
GO:0035162	embryonic hemopoiesis	biological_process	0.045216917621241574	3	94	10	14467	RUNX1,PBX1,TGFBR2
GO:0043284	biopolymer biosynthetic process	biological_process	0.04534494416718578	33	94	2532	14467	SMYD1,NEUROG3,NFATC2,TAL2,GPRIN1,TRP53,ERCC2,PAX3,SIM1,RUNX1,NODAL,HNF4A,THRA,SSRP1,FOXH1,PBX1,TRP73,PAX6,SOX10,SEBOX,EIF2S1,FOXN1,RUNX2,PROP1,NEUROD2,TARDBP,MSX1,ELK4,NKX2-6,HOXD13,TRP63,PAX9,NKX2-3
GO:0006811	ion transport	biological_process	0.04671069503440797	15	94	683	14467	SCN8A,GPRIN1,ANK1,KCNJ6,CHRNB2,PKD1,GRIN2B,P2RX7,KCNJ9,SLC12A1,GRIA2,KCNC1,ATP7B,CHRNG,KCNQ2
GO:0048534	hemopoietic or lymphoid organ development	biological_process	0.048999191595943695	10	94	311	14467	FGF3,ANK1,TRP53,ERCC2,NF1,RUNX1,PBX1,TGFBR2,GNAS,NKX2-3
