# Supplementary material for: Tissue-Specific Functional Networks for Prioritizing Phenotype and Disease Genes
Source: PLoS Comput Biol. 2012 Sep 27;8(9):e1002694. doi: 10.1371/journal.pcbi.1002694 (PMC3459891; doi:10.1371/journal.pcbi.1002694)
Supplement: Dataset S3 — Functional enrichment of top 100 changed genes for each tissue-specific network. (ZIP) [file pcbi.1002694.s003.zip › enrichment_result/MA_0001910_global.txt]

GO:0007275	multicellular organismal development	biological_process	1.8114942408115271E-12	49	93	2402	14467	SLC1A2,CRHR2,TFDP1,SCN8A,FGF3,CDK5R1,GPRIN1,GNRH1,ANK1,ERCC2,CD4,NF1,PAX3,SIM1,NTRK2,MMP2,HYDIN,RUNX1,CHRNB2,PKD1,NODAL,BMPR1A,FGF8,NTRK3,EGFR,THRA,FOXH1,GRIN2B,TRP73,PAX6,GABPA,SOX10,POU3F4,TRIM28,TCF12,FOXN1,MMP14,RUNX2,PROP1,NEUROD2,MSX1,NKX2-6,TGFBR2,APC,HOXD13,TRP63,MDFI,FASL,GNAS
GO:0048513	organ development	biological_process	2.4740683846911067E-12	40	93	1574	14467	SLC1A2,CRHR2,TFDP1,SCN8A,FGF3,CDK5R1,GPRIN1,ANK1,ERCC2,CD4,NF1,PAX3,NTRK2,MMP2,RUNX1,CHRNB2,PKD1,NODAL,BMPR1A,FGF8,EGFR,THRA,FOXH1,GRIN2B,TRP73,PAX6,SOX10,POU3F4,TRIM28,MMP14,RUNX2,PROP1,MSX1,NKX2-6,TGFBR2,APC,HOXD13,TRP63,FASL,GNAS
GO:0048731	system development	biological_process	1.2348342442180711E-11	43	93	1922	14467	SLC1A2,CRHR2,TFDP1,SCN8A,FGF3,CDK5R1,GPRIN1,ANK1,ERCC2,CD4,NF1,PAX3,SIM1,NTRK2,MMP2,RUNX1,CHRNB2,PKD1,NODAL,BMPR1A,FGF8,NTRK3,EGFR,THRA,FOXH1,GRIN2B,TRP73,PAX6,SOX10,POU3F4,TRIM28,MMP14,RUNX2,PROP1,NEUROD2,MSX1,NKX2-6,TGFBR2,APC,HOXD13,TRP63,FASL,GNAS
GO:0048856	anatomical structure development	biological_process	2.5152552565013416E-11	44	93	2056	14467	SLC1A2,CRHR2,TFDP1,SCN8A,FGF3,CDK5R1,GPRIN1,ANK1,ERCC2,CD4,NF1,PAX3,SIM1,NTRK2,MMP2,RUNX1,CHRNB2,PKD1,NODAL,BMPR1A,FGF8,NTRK3,EGFR,THRA,FOXH1,GRIN2B,NEURL1A,TRP73,PAX6,SOX10,POU3F4,TRIM28,MMP14,RUNX2,PROP1,NEUROD2,MSX1,NKX2-6,TGFBR2,APC,HOXD13,TRP63,FASL,GNAS
GO:0032502	developmental process	biological_process	6.214078623480901E-11	51	93	2840	14467	SKP2,SLC1A2,CRHR2,TFDP1,SCN8A,FGF3,CDK5R1,GPRIN1,GNRH1,ANK1,ERCC2,CD4,NF1,PAX3,SIM1,NTRK2,MMP2,HYDIN,RUNX1,CHRNB2,PKD1,NODAL,BMPR1A,FGF8,NTRK3,EGFR,THRA,FOXH1,GRIN2B,NEURL1A,TRP73,PAX6,GABPA,SOX10,POU3F4,TRIM28,TCF12,FOXN1,MMP14,RUNX2,PROP1,NEUROD2,MSX1,NKX2-6,TGFBR2,APC,HOXD13,TRP63,MDFI,FASL,GNAS
GO:0009653	anatomical structure morphogenesis	biological_process	6.726817091849678E-11	33	93	1151	14467	CRHR2,FGF3,CDK5R1,GPRIN1,ERCC2,NF1,PAX3,NTRK2,MMP2,RUNX1,CHRNB2,PKD1,NODAL,BMPR1A,FGF8,NTRK3,EGFR,THRA,NEURL1A,TRP73,PAX6,SOX10,TRIM28,MMP14,RUNX2,PROP1,MSX1,TGFBR2,APC,HOXD13,TRP63,FASL,GNAS
GO:0008283	cell proliferation	biological_process	3.2261214233885625E-9	23	93	598	14467	FGF3,ERCC2,NF1,PAX3,CHRNB2,NODAL,CDK4,BMPR1A,FGF8,NPM1,EGFR,CSE1L,PAX6,TYR,FOXN1,PLAU,RUNX2,MSX1,NKX2-6,TGFBR2,APC,HOXD13,TRP63
GO:0048468	cell development	biological_process	6.523788555898013E-9	25	93	748	14467	CDK5R1,GPRIN1,ANK1,ERCC2,NF1,PAX3,NTRK2,RUNX1,CHRNB2,NODAL,BMPR1A,FGF8,NTRK3,NEURL1A,TRP73,PAX6,SOX10,POU3F4,TRIM28,RUNX2,NEUROD2,NKX2-6,APC,TRP63,FASL
GO:0007417	central nervous system development	biological_process	1.9452248941687732E-8	17	93	316	14467	SLC1A2,CDK5R1,GPRIN1,ERCC2,NF1,PAX3,RUNX1,CHRNB2,FGF8,TRP73,PAX6,SOX10,POU3F4,PROP1,MSX1,NKX2-6,TGFBR2
GO:0048518	positive regulation of biological process	biological_process	2.4773767316638342E-8	30	93	1172	14467	SLC1A2,NFATC2,TFDP1,GPRIN1,CD4,NF1,PAX3,RUNX1,CHRNB2,NODAL,BMPR1A,FGF8,NTRK3,NPM1,HNF4A,EGFR,FOXH1,TRP73,PAX6,SOX10,TRIM28,RUNX2,PROP1,NKX2-6,TGFBR2,APC,HOXD13,TRP63,FASL,GNAS
GO:0048522	positive regulation of cellular process	biological_process	3.611799835501811E-8	28	93	1031	14467	NFATC2,TFDP1,GPRIN1,CD4,NF1,PAX3,CHRNB2,NODAL,BMPR1A,FGF8,NTRK3,NPM1,HNF4A,EGFR,FOXH1,TRP73,PAX6,SOX10,TRIM28,RUNX2,PROP1,NKX2-6,TGFBR2,APC,HOXD13,TRP63,FASL,GNAS
GO:0048869	cellular developmental process	biological_process	6.807117765747001E-8	34	93	1568	14467	FGF3,CDK5R1,GPRIN1,ANK1,ERCC2,CD4,NF1,PAX3,SIM1,NTRK2,RUNX1,CHRNB2,NODAL,BMPR1A,FGF8,NTRK3,EGFR,NEURL1A,TRP73,PAX6,SOX10,POU3F4,TRIM28,FOXN1,RUNX2,PROP1,NEUROD2,NKX2-6,TGFBR2,APC,TRP63,MDFI,FASL,GNAS
GO:0009887	organ morphogenesis	biological_process	8.423729285562943E-8	24	93	771	14467	CRHR2,FGF3,ERCC2,NF1,PAX3,NTRK2,MMP2,RUNX1,PKD1,NODAL,BMPR1A,FGF8,THRA,TRP73,PAX6,SOX10,RUNX2,PROP1,MSX1,TGFBR2,APC,TRP63,FASL,GNAS
GO:0030154	cell differentiation	biological_process	9.221159254368477E-8	33	93	1495	14467	FGF3,CDK5R1,GPRIN1,ANK1,ERCC2,CD4,NF1,PAX3,SIM1,NTRK2,RUNX1,CHRNB2,NODAL,BMPR1A,FGF8,NTRK3,NEURL1A,TRP73,PAX6,SOX10,POU3F4,TRIM28,FOXN1,RUNX2,PROP1,NEUROD2,NKX2-6,TGFBR2,APC,TRP63,MDFI,FASL,GNAS
GO:0007399	nervous system development	biological_process	1.0423959043478341E-7	24	93	779	14467	SLC1A2,CDK5R1,GPRIN1,ERCC2,NF1,PAX3,SIM1,NTRK2,RUNX1,CHRNB2,BMPR1A,FGF8,NTRK3,TRP73,PAX6,SOX10,POU3F4,PROP1,NEUROD2,MSX1,NKX2-6,TGFBR2,APC,TRP63
GO:0042127	regulation of cell proliferation	biological_process	2.2751341873853564E-7	18	93	424	14467	NF1,PAX3,CHRNB2,NODAL,CDK4,BMPR1A,FGF8,NPM1,EGFR,PAX6,PLAU,RUNX2,MSX1,NKX2-6,TGFBR2,APC,HOXD13,TRP63
GO:0032501	multicellular organismal process	biological_process	5.655296296177837E-7	56	93	4218	14467	SLC1A2,CRHR2,RHO,NFATC2,TFDP1,SYT1,SCN8A,FGF3,CDK5R1,GPRIN1,GNRH1,ANK1,ERCC2,CD4,NF1,PAX3,SIM1,NTRK2,MMP2,HYDIN,RUNX1,CHRNB2,PKD1,NODAL,BMPR1A,FGF8,NTRK3,CAMK4,EGFR,THRA,FOXH1,GRIN2B,NEURL1A,TRP73,GRIA2,PAX6,GABPA,SOX10,POU3F4,TRIM28,TCF12,FOXN1,MMP14,RUNX2,PROP1,NEUROD2,MSX1,NKX2-6,TGFBR2,APC,SYP,HOXD13,TRP63,MDFI,FASL,GNAS
GO:0019222	regulation of metabolic process	biological_process	6.489797633033299E-7	42	93	2525	14467	SKP2,NFATC2,TFDP1,GPRIN1,GNRH1,ERCC2,CD4,NF1,PAX3,SIM1,NTRK2,RUNX1,CHRNB2,NODAL,FGF8,NPM1,HNF4A,EGFR,THRA,SSRP1,FOXH1,TRP73,STRAP,PAX6,GABPA,SOX10,POU3F4,TRIM28,TCF12,EIF2S1,FOXN1,PCNA,RUNX2,PROP1,NEUROD2,MSX1,TARDBP,NKX2-6,APC,HOXD13,TRP63,GNAS
GO:0009893	positive regulation of metabolic process	biological_process	1.568526143475281E-6	19	93	540	14467	NFATC2,TFDP1,GPRIN1,CD4,PAX3,NODAL,FGF8,NPM1,HNF4A,FOXH1,TRP73,PAX6,SOX10,TRIM28,RUNX2,PROP1,APC,HOXD13,TRP63
GO:0008284	positive regulation of cell proliferation	biological_process	2.3895817954761457E-6	13	93	224	14467	NF1,PAX3,CHRNB2,NODAL,BMPR1A,FGF8,NPM1,EGFR,PAX6,RUNX2,NKX2-6,TGFBR2,TRP63
GO:0030900	forebrain development	biological_process	4.006398415641458E-6	11	93	150	14467	SLC1A2,GPRIN1,NF1,CHRNB2,FGF8,TRP73,PAX6,POU3F4,PROP1,MSX1,NKX2-6
GO:0010604	positive regulation of macromolecule metabolic process	biological_process	4.496013048465568E-6	18	93	511	14467	NFATC2,TFDP1,GPRIN1,CD4,PAX3,NODAL,FGF8,HNF4A,FOXH1,TRP73,PAX6,SOX10,TRIM28,RUNX2,PROP1,APC,HOXD13,TRP63
GO:0031325	positive regulation of cellular metabolic process	biological_process	6.094399233431353E-6	18	93	521	14467	NFATC2,TFDP1,GPRIN1,CD4,PAX3,NODAL,NPM1,HNF4A,FOXH1,TRP73,PAX6,SOX10,TRIM28,RUNX2,PROP1,APC,HOXD13,TRP63
GO:0010628	positive regulation of gene expression	biological_process	6.935060344670134E-6	16	93	403	14467	NFATC2,TFDP1,GPRIN1,PAX3,NODAL,FGF8,HNF4A,FOXH1,TRP73,PAX6,SOX10,TRIM28,RUNX2,PROP1,HOXD13,TRP63
GO:0007420	brain development	biological_process	7.084868664352684E-6	13	93	245	14467	SLC1A2,CDK5R1,GPRIN1,NF1,CHRNB2,FGF8,TRP73,PAX6,POU3F4,PROP1,MSX1,NKX2-6,TGFBR2
GO:0045893	positive regulation of transcription, DNA-dependent	biological_process	8.856234267644132E-6	15	93	353	14467	NFATC2,TFDP1,GPRIN1,PAX3,NODAL,HNF4A,FOXH1,TRP73,PAX6,SOX10,TRIM28,RUNX2,PROP1,HOXD13,TRP63
GO:0051254	positive regulation of RNA metabolic process	biological_process	9.200624885116696E-6	15	93	354	14467	NFATC2,TFDP1,GPRIN1,PAX3,NODAL,HNF4A,FOXH1,TRP73,PAX6,SOX10,TRIM28,RUNX2,PROP1,HOXD13,TRP63
GO:0022008	neurogenesis	biological_process	1.4449725479612994E-5	17	93	486	14467	CDK5R1,GPRIN1,ERCC2,NF1,PAX3,NTRK2,RUNX1,CHRNB2,BMPR1A,FGF8,NTRK3,TRP73,PAX6,SOX10,POU3F4,NEUROD2,APC
GO:0009790	embryonic development	biological_process	1.764437880799288E-5	19	93	626	14467	ERCC2,NF1,PAX3,RUNX1,PKD1,NODAL,BMPR1A,FGF8,FOXH1,GRIN2B,PAX6,GABPA,SOX10,MSX1,NKX2-6,TGFBR2,HOXD13,TRP63,GNAS
GO:0043009	chordate embryonic development	biological_process	1.8563251152015063E-5	15	93	373	14467	ERCC2,NF1,PAX3,RUNX1,PKD1,NODAL,FGF8,GRIN2B,PAX6,GABPA,SOX10,MSX1,NKX2-6,TGFBR2,GNAS
GO:0009792	embryonic development ending in birth or egg hatching	biological_process	2.06599335300485E-5	15	93	376	14467	ERCC2,NF1,PAX3,RUNX1,PKD1,NODAL,FGF8,GRIN2B,PAX6,GABPA,SOX10,MSX1,NKX2-6,TGFBR2,GNAS
GO:0051093	negative regulation of developmental process	biological_process	2.14054465385306E-5	15	93	377	14467	SKP2,CRHR2,GPRIN1,ERCC2,NF1,NODAL,BMPR1A,FGF8,TRP73,PAX6,PROP1,MSX1,NKX2-6,APC,TRP63
GO:0050793	regulation of developmental process	biological_process	2.2359190985589947E-5	22	93	858	14467	SKP2,CRHR2,GPRIN1,ERCC2,NF1,RUNX1,CHRNB2,NODAL,BMPR1A,FGF8,NTRK3,TRP73,PAX6,RUNX2,PROP1,MSX1,NKX2-6,TGFBR2,APC,TRP63,FASL,GNAS
GO:0010467	gene expression	biological_process	2.8076161584589537E-5	42	93	2850	14467	SKP2,NFATC2,TFDP1,GPRIN1,GNRH1,RBMXRT,HNRPLL,ERCC2,PAX3,SF3A3,SIM1,RUNX1,GSPT1,NODAL,FGF8,RNPS1,NPM1,HNF4A,THRA,SSRP1,FOXH1,TRP73,STRAP,PAX6,GABPA,SOX10,POU3F4,TRIM28,TCF12,EIF2S1,FOXN1,MMP14,SYNCRIP,RUNX2,PROP1,NEUROD2,MSX1,TARDBP,SNRPA1,NKX2-6,HOXD13,TRP63
GO:0031323	regulation of cellular metabolic process	biological_process	2.811864401170364E-5	38	93	2396	14467	NFATC2,TFDP1,GPRIN1,ERCC2,CD4,NF1,PAX3,SIM1,RUNX1,CHRNB2,NODAL,NPM1,HNF4A,EGFR,THRA,SSRP1,FOXH1,TRP73,STRAP,PAX6,GABPA,SOX10,POU3F4,TRIM28,TCF12,EIF2S1,FOXN1,PCNA,RUNX2,PROP1,NEUROD2,MSX1,TARDBP,NKX2-6,APC,HOXD13,TRP63,GNAS
GO:0080090	regulation of primary metabolic process	biological_process	2.9113737529532957E-5	38	93	2399	14467	NFATC2,TFDP1,GPRIN1,ERCC2,CD4,NF1,PAX3,SIM1,RUNX1,CHRNB2,NODAL,NPM1,HNF4A,EGFR,THRA,SSRP1,FOXH1,TRP73,STRAP,PAX6,GABPA,SOX10,POU3F4,TRIM28,TCF12,EIF2S1,FOXN1,PCNA,RUNX2,PROP1,NEUROD2,MSX1,TARDBP,NKX2-6,APC,HOXD13,TRP63,GNAS
GO:0060255	regulation of macromolecule metabolic process	biological_process	3.707301615091319E-5	38	93	2420	14467	SKP2,NFATC2,TFDP1,GPRIN1,GNRH1,ERCC2,CD4,PAX3,SIM1,RUNX1,NODAL,FGF8,NPM1,HNF4A,EGFR,THRA,SSRP1,FOXH1,TRP73,STRAP,PAX6,GABPA,SOX10,POU3F4,TRIM28,TCF12,EIF2S1,FOXN1,PCNA,RUNX2,PROP1,NEUROD2,MSX1,TARDBP,NKX2-6,APC,HOXD13,TRP63
GO:0031328	positive regulation of cellular biosynthetic process	biological_process	3.8352807567096414E-5	16	93	455	14467	NFATC2,TFDP1,GPRIN1,PAX3,NODAL,NPM1,HNF4A,FOXH1,TRP73,PAX6,SOX10,TRIM28,RUNX2,PROP1,HOXD13,TRP63
GO:0045941	positive regulation of transcription	biological_process	3.978560288419846E-5	15	93	395	14467	NFATC2,TFDP1,GPRIN1,PAX3,NODAL,HNF4A,FOXH1,TRP73,PAX6,SOX10,TRIM28,RUNX2,PROP1,HOXD13,TRP63
GO:0009891	positive regulation of biosynthetic process	biological_process	4.0769156220063824E-5	16	93	457	14467	NFATC2,TFDP1,GPRIN1,PAX3,NODAL,NPM1,HNF4A,FOXH1,TRP73,PAX6,SOX10,TRIM28,RUNX2,PROP1,HOXD13,TRP63
GO:0001501	skeletal system development	biological_process	4.129193676482313E-5	13	93	284	14467	ERCC2,NF1,MMP2,RUNX1,PKD1,BMPR1A,THRA,RUNX2,TGFBR2,APC,HOXD13,TRP63,GNAS
GO:0006357	regulation of transcription from RNA polymerase II promoter	biological_process	4.8832302713473194E-5	17	93	528	14467	NFATC2,GPRIN1,PAX3,NODAL,HNF4A,FOXH1,STRAP,PAX6,GABPA,SOX10,TRIM28,TCF12,RUNX2,PROP1,MSX1,HOXD13,TRP63
GO:0022603	regulation of anatomical structure morphogenesis	biological_process	6.569965561472933E-5	10	93	153	14467	CRHR2,GPRIN1,NF1,RUNX1,CHRNB2,NODAL,NTRK3,PAX6,RUNX2,APC
GO:0045935	positive regulation of nucleobase, nucleoside, nucleotide and nucleic acid metabolic process	biological_process	7.390007231564289E-5	15	93	414	14467	NFATC2,TFDP1,GPRIN1,PAX3,NODAL,HNF4A,FOXH1,TRP73,PAX6,SOX10,TRIM28,RUNX2,PROP1,HOXD13,TRP63
GO:0043170	macromolecule metabolic process	biological_process	1.0297027405021718E-4	59	93	5234	14467	SKP2,RHO,NFATC2,TFDP1,GPRIN1,GNRH1,RBMXRT,HNRPLL,ERCC2,CD4,PAX3,SF3A3,UBA2,SIM1,NTRK2,MMP2,RUNX1,GSPT1,NODAL,CDK4,BMPR1A,FGF8,RNPS1,NTRK3,NPM1,CAMK4,HNF4A,EGFR,THRA,SSRP1,FOXH1,CCT5,TRP73,STRAP,PAX6,GABPA,SOX10,POU3F4,TRIM28,TCF12,EIF2S1,FOXN1,MMP14,PCNA,SYNCRIP,PLAU,RUNX2,PROP1,NEUROD2,MSX1,TARDBP,SNRPA1,NKX2-6,TGFBR2,APC,HOXD13,PARP1,TRP63,MMP24
GO:0006366	transcription from RNA polymerase II promoter	biological_process	1.1744212228799579E-4	17	93	561	14467	NFATC2,GPRIN1,PAX3,NODAL,HNF4A,FOXH1,STRAP,PAX6,GABPA,SOX10,TRIM28,TCF12,RUNX2,PROP1,MSX1,HOXD13,TRP63
GO:0010557	positive regulation of macromolecule biosynthetic process	biological_process	1.453138850614968E-4	15	93	436	14467	NFATC2,TFDP1,GPRIN1,PAX3,NODAL,HNF4A,FOXH1,TRP73,PAX6,SOX10,TRIM28,RUNX2,PROP1,HOXD13,TRP63
GO:0034960	cellular biopolymer metabolic process	biological_process	1.585633647887372E-4	57	93	4999	14467	SKP2,RHO,NFATC2,TFDP1,GPRIN1,RBMXRT,HNRPLL,ERCC2,CD4,PAX3,SF3A3,UBA2,SIM1,NTRK2,MMP2,RUNX1,GSPT1,NODAL,CDK4,BMPR1A,RNPS1,NTRK3,NPM1,CAMK4,HNF4A,EGFR,THRA,SSRP1,FOXH1,CCT5,TRP73,STRAP,PAX6,GABPA,SOX10,POU3F4,TRIM28,TCF12,EIF2S1,FOXN1,MMP14,PCNA,SYNCRIP,PLAU,RUNX2,PROP1,NEUROD2,MSX1,TARDBP,SNRPA1,NKX2-6,TGFBR2,APC,HOXD13,PARP1,TRP63,MMP24
GO:0016070	RNA metabolic process	biological_process	2.3596453068062053E-4	36	93	2364	14467	NFATC2,TFDP1,GPRIN1,RBMXRT,HNRPLL,ERCC2,PAX3,SF3A3,SIM1,RUNX1,NODAL,RNPS1,NPM1,HNF4A,THRA,SSRP1,FOXH1,TRP73,STRAP,PAX6,GABPA,SOX10,POU3F4,TRIM28,TCF12,FOXN1,SYNCRIP,RUNX2,PROP1,NEUROD2,MSX1,TARDBP,SNRPA1,NKX2-6,HOXD13,TRP63
GO:0048699	generation of neurons	biological_process	2.595975798736889E-4	15	93	456	14467	CDK5R1,GPRIN1,NF1,PAX3,NTRK2,RUNX1,CHRNB2,BMPR1A,FGF8,NTRK3,TRP73,PAX6,POU3F4,NEUROD2,APC
GO:0043283	biopolymer metabolic process	biological_process	2.719192562489274E-4	57	93	5069	14467	SKP2,RHO,NFATC2,TFDP1,GPRIN1,RBMXRT,HNRPLL,ERCC2,CD4,PAX3,SF3A3,UBA2,SIM1,NTRK2,MMP2,RUNX1,GSPT1,NODAL,CDK4,BMPR1A,RNPS1,NTRK3,NPM1,CAMK4,HNF4A,EGFR,THRA,SSRP1,FOXH1,CCT5,TRP73,STRAP,PAX6,GABPA,SOX10,POU3F4,TRIM28,TCF12,EIF2S1,FOXN1,MMP14,PCNA,SYNCRIP,PLAU,RUNX2,PROP1,NEUROD2,MSX1,TARDBP,SNRPA1,NKX2-6,TGFBR2,APC,HOXD13,PARP1,TRP63,MMP24
GO:0010468	regulation of gene expression	biological_process	2.786090781329729E-4	34	93	2159	14467	SKP2,NFATC2,TFDP1,GPRIN1,GNRH1,ERCC2,PAX3,SIM1,RUNX1,NODAL,FGF8,NPM1,HNF4A,THRA,SSRP1,FOXH1,TRP73,STRAP,PAX6,GABPA,SOX10,POU3F4,TRIM28,TCF12,EIF2S1,FOXN1,RUNX2,PROP1,NEUROD2,MSX1,TARDBP,NKX2-6,HOXD13,TRP63
GO:0048646	anatomical structure formation involved in morphogenesis	biological_process	2.829164330483901E-4	13	93	335	14467	CRHR2,FGF3,ERCC2,NF1,PAX3,MMP2,RUNX1,NODAL,BMPR1A,FGF8,NEURL1A,TGFBR2,TRP63
GO:0009888	tissue development	biological_process	2.9229683110564686E-4	17	93	598	14467	TFDP1,ERCC2,NF1,PAX3,PKD1,NODAL,BMPR1A,FGF8,THRA,FOXH1,PAX6,TRIM28,RUNX2,NKX2-6,APC,TRP63,GNAS
GO:0044260	cellular macromolecule metabolic process	biological_process	3.4908889199335657E-4	57	93	5102	14467	SKP2,RHO,NFATC2,TFDP1,GPRIN1,RBMXRT,HNRPLL,ERCC2,CD4,PAX3,SF3A3,UBA2,SIM1,NTRK2,MMP2,RUNX1,GSPT1,NODAL,CDK4,BMPR1A,RNPS1,NTRK3,NPM1,CAMK4,HNF4A,EGFR,THRA,SSRP1,FOXH1,CCT5,TRP73,STRAP,PAX6,GABPA,SOX10,POU3F4,TRIM28,TCF12,EIF2S1,FOXN1,MMP14,PCNA,SYNCRIP,PLAU,RUNX2,PROP1,NEUROD2,MSX1,TARDBP,SNRPA1,NKX2-6,TGFBR2,APC,HOXD13,PARP1,TRP63,MMP24
GO:0007267	cell-cell signaling	biological_process	3.8342332401530995E-4	13	93	344	14467	SYT1,FGF3,GPRIN1,ERCC2,NF1,NTRK2,CHRNB2,FGF8,CAMK4,GRIN2B,GRIA2,SYP,TRP63
GO:0010926	anatomical structure formation	biological_process	4.3217374302630097E-4	19	93	767	14467	CRHR2,FGF3,GPRIN1,ERCC2,NF1,PAX3,MMP2,RUNX1,CHRNB2,NODAL,BMPR1A,FGF8,NPM1,CSE1L,NEURL1A,TGFBR2,APC,TRP63,KPNB1
GO:0031326	regulation of cellular biosynthetic process	biological_process	4.39645635443474E-4	34	93	2200	14467	NFATC2,TFDP1,GPRIN1,ERCC2,NF1,PAX3,SIM1,RUNX1,NODAL,NPM1,HNF4A,THRA,SSRP1,FOXH1,TRP73,STRAP,PAX6,GABPA,SOX10,POU3F4,TRIM28,TCF12,EIF2S1,FOXN1,PCNA,RUNX2,PROP1,NEUROD2,MSX1,TARDBP,NKX2-6,HOXD13,TRP63,GNAS
GO:0009889	regulation of biosynthetic process	biological_process	4.593418426994873E-4	34	93	2204	14467	NFATC2,TFDP1,GPRIN1,ERCC2,NF1,PAX3,SIM1,RUNX1,NODAL,NPM1,HNF4A,THRA,SSRP1,FOXH1,TRP73,STRAP,PAX6,GABPA,SOX10,POU3F4,TRIM28,TCF12,EIF2S1,FOXN1,PCNA,RUNX2,PROP1,NEUROD2,MSX1,TARDBP,NKX2-6,HOXD13,TRP63,GNAS
GO:0019219	regulation of nucleobase, nucleoside, nucleotide and nucleic acid metabolic process	biological_process	5.246816109364178E-4	33	93	2107	14467	NFATC2,TFDP1,GPRIN1,ERCC2,NF1,PAX3,SIM1,RUNX1,NODAL,NPM1,HNF4A,THRA,SSRP1,FOXH1,TRP73,STRAP,PAX6,GABPA,SOX10,POU3F4,TRIM28,TCF12,FOXN1,PCNA,RUNX2,PROP1,NEUROD2,MSX1,TARDBP,NKX2-6,HOXD13,TRP63,GNAS
GO:0048523	negative regulation of cellular process	biological_process	5.278803907379694E-4	22	93	1027	14467	SKP2,GPRIN1,ERCC2,NF1,PAX3,NODAL,BMPR1A,FGF8,NPM1,THRA,FOXH1,TRP73,STRAP,PAX6,GABPA,TRIM28,RUNX2,PROP1,MSX1,NKX2-6,APC,TRP63
GO:0048519	negative regulation of biological process	biological_process	6.779463414930685E-4	23	93	1131	14467	SKP2,CRHR2,GPRIN1,ERCC2,NF1,PAX3,NODAL,BMPR1A,FGF8,NPM1,THRA,FOXH1,TRP73,STRAP,PAX6,GABPA,TRIM28,RUNX2,PROP1,MSX1,NKX2-6,APC,TRP63
GO:0043066	negative regulation of apoptosis	biological_process	9.211339382505216E-4	10	93	203	14467	SKP2,GPRIN1,ERCC2,FGF8,TRP73,PROP1,MSX1,NKX2-6,APC,TRP63
GO:0007507	heart development	biological_process	0.0010535208574951871	10	93	206	14467	NF1,PAX3,PKD1,NODAL,BMPR1A,FGF8,FOXH1,MSX1,NKX2-6,TGFBR2
GO:0003002	regionalization	biological_process	0.0010535208574951871	10	93	206	14467	FGF3,NODAL,BMPR1A,FGF8,FOXH1,PAX6,PROP1,APC,HOXD13,TRP63
GO:0043069	negative regulation of programmed cell death	biological_process	0.0011507640581843819	10	93	208	14467	SKP2,GPRIN1,ERCC2,FGF8,TRP73,PROP1,MSX1,NKX2-6,APC,TRP63
GO:0045944	positive regulation of transcription from RNA polymerase II promoter	biological_process	0.0011591973603371764	12	93	318	14467	NFATC2,GPRIN1,PAX3,NODAL,HNF4A,FOXH1,PAX6,SOX10,RUNX2,PROP1,HOXD13,TRP63
GO:0060548	negative regulation of cell death	biological_process	0.0012022641718788126	10	93	209	14467	SKP2,GPRIN1,ERCC2,FGF8,TRP73,PROP1,MSX1,NKX2-6,APC,TRP63
GO:0045595	regulation of cell differentiation	biological_process	0.0015056629970713654	12	93	326	14467	GPRIN1,NF1,CHRNB2,NODAL,BMPR1A,NTRK3,PAX6,RUNX2,TGFBR2,APC,TRP63,GNAS
GO:0006139	nucleobase, nucleoside, nucleotide and nucleic acid metabolic process	biological_process	0.0017448855922759295	40	93	3037	14467	NFATC2,TFDP1,GPRIN1,RBMXRT,HNRPLL,ERCC2,NF1,PAX3,SF3A3,SIM1,RUNX1,NODAL,RNPS1,NPM1,HNF4A,THRA,SSRP1,FOXH1,TRP73,STRAP,PAX6,GABPA,SOX10,POU3F4,TRIM28,TCF12,FOXN1,PCNA,SYNCRIP,RUNX2,PROP1,NEUROD2,MSX1,TARDBP,SNRPA1,NKX2-6,HOXD13,PARP1,TRP63,GNAS
GO:0007389	pattern specification process	biological_process	0.0017481976169398152	11	93	272	14467	FGF3,NODAL,BMPR1A,FGF8,FOXH1,PAX6,PROP1,TGFBR2,APC,HOXD13,TRP63
GO:0051252	regulation of RNA metabolic process	biological_process	0.0030364000007351223	30	93	1943	14467	NFATC2,TFDP1,GPRIN1,ERCC2,PAX3,SIM1,RUNX1,NODAL,NPM1,HNF4A,THRA,SSRP1,FOXH1,TRP73,STRAP,PAX6,GABPA,SOX10,POU3F4,TRIM28,TCF12,FOXN1,RUNX2,PROP1,NEUROD2,MSX1,TARDBP,NKX2-6,HOXD13,TRP63
GO:0044238	primary metabolic process	biological_process	0.003259242407835788	62	93	6174	14467	SKP2,RHO,NFATC2,TFDP1,GPRIN1,RBMXRT,HNRPLL,ERCC2,CD4,NF1,PAX3,SF3A3,UBA2,SIM1,NTRK2,KCNJ6,MMP2,RUNX1,CHRNB2,GSPT1,NODAL,CDK4,BMPR1A,RNPS1,NTRK3,NPM1,CAMK4,HNF4A,EGFR,THRA,SSRP1,FOXH1,CCT5,TRP73,STRAP,PAX6,GABPA,SOX10,POU3F4,TRIM28,TYR,TCF12,EIF2S1,FOXN1,MMP14,PCNA,SYNCRIP,PLAU,RUNX2,PROP1,NEUROD2,MSX1,TARDBP,SNRPA1,NKX2-6,TGFBR2,APC,HOXD13,PARP1,TRP63,GNAS,MMP24
GO:0007167	enzyme linked receptor protein signaling pathway	biological_process	0.0036015669769834196	11	93	293	14467	NTRK2,NODAL,BMPR1A,FGF8,NTRK3,EGFR,FOXH1,STRAP,RUNX2,MSX1,TGFBR2
GO:0021537	telencephalon development	biological_process	0.004013498456232652	6	93	63	14467	SLC1A2,GPRIN1,NF1,FGF8,TRP73,PAX6
GO:0010605	negative regulation of macromolecule metabolic process	biological_process	0.0045463648526686004	13	93	429	14467	SKP2,PAX3,NODAL,NPM1,THRA,FOXH1,STRAP,GABPA,TRIM28,PROP1,MSX1,APC,TRP63
GO:0022612	gland morphogenesis	biological_process	0.004726288518368334	4	93	17	14467	FGF8,EGFR,PAX6,PROP1
GO:0065007	biological regulation	biological_process	0.005006281737604783	65	93	6717	14467	SKP2,SLC1A2,CRHR2,RHO,NFATC2,TFDP1,SYT1,GPRIN1,GNRH1,ANK1,ERCC2,CD4,NF1,PAX3,SIM1,NTRK2,KCNJ6,RUNX1,CHRNB2,PKD1,NODAL,CDK4,BMPR1A,FGF8,NTRK3,HTR1A,NPM1,NRAS,CAMK4,HNF4A,EGFR,THRA,SSRP1,FOXH1,GNRHR,GRIN2B,OPRL1,TRP73,STRAP,PAX6,GABPA,SOX10,POU3F4,TRIM28,CCKBR,TCF12,CRHR1,CHRNG,EIF2S1,FOXN1,PCNA,PLAU,RUNX2,PROP1,NEUROD2,MSX1,TARDBP,NKX2-6,TGFBR2,APC,HOXD13,PARP1,TRP63,FASL,GNAS
GO:0051253	negative regulation of RNA metabolic process	biological_process	0.005818103447031193	10	93	249	14467	PAX3,NODAL,NPM1,FOXH1,STRAP,GABPA,TRIM28,PROP1,MSX1,TRP63
GO:0010556	regulation of macromolecule biosynthetic process	biological_process	0.0065396454962495755	31	93	2127	14467	NFATC2,TFDP1,GPRIN1,ERCC2,PAX3,SIM1,RUNX1,NODAL,HNF4A,THRA,SSRP1,FOXH1,TRP73,STRAP,PAX6,GABPA,SOX10,POU3F4,TRIM28,TCF12,EIF2S1,FOXN1,PCNA,RUNX2,PROP1,NEUROD2,MSX1,TARDBP,NKX2-6,HOXD13,TRP63
GO:0048853	forebrain morphogenesis	biological_process	0.006710636676106163	3	93	6	14467	NF1,FGF8,PROP1
GO:0010629	negative regulation of gene expression	biological_process	0.0067872005095665966	11	93	313	14467	SKP2,PAX3,NODAL,THRA,FOXH1,STRAP,GABPA,TRIM28,PROP1,MSX1,TRP63
GO:0000122	negative regulation of transcription from RNA polymerase II promoter	biological_process	0.006909446762417934	9	93	199	14467	PAX3,NODAL,FOXH1,STRAP,GABPA,TRIM28,PROP1,MSX1,TRP63
GO:0009892	negative regulation of metabolic process	biological_process	0.007288208725083602	13	93	448	14467	SKP2,PAX3,NODAL,NPM1,THRA,FOXH1,STRAP,GABPA,TRIM28,PROP1,MSX1,APC,TRP63
GO:0048732	gland development	biological_process	0.007386002027670031	7	93	107	14467	NF1,FGF8,EGFR,PAX6,PROP1,HOXD13,TRP63
GO:0045934	negative regulation of nucleobase, nucleoside, nucleotide and nucleic acid metabolic process	biological_process	0.007892812177526635	11	93	318	14467	PAX3,NODAL,NPM1,THRA,FOXH1,STRAP,GABPA,TRIM28,PROP1,MSX1,TRP63
GO:0006355	regulation of transcription, DNA-dependent	biological_process	0.008204009219603455	29	93	1929	14467	NFATC2,TFDP1,GPRIN1,ERCC2,PAX3,SIM1,RUNX1,NODAL,HNF4A,THRA,SSRP1,FOXH1,TRP73,STRAP,PAX6,GABPA,SOX10,POU3F4,TRIM28,TCF12,FOXN1,RUNX2,PROP1,NEUROD2,MSX1,TARDBP,NKX2-6,HOXD13,TRP63
GO:0044237	cellular metabolic process	biological_process	0.009380009539913485	62	93	6341	14467	SKP2,RHO,NFATC2,TFDP1,GPRIN1,RBMXRT,HNRPLL,ERCC2,CD4,NF1,PAX3,SF3A3,UBA2,SIM1,NTRK2,KCNJ6,MMP2,RUNX1,CHRNB2,GSPT1,NODAL,CDK4,BMPR1A,RNPS1,NTRK3,NPM1,CAMK4,HNF4A,EGFR,THRA,SSRP1,FOXH1,CCT5,TRP73,STRAP,PAX6,GABPA,SOX10,POU3F4,TRIM28,TYR,TCF12,EIF2S1,FOXN1,MMP14,PCNA,SYNCRIP,PLAU,RUNX2,PROP1,NEUROD2,MSX1,TARDBP,SNRPA1,NKX2-6,TGFBR2,APC,HOXD13,PARP1,TRP63,GNAS,MMP24
GO:0001701	in utero embryonic development	biological_process	0.009514642500041082	9	93	207	14467	ERCC2,RUNX1,PKD1,NODAL,GRIN2B,GABPA,SOX10,MSX1,TGFBR2
GO:0006351	transcription, DNA-dependent	biological_process	0.009566067392640803	29	93	1944	14467	NFATC2,TFDP1,GPRIN1,ERCC2,PAX3,SIM1,RUNX1,NODAL,HNF4A,THRA,SSRP1,FOXH1,TRP73,STRAP,PAX6,GABPA,SOX10,POU3F4,TRIM28,TCF12,FOXN1,RUNX2,PROP1,NEUROD2,MSX1,TARDBP,NKX2-6,HOXD13,TRP63
GO:0032774	RNA biosynthetic process	biological_process	0.009962952686694133	29	93	1948	14467	NFATC2,TFDP1,GPRIN1,ERCC2,PAX3,SIM1,RUNX1,NODAL,HNF4A,THRA,SSRP1,FOXH1,TRP73,STRAP,PAX6,GABPA,SOX10,POU3F4,TRIM28,TCF12,FOXN1,RUNX2,PROP1,NEUROD2,MSX1,TARDBP,NKX2-6,HOXD13,TRP63
GO:0050789	regulation of biological process	biological_process	0.011624366633912558	62	93	6376	14467	SKP2,SLC1A2,CRHR2,RHO,NFATC2,TFDP1,GPRIN1,GNRH1,ANK1,ERCC2,CD4,NF1,PAX3,SIM1,NTRK2,RUNX1,CHRNB2,PKD1,NODAL,CDK4,BMPR1A,FGF8,NTRK3,HTR1A,NPM1,NRAS,CAMK4,HNF4A,EGFR,THRA,SSRP1,FOXH1,GNRHR,GRIN2B,OPRL1,TRP73,STRAP,PAX6,GABPA,SOX10,POU3F4,TRIM28,CCKBR,TCF12,CRHR1,EIF2S1,FOXN1,PCNA,PLAU,RUNX2,PROP1,NEUROD2,MSX1,TARDBP,NKX2-6,TGFBR2,APC,HOXD13,PARP1,TRP63,FASL,GNAS
GO:0021543	pallium development	biological_process	0.014504845912013233	5	93	46	14467	GPRIN1,NF1,FGF8,TRP73,PAX6
GO:0051239	regulation of multicellular organismal process	biological_process	0.016038233088711176	15	93	636	14467	CRHR2,GPRIN1,NF1,RUNX1,CHRNB2,NODAL,BMPR1A,NTRK3,THRA,GRIN2B,PAX6,RUNX2,TGFBR2,APC,GNAS
GO:0030182	neuron differentiation	biological_process	0.016233312136012173	12	93	411	14467	CDK5R1,GPRIN1,PAX3,NTRK2,RUNX1,CHRNB2,NTRK3,TRP73,PAX6,POU3F4,NEUROD2,APC
GO:0045449	regulation of transcription	biological_process	0.018231095008313422	29	93	2009	14467	NFATC2,TFDP1,GPRIN1,ERCC2,PAX3,SIM1,RUNX1,NODAL,HNF4A,THRA,SSRP1,FOXH1,TRP73,STRAP,PAX6,GABPA,SOX10,POU3F4,TRIM28,TCF12,FOXN1,RUNX2,PROP1,NEUROD2,MSX1,TARDBP,NKX2-6,HOXD13,TRP63
GO:0007435	salivary gland morphogenesis	biological_process	0.018614974684959134	3	93	8	14467	FGF8,EGFR,PAX6
GO:0019226	transmission of nerve impulse	biological_process	0.022159266972071715	9	93	230	14467	SYT1,GPRIN1,ERCC2,NF1,CHRNB2,CAMK4,GRIN2B,GRIA2,SYP
GO:0031324	negative regulation of cellular metabolic process	biological_process	0.022668659393850772	12	93	425	14467	PAX3,NODAL,NPM1,THRA,FOXH1,STRAP,GABPA,TRIM28,PROP1,MSX1,APC,TRP63
GO:0048863	stem cell differentiation	biological_process	0.024150736731338225	4	93	25	14467	ERCC2,NODAL,BMPR1A,APC
GO:0001568	blood vessel development	biological_process	0.024562333652829827	9	93	233	14467	CRHR2,NF1,NTRK2,MMP2,RUNX1,PKD1,FGF8,PROP1,TGFBR2
GO:0009416	response to light stimulus	biological_process	0.026359828262628723	6	93	87	14467	SLC1A2,RHO,GPRIN1,ERCC2,NF1,CHRNB2
GO:0001503	ossification	biological_process	0.026547704432572927	7	93	130	14467	ERCC2,NF1,MMP2,THRA,RUNX2,APC,GNAS
GO:0016481	negative regulation of transcription	biological_process	0.027155465590937608	10	93	297	14467	PAX3,NODAL,THRA,FOXH1,STRAP,GABPA,TRIM28,PROP1,MSX1,TRP63
GO:0001944	vasculature development	biological_process	0.027183965879327907	9	93	236	14467	CRHR2,NF1,NTRK2,MMP2,RUNX1,PKD1,FGF8,PROP1,TGFBR2
GO:0007179	transforming growth factor beta receptor signaling pathway	biological_process	0.0281433452765863	6	93	88	14467	NODAL,BMPR1A,FOXH1,STRAP,MSX1,TGFBR2
GO:0048666	neuron development	biological_process	0.02960285779087414	10	93	300	14467	CDK5R1,GPRIN1,NTRK2,RUNX1,CHRNB2,NTRK3,TRP73,PAX6,NEUROD2,APC
GO:0006397	mRNA processing	biological_process	0.031047236507265902	9	93	240	14467	RBMXRT,HNRPLL,SF3A3,RNPS1,NPM1,STRAP,SYNCRIP,TARDBP,SNRPA1
GO:0006350	transcription	biological_process	0.031545732282741316	29	93	2067	14467	NFATC2,TFDP1,GPRIN1,ERCC2,PAX3,SIM1,RUNX1,NODAL,HNF4A,THRA,SSRP1,FOXH1,TRP73,STRAP,PAX6,GABPA,SOX10,POU3F4,TRIM28,TCF12,FOXN1,RUNX2,PROP1,NEUROD2,MSX1,TARDBP,NKX2-6,HOXD13,TRP63
GO:0007612	learning	biological_process	0.03213619137644439	5	93	54	14467	GPRIN1,NF1,CHRNB2,GRIN2B,NEUROD2
GO:0051094	positive regulation of developmental process	biological_process	0.032580104059006645	11	93	370	14467	GPRIN1,NF1,RUNX1,NTRK3,PAX6,RUNX2,TGFBR2,APC,TRP63,FASL,GNAS
GO:0032989	cellular component morphogenesis	biological_process	0.035092649006679966	11	93	373	14467	CDK5R1,GPRIN1,ERCC2,CHRNB2,NODAL,NTRK3,EGFR,NEURL1A,PAX6,TRIM28,APC
GO:0060348	bone development	biological_process	0.03555063795851831	7	93	136	14467	ERCC2,NF1,MMP2,THRA,RUNX2,APC,GNAS
GO:0008380	RNA splicing	biological_process	0.03678944962984269	8	93	188	14467	RBMXRT,SF3A3,RNPS1,NPM1,STRAP,SYNCRIP,TARDBP,SNRPA1
GO:0001666	response to hypoxia	biological_process	0.03851726435476094	4	93	28	14467	NF1,MMP2,CHRNB2,PLAU
GO:0007632	visual behavior	biological_process	0.03851726435476094	4	93	28	14467	SLC1A2,GPRIN1,NF1,CHRNB2
GO:0045892	negative regulation of transcription, DNA-dependent	biological_process	0.03893455806156633	9	93	247	14467	PAX3,NODAL,FOXH1,STRAP,GABPA,TRIM28,PROP1,MSX1,TRP63
GO:0050794	regulation of cellular process	biological_process	0.04104288274054696	59	93	6122	14467	SKP2,CRHR2,RHO,NFATC2,TFDP1,GPRIN1,ANK1,ERCC2,CD4,NF1,PAX3,SIM1,NTRK2,RUNX1,CHRNB2,PKD1,NODAL,CDK4,BMPR1A,FGF8,NTRK3,HTR1A,NPM1,NRAS,CAMK4,HNF4A,EGFR,THRA,SSRP1,FOXH1,GNRHR,GRIN2B,OPRL1,TRP73,STRAP,PAX6,GABPA,SOX10,POU3F4,TRIM28,CCKBR,TCF12,CRHR1,EIF2S1,FOXN1,PCNA,PLAU,RUNX2,PROP1,NEUROD2,MSX1,TARDBP,NKX2-6,TGFBR2,APC,HOXD13,TRP63,FASL,GNAS
GO:0007268	synaptic transmission	biological_process	0.04120572802939599	8	93	191	14467	SYT1,GPRIN1,NF1,CHRNB2,CAMK4,GRIN2B,GRIA2,SYP
GO:0009953	dorsal/ventral pattern formation	biological_process	0.04190668139742166	5	93	57	14467	BMPR1A,FGF8,PAX6,PROP1,APC
GO:0007423	sensory organ development	biological_process	0.04280207163884519	9	93	250	14467	NF1,NTRK2,FGF8,GRIN2B,PAX6,POU3F4,NKX2-6,APC,FASL
GO:0007178	transmembrane receptor protein serine/threonine kinase signaling pathway	biological_process	0.04353706534420331	6	93	95	14467	NODAL,BMPR1A,FOXH1,STRAP,MSX1,TGFBR2
GO:0070482	response to oxygen levels	biological_process	0.044460872083058774	4	93	29	14467	NF1,MMP2,CHRNB2,PLAU
