# Supplementary material for: Tissue-Specific Functional Networks for Prioritizing Phenotype and Disease Genes
Source: PLoS Comput Biol. 2012 Sep 27;8(9):e1002694. doi: 10.1371/journal.pcbi.1002694 (PMC3459891; doi:10.1371/journal.pcbi.1002694)
Supplement: Dataset S3 — Functional enrichment of top 100 changed genes for each tissue-specific network. (ZIP) [file pcbi.1002694.s003.zip › enrichment_result/MA_0002413_global.txt]

GO:0048513	organ development	biological_process	1.8688558819830193E-15	44	94	1574	14467	GNAQ,CRHR2,TFDP1,SCN8A,CDK5R1,GPRIN1,NDST1,NF1,PAX3,NTRK2,MMP2,RUNX1,PKD1,NODAL,BMPR1A,FGF8,GDNF,HOXB1,IL3,THRA,EGFR,POU2F3,FOXH1,LIF,PAX6,SOX10,NKX3-2,TRIM28,SLC6A3,MMP14,RUNX2,PROP1,MSX1,EDNRA,WNT1,DRD2,MESP1,NKX2-6,TGFBR2,APC,ACVRL1,GHRHR,FASL,GNAS
GO:0048731	system development	biological_process	2.112141060594582E-15	48	94	1922	14467	GNAQ,CRHR2,TFDP1,SCN8A,CDK5R1,GPRIN1,NDST1,NF1,PAX3,SIM1,NTRK2,MMP2,RUNX1,PKD1,NODAL,BMPR1A,FGF8,GDNF,HOXB1,IL3,THRA,EGFR,POU2F3,DRD3,FOXH1,LIF,PAX6,SOX10,NKX3-2,TRIM28,SLC6A3,MMP14,L1CAM,RUNX2,PROP1,NEUROD2,MSX1,EDNRA,WNT1,DRD2,MESP1,NKX2-6,TGFBR2,APC,ACVRL1,GHRHR,FASL,GNAS
GO:0009653	anatomical structure morphogenesis	biological_process	4.889027018586112E-15	38	94	1151	14467	GNAQ,CRHR2,CDK5R1,GPRIN1,NDST1,NF1,PAX3,NTRK2,MMP2,RUNX1,PKD1,NODAL,BMPR1A,FGF8,GDNF,HOXB1,THRA,EGFR,NEURL1A,LIF,PAX6,SOX10,NKX3-2,TRIM28,MMP14,L1CAM,RUNX2,PROP1,MSX1,EDNRA,WNT1,DRD2,MESP1,TGFBR2,APC,ACVRL1,FASL,GNAS
GO:0048856	anatomical structure development	biological_process	5.216427316505654E-15	49	94	2056	14467	GNAQ,CRHR2,TFDP1,SCN8A,CDK5R1,GPRIN1,NDST1,NF1,PAX3,SIM1,NTRK2,MMP2,RUNX1,PKD1,NODAL,BMPR1A,FGF8,GDNF,HOXB1,IL3,THRA,EGFR,POU2F3,DRD3,FOXH1,NEURL1A,LIF,PAX6,SOX10,NKX3-2,TRIM28,SLC6A3,MMP14,L1CAM,RUNX2,PROP1,NEUROD2,MSX1,EDNRA,WNT1,DRD2,MESP1,NKX2-6,TGFBR2,APC,ACVRL1,GHRHR,FASL,GNAS
GO:0007275	multicellular organismal development	biological_process	1.5720247776587146E-14	52	94	2402	14467	GNAQ,CRHR2,TFDP1,SCN8A,CDK5R1,GPRIN1,GNRH1,NDST1,NF1,PAX3,SIM1,NTRK2,MMP2,RUNX1,HYDIN,PKD1,NODAL,BMPR1A,FGF8,GDNF,HOXB1,IL3,THRA,EGFR,POU2F3,DRD3,FOXH1,LIF,PAX6,SOX10,NKX3-2,TRIM28,SLC6A3,FOXN1,MMP14,L1CAM,RUNX2,MTL5,PROP1,NEUROD2,MSX1,EDNRA,WNT1,DRD2,MESP1,NKX2-6,TGFBR2,APC,ACVRL1,GHRHR,FASL,GNAS
GO:0032502	developmental process	biological_process	2.2483829565839976E-14	56	94	2840	14467	SKP2,GNAQ,CRHR2,TFDP1,CREBBP,SCN8A,CDK5R1,GPRIN1,GNRH1,NDST1,NF1,PAX3,SIM1,NTRK2,MMP2,RUNX1,HYDIN,PKD1,NODAL,BMPR1A,FGF8,GDNF,HOXB1,IL3,THRA,EGFR,POU2F3,DRD3,FOXH1,SLC45A2,NEURL1A,LIF,PAX6,SOX10,NKX3-2,TRIM28,SLC6A3,FOXN1,MMP14,L1CAM,RUNX2,MTL5,PROP1,NEUROD2,MSX1,EDNRA,WNT1,DRD2,MESP1,NKX2-6,TGFBR2,APC,ACVRL1,GHRHR,FASL,GNAS
GO:0009887	organ morphogenesis	biological_process	5.4160006888119435E-12	29	94	771	14467	CRHR2,NDST1,NF1,PAX3,NTRK2,MMP2,RUNX1,PKD1,NODAL,BMPR1A,FGF8,GDNF,HOXB1,THRA,LIF,PAX6,SOX10,NKX3-2,RUNX2,PROP1,MSX1,EDNRA,WNT1,MESP1,TGFBR2,APC,ACVRL1,FASL,GNAS
GO:0007417	central nervous system development	biological_process	1.4680550692010094E-11	20	94	316	14467	GNAQ,CDK5R1,GPRIN1,NDST1,NF1,PAX3,RUNX1,FGF8,HOXB1,DRD3,PAX6,SOX10,SLC6A3,PROP1,MSX1,WNT1,DRD2,NKX2-6,TGFBR2,GHRHR
GO:0048468	cell development	biological_process	2.0620343094202734E-11	28	94	748	14467	GNAQ,CREBBP,CDK5R1,GPRIN1,NF1,PAX3,NTRK2,RUNX1,NODAL,BMPR1A,FGF8,GDNF,DRD3,NEURL1A,LIF,PAX6,SOX10,TRIM28,L1CAM,RUNX2,NEUROD2,EDNRA,WNT1,DRD2,NKX2-6,APC,GHRHR,FASL
GO:0007399	nervous system development	biological_process	5.684748328697322E-11	28	94	779	14467	GNAQ,CDK5R1,GPRIN1,NDST1,NF1,PAX3,SIM1,NTRK2,RUNX1,BMPR1A,FGF8,GDNF,HOXB1,DRD3,LIF,PAX6,SOX10,SLC6A3,L1CAM,PROP1,NEUROD2,MSX1,WNT1,DRD2,NKX2-6,TGFBR2,APC,GHRHR
GO:0048518	positive regulation of biological process	biological_process	1.6870207336931624E-10	33	94	1172	14467	NFATC2,TFDP1,CREBBP,GPRIN1,NF1,PAX3,RUNX1,NODAL,BMPR1A,FGF8,NPM1,HOXB1,HNF4A,IL3,EGFR,POU2F3,DRD3,FOXH1,LIF,PAX6,SOX10,TRIM28,SLC6A3,L1CAM,RUNX2,PROP1,DRD2,NKX2-6,TGFBR2,APC,GHRHR,FASL,GNAS
GO:0048522	positive regulation of cellular process	biological_process	2.1093566901849656E-10	31	94	1031	14467	NFATC2,TFDP1,CREBBP,GPRIN1,NF1,PAX3,NODAL,BMPR1A,FGF8,NPM1,HOXB1,HNF4A,IL3,EGFR,POU2F3,DRD3,FOXH1,LIF,PAX6,SOX10,TRIM28,L1CAM,RUNX2,PROP1,DRD2,NKX2-6,TGFBR2,APC,GHRHR,FASL,GNAS
GO:0048869	cellular developmental process	biological_process	7.325826379475482E-10	37	94	1568	14467	GNAQ,CREBBP,CDK5R1,GPRIN1,NF1,PAX3,SIM1,NTRK2,RUNX1,NODAL,BMPR1A,FGF8,GDNF,IL3,EGFR,POU2F3,DRD3,NEURL1A,LIF,PAX6,SOX10,TRIM28,FOXN1,L1CAM,RUNX2,MTL5,PROP1,NEUROD2,EDNRA,WNT1,DRD2,NKX2-6,TGFBR2,APC,GHRHR,FASL,GNAS
GO:0030154	cell differentiation	biological_process	9.561835276526427E-10	36	94	1495	14467	GNAQ,CREBBP,CDK5R1,GPRIN1,NF1,PAX3,SIM1,NTRK2,RUNX1,NODAL,BMPR1A,FGF8,GDNF,IL3,POU2F3,DRD3,NEURL1A,LIF,PAX6,SOX10,TRIM28,FOXN1,L1CAM,RUNX2,MTL5,PROP1,NEUROD2,EDNRA,WNT1,DRD2,NKX2-6,TGFBR2,APC,GHRHR,FASL,GNAS
GO:0019222	regulation of metabolic process	biological_process	3.080402328444679E-9	46	94	2525	14467	SKP2,GNAQ,NFATC2,TFDP1,CREBBP,GPRIN1,GNRH1,NF1,PAX3,SIM1,NTRK2,RUNX1,NODAL,FGF8,NPM1,HOXB1,HNF4A,IL3,THRA,EGFR,POU2F3,DRD3,SSRP1,FOXB1,FOXH1,LIF,STRAP,PAX6,SOX10,NKX3-2,TRIM28,SLC6A3,FOXN1,PCNA,RUNX2,PROP1,NEUROD2,MSX1,EDNRA,TARDBP,DRD2,MESP1,NKX2-6,APC,GHRHR,GNAS
GO:0007420	brain development	biological_process	5.545467618767547E-9	16	94	245	14467	GNAQ,CDK5R1,GPRIN1,NDST1,NF1,FGF8,HOXB1,PAX6,SLC6A3,PROP1,MSX1,WNT1,DRD2,NKX2-6,TGFBR2,GHRHR
GO:0030900	forebrain development	biological_process	1.9341203536127588E-8	13	94	150	14467	GNAQ,GPRIN1,NDST1,NF1,FGF8,PAX6,SLC6A3,PROP1,MSX1,WNT1,DRD2,NKX2-6,GHRHR
GO:0008284	positive regulation of cell proliferation	biological_process	1.9381636528715353E-8	15	94	224	14467	NF1,PAX3,NODAL,BMPR1A,FGF8,NPM1,IL3,EGFR,LIF,PAX6,RUNX2,DRD2,NKX2-6,TGFBR2,GHRHR
GO:0042127	regulation of cell proliferation	biological_process	3.330229301265815E-8	19	94	424	14467	NF1,PAX3,NODAL,CDK4,BMPR1A,FGF8,NPM1,IL3,EGFR,LIF,PAX6,PLAU,RUNX2,MSX1,DRD2,NKX2-6,TGFBR2,APC,GHRHR
GO:0008283	cell proliferation	biological_process	3.342573134468177E-8	22	94	598	14467	NF1,PAX3,NODAL,CDK4,BMPR1A,FGF8,NPM1,IL3,EGFR,CSE1L,LIF,PAX6,TYR,FOXN1,PLAU,RUNX2,MSX1,DRD2,NKX2-6,TGFBR2,APC,GHRHR
GO:0043009	chordate embryonic development	biological_process	3.544269914114921E-8	18	94	373	14467	NDST1,NF1,PAX3,RUNX1,PKD1,NODAL,FGF8,HOXB1,PAX6,SOX10,NKX3-2,MSX1,EDNRA,WNT1,NKX2-6,TGFBR2,ACVRL1,GNAS
GO:0009792	embryonic development ending in birth or egg hatching	biological_process	4.0456560673084006E-8	18	94	376	14467	NDST1,NF1,PAX3,RUNX1,PKD1,NODAL,FGF8,HOXB1,PAX6,SOX10,NKX3-2,MSX1,EDNRA,WNT1,NKX2-6,TGFBR2,ACVRL1,GNAS
GO:0051093	negative regulation of developmental process	biological_process	4.226944462785705E-8	18	94	377	14467	SKP2,CRHR2,CREBBP,GPRIN1,NF1,NODAL,BMPR1A,FGF8,GDNF,IL3,DRD3,LIF,PAX6,NKX3-2,PROP1,MSX1,NKX2-6,APC
GO:0032501	multicellular organismal process	biological_process	7.248580916145417E-8	58	94	4218	14467	RGS9,GNAQ,CRHR2,NFATC2,TFDP1,SYT1,SCN8A,CDK5R1,GPRIN1,GNRH1,NDST1,NF1,PAX3,SIM1,NTRK2,MMP2,RUNX1,HYDIN,PKD1,NODAL,BMPR1A,FGF8,GDNF,HOXB1,CAMK4,IL3,THRA,EGFR,POU2F3,DRD3,FOXH1,SLC45A2,NEURL1A,LIF,PAX6,SOX10,NKX3-2,TRIM28,SLC6A3,FOXN1,MMP14,L1CAM,RUNX2,MTL5,PROP1,NEUROD2,MSX1,EDNRA,WNT1,DRD2,MESP1,NKX2-6,TGFBR2,APC,ACVRL1,GHRHR,FASL,GNAS
GO:0009790	embryonic development	biological_process	8.1073935343452E-8	22	94	626	14467	GNAQ,NDST1,NF1,PAX3,RUNX1,PKD1,NODAL,BMPR1A,FGF8,HOXB1,FOXH1,PAX6,SOX10,NKX3-2,MSX1,EDNRA,WNT1,MESP1,NKX2-6,TGFBR2,ACVRL1,GNAS
GO:0048519	negative regulation of biological process	biological_process	8.150354047672769E-8	29	94	1131	14467	SKP2,RGS9,CRHR2,CREBBP,GPRIN1,NF1,PAX3,NODAL,BMPR1A,FGF8,GDNF,NPM1,IL3,THRA,DRD3,FOXH1,LIF,STRAP,PAX6,NKX3-2,TRIM28,SLC6A3,RUNX2,PROP1,MSX1,EDNRA,DRD2,NKX2-6,APC
GO:0010628	positive regulation of gene expression	biological_process	1.2636186983333307E-7	18	94	403	14467	NFATC2,TFDP1,CREBBP,GPRIN1,PAX3,NODAL,FGF8,HOXB1,HNF4A,IL3,POU2F3,FOXH1,LIF,PAX6,SOX10,TRIM28,RUNX2,PROP1
GO:0050793	regulation of developmental process	biological_process	1.7075625789975233E-7	25	94	858	14467	SKP2,GNAQ,CRHR2,CREBBP,GPRIN1,NF1,RUNX1,NODAL,BMPR1A,FGF8,GDNF,IL3,DRD3,LIF,PAX6,NKX3-2,RUNX2,PROP1,MSX1,DRD2,NKX2-6,TGFBR2,APC,FASL,GNAS
GO:0031323	regulation of cellular metabolic process	biological_process	1.916882057842461E-7	42	94	2396	14467	GNAQ,NFATC2,TFDP1,CREBBP,GPRIN1,NF1,PAX3,SIM1,RUNX1,NODAL,NPM1,HOXB1,HNF4A,IL3,THRA,EGFR,POU2F3,DRD3,SSRP1,FOXB1,FOXH1,LIF,STRAP,PAX6,SOX10,NKX3-2,TRIM28,SLC6A3,FOXN1,PCNA,RUNX2,PROP1,NEUROD2,MSX1,EDNRA,TARDBP,DRD2,MESP1,NKX2-6,APC,GHRHR,GNAS
GO:0080090	regulation of primary metabolic process	biological_process	1.9961392983312502E-7	42	94	2399	14467	GNAQ,NFATC2,TFDP1,CREBBP,GPRIN1,NF1,PAX3,SIM1,RUNX1,NODAL,NPM1,HOXB1,HNF4A,IL3,THRA,EGFR,POU2F3,DRD3,SSRP1,FOXB1,FOXH1,LIF,STRAP,PAX6,SOX10,NKX3-2,TRIM28,SLC6A3,FOXN1,PCNA,RUNX2,PROP1,NEUROD2,MSX1,EDNRA,TARDBP,DRD2,MESP1,NKX2-6,APC,GHRHR,GNAS
GO:0048523	negative regulation of cellular process	biological_process	2.6087427981098057E-7	27	94	1027	14467	SKP2,RGS9,CREBBP,GPRIN1,NF1,PAX3,NODAL,BMPR1A,FGF8,GDNF,NPM1,IL3,THRA,DRD3,FOXH1,LIF,STRAP,PAX6,NKX3-2,TRIM28,RUNX2,PROP1,MSX1,EDNRA,DRD2,NKX2-6,APC
GO:0009893	positive regulation of metabolic process	biological_process	2.79576771571331E-7	20	94	540	14467	NFATC2,TFDP1,CREBBP,GPRIN1,PAX3,NODAL,FGF8,NPM1,HOXB1,HNF4A,IL3,POU2F3,FOXH1,LIF,PAX6,SOX10,TRIM28,RUNX2,PROP1,APC
GO:0022008	neurogenesis	biological_process	3.4307732406567974E-7	19	94	486	14467	GNAQ,CDK5R1,GPRIN1,NF1,PAX3,NTRK2,RUNX1,BMPR1A,FGF8,GDNF,DRD3,LIF,PAX6,SOX10,L1CAM,NEUROD2,WNT1,DRD2,APC
GO:0048646	anatomical structure formation involved in morphogenesis	biological_process	5.966478477003178E-7	16	94	335	14467	CRHR2,NF1,PAX3,MMP2,RUNX1,NODAL,BMPR1A,FGF8,GDNF,HOXB1,NEURL1A,NKX3-2,EDNRA,MESP1,TGFBR2,ACVRL1
GO:0010604	positive regulation of macromolecule metabolic process	biological_process	7.978628644121549E-7	19	94	511	14467	NFATC2,TFDP1,CREBBP,GPRIN1,PAX3,NODAL,FGF8,HOXB1,HNF4A,IL3,POU2F3,FOXH1,LIF,PAX6,SOX10,TRIM28,RUNX2,PROP1,APC
GO:0048699	generation of neurons	biological_process	9.328160426642551E-7	18	94	456	14467	GNAQ,CDK5R1,GPRIN1,NF1,PAX3,NTRK2,RUNX1,BMPR1A,FGF8,GDNF,DRD3,LIF,PAX6,L1CAM,NEUROD2,WNT1,DRD2,APC
GO:0007507	heart development	biological_process	1.0337992484751971E-6	13	94	206	14467	GNAQ,NF1,PAX3,PKD1,NODAL,BMPR1A,FGF8,FOXH1,MSX1,EDNRA,MESP1,NKX2-6,TGFBR2
GO:0019219	regulation of nucleobase, nucleoside, nucleotide and nucleic acid metabolic process	biological_process	1.0889755009311405E-6	38	94	2107	14467	GNAQ,NFATC2,TFDP1,CREBBP,GPRIN1,NF1,PAX3,SIM1,RUNX1,NODAL,NPM1,HOXB1,HNF4A,THRA,POU2F3,DRD3,SSRP1,FOXB1,FOXH1,LIF,STRAP,PAX6,SOX10,NKX3-2,TRIM28,FOXN1,PCNA,RUNX2,PROP1,NEUROD2,MSX1,EDNRA,TARDBP,DRD2,MESP1,NKX2-6,GHRHR,GNAS
GO:0031325	positive regulation of cellular metabolic process	biological_process	1.103242897503977E-6	19	94	521	14467	NFATC2,TFDP1,CREBBP,GPRIN1,PAX3,NODAL,NPM1,HOXB1,HNF4A,IL3,POU2F3,FOXH1,LIF,PAX6,SOX10,TRIM28,RUNX2,PROP1,APC
GO:0021536	diencephalon development	biological_process	1.2589064707913258E-6	7	94	31	14467	PAX6,SLC6A3,PROP1,WNT1,DRD2,NKX2-6,GHRHR
GO:0045893	positive regulation of transcription, DNA-dependent	biological_process	1.2798476658167543E-6	16	94	353	14467	NFATC2,TFDP1,CREBBP,GPRIN1,PAX3,NODAL,HOXB1,HNF4A,POU2F3,FOXH1,LIF,PAX6,SOX10,TRIM28,RUNX2,PROP1
GO:0051254	positive regulation of RNA metabolic process	biological_process	1.3335167675785156E-6	16	94	354	14467	NFATC2,TFDP1,CREBBP,GPRIN1,PAX3,NODAL,HOXB1,HNF4A,POU2F3,FOXH1,LIF,PAX6,SOX10,TRIM28,RUNX2,PROP1
GO:0009888	tissue development	biological_process	1.6631908196248008E-6	20	94	598	14467	TFDP1,NF1,PAX3,PKD1,NODAL,BMPR1A,FGF8,GDNF,THRA,POU2F3,FOXH1,LIF,PAX6,TRIM28,RUNX2,EDNRA,MESP1,NKX2-6,APC,GNAS
GO:0045595	regulation of cell differentiation	biological_process	3.6972463634568795E-6	15	94	326	14467	GNAQ,CREBBP,GPRIN1,NF1,NODAL,BMPR1A,IL3,DRD3,LIF,PAX6,RUNX2,DRD2,TGFBR2,APC,GNAS
GO:0010926	anatomical structure formation	biological_process	3.7652382098104627E-6	22	94	767	14467	CRHR2,GPRIN1,NF1,PAX3,MMP2,RUNX1,NODAL,BMPR1A,FGF8,GDNF,NPM1,HOXB1,CSE1L,NEURL1A,NKX3-2,EDNRA,MESP1,TGFBR2,APC,ACVRL1,KPNB1,NAP1L1
GO:0031326	regulation of cellular biosynthetic process	biological_process	3.793571914388432E-6	38	94	2200	14467	GNAQ,NFATC2,TFDP1,CREBBP,GPRIN1,NF1,PAX3,SIM1,RUNX1,NODAL,NPM1,HOXB1,HNF4A,THRA,POU2F3,DRD3,SSRP1,FOXB1,FOXH1,LIF,STRAP,PAX6,SOX10,NKX3-2,TRIM28,FOXN1,PCNA,RUNX2,PROP1,NEUROD2,MSX1,EDNRA,TARDBP,DRD2,MESP1,NKX2-6,GHRHR,GNAS
GO:0009889	regulation of biosynthetic process	biological_process	3.996162241758178E-6	38	94	2204	14467	GNAQ,NFATC2,TFDP1,CREBBP,GPRIN1,NF1,PAX3,SIM1,RUNX1,NODAL,NPM1,HOXB1,HNF4A,THRA,POU2F3,DRD3,SSRP1,FOXB1,FOXH1,LIF,STRAP,PAX6,SOX10,NKX3-2,TRIM28,FOXN1,PCNA,RUNX2,PROP1,NEUROD2,MSX1,EDNRA,TARDBP,DRD2,MESP1,NKX2-6,GHRHR,GNAS
GO:0060255	regulation of macromolecule metabolic process	biological_process	4.158676791997169E-6	40	94	2420	14467	SKP2,NFATC2,TFDP1,CREBBP,GPRIN1,GNRH1,PAX3,SIM1,RUNX1,NODAL,FGF8,NPM1,HOXB1,HNF4A,IL3,THRA,EGFR,POU2F3,DRD3,SSRP1,FOXB1,FOXH1,LIF,STRAP,PAX6,SOX10,NKX3-2,TRIM28,FOXN1,PCNA,RUNX2,PROP1,NEUROD2,MSX1,TARDBP,DRD2,MESP1,NKX2-6,APC,GHRHR
GO:0001501	skeletal system development	biological_process	5.465503690773396E-6	14	94	284	14467	GNAQ,NDST1,NF1,MMP2,RUNX1,PKD1,BMPR1A,HOXB1,THRA,NKX3-2,RUNX2,TGFBR2,APC,GNAS
GO:0045941	positive regulation of transcription	biological_process	6.457017050904553E-6	16	94	395	14467	NFATC2,TFDP1,CREBBP,GPRIN1,PAX3,NODAL,HOXB1,HNF4A,POU2F3,FOXH1,LIF,PAX6,SOX10,TRIM28,RUNX2,PROP1
GO:0031328	positive regulation of cellular biosynthetic process	biological_process	6.76637565667048E-6	17	94	455	14467	NFATC2,TFDP1,CREBBP,GPRIN1,PAX3,NODAL,NPM1,HOXB1,HNF4A,POU2F3,FOXH1,LIF,PAX6,SOX10,TRIM28,RUNX2,PROP1
GO:0009891	positive regulation of biosynthetic process	biological_process	7.225105495492952E-6	17	94	457	14467	NFATC2,TFDP1,CREBBP,GPRIN1,PAX3,NODAL,NPM1,HOXB1,HNF4A,POU2F3,FOXH1,LIF,PAX6,SOX10,TRIM28,RUNX2,PROP1
GO:0006139	nucleobase, nucleoside, nucleotide and nucleic acid metabolic process	biological_process	7.626400326787791E-6	45	94	3037	14467	GNAQ,NFATC2,TFDP1,CREBBP,GPRIN1,RBMXRT,NF1,PAX3,SIM1,RUNX1,MAGOH,NODAL,RNPS1,NPM1,HOXB1,HNF4A,THRA,POU2F3,DRD3,SSRP1,FOXB1,FOXH1,LIF,STRAP,PAX6,SOX10,NKX3-2,TRIM28,FOXN1,PCNA,SYNCRIP,RUNX2,CHEK1,PROP1,NEUROD2,MSX1,EDNRA,TARDBP,HNRNPA3,DRD2,MESP1,NKX2-6,PARP1,GHRHR,GNAS
GO:0007167	enzyme linked receptor protein signaling pathway	biological_process	8.152063699626304E-6	14	94	293	14467	NDST1,NTRK2,NODAL,BMPR1A,FGF8,GDNF,EGFR,FOXH1,STRAP,RUNX2,MSX1,TGFBR2,ACVRL1,GHRHR
GO:0010467	gene expression	biological_process	1.2531365753624694E-5	43	94	2850	14467	SKP2,NFATC2,TFDP1,CREBBP,GPRIN1,GNRH1,RBMXRT,PAX3,SIM1,RUNX1,MAGOH,GSPT1,NODAL,FGF8,RNPS1,NPM1,HOXB1,HNF4A,IL3,THRA,POU2F3,DRD3,SSRP1,FOXB1,FOXH1,LIF,STRAP,PAX6,SOX10,NKX3-2,TRIM28,FOXN1,MMP14,SYNCRIP,RUNX2,PROP1,NEUROD2,MSX1,TARDBP,HNRNPA3,DRD2,MESP1,NKX2-6
GO:0045935	positive regulation of nucleobase, nucleoside, nucleotide and nucleic acid metabolic process	biological_process	1.2587013497577096E-5	16	94	414	14467	NFATC2,TFDP1,CREBBP,GPRIN1,PAX3,NODAL,HOXB1,HNF4A,POU2F3,FOXH1,LIF,PAX6,SOX10,TRIM28,RUNX2,PROP1
GO:0043170	macromolecule metabolic process	biological_process	1.868889081295263E-5	61	94	5234	14467	SKP2,GNAQ,NFATC2,TFDP1,CREBBP,GPRIN1,GNRH1,RBMXRT,NDST1,PAX3,UBA2,SIM1,NTRK2,MMP2,RUNX1,MAGOH,GSPT1,NODAL,CDK4,BMPR1A,FGF8,RNPS1,NPM1,HOXB1,HNF4A,CAMK4,IL3,THRA,EGFR,POU2F3,DRD3,SSRP1,FOXB1,FOXH1,LIF,STRAP,PAX6,SOX10,NKX3-2,TRIM28,FOXN1,MMP14,PCNA,SYNCRIP,PLAU,RUNX2,CHEK1,PROP1,NEUROD2,MSX1,TARDBP,HNRNPA3,DRD2,MESP1,NKX2-6,TGFBR2,APC,ACVRL1,PARP1,GHRHR,MMP24
GO:0045944	positive regulation of transcription from RNA polymerase II promoter	biological_process	2.3075167247268696E-5	14	94	318	14467	NFATC2,CREBBP,GPRIN1,PAX3,NODAL,HOXB1,HNF4A,POU2F3,FOXH1,LIF,PAX6,SOX10,RUNX2,PROP1
GO:0010557	positive regulation of macromolecule biosynthetic process	biological_process	2.609988101947455E-5	16	94	436	14467	NFATC2,TFDP1,CREBBP,GPRIN1,PAX3,NODAL,HOXB1,HNF4A,POU2F3,FOXH1,LIF,PAX6,SOX10,TRIM28,RUNX2,PROP1
GO:0007389	pattern specification process	biological_process	2.979829560611757E-5	13	94	272	14467	NODAL,BMPR1A,FGF8,GDNF,HOXB1,FOXH1,PAX6,NKX3-2,PROP1,EDNRA,WNT1,TGFBR2,APC
GO:0010468	regulation of gene expression	biological_process	3.224536411694005E-5	36	94	2159	14467	SKP2,NFATC2,TFDP1,CREBBP,GPRIN1,GNRH1,PAX3,SIM1,RUNX1,NODAL,FGF8,NPM1,HOXB1,HNF4A,IL3,THRA,POU2F3,DRD3,SSRP1,FOXB1,FOXH1,LIF,STRAP,PAX6,SOX10,NKX3-2,TRIM28,FOXN1,RUNX2,PROP1,NEUROD2,MSX1,TARDBP,DRD2,MESP1,NKX2-6
GO:0065007	biological regulation	biological_process	3.842186558587292E-5	70	94	6717	14467	SKP2,RGS9,GNAQ,CRHR2,NFATC2,TFDP1,CREBBP,SYT1,GPRIN1,GNRH1,NDST1,NF1,PAX3,SIM1,NTRK2,KCNJ6,RUNX1,PKD1,NODAL,CDK4,BMPR1A,FGF8,GDNF,NPM1,HTR1A,NRAS,HOXB1,HNF4A,CAMK4,IL3,THRA,EGFR,POU2F3,DRD3,SSRP1,FOXB1,FOXH1,GNRHR,LIF,STRAP,PAX6,SOX10,NKX3-2,TRIM28,SLC6A3,CCKBR,MC5R,CHRNG,FOXN1,L1CAM,PCNA,PLAU,RUNX2,CHEK1,PROP1,NEUROD2,MSX1,EDNRA,TARDBP,WNT1,DRD2,MESP1,NKX2-6,TGFBR2,APC,ACVRL1,PARP1,GHRHR,FASL,GN…
GO:0006357	regulation of transcription from RNA polymerase II promoter	biological_process	6.0767548534055203E-5	17	94	528	14467	NFATC2,CREBBP,GPRIN1,PAX3,NODAL,HOXB1,HNF4A,POU2F3,FOXH1,LIF,STRAP,PAX6,SOX10,TRIM28,RUNX2,PROP1,MSX1
GO:0030817	regulation of cAMP biosynthetic process	biological_process	7.510135518673351E-5	7	94	54	14467	GNAQ,NF1,DRD3,EDNRA,DRD2,GHRHR,GNAS
GO:0048705	skeletal system morphogenesis	biological_process	7.790890731031495E-5	9	94	115	14467	NDST1,MMP2,PKD1,HOXB1,THRA,NKX3-2,RUNX2,TGFBR2,GNAS
GO:0044238	primary metabolic process	biological_process	8.004031316422258E-5	66	94	6174	14467	SKP2,GNAQ,NFATC2,TFDP1,CREBBP,GPRIN1,RBMXRT,NDST1,NF1,PAX3,UBA2,SIM1,NTRK2,MMP2,KCNJ6,RUNX1,MAGOH,GSPT1,NODAL,CDK4,BMPR1A,RNPS1,NPM1,HOXB1,HNF4A,CAMK4,IL3,THRA,EGFR,POU2F3,DRD3,SSRP1,FOXB1,FOXH1,SLC45A2,LIF,STRAP,PAX6,SOX10,NKX3-2,TRIM28,SLC6A3,TYR,FOXN1,MMP14,PCNA,SYNCRIP,PLAU,RUNX2,CHEK1,PROP1,NEUROD2,MSX1,EDNRA,TARDBP,HNRNPA3,DRD2,MESP1,NKX2-6,TGFBR2,APC,ACVRL1,PARP1,GHRHR,GNAS,MMP24
GO:0030814	regulation of cAMP metabolic process	biological_process	9.731545483677665E-5	7	94	56	14467	GNAQ,NF1,DRD3,EDNRA,DRD2,GHRHR,GNAS
GO:0050789	regulation of biological process	biological_process	1.1119817639435882E-4	67	94	6376	14467	SKP2,RGS9,GNAQ,CRHR2,NFATC2,TFDP1,CREBBP,GPRIN1,GNRH1,NDST1,NF1,PAX3,SIM1,NTRK2,RUNX1,PKD1,NODAL,CDK4,BMPR1A,FGF8,GDNF,NPM1,HTR1A,NRAS,HOXB1,HNF4A,CAMK4,IL3,THRA,EGFR,POU2F3,DRD3,SSRP1,FOXB1,FOXH1,GNRHR,LIF,STRAP,PAX6,SOX10,NKX3-2,TRIM28,SLC6A3,CCKBR,MC5R,FOXN1,L1CAM,PCNA,PLAU,RUNX2,CHEK1,PROP1,NEUROD2,MSX1,EDNRA,TARDBP,WNT1,DRD2,MESP1,NKX2-6,TGFBR2,APC,ACVRL1,PARP1,GHRHR,FASL,GNAS
GO:0030808	regulation of nucleotide biosynthetic process	biological_process	1.2484334055123467E-4	7	94	58	14467	GNAQ,NF1,DRD3,EDNRA,DRD2,GHRHR,GNAS
GO:0030802	regulation of cyclic nucleotide biosynthetic process	biological_process	1.2484334055123467E-4	7	94	58	14467	GNAQ,NF1,DRD3,EDNRA,DRD2,GHRHR,GNAS
GO:0007179	transforming growth factor beta receptor signaling pathway	biological_process	1.3752618947443583E-4	8	94	88	14467	NODAL,BMPR1A,GDNF,FOXH1,STRAP,MSX1,TGFBR2,ACVRL1
GO:0006171	cAMP biosynthetic process	biological_process	1.4090441187067365E-4	7	94	59	14467	GNAQ,NF1,DRD3,EDNRA,DRD2,GHRHR,GNAS
GO:0006366	transcription from RNA polymerase II promoter	biological_process	1.4582572225058525E-4	17	94	561	14467	NFATC2,CREBBP,GPRIN1,PAX3,NODAL,HOXB1,HNF4A,POU2F3,FOXH1,LIF,STRAP,PAX6,SOX10,TRIM28,RUNX2,PROP1,MSX1
GO:0019827	stem cell maintenance	biological_process	1.570096176757765E-4	5	94	19	14467	CREBBP,NODAL,BMPR1A,LIF,APC
GO:0048864	stem cell development	biological_process	1.570096176757765E-4	5	94	19	14467	CREBBP,NODAL,BMPR1A,LIF,APC
GO:0051239	regulation of multicellular organismal process	biological_process	1.628791535061633E-4	18	94	636	14467	CRHR2,GPRIN1,NF1,RUNX1,NODAL,BMPR1A,IL3,THRA,DRD3,LIF,PAX6,SLC6A3,RUNX2,DRD2,TGFBR2,APC,GHRHR,GNAS
GO:0050794	regulation of cellular process	biological_process	1.7271184149137062E-4	65	94	6122	14467	SKP2,RGS9,GNAQ,CRHR2,NFATC2,TFDP1,CREBBP,GPRIN1,NDST1,NF1,PAX3,SIM1,NTRK2,RUNX1,PKD1,NODAL,CDK4,BMPR1A,FGF8,GDNF,NPM1,HTR1A,NRAS,HOXB1,HNF4A,CAMK4,IL3,THRA,EGFR,POU2F3,DRD3,SSRP1,FOXB1,FOXH1,GNRHR,LIF,STRAP,PAX6,SOX10,NKX3-2,TRIM28,SLC6A3,CCKBR,MC5R,FOXN1,L1CAM,PCNA,PLAU,RUNX2,CHEK1,PROP1,NEUROD2,MSX1,EDNRA,TARDBP,WNT1,DRD2,MESP1,NKX2-6,TGFBR2,APC,ACVRL1,GHRHR,FASL,GNAS
GO:0043473	pigmentation	biological_process	1.783024553060165E-4	7	94	61	14467	GNAQ,NF1,PAX3,SLC45A2,SOX10,TYR,DRD2
GO:0030799	regulation of cyclic nucleotide metabolic process	biological_process	1.783024553060165E-4	7	94	61	14467	GNAQ,NF1,DRD3,EDNRA,DRD2,GHRHR,GNAS
GO:0006140	regulation of nucleotide metabolic process	biological_process	1.9993878915878436E-4	7	94	62	14467	GNAQ,NF1,DRD3,EDNRA,DRD2,GHRHR,GNAS
GO:0046058	cAMP metabolic process	biological_process	2.4990581374797E-4	7	94	64	14467	GNAQ,NF1,DRD3,EDNRA,DRD2,GHRHR,GNAS
GO:0007178	transmembrane receptor protein serine/threonine kinase signaling pathway	biological_process	2.5060112272085896E-4	8	94	95	14467	NODAL,BMPR1A,GDNF,FOXH1,STRAP,MSX1,TGFBR2,ACVRL1
GO:0044237	cellular metabolic process	biological_process	2.713255151698829E-4	66	94	6341	14467	SKP2,GNAQ,NFATC2,TFDP1,CREBBP,GPRIN1,RBMXRT,NDST1,NF1,PAX3,UBA2,SIM1,NTRK2,MMP2,KCNJ6,RUNX1,MAGOH,GSPT1,NODAL,CDK4,BMPR1A,RNPS1,NPM1,HOXB1,HNF4A,CAMK4,IL3,THRA,EGFR,POU2F3,DRD3,SSRP1,FOXB1,FOXH1,SLC45A2,LIF,STRAP,PAX6,SOX10,NKX3-2,TRIM28,SLC6A3,TYR,FOXN1,MMP14,PCNA,SYNCRIP,PLAU,RUNX2,CHEK1,PROP1,NEUROD2,MSX1,EDNRA,TARDBP,HNRNPA3,DRD2,MESP1,NKX2-6,TGFBR2,APC,ACVRL1,PARP1,GHRHR,GNAS,MMP24
GO:0021984	adenohypophysis development	biological_process	2.8656107733736753E-4	4	94	9	14467	SLC6A3,PROP1,DRD2,GHRHR
GO:0048598	embryonic morphogenesis	biological_process	3.8846450095041384E-4	13	94	339	14467	GNAQ,NDST1,PAX3,NODAL,BMPR1A,FGF8,HOXB1,NKX3-2,MSX1,WNT1,MESP1,TGFBR2,GNAS
GO:0001568	blood vessel development	biological_process	4.444797129672594E-4	11	94	233	14467	CRHR2,NF1,NTRK2,MMP2,RUNX1,PKD1,FGF8,PROP1,EDNRA,TGFBR2,ACVRL1
GO:0021983	pituitary gland development	biological_process	4.4511679112093575E-4	5	94	23	14467	PAX6,SLC6A3,PROP1,DRD2,GHRHR
GO:0043283	biopolymer metabolic process	biological_process	4.8078533551646835E-4	57	94	5069	14467	SKP2,GNAQ,NFATC2,TFDP1,CREBBP,GPRIN1,RBMXRT,NDST1,PAX3,UBA2,SIM1,NTRK2,MMP2,RUNX1,MAGOH,GSPT1,NODAL,CDK4,BMPR1A,RNPS1,NPM1,HOXB1,HNF4A,CAMK4,IL3,THRA,EGFR,POU2F3,SSRP1,FOXB1,FOXH1,LIF,STRAP,PAX6,SOX10,NKX3-2,TRIM28,FOXN1,MMP14,PCNA,SYNCRIP,PLAU,RUNX2,CHEK1,PROP1,NEUROD2,MSX1,TARDBP,HNRNPA3,MESP1,NKX2-6,TGFBR2,APC,ACVRL1,PARP1,GHRHR,MMP24
GO:0001944	vasculature development	biological_process	5.051280240341654E-4	11	94	236	14467	CRHR2,NF1,NTRK2,MMP2,RUNX1,PKD1,FGF8,PROP1,EDNRA,TGFBR2,ACVRL1
GO:0030182	neuron differentiation	biological_process	5.492187934871468E-4	14	94	411	14467	GNAQ,CDK5R1,GPRIN1,PAX3,NTRK2,RUNX1,GDNF,LIF,PAX6,L1CAM,NEUROD2,WNT1,DRD2,APC
GO:0009190	cyclic nucleotide biosynthetic process	biological_process	5.681433624005156E-4	7	94	72	14467	GNAQ,NF1,DRD3,EDNRA,DRD2,GHRHR,GNAS
GO:0048732	gland development	biological_process	6.306209447859427E-4	8	94	107	14467	NF1,FGF8,EGFR,PAX6,SLC6A3,PROP1,DRD2,GHRHR
GO:0048863	stem cell differentiation	biological_process	6.956377592991878E-4	5	94	25	14467	CREBBP,NODAL,BMPR1A,LIF,APC
GO:0048666	neuron development	biological_process	7.415526244427516E-4	12	94	300	14467	GNAQ,CDK5R1,GPRIN1,NTRK2,RUNX1,GDNF,LIF,PAX6,L1CAM,NEUROD2,DRD2,APC
GO:0048870	cell motility	biological_process	8.242733525462796E-4	12	94	303	14467	CDK5R1,NF1,PAX3,NODAL,GDNF,NEURL1A,PAX6,MMP14,PLAU,DRD2,MESP1,APC
GO:0034960	cellular biopolymer metabolic process	biological_process	8.258131009555667E-4	56	94	4999	14467	SKP2,GNAQ,NFATC2,TFDP1,CREBBP,GPRIN1,RBMXRT,NDST1,PAX3,UBA2,SIM1,NTRK2,MMP2,RUNX1,MAGOH,GSPT1,NODAL,CDK4,BMPR1A,RNPS1,NPM1,HOXB1,HNF4A,CAMK4,IL3,THRA,EGFR,POU2F3,SSRP1,FOXB1,FOXH1,LIF,STRAP,PAX6,SOX10,NKX3-2,TRIM28,FOXN1,MMP14,PCNA,SYNCRIP,PLAU,RUNX2,CHEK1,PROP1,NEUROD2,MSX1,TARDBP,HNRNPA3,MESP1,NKX2-6,TGFBR2,APC,ACVRL1,PARP1,MMP24
GO:0045761	regulation of adenylate cyclase activity	biological_process	9.974567207589808E-4	6	94	49	14467	GNAQ,NF1,DRD3,DRD2,GHRHR,GNAS
GO:0002761	regulation of myeloid leukocyte differentiation	biological_process	0.0010462142276558867	5	94	27	14467	NF1,IL3,LIF,APC,GNAS
GO:0043066	negative regulation of apoptosis	biological_process	0.001073751901126441	10	94	203	14467	SKP2,GPRIN1,FGF8,GDNF,IL3,NKX3-2,PROP1,MSX1,NKX2-6,APC
GO:0016070	RNA metabolic process	biological_process	0.0010948120157094178	35	94	2364	14467	NFATC2,TFDP1,CREBBP,GPRIN1,RBMXRT,PAX3,SIM1,RUNX1,MAGOH,NODAL,RNPS1,NPM1,HOXB1,HNF4A,THRA,POU2F3,SSRP1,FOXB1,FOXH1,LIF,STRAP,PAX6,SOX10,NKX3-2,TRIM28,FOXN1,SYNCRIP,RUNX2,PROP1,NEUROD2,MSX1,TARDBP,HNRNPA3,MESP1,NKX2-6
GO:0003002	regionalization	biological_process	0.0012278421544709946	10	94	206	14467	NODAL,BMPR1A,FGF8,GDNF,HOXB1,FOXH1,PAX6,PROP1,WNT1,APC
GO:0009058	biosynthetic process	biological_process	0.0012680625920835568	43	94	3324	14467	GNAQ,NFATC2,TFDP1,CREBBP,GPRIN1,NDST1,NF1,PAX3,SIM1,RUNX1,GSPT1,NODAL,NPM1,HOXB1,HNF4A,THRA,POU2F3,DRD3,SSRP1,FOXB1,FOXH1,SLC45A2,LIF,STRAP,PAX6,SOX10,NKX3-2,TRIM28,SLC6A3,TYR,FOXN1,PCNA,RUNX2,PROP1,NEUROD2,MSX1,EDNRA,TARDBP,DRD2,MESP1,NKX2-6,GHRHR,GNAS
GO:0051339	regulation of lyase activity	biological_process	0.001271267286816355	6	94	51	14467	GNAQ,NF1,DRD3,DRD2,GHRHR,GNAS
GO:0031279	regulation of cyclase activity	biological_process	0.001271267286816355	6	94	51	14467	GNAQ,NF1,DRD3,DRD2,GHRHR,GNAS
GO:0043069	negative regulation of programmed cell death	biological_process	0.0013410074499826236	10	94	208	14467	SKP2,GPRIN1,FGF8,GDNF,IL3,NKX3-2,PROP1,MSX1,NKX2-6,APC
GO:0060548	negative regulation of cell death	biological_process	0.0014009336232892208	10	94	209	14467	SKP2,GPRIN1,FGF8,GDNF,IL3,NKX3-2,PROP1,MSX1,NKX2-6,APC
GO:0016477	cell migration	biological_process	0.0014769329362848086	11	94	263	14467	CDK5R1,NF1,PAX3,NODAL,GDNF,PAX6,MMP14,PLAU,DRD2,MESP1,APC
GO:0009187	cyclic nucleotide metabolic process	biological_process	0.0016398425957683074	7	94	84	14467	GNAQ,NF1,DRD3,EDNRA,DRD2,GHRHR,GNAS
GO:0044260	cellular macromolecule metabolic process	biological_process	0.0017450547774324192	56	94	5102	14467	SKP2,GNAQ,NFATC2,TFDP1,CREBBP,GPRIN1,RBMXRT,NDST1,PAX3,UBA2,SIM1,NTRK2,MMP2,RUNX1,MAGOH,GSPT1,NODAL,CDK4,BMPR1A,RNPS1,NPM1,HOXB1,HNF4A,CAMK4,IL3,THRA,EGFR,POU2F3,SSRP1,FOXB1,FOXH1,LIF,STRAP,PAX6,SOX10,NKX3-2,TRIM28,FOXN1,MMP14,PCNA,SYNCRIP,PLAU,RUNX2,CHEK1,PROP1,NEUROD2,MSX1,TARDBP,HNRNPA3,MESP1,NKX2-6,TGFBR2,APC,ACVRL1,PARP1,MMP24
GO:0002573	myeloid leukocyte differentiation	biological_process	0.002004087452377102	6	94	55	14467	NF1,IL3,LIF,TGFBR2,APC,GNAS
GO:0051674	localization of cell	biological_process	0.0021201191999602365	13	94	394	14467	CDK5R1,NF1,PAX3,NODAL,GDNF,NEURL1A,PAX6,MMP14,L1CAM,PLAU,DRD2,MESP1,APC
GO:0006928	cell motion	biological_process	0.0021201191999602365	13	94	394	14467	CDK5R1,NF1,PAX3,NODAL,GDNF,NEURL1A,PAX6,MMP14,L1CAM,PLAU,DRD2,MESP1,APC
GO:0008152	metabolic process	biological_process	0.0021713360904090455	68	94	6968	14467	SKP2,GNAQ,NFATC2,TFDP1,CREBBP,GPRIN1,GNRH1,RBMXRT,NDST1,NF1,PAX3,UBA2,SIM1,NTRK2,MMP2,KCNJ6,RUNX1,MAGOH,GSPT1,NODAL,CDK4,BMPR1A,FGF8,RNPS1,NPM1,HOXB1,HNF4A,CAMK4,IL3,THRA,EGFR,POU2F3,DRD3,SSRP1,FOXB1,FOXH1,SLC45A2,LIF,STRAP,PAX6,SOX10,NKX3-2,TRIM28,SLC6A3,TYR,FOXN1,MMP14,PCNA,SYNCRIP,PLAU,RUNX2,CHEK1,PROP1,NEUROD2,MSX1,EDNRA,TARDBP,HNRNPA3,DRD2,MESP1,NKX2-6,TGFBR2,APC,ACVRL1,PARP1,GHRHR,GNAS,MMP24
GO:0021700	developmental maturation	biological_process	0.0035157286576485225	7	94	94	14467	GNAQ,GPRIN1,MMP2,SOX10,RUNX2,WNT1,GHRHR
GO:0007165	signal transduction	biological_process	0.0038174730562221854	43	94	3456	14467	RGS9,GNAQ,CRHR2,GPRIN1,NDST1,NF1,SIM1,NTRK2,PKD1,NODAL,CDK4,BMPR1A,FGF8,GDNF,NPM1,HTR1A,NRAS,CAMK4,IL3,EGFR,DRD3,FOXH1,GNRHR,LIF,STRAP,PAX6,CCKBR,MC5R,L1CAM,RUNX2,CHEK1,PROP1,MSX1,EDNRA,WNT1,DRD2,MESP1,TGFBR2,APC,ACVRL1,GHRHR,FASL,GNAS
GO:0035270	endocrine system development	biological_process	0.00409744685419976	6	94	62	14467	NF1,PAX6,SLC6A3,PROP1,DRD2,GHRHR
GO:0051252	regulation of RNA metabolic process	biological_process	0.004104828401948852	30	94	1943	14467	NFATC2,TFDP1,CREBBP,GPRIN1,PAX3,SIM1,RUNX1,NODAL,NPM1,HOXB1,HNF4A,THRA,POU2F3,SSRP1,FOXB1,FOXH1,LIF,STRAP,PAX6,SOX10,NKX3-2,TRIM28,FOXN1,RUNX2,PROP1,NEUROD2,MSX1,TARDBP,MESP1,NKX2-6
GO:0022612	gland morphogenesis	biological_process	0.005201238565722495	4	94	17	14467	FGF8,EGFR,PAX6,PROP1
GO:0010741	negative regulation of protein kinase cascade	biological_process	0.005201238565722495	4	94	17	14467	NF1,DRD3,DRD2,APC
GO:0031281	positive regulation of cyclase activity	biological_process	0.005366531475778107	5	94	37	14467	GNAQ,NF1,DRD3,GHRHR,GNAS
GO:0051349	positive regulation of lyase activity	biological_process	0.005366531475778107	5	94	37	14467	GNAQ,NF1,DRD3,GHRHR,GNAS
GO:0045762	positive regulation of adenylate cyclase activity	biological_process	0.005366531475778107	5	94	37	14467	GNAQ,NF1,DRD3,GHRHR,GNAS
GO:0051094	positive regulation of developmental process	biological_process	0.006615045076289733	12	94	370	14467	GPRIN1,NF1,RUNX1,IL3,LIF,PAX6,RUNX2,DRD2,TGFBR2,APC,FASL,GNAS
GO:0007166	cell surface receptor linked signal transduction	biological_process	0.006689764596877267	34	94	2436	14467	RGS9,GNAQ,CRHR2,GPRIN1,NDST1,NTRK2,PKD1,NODAL,BMPR1A,FGF8,GDNF,HTR1A,IL3,EGFR,DRD3,FOXH1,GNRHR,STRAP,PAX6,CCKBR,MC5R,L1CAM,RUNX2,PROP1,MSX1,EDNRA,WNT1,DRD2,MESP1,TGFBR2,APC,ACVRL1,GHRHR,GNAS
GO:0014072	response to isoquinoline alkaloid	biological_process	0.007307969281517259	3	94	6	14467	GPRIN1,DRD3,DRD2
GO:0048853	forebrain morphogenesis	biological_process	0.007307969281517259	3	94	6	14467	NF1,FGF8,PROP1
GO:0043278	response to morphine	biological_process	0.007307969281517259	3	94	6	14467	GPRIN1,DRD3,DRD2
GO:0045597	positive regulation of cell differentiation	biological_process	0.007333495036949737	8	94	148	14467	IL3,LIF,PAX6,RUNX2,DRD2,TGFBR2,APC,GNAS
GO:0009892	negative regulation of metabolic process	biological_process	0.008671119152855669	13	94	448	14467	SKP2,PAX3,NODAL,NPM1,IL3,THRA,FOXH1,STRAP,TRIM28,PROP1,MSX1,EDNRA,APC
GO:0022603	regulation of anatomical structure morphogenesis	biological_process	0.009376293230877554	8	94	153	14467	CRHR2,GPRIN1,NF1,RUNX1,NODAL,PAX6,RUNX2,APC
GO:0007212	dopamine receptor signaling pathway	biological_process	0.010431224629201433	4	94	20	14467	GNAQ,DRD3,DRD2,GNAS
GO:0006355	regulation of transcription, DNA-dependent	biological_process	0.010934577768614565	29	94	1929	14467	NFATC2,TFDP1,CREBBP,GPRIN1,PAX3,SIM1,RUNX1,NODAL,HOXB1,HNF4A,THRA,POU2F3,SSRP1,FOXB1,FOXH1,LIF,STRAP,PAX6,SOX10,NKX3-2,TRIM28,FOXN1,RUNX2,PROP1,NEUROD2,MSX1,TARDBP,MESP1,NKX2-6
GO:0045596	negative regulation of cell differentiation	biological_process	0.011339503958499936	8	94	157	14467	CREBBP,NF1,NODAL,BMPR1A,DRD3,LIF,PAX6,APC
GO:0040011	locomotion	biological_process	0.01159059752187397	12	94	391	14467	CDK5R1,NF1,PAX3,NODAL,GDNF,NEURL1A,PAX6,MMP14,PLAU,DRD2,MESP1,APC
GO:0060249	anatomical structure homeostasis	biological_process	0.012002330479995866	7	94	113	14467	CREBBP,NF1,NODAL,BMPR1A,LIF,APC,PARP1
GO:0050896	response to stimulus	biological_process	0.012199173174818478	31	94	2160	14467	RGS9,GNAQ,SCN8A,GPRIN1,GNRH1,NDST1,NF1,NTRK2,MMP2,RUNX1,PKD1,NPM1,IL3,POU2F3,DRD3,SSRP1,SLC45A2,NEURL1A,LIF,SLC6A3,PCNA,PLAU,CHEK1,NEUROD2,MSX1,EDNRA,DRD2,PARP1,GHRHR,FASL,GNAS
GO:0007154	cell communication	biological_process	0.012427027879775085	44	94	3737	14467	RGS9,GNAQ,CRHR2,SYT1,GPRIN1,NDST1,NF1,SIM1,NTRK2,PKD1,NODAL,CDK4,BMPR1A,FGF8,GDNF,NPM1,HTR1A,NRAS,CAMK4,IL3,EGFR,DRD3,FOXH1,GNRHR,LIF,STRAP,PAX6,CCKBR,MC5R,L1CAM,RUNX2,CHEK1,PROP1,MSX1,EDNRA,WNT1,DRD2,MESP1,TGFBR2,APC,ACVRL1,GHRHR,FASL,GNAS
GO:0060134	prepulse inhibition	biological_process	0.012728647467764418	3	94	7	14467	GPRIN1,SLC6A3,DRD2
GO:0006351	transcription, DNA-dependent	biological_process	0.012735802327407475	29	94	1944	14467	NFATC2,TFDP1,CREBBP,GPRIN1,PAX3,SIM1,RUNX1,NODAL,HOXB1,HNF4A,THRA,POU2F3,SSRP1,FOXB1,FOXH1,LIF,STRAP,PAX6,SOX10,NKX3-2,TRIM28,FOXN1,RUNX2,PROP1,NEUROD2,MSX1,TARDBP,MESP1,NKX2-6
GO:0032774	RNA biosynthetic process	biological_process	0.01326026170000701	29	94	1948	14467	NFATC2,TFDP1,CREBBP,GPRIN1,PAX3,SIM1,RUNX1,NODAL,HOXB1,HNF4A,THRA,POU2F3,SSRP1,FOXB1,FOXH1,LIF,STRAP,PAX6,SOX10,NKX3-2,TRIM28,FOXN1,RUNX2,PROP1,NEUROD2,MSX1,TARDBP,MESP1,NKX2-6
GO:0045637	regulation of myeloid cell differentiation	biological_process	0.014437426825491172	5	94	45	14467	NF1,IL3,LIF,APC,GNAS
GO:0007188	G-protein signaling, coupled to cAMP nucleotide second messenger	biological_process	0.016115323801763358	5	94	46	14467	GNAQ,DRD3,DRD2,GHRHR,GNAS
GO:0044249	cellular biosynthetic process	biological_process	0.016271332158828374	40	94	3262	14467	GNAQ,NFATC2,TFDP1,CREBBP,GPRIN1,NF1,PAX3,SIM1,RUNX1,GSPT1,NODAL,NPM1,HOXB1,HNF4A,THRA,POU2F3,DRD3,SSRP1,FOXB1,FOXH1,LIF,STRAP,PAX6,SOX10,NKX3-2,TRIM28,SLC6A3,FOXN1,PCNA,RUNX2,PROP1,NEUROD2,MSX1,EDNRA,TARDBP,DRD2,MESP1,NKX2-6,GHRHR,GNAS
GO:0007267	cell-cell signaling	biological_process	0.019367688740557838	11	94	344	14467	SYT1,GPRIN1,NF1,NTRK2,FGF8,GDNF,CAMK4,LIF,WNT1,DRD2,GHRHR
GO:0007435	salivary gland morphogenesis	biological_process	0.020269837979725473	3	94	8	14467	FGF8,EGFR,PAX6
GO:0007187	G-protein signaling, coupled to cyclic nucleotide second messenger	biological_process	0.022076533148029064	5	94	49	14467	GNAQ,DRD3,DRD2,GHRHR,GNAS
GO:0051179	localization	biological_process	0.02214425875638291	35	94	2689	14467	SYT1,SCN8A,CDK5R1,GPRIN1,NF1,PAX3,NTRK2,KCNJ6,MAGOH,PKD1,NODAL,GDNF,G3BP1,NPM1,CAMK4,DRD3,CSE1L,KCNJ9,NEURL1A,KCNC1,LIF,PAX6,SLC6A3,CHRNG,MMP14,L1CAM,PCNA,PLAU,EDNRA,KCNQ2,DRD2,MESP1,APC,KPNB1,GHRHR
GO:0044093	positive regulation of molecular function	biological_process	0.02216782711168505	9	94	226	14467	GNAQ,CREBBP,NF1,NPM1,DRD3,DRD2,TGFBR2,GHRHR,GNAS
GO:0045449	regulation of transcription	biological_process	0.024155140626146043	29	94	2009	14467	NFATC2,TFDP1,CREBBP,GPRIN1,PAX3,SIM1,RUNX1,NODAL,HOXB1,HNF4A,THRA,POU2F3,SSRP1,FOXB1,FOXH1,LIF,STRAP,PAX6,SOX10,NKX3-2,TRIM28,FOXN1,RUNX2,PROP1,NEUROD2,MSX1,TARDBP,MESP1,NKX2-6
GO:0032504	multicellular organism reproduction	biological_process	0.024158507411993	6	94	84	14467	GPRIN1,NODAL,NEURL1A,LIF,SLC6A3,GHRHR
GO:0048609	reproductive process in a multicellular organism	biological_process	0.024158507411993	6	94	84	14467	GPRIN1,NODAL,NEURL1A,LIF,SLC6A3,GHRHR
GO:0010556	regulation of macromolecule biosynthetic process	biological_process	0.025708768128642458	30	94	2127	14467	NFATC2,TFDP1,CREBBP,GPRIN1,PAX3,SIM1,RUNX1,NODAL,HOXB1,HNF4A,THRA,POU2F3,SSRP1,FOXB1,FOXH1,LIF,STRAP,PAX6,SOX10,NKX3-2,TRIM28,FOXN1,PCNA,RUNX2,PROP1,NEUROD2,MSX1,TARDBP,MESP1,NKX2-6
GO:0043279	response to alkaloid	biological_process	0.02656592586348811	4	94	25	14467	GPRIN1,DRD3,SLC6A3,DRD2
GO:0031324	negative regulation of cellular metabolic process	biological_process	0.026684812019601267	12	94	425	14467	PAX3,NODAL,NPM1,IL3,THRA,FOXH1,STRAP,TRIM28,PROP1,MSX1,EDNRA,APC
GO:0009968	negative regulation of signal transduction	biological_process	0.02714716583396406	7	94	128	14467	RGS9,NF1,DRD3,STRAP,RUNX2,DRD2,APC
GO:0010627	regulation of protein kinase cascade	biological_process	0.027653323575014137	6	94	86	14467	NF1,IL3,DRD3,LIF,DRD2,APC
GO:0019933	cAMP-mediated signaling	biological_process	0.02963024364768063	5	94	52	14467	GNAQ,DRD3,DRD2,GHRHR,GNAS
GO:0021871	forebrain regionalization	biological_process	0.030261476430863674	3	94	9	14467	FGF8,PAX6,WNT1
GO:0007612	learning	biological_process	0.03568792568985703	5	94	54	14467	GPRIN1,NF1,DRD3,NEUROD2,DRD2
GO:0008542	visual learning	biological_process	0.03649144775845196	4	94	27	14467	GPRIN1,NF1,DRD3,DRD2
GO:0019935	cyclic-nucleotide-mediated signaling	biological_process	0.03905630951328339	5	94	55	14467	GNAQ,DRD3,DRD2,GHRHR,GNAS
GO:0006350	transcription	biological_process	0.0416162635879494	29	94	2067	14467	NFATC2,TFDP1,CREBBP,GPRIN1,PAX3,SIM1,RUNX1,NODAL,HOXB1,HNF4A,THRA,POU2F3,SSRP1,FOXB1,FOXH1,LIF,STRAP,PAX6,SOX10,NKX3-2,TRIM28,FOXN1,RUNX2,PROP1,NEUROD2,MSX1,TARDBP,MESP1,NKX2-6
GO:0008380	RNA splicing	biological_process	0.04193454159746134	8	94	188	14467	RBMXRT,MAGOH,RNPS1,NPM1,STRAP,SYNCRIP,TARDBP,HNRNPA3
GO:0014070	response to organic cyclic substance	biological_process	0.0423621668391894	4	94	28	14467	GPRIN1,DRD3,SLC6A3,DRD2
GO:0001666	response to hypoxia	biological_process	0.0423621668391894	4	94	28	14467	NF1,MMP2,PLAU,EDNRA
GO:0010578	regulation of adenylate cyclase activity involved in G-protein signaling	biological_process	0.0423621668391894	4	94	28	14467	GNAQ,DRD3,GHRHR,GNAS
GO:0007189	activation of adenylate cyclase activity by G-protein signaling pathway	biological_process	0.0423621668391894	4	94	28	14467	GNAQ,DRD3,GHRHR,GNAS
GO:0007632	visual behavior	biological_process	0.0423621668391894	4	94	28	14467	GPRIN1,NF1,DRD3,DRD2
GO:0010579	positive regulation of adenylate cyclase activity by G-protein signaling pathway	biological_process	0.0423621668391894	4	94	28	14467	GNAQ,DRD3,GHRHR,GNAS
GO:0010648	negative regulation of cell communication	biological_process	0.04414746974561563	7	94	138	14467	RGS9,NF1,DRD3,STRAP,RUNX2,DRD2,APC
GO:0007243	protein kinase cascade	biological_process	0.04473366894737876	9	94	247	14467	NDST1,NF1,PKD1,FGF8,IL3,DRD3,LIF,DRD2,APC
GO:0009953	dorsal/ventral pattern formation	biological_process	0.04653027813045825	5	94	57	14467	BMPR1A,FGF8,PAX6,PROP1,APC
GO:0045165	cell fate commitment	biological_process	0.04842347714062481	7	94	140	14467	PAX3,NODAL,FGF8,GDNF,PAX6,RUNX2,WNT1
GO:0070482	response to oxygen levels	biological_process	0.048896388174638206	4	94	29	14467	NF1,MMP2,PLAU,EDNRA
GO:0007423	sensory organ development	biological_process	0.04916814216146654	9	94	250	14467	NF1,NTRK2,FGF8,PAX6,NKX3-2,WNT1,NKX2-6,APC,FASL
