# Supplementary material for: Tissue-Specific Functional Networks for Prioritizing Phenotype and Disease Genes
Source: PLoS Comput Biol. 2012 Sep 27;8(9):e1002694. doi: 10.1371/journal.pcbi.1002694 (PMC3459891; doi:10.1371/journal.pcbi.1002694)
Supplement: Dataset S3 — Functional enrichment of top 100 changed genes for each tissue-specific network. (ZIP) [file pcbi.1002694.s003.zip › enrichment_result/MA_0002418_global.txt]

GO:0048513	organ development	biological_process	1.587038281059309E-13	42	95	1574	14467	SLC1A2,CRHR2,NEUROG3,TFDP1,SCN8A,CDK5R1,GPRIN1,ANK1,ERCC2,CD4,NF1,PAX3,NTRK2,MMP2,RUNX1,CHRNB2,PKD1,NODAL,BMPR1A,FGF8,GDNF,EGFR,THRA,FOXH1,TRP73,LIF,PAX6,POU3F4,TRIM28,FGFR2,MMP14,RUNX2,PROP1,MSX1,WHRN,DRD2,NKX2-6,TGFBR2,APC,TRP63,FASL,GNAS
GO:0048731	system development	biological_process	1.0333031951786113E-12	45	95	1922	14467	SLC1A2,CRHR2,NEUROG3,TFDP1,SCN8A,CDK5R1,GPRIN1,ANK1,ERCC2,CD4,NF1,PAX3,SIM1,NTRK2,MMP2,RUNX1,CHRNB2,PKD1,NODAL,BMPR1A,FGF8,GDNF,NTRK3,EGFR,THRA,FOXH1,TRP73,LIF,PAX6,POU3F4,TRIM28,FGFR2,MMP14,RUNX2,PROP1,NEUROD2,MSX1,WHRN,DRD2,NKX2-6,TGFBR2,APC,TRP63,FASL,GNAS
GO:0048856	anatomical structure development	biological_process	2.3079898719861037E-12	46	95	2056	14467	SLC1A2,CRHR2,NEUROG3,TFDP1,SCN8A,CDK5R1,GPRIN1,ANK1,ERCC2,CD4,NF1,PAX3,SIM1,NTRK2,MMP2,RUNX1,CHRNB2,PKD1,NODAL,BMPR1A,FGF8,GDNF,NTRK3,EGFR,THRA,FOXH1,NEURL1A,TRP73,LIF,PAX6,POU3F4,TRIM28,FGFR2,MMP14,RUNX2,PROP1,NEUROD2,MSX1,WHRN,DRD2,NKX2-6,TGFBR2,APC,TRP63,FASL,GNAS
GO:0009653	anatomical structure morphogenesis	biological_process	3.311757294236914E-12	35	95	1151	14467	CRHR2,NEUROG3,CDK5R1,GPRIN1,ERCC2,NF1,PAX3,NTRK2,MMP2,RUNX1,CHRNB2,PKD1,NODAL,BMPR1A,FGF8,GDNF,NTRK3,EGFR,THRA,NEURL1A,TRP73,LIF,PAX6,TRIM28,FGFR2,MMP14,RUNX2,PROP1,MSX1,DRD2,TGFBR2,APC,TRP63,FASL,GNAS
GO:0007275	multicellular organismal development	biological_process	6.046742202014002E-12	49	95	2402	14467	SLC1A2,CRHR2,NEUROG3,TFDP1,SCN8A,CDK5R1,GPRIN1,GNRH1,ANK1,ERCC2,CD4,NF1,PAX3,SIM1,NTRK2,MMP2,HYDIN,RUNX1,CHRNB2,PKD1,NODAL,BMPR1A,FGF8,GDNF,NTRK3,EGFR,THRA,FOXH1,TRP73,LIF,PAX6,POU3F4,TRIM28,FGFR2,FOXN1,MMP14,RUNX2,PROP1,NEUROD2,MSX1,WHRN,DRD2,NKX2-6,TGFBR2,APC,TRP63,MDFI,FASL,GNAS
GO:0007399	nervous system development	biological_process	1.0064971968574216E-11	29	95	779	14467	SLC1A2,NEUROG3,CDK5R1,GPRIN1,ERCC2,NF1,PAX3,SIM1,NTRK2,RUNX1,CHRNB2,BMPR1A,FGF8,GDNF,NTRK3,TRP73,LIF,PAX6,POU3F4,FGFR2,PROP1,NEUROD2,MSX1,WHRN,DRD2,NKX2-6,TGFBR2,APC,TRP63
GO:0048468	cell development	biological_process	2.892745227800024E-11	28	95	748	14467	CDK5R1,GPRIN1,ANK1,ERCC2,NF1,PAX3,NTRK2,RUNX1,CHRNB2,NODAL,BMPR1A,FGF8,GDNF,NTRK3,NEURL1A,TRP73,LIF,PAX6,POU3F4,TRIM28,RUNX2,NEUROD2,WHRN,DRD2,NKX2-6,APC,TRP63,FASL
GO:0048869	cellular developmental process	biological_process	2.0165307795953474E-10	38	95	1568	14467	NEUROG3,CDK5R1,GPRIN1,ANK1,ERCC2,CD4,NF1,PAX3,SIM1,NTRK2,RUNX1,CHRNB2,NODAL,BMPR1A,FGF8,GDNF,NTRK3,EGFR,NEURL1A,TRP73,LIF,PAX6,POU3F4,TRIM28,FGFR2,FOXN1,RUNX2,PROP1,NEUROD2,WHRN,DRD2,NKX2-6,TGFBR2,APC,TRP63,MDFI,FASL,GNAS
GO:0032502	developmental process	biological_process	2.1119629940172894E-10	51	95	2840	14467	SKP2,SLC1A2,CRHR2,NEUROG3,TFDP1,SCN8A,CDK5R1,GPRIN1,GNRH1,ANK1,ERCC2,CD4,NF1,PAX3,SIM1,NTRK2,MMP2,HYDIN,RUNX1,CHRNB2,PKD1,NODAL,BMPR1A,FGF8,GDNF,NTRK3,EGFR,THRA,FOXH1,NEURL1A,TRP73,LIF,PAX6,POU3F4,TRIM28,FGFR2,FOXN1,MMP14,RUNX2,PROP1,NEUROD2,MSX1,WHRN,DRD2,NKX2-6,TGFBR2,APC,TRP63,MDFI,FASL,GNAS
GO:0030154	cell differentiation	biological_process	2.5758210377863104E-10	37	95	1495	14467	NEUROG3,CDK5R1,GPRIN1,ANK1,ERCC2,CD4,NF1,PAX3,SIM1,NTRK2,RUNX1,CHRNB2,NODAL,BMPR1A,FGF8,GDNF,NTRK3,NEURL1A,TRP73,LIF,PAX6,POU3F4,TRIM28,FGFR2,FOXN1,RUNX2,PROP1,NEUROD2,WHRN,DRD2,NKX2-6,TGFBR2,APC,TRP63,MDFI,FASL,GNAS
GO:0008283	cell proliferation	biological_process	7.089698137984347E-10	24	95	598	14467	ERCC2,NF1,PAX3,CHRNB2,NODAL,CDK4,BMPR1A,FGF8,NPM1,EGFR,CSE1L,LIF,PAX6,FGFR2,TYR,FOXN1,PLAU,RUNX2,MSX1,DRD2,NKX2-6,TGFBR2,APC,TRP63
GO:0048518	positive regulation of biological process	biological_process	1.5219826956528904E-9	32	95	1172	14467	SLC1A2,NEUROG3,NFATC2,TFDP1,GPRIN1,CD4,NF1,PAX3,RUNX1,CHRNB2,NODAL,BMPR1A,FGF8,NTRK3,NPM1,HNF4A,EGFR,FOXH1,TRP73,LIF,PAX6,TRIM28,FGFR2,RUNX2,PROP1,DRD2,NKX2-6,TGFBR2,APC,TRP63,FASL,GNAS
GO:0008284	positive regulation of cell proliferation	biological_process	1.7308678752673876E-9	16	95	224	14467	NF1,PAX3,CHRNB2,NODAL,BMPR1A,FGF8,NPM1,EGFR,LIF,PAX6,FGFR2,RUNX2,DRD2,NKX2-6,TGFBR2,TRP63
GO:0048522	positive regulation of cellular process	biological_process	1.951075959703426E-9	30	95	1031	14467	NEUROG3,NFATC2,TFDP1,GPRIN1,CD4,NF1,PAX3,CHRNB2,NODAL,BMPR1A,FGF8,NTRK3,NPM1,HNF4A,EGFR,FOXH1,TRP73,LIF,PAX6,TRIM28,FGFR2,RUNX2,PROP1,DRD2,NKX2-6,TGFBR2,APC,TRP63,FASL,GNAS
GO:0007417	central nervous system development	biological_process	2.7864246764204153E-9	18	95	316	14467	SLC1A2,CDK5R1,GPRIN1,ERCC2,NF1,PAX3,RUNX1,CHRNB2,FGF8,TRP73,PAX6,POU3F4,FGFR2,PROP1,MSX1,DRD2,NKX2-6,TGFBR2
GO:0009887	organ morphogenesis	biological_process	3.3763518781528634E-9	26	95	771	14467	CRHR2,NEUROG3,ERCC2,NF1,PAX3,NTRK2,MMP2,RUNX1,PKD1,NODAL,BMPR1A,FGF8,GDNF,THRA,TRP73,LIF,PAX6,FGFR2,RUNX2,PROP1,MSX1,TGFBR2,APC,TRP63,FASL,GNAS
GO:0042127	regulation of cell proliferation	biological_process	4.605572771690763E-9	20	95	424	14467	NF1,PAX3,CHRNB2,NODAL,CDK4,BMPR1A,FGF8,NPM1,EGFR,LIF,PAX6,FGFR2,PLAU,RUNX2,MSX1,DRD2,NKX2-6,TGFBR2,APC,TRP63
GO:0050793	regulation of developmental process	biological_process	3.731509143175443E-8	26	95	858	14467	SKP2,CRHR2,GPRIN1,ERCC2,NF1,RUNX1,CHRNB2,NODAL,BMPR1A,FGF8,GDNF,NTRK3,TRP73,LIF,PAX6,FGFR2,RUNX2,PROP1,MSX1,DRD2,NKX2-6,TGFBR2,APC,TRP63,FASL,GNAS
GO:0022008	neurogenesis	biological_process	5.465473014679382E-8	20	95	486	14467	CDK5R1,GPRIN1,ERCC2,NF1,PAX3,NTRK2,RUNX1,CHRNB2,BMPR1A,FGF8,GDNF,NTRK3,TRP73,LIF,PAX6,POU3F4,NEUROD2,WHRN,DRD2,APC
GO:0007420	brain development	biological_process	8.451946296418848E-8	15	95	245	14467	SLC1A2,CDK5R1,GPRIN1,NF1,CHRNB2,FGF8,TRP73,PAX6,POU3F4,FGFR2,PROP1,MSX1,DRD2,NKX2-6,TGFBR2
GO:0048699	generation of neurons	biological_process	1.4666340021714623E-7	19	95	456	14467	CDK5R1,GPRIN1,NF1,PAX3,NTRK2,RUNX1,CHRNB2,BMPR1A,FGF8,GDNF,NTRK3,TRP73,LIF,PAX6,POU3F4,NEUROD2,WHRN,DRD2,APC
GO:0009888	tissue development	biological_process	3.120265000421853E-7	21	95	598	14467	NEUROG3,TFDP1,ERCC2,NF1,PAX3,PKD1,NODAL,BMPR1A,FGF8,GDNF,THRA,FOXH1,LIF,PAX6,TRIM28,FGFR2,RUNX2,NKX2-6,APC,TRP63,GNAS
GO:0030900	forebrain development	biological_process	3.751474649001934E-7	12	95	150	14467	SLC1A2,GPRIN1,NF1,CHRNB2,FGF8,TRP73,PAX6,POU3F4,PROP1,MSX1,DRD2,NKX2-6
GO:0051093	negative regulation of developmental process	biological_process	4.793998422197951E-7	17	95	377	14467	SKP2,CRHR2,GPRIN1,ERCC2,NF1,NODAL,BMPR1A,FGF8,GDNF,TRP73,LIF,PAX6,PROP1,MSX1,NKX2-6,APC,TRP63
GO:0009893	positive regulation of metabolic process	biological_process	2.5123513727677495E-6	19	95	540	14467	NEUROG3,NFATC2,TFDP1,GPRIN1,CD4,PAX3,NODAL,FGF8,NPM1,HNF4A,FOXH1,TRP73,LIF,PAX6,TRIM28,RUNX2,PROP1,APC,TRP63
GO:0019222	regulation of metabolic process	biological_process	6.033969431957788E-6	41	95	2525	14467	SKP2,NEUROG3,NFATC2,TFDP1,GPRIN1,GNRH1,ERCC2,CD4,NF1,PAX3,SIM1,NTRK2,RUNX1,CHRNB2,NODAL,FGF8,NPM1,HNF4A,EGFR,THRA,SSRP1,FOXH1,TRP73,LIF,STRAP,PAX6,POU3F4,TRIM28,EIF2S1,FOXN1,PCNA,RUNX2,PROP1,NEUROD2,MSX1,TARDBP,DRD2,NKX2-6,APC,TRP63,GNAS
GO:0032501	multicellular organismal process	biological_process	6.707449057853612E-6	55	95	4218	14467	SLC1A2,CRHR2,NEUROG3,NFATC2,TFDP1,SYT1,SCN8A,CDK5R1,GPRIN1,GNRH1,ANK1,ERCC2,CD4,NF1,PAX3,SIM1,NTRK2,MMP2,HYDIN,RUNX1,CHRNB2,PKD1,NODAL,BMPR1A,FGF8,GDNF,NTRK3,CAMK4,EGFR,THRA,FOXH1,NEURL1A,TRP73,GRIA2,LIF,PAX6,ATP7B,POU3F4,TRIM28,FGFR2,FOXN1,MMP14,RUNX2,PROP1,NEUROD2,MSX1,WHRN,DRD2,NKX2-6,TGFBR2,APC,TRP63,MDFI,FASL,GNAS
GO:0010604	positive regulation of macromolecule metabolic process	biological_process	7.0425495766398955E-6	18	95	511	14467	NEUROG3,NFATC2,TFDP1,GPRIN1,CD4,PAX3,NODAL,FGF8,HNF4A,FOXH1,TRP73,LIF,PAX6,TRIM28,RUNX2,PROP1,APC,TRP63
GO:0031325	positive regulation of cellular metabolic process	biological_process	9.533490664506169E-6	18	95	521	14467	NEUROG3,NFATC2,TFDP1,GPRIN1,CD4,PAX3,NODAL,NPM1,HNF4A,FOXH1,TRP73,LIF,PAX6,TRIM28,RUNX2,PROP1,APC,TRP63
GO:0010628	positive regulation of gene expression	biological_process	1.0468300747159868E-5	16	95	403	14467	NEUROG3,NFATC2,TFDP1,GPRIN1,PAX3,NODAL,FGF8,HNF4A,FOXH1,TRP73,LIF,PAX6,TRIM28,RUNX2,PROP1,TRP63
GO:0045893	positive regulation of transcription, DNA-dependent	biological_process	1.312153949642886E-5	15	95	353	14467	NEUROG3,NFATC2,TFDP1,GPRIN1,PAX3,NODAL,HNF4A,FOXH1,TRP73,LIF,PAX6,TRIM28,RUNX2,PROP1,TRP63
GO:0048666	neuron development	biological_process	1.3185510111921167E-5	14	95	300	14467	CDK5R1,GPRIN1,NTRK2,RUNX1,CHRNB2,GDNF,NTRK3,TRP73,LIF,PAX6,NEUROD2,WHRN,DRD2,APC
GO:0051254	positive regulation of RNA metabolic process	biological_process	1.3630006380180452E-5	15	95	354	14467	NEUROG3,NFATC2,TFDP1,GPRIN1,PAX3,NODAL,HNF4A,FOXH1,TRP73,LIF,PAX6,TRIM28,RUNX2,PROP1,TRP63
GO:0030182	neuron differentiation	biological_process	1.3829465620241945E-5	16	95	411	14467	CDK5R1,GPRIN1,PAX3,NTRK2,RUNX1,CHRNB2,GDNF,NTRK3,TRP73,LIF,PAX6,POU3F4,NEUROD2,WHRN,DRD2,APC
GO:0010926	anatomical structure formation	biological_process	2.6630691242072744E-5	21	95	767	14467	CRHR2,GPRIN1,IPO5,ERCC2,NF1,PAX3,MMP2,RUNX1,CHRNB2,NODAL,BMPR1A,FGF8,GDNF,NPM1,CSE1L,NEURL1A,FGFR2,TGFBR2,APC,TRP63,KPNB1
GO:0045595	regulation of cell differentiation	biological_process	3.770118823250258E-5	14	95	326	14467	GPRIN1,NF1,CHRNB2,NODAL,BMPR1A,NTRK3,LIF,PAX6,RUNX2,DRD2,TGFBR2,APC,TRP63,GNAS
GO:0048523	negative regulation of cellular process	biological_process	4.465935998417582E-5	24	95	1027	14467	SKP2,GPRIN1,ERCC2,NF1,PAX3,NODAL,BMPR1A,FGF8,GDNF,NPM1,THRA,FOXH1,TRP73,LIF,STRAP,PAX6,TRIM28,RUNX2,PROP1,MSX1,DRD2,NKX2-6,APC,TRP63
GO:0048646	anatomical structure formation involved in morphogenesis	biological_process	5.3031422436699446E-5	14	95	335	14467	CRHR2,ERCC2,NF1,PAX3,MMP2,RUNX1,NODAL,BMPR1A,FGF8,GDNF,NEURL1A,FGFR2,TGFBR2,TRP63
GO:0031328	positive regulation of cellular biosynthetic process	biological_process	5.749626295891643E-5	16	95	455	14467	NEUROG3,NFATC2,TFDP1,GPRIN1,PAX3,NODAL,NPM1,HNF4A,FOXH1,TRP73,LIF,PAX6,TRIM28,RUNX2,PROP1,TRP63
GO:0045941	positive regulation of transcription	biological_process	5.8623118985951E-5	15	95	395	14467	NEUROG3,NFATC2,TFDP1,GPRIN1,PAX3,NODAL,HNF4A,FOXH1,TRP73,LIF,PAX6,TRIM28,RUNX2,PROP1,TRP63
GO:0001501	skeletal system development	biological_process	5.875091678688606E-5	13	95	284	14467	ERCC2,NF1,MMP2,RUNX1,PKD1,BMPR1A,THRA,FGFR2,RUNX2,TGFBR2,APC,TRP63,GNAS
GO:0009891	positive regulation of biosynthetic process	biological_process	6.11025583274914E-5	16	95	457	14467	NEUROG3,NFATC2,TFDP1,GPRIN1,PAX3,NODAL,NPM1,HNF4A,FOXH1,TRP73,LIF,PAX6,TRIM28,RUNX2,PROP1,TRP63
GO:0048519	negative regulation of biological process	biological_process	6.4111330933082E-5	25	95	1131	14467	SKP2,CRHR2,GPRIN1,ERCC2,NF1,PAX3,NODAL,BMPR1A,FGF8,GDNF,NPM1,THRA,FOXH1,TRP73,LIF,STRAP,PAX6,TRIM28,RUNX2,PROP1,MSX1,DRD2,NKX2-6,APC,TRP63
GO:0007267	cell-cell signaling	biological_process	7.381375781472631E-5	14	95	344	14467	SYT1,GPRIN1,ERCC2,NF1,NTRK2,CHRNB2,FGF8,GDNF,CAMK4,GRIA2,LIF,FGFR2,DRD2,TRP63
GO:0007167	enzyme linked receptor protein signaling pathway	biological_process	8.473968804761274E-5	13	95	293	14467	NTRK2,NODAL,BMPR1A,FGF8,GDNF,NTRK3,EGFR,FOXH1,STRAP,FGFR2,RUNX2,MSX1,TGFBR2
GO:0022603	regulation of anatomical structure morphogenesis	biological_process	8.844839815872737E-5	10	95	153	14467	CRHR2,GPRIN1,NF1,RUNX1,CHRNB2,NODAL,NTRK3,PAX6,RUNX2,APC
GO:0022612	gland morphogenesis	biological_process	9.255628122829318E-5	5	95	17	14467	FGF8,EGFR,PAX6,FGFR2,PROP1
GO:0045935	positive regulation of nucleobase, nucleoside, nucleotide and nucleic acid metabolic process	biological_process	1.0861885875079867E-4	15	95	414	14467	NEUROG3,NFATC2,TFDP1,GPRIN1,PAX3,NODAL,HNF4A,FOXH1,TRP73,LIF,PAX6,TRIM28,RUNX2,PROP1,TRP63
GO:0043066	negative regulation of apoptosis	biological_process	1.281601854231277E-4	11	95	203	14467	SKP2,GPRIN1,ERCC2,FGF8,GDNF,TRP73,PROP1,MSX1,NKX2-6,APC,TRP63
GO:0007507	heart development	biological_process	1.4880627416882146E-4	11	95	206	14467	NF1,PAX3,PKD1,NODAL,BMPR1A,FGF8,FOXH1,FGFR2,MSX1,NKX2-6,TGFBR2
GO:0043069	negative regulation of programmed cell death	biological_process	1.6416204146207347E-4	11	95	208	14467	SKP2,GPRIN1,ERCC2,FGF8,GDNF,TRP73,PROP1,MSX1,NKX2-6,APC,TRP63
GO:0060548	negative regulation of cell death	biological_process	1.7235497810978996E-4	11	95	209	14467	SKP2,GPRIN1,ERCC2,FGF8,GDNF,TRP73,PROP1,MSX1,NKX2-6,APC,TRP63
GO:0007435	salivary gland morphogenesis	biological_process	1.7357624194007487E-4	4	95	8	14467	FGF8,EGFR,PAX6,FGFR2
GO:0051094	positive regulation of developmental process	biological_process	1.8172829057729693E-4	14	95	370	14467	GPRIN1,NF1,RUNX1,NTRK3,LIF,PAX6,FGFR2,RUNX2,DRD2,TGFBR2,APC,TRP63,FASL,GNAS
GO:0031323	regulation of cellular metabolic process	biological_process	2.0734080606171624E-4	37	95	2396	14467	NEUROG3,NFATC2,TFDP1,GPRIN1,ERCC2,CD4,NF1,PAX3,SIM1,RUNX1,CHRNB2,NODAL,NPM1,HNF4A,EGFR,THRA,SSRP1,FOXH1,TRP73,LIF,STRAP,PAX6,POU3F4,TRIM28,EIF2S1,FOXN1,PCNA,RUNX2,PROP1,NEUROD2,MSX1,TARDBP,DRD2,NKX2-6,APC,TRP63,GNAS
GO:0010557	positive regulation of macromolecule biosynthetic process	biological_process	2.129677519340571E-4	15	95	436	14467	NEUROG3,NFATC2,TFDP1,GPRIN1,PAX3,NODAL,HNF4A,FOXH1,TRP73,LIF,PAX6,TRIM28,RUNX2,PROP1,TRP63
GO:0010467	gene expression	biological_process	2.1370170057328526E-4	41	95	2850	14467	SKP2,NEUROG3,NFATC2,TFDP1,GPRIN1,GNRH1,RBMXRT,ERCC2,PAX3,SF3A3,SIM1,RUNX1,GSPT1,NODAL,FGF8,RNPS1,NPM1,HNF4A,THRA,SSRP1,FOXH1,TRP73,LIF,STRAP,PAX6,POU3F4,TRIM28,EIF2S1,FOXN1,MMP14,SYNCRIP,RUNX2,PROP1,NEUROD2,MSX1,TARDBP,SNRPA1,DRD2,NKX2-6,PRPF4B,TRP63
GO:0080090	regulation of primary metabolic process	biological_process	2.1425856914116263E-4	37	95	2399	14467	NEUROG3,NFATC2,TFDP1,GPRIN1,ERCC2,CD4,NF1,PAX3,SIM1,RUNX1,CHRNB2,NODAL,NPM1,HNF4A,EGFR,THRA,SSRP1,FOXH1,TRP73,LIF,STRAP,PAX6,POU3F4,TRIM28,EIF2S1,FOXN1,PCNA,RUNX2,PROP1,NEUROD2,MSX1,TARDBP,DRD2,NKX2-6,APC,TRP63,GNAS
GO:0021537	telencephalon development	biological_process	2.502189564263993E-4	7	95	63	14467	SLC1A2,GPRIN1,NF1,FGF8,TRP73,PAX6,DRD2
GO:0060255	regulation of macromolecule metabolic process	biological_process	2.6913199146287657E-4	37	95	2420	14467	SKP2,NEUROG3,NFATC2,TFDP1,GPRIN1,GNRH1,ERCC2,CD4,PAX3,SIM1,RUNX1,NODAL,FGF8,NPM1,HNF4A,EGFR,THRA,SSRP1,FOXH1,TRP73,LIF,STRAP,PAX6,POU3F4,TRIM28,EIF2S1,FOXN1,PCNA,RUNX2,PROP1,NEUROD2,MSX1,TARDBP,DRD2,NKX2-6,APC,TRP63
GO:0043170	macromolecule metabolic process	biological_process	3.3645286575025355E-4	59	95	5234	14467	SKP2,NEUROG3,NFATC2,TFDP1,GPRIN1,GNRH1,RBMXRT,ERCC2,CD4,PAX3,SF3A3,SIM1,UBA2,NTRK2,MMP2,RUNX1,GSPT1,NODAL,CDK4,BMPR1A,FGF8,RNPS1,NTRK3,NPM1,CAMK4,HNF4A,EGFR,THRA,SSRP1,FOXH1,CCT5,TRP73,LIF,STRAP,PAX6,POU3F4,TRIM28,FGFR2,EIF2S1,FOXN1,MMP14,PCNA,SYNCRIP,PLAU,CHEK1,RUNX2,PROP1,NEUROD2,MSX1,TARDBP,SNRPA1,DRD2,NKX2-6,TGFBR2,APC,PRPF4B,TRP63,PARP1,MMP24
GO:0044238	primary metabolic process	biological_process	4.845420426846216E-4	65	95	6174	14467	SKP2,NEUROG3,NFATC2,TFDP1,GPRIN1,RBMXRT,ERCC2,CD4,NF1,PAX3,SF3A3,SIM1,UBA2,NTRK2,MMP2,KCNJ6,RUNX1,CHRNB2,GSPT1,NODAL,CDK4,BMPR1A,RNPS1,NTRK3,NPM1,CAMK4,HNF4A,EGFR,THRA,SSRP1,FOXH1,CCT5,TRP73,LIF,STRAP,PAX6,ATP7B,POU3F4,TRIM28,FGFR2,TYR,EIF2S1,FOXN1,MMP14,PCNA,SYNCRIP,PLAU,CHEK1,RUNX2,PROP1,NEUROD2,MSX1,TARDBP,SNRPA1,DRD2,NKX2-6,TGFBR2,APC,PRPF4B,PLCB1,TRP63,PARP1,SMPD1,GNAS,MMP24
GO:0048732	gland development	biological_process	7.114092196545035E-4	8	95	107	14467	NF1,FGF8,EGFR,PAX6,FGFR2,PROP1,DRD2,TRP63
GO:0048863	stem cell differentiation	biological_process	7.623529715915185E-4	5	95	25	14467	ERCC2,NODAL,BMPR1A,LIF,APC
GO:0051239	regulation of multicellular organismal process	biological_process	0.001043719076860272	17	95	636	14467	CRHR2,GPRIN1,NF1,RUNX1,CHRNB2,NODAL,BMPR1A,NTRK3,THRA,LIF,PAX6,FGFR2,RUNX2,DRD2,TGFBR2,APC,GNAS
GO:0006139	nucleobase, nucleoside, nucleotide and nucleic acid metabolic process	biological_process	0.0012697992881605222	41	95	3037	14467	NEUROG3,NFATC2,TFDP1,GPRIN1,RBMXRT,ERCC2,NF1,PAX3,SF3A3,SIM1,RUNX1,NODAL,RNPS1,NPM1,HNF4A,THRA,SSRP1,FOXH1,TRP73,LIF,STRAP,PAX6,ATP7B,POU3F4,TRIM28,FOXN1,PCNA,SYNCRIP,CHEK1,RUNX2,PROP1,NEUROD2,MSX1,TARDBP,SNRPA1,DRD2,NKX2-6,PRPF4B,TRP63,PARP1,GNAS
GO:0043009	chordate embryonic development	biological_process	0.0013519418511681973	13	95	373	14467	ERCC2,NF1,PAX3,RUNX1,PKD1,NODAL,FGF8,PAX6,FGFR2,MSX1,NKX2-6,TGFBR2,GNAS
GO:0007632	visual behavior	biological_process	0.0013884177817899052	5	95	28	14467	SLC1A2,GPRIN1,NF1,CHRNB2,DRD2
GO:0034960	cellular biopolymer metabolic process	biological_process	0.0013905505140175572	56	95	4999	14467	SKP2,NEUROG3,NFATC2,TFDP1,GPRIN1,RBMXRT,ERCC2,CD4,PAX3,SF3A3,SIM1,UBA2,NTRK2,MMP2,RUNX1,GSPT1,NODAL,CDK4,BMPR1A,RNPS1,NTRK3,NPM1,CAMK4,HNF4A,EGFR,THRA,SSRP1,FOXH1,CCT5,TRP73,LIF,STRAP,PAX6,POU3F4,TRIM28,FGFR2,EIF2S1,FOXN1,MMP14,PCNA,SYNCRIP,PLAU,CHEK1,RUNX2,PROP1,NEUROD2,MSX1,TARDBP,SNRPA1,NKX2-6,TGFBR2,APC,PRPF4B,TRP63,PARP1,MMP24
GO:0009792	embryonic development ending in birth or egg hatching	biological_process	0.0014789763418720648	13	95	376	14467	ERCC2,NF1,PAX3,RUNX1,PKD1,NODAL,FGF8,PAX6,FGFR2,MSX1,NKX2-6,TGFBR2,GNAS
GO:0045944	positive regulation of transcription from RNA polymerase II promoter	biological_process	0.0016028067131036651	12	95	318	14467	NEUROG3,NFATC2,GPRIN1,PAX3,NODAL,HNF4A,FOXH1,LIF,PAX6,RUNX2,PROP1,TRP63
GO:0051726	regulation of cell cycle	biological_process	0.0017525828652264518	10	95	211	14467	SKP2,CDK4,FGF8,NPM1,NRAS,TRP73,LIF,CHEK1,APC,TRP63
GO:0010468	regulation of gene expression	biological_process	0.001766397025622523	33	95	2159	14467	SKP2,NEUROG3,NFATC2,TFDP1,GPRIN1,GNRH1,ERCC2,PAX3,SIM1,RUNX1,NODAL,FGF8,NPM1,HNF4A,THRA,SSRP1,FOXH1,TRP73,LIF,STRAP,PAX6,POU3F4,TRIM28,EIF2S1,FOXN1,RUNX2,PROP1,NEUROD2,MSX1,TARDBP,DRD2,NKX2-6,TRP63
GO:0043283	biopolymer metabolic process	biological_process	0.002302826769067649	56	95	5069	14467	SKP2,NEUROG3,NFATC2,TFDP1,GPRIN1,RBMXRT,ERCC2,CD4,PAX3,SF3A3,SIM1,UBA2,NTRK2,MMP2,RUNX1,GSPT1,NODAL,CDK4,BMPR1A,RNPS1,NTRK3,NPM1,CAMK4,HNF4A,EGFR,THRA,SSRP1,FOXH1,CCT5,TRP73,LIF,STRAP,PAX6,POU3F4,TRIM28,FGFR2,EIF2S1,FOXN1,MMP14,PCNA,SYNCRIP,PLAU,CHEK1,RUNX2,PROP1,NEUROD2,MSX1,TARDBP,SNRPA1,NKX2-6,TGFBR2,APC,PRPF4B,TRP63,PARP1,MMP24
GO:0021536	diencephalon development	biological_process	0.002363290828927912	5	95	31	14467	CHRNB2,PAX6,PROP1,DRD2,NKX2-6
GO:0007431	salivary gland development	biological_process	0.002408186872051856	4	95	14	14467	FGF8,EGFR,PAX6,FGFR2
GO:0006357	regulation of transcription from RNA polymerase II promoter	biological_process	0.00241097644883351	15	95	528	14467	NEUROG3,NFATC2,GPRIN1,PAX3,NODAL,HNF4A,FOXH1,LIF,STRAP,PAX6,TRIM28,RUNX2,PROP1,MSX1,TRP63
GO:0007179	transforming growth factor beta receptor signaling pathway	biological_process	0.002512921464516405	7	95	88	14467	NODAL,BMPR1A,GDNF,FOXH1,STRAP,MSX1,TGFBR2
GO:0031326	regulation of cellular biosynthetic process	biological_process	0.0027100213296375616	33	95	2200	14467	NEUROG3,NFATC2,TFDP1,GPRIN1,ERCC2,NF1,PAX3,SIM1,RUNX1,NODAL,NPM1,HNF4A,THRA,SSRP1,FOXH1,TRP73,LIF,STRAP,PAX6,POU3F4,TRIM28,EIF2S1,FOXN1,PCNA,RUNX2,PROP1,NEUROD2,MSX1,TARDBP,DRD2,NKX2-6,TRP63,GNAS
GO:0009889	regulation of biosynthetic process	biological_process	0.0028237198685418068	33	95	2204	14467	NEUROG3,NFATC2,TFDP1,GPRIN1,ERCC2,NF1,PAX3,SIM1,RUNX1,NODAL,NPM1,HNF4A,THRA,SSRP1,FOXH1,TRP73,LIF,STRAP,PAX6,POU3F4,TRIM28,EIF2S1,FOXN1,PCNA,RUNX2,PROP1,NEUROD2,MSX1,TARDBP,DRD2,NKX2-6,TRP63,GNAS
GO:0044260	cellular macromolecule metabolic process	biological_process	0.002908177679794471	56	95	5102	14467	SKP2,NEUROG3,NFATC2,TFDP1,GPRIN1,RBMXRT,ERCC2,CD4,PAX3,SF3A3,SIM1,UBA2,NTRK2,MMP2,RUNX1,GSPT1,NODAL,CDK4,BMPR1A,RNPS1,NTRK3,NPM1,CAMK4,HNF4A,EGFR,THRA,SSRP1,FOXH1,CCT5,TRP73,LIF,STRAP,PAX6,POU3F4,TRIM28,FGFR2,EIF2S1,FOXN1,MMP14,PCNA,SYNCRIP,PLAU,CHEK1,RUNX2,PROP1,NEUROD2,MSX1,TARDBP,SNRPA1,NKX2-6,TGFBR2,APC,PRPF4B,TRP63,PARP1,MMP24
GO:0001503	ossification	biological_process	0.003133926807634479	8	95	130	14467	ERCC2,NF1,MMP2,THRA,FGFR2,RUNX2,APC,GNAS
GO:0019219	regulation of nucleobase, nucleoside, nucleotide and nucleic acid metabolic process	biological_process	0.0031925205517170526	32	95	2107	14467	NEUROG3,NFATC2,TFDP1,GPRIN1,ERCC2,NF1,PAX3,SIM1,RUNX1,NODAL,NPM1,HNF4A,THRA,SSRP1,FOXH1,TRP73,LIF,STRAP,PAX6,POU3F4,TRIM28,FOXN1,PCNA,RUNX2,PROP1,NEUROD2,MSX1,TARDBP,DRD2,NKX2-6,TRP63,GNAS
GO:0007270	nerve-nerve synaptic transmission	biological_process	0.003810507271278424	5	95	34	14467	GPRIN1,NF1,CHRNB2,CAMK4,DRD2
GO:0009790	embryonic development	biological_process	0.004134972431045503	16	95	626	14467	ERCC2,NF1,PAX3,RUNX1,PKD1,NODAL,BMPR1A,FGF8,FOXH1,PAX6,FGFR2,MSX1,NKX2-6,TGFBR2,TRP63,GNAS
GO:0007178	transmembrane receptor protein serine/threonine kinase signaling pathway	biological_process	0.004213964121577085	7	95	95	14467	NODAL,BMPR1A,GDNF,FOXH1,STRAP,MSX1,TGFBR2
GO:0044237	cellular metabolic process	biological_process	0.004269464075224844	64	95	6341	14467	SKP2,NEUROG3,NFATC2,TFDP1,GPRIN1,RBMXRT,ERCC2,CD4,NF1,PAX3,SF3A3,SIM1,UBA2,NTRK2,MMP2,KCNJ6,RUNX1,CHRNB2,GSPT1,NODAL,CDK4,BMPR1A,RNPS1,NTRK3,NPM1,CAMK4,HNF4A,EGFR,THRA,SSRP1,FOXH1,CCT5,TRP73,LIF,STRAP,PAX6,ATP7B,POU3F4,TRIM28,FGFR2,TYR,EIF2S1,FOXN1,MMP14,PCNA,SYNCRIP,PLAU,CHEK1,RUNX2,PROP1,NEUROD2,MSX1,TARDBP,SNRPA1,DRD2,NKX2-6,TGFBR2,APC,PRPF4B,TRP63,PARP1,SMPD1,GNAS,MMP24
GO:0001568	blood vessel development	biological_process	0.004286087883936173	10	95	233	14467	CRHR2,NF1,NTRK2,MMP2,RUNX1,PKD1,FGF8,FGFR2,PROP1,TGFBR2
GO:0060348	bone development	biological_process	0.0043972879505894975	8	95	136	14467	ERCC2,NF1,MMP2,THRA,FGFR2,RUNX2,APC,GNAS
GO:0016070	RNA metabolic process	biological_process	0.004606853031939978	34	95	2364	14467	NEUROG3,NFATC2,TFDP1,GPRIN1,RBMXRT,ERCC2,PAX3,SF3A3,SIM1,RUNX1,NODAL,RNPS1,NPM1,HNF4A,THRA,SSRP1,FOXH1,TRP73,LIF,STRAP,PAX6,POU3F4,TRIM28,FOXN1,SYNCRIP,RUNX2,PROP1,NEUROD2,MSX1,TARDBP,SNRPA1,NKX2-6,PRPF4B,TRP63
GO:0001944	vasculature development	biological_process	0.0048052279768262115	10	95	236	14467	CRHR2,NF1,NTRK2,MMP2,RUNX1,PKD1,FGF8,FGFR2,PROP1,TGFBR2
GO:0006366	transcription from RNA polymerase II promoter	biological_process	0.0050828355719020534	15	95	561	14467	NEUROG3,NFATC2,GPRIN1,PAX3,NODAL,HNF4A,FOXH1,LIF,STRAP,PAX6,TRIM28,RUNX2,PROP1,MSX1,TRP63
GO:0008380	RNA splicing	biological_process	0.00568298602861689	9	95	188	14467	RBMXRT,SF3A3,RNPS1,NPM1,STRAP,SYNCRIP,TARDBP,SNRPA1,PRPF4B
GO:0065007	biological regulation	biological_process	0.00643662350625616	66	95	6717	14467	SKP2,SLC1A2,CRHR2,NEUROG3,NFATC2,TFDP1,SYT1,GPRIN1,GNRH1,ANK1,ERCC2,CD4,NF1,PAX3,SIM1,NTRK2,KCNJ6,RUNX1,CHRNB2,PKD1,NODAL,CDK4,BMPR1A,FGF8,GDNF,NTRK3,NPM1,HTR1A,NRAS,CAMK4,HNF4A,EGFR,THRA,SSRP1,FOXH1,GNRHR,TRP73,LIF,STRAP,PAX6,ATP7B,POU3F4,TRIM28,FGFR2,CCKBR,CRHR1,CHRNG,EIF2S1,FOXN1,PCNA,PLAU,CHEK1,RUNX2,PROP1,NEUROD2,MSX1,TARDBP,DRD2,NKX2-6,TGFBR2,APC,PLCB1,TRP63,PARP1,FASL,GNAS
GO:0048870	cell motility	biological_process	0.006729269098052593	11	95	303	14467	CDK5R1,NF1,PAX3,NODAL,GDNF,NEURL1A,PAX6,MMP14,PLAU,DRD2,APC
GO:0035272	exocrine system development	biological_process	0.00721484406035209	4	95	18	14467	FGF8,EGFR,PAX6,FGFR2
GO:0008306	associative learning	biological_process	0.00721484406035209	4	95	18	14467	GPRIN1,CHRNB2,NEUROD2,DRD2
GO:0048853	forebrain morphogenesis	biological_process	0.007842570745509285	3	95	6	14467	NF1,FGF8,PROP1
GO:0007423	sensory organ development	biological_process	0.008018062422332894	10	95	250	14467	NF1,NTRK2,FGF8,PAX6,POU3F4,FGFR2,WHRN,NKX2-6,APC,FASL
GO:0045597	positive regulation of cell differentiation	biological_process	0.00825225705133349	8	95	148	14467	NTRK3,LIF,PAX6,RUNX2,DRD2,TGFBR2,APC,GNAS
GO:0032989	cellular component morphogenesis	biological_process	0.00835096251166372	12	95	373	14467	CDK5R1,GPRIN1,ERCC2,CHRNB2,NODAL,NTRK3,EGFR,NEURL1A,PAX6,TRIM28,DRD2,APC
GO:0019827	stem cell maintenance	biological_process	0.00909290188698019	4	95	19	14467	NODAL,BMPR1A,LIF,APC
GO:0048864	stem cell development	biological_process	0.00909290188698019	4	95	19	14467	NODAL,BMPR1A,LIF,APC
GO:0048729	tissue morphogenesis	biological_process	0.010950613094012464	10	95	259	14467	NEUROG3,ERCC2,PAX3,NODAL,BMPR1A,FGF8,PAX6,FGFR2,APC,TRP63
GO:0051179	localization	biological_process	0.011051393223837145	36	95	2689	14467	SLC1A2,SYT1,SCN8A,CDK5R1,GPRIN1,IPO5,ANK1,CD4,NF1,PAX3,NTRK2,KCNJ6,CHRNB2,PKD1,NODAL,GDNF,NPM1,G3BP1,CAMK4,CSE1L,KCNJ9,NEURL1A,TRP73,GRIA2,LIF,KCNC1,PAX6,ATP7B,CHRNG,MMP14,PCNA,PLAU,KCNQ2,DRD2,APC,KPNB1
GO:0002053	positive regulation of mesenchymal cell proliferation	biological_process	0.011309048793695183	4	95	20	14467	BMPR1A,FGFR2,TGFBR2,TRP63
GO:0008152	metabolic process	biological_process	0.01138731129255926	67	95	6968	14467	SKP2,NEUROG3,NFATC2,TFDP1,GPRIN1,GNRH1,RBMXRT,ERCC2,CD4,NF1,PAX3,SF3A3,SIM1,UBA2,NTRK2,MMP2,KCNJ6,RUNX1,CHRNB2,GSPT1,NODAL,CDK4,BMPR1A,FGF8,RNPS1,NTRK3,NPM1,CAMK4,HNF4A,EGFR,THRA,SSRP1,FOXH1,CCT5,TRP73,LIF,STRAP,PAX6,ATP7B,POU3F4,TRIM28,FGFR2,TYR,EIF2S1,FOXN1,MMP14,PCNA,SYNCRIP,PLAU,CHEK1,RUNX2,PROP1,NEUROD2,MSX1,TARDBP,SNRPA1,DRD2,NKX2-6,TGFBR2,APC,PRPF4B,PLCB1,TRP63,PARP1,SMPD1,GNAS,MMP24
GO:0003002	regionalization	biological_process	0.011952499986216931	9	95	206	14467	NODAL,BMPR1A,FGF8,GDNF,FOXH1,PAX6,PROP1,APC,TRP63
GO:0016477	cell migration	biological_process	0.012526632367474312	10	95	263	14467	CDK5R1,NF1,PAX3,NODAL,GDNF,PAX6,MMP14,PLAU,DRD2,APC
GO:0010463	mesenchymal cell proliferation	biological_process	0.013899857794679343	4	95	21	14467	BMPR1A,FGFR2,TGFBR2,TRP63
GO:0010464	regulation of mesenchymal cell proliferation	biological_process	0.013899857794679343	4	95	21	14467	BMPR1A,FGFR2,TGFBR2,TRP63
GO:0042981	regulation of apoptosis	biological_process	0.014795276652891133	13	95	464	14467	SKP2,GPRIN1,ERCC2,NF1,FGF8,GDNF,TRP73,PROP1,MSX1,NKX2-6,APC,TRP63,FASL
GO:0050767	regulation of neurogenesis	biological_process	0.015900437676617533	7	95	116	14467	GPRIN1,NF1,CHRNB2,BMPR1A,NTRK3,PAX6,DRD2
GO:0007389	pattern specification process	biological_process	0.01680614663182132	10	95	272	14467	NODAL,BMPR1A,FGF8,GDNF,FOXH1,PAX6,PROP1,TGFBR2,APC,TRP63
GO:0043067	regulation of programmed cell death	biological_process	0.01735692992964497	13	95	471	14467	SKP2,GPRIN1,ERCC2,NF1,FGF8,GDNF,TRP73,PROP1,MSX1,NKX2-6,APC,TRP63,FASL
GO:0021543	pallium development	biological_process	0.01763955584944323	5	95	46	14467	GPRIN1,NF1,FGF8,TRP73,PAX6
GO:0050673	epithelial cell proliferation	biological_process	0.01763955584944323	5	95	46	14467	BMPR1A,PAX6,FGFR2,FOXN1,APC
GO:0010941	regulation of cell death	biological_process	0.018157241033349054	13	95	473	14467	SKP2,GPRIN1,ERCC2,NF1,FGF8,GDNF,TRP73,PROP1,MSX1,NKX2-6,APC,TRP63,FASL
GO:0060429	epithelium development	biological_process	0.01917311196090208	8	95	166	14467	NEUROG3,PAX3,NODAL,FGF8,PAX6,FGFR2,APC,TRP63
GO:0002009	morphogenesis of an epithelium	biological_process	0.01917311196090208	8	95	166	14467	NEUROG3,PAX3,NODAL,FGF8,PAX6,FGFR2,APC,TRP63
GO:0042592	homeostatic process	biological_process	0.02065503965127083	14	95	553	14467	GPRIN1,ANK1,ERCC2,NF1,CHRNB2,NODAL,BMPR1A,NPM1,LIF,ATP7B,CHRNG,DRD2,APC,PARP1
GO:0030099	myeloid cell differentiation	biological_process	0.023334815178443567	7	95	123	14467	ANK1,ERCC2,NF1,LIF,TGFBR2,APC,GNAS
GO:0000904	cell morphogenesis involved in differentiation	biological_process	0.02886427698788118	9	95	230	14467	CDK5R1,GPRIN1,CHRNB2,NODAL,NTRK3,PAX6,TRIM28,DRD2,APC
GO:0051960	regulation of nervous system development	biological_process	0.03180569320769891	7	95	129	14467	GPRIN1,NF1,CHRNB2,BMPR1A,NTRK3,PAX6,DRD2
GO:0009416	response to light stimulus	biological_process	0.03262615258933922	6	95	87	14467	SLC1A2,GPRIN1,ERCC2,NF1,CHRNB2,DRD2
GO:0010605	negative regulation of macromolecule metabolic process	biological_process	0.03391112986455015	12	95	429	14467	SKP2,PAX3,NODAL,NPM1,THRA,FOXH1,STRAP,TRIM28,PROP1,MSX1,APC,TRP63
GO:0050789	regulation of biological process	biological_process	0.03520738505756874	62	95	6376	14467	SKP2,SLC1A2,CRHR2,NEUROG3,NFATC2,TFDP1,GPRIN1,GNRH1,ANK1,ERCC2,CD4,NF1,PAX3,SIM1,NTRK2,RUNX1,CHRNB2,PKD1,NODAL,CDK4,BMPR1A,FGF8,GDNF,NTRK3,NPM1,HTR1A,NRAS,CAMK4,HNF4A,EGFR,THRA,SSRP1,FOXH1,GNRHR,TRP73,LIF,STRAP,PAX6,POU3F4,TRIM28,FGFR2,CCKBR,CRHR1,EIF2S1,FOXN1,PCNA,PLAU,CHEK1,RUNX2,PROP1,NEUROD2,MSX1,TARDBP,DRD2,NKX2-6,TGFBR2,APC,PLCB1,TRP63,PARP1,FASL,GNAS
GO:0065008	regulation of biological quality	biological_process	0.03759444521913839	19	95	1011	14467	SYT1,GPRIN1,ANK1,ERCC2,CD4,NF1,KCNJ6,CHRNB2,NODAL,BMPR1A,NPM1,TRP73,LIF,ATP7B,CHRNG,DRD2,APC,TRP63,PARP1
GO:0060284	regulation of cell development	biological_process	0.03875224302370815	7	95	133	14467	GPRIN1,NF1,CHRNB2,BMPR1A,NTRK3,PAX6,DRD2
GO:0007612	learning	biological_process	0.039045493899453755	5	95	54	14467	GPRIN1,NF1,CHRNB2,NEUROD2,DRD2
GO:0002761	regulation of myeloid leukocyte differentiation	biological_process	0.03954704721487531	4	95	27	14467	NF1,LIF,APC,GNAS
GO:0008542	visual learning	biological_process	0.03954704721487531	4	95	27	14467	GPRIN1,NF1,CHRNB2,DRD2
GO:0006397	mRNA processing	biological_process	0.04039174526131541	9	95	240	14467	RBMXRT,SF3A3,RNPS1,NPM1,STRAP,SYNCRIP,TARDBP,SNRPA1,PRPF4B
GO:0051641	cellular localization	biological_process	0.0413444694440378	15	95	669	14467	SYT1,IPO5,CD4,NF1,NTRK2,CHRNB2,NPM1,CAMK4,CSE1L,PAX6,ATP7B,PCNA,DRD2,APC,KPNB1
GO:0002573	myeloid leukocyte differentiation	biological_process	0.042728335412241525	5	95	55	14467	NF1,LIF,TGFBR2,APC,GNAS
GO:0050896	response to stimulus	biological_process	0.045399931742366395	30	95	2160	14467	SLC1A2,SCN8A,GPRIN1,GNRH1,ERCC2,CD4,NF1,NTRK2,MMP2,RUNX1,CHRNB2,PKD1,NTRK3,NPM1,SSRP1,NEURL1A,TRP73,LIF,CRHR1,EIF2S1,PCNA,PLAU,CHEK1,NEUROD2,MSX1,DRD2,TRP63,PARP1,FASL,GNAS
GO:0007154	cell communication	biological_process	0.04542084168420014	43	95	3737	14467	SLC1A2,CRHR2,SYT1,GPRIN1,ANK1,ERCC2,CD4,NF1,SIM1,NTRK2,CHRNB2,PKD1,NODAL,CDK4,BMPR1A,FGF8,GDNF,NTRK3,NPM1,HTR1A,NRAS,CAMK4,EGFR,FOXH1,GNRHR,GRIA2,LIF,STRAP,PAX6,FGFR2,CCKBR,CRHR1,CHEK1,RUNX2,PROP1,MSX1,DRD2,TGFBR2,APC,PLCB1,TRP63,FASL,GNAS
GO:0001666	response to hypoxia	biological_process	0.045906818786627154	4	95	28	14467	NF1,MMP2,CHRNB2,PLAU
GO:0051252	regulation of RNA metabolic process	biological_process	0.04752222546363249	28	95	1943	14467	NEUROG3,NFATC2,TFDP1,GPRIN1,ERCC2,PAX3,SIM1,RUNX1,NODAL,NPM1,HNF4A,THRA,SSRP1,FOXH1,TRP73,LIF,STRAP,PAX6,POU3F4,TRIM28,FOXN1,RUNX2,PROP1,NEUROD2,MSX1,TARDBP,NKX2-6,TRP63
