# Supplementary material for: Tissue-Specific Functional Networks for Prioritizing Phenotype and Disease Genes
Source: PLoS Comput Biol. 2012 Sep 27;8(9):e1002694. doi: 10.1371/journal.pcbi.1002694 (PMC3459891; doi:10.1371/journal.pcbi.1002694)
Supplement: Dataset S3 — Functional enrichment of top 100 changed genes for each tissue-specific network. (ZIP) [file pcbi.1002694.s003.zip › enrichment_result/MA_0002431_global.txt]

GO:0009653	anatomical structure morphogenesis	biological_process	1.8317449524821331E-9	31	92	1151	14467	GNAQ,NEUROG3,FGF3,GPRIN1,NF1,PAX3,NTRK2,PKD1,NODAL,FGF8,GDNF,NTRK3,HOXB1,HSPG2,EGFR,THRA,HOXA13,NEURL1A,LIF,PAX6,TRIM28,HNRNPAB,RUNX2,POU3F2,DRD2,MESP1,TRP63,GDF11,FASL,PGR,GNAS
GO:0008283	cell proliferation	biological_process	1.900480698931449E-8	22	92	598	14467	FGF3,IMPDH2,NF1,PAX3,NODAL,CDK4,FGF8,NPM1,IL6ST,EGFR,CSE1L,LIF,PAX6,TYR,FOXN1,PLAU,RUNX2,POU3F2,DRD2,TRP63,GDF11,PGR
GO:0009888	tissue development	biological_process	1.4209043746850337E-7	21	92	598	14467	NEUROG3,TFDP1,NF1,PAX3,PKD1,NODAL,FGF8,GDNF,HSPG2,THRA,FOXH1,LIF,PAX6,TRIM28,HNRNPAB,RUNX2,POU3F2,MESP1,TRP63,PGR,GNAS
GO:0010628	positive regulation of gene expression	biological_process	6.843802352282234E-7	17	92	403	14467	NEUROG3,NFATC2,TFDP1,GPRIN1,PAX3,NODAL,FGF8,HOXB1,FOXH1,HOXA13,LIF,PAX6,TRIM28,HNRNPAB,RUNX2,POU3F2,TRP63
GO:0045893	positive regulation of transcription, DNA-dependent	biological_process	8.268907112497191E-7	16	92	353	14467	NEUROG3,NFATC2,TFDP1,GPRIN1,PAX3,NODAL,HOXB1,FOXH1,HOXA13,LIF,PAX6,TRIM28,HNRNPAB,RUNX2,POU3F2,TRP63
GO:0051254	positive regulation of RNA metabolic process	biological_process	8.616792514344336E-7	16	92	354	14467	NEUROG3,NFATC2,TFDP1,GPRIN1,PAX3,NODAL,HOXB1,FOXH1,HOXA13,LIF,PAX6,TRIM28,HNRNPAB,RUNX2,POU3F2,TRP63
GO:0048513	organ development	biological_process	1.1418704548548015E-6	32	92	1574	14467	SLC1A2,GNAQ,NEUROG3,TFDP1,FGF3,GPRIN1,NF1,PAX3,NTRK2,PKD1,NODAL,FGF8,GDNF,HOXB1,HSPG2,EGFR,THRA,FOXH1,HOXA13,LIF,PAX6,TRIM28,HNRNPAB,RUNX2,POU3F2,DRD2,MESP1,TRP63,GDF11,FASL,PGR,GNAS
GO:0048468	cell development	biological_process	1.372635217013856E-6	22	92	748	14467	GNAQ,GPRIN1,NF1,PAX3,NTRK2,NODAL,FGF8,GDNF,NTRK3,NEURL1A,LIF,PAX6,TRIM28,HNRNPAB,RUNX2,NEUROD2,POU3F2,DRD2,TRP63,GDF11,FASL,PGR
GO:0007275	multicellular organismal development	biological_process	1.3853552581998915E-6	40	92	2402	14467	SLC1A2,GNAQ,NEUROG3,TCF4,TFDP1,FGF3,GPRIN1,GNRH1,NF1,PAX3,NTRK2,PKD1,NODAL,KIF1B,FGF8,GDNF,NTRK3,DSPP,HOXB1,HSPG2,EGFR,THRA,FOXH1,HOXA13,LIF,PAX6,GABPA,TRIM28,HNRNPAB,FOXN1,RUNX2,NEUROD2,POU3F2,DRD2,MESP1,TRP63,GDF11,FASL,PGR,GNAS
GO:0042127	regulation of cell proliferation	biological_process	1.4862693963631806E-6	17	92	424	14467	NF1,PAX3,NODAL,CDK4,FGF8,NPM1,IL6ST,EGFR,LIF,PAX6,PLAU,RUNX2,POU3F2,DRD2,TRP63,GDF11,PGR
GO:0008284	positive regulation of cell proliferation	biological_process	1.9766726293976356E-6	13	92	224	14467	NF1,PAX3,NODAL,FGF8,NPM1,IL6ST,EGFR,LIF,PAX6,RUNX2,POU3F2,DRD2,TRP63
GO:0009887	organ morphogenesis	biological_process	2.413228497963563E-6	22	92	771	14467	NEUROG3,FGF3,NF1,PAX3,NTRK2,PKD1,NODAL,FGF8,GDNF,HOXB1,HSPG2,THRA,HOXA13,LIF,PAX6,RUNX2,MESP1,TRP63,GDF11,FASL,PGR,GNAS
GO:0048731	system development	biological_process	2.5886214231720006E-6	35	92	1922	14467	SLC1A2,GNAQ,NEUROG3,TFDP1,FGF3,GPRIN1,NF1,PAX3,NTRK2,PKD1,NODAL,FGF8,GDNF,NTRK3,DSPP,HOXB1,HSPG2,EGFR,THRA,FOXH1,HOXA13,LIF,PAX6,TRIM28,HNRNPAB,RUNX2,NEUROD2,POU3F2,DRD2,MESP1,TRP63,GDF11,FASL,PGR,GNAS
GO:0006139	nucleobase, nucleoside, nucleotide and nucleic acid metabolic process	biological_process	2.8992441130716653E-6	45	92	3037	14467	GNAQ,USP1,NEUROG3,TCF4,NFATC2,TFDP1,GPRIN1,RBMXRT,IMPDH2,NF1,PAX3,SF3A3,MAGOH,NODAL,RNPS1,NPM1,HOXB1,THRA,SSRP1,FOXH1,HOXA13,SNRPD1,LIF,STRAP,PAX6,GABPA,TRIM28,HNRNPAB,NHP2,FOXN1,PCNA,SYNCRIP,RUNX2,CHEK1,NEUROD2,TARDBP,POU3F2,SNRPA1,DRD2,MESP1,PRPF4B,TRP63,PARP1,PGR,GNAS
GO:0048856	anatomical structure development	biological_process	3.960880341832093E-6	36	92	2056	14467	SLC1A2,GNAQ,NEUROG3,TFDP1,FGF3,GPRIN1,NF1,PAX3,NTRK2,PKD1,NODAL,FGF8,GDNF,NTRK3,DSPP,HOXB1,HSPG2,EGFR,THRA,FOXH1,HOXA13,NEURL1A,LIF,PAX6,TRIM28,HNRNPAB,RUNX2,NEUROD2,POU3F2,DRD2,MESP1,TRP63,GDF11,FASL,PGR,GNAS
GO:0045941	positive regulation of transcription	biological_process	4.194981984787324E-6	16	92	395	14467	NEUROG3,NFATC2,TFDP1,GPRIN1,PAX3,NODAL,HOXB1,FOXH1,HOXA13,LIF,PAX6,TRIM28,HNRNPAB,RUNX2,POU3F2,TRP63
GO:0048522	positive regulation of cellular process	biological_process	4.274257099170549E-6	25	92	1031	14467	NEUROG3,NFATC2,TFDP1,GPRIN1,NF1,PAX3,NODAL,FGF8,NPM1,NTRK3,IL6ST,HOXB1,EGFR,FOXH1,HOXA13,LIF,PAX6,TRIM28,HNRNPAB,RUNX2,POU3F2,DRD2,TRP63,FASL,GNAS
GO:0031328	positive regulation of cellular biosynthetic process	biological_process	4.317928306887216E-6	17	92	455	14467	NEUROG3,NFATC2,TFDP1,GPRIN1,PAX3,NODAL,NPM1,HOXB1,FOXH1,HOXA13,LIF,PAX6,TRIM28,HNRNPAB,RUNX2,POU3F2,TRP63
GO:0032502	developmental process	biological_process	4.475289118111642E-6	43	92	2840	14467	SKP2,SLC1A2,GNAQ,NEUROG3,TCF4,TFDP1,FGF3,GPRIN1,GNRH1,NF1,PAX3,NTRK2,PKD1,NODAL,KIF1B,FGF8,GDNF,NTRK3,DSPP,HOXB1,HSPG2,EGFR,THRA,FOXH1,HOXA13,SLC45A2,NEURL1A,LIF,PAX6,GABPA,TRIM28,HNRNPAB,FOXN1,RUNX2,NEUROD2,POU3F2,DRD2,MESP1,TRP63,GDF11,FASL,PGR,GNAS
GO:0009891	positive regulation of biosynthetic process	biological_process	4.611890882994761E-6	17	92	457	14467	NEUROG3,NFATC2,TFDP1,GPRIN1,PAX3,NODAL,NPM1,HOXB1,FOXH1,HOXA13,LIF,PAX6,TRIM28,HNRNPAB,RUNX2,POU3F2,TRP63
GO:0045935	positive regulation of nucleobase, nucleoside, nucleotide and nucleic acid metabolic process	biological_process	8.198055580656216E-6	16	92	414	14467	NEUROG3,NFATC2,TFDP1,GPRIN1,PAX3,NODAL,HOXB1,FOXH1,HOXA13,LIF,PAX6,TRIM28,HNRNPAB,RUNX2,POU3F2,TRP63
GO:0009893	positive regulation of metabolic process	biological_process	8.443471898195608E-6	18	92	540	14467	NEUROG3,NFATC2,TFDP1,GPRIN1,PAX3,NODAL,FGF8,NPM1,HOXB1,FOXH1,HOXA13,LIF,PAX6,TRIM28,HNRNPAB,RUNX2,POU3F2,TRP63
GO:0048518	positive regulation of biological process	biological_process	1.2270971715118371E-5	26	92	1172	14467	SLC1A2,NEUROG3,NFATC2,TFDP1,GPRIN1,NF1,PAX3,NODAL,FGF8,NPM1,NTRK3,IL6ST,HOXB1,EGFR,FOXH1,HOXA13,LIF,PAX6,TRIM28,HNRNPAB,RUNX2,POU3F2,DRD2,TRP63,FASL,GNAS
GO:0043170	macromolecule metabolic process	biological_process	1.6703763429903993E-5	60	92	5234	14467	SKP2,GNAQ,PRKD2,USP1,NEUROG3,TCF4,NFATC2,TFDP1,GPRIN1,GNRH1,RBMXRT,PAX3,SF3A3,UBA2,NTRK2,MAGOH,GSPT1,NODAL,CDK4,FGF8,RNPS1,NPM1,NTRK3,IL6ST,HOXB1,CAMK4,EGFR,THRA,SSRP1,FOXH1,CCT5,HOXA13,SNRPD1,LIF,STRAP,PAX6,GABPA,TRIM28,CCT7,HNRNPAB,NHP2,EIF2S1,FOXN1,PCNA,SYNCRIP,PLAU,RUNX2,CHEK1,NEUROD2,TARDBP,POU3F2,BUB1B,SNRPA1,DRD2,MESP1,PRPF4B,TRP63,PARP1,PGR,MMP24
GO:0010557	positive regulation of macromolecule biosynthetic process	biological_process	1.7048616612253844E-5	16	92	436	14467	NEUROG3,NFATC2,TFDP1,GPRIN1,PAX3,NODAL,HOXB1,FOXH1,HOXA13,LIF,PAX6,TRIM28,HNRNPAB,RUNX2,POU3F2,TRP63
GO:0010467	gene expression	biological_process	1.8012566919298896E-5	42	92	2850	14467	SKP2,NEUROG3,TCF4,NFATC2,TFDP1,GPRIN1,GNRH1,RBMXRT,PAX3,SF3A3,MAGOH,GSPT1,NODAL,FGF8,RNPS1,NPM1,HOXB1,THRA,SSRP1,FOXH1,HOXA13,SNRPD1,LIF,STRAP,PAX6,GABPA,TRIM28,HNRNPAB,NHP2,EIF2S1,FOXN1,SYNCRIP,RUNX2,NEUROD2,TARDBP,POU3F2,SNRPA1,DRD2,MESP1,PRPF4B,TRP63,PGR
GO:0010604	positive regulation of macromolecule metabolic process	biological_process	2.4241358644665205E-5	17	92	511	14467	NEUROG3,NFATC2,TFDP1,GPRIN1,PAX3,NODAL,FGF8,HOXB1,FOXH1,HOXA13,LIF,PAX6,TRIM28,HNRNPAB,RUNX2,POU3F2,TRP63
GO:0048732	gland development	biological_process	3.0829012675302376E-5	9	92	107	14467	NF1,FGF8,EGFR,HOXA13,PAX6,POU3F2,DRD2,TRP63,PGR
GO:0031325	positive regulation of cellular metabolic process	biological_process	3.2214270180732876E-5	17	92	521	14467	NEUROG3,NFATC2,TFDP1,GPRIN1,PAX3,NODAL,NPM1,HOXB1,FOXH1,HOXA13,LIF,PAX6,TRIM28,HNRNPAB,RUNX2,POU3F2,TRP63
GO:0008380	RNA splicing	biological_process	3.5977218600507777E-5	11	92	188	14467	RBMXRT,SF3A3,MAGOH,RNPS1,NPM1,SNRPD1,STRAP,SYNCRIP,TARDBP,SNRPA1,PRPF4B
GO:0006357	regulation of transcription from RNA polymerase II promoter	biological_process	3.91570389117267E-5	17	92	528	14467	NEUROG3,TCF4,NFATC2,GPRIN1,PAX3,NODAL,HOXB1,FOXH1,HOXA13,LIF,STRAP,PAX6,GABPA,TRIM28,RUNX2,POU3F2,TRP63
GO:0019222	regulation of metabolic process	biological_process	7.993156745885428E-5	38	92	2525	14467	SKP2,GNAQ,NEUROG3,TCF4,NFATC2,TFDP1,GPRIN1,GNRH1,NF1,PAX3,NTRK2,NODAL,FGF8,NPM1,HOXB1,EGFR,THRA,SSRP1,FOXH1,HOXA13,LIF,STRAP,PAX6,GABPA,TRIM28,HNRNPAB,EIF2S1,FOXN1,PCNA,RUNX2,NEUROD2,TARDBP,POU3F2,DRD2,MESP1,TRP63,PGR,GNAS
GO:0034960	cellular biopolymer metabolic process	biological_process	8.760379270180194E-5	57	92	4999	14467	SKP2,GNAQ,PRKD2,USP1,NEUROG3,TCF4,NFATC2,TFDP1,GPRIN1,RBMXRT,PAX3,SF3A3,UBA2,NTRK2,MAGOH,GSPT1,NODAL,CDK4,RNPS1,NPM1,NTRK3,IL6ST,HOXB1,CAMK4,EGFR,THRA,SSRP1,FOXH1,CCT5,HOXA13,SNRPD1,LIF,STRAP,PAX6,GABPA,TRIM28,CCT7,HNRNPAB,NHP2,EIF2S1,FOXN1,PCNA,SYNCRIP,PLAU,RUNX2,CHEK1,NEUROD2,TARDBP,POU3F2,BUB1B,SNRPA1,MESP1,PRPF4B,TRP63,PARP1,PGR,MMP24
GO:0006366	transcription from RNA polymerase II promoter	biological_process	9.438023770614829E-5	17	92	561	14467	NEUROG3,TCF4,NFATC2,GPRIN1,PAX3,NODAL,HOXB1,FOXH1,HOXA13,LIF,STRAP,PAX6,GABPA,TRIM28,RUNX2,POU3F2,TRP63
GO:0045944	positive regulation of transcription from RNA polymerase II promoter	biological_process	1.2905992028575073E-4	13	92	318	14467	NEUROG3,NFATC2,GPRIN1,PAX3,NODAL,HOXB1,FOXH1,HOXA13,LIF,PAX6,RUNX2,POU3F2,TRP63
GO:0043283	biopolymer metabolic process	biological_process	1.5129556006466445E-4	57	92	5069	14467	SKP2,GNAQ,PRKD2,USP1,NEUROG3,TCF4,NFATC2,TFDP1,GPRIN1,RBMXRT,PAX3,SF3A3,UBA2,NTRK2,MAGOH,GSPT1,NODAL,CDK4,RNPS1,NPM1,NTRK3,IL6ST,HOXB1,CAMK4,EGFR,THRA,SSRP1,FOXH1,CCT5,HOXA13,SNRPD1,LIF,STRAP,PAX6,GABPA,TRIM28,CCT7,HNRNPAB,NHP2,EIF2S1,FOXN1,PCNA,SYNCRIP,PLAU,RUNX2,CHEK1,NEUROD2,TARDBP,POU3F2,BUB1B,SNRPA1,MESP1,PRPF4B,TRP63,PARP1,PGR,MMP24
GO:0016070	RNA metabolic process	biological_process	1.6253594920061194E-4	36	92	2364	14467	NEUROG3,TCF4,NFATC2,TFDP1,GPRIN1,RBMXRT,PAX3,SF3A3,MAGOH,NODAL,RNPS1,NPM1,HOXB1,THRA,SSRP1,FOXH1,HOXA13,SNRPD1,LIF,STRAP,PAX6,GABPA,TRIM28,HNRNPAB,NHP2,FOXN1,SYNCRIP,RUNX2,NEUROD2,TARDBP,POU3F2,SNRPA1,MESP1,PRPF4B,TRP63,PGR
GO:0045595	regulation of cell differentiation	biological_process	1.7213916681546812E-4	13	92	326	14467	GNAQ,GPRIN1,NF1,NODAL,NTRK3,LIF,PAX6,RUNX2,POU3F2,DRD2,TRP63,GDF11,GNAS
GO:0021537	telencephalon development	biological_process	1.7345490170771297E-4	7	92	63	14467	SLC1A2,GPRIN1,NF1,FGF8,PAX6,POU3F2,DRD2
GO:0044260	cellular macromolecule metabolic process	biological_process	1.9488314760120402E-4	57	92	5102	14467	SKP2,GNAQ,PRKD2,USP1,NEUROG3,TCF4,NFATC2,TFDP1,GPRIN1,RBMXRT,PAX3,SF3A3,UBA2,NTRK2,MAGOH,GSPT1,NODAL,CDK4,RNPS1,NPM1,NTRK3,IL6ST,HOXB1,CAMK4,EGFR,THRA,SSRP1,FOXH1,CCT5,HOXA13,SNRPD1,LIF,STRAP,PAX6,GABPA,TRIM28,CCT7,HNRNPAB,NHP2,EIF2S1,FOXN1,PCNA,SYNCRIP,PLAU,RUNX2,CHEK1,NEUROD2,TARDBP,POU3F2,BUB1B,SNRPA1,MESP1,PRPF4B,TRP63,PARP1,PGR,MMP24
GO:0044238	primary metabolic process	biological_process	1.981912284376732E-4	64	92	6174	14467	SKP2,GNAQ,PRKD2,USP1,NEUROG3,TCF4,NFATC2,TFDP1,GPRIN1,RBMXRT,IMPDH2,NF1,PAX3,SF3A3,UBA2,NTRK2,KCNJ6,MAGOH,GSPT1,NODAL,CDK4,RNPS1,NPM1,NTRK3,IL6ST,HOXB1,CAMK4,EGFR,THRA,SSRP1,FOXH1,CCT5,HOXA13,SNRPD1,SLC45A2,LIF,STRAP,PAX6,GABPA,TRIM28,CCT7,HNRNPAB,TYR,NHP2,EIF2S1,FOXN1,PCNA,SYNCRIP,PLAU,RUNX2,CHEK1,NEUROD2,TARDBP,POU3F2,BUB1B,SNRPA1,DRD2,MESP1,PRPF4B,TRP63,PARP1,PGR,GNAS,MMP24
GO:0048869	cellular developmental process	biological_process	3.019432937939568E-4	28	92	1568	14467	GNAQ,NEUROG3,FGF3,GPRIN1,NF1,PAX3,NTRK2,NODAL,FGF8,GDNF,NTRK3,HSPG2,EGFR,NEURL1A,LIF,PAX6,TRIM28,HNRNPAB,FOXN1,RUNX2,NEUROD2,POU3F2,DRD2,TRP63,GDF11,FASL,PGR,GNAS
GO:0007267	cell-cell signaling	biological_process	3.19638573104852E-4	13	92	344	14467	FGF3,GPRIN1,NF1,NTRK2,KIF1B,FGF8,GDNF,CAMK4,GRIA2,LIF,POU3F2,DRD2,TRP63
GO:0048523	negative regulation of cellular process	biological_process	4.093398882922325E-4	22	92	1027	14467	SKP2,RGS9,TCF4,GPRIN1,NF1,PAX3,NODAL,FGF8,GDNF,NPM1,THRA,FOXH1,LIF,STRAP,PAX6,GABPA,TRIM28,RUNX2,BUB1B,DRD2,TRP63,GDF11
GO:0030154	cell differentiation	biological_process	4.267349241884272E-4	27	92	1495	14467	GNAQ,NEUROG3,FGF3,GPRIN1,NF1,PAX3,NTRK2,NODAL,FGF8,GDNF,NTRK3,HSPG2,NEURL1A,LIF,PAX6,TRIM28,HNRNPAB,FOXN1,RUNX2,NEUROD2,POU3F2,DRD2,TRP63,GDF11,FASL,PGR,GNAS
GO:0006397	mRNA processing	biological_process	4.307458521315677E-4	11	92	240	14467	RBMXRT,SF3A3,MAGOH,RNPS1,NPM1,SNRPD1,STRAP,SYNCRIP,TARDBP,SNRPA1,PRPF4B
GO:0007399	nervous system development	biological_process	4.3529971135482806E-4	19	92	779	14467	SLC1A2,GNAQ,NEUROG3,GPRIN1,NF1,PAX3,NTRK2,FGF8,GDNF,NTRK3,HOXB1,HSPG2,LIF,PAX6,NEUROD2,POU3F2,DRD2,TRP63,GDF11
GO:0044237	cellular metabolic process	biological_process	6.371142075506014E-4	64	92	6341	14467	SKP2,GNAQ,PRKD2,USP1,NEUROG3,TCF4,NFATC2,TFDP1,GPRIN1,RBMXRT,IMPDH2,NF1,PAX3,SF3A3,UBA2,NTRK2,KCNJ6,MAGOH,GSPT1,NODAL,CDK4,RNPS1,NPM1,NTRK3,IL6ST,HOXB1,CAMK4,EGFR,THRA,SSRP1,FOXH1,CCT5,HOXA13,SNRPD1,SLC45A2,LIF,STRAP,PAX6,GABPA,TRIM28,CCT7,HNRNPAB,TYR,NHP2,EIF2S1,FOXN1,PCNA,SYNCRIP,PLAU,RUNX2,CHEK1,NEUROD2,TARDBP,POU3F2,BUB1B,SNRPA1,DRD2,MESP1,PRPF4B,TRP63,PARP1,PGR,GNAS,MMP24
GO:0007417	central nervous system development	biological_process	9.136723542669064E-4	12	92	316	14467	SLC1A2,GNAQ,GPRIN1,NF1,PAX3,FGF8,HOXB1,HSPG2,PAX6,POU3F2,DRD2,GDF11
GO:0031326	regulation of cellular biosynthetic process	biological_process	0.0010236959102006003	33	92	2200	14467	GNAQ,NEUROG3,TCF4,NFATC2,TFDP1,GPRIN1,NF1,PAX3,NODAL,NPM1,HOXB1,THRA,SSRP1,FOXH1,HOXA13,LIF,STRAP,PAX6,GABPA,TRIM28,HNRNPAB,EIF2S1,FOXN1,PCNA,RUNX2,NEUROD2,TARDBP,POU3F2,DRD2,MESP1,TRP63,PGR,GNAS
GO:0009889	regulation of biosynthetic process	biological_process	0.001067624091288423	33	92	2204	14467	GNAQ,NEUROG3,TCF4,NFATC2,TFDP1,GPRIN1,NF1,PAX3,NODAL,NPM1,HOXB1,THRA,SSRP1,FOXH1,HOXA13,LIF,STRAP,PAX6,GABPA,TRIM28,HNRNPAB,EIF2S1,FOXN1,PCNA,RUNX2,NEUROD2,TARDBP,POU3F2,DRD2,MESP1,TRP63,PGR,GNAS
GO:0051726	regulation of cell cycle	biological_process	0.001124334367573168	10	92	211	14467	SKP2,CDK4,FGF8,NPM1,NRAS,HOXA13,LIF,CHEK1,BUB1B,TRP63
GO:0019219	regulation of nucleobase, nucleoside, nucleotide and nucleic acid metabolic process	biological_process	0.001238681279398339	32	92	2107	14467	GNAQ,NEUROG3,TCF4,NFATC2,TFDP1,GPRIN1,NF1,PAX3,NODAL,NPM1,HOXB1,THRA,SSRP1,FOXH1,HOXA13,LIF,STRAP,PAX6,GABPA,TRIM28,HNRNPAB,FOXN1,PCNA,RUNX2,NEUROD2,TARDBP,POU3F2,DRD2,MESP1,TRP63,PGR,GNAS
GO:0016071	mRNA metabolic process	biological_process	0.0014866671179352559	11	92	272	14467	RBMXRT,SF3A3,MAGOH,RNPS1,NPM1,SNRPD1,STRAP,SYNCRIP,TARDBP,SNRPA1,PRPF4B
GO:0048519	negative regulation of biological process	biological_process	0.00208984959222823	22	92	1131	14467	SKP2,RGS9,TCF4,GPRIN1,NF1,PAX3,NODAL,FGF8,GDNF,NPM1,THRA,FOXH1,LIF,STRAP,PAX6,GABPA,TRIM28,RUNX2,BUB1B,DRD2,TRP63,GDF11
GO:0010468	regulation of gene expression	biological_process	0.002135646061926654	32	92	2159	14467	SKP2,NEUROG3,TCF4,NFATC2,TFDP1,GPRIN1,GNRH1,PAX3,NODAL,FGF8,NPM1,HOXB1,THRA,SSRP1,FOXH1,HOXA13,LIF,STRAP,PAX6,GABPA,TRIM28,HNRNPAB,EIF2S1,FOXN1,RUNX2,NEUROD2,TARDBP,POU3F2,DRD2,MESP1,TRP63,PGR
GO:0009790	embryonic development	biological_process	0.0023067648218661743	16	92	626	14467	GNAQ,NF1,PAX3,PKD1,NODAL,KIF1B,FGF8,HOXB1,HSPG2,FOXH1,HOXA13,PAX6,GABPA,MESP1,TRP63,GNAS
GO:0031323	regulation of cellular metabolic process	biological_process	0.00235574867173134	34	92	2396	14467	GNAQ,NEUROG3,TCF4,NFATC2,TFDP1,GPRIN1,NF1,PAX3,NODAL,NPM1,HOXB1,EGFR,THRA,SSRP1,FOXH1,HOXA13,LIF,STRAP,PAX6,GABPA,TRIM28,HNRNPAB,EIF2S1,FOXN1,PCNA,RUNX2,NEUROD2,TARDBP,POU3F2,DRD2,MESP1,TRP63,PGR,GNAS
GO:0080090	regulation of primary metabolic process	biological_process	0.002425266278941955	34	92	2399	14467	GNAQ,NEUROG3,TCF4,NFATC2,TFDP1,GPRIN1,NF1,PAX3,NODAL,NPM1,HOXB1,EGFR,THRA,SSRP1,FOXH1,HOXA13,LIF,STRAP,PAX6,GABPA,TRIM28,HNRNPAB,EIF2S1,FOXN1,PCNA,RUNX2,NEUROD2,TARDBP,POU3F2,DRD2,MESP1,TRP63,PGR,GNAS
GO:0007270	nerve-nerve synaptic transmission	biological_process	0.0028133274875043286	5	92	34	14467	GPRIN1,NF1,KIF1B,CAMK4,DRD2
GO:0043473	pigmentation	biological_process	0.0029503170162014512	6	92	61	14467	GNAQ,NF1,PAX3,SLC45A2,TYR,DRD2
GO:0060255	regulation of macromolecule metabolic process	biological_process	0.002968149306041157	34	92	2420	14467	SKP2,NEUROG3,TCF4,NFATC2,TFDP1,GPRIN1,GNRH1,PAX3,NODAL,FGF8,NPM1,HOXB1,EGFR,THRA,SSRP1,FOXH1,HOXA13,LIF,STRAP,PAX6,GABPA,TRIM28,HNRNPAB,EIF2S1,FOXN1,PCNA,RUNX2,NEUROD2,TARDBP,POU3F2,DRD2,MESP1,TRP63,PGR
GO:0007420	brain development	biological_process	0.004328726998472885	10	92	245	14467	SLC1A2,GNAQ,GPRIN1,NF1,FGF8,HOXB1,HSPG2,PAX6,POU3F2,DRD2
GO:0008152	metabolic process	biological_process	0.004482645642233875	66	92	6968	14467	SKP2,GNAQ,PRKD2,USP1,NEUROG3,TCF4,NFATC2,TFDP1,GPRIN1,GNRH1,RBMXRT,IMPDH2,NF1,PAX3,SF3A3,UBA2,NTRK2,KCNJ6,MAGOH,GSPT1,NODAL,CDK4,FGF8,RNPS1,NPM1,NTRK3,IL6ST,HOXB1,CAMK4,EGFR,THRA,SSRP1,FOXH1,CCT5,HOXA13,SNRPD1,SLC45A2,LIF,STRAP,PAX6,GABPA,TRIM28,CCT7,HNRNPAB,TYR,NHP2,EIF2S1,FOXN1,PCNA,SYNCRIP,PLAU,RUNX2,CHEK1,NEUROD2,TARDBP,POU3F2,BUB1B,SNRPA1,DRD2,MESP1,PRPF4B,TRP63,PARP1,PGR,GNAS,MMP24
GO:0006396	RNA processing	biological_process	0.005285882479251396	12	92	374	14467	RBMXRT,SF3A3,MAGOH,RNPS1,NPM1,SNRPD1,STRAP,NHP2,SYNCRIP,TARDBP,SNRPA1,PRPF4B
GO:0030900	forebrain development	biological_process	0.006200668622604885	8	92	150	14467	SLC1A2,GNAQ,GPRIN1,NF1,FGF8,PAX6,POU3F2,DRD2
GO:0048699	generation of neurons	biological_process	0.007410629081990738	13	92	456	14467	GNAQ,GPRIN1,NF1,PAX3,NTRK2,FGF8,GDNF,NTRK3,LIF,PAX6,NEUROD2,POU3F2,DRD2
GO:0050793	regulation of developmental process	biological_process	0.007902263385762763	18	92	858	14467	SKP2,GNAQ,GPRIN1,NF1,NODAL,FGF8,GDNF,NTRK3,HOXA13,LIF,PAX6,RUNX2,POU3F2,DRD2,TRP63,GDF11,FASL,GNAS
GO:0007507	heart development	biological_process	0.007935453939146636	9	92	206	14467	GNAQ,NF1,PAX3,PKD1,NODAL,FGF8,HSPG2,FOXH1,MESP1
GO:0003002	regionalization	biological_process	0.007935453939146636	9	92	206	14467	FGF3,NODAL,FGF8,GDNF,HOXB1,FOXH1,PAX6,TRP63,GDF11
GO:0021543	pallium development	biological_process	0.013050376210928031	5	92	46	14467	GPRIN1,NF1,FGF8,PAX6,POU3F2
GO:0022008	neurogenesis	biological_process	0.014687104676003204	13	92	486	14467	GNAQ,GPRIN1,NF1,PAX3,NTRK2,FGF8,GDNF,NTRK3,LIF,PAX6,NEUROD2,POU3F2,DRD2
GO:0001501	skeletal system development	biological_process	0.015893404057800566	10	92	284	14467	GNAQ,NF1,PKD1,DSPP,HOXB1,HSPG2,THRA,RUNX2,TRP63,GNAS
GO:0007435	salivary gland morphogenesis	biological_process	0.017093023334798976	3	92	8	14467	FGF8,EGFR,PAX6
GO:0007167	enzyme linked receptor protein signaling pathway	biological_process	0.020824976890848057	10	92	293	14467	NTRK2,NODAL,FGF8,GDNF,NTRK3,EGFR,FOXH1,HOXA13,STRAP,RUNX2
GO:0032501	multicellular organismal process	biological_process	0.024739536490211156	46	92	4218	14467	RGS9,SLC1A2,GNAQ,NEUROG3,TCF4,NFATC2,TFDP1,FGF3,GPRIN1,GNRH1,NF1,PAX3,NTRK2,PKD1,NODAL,KIF1B,FGF8,GDNF,NTRK3,DSPP,HOXB1,HSPG2,CAMK4,EGFR,THRA,FOXH1,HOXA13,SLC45A2,NEURL1A,GRIA2,LIF,PAX6,GABPA,TRIM28,HNRNPAB,FOXN1,RUNX2,NEUROD2,POU3F2,DRD2,MESP1,TRP63,GDF11,FASL,PGR,GNAS
GO:0048666	neuron development	biological_process	0.025523013831604543	10	92	300	14467	GNAQ,GPRIN1,NTRK2,GDNF,NTRK3,LIF,PAX6,NEUROD2,POU3F2,DRD2
GO:0048870	cell motility	biological_process	0.027799805720217848	10	92	303	14467	NF1,PAX3,NODAL,GDNF,NEURL1A,PAX6,PLAU,POU3F2,DRD2,MESP1
GO:0051094	positive regulation of developmental process	biological_process	0.027878342330333882	11	92	370	14467	GPRIN1,NF1,NTRK3,HOXA13,LIF,PAX6,RUNX2,DRD2,TRP63,FASL,GNAS
GO:0010926	anatomical structure formation	biological_process	0.029988510159725118	16	92	767	14467	FGF3,GPRIN1,IPO5,NF1,PAX3,NODAL,FGF8,GDNF,NPM1,HOXB1,CSE1L,NEURL1A,MESP1,TRP63,KPNB1,NAP1L1
GO:0007632	visual behavior	biological_process	0.035012518360633224	4	92	28	14467	SLC1A2,GPRIN1,NF1,DRD2
GO:0051253	negative regulation of RNA metabolic process	biological_process	0.036072715398541684	9	92	249	14467	TCF4,PAX3,NODAL,NPM1,FOXH1,STRAP,GABPA,TRIM28,TRP63
GO:0010629	negative regulation of gene expression	biological_process	0.036696047780883895	10	92	313	14467	SKP2,TCF4,PAX3,NODAL,THRA,FOXH1,STRAP,GABPA,TRIM28,TRP63
GO:0045165	cell fate commitment	biological_process	0.037888272454624235	7	92	140	14467	FGF3,PAX3,NODAL,FGF8,GDNF,PAX6,RUNX2
GO:0045934	negative regulation of nucleobase, nucleoside, nucleotide and nucleic acid metabolic process	biological_process	0.04199297911174584	10	92	318	14467	TCF4,PAX3,NODAL,NPM1,THRA,FOXH1,STRAP,GABPA,TRIM28,TRP63
GO:0006913	nucleocytoplasmic transport	biological_process	0.04632715446177832	6	92	98	14467	IPO5,NF1,NPM1,CAMK4,CSE1L,KPNB1
GO:0000122	negative regulation of transcription from RNA polymerase II promoter	biological_process	0.04842625279453624	8	92	199	14467	TCF4,PAX3,NODAL,FOXH1,STRAP,GABPA,TRIM28,TRP63
GO:0051169	nuclear transport	biological_process	0.049065827622931095	6	92	99	14467	IPO5,NF1,NPM1,CAMK4,CSE1L,KPNB1
