# Supplementary material for: Tissue-Specific Functional Networks for Prioritizing Phenotype and Disease Genes
Source: PLoS Comput Biol. 2012 Sep 27;8(9):e1002694. doi: 10.1371/journal.pcbi.1002694 (PMC3459891; doi:10.1371/journal.pcbi.1002694)
Supplement: Dataset S3 — Functional enrichment of top 100 changed genes for each tissue-specific network. (ZIP) [file pcbi.1002694.s003.zip › enrichment_result/MA_0002434_global.txt]

GO:0007399	nervous system development	biological_process	6.085969597670158E-8	24	91	779	14467	SLC1A2,GNAQ,NEUROG3,RASGRF1,GPRIN1,SMARCA4,ERCC2,NF1,PAX3,SIM1,NTRK2,FGF8,GDNF,NTRK3,HOXB1,DRD3,TRP73,LIF,PAX6,POU3F4,NEUROD2,POU3F2,GJA10,TRP63
GO:0006139	nucleobase, nucleoside, nucleotide and nucleic acid metabolic process	biological_process	1.207715772252942E-7	47	91	3037	14467	GNAQ,USP1,NEUROG3,NFATC2,TFDP1,GPRIN1,SMARCA4,RBMXRT,IMPDH2,ERCC2,NF1,PAX3,SF3A3,SIM1,MAGOH,NODAL,RNPS1,NPM1,HOXB1,THRA,DRD3,FOXB1,SSRP1,HIP1,FOXH1,HOXA13,FANCD2,TRP73,LIF,STRAP,PAX6,ATP7B,POU3F4,TRIM28,FOXN1,PCNA,SYNCRIP,CHEK1,NEUROD2,POU3F2,TARDBP,MESP1,PRPF4B,PARP1,TRP63,GNAS,PAX9
GO:0032502	developmental process	biological_process	1.9211874421870721E-7	45	91	2840	14467	SKP2,SLC1A2,GNAQ,NEUROG3,TFDP1,RASGRF1,FGF3,GPRIN1,SMARCA4,GNRH1,ERCC2,NF1,PAX3,SIM1,NTRK2,NODAL,KIF1B,FGF8,GDNF,NTRK3,DSPP,HOXB1,THRA,EGFR,DRD3,HIP1,FOXH1,HOXA13,FANCD2,SLC45A2,NEURL1A,TRP73,LIF,PAX6,POU3F4,TRIM28,FOXN1,NEUROD2,POU3F2,MESP1,GJA10,TRP63,MDFI,GNAS,PAX9
GO:0007275	multicellular organismal development	biological_process	2.2751945569462387E-7	41	91	2402	14467	SLC1A2,GNAQ,NEUROG3,TFDP1,RASGRF1,FGF3,GPRIN1,SMARCA4,GNRH1,ERCC2,NF1,PAX3,SIM1,NTRK2,NODAL,KIF1B,FGF8,GDNF,NTRK3,DSPP,HOXB1,THRA,EGFR,DRD3,FOXH1,HOXA13,FANCD2,TRP73,LIF,PAX6,POU3F4,TRIM28,FOXN1,NEUROD2,POU3F2,MESP1,GJA10,TRP63,MDFI,GNAS,PAX9
GO:0048731	system development	biological_process	4.312964257069623E-7	36	91	1922	14467	SLC1A2,GNAQ,NEUROG3,TFDP1,RASGRF1,FGF3,GPRIN1,SMARCA4,ERCC2,NF1,PAX3,SIM1,NTRK2,NODAL,FGF8,GDNF,NTRK3,DSPP,HOXB1,THRA,EGFR,DRD3,FOXH1,HOXA13,TRP73,LIF,PAX6,POU3F4,TRIM28,NEUROD2,POU3F2,MESP1,GJA10,TRP63,GNAS,PAX9
GO:0010628	positive regulation of gene expression	biological_process	5.796296941016407E-7	17	91	403	14467	NEUROG3,NFATC2,TFDP1,GPRIN1,PAX3,NODAL,FGF8,HOXB1,FOXH1,HOXA13,TRP73,LIF,PAX6,TRIM28,POU3F2,TRP63,PAX9
GO:0048856	anatomical structure development	biological_process	6.770583517748924E-7	37	91	2056	14467	SLC1A2,GNAQ,NEUROG3,TFDP1,RASGRF1,FGF3,GPRIN1,SMARCA4,ERCC2,NF1,PAX3,SIM1,NTRK2,NODAL,FGF8,GDNF,NTRK3,DSPP,HOXB1,THRA,EGFR,DRD3,FOXH1,HOXA13,NEURL1A,TRP73,LIF,PAX6,POU3F4,TRIM28,NEUROD2,POU3F2,MESP1,GJA10,TRP63,GNAS,PAX9
GO:0045893	positive regulation of transcription, DNA-dependent	biological_process	7.072924519346177E-7	16	91	353	14467	NEUROG3,NFATC2,TFDP1,GPRIN1,PAX3,NODAL,HOXB1,FOXH1,HOXA13,TRP73,LIF,PAX6,TRIM28,POU3F2,TRP63,PAX9
GO:0051254	positive regulation of RNA metabolic process	biological_process	7.370979662837353E-7	16	91	354	14467	NEUROG3,NFATC2,TFDP1,GPRIN1,PAX3,NODAL,HOXB1,FOXH1,HOXA13,TRP73,LIF,PAX6,TRIM28,POU3F2,TRP63,PAX9
GO:0019222	regulation of metabolic process	biological_process	1.093267169236217E-6	41	91	2525	14467	SKP2,GNAQ,NEUROG3,NFATC2,TFDP1,GPRIN1,SMARCA4,GNRH1,ERCC2,NF1,PAX3,SIM1,NTRK2,NODAL,FGF8,NPM1,HOXB1,THRA,EGFR,DRD3,FOXB1,SSRP1,HIP1,FOXH1,HOXA13,TRP73,LIF,STRAP,PAX6,POU3F4,TRIM28,EIF2S1,FOXN1,PCNA,NEUROD2,POU3F2,TARDBP,MESP1,TRP63,GNAS,PAX9
GO:0048468	cell development	biological_process	1.110954626097021E-6	22	91	748	14467	GNAQ,RASGRF1,GPRIN1,SMARCA4,ERCC2,NF1,PAX3,NTRK2,NODAL,FGF8,GDNF,NTRK3,DRD3,NEURL1A,TRP73,LIF,PAX6,POU3F4,TRIM28,NEUROD2,POU3F2,TRP63
GO:0009653	anatomical structure morphogenesis	biological_process	1.3349816681161603E-6	27	91	1151	14467	GNAQ,NEUROG3,FGF3,GPRIN1,SMARCA4,ERCC2,NF1,PAX3,NTRK2,NODAL,FGF8,GDNF,NTRK3,HOXB1,THRA,EGFR,HOXA13,NEURL1A,TRP73,LIF,PAX6,TRIM28,POU3F2,MESP1,TRP63,GNAS,PAX9
GO:0022008	neurogenesis	biological_process	1.3499001139735717E-6	18	91	486	14467	GNAQ,RASGRF1,GPRIN1,SMARCA4,ERCC2,NF1,PAX3,NTRK2,FGF8,GDNF,NTRK3,DRD3,TRP73,LIF,PAX6,POU3F4,NEUROD2,POU3F2
GO:0045941	positive regulation of transcription	biological_process	3.5982014323418547E-6	16	91	395	14467	NEUROG3,NFATC2,TFDP1,GPRIN1,PAX3,NODAL,HOXB1,FOXH1,HOXA13,TRP73,LIF,PAX6,TRIM28,POU3F2,TRP63,PAX9
GO:0031328	positive regulation of cellular biosynthetic process	biological_process	3.6696934831894753E-6	17	91	455	14467	NEUROG3,NFATC2,TFDP1,GPRIN1,PAX3,NODAL,NPM1,HOXB1,FOXH1,HOXA13,TRP73,LIF,PAX6,TRIM28,POU3F2,TRP63,PAX9
GO:0009891	positive regulation of biosynthetic process	biological_process	3.920045957086721E-6	17	91	457	14467	NEUROG3,NFATC2,TFDP1,GPRIN1,PAX3,NODAL,NPM1,HOXB1,FOXH1,HOXA13,TRP73,LIF,PAX6,TRIM28,POU3F2,TRP63,PAX9
GO:0009888	tissue development	biological_process	5.50789577229054E-6	19	91	598	14467	NEUROG3,TFDP1,SMARCA4,ERCC2,NF1,PAX3,NODAL,FGF8,GDNF,THRA,FOXH1,LIF,PAX6,TRIM28,POU3F2,MESP1,TRP63,GNAS,PAX9
GO:0045935	positive regulation of nucleobase, nucleoside, nucleotide and nucleic acid metabolic process	biological_process	7.040627743934728E-6	16	91	414	14467	NEUROG3,NFATC2,TFDP1,GPRIN1,PAX3,NODAL,HOXB1,FOXH1,HOXA13,TRP73,LIF,PAX6,TRIM28,POU3F2,TRP63,PAX9
GO:0009893	positive regulation of metabolic process	biological_process	7.120963246859813E-6	18	91	540	14467	NEUROG3,NFATC2,TFDP1,GPRIN1,PAX3,NODAL,FGF8,NPM1,HOXB1,FOXH1,HOXA13,TRP73,LIF,PAX6,TRIM28,POU3F2,TRP63,PAX9
GO:0010467	gene expression	biological_process	1.222763219637512E-5	42	91	2850	14467	SKP2,NEUROG3,NFATC2,TFDP1,GPRIN1,SMARCA4,GNRH1,RBMXRT,ERCC2,PAX3,SF3A3,SIM1,MAGOH,GSPT1,NODAL,FGF8,RNPS1,NPM1,HOXB1,THRA,DRD3,FOXB1,SSRP1,HIP1,FOXH1,HOXA13,TRP73,LIF,STRAP,PAX6,POU3F4,TRIM28,EIF2S1,FOXN1,SYNCRIP,NEUROD2,POU3F2,TARDBP,MESP1,PRPF4B,TRP63,PAX9
GO:0007417	central nervous system development	biological_process	1.262132741043817E-5	14	91	316	14467	SLC1A2,GNAQ,GPRIN1,SMARCA4,ERCC2,NF1,PAX3,FGF8,HOXB1,DRD3,TRP73,PAX6,POU3F4,POU3F2
GO:0010557	positive regulation of macromolecule biosynthetic process	biological_process	1.466294126979299E-5	16	91	436	14467	NEUROG3,NFATC2,TFDP1,GPRIN1,PAX3,NODAL,HOXB1,FOXH1,HOXA13,TRP73,LIF,PAX6,TRIM28,POU3F2,TRP63,PAX9
GO:0048869	cellular developmental process	biological_process	1.4822573770199333E-5	30	91	1568	14467	GNAQ,NEUROG3,RASGRF1,FGF3,GPRIN1,SMARCA4,ERCC2,NF1,PAX3,SIM1,NTRK2,NODAL,FGF8,GDNF,NTRK3,EGFR,DRD3,HIP1,NEURL1A,TRP73,LIF,PAX6,POU3F4,TRIM28,FOXN1,NEUROD2,POU3F2,TRP63,MDFI,GNAS
GO:0048522	positive regulation of cellular process	biological_process	1.6953794339923186E-5	24	91	1031	14467	NEUROG3,NFATC2,TFDP1,GPRIN1,NF1,PAX3,NODAL,FGF8,NTRK3,NPM1,HOXB1,EGFR,DRD3,HIP1,FOXH1,HOXA13,TRP73,LIF,PAX6,TRIM28,POU3F2,TRP63,GNAS,PAX9
GO:0031326	regulation of cellular biosynthetic process	biological_process	1.7791665551337434E-5	36	91	2200	14467	GNAQ,NEUROG3,NFATC2,TFDP1,GPRIN1,SMARCA4,ERCC2,NF1,PAX3,SIM1,NODAL,NPM1,HOXB1,THRA,DRD3,FOXB1,SSRP1,HIP1,FOXH1,HOXA13,TRP73,LIF,STRAP,PAX6,POU3F4,TRIM28,EIF2S1,FOXN1,PCNA,NEUROD2,POU3F2,TARDBP,MESP1,TRP63,GNAS,PAX9
GO:0009889	regulation of biosynthetic process	biological_process	1.867940828957184E-5	36	91	2204	14467	GNAQ,NEUROG3,NFATC2,TFDP1,GPRIN1,SMARCA4,ERCC2,NF1,PAX3,SIM1,NODAL,NPM1,HOXB1,THRA,DRD3,FOXB1,SSRP1,HIP1,FOXH1,HOXA13,TRP73,LIF,STRAP,PAX6,POU3F4,TRIM28,EIF2S1,FOXN1,PCNA,NEUROD2,POU3F2,TARDBP,MESP1,TRP63,GNAS,PAX9
GO:0010604	positive regulation of macromolecule metabolic process	biological_process	2.067901254163553E-5	17	91	511	14467	NEUROG3,NFATC2,TFDP1,GPRIN1,PAX3,NODAL,FGF8,HOXB1,FOXH1,HOXA13,TRP73,LIF,PAX6,TRIM28,POU3F2,TRP63,PAX9
GO:0030154	cell differentiation	biological_process	2.1019388835740105E-5	29	91	1495	14467	GNAQ,NEUROG3,RASGRF1,FGF3,GPRIN1,SMARCA4,ERCC2,NF1,PAX3,SIM1,NTRK2,NODAL,FGF8,GDNF,NTRK3,DRD3,HIP1,NEURL1A,TRP73,LIF,PAX6,POU3F4,TRIM28,FOXN1,NEUROD2,POU3F2,TRP63,MDFI,GNAS
GO:0019219	regulation of nucleobase, nucleoside, nucleotide and nucleic acid metabolic process	biological_process	2.1435847974122456E-5	35	91	2107	14467	GNAQ,NEUROG3,NFATC2,TFDP1,GPRIN1,SMARCA4,ERCC2,NF1,PAX3,SIM1,NODAL,NPM1,HOXB1,THRA,DRD3,FOXB1,SSRP1,HIP1,FOXH1,HOXA13,TRP73,LIF,STRAP,PAX6,POU3F4,TRIM28,FOXN1,PCNA,NEUROD2,POU3F2,TARDBP,MESP1,TRP63,GNAS,PAX9
GO:0031325	positive regulation of cellular metabolic process	biological_process	2.7498583947274778E-5	17	91	521	14467	NEUROG3,NFATC2,TFDP1,GPRIN1,PAX3,NODAL,NPM1,HOXB1,FOXH1,HOXA13,TRP73,LIF,PAX6,TRIM28,POU3F2,TRP63,PAX9
GO:0048699	generation of neurons	biological_process	2.753323752311931E-5	16	91	456	14467	GNAQ,RASGRF1,GPRIN1,NF1,PAX3,NTRK2,FGF8,GDNF,NTRK3,DRD3,TRP73,LIF,PAX6,POU3F4,NEUROD2,POU3F2
GO:0008283	cell proliferation	biological_process	3.4512928514812845E-5	18	91	598	14467	RASGRF1,FGF3,IMPDH2,ERCC2,NF1,PAX3,NODAL,CDK4,FGF8,NPM1,EGFR,CSE1L,LIF,PAX6,TYR,FOXN1,POU3F2,TRP63
GO:0007267	cell-cell signaling	biological_process	3.684518103178092E-5	14	91	344	14467	RASGRF1,FGF3,GPRIN1,ERCC2,NF1,NTRK2,KIF1B,FGF8,GDNF,CAMK4,GRIA2,LIF,POU3F2,TRP63
GO:0010468	regulation of gene expression	biological_process	4.039480074736598E-5	35	91	2159	14467	SKP2,NEUROG3,NFATC2,TFDP1,GPRIN1,SMARCA4,GNRH1,ERCC2,PAX3,SIM1,NODAL,FGF8,NPM1,HOXB1,THRA,DRD3,FOXB1,SSRP1,HIP1,FOXH1,HOXA13,TRP73,LIF,STRAP,PAX6,POU3F4,TRIM28,EIF2S1,FOXN1,NEUROD2,POU3F2,TARDBP,MESP1,TRP63,PAX9
GO:0030900	forebrain development	biological_process	4.2325920921585794E-5	10	91	150	14467	SLC1A2,GNAQ,GPRIN1,SMARCA4,NF1,FGF8,TRP73,PAX6,POU3F4,POU3F2
GO:0048518	positive regulation of biological process	biological_process	4.4469754753826004E-5	25	91	1172	14467	SLC1A2,NEUROG3,NFATC2,TFDP1,GPRIN1,NF1,PAX3,NODAL,FGF8,NTRK3,NPM1,HOXB1,EGFR,DRD3,HIP1,FOXH1,HOXA13,TRP73,LIF,PAX6,TRIM28,POU3F2,TRP63,GNAS,PAX9
GO:0031323	regulation of cellular metabolic process	biological_process	4.823899268354598E-5	37	91	2396	14467	GNAQ,NEUROG3,NFATC2,TFDP1,GPRIN1,SMARCA4,ERCC2,NF1,PAX3,SIM1,NODAL,NPM1,HOXB1,THRA,EGFR,DRD3,FOXB1,SSRP1,HIP1,FOXH1,HOXA13,TRP73,LIF,STRAP,PAX6,POU3F4,TRIM28,EIF2S1,FOXN1,PCNA,NEUROD2,POU3F2,TARDBP,MESP1,TRP63,GNAS,PAX9
GO:0080090	regulation of primary metabolic process	biological_process	4.989540464393111E-5	37	91	2399	14467	GNAQ,NEUROG3,NFATC2,TFDP1,GPRIN1,SMARCA4,ERCC2,NF1,PAX3,SIM1,NODAL,NPM1,HOXB1,THRA,EGFR,DRD3,FOXB1,SSRP1,HIP1,FOXH1,HOXA13,TRP73,LIF,STRAP,PAX6,POU3F4,TRIM28,EIF2S1,FOXN1,PCNA,NEUROD2,POU3F2,TARDBP,MESP1,TRP63,GNAS,PAX9
GO:0010926	anatomical structure formation	biological_process	5.642147351048338E-5	20	91	767	14467	FGF3,GPRIN1,SMARCA4,IPO5,ERCC2,NF1,PAX3,NODAL,FGF8,GDNF,NPM1,HOXB1,HIP1,CSE1L,NEURL1A,MESP1,GJA10,TRP63,KPNB1,NAP1L1
GO:0009887	organ morphogenesis	biological_process	6.147610028127354E-5	20	91	771	14467	NEUROG3,FGF3,SMARCA4,ERCC2,NF1,PAX3,NTRK2,NODAL,FGF8,GDNF,HOXB1,THRA,HOXA13,TRP73,LIF,PAX6,MESP1,TRP63,GNAS,PAX9
GO:0060255	regulation of macromolecule metabolic process	biological_process	6.30887569573938E-5	37	91	2420	14467	SKP2,NEUROG3,NFATC2,TFDP1,GPRIN1,SMARCA4,GNRH1,ERCC2,PAX3,SIM1,NODAL,FGF8,NPM1,HOXB1,THRA,EGFR,DRD3,FOXB1,SSRP1,HIP1,FOXH1,HOXA13,TRP73,LIF,STRAP,PAX6,POU3F4,TRIM28,EIF2S1,FOXN1,PCNA,NEUROD2,POU3F2,TARDBP,MESP1,TRP63,PAX9
GO:0048513	organ development	biological_process	6.608420807460648E-5	29	91	1574	14467	SLC1A2,GNAQ,NEUROG3,TFDP1,FGF3,GPRIN1,SMARCA4,ERCC2,NF1,PAX3,NTRK2,NODAL,FGF8,GDNF,HOXB1,THRA,EGFR,FOXH1,HOXA13,TRP73,LIF,PAX6,POU3F4,TRIM28,POU3F2,MESP1,TRP63,GNAS,PAX9
GO:0051726	regulation of cell cycle	biological_process	1.0612191189687107E-4	11	91	211	14467	SKP2,CDK4,FGF8,NPM1,NRAS,HOXA13,MAD2L1,TRP73,LIF,CHEK1,TRP63
GO:0045944	positive regulation of transcription from RNA polymerase II promoter	biological_process	1.1447043700520639E-4	13	91	318	14467	NEUROG3,NFATC2,GPRIN1,PAX3,NODAL,HOXB1,FOXH1,HOXA13,LIF,PAX6,POU3F2,TRP63,PAX9
GO:0016070	RNA metabolic process	biological_process	1.1871146055471366E-4	36	91	2364	14467	NEUROG3,NFATC2,TFDP1,GPRIN1,SMARCA4,RBMXRT,ERCC2,PAX3,SF3A3,SIM1,MAGOH,NODAL,RNPS1,NPM1,HOXB1,THRA,FOXB1,SSRP1,HIP1,FOXH1,HOXA13,TRP73,LIF,STRAP,PAX6,POU3F4,TRIM28,FOXN1,SYNCRIP,NEUROD2,POU3F2,TARDBP,MESP1,PRPF4B,TRP63,PAX9
GO:0021537	telencephalon development	biological_process	1.6285248176064202E-4	7	91	63	14467	SLC1A2,GPRIN1,NF1,FGF8,TRP73,PAX6,POU3F2
GO:0006357	regulation of transcription from RNA polymerase II promoter	biological_process	2.0796387208182074E-4	16	91	528	14467	NEUROG3,NFATC2,GPRIN1,SMARCA4,PAX3,NODAL,HOXB1,FOXH1,HOXA13,LIF,STRAP,PAX6,TRIM28,POU3F2,TRP63,PAX9
GO:0043170	macromolecule metabolic process	biological_process	3.09863558319839E-4	57	91	5234	14467	SKP2,GNAQ,USP1,NEUROG3,RHO,NFATC2,TFDP1,GPRIN1,SMARCA4,GNRH1,RBMXRT,ERCC2,PAX3,SF3A3,SIM1,UBA2,NTRK2,MAGOH,GSPT1,NODAL,CDK4,FGF8,RNPS1,NTRK3,NPM1,HOXB1,CAMK4,THRA,EGFR,DRD3,FOXB1,SSRP1,HIP1,FOXH1,CCT5,HOXA13,FANCD2,TRP73,LIF,STRAP,PAX6,POU3F4,TRIM28,EIF2S1,FOXN1,PCNA,SYNCRIP,CHEK1,NEUROD2,POU3F2,TARDBP,MESP1,PRPF4B,PARP1,TRP63,PAX9,MMP24
GO:0006366	transcription from RNA polymerase II promoter	biological_process	4.712826424745412E-4	16	91	561	14467	NEUROG3,NFATC2,GPRIN1,SMARCA4,PAX3,NODAL,HOXB1,FOXH1,HOXA13,LIF,STRAP,PAX6,TRIM28,POU3F2,TRP63,PAX9
GO:0007420	brain development	biological_process	4.788905829526692E-4	11	91	245	14467	SLC1A2,GNAQ,GPRIN1,SMARCA4,NF1,FGF8,HOXB1,TRP73,PAX6,POU3F4,POU3F2
GO:0021543	pallium development	biological_process	5.098331080696674E-4	6	91	46	14467	GPRIN1,NF1,FGF8,TRP73,PAX6,POU3F2
GO:0032501	multicellular organismal process	biological_process	8.523371193917907E-4	49	91	4218	14467	RGS9,SLC1A2,GNAQ,NEUROG3,RHO,NFATC2,TFDP1,RASGRF1,FGF3,GPRIN1,SMARCA4,GNRH1,ERCC2,NF1,PAX3,SIM1,NTRK2,NODAL,KIF1B,FGF8,GDNF,NTRK3,DSPP,HOXB1,CAMK4,THRA,EGFR,DRD3,FOXH1,HOXA13,FANCD2,SLC45A2,NEURL1A,TRP73,GRIA2,LIF,PAX6,ATP7B,POU3F4,TRIM28,FOXN1,NEUROD2,POU3F2,MESP1,GJA10,TRP63,MDFI,GNAS,PAX9
GO:0044238	primary metabolic process	biological_process	9.951906668266848E-4	62	91	6174	14467	SKP2,GNAQ,USP1,NEUROG3,RHO,NFATC2,TFDP1,GPRIN1,SMARCA4,RBMXRT,IMPDH2,ERCC2,NF1,PAX3,SF3A3,SIM1,UBA2,NTRK2,KCNJ6,MAGOH,GSPT1,NODAL,CDK4,RNPS1,NTRK3,NPM1,HOXB1,CAMK4,THRA,EGFR,DRD3,FOXB1,SSRP1,HIP1,FOXH1,CCT5,HOXA13,FANCD2,SLC45A2,TRP73,LIF,STRAP,PAX6,ATP7B,POU3F4,TRIM28,TYR,EIF2S1,FOXN1,PCNA,SYNCRIP,CHEK1,NEUROD2,POU3F2,TARDBP,MESP1,PRPF4B,PARP1,TRP63,GNAS,PAX9,MMP24
GO:0034960	cellular biopolymer metabolic process	biological_process	0.0014168610339239933	54	91	4999	14467	SKP2,GNAQ,USP1,NEUROG3,RHO,NFATC2,TFDP1,GPRIN1,SMARCA4,RBMXRT,ERCC2,PAX3,SF3A3,SIM1,UBA2,NTRK2,MAGOH,GSPT1,NODAL,CDK4,RNPS1,NTRK3,NPM1,HOXB1,CAMK4,THRA,EGFR,FOXB1,SSRP1,HIP1,FOXH1,CCT5,HOXA13,FANCD2,TRP73,LIF,STRAP,PAX6,POU3F4,TRIM28,EIF2S1,FOXN1,PCNA,SYNCRIP,CHEK1,NEUROD2,POU3F2,TARDBP,MESP1,PRPF4B,PARP1,TRP63,PAX9,MMP24
GO:0048523	negative regulation of cellular process	biological_process	0.0014354227889736488	21	91	1027	14467	SKP2,RGS9,GPRIN1,SMARCA4,ERCC2,NF1,PAX3,NODAL,FGF8,GDNF,NPM1,THRA,DRD3,FOXH1,MAD2L1,TRP73,LIF,STRAP,PAX6,TRIM28,TRP63
GO:0048646	anatomical structure formation involved in morphogenesis	biological_process	0.0015187835512014206	12	91	335	14467	FGF3,SMARCA4,ERCC2,NF1,PAX3,NODAL,FGF8,GDNF,HOXB1,NEURL1A,MESP1,TRP63
GO:0009416	response to light stimulus	biological_process	0.001522248485543219	7	91	87	14467	SLC1A2,RHO,GPRIN1,ERCC2,NF1,DRD3,GJA10
GO:0051252	regulation of RNA metabolic process	biological_process	0.0017478319724619292	30	91	1943	14467	NEUROG3,NFATC2,TFDP1,GPRIN1,SMARCA4,ERCC2,PAX3,SIM1,NODAL,NPM1,HOXB1,THRA,FOXB1,SSRP1,HIP1,FOXH1,HOXA13,TRP73,LIF,STRAP,PAX6,POU3F4,TRIM28,FOXN1,NEUROD2,POU3F2,TARDBP,MESP1,TRP63,PAX9
GO:0008284	positive regulation of cell proliferation	biological_process	0.0017708737493318562	10	91	224	14467	NF1,PAX3,NODAL,FGF8,NPM1,EGFR,LIF,PAX6,POU3F2,TRP63
GO:0030182	neuron differentiation	biological_process	0.0021200203666440964	13	91	411	14467	GNAQ,RASGRF1,GPRIN1,PAX3,NTRK2,GDNF,NTRK3,TRP73,LIF,PAX6,POU3F4,NEUROD2,POU3F2
GO:0043283	biopolymer metabolic process	biological_process	0.0023148880519404404	54	91	5069	14467	SKP2,GNAQ,USP1,NEUROG3,RHO,NFATC2,TFDP1,GPRIN1,SMARCA4,RBMXRT,ERCC2,PAX3,SF3A3,SIM1,UBA2,NTRK2,MAGOH,GSPT1,NODAL,CDK4,RNPS1,NTRK3,NPM1,HOXB1,CAMK4,THRA,EGFR,FOXB1,SSRP1,HIP1,FOXH1,CCT5,HOXA13,FANCD2,TRP73,LIF,STRAP,PAX6,POU3F4,TRIM28,EIF2S1,FOXN1,PCNA,SYNCRIP,CHEK1,NEUROD2,POU3F2,TARDBP,MESP1,PRPF4B,PARP1,TRP63,PAX9,MMP24
GO:0044260	cellular macromolecule metabolic process	biological_process	0.002905331463274224	54	91	5102	14467	SKP2,GNAQ,USP1,NEUROG3,RHO,NFATC2,TFDP1,GPRIN1,SMARCA4,RBMXRT,ERCC2,PAX3,SF3A3,SIM1,UBA2,NTRK2,MAGOH,GSPT1,NODAL,CDK4,RNPS1,NTRK3,NPM1,HOXB1,CAMK4,THRA,EGFR,FOXB1,SSRP1,HIP1,FOXH1,CCT5,HOXA13,FANCD2,TRP73,LIF,STRAP,PAX6,POU3F4,TRIM28,EIF2S1,FOXN1,PCNA,SYNCRIP,CHEK1,NEUROD2,POU3F2,TARDBP,MESP1,PRPF4B,PARP1,TRP63,PAX9,MMP24
GO:0044237	cellular metabolic process	biological_process	0.0029762492780819917	62	91	6341	14467	SKP2,GNAQ,USP1,NEUROG3,RHO,NFATC2,TFDP1,GPRIN1,SMARCA4,RBMXRT,IMPDH2,ERCC2,NF1,PAX3,SF3A3,SIM1,UBA2,NTRK2,KCNJ6,MAGOH,GSPT1,NODAL,CDK4,RNPS1,NTRK3,NPM1,HOXB1,CAMK4,THRA,EGFR,DRD3,FOXB1,SSRP1,HIP1,FOXH1,CCT5,HOXA13,FANCD2,SLC45A2,TRP73,LIF,STRAP,PAX6,ATP7B,POU3F4,TRIM28,TYR,EIF2S1,FOXN1,PCNA,SYNCRIP,CHEK1,NEUROD2,POU3F2,TARDBP,MESP1,PRPF4B,PARP1,TRP63,GNAS,PAX9,MMP24
GO:0008380	RNA splicing	biological_process	0.0034743434420114153	9	91	188	14467	RBMXRT,SF3A3,MAGOH,RNPS1,NPM1,STRAP,SYNCRIP,TARDBP,PRPF4B
GO:0048666	neuron development	biological_process	0.0034982522525805995	11	91	300	14467	GNAQ,RASGRF1,GPRIN1,NTRK2,GDNF,NTRK3,TRP73,LIF,PAX6,NEUROD2,POU3F2
GO:0010556	regulation of macromolecule biosynthetic process	biological_process	0.0037491146835650917	31	91	2127	14467	NEUROG3,NFATC2,TFDP1,GPRIN1,SMARCA4,ERCC2,PAX3,SIM1,NODAL,HOXB1,THRA,FOXB1,SSRP1,HIP1,FOXH1,HOXA13,TRP73,LIF,STRAP,PAX6,POU3F4,TRIM28,EIF2S1,FOXN1,PCNA,NEUROD2,POU3F2,TARDBP,MESP1,TRP63,PAX9
GO:0006355	regulation of transcription, DNA-dependent	biological_process	0.004861975059854167	29	91	1929	14467	NEUROG3,NFATC2,TFDP1,GPRIN1,SMARCA4,ERCC2,PAX3,SIM1,NODAL,HOXB1,THRA,FOXB1,SSRP1,HIP1,FOXH1,HOXA13,TRP73,LIF,STRAP,PAX6,POU3F4,TRIM28,FOXN1,NEUROD2,POU3F2,TARDBP,MESP1,TRP63,PAX9
GO:0051093	negative regulation of developmental process	biological_process	0.005171306112107785	12	91	377	14467	SKP2,GPRIN1,ERCC2,NF1,NODAL,FGF8,GDNF,DRD3,TRP73,LIF,PAX6,TRP63
GO:0006974	response to DNA damage stimulus	biological_process	0.005468346391168596	10	91	254	14467	USP1,ERCC2,NPM1,SSRP1,FANCD2,TRP73,PCNA,CHEK1,PARP1,TRP63
GO:0006351	transcription, DNA-dependent	biological_process	0.005681818088551739	29	91	1944	14467	NEUROG3,NFATC2,TFDP1,GPRIN1,SMARCA4,ERCC2,PAX3,SIM1,NODAL,HOXB1,THRA,FOXB1,SSRP1,HIP1,FOXH1,HOXA13,TRP73,LIF,STRAP,PAX6,POU3F4,TRIM28,FOXN1,NEUROD2,POU3F2,TARDBP,MESP1,TRP63,PAX9
GO:0032774	RNA biosynthetic process	biological_process	0.005921067320955992	29	91	1948	14467	NEUROG3,NFATC2,TFDP1,GPRIN1,SMARCA4,ERCC2,PAX3,SIM1,NODAL,HOXB1,THRA,FOXB1,SSRP1,HIP1,FOXH1,HOXA13,TRP73,LIF,STRAP,PAX6,POU3F4,TRIM28,FOXN1,NEUROD2,POU3F2,TARDBP,MESP1,TRP63,PAX9
GO:0048732	gland development	biological_process	0.006136143601088776	7	91	107	14467	NF1,FGF8,EGFR,HOXA13,PAX6,POU3F2,TRP63
GO:0048519	negative regulation of biological process	biological_process	0.006653971937065519	21	91	1131	14467	SKP2,RGS9,GPRIN1,SMARCA4,ERCC2,NF1,PAX3,NODAL,FGF8,GDNF,NPM1,THRA,DRD3,FOXH1,MAD2L1,TRP73,LIF,STRAP,PAX6,TRIM28,TRP63
GO:0050793	regulation of developmental process	biological_process	0.006808482910563541	18	91	858	14467	SKP2,GNAQ,GPRIN1,ERCC2,NF1,NODAL,FGF8,GDNF,NTRK3,DRD3,HIP1,HOXA13,TRP73,LIF,PAX6,POU3F2,TRP63,GNAS
GO:0045595	regulation of cell differentiation	biological_process	0.007754884203036407	11	91	326	14467	GNAQ,GPRIN1,NF1,NODAL,NTRK3,DRD3,LIF,PAX6,POU3F2,TRP63,GNAS
GO:0009314	response to radiation	biological_process	0.009344129578535807	7	91	114	14467	SLC1A2,RHO,GPRIN1,ERCC2,NF1,DRD3,GJA10
GO:0009790	embryonic development	biological_process	0.00970539950081739	15	91	626	14467	GNAQ,SMARCA4,ERCC2,NF1,PAX3,NODAL,KIF1B,FGF8,HOXB1,FOXH1,HOXA13,PAX6,MESP1,TRP63,GNAS
GO:0045449	regulation of transcription	biological_process	0.010933638056806326	29	91	2009	14467	NEUROG3,NFATC2,TFDP1,GPRIN1,SMARCA4,ERCC2,PAX3,SIM1,NODAL,HOXB1,THRA,FOXB1,SSRP1,HIP1,FOXH1,HOXA13,TRP73,LIF,STRAP,PAX6,POU3F4,TRIM28,FOXN1,NEUROD2,POU3F2,TARDBP,MESP1,TRP63,PAX9
GO:0010001	glial cell differentiation	biological_process	0.011221699530696835	5	91	45	14467	SMARCA4,ERCC2,NF1,DRD3,POU3F2
GO:0010564	regulation of cell cycle process	biological_process	0.012528024704190389	5	91	46	14467	FGF8,NPM1,HOXA13,MAD2L1,LIF
GO:0034984	cellular response to DNA damage stimulus	biological_process	0.013430145401147989	9	91	222	14467	USP1,ERCC2,NPM1,SSRP1,FANCD2,PCNA,CHEK1,PARP1,TRP63
GO:0042063	gliogenesis	biological_process	0.015495461585144782	5	91	48	14467	SMARCA4,ERCC2,NF1,DRD3,POU3F2
GO:0007435	salivary gland morphogenesis	biological_process	0.016750812535484105	3	91	8	14467	FGF8,EGFR,PAX6
GO:0008152	metabolic process	biological_process	0.018346482490943616	64	91	6968	14467	SKP2,GNAQ,USP1,NEUROG3,RHO,NFATC2,TFDP1,GPRIN1,SMARCA4,GNRH1,RBMXRT,IMPDH2,ERCC2,NF1,PAX3,SF3A3,SIM1,UBA2,NTRK2,KCNJ6,MAGOH,GSPT1,NODAL,CDK4,FGF8,RNPS1,NTRK3,NPM1,HOXB1,CAMK4,THRA,EGFR,DRD3,FOXB1,SSRP1,HIP1,FOXH1,CCT5,HOXA13,FANCD2,SLC45A2,TRP73,LIF,STRAP,PAX6,ATP7B,POU3F4,TRIM28,TYR,EIF2S1,FOXN1,PCNA,SYNCRIP,CHEK1,NEUROD2,POU3F2,TARDBP,MESP1,PRPF4B,PARP1,TRP63,GNAS,PAX9,MMP24
GO:0006350	transcription	biological_process	0.019083015978357473	29	91	2067	14467	NEUROG3,NFATC2,TFDP1,GPRIN1,SMARCA4,ERCC2,PAX3,SIM1,NODAL,HOXB1,THRA,FOXB1,SSRP1,HIP1,FOXH1,HOXA13,TRP73,LIF,STRAP,PAX6,POU3F4,TRIM28,FOXN1,NEUROD2,POU3F2,TARDBP,MESP1,TRP63,PAX9
GO:0016043	cellular component organization	biological_process	0.020552813600913787	26	91	1739	14467	RASGRF1,GPRIN1,SMARCA4,IPO5,ERCC2,NF1,NODAL,FGF8,GDNF,NTRK3,NPM1,EGFR,HIP1,CSE1L,HOXA13,FANCD2,NEURL1A,MAD2L1,TRP73,PAX6,TRIM28,POU3F2,GJA10,PARP1,KPNB1,NAP1L1
GO:0035113	embryonic appendage morphogenesis	biological_process	0.023873905245745293	6	91	88	14467	GNAQ,SMARCA4,FGF8,HOXA13,TRP63,GNAS
GO:0030326	embryonic limb morphogenesis	biological_process	0.023873905245745293	6	91	88	14467	GNAQ,SMARCA4,FGF8,HOXA13,TRP63,GNAS
GO:0009058	biosynthetic process	biological_process	0.024664053263432933	39	91	3324	14467	GNAQ,NEUROG3,NFATC2,TFDP1,GPRIN1,SMARCA4,ERCC2,NF1,PAX3,SIM1,GSPT1,NODAL,NPM1,HOXB1,THRA,DRD3,FOXB1,SSRP1,HIP1,FOXH1,HOXA13,SLC45A2,TRP73,LIF,STRAP,PAX6,POU3F4,TRIM28,TYR,EIF2S1,FOXN1,PCNA,NEUROD2,POU3F2,TARDBP,MESP1,TRP63,GNAS,PAX9
GO:0006397	mRNA processing	biological_process	0.025013290555409937	9	91	240	14467	RBMXRT,SF3A3,MAGOH,RNPS1,NPM1,STRAP,SYNCRIP,TARDBP,PRPF4B
GO:0007632	visual behavior	biological_process	0.03396229224263802	4	91	28	14467	SLC1A2,GPRIN1,NF1,DRD3
GO:0045165	cell fate commitment	biological_process	0.035737518394827805	7	91	140	14467	FGF3,SMARCA4,PAX3,NODAL,FGF8,GDNF,PAX6
GO:0051716	cellular response to stimulus	biological_process	0.037558538228789455	11	91	386	14467	SLC1A2,USP1,ERCC2,NPM1,SSRP1,FANCD2,EIF2S1,PCNA,CHEK1,PARP1,TRP63
GO:0006913	nucleocytoplasmic transport	biological_process	0.044097161621560355	6	91	98	14467	IPO5,NF1,NPM1,CAMK4,CSE1L,KPNB1
GO:0048729	tissue morphogenesis	biological_process	0.045560139463735	9	91	259	14467	NEUROG3,SMARCA4,ERCC2,PAX3,NODAL,FGF8,PAX6,MESP1,TRP63
GO:0051169	nuclear transport	biological_process	0.046706745629653976	6	91	99	14467	IPO5,NF1,NPM1,CAMK4,CSE1L,KPNB1
GO:0034961	cellular biopolymer biosynthetic process	biological_process	0.04923355432616328	32	91	2531	14467	NEUROG3,NFATC2,TFDP1,GPRIN1,SMARCA4,ERCC2,PAX3,SIM1,GSPT1,NODAL,HOXB1,THRA,FOXB1,SSRP1,HIP1,FOXH1,HOXA13,TRP73,LIF,STRAP,PAX6,POU3F4,TRIM28,EIF2S1,FOXN1,PCNA,NEUROD2,POU3F2,TARDBP,MESP1,TRP63,PAX9
GO:0043284	biopolymer biosynthetic process	biological_process	0.04963068047900943	32	91	2532	14467	NEUROG3,NFATC2,TFDP1,GPRIN1,SMARCA4,ERCC2,PAX3,SIM1,GSPT1,NODAL,HOXB1,THRA,FOXB1,SSRP1,HIP1,FOXH1,HOXA13,TRP73,LIF,STRAP,PAX6,POU3F4,TRIM28,EIF2S1,FOXN1,PCNA,NEUROD2,POU3F2,TARDBP,MESP1,TRP63,PAX9
