# Supplementary material for: Tissue-Specific Functional Networks for Prioritizing Phenotype and Disease Genes
Source: PLoS Comput Biol. 2012 Sep 27;8(9):e1002694. doi: 10.1371/journal.pcbi.1002694 (PMC3459891; doi:10.1371/journal.pcbi.1002694)
Supplement: Dataset S3 — Functional enrichment of top 100 changed genes for each tissue-specific network. (ZIP) [file pcbi.1002694.s003.zip › enrichment_result/MA_0002435_global.txt]

GO:0048731	system development	biological_process	6.995697617127528E-17	50	95	1922	14467	SMYD1,CRHR2,NANOS2,HTR2B,FGF3,SCN8A,CDK5R1,GPRIN1,ANK1,RARG,ERCC2,NF1,PAX3,SIM1,NTRK2,MMP2,RUNX1,CHRNB2,PKD1,NODAL,NTRK3,EDA,THRA,EGFR,POU2F3,FOXH1,GRIN2B,TRP73,ARNT,GFRA2,PAX6,SOX10,FGFR2,PPARD,MMP14,ITGA3,RUNX2,NEUROD2,MSX1,NR2F2,WHRN,AKT1,NKX2-6,TGFBR2,ACVRL1,HOXD13,TRP63,FASL,PAX9,GNAS
GO:0048856	anatomical structure development	biological_process	1.881994171855697E-16	51	95	2056	14467	SMYD1,CRHR2,NANOS2,HTR2B,FGF3,SCN8A,CDK5R1,GPRIN1,ANK1,RARG,ERCC2,NF1,PAX3,SIM1,NTRK2,MMP2,RUNX1,CHRNB2,PKD1,NODAL,NTRK3,EDA,THRA,EGFR,POU2F3,FOXH1,GRIN2B,NEURL1A,TRP73,ARNT,GFRA2,PAX6,SOX10,FGFR2,PPARD,MMP14,ITGA3,RUNX2,NEUROD2,MSX1,NR2F2,WHRN,AKT1,NKX2-6,TGFBR2,ACVRL1,HOXD13,TRP63,FASL,PAX9,GNAS
GO:0048513	organ development	biological_process	4.017743619254223E-16	45	95	1574	14467	SMYD1,CRHR2,NANOS2,HTR2B,FGF3,SCN8A,CDK5R1,GPRIN1,ANK1,RARG,ERCC2,NF1,PAX3,NTRK2,MMP2,RUNX1,CHRNB2,PKD1,NODAL,EDA,THRA,EGFR,POU2F3,FOXH1,GRIN2B,TRP73,ARNT,PAX6,SOX10,FGFR2,PPARD,MMP14,RUNX2,MSX1,NR2F2,WHRN,AKT1,NKX2-6,TGFBR2,ACVRL1,HOXD13,TRP63,FASL,PAX9,GNAS
GO:0007275	multicellular organismal development	biological_process	4.407172177480038E-15	53	95	2402	14467	SMYD1,CRHR2,NANOS2,HTR2B,FGF3,SCN8A,CDK5R1,GPRIN1,ANK1,RARG,ERCC2,NF1,PAX3,SIM1,NTRK2,MMP2,HYDIN,RUNX1,CHRNB2,PKD1,NODAL,NTRK3,EDA,THRA,EGFR,POU2F3,FOXH1,GRIN2B,TRP73,ARNT,GFRA2,PAX6,SOX10,FGFR2,PPARD,MMP14,FOXN1,ITGA3,RUNX2,NEUROD2,MSX1,NR2F2,WHRN,AKT1,NKX2-6,TGFBR2,ACVRL1,HOXD13,TRP63,MDFI,FASL,PAX9,GNAS
GO:0032502	developmental process	biological_process	6.944229115245508E-15	57	95	2840	14467	SKP2,SMYD1,CRHR2,NANOS2,HTR2B,FGF3,SCN8A,CDK5R1,GPRIN1,ANK1,RARG,ERCC2,NF1,PAX3,SIM1,NTRK2,MMP2,HYDIN,RUNX1,CHRNB2,PKD1,NODAL,NTRK3,EDA,THRA,EGFR,POU2F3,FOXH1,GRIN2B,SLC45A2,NEURL1A,TRP73,ARNT,GFRA2,PAX6,SOX10,FGFR2,PPARD,MMP14,FOXN1,ITGA3,RUNX2,NEUROD2,MSX1,NR2F2,WHRN,AKT1,NKX2-6,TGFBR2,OCA2,ACVRL1,HOXD13,TRP63,MDFI,FASL,PAX9,GNAS
GO:0009653	anatomical structure morphogenesis	biological_process	5.67587857085282E-14	37	95	1151	14467	CRHR2,FGF3,CDK5R1,GPRIN1,RARG,ERCC2,NF1,PAX3,NTRK2,MMP2,RUNX1,CHRNB2,PKD1,NODAL,NTRK3,EDA,THRA,EGFR,NEURL1A,TRP73,ARNT,PAX6,SOX10,FGFR2,PPARD,MMP14,RUNX2,MSX1,NR2F2,AKT1,TGFBR2,ACVRL1,HOXD13,TRP63,FASL,PAX9,GNAS
GO:0009887	organ morphogenesis	biological_process	7.111029405428468E-12	29	95	771	14467	CRHR2,FGF3,RARG,ERCC2,NF1,PAX3,NTRK2,MMP2,RUNX1,PKD1,NODAL,EDA,THRA,TRP73,ARNT,PAX6,SOX10,FGFR2,PPARD,RUNX2,MSX1,NR2F2,AKT1,TGFBR2,ACVRL1,TRP63,FASL,PAX9,GNAS
GO:0008283	cell proliferation	biological_process	7.68004358639788E-11	25	95	598	14467	NANOS2,FGF3,RARG,ERCC2,NF1,PAX3,CHRNB2,NODAL,CDK4,NPM1,EGFR,CSE1L,PAX6,FGFR2,PPARD,TYR,FOXN1,PLAU,RUNX2,MSX1,NKX2-6,TGFBR2,OCA2,HOXD13,TRP63
GO:0032501	multicellular organismal process	biological_process	8.311725650634549E-11	63	95	4218	14467	SMYD1,CRHR2,NANOS2,RHO,NFATC2,HTR2B,SYT1,FGF3,SCN8A,CDK5R1,GPRIN1,ANK1,RARG,ERCC2,NF1,PAX3,SIM1,NTRK2,MMP2,HYDIN,RUNX1,CHRNB2,PKD1,NODAL,NTRK3,EDA,CAMK4,THRA,EGFR,POU2F3,FOXH1,GRIN2B,SLC45A2,NEURL1A,TRP73,GRIA2,ARNT,GFRA2,PAX6,ATP7B,SOX10,OLFR66,FGFR2,PPARD,MMP14,FOXN1,ITGA3,RUNX2,NEUROD2,MSX1,NR2F2,WHRN,AKT1,SLC6A2,NKX2-6,TGFBR2,ACVRL1,HOXD13,TRP63,MDFI,FASL,PAX9,GNAS
GO:0048869	cellular developmental process	biological_process	1.8621618716401175E-10	38	95	1568	14467	NANOS2,FGF3,CDK5R1,GPRIN1,ANK1,ERCC2,NF1,PAX3,SIM1,NTRK2,RUNX1,CHRNB2,NODAL,NTRK3,EDA,EGFR,POU2F3,NEURL1A,TRP73,ARNT,PAX6,SOX10,FGFR2,PPARD,FOXN1,ITGA3,RUNX2,NEUROD2,NR2F2,WHRN,AKT1,NKX2-6,TGFBR2,OCA2,TRP63,MDFI,FASL,GNAS
GO:0030154	cell differentiation	biological_process	2.3786374962730137E-10	37	95	1495	14467	NANOS2,FGF3,CDK5R1,GPRIN1,ANK1,ERCC2,NF1,PAX3,SIM1,NTRK2,RUNX1,CHRNB2,NODAL,NTRK3,EDA,POU2F3,NEURL1A,TRP73,ARNT,PAX6,SOX10,FGFR2,PPARD,FOXN1,ITGA3,RUNX2,NEUROD2,NR2F2,WHRN,AKT1,NKX2-6,TGFBR2,OCA2,TRP63,MDFI,FASL,GNAS
GO:0048468	cell development	biological_process	1.1061938394245637E-8	25	95	748	14467	CDK5R1,GPRIN1,ANK1,ERCC2,NF1,PAX3,NTRK2,RUNX1,CHRNB2,NODAL,NTRK3,NEURL1A,TRP73,PAX6,SOX10,ITGA3,RUNX2,NEUROD2,NR2F2,WHRN,AKT1,NKX2-6,OCA2,TRP63,FASL
GO:0042127	regulation of cell proliferation	biological_process	3.889353140386756E-8	19	95	424	14467	NANOS2,RARG,NF1,PAX3,CHRNB2,NODAL,CDK4,NPM1,EGFR,PAX6,FGFR2,PPARD,PLAU,RUNX2,MSX1,NKX2-6,TGFBR2,HOXD13,TRP63
GO:0048518	positive regulation of biological process	biological_process	4.591558860635612E-8	30	95	1172	14467	NFATC2,GPRIN1,RARG,NF1,PAX3,RUNX1,CHRNB2,NODAL,NTRK3,NPM1,EDA,HNF4A,EGFR,POU2F3,FOXH1,TRP73,ARNT,PAX6,SOX10,FGFR2,PPARD,RUNX2,AKT1,NKX2-6,TGFBR2,HOXD13,TRP63,FASL,PAX9,GNAS
GO:0048522	positive regulation of cellular process	biological_process	6.427100396504631E-8	28	95	1031	14467	NFATC2,GPRIN1,RARG,NF1,PAX3,CHRNB2,NODAL,NTRK3,NPM1,HNF4A,EGFR,POU2F3,FOXH1,TRP73,ARNT,PAX6,SOX10,FGFR2,PPARD,RUNX2,AKT1,NKX2-6,TGFBR2,HOXD13,TRP63,FASL,PAX9,GNAS
GO:0007399	nervous system development	biological_process	1.7105218052206694E-7	24	95	779	14467	CDK5R1,GPRIN1,ERCC2,NF1,PAX3,SIM1,NTRK2,RUNX1,CHRNB2,NTRK3,TRP73,GFRA2,PAX6,SOX10,FGFR2,PPARD,ITGA3,NEUROD2,MSX1,NR2F2,WHRN,NKX2-6,TGFBR2,TRP63
GO:0045893	positive regulation of transcription, DNA-dependent	biological_process	1.4449030259498293E-6	16	95	353	14467	NFATC2,GPRIN1,RARG,PAX3,NODAL,HNF4A,POU2F3,FOXH1,TRP73,ARNT,PAX6,SOX10,RUNX2,HOXD13,TRP63,PAX9
GO:0051254	positive regulation of RNA metabolic process	biological_process	1.5053942261673399E-6	16	95	354	14467	NFATC2,GPRIN1,RARG,PAX3,NODAL,HNF4A,POU2F3,FOXH1,TRP73,ARNT,PAX6,SOX10,RUNX2,HOXD13,TRP63,PAX9
GO:0006357	regulation of transcription from RNA polymerase II promoter	biological_process	1.59835306926246E-6	19	95	528	14467	RBL1,NFATC2,GPRIN1,RARG,PAX3,NODAL,HNF4A,POU2F3,FOXH1,ARNT,PAX6,SOX10,PPARD,RUNX2,MSX1,NR2F2,HOXD13,TRP63,PAX9
GO:0007417	central nervous system development	biological_process	2.6993228622984464E-6	15	95	316	14467	CDK5R1,GPRIN1,ERCC2,NF1,PAX3,RUNX1,CHRNB2,TRP73,PAX6,SOX10,FGFR2,MSX1,NR2F2,NKX2-6,TGFBR2
GO:0045944	positive regulation of transcription from RNA polymerase II promoter	biological_process	2.9424814937490883E-6	15	95	318	14467	NFATC2,GPRIN1,RARG,PAX3,NODAL,HNF4A,POU2F3,FOXH1,ARNT,PAX6,SOX10,RUNX2,HOXD13,TRP63,PAX9
GO:0008284	positive regulation of cell proliferation	biological_process	3.164110738474365E-6	13	95	224	14467	NF1,PAX3,CHRNB2,NODAL,NPM1,EGFR,PAX6,FGFR2,PPARD,RUNX2,NKX2-6,TGFBR2,TRP63
GO:0043009	chordate embryonic development	biological_process	3.201951400455364E-6	16	95	373	14467	ERCC2,NF1,PAX3,RUNX1,PKD1,NODAL,GRIN2B,ARNT,PAX6,SOX10,FGFR2,MSX1,NKX2-6,TGFBR2,ACVRL1,GNAS
GO:0009792	embryonic development ending in birth or egg hatching	biological_process	3.592478770557622E-6	16	95	376	14467	ERCC2,NF1,PAX3,RUNX1,PKD1,NODAL,GRIN2B,ARNT,PAX6,SOX10,FGFR2,MSX1,NKX2-6,TGFBR2,ACVRL1,GNAS
GO:0009790	embryonic development	biological_process	4.271136729323396E-6	20	95	626	14467	RARG,ERCC2,NF1,PAX3,RUNX1,PKD1,NODAL,FOXH1,GRIN2B,ARNT,PAX6,SOX10,FGFR2,MSX1,NKX2-6,TGFBR2,ACVRL1,HOXD13,TRP63,GNAS
GO:0006366	transcription from RNA polymerase II promoter	biological_process	4.351157514576493E-6	19	95	561	14467	RBL1,NFATC2,GPRIN1,RARG,PAX3,NODAL,HNF4A,POU2F3,FOXH1,ARNT,PAX6,SOX10,PPARD,RUNX2,MSX1,NR2F2,HOXD13,TRP63,PAX9
GO:0045941	positive regulation of transcription	biological_process	7.269565987359809E-6	16	95	395	14467	NFATC2,GPRIN1,RARG,PAX3,NODAL,HNF4A,POU2F3,FOXH1,TRP73,ARNT,PAX6,SOX10,RUNX2,HOXD13,TRP63,PAX9
GO:0031328	positive regulation of cellular biosynthetic process	biological_process	7.684476756707893E-6	17	95	455	14467	NFATC2,GPRIN1,RARG,PAX3,NODAL,NPM1,HNF4A,POU2F3,FOXH1,TRP73,ARNT,PAX6,SOX10,RUNX2,HOXD13,TRP63,PAX9
GO:0009891	positive regulation of biosynthetic process	biological_process	8.204358927172305E-6	17	95	457	14467	NFATC2,GPRIN1,RARG,PAX3,NODAL,NPM1,HNF4A,POU2F3,FOXH1,TRP73,ARNT,PAX6,SOX10,RUNX2,HOXD13,TRP63,PAX9
GO:0031325	positive regulation of cellular metabolic process	biological_process	8.803685517085351E-6	18	95	521	14467	NFATC2,GPRIN1,RARG,PAX3,NODAL,NPM1,HNF4A,POU2F3,FOXH1,TRP73,ARNT,PAX6,SOX10,RUNX2,AKT1,HOXD13,TRP63,PAX9
GO:0010628	positive regulation of gene expression	biological_process	9.666934276170388E-6	16	95	403	14467	NFATC2,GPRIN1,RARG,PAX3,NODAL,HNF4A,POU2F3,FOXH1,TRP73,ARNT,PAX6,SOX10,RUNX2,HOXD13,TRP63,PAX9
GO:0009888	tissue development	biological_process	1.233475081095523E-5	19	95	598	14467	ERCC2,NF1,PAX3,PKD1,NODAL,EDA,THRA,POU2F3,FOXH1,PAX6,FGFR2,PPARD,RUNX2,NR2F2,AKT1,NKX2-6,TRP63,PAX9,GNAS
GO:0045935	positive regulation of nucleobase, nucleoside, nucleotide and nucleic acid metabolic process	biological_process	1.41531923051375E-5	16	95	414	14467	NFATC2,GPRIN1,RARG,PAX3,NODAL,HNF4A,POU2F3,FOXH1,TRP73,ARNT,PAX6,SOX10,RUNX2,HOXD13,TRP63,PAX9
GO:0009893	positive regulation of metabolic process	biological_process	1.5360899428252744E-5	18	95	540	14467	NFATC2,GPRIN1,RARG,PAX3,NODAL,NPM1,HNF4A,POU2F3,FOXH1,TRP73,ARNT,PAX6,SOX10,RUNX2,AKT1,HOXD13,TRP63,PAX9
GO:0019222	regulation of metabolic process	biological_process	2.0182803616559034E-5	40	95	2525	14467	SKP2,RBL1,SMYD1,NANOS2,NFATC2,GPRIN1,RARG,ERCC2,NF1,PAX3,SIM1,NTRK2,RUNX1,CHRNB2,NODAL,NPM1,HNF4A,THRA,EGFR,POU2F3,SSRP1,FOXH1,TRP73,ARNT,PAX6,SOX10,PPARD,FOXN1,RUNX2,NEUROD2,TARDBP,MSX1,ELK4,NR2F2,AKT1,NKX2-6,HOXD13,TRP63,PAX9,GNAS
GO:0065007	biological regulation	biological_process	2.2697964246246047E-5	71	95	6717	14467	SKP2,RBL1,SMYD1,CRHR2,NANOS2,RHO,NFATC2,HTR2B,SYT1,GPRIN1,ANK1,RARG,HTR4,ERCC2,NF1,PAX3,SIM1,NTRK2,KCNJ6,RUNX1,CHRNB2,PKD1,NODAL,CDK4,NTRK3,HTR1A,NPM1,EDA,NRAS,CAMK4,HNF4A,THRA,EGFR,POU2F3,SSRP1,FOXH1,GNRHR,GRIN2B,TRP73,ARNT,GFRA2,PAX6,ATP7B,SOX10,OLFR66,FGFR2,CCKBR,PPARD,CRHR1,BRS3,CHRNG,FOXN1,ITGA3,PLAU,CHEK1,RUNX2,NEUROD2,TARDBP,MSX1,ELK4,NR2F2,HTR5A,AKT1,NKX2-6,TGFBR2,ACVRL1,HOXD13,TRP63,FASL…
GO:0010557	positive regulation of macromolecule biosynthetic process	biological_process	2.930483015959057E-5	16	95	436	14467	NFATC2,GPRIN1,RARG,PAX3,NODAL,HNF4A,POU2F3,FOXH1,TRP73,ARNT,PAX6,SOX10,RUNX2,HOXD13,TRP63,PAX9
GO:0050794	regulation of cellular process	biological_process	3.082333141009908E-5	67	95	6122	14467	SKP2,RBL1,SMYD1,CRHR2,NANOS2,RHO,NFATC2,HTR2B,GPRIN1,ANK1,RARG,HTR4,ERCC2,NF1,PAX3,SIM1,NTRK2,RUNX1,CHRNB2,PKD1,NODAL,CDK4,NTRK3,HTR1A,NPM1,EDA,NRAS,CAMK4,HNF4A,THRA,EGFR,POU2F3,SSRP1,FOXH1,GNRHR,GRIN2B,TRP73,ARNT,GFRA2,PAX6,SOX10,OLFR66,FGFR2,CCKBR,PPARD,CRHR1,BRS3,FOXN1,ITGA3,PLAU,CHEK1,RUNX2,NEUROD2,TARDBP,MSX1,ELK4,NR2F2,HTR5A,AKT1,NKX2-6,TGFBR2,ACVRL1,HOXD13,TRP63,FASL,PAX9,GNAS
GO:0050793	regulation of developmental process	biological_process	3.4328101278867014E-5	22	95	858	14467	SKP2,CRHR2,GPRIN1,RARG,ERCC2,NF1,RUNX1,CHRNB2,NODAL,NTRK3,TRP73,PAX6,FGFR2,PPARD,RUNX2,MSX1,AKT1,NKX2-6,TGFBR2,TRP63,FASL,GNAS
GO:0010604	positive regulation of macromolecule metabolic process	biological_process	4.266213470747973E-5	17	95	511	14467	NFATC2,GPRIN1,RARG,PAX3,NODAL,HNF4A,POU2F3,FOXH1,TRP73,ARNT,PAX6,SOX10,RUNX2,AKT1,HOXD13,TRP63,PAX9
GO:0031323	regulation of cellular metabolic process	biological_process	5.6396756008771204E-5	38	95	2396	14467	RBL1,SMYD1,NANOS2,NFATC2,GPRIN1,RARG,ERCC2,NF1,PAX3,SIM1,RUNX1,CHRNB2,NODAL,NPM1,HNF4A,THRA,EGFR,POU2F3,SSRP1,FOXH1,TRP73,ARNT,PAX6,SOX10,PPARD,FOXN1,RUNX2,NEUROD2,TARDBP,MSX1,ELK4,NR2F2,AKT1,NKX2-6,HOXD13,TRP63,PAX9,GNAS
GO:0080090	regulation of primary metabolic process	biological_process	5.836503527350959E-5	38	95	2399	14467	RBL1,SMYD1,NANOS2,NFATC2,GPRIN1,RARG,ERCC2,NF1,PAX3,SIM1,RUNX1,CHRNB2,NODAL,NPM1,HNF4A,THRA,EGFR,POU2F3,SSRP1,FOXH1,TRP73,ARNT,PAX6,SOX10,PPARD,FOXN1,RUNX2,NEUROD2,TARDBP,MSX1,ELK4,NR2F2,AKT1,NKX2-6,HOXD13,TRP63,PAX9,GNAS
GO:0031326	regulation of cellular biosynthetic process	biological_process	7.003027903328485E-5	36	95	2200	14467	RBL1,SMYD1,NANOS2,NFATC2,GPRIN1,RARG,ERCC2,NF1,PAX3,SIM1,RUNX1,NODAL,NPM1,HNF4A,THRA,POU2F3,SSRP1,FOXH1,TRP73,ARNT,PAX6,SOX10,PPARD,FOXN1,RUNX2,NEUROD2,TARDBP,MSX1,ELK4,NR2F2,AKT1,NKX2-6,HOXD13,TRP63,PAX9,GNAS
GO:0009889	regulation of biosynthetic process	biological_process	7.343362864653374E-5	36	95	2204	14467	RBL1,SMYD1,NANOS2,NFATC2,GPRIN1,RARG,ERCC2,NF1,PAX3,SIM1,RUNX1,NODAL,NPM1,HNF4A,THRA,POU2F3,SSRP1,FOXH1,TRP73,ARNT,PAX6,SOX10,PPARD,FOXN1,RUNX2,NEUROD2,TARDBP,MSX1,ELK4,NR2F2,AKT1,NKX2-6,HOXD13,TRP63,PAX9,GNAS
GO:0022008	neurogenesis	biological_process	1.3171734305479922E-4	16	95	486	14467	CDK5R1,GPRIN1,ERCC2,NF1,PAX3,NTRK2,RUNX1,CHRNB2,NTRK3,TRP73,PAX6,SOX10,ITGA3,NEUROD2,NR2F2,WHRN
GO:0007507	heart development	biological_process	1.374148973186565E-4	11	95	206	14467	SMYD1,HTR2B,NF1,PAX3,PKD1,NODAL,FOXH1,FGFR2,MSX1,NKX2-6,TGFBR2
GO:0001701	in utero embryonic development	biological_process	1.443504604587827E-4	11	95	207	14467	ERCC2,RUNX1,PKD1,NODAL,GRIN2B,ARNT,SOX10,FGFR2,MSX1,TGFBR2,ACVRL1
GO:0010468	regulation of gene expression	biological_process	1.5040106106711055E-4	35	95	2159	14467	SKP2,RBL1,SMYD1,NANOS2,NFATC2,GPRIN1,RARG,ERCC2,PAX3,SIM1,RUNX1,NODAL,NPM1,HNF4A,THRA,POU2F3,SSRP1,FOXH1,TRP73,ARNT,PAX6,SOX10,PPARD,FOXN1,RUNX2,NEUROD2,TARDBP,MSX1,ELK4,NR2F2,AKT1,NKX2-6,HOXD13,TRP63,PAX9
GO:0043473	pigmentation	biological_process	1.841544569828608E-4	7	95	61	14467	NF1,PAX3,EDA,SLC45A2,SOX10,TYR,OCA2
GO:0050789	regulation of biological process	biological_process	2.0647575125781563E-4	67	95	6376	14467	SKP2,RBL1,SMYD1,CRHR2,NANOS2,RHO,NFATC2,HTR2B,GPRIN1,ANK1,RARG,HTR4,ERCC2,NF1,PAX3,SIM1,NTRK2,RUNX1,CHRNB2,PKD1,NODAL,CDK4,NTRK3,HTR1A,NPM1,EDA,NRAS,CAMK4,HNF4A,THRA,EGFR,POU2F3,SSRP1,FOXH1,GNRHR,GRIN2B,TRP73,ARNT,GFRA2,PAX6,SOX10,OLFR66,FGFR2,CCKBR,PPARD,CRHR1,BRS3,FOXN1,ITGA3,PLAU,CHEK1,RUNX2,NEUROD2,TARDBP,MSX1,ELK4,NR2F2,HTR5A,AKT1,NKX2-6,TGFBR2,ACVRL1,HOXD13,TRP63,FASL,PAX9,GNAS
GO:0019219	regulation of nucleobase, nucleoside, nucleotide and nucleic acid metabolic process	biological_process	2.809214538489313E-4	34	95	2107	14467	RBL1,SMYD1,NFATC2,GPRIN1,RARG,ERCC2,NF1,PAX3,SIM1,RUNX1,NODAL,NPM1,HNF4A,THRA,POU2F3,SSRP1,FOXH1,TRP73,ARNT,PAX6,SOX10,PPARD,FOXN1,RUNX2,NEUROD2,TARDBP,MSX1,ELK4,NR2F2,NKX2-6,HOXD13,TRP63,PAX9,GNAS
GO:0048646	anatomical structure formation involved in morphogenesis	biological_process	3.692826439121443E-4	13	95	335	14467	CRHR2,FGF3,ERCC2,NF1,PAX3,MMP2,RUNX1,NODAL,NEURL1A,FGFR2,TGFBR2,ACVRL1,TRP63
GO:0001501	skeletal system development	biological_process	4.4569109136777864E-4	12	95	284	14467	ERCC2,NF1,MMP2,RUNX1,PKD1,THRA,FGFR2,RUNX2,TGFBR2,HOXD13,TRP63,GNAS
GO:0001568	blood vessel development	biological_process	4.757391865625524E-4	11	95	233	14467	CRHR2,NF1,NTRK2,MMP2,RUNX1,PKD1,FGFR2,NR2F2,AKT1,TGFBR2,ACVRL1
GO:0051252	regulation of RNA metabolic process	biological_process	4.7727630121107816E-4	32	95	1943	14467	RBL1,SMYD1,NFATC2,GPRIN1,RARG,ERCC2,PAX3,SIM1,RUNX1,NODAL,NPM1,HNF4A,THRA,POU2F3,SSRP1,FOXH1,TRP73,ARNT,PAX6,SOX10,PPARD,FOXN1,RUNX2,NEUROD2,TARDBP,MSX1,ELK4,NR2F2,NKX2-6,HOXD13,TRP63,PAX9
GO:0007267	cell-cell signaling	biological_process	4.998900724569707E-4	13	95	344	14467	SYT1,FGF3,GPRIN1,ERCC2,NF1,NTRK2,CHRNB2,CAMK4,GRIN2B,GRIA2,FGFR2,PPARD,TRP63
GO:0001944	vasculature development	biological_process	5.405499218864669E-4	11	95	236	14467	CRHR2,NF1,NTRK2,MMP2,RUNX1,PKD1,FGFR2,NR2F2,AKT1,TGFBR2,ACVRL1
GO:0007167	enzyme linked receptor protein signaling pathway	biological_process	6.221184251013469E-4	12	95	293	14467	NTRK2,NODAL,NTRK3,EGFR,FOXH1,GFRA2,FGFR2,RUNX2,MSX1,AKT1,TGFBR2,ACVRL1
GO:0007420	brain development	biological_process	7.842924701309714E-4	11	95	245	14467	CDK5R1,GPRIN1,NF1,CHRNB2,TRP73,PAX6,FGFR2,MSX1,NR2F2,NKX2-6,TGFBR2
GO:0060255	regulation of macromolecule metabolic process	biological_process	7.987113501132609E-4	36	95	2420	14467	SKP2,RBL1,SMYD1,NANOS2,NFATC2,GPRIN1,RARG,ERCC2,PAX3,SIM1,RUNX1,NODAL,NPM1,HNF4A,THRA,EGFR,POU2F3,SSRP1,FOXH1,TRP73,ARNT,PAX6,SOX10,PPARD,FOXN1,RUNX2,NEUROD2,TARDBP,MSX1,ELK4,NR2F2,AKT1,NKX2-6,HOXD13,TRP63,PAX9
GO:0022603	regulation of anatomical structure morphogenesis	biological_process	9.478629191691197E-4	9	95	153	14467	CRHR2,GPRIN1,NF1,RUNX1,CHRNB2,NODAL,NTRK3,PAX6,RUNX2
GO:0010556	regulation of macromolecule biosynthetic process	biological_process	0.0011577669944740274	33	95	2127	14467	RBL1,SMYD1,NANOS2,NFATC2,GPRIN1,RARG,ERCC2,PAX3,SIM1,RUNX1,NODAL,HNF4A,THRA,POU2F3,SSRP1,FOXH1,TRP73,ARNT,PAX6,SOX10,PPARD,FOXN1,RUNX2,NEUROD2,TARDBP,MSX1,ELK4,NR2F2,AKT1,NKX2-6,HOXD13,TRP63,PAX9
GO:0010629	negative regulation of gene expression	biological_process	0.0012527484252263688	12	95	313	14467	SKP2,RBL1,SMYD1,RARG,PAX3,NODAL,THRA,FOXH1,PPARD,MSX1,NR2F2,TRP63
GO:0001666	response to hypoxia	biological_process	0.0012821320067701264	5	95	28	14467	NANOS2,NF1,MMP2,CHRNB2,PLAU
GO:0006355	regulation of transcription, DNA-dependent	biological_process	0.0013538326397997684	31	95	1929	14467	RBL1,SMYD1,NFATC2,GPRIN1,RARG,ERCC2,PAX3,SIM1,RUNX1,NODAL,HNF4A,THRA,POU2F3,SSRP1,FOXH1,TRP73,ARNT,PAX6,SOX10,PPARD,FOXN1,RUNX2,NEUROD2,TARDBP,MSX1,ELK4,NR2F2,NKX2-6,HOXD13,TRP63,PAX9
GO:0045934	negative regulation of nucleobase, nucleoside, nucleotide and nucleic acid metabolic process	biological_process	0.0014801090957557294	12	95	318	14467	RBL1,SMYD1,RARG,PAX3,NODAL,NPM1,THRA,FOXH1,PPARD,MSX1,NR2F2,TRP63
GO:0070482	response to oxygen levels	biological_process	0.0015412254411729612	5	95	29	14467	NANOS2,NF1,MMP2,CHRNB2,PLAU
GO:0006351	transcription, DNA-dependent	biological_process	0.0016030825765343984	31	95	1944	14467	RBL1,SMYD1,NFATC2,GPRIN1,RARG,ERCC2,PAX3,SIM1,RUNX1,NODAL,HNF4A,THRA,POU2F3,SSRP1,FOXH1,TRP73,ARNT,PAX6,SOX10,PPARD,FOXN1,RUNX2,NEUROD2,TARDBP,MSX1,ELK4,NR2F2,NKX2-6,HOXD13,TRP63,PAX9
GO:0050896	response to stimulus	biological_process	0.0016485384591989798	33	95	2160	14467	NANOS2,RHO,SCN8A,GPRIN1,ERCC2,NF1,NTRK2,MMP2,RUNX1,CHRNB2,PKD1,NTRK3,NPM1,EDA,POU2F3,SSRP1,GRIN2B,SLC45A2,NEURL1A,TRP73,ARNT,PPARD,CRHR1,ITGA3,PLAU,CHEK1,NEUROD2,MSX1,AKT1,SLC6A2,TRP63,FASL,GNAS
GO:0032774	RNA biosynthetic process	biological_process	0.0016764228508335186	31	95	1948	14467	RBL1,SMYD1,NFATC2,GPRIN1,RARG,ERCC2,PAX3,SIM1,RUNX1,NODAL,HNF4A,THRA,POU2F3,SSRP1,FOXH1,TRP73,ARNT,PAX6,SOX10,PPARD,FOXN1,RUNX2,NEUROD2,TARDBP,MSX1,ELK4,NR2F2,NKX2-6,HOXD13,TRP63,PAX9
GO:0048699	generation of neurons	biological_process	0.002076181918278364	14	95	456	14467	CDK5R1,GPRIN1,NF1,PAX3,NTRK2,RUNX1,CHRNB2,NTRK3,TRP73,PAX6,ITGA3,NEUROD2,NR2F2,WHRN
GO:0007431	salivary gland development	biological_process	0.002223836014949955	4	95	14	14467	EDA,EGFR,PAX6,FGFR2
GO:0007154	cell communication	biological_process	0.0023463238200808765	46	95	3737	14467	CRHR2,RHO,HTR2B,SYT1,FGF3,GPRIN1,ANK1,HTR4,ERCC2,NF1,SIM1,NTRK2,CHRNB2,PKD1,NODAL,CDK4,NTRK3,HTR1A,NPM1,NRAS,CAMK4,EGFR,FOXH1,GNRHR,GRIN2B,GRIA2,ARNT,GFRA2,PAX6,OLFR66,FGFR2,CCKBR,PPARD,CRHR1,BRS3,ITGA3,CHEK1,RUNX2,MSX1,HTR5A,AKT1,TGFBR2,ACVRL1,TRP63,FASL,GNAS
GO:0048523	negative regulation of cellular process	biological_process	0.0031853185042180422	21	95	1027	14467	SKP2,RBL1,SMYD1,GPRIN1,RARG,ERCC2,NF1,PAX3,NODAL,NPM1,THRA,FOXH1,TRP73,PAX6,PPARD,RUNX2,MSX1,NR2F2,AKT1,NKX2-6,TRP63
GO:0045449	regulation of transcription	biological_process	0.003261197764913253	31	95	2009	14467	RBL1,SMYD1,NFATC2,GPRIN1,RARG,ERCC2,PAX3,SIM1,RUNX1,NODAL,HNF4A,THRA,POU2F3,SSRP1,FOXH1,TRP73,ARNT,PAX6,SOX10,PPARD,FOXN1,RUNX2,NEUROD2,TARDBP,MSX1,ELK4,NR2F2,NKX2-6,HOXD13,TRP63,PAX9
GO:0051179	localization	biological_process	0.003601638197725181	37	95	2689	14467	SYT1,SCN8A,CDK5R1,KCNC3,GPRIN1,ANK1,NF1,PAX3,NTRK2,KCNJ6,CHRNB2,PKD1,NODAL,G3BP1,NPM1,EDA,CAMK4,CSE1L,GRIN2B,KCNJ9,NEURL1A,SLC12A1,TRP73,GRIA2,KCNC1,PAX6,ATP7B,PPARD,CHRNG,MMP14,ITGA3,PLAU,NR2F2,KCNQ2,AKT1,SLC6A2,OCA2
GO:0021700	developmental maturation	biological_process	0.0036238952392629717	7	95	94	14467	GPRIN1,ERCC2,MMP2,SOX10,PPARD,RUNX2,AKT1
GO:0048519	negative regulation of biological process	biological_process	0.003955647220022975	22	95	1131	14467	SKP2,RBL1,SMYD1,CRHR2,GPRIN1,RARG,ERCC2,NF1,PAX3,NODAL,NPM1,THRA,FOXH1,TRP73,PAX6,PPARD,RUNX2,MSX1,NR2F2,AKT1,NKX2-6,TRP63
GO:0016481	negative regulation of transcription	biological_process	0.005131024092978933	11	95	297	14467	RBL1,SMYD1,RARG,PAX3,NODAL,THRA,FOXH1,PPARD,MSX1,NR2F2,TRP63
GO:0010467	gene expression	biological_process	0.005317964448736228	38	95	2850	14467	SKP2,RBL1,SMYD1,NANOS2,NFATC2,GPRIN1,RARG,ERCC2,PAX3,SIM1,RUNX1,NODAL,NPM1,EDA,HNF4A,THRA,POU2F3,SSRP1,FOXH1,TRP73,ARNT,PAX6,SOX10,PPARD,MMP14,FOXN1,SYNCRIP,RUNX2,NEUROD2,TARDBP,MSX1,ELK4,NR2F2,AKT1,NKX2-6,HOXD13,TRP63,PAX9
GO:0006812	cation transport	biological_process	0.005795626945913886	14	95	498	14467	SCN8A,KCNC3,GPRIN1,ANK1,KCNJ6,CHRNB2,PKD1,GRIN2B,KCNJ9,SLC12A1,KCNC1,ATP7B,KCNQ2,AKT1
GO:0010605	negative regulation of macromolecule metabolic process	biological_process	0.005862692671597645	13	95	429	14467	SKP2,RBL1,SMYD1,RARG,PAX3,NODAL,NPM1,THRA,FOXH1,PPARD,MSX1,NR2F2,TRP63
GO:0006350	transcription	biological_process	0.005970089453873656	31	95	2067	14467	RBL1,SMYD1,NFATC2,GPRIN1,RARG,ERCC2,PAX3,SIM1,RUNX1,NODAL,HNF4A,THRA,POU2F3,SSRP1,FOXH1,TRP73,ARNT,PAX6,SOX10,PPARD,FOXN1,RUNX2,NEUROD2,TARDBP,MSX1,ELK4,NR2F2,NKX2-6,HOXD13,TRP63,PAX9
GO:0030001	metal ion transport	biological_process	0.00616708534122326	13	95	431	14467	SCN8A,KCNC3,GPRIN1,KCNJ6,CHRNB2,PKD1,GRIN2B,KCNJ9,SLC12A1,KCNC1,ATP7B,KCNQ2,AKT1
GO:0048870	cell motility	biological_process	0.006214131946408567	11	95	303	14467	CDK5R1,NF1,PAX3,NODAL,NEURL1A,PAX6,PPARD,MMP14,ITGA3,PLAU,NR2F2
GO:0035272	exocrine system development	biological_process	0.006662535308145827	4	95	18	14467	EDA,EGFR,PAX6,FGFR2
GO:0051094	positive regulation of developmental process	biological_process	0.0071026427774690285	12	95	370	14467	GPRIN1,RARG,NF1,RUNX1,NTRK3,PAX6,FGFR2,RUNX2,TGFBR2,TRP63,FASL,GNAS
GO:0051253	negative regulation of RNA metabolic process	biological_process	0.007146412998402751	10	95	249	14467	RBL1,RARG,PAX3,NODAL,NPM1,FOXH1,PPARD,MSX1,NR2F2,TRP63
GO:0042391	regulation of membrane potential	biological_process	0.007599700740535387	7	95	105	14467	GPRIN1,ERCC2,NF1,CHRNB2,GRIN2B,PPARD,CHRNG
GO:0000122	negative regulation of transcription from RNA polymerase II promoter	biological_process	0.00834304339373469	9	95	199	14467	RBL1,RARG,PAX3,NODAL,FOXH1,PPARD,MSX1,NR2F2,TRP63
GO:0030900	forebrain development	biological_process	0.008415969134871405	8	95	150	14467	GPRIN1,NF1,CHRNB2,TRP73,PAX6,MSX1,NR2F2,NKX2-6
GO:0051093	negative regulation of developmental process	biological_process	0.008595038863470036	12	95	377	14467	SKP2,CRHR2,GPRIN1,ERCC2,NF1,NODAL,TRP73,PAX6,MSX1,AKT1,NKX2-6,TRP63
GO:0048732	gland development	biological_process	0.008614427036328849	7	95	107	14467	NF1,EDA,EGFR,PAX6,FGFR2,HOXD13,TRP63
GO:0009892	negative regulation of metabolic process	biological_process	0.009375406513295624	13	95	448	14467	SKP2,RBL1,SMYD1,RARG,PAX3,NODAL,NPM1,THRA,FOXH1,PPARD,MSX1,NR2F2,TRP63
GO:0006811	ion transport	biological_process	0.011566460117214294	16	95	683	14467	SCN8A,KCNC3,GPRIN1,ANK1,KCNJ6,CHRNB2,PKD1,GRIN2B,KCNJ9,SLC12A1,GRIA2,KCNC1,ATP7B,CHRNG,KCNQ2,AKT1
GO:0016477	cell migration	biological_process	0.011567697062102141	10	95	263	14467	CDK5R1,NF1,PAX3,NODAL,PAX6,PPARD,MMP14,ITGA3,PLAU,NR2F2
GO:0010926	anatomical structure formation	biological_process	0.012098302420553477	17	95	767	14467	CRHR2,FGF3,GPRIN1,ERCC2,NF1,PAX3,MMP2,RUNX1,CHRNB2,NODAL,NPM1,CSE1L,NEURL1A,FGFR2,TGFBR2,ACVRL1,TRP63
GO:0016070	RNA metabolic process	biological_process	0.01232634929059485	33	95	2364	14467	RBL1,SMYD1,NFATC2,GPRIN1,RARG,ERCC2,PAX3,SIM1,RUNX1,NODAL,NPM1,HNF4A,THRA,POU2F3,SSRP1,FOXH1,TRP73,ARNT,PAX6,SOX10,PPARD,FOXN1,SYNCRIP,RUNX2,NEUROD2,TARDBP,MSX1,ELK4,NR2F2,NKX2-6,HOXD13,TRP63,PAX9
GO:0045595	regulation of cell differentiation	biological_process	0.012442481545215017	11	95	326	14467	GPRIN1,NF1,CHRNB2,NODAL,NTRK3,PAX6,PPARD,RUNX2,TGFBR2,TRP63,GNAS
GO:0010558	negative regulation of macromolecule biosynthetic process	biological_process	0.013955184652263895	11	95	330	14467	RBL1,SMYD1,RARG,PAX3,NODAL,THRA,FOXH1,PPARD,MSX1,NR2F2,TRP63
GO:0031327	negative regulation of cellular biosynthetic process	biological_process	0.016990376116966157	11	95	337	14467	RBL1,SMYD1,RARG,PAX3,NODAL,THRA,FOXH1,PPARD,MSX1,NR2F2,TRP63
GO:0007611	learning or memory	biological_process	0.017297694698968663	6	95	79	14467	GPRIN1,NF1,CHRNB2,GRIN2B,ITGA3,NEUROD2
GO:0006950	response to stress	biological_process	0.01746845024796623	20	95	1053	14467	NANOS2,ERCC2,NF1,MMP2,RUNX1,CHRNB2,NTRK3,NPM1,POU2F3,SSRP1,GRIN2B,TRP73,PPARD,CRHR1,PLAU,CHEK1,NEUROD2,AKT1,SLC6A2,TRP63
GO:0009890	negative regulation of biosynthetic process	biological_process	0.0184576230263219	11	95	340	14467	RBL1,SMYD1,RARG,PAX3,NODAL,THRA,FOXH1,PPARD,MSX1,NR2F2,TRP63
GO:0007435	salivary gland morphogenesis	biological_process	0.020085350880936027	3	95	8	14467	EGFR,PAX6,FGFR2
GO:0051239	regulation of multicellular organismal process	biological_process	0.021143745569843664	15	95	636	14467	CRHR2,GPRIN1,NF1,RUNX1,CHRNB2,NODAL,NTRK3,THRA,GRIN2B,PAX6,FGFR2,RUNX2,AKT1,TGFBR2,GNAS
GO:0019226	transmission of nerve impulse	biological_process	0.02665466681846407	9	95	230	14467	SYT1,GPRIN1,ERCC2,NF1,CHRNB2,CAMK4,GRIN2B,GRIA2,PPARD
GO:0001942	hair follicle development	biological_process	0.02720131754991483	5	95	51	14467	ERCC2,EDA,PPARD,AKT1,TRP63
GO:0022404	molting cycle process	biological_process	0.02720131754991483	5	95	51	14467	ERCC2,EDA,PPARD,AKT1,TRP63
GO:0022405	hair cycle process	biological_process	0.02720131754991483	5	95	51	14467	ERCC2,EDA,PPARD,AKT1,TRP63
GO:0031324	negative regulation of cellular metabolic process	biological_process	0.028551424782900233	12	95	425	14467	RBL1,SMYD1,RARG,PAX3,NODAL,NPM1,THRA,FOXH1,PPARD,MSX1,NR2F2,TRP63
GO:0001503	ossification	biological_process	0.030877727618282284	7	95	130	14467	ERCC2,NF1,MMP2,THRA,FGFR2,RUNX2,GNAS
GO:0042303	molting cycle	biological_process	0.0360564940216335	5	95	54	14467	ERCC2,EDA,PPARD,AKT1,TRP63
GO:0007612	learning	biological_process	0.0360564940216335	5	95	54	14467	GPRIN1,NF1,CHRNB2,GRIN2B,NEUROD2
GO:0042633	hair cycle	biological_process	0.0360564940216335	5	95	54	14467	ERCC2,EDA,PPARD,AKT1,TRP63
GO:0048666	neuron development	biological_process	0.03613035819866915	10	95	300	14467	CDK5R1,GPRIN1,NTRK2,RUNX1,CHRNB2,NTRK3,TRP73,PAX6,NEUROD2,WHRN
GO:0007613	memory	biological_process	0.03651965256601244	4	95	27	14467	GPRIN1,CHRNB2,GRIN2B,ITGA3
GO:0060348	bone development	biological_process	0.04131937371069639	7	95	136	14467	ERCC2,NF1,MMP2,THRA,FGFR2,RUNX2,GNAS
GO:0042438	melanin biosynthetic process	biological_process	0.042630971433310114	3	95	10	14467	SLC45A2,TYR,OCA2
GO:0045892	negative regulation of transcription, DNA-dependent	biological_process	0.04673506387078108	9	95	247	14467	RBL1,RARG,PAX3,NODAL,FOXH1,PPARD,MSX1,NR2F2,TRP63
