# Supplementary material for: Tissue-Specific Functional Networks for Prioritizing Phenotype and Disease Genes
Source: PLoS Comput Biol. 2012 Sep 27;8(9):e1002694. doi: 10.1371/journal.pcbi.1002694 (PMC3459891; doi:10.1371/journal.pcbi.1002694)
Supplement: Dataset S3 — Functional enrichment of top 100 changed genes for each tissue-specific network. (ZIP) [file pcbi.1002694.s003.zip › enrichment_result/MA_0002443_global.txt]

GO:0048513	organ development	biological_process	4.9597162826924096E-20	49	94	1574	14467	GNAQ,RXRA,SMYD1,CRHR2,NEUROG3,TAL2,SCN8A,CDK5R1,GPRIN1,ANK1,TRP53,RARG,ERCC2,NF1,PAX3,NTRK2,MMP2,RUNX1,CHRNB2,PKD1,NODAL,BMPR1A,FGF8,EDA,EGFR,THRA,FOXH1,GRIN2B,PBX1,P2RX7,ARNT,CSF1,SOX10,FGFR2,MMP14,RUNX2,PROP1,MSX1,NR2F2,WHRN,FGFR1,NKX2-6,TGFBR2,HOXD13,ACVRL1,TGFA,TRP63,FASL,GNAS
GO:0048731	system development	biological_process	7.601181677335388E-20	53	94	1922	14467	GNAQ,RXRA,SMYD1,CRHR2,NEUROG3,TAL2,SCN8A,CDK5R1,GPRIN1,ANK1,TRP53,RARG,ERCC2,NF1,PAX3,SIM1,NTRK2,MMP2,RUNX1,CHRNB2,PKD1,NODAL,BMPR1A,FGF8,NTRK3,EDA,EGFR,THRA,FOXH1,GRIN2B,PBX1,P2RX7,ARNT,GFRA2,CSF1,SOX10,FGFR2,MMP14,RUNX2,PROP1,NEUROD2,MSX1,NR2F2,WHRN,FGFR1,NKX2-6,TGFBR2,HOXD13,ACVRL1,TGFA,TRP63,FASL,GNAS
GO:0009653	anatomical structure morphogenesis	biological_process	8.045537765277959E-20	43	94	1151	14467	GNAQ,RXRA,CRHR2,NEUROG3,CDK5R1,GPRIN1,TRP53,RARG,ERCC2,NF1,PAX3,NTRK2,MMP2,RUNX1,CHRNB2,PKD1,NODAL,BMPR1A,FGF8,NTRK3,EDA,EGFR,THRA,PBX1,P2RX7,NEURL1A,ARNT,CSF1,SOX10,FGFR2,MMP14,RUNX2,PROP1,MSX1,NR2F2,FGFR1,TGFBR2,HOXD13,ACVRL1,TGFA,TRP63,FASL,GNAS
GO:0048856	anatomical structure development	biological_process	2.254305704153259E-19	54	94	2056	14467	GNAQ,RXRA,SMYD1,CRHR2,NEUROG3,TAL2,SCN8A,CDK5R1,GPRIN1,ANK1,TRP53,RARG,ERCC2,NF1,PAX3,SIM1,NTRK2,MMP2,RUNX1,CHRNB2,PKD1,NODAL,BMPR1A,FGF8,NTRK3,EDA,EGFR,THRA,FOXH1,GRIN2B,PBX1,P2RX7,NEURL1A,ARNT,GFRA2,CSF1,SOX10,FGFR2,MMP14,RUNX2,PROP1,NEUROD2,MSX1,NR2F2,WHRN,FGFR1,NKX2-6,TGFBR2,HOXD13,ACVRL1,TGFA,TRP63,FASL,GNAS
GO:0007275	multicellular organismal development	biological_process	9.032267662433467E-19	57	94	2402	14467	GNAQ,RXRA,SMYD1,CRHR2,NEUROG3,TAL2,SCN8A,CDK5R1,GPRIN1,GNRH1,ANK1,TRP53,RARG,ERCC2,NF1,PAX3,SIM1,NTRK2,MMP2,HYDIN,RUNX1,CHRNB2,PKD1,NODAL,BMPR1A,FGF8,NTRK3,EDA,EGFR,THRA,FOXH1,GRIN2B,PBX1,P2RX7,ARNT,GFRA2,CSF1,SOX10,FGFR2,MMP14,FOXN1,RUNX2,PROP1,NEUROD2,MSX1,NR2F2,WHRN,FGFR1,NKX2-6,TGFBR2,HOXD13,ACVRL1,TGFA,TRP63,MDFI,FASL,GNAS
GO:0032502	developmental process	biological_process	1.13139124362335E-17	60	94	2840	14467	SKP2,GNAQ,RXRA,SMYD1,CRHR2,NEUROG3,TAL2,SCN8A,CDK5R1,GPRIN1,GNRH1,ANK1,TRP53,RARG,ERCC2,NF1,PAX3,SIM1,NTRK2,MMP2,HYDIN,RUNX1,CHRNB2,PKD1,NODAL,BMPR1A,FGF8,NTRK3,EDA,EGFR,THRA,FOXH1,GRIN2B,PBX1,P2RX7,NEURL1A,ARNT,GFRA2,CSF1,SOX10,FGFR2,MMP14,FOXN1,RUNX2,PROP1,NEUROD2,MSX1,NR2F2,WHRN,FGFR1,NKX2-6,TGFBR2,OCA2,HOXD13,ACVRL1,TGFA,TRP63,MDFI,FASL,GNAS
GO:0008283	cell proliferation	biological_process	5.880460088224483E-16	30	94	598	14467	RXRA,TRP53,RARG,ERCC2,NF1,PAX3,CHRNB2,NODAL,CDK4,BMPR1A,FGF8,NPM1,EGFR,CSE1L,PBX1,P2RX7,CSF1,FGFR2,TYR,FOXN1,PLAU,RUNX2,MSX1,FGFR1,NKX2-6,TGFBR2,OCA2,HOXD13,TGFA,TRP63
GO:0009887	organ morphogenesis	biological_process	7.867160400878602E-16	33	94	771	14467	RXRA,CRHR2,NEUROG3,RARG,ERCC2,NF1,PAX3,NTRK2,MMP2,RUNX1,PKD1,NODAL,BMPR1A,FGF8,EDA,THRA,PBX1,P2RX7,ARNT,CSF1,SOX10,FGFR2,RUNX2,PROP1,MSX1,NR2F2,FGFR1,TGFBR2,ACVRL1,TGFA,TRP63,FASL,GNAS
GO:0048869	cellular developmental process	biological_process	5.733572304578879E-13	41	94	1568	14467	GNAQ,RXRA,NEUROG3,CDK5R1,GPRIN1,ANK1,TRP53,ERCC2,NF1,PAX3,SIM1,NTRK2,RUNX1,CHRNB2,NODAL,BMPR1A,FGF8,NTRK3,EDA,EGFR,PBX1,P2RX7,NEURL1A,ARNT,CSF1,SOX10,FGFR2,FOXN1,RUNX2,PROP1,NEUROD2,NR2F2,WHRN,FGFR1,NKX2-6,TGFBR2,OCA2,TRP63,MDFI,FASL,GNAS
GO:0048518	positive regulation of biological process	biological_process	3.901379796326355E-12	35	94	1172	14467	RXRA,NEUROG3,NFATC2,GPRIN1,TRP53,RARG,NF1,PAX3,RUNX1,CHRNB2,NODAL,BMPR1A,FGF8,NPM1,NTRK3,EDA,HNF4A,EGFR,FOXH1,PBX1,P2RX7,ARNT,CSF1,SOX10,FGFR2,NCAM1,RUNX2,PROP1,FGFR1,NKX2-6,TGFBR2,HOXD13,TRP63,FASL,GNAS
GO:0048522	positive regulation of cellular process	biological_process	4.429960696963501E-12	33	94	1031	14467	RXRA,NEUROG3,NFATC2,GPRIN1,TRP53,RARG,NF1,PAX3,CHRNB2,NODAL,BMPR1A,FGF8,NPM1,NTRK3,HNF4A,EGFR,FOXH1,PBX1,P2RX7,ARNT,CSF1,SOX10,FGFR2,NCAM1,RUNX2,PROP1,FGFR1,NKX2-6,TGFBR2,HOXD13,TRP63,FASL,GNAS
GO:0030154	cell differentiation	biological_process	4.670760800107649E-12	39	94	1495	14467	GNAQ,RXRA,NEUROG3,CDK5R1,GPRIN1,ANK1,TRP53,ERCC2,NF1,PAX3,SIM1,NTRK2,RUNX1,CHRNB2,NODAL,BMPR1A,FGF8,NTRK3,EDA,PBX1,NEURL1A,ARNT,CSF1,SOX10,FGFR2,FOXN1,RUNX2,PROP1,NEUROD2,NR2F2,WHRN,FGFR1,NKX2-6,TGFBR2,OCA2,TRP63,MDFI,FASL,GNAS
GO:0007399	nervous system development	biological_process	7.311446510028245E-12	29	94	779	14467	GNAQ,NEUROG3,TAL2,CDK5R1,GPRIN1,TRP53,ERCC2,NF1,PAX3,SIM1,NTRK2,RUNX1,CHRNB2,BMPR1A,FGF8,NTRK3,PBX1,GFRA2,SOX10,FGFR2,PROP1,NEUROD2,MSX1,NR2F2,WHRN,FGFR1,NKX2-6,TGFBR2,TRP63
GO:0032501	multicellular organismal process	biological_process	8.18321768685497E-12	64	94	4218	14467	GNAQ,RXRA,SMYD1,CRHR2,NEUROG3,RHO,NFATC2,TAL2,SCN8A,SYT1,CDK5R1,GPRIN1,GNRH1,ANK1,TRP53,RARG,ERCC2,NF1,PAX3,SIM1,NTRK2,MMP2,HYDIN,RUNX1,CHRNB2,PKD1,NODAL,BMPR1A,FGF8,NTRK3,EDA,CAMK4,EGFR,THRA,FOXH1,GRIN2B,PBX1,P2RX7,NEURL1A,GRIA2,ARNT,GFRA2,CSF1,SOX10,FGFR2,MMP14,FOXN1,RUNX2,PROP1,NEUROD2,MSX1,NR2F2,WHRN,SLC6A2,FGFR1,NKX2-6,TGFBR2,HOXD13,ACVRL1,TGFA,TRP63,MDFI,FASL,GNAS
GO:0042127	regulation of cell proliferation	biological_process	3.5720491596879493E-11	22	94	424	14467	TRP53,RARG,NF1,PAX3,CHRNB2,NODAL,CDK4,BMPR1A,FGF8,NPM1,EGFR,PBX1,CSF1,FGFR2,PLAU,RUNX2,MSX1,FGFR1,NKX2-6,TGFBR2,HOXD13,TRP63
GO:0048468	cell development	biological_process	1.696491066165846E-10	27	94	748	14467	GNAQ,CDK5R1,GPRIN1,ANK1,TRP53,ERCC2,NF1,PAX3,NTRK2,RUNX1,CHRNB2,NODAL,BMPR1A,FGF8,NTRK3,PBX1,NEURL1A,SOX10,RUNX2,NEUROD2,NR2F2,WHRN,FGFR1,NKX2-6,OCA2,TRP63,FASL
GO:0009790	embryonic development	biological_process	1.7785210308269153E-10	25	94	626	14467	GNAQ,TRP53,RARG,ERCC2,NF1,PAX3,RUNX1,PKD1,NODAL,BMPR1A,FGF8,FOXH1,GRIN2B,PBX1,ARNT,SOX10,FGFR2,MSX1,FGFR1,NKX2-6,TGFBR2,HOXD13,ACVRL1,TRP63,GNAS
GO:0007417	central nervous system development	biological_process	1.9256894412845714E-10	19	94	316	14467	GNAQ,TAL2,CDK5R1,GPRIN1,TRP53,ERCC2,NF1,PAX3,RUNX1,CHRNB2,FGF8,SOX10,FGFR2,PROP1,MSX1,NR2F2,FGFR1,NKX2-6,TGFBR2
GO:0001501	skeletal system development	biological_process	3.7197617076396157E-10	18	94	284	14467	GNAQ,ERCC2,NF1,MMP2,RUNX1,PKD1,BMPR1A,THRA,PBX1,P2RX7,CSF1,FGFR2,RUNX2,FGFR1,TGFBR2,HOXD13,TRP63,GNAS
GO:0008284	positive regulation of cell proliferation	biological_process	1.4490794555151398E-9	16	94	224	14467	NF1,PAX3,CHRNB2,NODAL,BMPR1A,FGF8,NPM1,EGFR,PBX1,CSF1,FGFR2,RUNX2,FGFR1,NKX2-6,TGFBR2,TRP63
GO:0043009	chordate embryonic development	biological_process	3.6792911311458378E-9	19	94	373	14467	TRP53,ERCC2,NF1,PAX3,RUNX1,PKD1,NODAL,FGF8,GRIN2B,PBX1,ARNT,SOX10,FGFR2,MSX1,FGFR1,NKX2-6,TGFBR2,ACVRL1,GNAS
GO:0009792	embryonic development ending in birth or egg hatching	biological_process	4.235898609377699E-9	19	94	376	14467	TRP53,ERCC2,NF1,PAX3,RUNX1,PKD1,NODAL,FGF8,GRIN2B,PBX1,ARNT,SOX10,FGFR2,MSX1,FGFR1,NKX2-6,TGFBR2,ACVRL1,GNAS
GO:0050793	regulation of developmental process	biological_process	4.3690015276579275E-9	27	94	858	14467	SKP2,GNAQ,CRHR2,GPRIN1,TRP53,RARG,ERCC2,NF1,RUNX1,CHRNB2,NODAL,BMPR1A,FGF8,NTRK3,PBX1,P2RX7,CSF1,FGFR2,RUNX2,PROP1,MSX1,FGFR1,NKX2-6,TGFBR2,TRP63,FASL,GNAS
GO:0007507	heart development	biological_process	5.988955731448699E-9	15	94	206	14467	GNAQ,RXRA,SMYD1,NF1,PAX3,PKD1,NODAL,BMPR1A,FGF8,FOXH1,FGFR2,MSX1,FGFR1,NKX2-6,TGFBR2
GO:0045944	positive regulation of transcription from RNA polymerase II promoter	biological_process	2.8002133199422692E-8	17	94	318	14467	RXRA,NEUROG3,NFATC2,GPRIN1,TRP53,RARG,PAX3,NODAL,HNF4A,FOXH1,PBX1,ARNT,SOX10,RUNX2,PROP1,HOXD13,TRP63
GO:0019222	regulation of metabolic process	biological_process	6.324362509005798E-8	44	94	2525	14467	SKP2,RBL1,GNAQ,RXRA,SMYD1,NEUROG3,NFATC2,TAL2,GPRIN1,GNRH1,TRP53,RARG,ERCC2,NF1,PAX3,SIM1,NTRK2,RUNX1,CHRNB2,NODAL,FGF8,NPM1,HNF4A,EGFR,THRA,SSRP1,FOXH1,PBX1,P2RX7,ARNT,SOX10,FOXN1,RUNX2,PROP1,NEUROD2,TARDBP,MSX1,ELK4,NR2F2,FGFR1,NKX2-6,HOXD13,TRP63,GNAS
GO:0010628	positive regulation of gene expression	biological_process	1.3043805918279542E-7	18	94	403	14467	RXRA,NEUROG3,NFATC2,GPRIN1,TRP53,RARG,PAX3,NODAL,FGF8,HNF4A,FOXH1,PBX1,ARNT,SOX10,RUNX2,PROP1,HOXD13,TRP63
GO:0045893	positive regulation of transcription, DNA-dependent	biological_process	1.442967026358838E-7	17	94	353	14467	RXRA,NEUROG3,NFATC2,GPRIN1,TRP53,RARG,PAX3,NODAL,HNF4A,FOXH1,PBX1,ARNT,SOX10,RUNX2,PROP1,HOXD13,TRP63
GO:0051254	positive regulation of RNA metabolic process	biological_process	1.5080040371239688E-7	17	94	354	14467	RXRA,NEUROG3,NFATC2,GPRIN1,TRP53,RARG,PAX3,NODAL,HNF4A,FOXH1,PBX1,ARNT,SOX10,RUNX2,PROP1,HOXD13,TRP63
GO:0006357	regulation of transcription from RNA polymerase II promoter	biological_process	1.9397016578561774E-7	20	94	528	14467	RBL1,RXRA,NEUROG3,NFATC2,GPRIN1,TRP53,RARG,PAX3,NODAL,HNF4A,FOXH1,PBX1,ARNT,SOX10,RUNX2,PROP1,MSX1,NR2F2,HOXD13,TRP63
GO:0048736	appendage development	biological_process	2.3254782335619482E-7	11	94	113	14467	GNAQ,RARG,BMPR1A,FGF8,PBX1,MSX1,NR2F2,FGFR1,HOXD13,TRP63,GNAS
GO:0060173	limb development	biological_process	2.3254782335619482E-7	11	94	113	14467	GNAQ,RARG,BMPR1A,FGF8,PBX1,MSX1,NR2F2,FGFR1,HOXD13,TRP63,GNAS
GO:0009888	tissue development	biological_process	2.5092372399120286E-7	21	94	598	14467	RXRA,NEUROG3,ERCC2,NF1,PAX3,PKD1,NODAL,BMPR1A,FGF8,EDA,THRA,FOXH1,PBX1,P2RX7,FGFR2,RUNX2,NR2F2,FGFR1,NKX2-6,TRP63,GNAS
GO:0009893	positive regulation of metabolic process	biological_process	2.8859537710589007E-7	20	94	540	14467	RXRA,NEUROG3,NFATC2,GPRIN1,TRP53,RARG,PAX3,NODAL,FGF8,NPM1,HNF4A,FOXH1,PBX1,P2RX7,ARNT,SOX10,RUNX2,PROP1,HOXD13,TRP63
GO:0022008	neurogenesis	biological_process	3.541443345194113E-7	19	94	486	14467	GNAQ,CDK5R1,GPRIN1,TRP53,ERCC2,NF1,PAX3,NTRK2,RUNX1,CHRNB2,BMPR1A,FGF8,NTRK3,PBX1,SOX10,NEUROD2,NR2F2,WHRN,FGFR1
GO:0001568	blood vessel development	biological_process	4.2875593332774473E-7	14	94	233	14467	CRHR2,NF1,NTRK2,MMP2,RUNX1,PKD1,FGF8,FGFR2,PROP1,NR2F2,FGFR1,TGFBR2,ACVRL1,TGFA
GO:0001944	vasculature development	biological_process	5.074928958000577E-7	14	94	236	14467	CRHR2,NF1,NTRK2,MMP2,RUNX1,PKD1,FGF8,FGFR2,PROP1,NR2F2,FGFR1,TGFBR2,ACVRL1,TGFA
GO:0006366	transcription from RNA polymerase II promoter	biological_process	5.644645938176818E-7	20	94	561	14467	RBL1,RXRA,NEUROG3,NFATC2,GPRIN1,TRP53,RARG,PAX3,NODAL,HNF4A,FOXH1,PBX1,ARNT,SOX10,RUNX2,PROP1,MSX1,NR2F2,HOXD13,TRP63
GO:0048646	anatomical structure formation involved in morphogenesis	biological_process	6.158945524648442E-7	16	94	335	14467	CRHR2,ERCC2,NF1,PAX3,MMP2,RUNX1,NODAL,BMPR1A,FGF8,NEURL1A,FGFR2,FGFR1,TGFBR2,ACVRL1,TGFA,TRP63
GO:0045941	positive regulation of transcription	biological_process	8.202308500649333E-7	17	94	395	14467	RXRA,NEUROG3,NFATC2,GPRIN1,TRP53,RARG,PAX3,NODAL,HNF4A,FOXH1,PBX1,ARNT,SOX10,RUNX2,PROP1,HOXD13,TRP63
GO:0010604	positive regulation of macromolecule metabolic process	biological_process	8.236003761673857E-7	19	94	511	14467	RXRA,NEUROG3,NFATC2,GPRIN1,TRP53,RARG,PAX3,NODAL,FGF8,HNF4A,FOXH1,PBX1,P2RX7,ARNT,SOX10,RUNX2,PROP1,HOXD13,TRP63
GO:0007420	brain development	biological_process	8.297563933594111E-7	14	94	245	14467	GNAQ,TAL2,CDK5R1,GPRIN1,NF1,CHRNB2,FGF8,FGFR2,PROP1,MSX1,NR2F2,FGFR1,NKX2-6,TGFBR2
GO:0031328	positive regulation of cellular biosynthetic process	biological_process	9.296328318283382E-7	18	94	455	14467	RXRA,NEUROG3,NFATC2,GPRIN1,TRP53,RARG,PAX3,NODAL,NPM1,HNF4A,FOXH1,PBX1,ARNT,SOX10,RUNX2,PROP1,HOXD13,TRP63
GO:0009891	positive regulation of biosynthetic process	biological_process	9.972819723969798E-7	18	94	457	14467	RXRA,NEUROG3,NFATC2,GPRIN1,TRP53,RARG,PAX3,NODAL,NPM1,HNF4A,FOXH1,PBX1,ARNT,SOX10,RUNX2,PROP1,HOXD13,TRP63
GO:0001701	in utero embryonic development	biological_process	1.1326912478912499E-6	13	94	207	14467	TRP53,ERCC2,RUNX1,PKD1,NODAL,GRIN2B,ARNT,SOX10,FGFR2,MSX1,FGFR1,TGFBR2,ACVRL1
GO:0031325	positive regulation of cellular metabolic process	biological_process	1.1388313780686214E-6	19	94	521	14467	RXRA,NEUROG3,NFATC2,GPRIN1,TRP53,RARG,PAX3,NODAL,NPM1,HNF4A,FOXH1,PBX1,P2RX7,ARNT,SOX10,RUNX2,PROP1,HOXD13,TRP63
GO:0045935	positive regulation of nucleobase, nucleoside, nucleotide and nucleic acid metabolic process	biological_process	1.6804571725006055E-6	17	94	414	14467	RXRA,NEUROG3,NFATC2,GPRIN1,TRP53,RARG,PAX3,NODAL,HNF4A,FOXH1,PBX1,ARNT,SOX10,RUNX2,PROP1,HOXD13,TRP63
GO:0048732	gland development	biological_process	2.4796549999947602E-6	10	94	107	14467	NF1,FGF8,EDA,EGFR,PBX1,FGFR2,PROP1,FGFR1,HOXD13,TRP63
GO:0035108	limb morphogenesis	biological_process	2.7182226953494506E-6	10	94	108	14467	GNAQ,RARG,BMPR1A,FGF8,PBX1,MSX1,FGFR1,HOXD13,TRP63,GNAS
GO:0035107	appendage morphogenesis	biological_process	2.7182226953494506E-6	10	94	108	14467	GNAQ,RARG,BMPR1A,FGF8,PBX1,MSX1,FGFR1,HOXD13,TRP63,GNAS
GO:0065007	biological regulation	biological_process	3.0385859708143516E-6	72	94	6717	14467	SKP2,RBL1,GNAQ,RXRA,SMYD1,CRHR2,NEUROG3,RHO,NFATC2,TAL2,SYT1,GPRIN1,GNRH1,ANK1,TRP53,RARG,ERCC2,NF1,PAX3,SIM1,NTRK2,KCNJ6,RUNX1,CHRM1,CHRNB2,PKD1,NODAL,CDK4,BMPR1A,FGF8,NPM1,HTR1A,NTRK3,EDA,NRAS,CAMK4,HNF4A,EGFR,THRA,SSRP1,FOXH1,GNRHR,GRIN2B,PBX1,P2RX7,ARNT,GFRA2,CSF1,SOX10,FGFR2,NCAM1,CRHR1,CHRNG,FOXN1,PLAU,RUNX2,PROP1,NEUROD2,TARDBP,MSX1,ELK4,NR2F2,HTR5A,FGFR1,NKX2-6,TGFBR2,HOXD13,ACVRL1,PLCB1,…
GO:0010557	positive regulation of macromolecule biosynthetic process	biological_process	3.6806079664612245E-6	17	94	436	14467	RXRA,NEUROG3,NFATC2,GPRIN1,TRP53,RARG,PAX3,NODAL,HNF4A,FOXH1,PBX1,ARNT,SOX10,RUNX2,PROP1,HOXD13,TRP63
GO:0050794	regulation of cellular process	biological_process	4.714189883389619E-6	68	94	6122	14467	SKP2,RBL1,GNAQ,RXRA,SMYD1,CRHR2,NEUROG3,RHO,NFATC2,TAL2,GPRIN1,ANK1,TRP53,RARG,ERCC2,NF1,PAX3,SIM1,NTRK2,RUNX1,CHRM1,CHRNB2,PKD1,NODAL,CDK4,BMPR1A,FGF8,NPM1,HTR1A,NTRK3,EDA,NRAS,CAMK4,HNF4A,EGFR,THRA,SSRP1,FOXH1,GNRHR,GRIN2B,PBX1,P2RX7,ARNT,GFRA2,CSF1,SOX10,FGFR2,NCAM1,CRHR1,FOXN1,PLAU,RUNX2,PROP1,NEUROD2,TARDBP,MSX1,ELK4,NR2F2,HTR5A,FGFR1,NKX2-6,TGFBR2,HOXD13,ACVRL1,PLCB1,TRP63,FASL,GNAS
GO:0048598	embryonic morphogenesis	biological_process	6.49409762050387E-6	15	94	339	14467	GNAQ,TRP53,RARG,PAX3,NODAL,BMPR1A,FGF8,PBX1,FGFR2,MSX1,FGFR1,TGFBR2,HOXD13,TRP63,GNAS
GO:0048699	generation of neurons	biological_process	7.217833908051648E-6	17	94	456	14467	GNAQ,CDK5R1,GPRIN1,TRP53,NF1,PAX3,NTRK2,RUNX1,CHRNB2,BMPR1A,FGF8,NTRK3,PBX1,NEUROD2,NR2F2,WHRN,FGFR1
GO:0035113	embryonic appendage morphogenesis	biological_process	7.541171309179722E-6	9	94	88	14467	GNAQ,RARG,FGF8,PBX1,MSX1,FGFR1,HOXD13,TRP63,GNAS
GO:0030326	embryonic limb morphogenesis	biological_process	7.541171309179722E-6	9	94	88	14467	GNAQ,RARG,FGF8,PBX1,MSX1,FGFR1,HOXD13,TRP63,GNAS
GO:0007167	enzyme linked receptor protein signaling pathway	biological_process	8.415033496388443E-6	14	94	293	14467	NTRK2,NODAL,BMPR1A,FGF8,NTRK3,EGFR,FOXH1,GFRA2,FGFR2,RUNX2,MSX1,FGFR1,TGFBR2,ACVRL1
GO:0010468	regulation of gene expression	biological_process	8.90310808250437E-6	37	94	2159	14467	SKP2,RBL1,RXRA,SMYD1,NEUROG3,NFATC2,TAL2,GPRIN1,GNRH1,TRP53,RARG,ERCC2,PAX3,SIM1,RUNX1,NODAL,FGF8,NPM1,HNF4A,THRA,SSRP1,FOXH1,PBX1,ARNT,SOX10,FOXN1,RUNX2,PROP1,NEUROD2,TARDBP,MSX1,ELK4,NR2F2,FGFR1,NKX2-6,HOXD13,TRP63
GO:0050789	regulation of biological process	biological_process	1.0069916769877753E-5	69	94	6376	14467	SKP2,RBL1,GNAQ,RXRA,SMYD1,CRHR2,NEUROG3,RHO,NFATC2,TAL2,GPRIN1,GNRH1,ANK1,TRP53,RARG,ERCC2,NF1,PAX3,SIM1,NTRK2,RUNX1,CHRM1,CHRNB2,PKD1,NODAL,CDK4,BMPR1A,FGF8,NPM1,HTR1A,NTRK3,EDA,NRAS,CAMK4,HNF4A,EGFR,THRA,SSRP1,FOXH1,GNRHR,GRIN2B,PBX1,P2RX7,ARNT,GFRA2,CSF1,SOX10,FGFR2,NCAM1,CRHR1,FOXN1,PLAU,RUNX2,PROP1,NEUROD2,TARDBP,MSX1,ELK4,NR2F2,HTR5A,FGFR1,NKX2-6,TGFBR2,HOXD13,ACVRL1,PLCB1,TRP63,FASL,GNAS
GO:0031323	regulation of cellular metabolic process	biological_process	1.199018973775851E-5	39	94	2396	14467	RBL1,GNAQ,RXRA,SMYD1,NEUROG3,NFATC2,TAL2,GPRIN1,TRP53,RARG,ERCC2,NF1,PAX3,SIM1,RUNX1,CHRNB2,NODAL,NPM1,HNF4A,EGFR,THRA,SSRP1,FOXH1,PBX1,P2RX7,ARNT,SOX10,FOXN1,RUNX2,PROP1,NEUROD2,TARDBP,MSX1,ELK4,NR2F2,NKX2-6,HOXD13,TRP63,GNAS
GO:0080090	regulation of primary metabolic process	biological_process	1.2430082191957025E-5	39	94	2399	14467	RBL1,GNAQ,RXRA,SMYD1,NEUROG3,NFATC2,TAL2,GPRIN1,TRP53,RARG,ERCC2,NF1,PAX3,SIM1,RUNX1,CHRNB2,NODAL,NPM1,HNF4A,EGFR,THRA,SSRP1,FOXH1,PBX1,P2RX7,ARNT,SOX10,FOXN1,RUNX2,PROP1,NEUROD2,TARDBP,MSX1,ELK4,NR2F2,NKX2-6,HOXD13,TRP63,GNAS
GO:0010467	gene expression	biological_process	1.293560335858033E-5	43	94	2850	14467	SKP2,RBL1,RXRA,SMYD1,NEUROG3,NFATC2,TAL2,GPRIN1,GNRH1,RBMXRT,TRP53,RARG,ERCC2,PAX3,SIM1,RUNX1,GSPT1,NODAL,FGF8,NPM1,EDA,HNF4A,THRA,SSRP1,FOXH1,PBX1,P2RX7,ARNT,SOX10,MMP14,FOXN1,SYNCRIP,RUNX2,PROP1,NEUROD2,TARDBP,MSX1,ELK4,NR2F2,FGFR1,NKX2-6,HOXD13,TRP63
GO:0060255	regulation of macromolecule metabolic process	biological_process	1.5967047306888538E-5	39	94	2420	14467	SKP2,RBL1,RXRA,SMYD1,NEUROG3,NFATC2,TAL2,GPRIN1,GNRH1,TRP53,RARG,ERCC2,PAX3,SIM1,RUNX1,NODAL,FGF8,NPM1,HNF4A,EGFR,THRA,SSRP1,FOXH1,PBX1,P2RX7,ARNT,SOX10,FOXN1,RUNX2,PROP1,NEUROD2,TARDBP,MSX1,ELK4,NR2F2,FGFR1,NKX2-6,HOXD13,TRP63
GO:0001503	ossification	biological_process	1.6640250113326456E-5	10	94	130	14467	ERCC2,NF1,MMP2,THRA,PBX1,P2RX7,CSF1,FGFR2,RUNX2,GNAS
GO:0019219	regulation of nucleobase, nucleoside, nucleotide and nucleic acid metabolic process	biological_process	1.73754400611687E-5	36	94	2107	14467	RBL1,GNAQ,RXRA,SMYD1,NEUROG3,NFATC2,TAL2,GPRIN1,TRP53,RARG,ERCC2,NF1,PAX3,SIM1,RUNX1,NODAL,NPM1,HNF4A,THRA,SSRP1,FOXH1,PBX1,ARNT,SOX10,FOXN1,RUNX2,PROP1,NEUROD2,TARDBP,MSX1,ELK4,NR2F2,NKX2-6,HOXD13,TRP63,GNAS
GO:0051094	positive regulation of developmental process	biological_process	2.1084145664630338E-5	15	94	370	14467	GPRIN1,TRP53,RARG,NF1,RUNX1,NTRK3,P2RX7,CSF1,FGFR2,RUNX2,FGFR1,TGFBR2,TRP63,FASL,GNAS
GO:0010926	anatomical structure formation	biological_process	2.166397357856306E-5	21	94	767	14467	CRHR2,GPRIN1,ERCC2,NF1,PAX3,MMP2,RUNX1,CHRNB2,NODAL,BMPR1A,FGF8,NPM1,CSE1L,P2RX7,NEURL1A,FGFR2,FGFR1,TGFBR2,ACVRL1,TGFA,TRP63
GO:0060348	bone development	biological_process	2.5718942822930415E-5	10	94	136	14467	ERCC2,NF1,MMP2,THRA,PBX1,P2RX7,CSF1,FGFR2,RUNX2,GNAS
GO:0051093	negative regulation of developmental process	biological_process	2.7073251073482253E-5	15	94	377	14467	SKP2,CRHR2,GPRIN1,TRP53,ERCC2,NF1,NODAL,BMPR1A,FGF8,PBX1,PROP1,MSX1,FGFR1,NKX2-6,TRP63
GO:0007431	salivary gland development	biological_process	2.8630400360806748E-5	5	94	14	14467	FGF8,EDA,EGFR,FGFR2,FGFR1
GO:0051239	regulation of multicellular organismal process	biological_process	2.981080559043556E-5	19	94	636	14467	CRHR2,GPRIN1,TRP53,NF1,RUNX1,CHRNB2,NODAL,BMPR1A,NTRK3,THRA,GRIN2B,PBX1,P2RX7,CSF1,FGFR2,RUNX2,FGFR1,TGFBR2,GNAS
GO:0045595	regulation of cell differentiation	biological_process	3.2577973209731136E-5	14	94	326	14467	GNAQ,GPRIN1,TRP53,NF1,CHRNB2,NODAL,BMPR1A,NTRK3,PBX1,CSF1,RUNX2,TGFBR2,TRP63,GNAS
GO:0048523	negative regulation of cellular process	biological_process	3.550144070746394E-5	24	94	1027	14467	SKP2,RBL1,SMYD1,GPRIN1,TRP53,RARG,ERCC2,NF1,PAX3,NODAL,BMPR1A,FGF8,NPM1,THRA,FOXH1,PBX1,P2RX7,RUNX2,PROP1,MSX1,NR2F2,FGFR1,NKX2-6,TRP63
GO:0048519	negative regulation of biological process	biological_process	5.062137996868243E-5	25	94	1131	14467	SKP2,RBL1,SMYD1,CRHR2,GPRIN1,TRP53,RARG,ERCC2,NF1,PAX3,NODAL,BMPR1A,FGF8,NPM1,THRA,FOXH1,PBX1,P2RX7,RUNX2,PROP1,MSX1,NR2F2,FGFR1,NKX2-6,TRP63
GO:0031326	regulation of cellular biosynthetic process	biological_process	5.470990202964666E-5	36	94	2200	14467	RBL1,GNAQ,RXRA,SMYD1,NEUROG3,NFATC2,TAL2,GPRIN1,TRP53,RARG,ERCC2,NF1,PAX3,SIM1,RUNX1,NODAL,NPM1,HNF4A,THRA,SSRP1,FOXH1,PBX1,ARNT,SOX10,FOXN1,RUNX2,PROP1,NEUROD2,TARDBP,MSX1,ELK4,NR2F2,NKX2-6,HOXD13,TRP63,GNAS
GO:0009889	regulation of biosynthetic process	biological_process	5.7386441536445876E-5	36	94	2204	14467	RBL1,GNAQ,RXRA,SMYD1,NEUROG3,NFATC2,TAL2,GPRIN1,TRP53,RARG,ERCC2,NF1,PAX3,SIM1,RUNX1,NODAL,NPM1,HNF4A,THRA,SSRP1,FOXH1,PBX1,ARNT,SOX10,FOXN1,RUNX2,PROP1,NEUROD2,TARDBP,MSX1,ELK4,NR2F2,NKX2-6,HOXD13,TRP63,GNAS
GO:0007267	cell-cell signaling	biological_process	6.385799397778534E-5	14	94	344	14467	SYT1,GPRIN1,ERCC2,NF1,NTRK2,CHRNB2,FGF8,CAMK4,GRIN2B,P2RX7,GRIA2,FGFR2,FGFR1,TRP63
GO:0030900	forebrain development	biological_process	6.569684375808695E-5	10	94	150	14467	GNAQ,TAL2,GPRIN1,NF1,CHRNB2,FGF8,PROP1,MSX1,NR2F2,NKX2-6
GO:0022612	gland morphogenesis	biological_process	8.714064085008193E-5	5	94	17	14467	FGF8,EGFR,FGFR2,PROP1,FGFR1
GO:0048514	blood vessel morphogenesis	biological_process	8.828802764053917E-5	11	94	198	14467	CRHR2,NF1,NTRK2,RUNX1,FGF8,FGFR2,NR2F2,FGFR1,TGFBR2,ACVRL1,TGFA
GO:0051252	regulation of RNA metabolic process	biological_process	1.1044387610047717E-4	33	94	1943	14467	RBL1,RXRA,SMYD1,NEUROG3,NFATC2,TAL2,GPRIN1,TRP53,RARG,ERCC2,PAX3,SIM1,RUNX1,NODAL,NPM1,HNF4A,THRA,SSRP1,FOXH1,PBX1,ARNT,SOX10,FOXN1,RUNX2,PROP1,NEUROD2,TARDBP,MSX1,ELK4,NR2F2,NKX2-6,HOXD13,TRP63
GO:0035295	tube development	biological_process	1.1977903601712116E-4	11	94	204	14467	PAX3,BMPR1A,FGF8,FOXH1,PBX1,FGFR2,MMP14,FGFR1,TGFBR2,HOXD13,TRP63
GO:0035272	exocrine system development	biological_process	1.2003816218368703E-4	5	94	18	14467	FGF8,EDA,EGFR,FGFR2,FGFR1
GO:0010629	negative regulation of gene expression	biological_process	1.5982685447009015E-4	13	94	313	14467	SKP2,RBL1,SMYD1,TRP53,RARG,PAX3,NODAL,THRA,FOXH1,PROP1,MSX1,NR2F2,TRP63
GO:0007435	salivary gland morphogenesis	biological_process	1.6515779589648127E-4	4	94	8	14467	FGF8,EGFR,FGFR2,FGFR1
GO:0043473	pigmentation	biological_process	1.840541474126622E-4	7	94	61	14467	GNAQ,NF1,PAX3,EDA,SOX10,TYR,OCA2
GO:0045934	negative regulation of nucleobase, nucleoside, nucleotide and nucleic acid metabolic process	biological_process	1.9205509873091527E-4	13	94	318	14467	RBL1,SMYD1,TRP53,RARG,PAX3,NODAL,NPM1,THRA,FOXH1,PROP1,MSX1,NR2F2,TRP63
GO:0002053	positive regulation of mesenchymal cell proliferation	biological_process	2.1499240480999968E-4	5	94	20	14467	BMPR1A,FGFR2,FGFR1,TGFBR2,TRP63
GO:0010463	mesenchymal cell proliferation	biological_process	2.807323577917133E-4	5	94	21	14467	BMPR1A,FGFR2,FGFR1,TGFBR2,TRP63
GO:0010464	regulation of mesenchymal cell proliferation	biological_process	2.807323577917133E-4	5	94	21	14467	BMPR1A,FGFR2,FGFR1,TGFBR2,TRP63
GO:0006355	regulation of transcription, DNA-dependent	biological_process	3.300804994226379E-4	32	94	1929	14467	RBL1,RXRA,SMYD1,NEUROG3,NFATC2,TAL2,GPRIN1,TRP53,RARG,ERCC2,PAX3,SIM1,RUNX1,NODAL,HNF4A,THRA,SSRP1,FOXH1,PBX1,ARNT,SOX10,FOXN1,RUNX2,PROP1,NEUROD2,TARDBP,MSX1,ELK4,NR2F2,NKX2-6,HOXD13,TRP63
GO:0006351	transcription, DNA-dependent	biological_process	3.9476836864394825E-4	32	94	1944	14467	RBL1,RXRA,SMYD1,NEUROG3,NFATC2,TAL2,GPRIN1,TRP53,RARG,ERCC2,PAX3,SIM1,RUNX1,NODAL,HNF4A,THRA,SSRP1,FOXH1,PBX1,ARNT,SOX10,FOXN1,RUNX2,PROP1,NEUROD2,TARDBP,MSX1,ELK4,NR2F2,NKX2-6,HOXD13,TRP63
GO:0032774	RNA biosynthetic process	biological_process	4.139240018655118E-4	32	94	1948	14467	RBL1,RXRA,SMYD1,NEUROG3,NFATC2,TAL2,GPRIN1,TRP53,RARG,ERCC2,PAX3,SIM1,RUNX1,NODAL,HNF4A,THRA,SSRP1,FOXH1,PBX1,ARNT,SOX10,FOXN1,RUNX2,PROP1,NEUROD2,TARDBP,MSX1,ELK4,NR2F2,NKX2-6,HOXD13,TRP63
GO:0001525	angiogenesis	biological_process	4.6598393014998194E-4	9	94	141	14467	CRHR2,NF1,RUNX1,FGF8,FGFR2,FGFR1,TGFBR2,ACVRL1,TGFA
GO:0042391	regulation of membrane potential	biological_process	5.627677287892988E-4	8	94	105	14467	GNAQ,GPRIN1,ERCC2,NF1,CHRNB2,GRIN2B,P2RX7,CHRNG
GO:0016481	negative regulation of transcription	biological_process	6.877956359289239E-4	12	94	297	14467	RBL1,SMYD1,TRP53,RARG,PAX3,NODAL,THRA,FOXH1,PROP1,MSX1,NR2F2,TRP63
GO:0045449	regulation of transcription	biological_process	8.379771141754667E-4	32	94	2009	14467	RBL1,RXRA,SMYD1,NEUROG3,NFATC2,TAL2,GPRIN1,TRP53,RARG,ERCC2,PAX3,SIM1,RUNX1,NODAL,HNF4A,THRA,SSRP1,FOXH1,PBX1,ARNT,SOX10,FOXN1,RUNX2,PROP1,NEUROD2,TARDBP,MSX1,ELK4,NR2F2,NKX2-6,HOXD13,TRP63
GO:0051253	negative regulation of RNA metabolic process	biological_process	8.888760581353215E-4	11	94	249	14467	RBL1,TRP53,RARG,PAX3,NODAL,NPM1,FOXH1,PROP1,MSX1,NR2F2,TRP63
GO:0000122	negative regulation of transcription from RNA polymerase II promoter	biological_process	9.236148992840733E-4	10	94	199	14467	RBL1,TRP53,RARG,PAX3,NODAL,FOXH1,PROP1,MSX1,NR2F2,TRP63
GO:0022603	regulation of anatomical structure morphogenesis	biological_process	9.311102911063468E-4	9	94	153	14467	CRHR2,GPRIN1,NF1,RUNX1,CHRNB2,NODAL,NTRK3,CSF1,RUNX2
GO:0010605	negative regulation of macromolecule metabolic process	biological_process	9.487498839204502E-4	14	94	429	14467	SKP2,RBL1,SMYD1,TRP53,RARG,PAX3,NODAL,NPM1,THRA,FOXH1,PROP1,MSX1,NR2F2,TRP63
GO:0043066	negative regulation of apoptosis	biological_process	0.001108389059227294	10	94	203	14467	SKP2,GPRIN1,TRP53,ERCC2,FGF8,PROP1,MSX1,FGFR1,NKX2-6,TRP63
GO:0016070	RNA metabolic process	biological_process	0.0011301285323452055	35	94	2364	14467	RBL1,RXRA,SMYD1,NEUROG3,NFATC2,TAL2,GPRIN1,RBMXRT,TRP53,RARG,ERCC2,PAX3,SIM1,RUNX1,NODAL,NPM1,HNF4A,THRA,SSRP1,FOXH1,PBX1,ARNT,SOX10,FOXN1,SYNCRIP,RUNX2,PROP1,NEUROD2,TARDBP,MSX1,ELK4,NR2F2,NKX2-6,HOXD13,TRP63
GO:0003002	regionalization	biological_process	0.0012674499659055428	10	94	206	14467	NODAL,BMPR1A,FGF8,FOXH1,PBX1,PROP1,NR2F2,FGFR1,HOXD13,TRP63
GO:0046850	regulation of bone remodeling	biological_process	0.0013122759089717211	6	94	51	14467	NF1,PBX1,P2RX7,CSF1,RUNX2,GNAS
GO:0043069	negative regulation of programmed cell death	biological_process	0.0013842657548207727	10	94	208	14467	SKP2,GPRIN1,TRP53,ERCC2,FGF8,PROP1,MSX1,FGFR1,NKX2-6,TRP63
GO:0060548	negative regulation of cell death	biological_process	0.0014461250304920988	10	94	209	14467	SKP2,GPRIN1,TRP53,ERCC2,FGF8,PROP1,MSX1,FGFR1,NKX2-6,TRP63
GO:0009892	negative regulation of metabolic process	biological_process	0.001589269794238008	14	94	448	14467	SKP2,RBL1,SMYD1,TRP53,RARG,PAX3,NODAL,NPM1,THRA,FOXH1,PROP1,MSX1,NR2F2,TRP63
GO:0006350	transcription	biological_process	0.0015919168459962258	32	94	2067	14467	RBL1,RXRA,SMYD1,NEUROG3,NFATC2,TAL2,GPRIN1,TRP53,RARG,ERCC2,PAX3,SIM1,RUNX1,NODAL,HNF4A,THRA,SSRP1,FOXH1,PBX1,ARNT,SOX10,FOXN1,RUNX2,PROP1,NEUROD2,TARDBP,MSX1,ELK4,NR2F2,NKX2-6,HOXD13,TRP63
GO:0043170	macromolecule metabolic process	biological_process	0.0016552352868057076	57	94	5234	14467	SKP2,RBL1,GNAQ,RXRA,SMYD1,NEUROG3,RHO,NFATC2,TAL2,GPRIN1,GNRH1,RBMXRT,TRP53,RARG,ERCC2,PAX3,SIM1,UBA2,NTRK2,MMP2,RUNX1,GSPT1,NODAL,CDK4,BMPR1A,FGF8,NPM1,NTRK3,EDA,CAMK4,HNF4A,EGFR,THRA,SSRP1,FOXH1,PBX1,P2RX7,ARNT,SOX10,FGFR2,MMP14,FOXN1,SYNCRIP,PLAU,RUNX2,PROP1,NEUROD2,TARDBP,MSX1,ELK4,NR2F2,FGFR1,NKX2-6,TGFBR2,HOXD13,ACVRL1,TRP63
GO:0007154	cell communication	biological_process	0.0017322597928893753	46	94	3737	14467	GNAQ,CRHR2,RHO,SYT1,GPRIN1,ANK1,TRP53,ERCC2,NF1,SIM1,NTRK2,CHRM1,CHRNB2,PKD1,NODAL,CDK4,BMPR1A,FGF8,NPM1,HTR1A,NTRK3,NRAS,CAMK4,EGFR,FOXH1,GNRHR,GRIN2B,P2RX7,GRIA2,ARNT,GFRA2,CSF1,FGFR2,NCAM1,CRHR1,RUNX2,PROP1,MSX1,HTR5A,FGFR1,TGFBR2,ACVRL1,PLCB1,TRP63,FASL,GNAS
GO:0034103	regulation of tissue remodeling	biological_process	0.0018526947466321717	6	94	54	14467	NF1,PBX1,P2RX7,CSF1,RUNX2,GNAS
GO:0010558	negative regulation of macromolecule biosynthetic process	biological_process	0.0020919155528992517	12	94	330	14467	RBL1,SMYD1,TRP53,RARG,PAX3,NODAL,THRA,FOXH1,PROP1,MSX1,NR2F2,TRP63
GO:0007389	pattern specification process	biological_process	0.002119508171258738	11	94	272	14467	NODAL,BMPR1A,FGF8,FOXH1,PBX1,PROP1,NR2F2,FGFR1,TGFBR2,HOXD13,TRP63
GO:0042981	regulation of apoptosis	biological_process	0.0024047159696053613	14	94	464	14467	SKP2,GPRIN1,TRP53,RARG,ERCC2,NF1,FGF8,P2RX7,PROP1,MSX1,FGFR1,NKX2-6,TRP63,FASL
GO:0031327	negative regulation of cellular biosynthetic process	biological_process	0.0026042032186798345	12	94	337	14467	RBL1,SMYD1,TRP53,RARG,PAX3,NODAL,THRA,FOXH1,PROP1,MSX1,NR2F2,TRP63
GO:0048771	tissue remodeling	biological_process	0.002705380241873891	7	94	90	14467	NF1,FGF8,PBX1,P2RX7,CSF1,RUNX2,GNAS
GO:0009890	negative regulation of biosynthetic process	biological_process	0.002855794387151409	12	94	340	14467	RBL1,SMYD1,TRP53,RARG,PAX3,NODAL,THRA,FOXH1,PROP1,MSX1,NR2F2,TRP63
GO:0043067	regulation of programmed cell death	biological_process	0.0028666746341317706	14	94	471	14467	SKP2,GPRIN1,TRP53,RARG,ERCC2,NF1,FGF8,P2RX7,PROP1,MSX1,FGFR1,NKX2-6,TRP63,FASL
GO:0010556	regulation of macromolecule biosynthetic process	biological_process	0.0030063900058084525	32	94	2127	14467	RBL1,RXRA,SMYD1,NEUROG3,NFATC2,TAL2,GPRIN1,TRP53,RARG,ERCC2,PAX3,SIM1,RUNX1,NODAL,HNF4A,THRA,SSRP1,FOXH1,PBX1,ARNT,SOX10,FOXN1,RUNX2,PROP1,NEUROD2,TARDBP,MSX1,ELK4,NR2F2,NKX2-6,HOXD13,TRP63
GO:0010941	regulation of cell death	biological_process	0.0030124953520071196	14	94	473	14467	SKP2,GPRIN1,TRP53,RARG,ERCC2,NF1,FGF8,P2RX7,PROP1,MSX1,FGFR1,NKX2-6,TRP63,FASL
GO:0008543	fibroblast growth factor receptor signaling pathway	biological_process	0.0031101258551296707	4	94	15	14467	FGF8,FGFR2,RUNX2,FGFR1
GO:0035239	tube morphogenesis	biological_process	0.00322148926414884	8	94	132	14467	PAX3,FGF8,PBX1,MMP14,FGFR1,TGFBR2,HOXD13,TRP63
GO:0021700	developmental maturation	biological_process	0.0036291392595081524	7	94	94	14467	GNAQ,GPRIN1,ERCC2,MMP2,SOX10,RUNX2,FGFR1
GO:0046849	bone remodeling	biological_process	0.004229622559173946	6	94	62	14467	NF1,PBX1,P2RX7,CSF1,RUNX2,GNAS
GO:0031324	negative regulation of cellular metabolic process	biological_process	0.005046386238534956	13	94	425	14467	RBL1,SMYD1,TRP53,RARG,PAX3,NODAL,NPM1,THRA,FOXH1,PROP1,MSX1,NR2F2,TRP63
GO:0034960	cellular biopolymer metabolic process	biological_process	0.006417219628156199	54	94	4999	14467	SKP2,RBL1,GNAQ,RXRA,SMYD1,NEUROG3,RHO,NFATC2,TAL2,GPRIN1,RBMXRT,TRP53,RARG,ERCC2,PAX3,SIM1,UBA2,NTRK2,MMP2,RUNX1,GSPT1,NODAL,CDK4,BMPR1A,NPM1,NTRK3,CAMK4,HNF4A,EGFR,THRA,SSRP1,FOXH1,PBX1,P2RX7,ARNT,SOX10,FGFR2,MMP14,FOXN1,SYNCRIP,PLAU,RUNX2,PROP1,NEUROD2,TARDBP,MSX1,ELK4,NR2F2,FGFR1,NKX2-6,TGFBR2,HOXD13,ACVRL1,TRP63
GO:0045892	negative regulation of transcription, DNA-dependent	biological_process	0.006498870084910687	10	94	247	14467	RBL1,TRP53,RARG,PAX3,NODAL,FOXH1,PROP1,MSX1,NR2F2,TRP63
GO:0030901	midbrain development	biological_process	0.006868729681461803	4	94	18	14467	TAL2,FGFR2,MSX1,FGFR1
GO:0007423	sensory organ development	biological_process	0.007233021706445263	10	94	250	14467	RARG,NF1,NTRK2,FGF8,GRIN2B,FGFR2,WHRN,FGFR1,NKX2-6,FASL
GO:0048754	branching morphogenesis of a tube	biological_process	0.007298782128944707	6	94	68	14467	FGF8,PBX1,MMP14,FGFR1,TGFBR2,HOXD13
GO:0048853	forebrain morphogenesis	biological_process	0.007543710226082332	3	94	6	14467	NF1,FGF8,PROP1
GO:0009628	response to abiotic stimulus	biological_process	0.00788903746606467	9	94	198	14467	RHO,GPRIN1,TRP53,ERCC2,NF1,CHRNB2,PKD1,GRIN2B,P2RX7
GO:0048729	tissue morphogenesis	biological_process	0.009884012557186767	10	94	259	14467	RXRA,NEUROG3,ERCC2,PAX3,NODAL,BMPR1A,FGF8,PBX1,FGFR2,TRP63
GO:0043283	biopolymer metabolic process	biological_process	0.010266901987100775	54	94	5069	14467	SKP2,RBL1,GNAQ,RXRA,SMYD1,NEUROG3,RHO,NFATC2,TAL2,GPRIN1,RBMXRT,TRP53,RARG,ERCC2,PAX3,SIM1,UBA2,NTRK2,MMP2,RUNX1,GSPT1,NODAL,CDK4,BMPR1A,NPM1,NTRK3,CAMK4,HNF4A,EGFR,THRA,SSRP1,FOXH1,PBX1,P2RX7,ARNT,SOX10,FGFR2,MMP14,FOXN1,SYNCRIP,PLAU,RUNX2,PROP1,NEUROD2,TARDBP,MSX1,ELK4,NR2F2,FGFR1,NKX2-6,TGFBR2,HOXD13,ACVRL1,TRP63
GO:0042475	odontogenesis of dentine-containing tooth	biological_process	0.010537270226290384	5	94	42	14467	BMPR1A,EDA,CSF1,RUNX2,TRP63
GO:0001655	urogenital system development	biological_process	0.012389502430963475	7	94	113	14467	NF1,FGF8,PBX1,FGFR2,FGFR1,HOXD13,TRP63
GO:0044260	cellular macromolecule metabolic process	biological_process	0.012758282501351881	54	94	5102	14467	SKP2,RBL1,GNAQ,RXRA,SMYD1,NEUROG3,RHO,NFATC2,TAL2,GPRIN1,RBMXRT,TRP53,RARG,ERCC2,PAX3,SIM1,UBA2,NTRK2,MMP2,RUNX1,GSPT1,NODAL,CDK4,BMPR1A,NPM1,NTRK3,CAMK4,HNF4A,EGFR,THRA,SSRP1,FOXH1,PBX1,P2RX7,ARNT,SOX10,FGFR2,MMP14,FOXN1,SYNCRIP,PLAU,RUNX2,PROP1,NEUROD2,TARDBP,MSX1,ELK4,NR2F2,FGFR1,NKX2-6,TGFBR2,HOXD13,ACVRL1,TRP63
GO:0048705	skeletal system morphogenesis	biological_process	0.01390842329295944	7	94	115	14467	MMP2,PKD1,THRA,P2RX7,RUNX2,TGFBR2,GNAS
GO:0001763	morphogenesis of a branching structure	biological_process	0.01398308460716888	6	94	76	14467	FGF8,PBX1,MMP14,FGFR1,TGFBR2,HOXD13
GO:0050767	regulation of neurogenesis	biological_process	0.014723936804135243	7	94	116	14467	GPRIN1,TRP53,NF1,CHRNB2,BMPR1A,NTRK3,PBX1
GO:0051216	cartilage development	biological_process	0.016258192106515395	6	94	78	14467	PKD1,BMPR1A,THRA,RUNX2,FGFR1,GNAS
GO:0042476	odontogenesis	biological_process	0.01663517295665895	5	94	46	14467	BMPR1A,EDA,CSF1,RUNX2,TRP63
GO:0030278	regulation of ossification	biological_process	0.01663517295665895	5	94	46	14467	PBX1,P2RX7,CSF1,RUNX2,GNAS
GO:0006139	nucleobase, nucleoside, nucleotide and nucleic acid metabolic process	biological_process	0.020165391264045728	38	94	3037	14467	RBL1,GNAQ,RXRA,SMYD1,NEUROG3,NFATC2,TAL2,GPRIN1,RBMXRT,TRP53,RARG,ERCC2,NF1,PAX3,SIM1,RUNX1,NODAL,NPM1,HNF4A,THRA,SSRP1,FOXH1,PBX1,ARNT,SOX10,FOXN1,SYNCRIP,RUNX2,PROP1,NEUROD2,TARDBP,MSX1,ELK4,NR2F2,NKX2-6,HOXD13,TRP63,GNAS
GO:0019226	transmission of nerve impulse	biological_process	0.026308625647081797	9	94	230	14467	SYT1,GPRIN1,ERCC2,NF1,CHRNB2,CAMK4,GRIN2B,P2RX7,GRIA2
GO:0009058	biosynthetic process	biological_process	0.026917248992587524	40	94	3324	14467	RBL1,GNAQ,RXRA,SMYD1,NEUROG3,NFATC2,TAL2,GPRIN1,TRP53,RARG,ERCC2,NF1,PAX3,SIM1,RUNX1,GSPT1,NODAL,NPM1,HNF4A,THRA,SSRP1,FOXH1,PBX1,P2RX7,ARNT,SOX10,TYR,FOXN1,RUNX2,PROP1,NEUROD2,TARDBP,MSX1,ELK4,NR2F2,NKX2-6,OCA2,HOXD13,TRP63,GNAS
GO:0001656	metanephros development	biological_process	0.02778698726360984	5	94	51	14467	NF1,FGF8,PBX1,FGFR2,FGFR1
GO:0007165	signal transduction	biological_process	0.027917066375834326	41	94	3456	14467	GNAQ,CRHR2,RHO,GPRIN1,ANK1,TRP53,NF1,SIM1,NTRK2,CHRM1,PKD1,NODAL,CDK4,BMPR1A,FGF8,NPM1,HTR1A,NTRK3,NRAS,CAMK4,EGFR,FOXH1,GNRHR,P2RX7,ARNT,GFRA2,CSF1,FGFR2,NCAM1,CRHR1,RUNX2,PROP1,MSX1,HTR5A,FGFR1,TGFBR2,ACVRL1,PLCB1,TRP63,FASL,GNAS
GO:0051960	regulation of nervous system development	biological_process	0.02947530056884961	7	94	129	14467	GPRIN1,TRP53,NF1,CHRNB2,BMPR1A,NTRK3,PBX1
GO:0009416	response to light stimulus	biological_process	0.03050061013348057	6	94	87	14467	RHO,GPRIN1,TRP53,ERCC2,NF1,CHRNB2
GO:0007179	transforming growth factor beta receptor signaling pathway	biological_process	0.03256238125860473	6	94	88	14467	NODAL,BMPR1A,FOXH1,MSX1,TGFBR2,ACVRL1
GO:0050896	response to stimulus	biological_process	0.035917063502612534	30	94	2160	14467	GNAQ,RHO,TAL2,SCN8A,GPRIN1,GNRH1,TRP53,ERCC2,NF1,NTRK2,MMP2,RUNX1,CHRNB2,PKD1,NPM1,NTRK3,EDA,SSRP1,GRIN2B,P2RX7,NEURL1A,ARNT,CRHR1,PLAU,NEUROD2,MSX1,SLC6A2,TRP63,FASL,GNAS
GO:0060284	regulation of cell development	biological_process	0.035921482278264194	7	94	133	14467	GPRIN1,TRP53,NF1,CHRNB2,BMPR1A,NTRK3,PBX1
GO:0007612	learning	biological_process	0.036839149099207255	5	94	54	14467	GPRIN1,NF1,CHRNB2,GRIN2B,NEUROD2
GO:0044238	primary metabolic process	biological_process	0.0396850599349374	60	94	6174	14467	SKP2,RBL1,GNAQ,RXRA,SMYD1,NEUROG3,RHO,NFATC2,TAL2,GPRIN1,RBMXRT,TRP53,RARG,ERCC2,NF1,PAX3,SIM1,UBA2,NTRK2,KCNJ6,MMP2,RUNX1,CHRNB2,GSPT1,NODAL,CDK4,BMPR1A,NPM1,NTRK3,CAMK4,HNF4A,EGFR,THRA,SSRP1,FOXH1,PBX1,P2RX7,ARNT,SOX10,FGFR2,TYR,MMP14,FOXN1,SYNCRIP,PLAU,RUNX2,PROP1,NEUROD2,TARDBP,MSX1,ELK4,NR2F2,FGFR1,NKX2-6,TGFBR2,HOXD13,ACVRL1,PLCB1,TRP63,GNAS
GO:0048568	embryonic organ development	biological_process	0.04031619046532479	5	94	55	14467	RARG,RUNX1,PBX1,FGFR2,TGFBR2
GO:0001666	response to hypoxia	biological_process	0.043728688350130995	4	94	28	14467	NF1,MMP2,CHRNB2,PLAU
GO:0034961	cellular biopolymer biosynthetic process	biological_process	0.04417401755941902	33	94	2531	14467	RBL1,RXRA,SMYD1,NEUROG3,NFATC2,TAL2,GPRIN1,TRP53,RARG,ERCC2,PAX3,SIM1,RUNX1,GSPT1,NODAL,HNF4A,THRA,SSRP1,FOXH1,PBX1,ARNT,SOX10,FOXN1,RUNX2,PROP1,NEUROD2,TARDBP,MSX1,ELK4,NR2F2,NKX2-6,HOXD13,TRP63
GO:0035162	embryonic hemopoiesis	biological_process	0.044414980473798	3	94	10	14467	RUNX1,PBX1,TGFBR2
GO:0043284	biopolymer biosynthetic process	biological_process	0.044540736426157926	33	94	2532	14467	RBL1,RXRA,SMYD1,NEUROG3,NFATC2,TAL2,GPRIN1,TRP53,RARG,ERCC2,PAX3,SIM1,RUNX1,GSPT1,NODAL,HNF4A,THRA,SSRP1,FOXH1,PBX1,ARNT,SOX10,FOXN1,RUNX2,PROP1,NEUROD2,TARDBP,MSX1,ELK4,NR2F2,NKX2-6,HOXD13,TRP63
GO:0007610	behavior	biological_process	0.046612612636200784	11	94	377	14467	GNAQ,TAL2,SCN8A,GPRIN1,NF1,NTRK2,RUNX1,CHRNB2,GRIN2B,CRHR1,NEUROD2
GO:0007268	synaptic transmission	biological_process	0.04847471738231235	8	94	191	14467	SYT1,GPRIN1,NF1,CHRNB2,CAMK4,GRIN2B,P2RX7,GRIA2
GO:0045165	cell fate commitment	biological_process	0.04998552479032238	7	94	140	14467	TRP53,PAX3,NODAL,FGF8,FGFR2,RUNX2,FGFR1
