# Supplementary material for: Tissue-Specific Functional Networks for Prioritizing Phenotype and Disease Genes
Source: PLoS Comput Biol. 2012 Sep 27;8(9):e1002694. doi: 10.1371/journal.pcbi.1002694 (PMC3459891; doi:10.1371/journal.pcbi.1002694)
Supplement: Dataset S3 — Functional enrichment of top 100 changed genes for each tissue-specific network. (ZIP) [file pcbi.1002694.s003.zip › enrichment_result/MA_0002444_global.txt]

GO:0048731	system development	biological_process	8.420814715284123E-14	44	87	1922	14467	FGF6,NANOS2,HOXB7,GPRIN1,AKP3,NF1,PAX3,NTRK2,CHRNB2,NODAL,FGF8,GDNF,EDA,DSPP,HOXB1,EGFR,IL3,DRD3,POU2F3,FOXH1,FSHB,THRB,LIF,GCM1,SOX10,PITX3,NKX3-2,WNT10B,SLC6A3,LEP,PROP1,NEUROD2,WNT1,DRD2,MESP1,GJA10,SPRR2K,GDF11,MYOG,GHRHR,CSF3,PAX9,WNT3A,CFC1
GO:0048856	anatomical structure development	biological_process	1.077572870784828E-12	44	87	2056	14467	FGF6,NANOS2,HOXB7,GPRIN1,AKP3,NF1,PAX3,NTRK2,CHRNB2,NODAL,FGF8,GDNF,EDA,DSPP,HOXB1,EGFR,IL3,DRD3,POU2F3,FOXH1,FSHB,THRB,LIF,GCM1,SOX10,PITX3,NKX3-2,WNT10B,SLC6A3,LEP,PROP1,NEUROD2,WNT1,DRD2,MESP1,GJA10,SPRR2K,GDF11,MYOG,GHRHR,CSF3,PAX9,WNT3A,CFC1
GO:0048513	organ development	biological_process	6.5683570514989745E-12	38	87	1574	14467	FGF6,NANOS2,HOXB7,GPRIN1,NF1,PAX3,NTRK2,CHRNB2,NODAL,FGF8,GDNF,EDA,HOXB1,EGFR,IL3,POU2F3,FOXH1,FSHB,THRB,LIF,SOX10,PITX3,NKX3-2,WNT10B,SLC6A3,LEP,PROP1,WNT1,DRD2,MESP1,SPRR2K,GDF11,MYOG,GHRHR,CSF3,PAX9,WNT3A,CFC1
GO:0007275	multicellular organismal development	biological_process	6.161608962923284E-11	45	87	2402	14467	FGF6,NANOS2,HOXB7,GPRIN1,AKP3,NF1,PAX3,NTRK2,CHRNB2,NODAL,FGF8,GDNF,EDA,DSPP,HOXB1,EGFR,IL3,DRD3,POU2F3,FOXH1,FSHB,THRB,LIF,GCM1,SOX10,PITX3,NKX3-2,WNT10B,SLC6A3,LEP,PROP1,NHLH1,NEUROD2,WNT1,DRD2,MESP1,GJA10,SPRR2K,GDF11,MYOG,GHRHR,CSF3,PAX9,WNT3A,CFC1
GO:0007417	central nervous system development	biological_process	4.998310107774061E-10	18	87	316	14467	GPRIN1,NF1,PAX3,CHRNB2,FGF8,HOXB1,DRD3,GCM1,SOX10,PITX3,SLC6A3,LEP,PROP1,WNT1,DRD2,GDF11,GHRHR,WNT3A
GO:0032502	developmental process	biological_process	1.2382143750870694E-9	47	87	2840	14467	FGF6,NANOS2,HOXB7,GPRIN1,AKP3,NF1,PAX3,NTRK2,CHRNB2,NODAL,FGF8,GDNF,EDA,DSPP,HOXB1,EGFR,IL3,DRD3,POU2F3,FOXH1,FSHB,THRB,LIF,GCM1,SOX10,PITX3,NKX3-2,IL10,WNT10B,SLC6A3,LEP,PROP1,NHLH1,NEUROD2,WNT1,INS2,DRD2,MESP1,GJA10,SPRR2K,GDF11,MYOG,GHRHR,CSF3,PAX9,WNT3A,CFC1
GO:0032501	multicellular organismal process	biological_process	1.2301354608853447E-8	56	87	4218	14467	FGF6,ACR,NANOS2,OLFR70,HOXB7,GPRIN1,AKP3,SLC34A1,NF1,PAX3,NTRK2,CHRNB2,NODAL,FGF8,GDNF,EDA,DSPP,HOXB1,EGFR,IL3,DRD3,POU2F3,FOXH1,OLFR2,OLFR480,FSHB,THRB,LIF,GCM1,SOX10,PITX3,NKX3-2,IL10,WNT10B,OLFR1507,SLC6A3,CYP11B2,LEP,OLFR1264,PROP1,NHLH1,NEUROD2,WNT1,OLFR140,DRD2,MESP1,GJA10,SPRR2K,GDF11,MYOG,GHRHR,CSF3,PAX9,OLFR544,WNT3A,CFC1
GO:0007399	nervous system development	biological_process	2.1638497209343565E-8	24	87	779	14467	GPRIN1,AKP3,NF1,PAX3,NTRK2,CHRNB2,FGF8,GDNF,HOXB1,DRD3,LIF,GCM1,SOX10,PITX3,SLC6A3,LEP,PROP1,NEUROD2,WNT1,DRD2,GJA10,GDF11,GHRHR,WNT3A
GO:0048869	cellular developmental process	biological_process	3.9892883343801956E-8	33	87	1568	14467	FGF6,NANOS2,HOXB7,GPRIN1,AKP3,NF1,PAX3,NTRK2,CHRNB2,NODAL,FGF8,GDNF,EDA,EGFR,IL3,DRD3,POU2F3,LIF,GCM1,SOX10,PITX3,LEP,PROP1,NHLH1,NEUROD2,WNT1,DRD2,SPRR2K,GDF11,MYOG,GHRHR,CSF3,WNT3A
GO:0030154	cell differentiation	biological_process	5.842062588811993E-8	32	87	1495	14467	FGF6,NANOS2,HOXB7,GPRIN1,AKP3,NF1,PAX3,NTRK2,CHRNB2,NODAL,FGF8,GDNF,EDA,IL3,DRD3,POU2F3,LIF,GCM1,SOX10,PITX3,LEP,PROP1,NHLH1,NEUROD2,WNT1,DRD2,SPRR2K,GDF11,MYOG,GHRHR,CSF3,WNT3A
GO:0048468	cell development	biological_process	6.568341428045266E-8	23	87	748	14467	FGF6,GPRIN1,AKP3,NF1,PAX3,NTRK2,CHRNB2,NODAL,FGF8,GDNF,DRD3,LIF,GCM1,SOX10,PITX3,LEP,NEUROD2,WNT1,DRD2,GDF11,MYOG,GHRHR,WNT3A
GO:0009653	anatomical structure morphogenesis	biological_process	7.856107659627736E-8	28	87	1151	14467	FGF6,HOXB7,GPRIN1,AKP3,NF1,PAX3,NTRK2,CHRNB2,NODAL,FGF8,GDNF,EDA,HOXB1,EGFR,THRB,LIF,SOX10,NKX3-2,WNT10B,PROP1,WNT1,DRD2,MESP1,SPRR2K,GDF11,PAX9,WNT3A,CFC1
GO:0048518	positive regulation of biological process	biological_process	1.1993194942290403E-7	28	87	1172	14467	IL17A,GPRIN1,NF1,PAX3,CHRNB2,NODAL,FGF8,EDA,HOXB1,HNF4A,EGFR,IL3,DRD3,POU2F3,FOXH1,THRB,LIF,GPR44,SOX10,PITX3,IL10,SLC6A3,LEP,PROP1,DRD2,MYOG,GHRHR,PAX9
GO:0048522	positive regulation of cellular process	biological_process	2.1493456911844028E-7	26	87	1031	14467	IL17A,GPRIN1,NF1,PAX3,CHRNB2,NODAL,FGF8,HOXB1,HNF4A,EGFR,IL3,DRD3,POU2F3,FOXH1,THRB,LIF,GPR44,SOX10,PITX3,IL10,LEP,PROP1,DRD2,MYOG,GHRHR,PAX9
GO:0022008	neurogenesis	biological_process	6.284213989245078E-7	18	87	486	14467	GPRIN1,AKP3,NF1,PAX3,NTRK2,CHRNB2,FGF8,GDNF,DRD3,LIF,GCM1,SOX10,PITX3,LEP,NEUROD2,WNT1,DRD2,WNT3A
GO:0009887	organ morphogenesis	biological_process	7.823570090427795E-7	22	87	771	14467	FGF6,HOXB7,NF1,PAX3,NTRK2,NODAL,FGF8,GDNF,EDA,HOXB1,THRB,LIF,SOX10,NKX3-2,WNT10B,PROP1,WNT1,MESP1,SPRR2K,GDF11,PAX9,WNT3A
GO:0010628	positive regulation of gene expression	biological_process	2.437197810961924E-6	16	87	403	14467	IL17A,GPRIN1,PAX3,NODAL,FGF8,HOXB1,HNF4A,IL3,POU2F3,FOXH1,THRB,LIF,SOX10,PROP1,MYOG,PAX9
GO:0009893	positive regulation of metabolic process	biological_process	3.3633521781556247E-6	18	87	540	14467	IL17A,GPRIN1,PAX3,NODAL,FGF8,HOXB1,HNF4A,IL3,POU2F3,FOXH1,THRB,LIF,SOX10,PITX3,IL10,PROP1,MYOG,PAX9
GO:0045944	positive regulation of transcription from RNA polymerase II promoter	biological_process	7.564325510958726E-6	14	87	318	14467	IL17A,GPRIN1,PAX3,NODAL,HOXB1,HNF4A,POU2F3,FOXH1,THRB,LIF,SOX10,PROP1,MYOG,PAX9
GO:0010604	positive regulation of macromolecule metabolic process	biological_process	1.024235706495152E-5	17	87	511	14467	IL17A,GPRIN1,PAX3,NODAL,FGF8,HOXB1,HNF4A,IL3,POU2F3,FOXH1,THRB,LIF,SOX10,IL10,PROP1,MYOG,PAX9
GO:0050896	response to stimulus	biological_process	1.0483500715167775E-5	35	87	2160	14467	IL17A,CD180,NANOS2,IFNA4,GPRIN1,NF1,NTRK2,CHRNB2,EDA,IL3,DRD3,POU2F3,BDKRB1,OLFR480,EPX,LIF,GPR44,CCR8,PITX3,IL10,SLC6A3,CYP11B2,REG3A,LEP,IFNA11,PLAU,HTR1B,NEUROD2,INS2,OLFR140,DRD2,PRG3,GJA10,GHRHR,CSF3
GO:0019222	regulation of metabolic process	biological_process	1.3103644732808377E-5	38	87	2525	14467	IL17A,NANOS2,HOXB7,GPRIN1,NF1,PAX3,NTRK2,CHRNB2,NODAL,FGF8,HOXB1,HNF4A,EGFR,IL3,DRD3,POU2F3,FOXB1,FOXH1,THRB,LIF,GPR44,GCM1,SOX10,PITX3,NKX3-2,IL10,SLC6A3,LEP,HTR1B,PROP1,NHLH1,NEUROD2,INS2,DRD2,MESP1,MYOG,GHRHR,PAX9
GO:0009891	positive regulation of biosynthetic process	biological_process	1.4637773225858744E-5	16	87	457	14467	IL17A,GPRIN1,PAX3,NODAL,HOXB1,HNF4A,POU2F3,FOXH1,THRB,LIF,SOX10,PITX3,IL10,PROP1,MYOG,PAX9
GO:0008283	cell proliferation	biological_process	1.6556743983508357E-5	18	87	598	14467	FGF6,NANOS2,NF1,PAX3,CHRNB2,NODAL,FGF8,EGFR,IL3,FSHB,LIF,IL10,TYR,PLAU,DRD2,GDF11,GHRHR,WNT3A
GO:0048732	gland development	biological_process	1.9185693509074563E-5	9	87	107	14467	NF1,FGF8,EDA,EGFR,SLC6A3,PROP1,DRD2,GHRHR,WNT3A
GO:0030900	forebrain development	biological_process	2.75530949900476E-5	10	87	150	14467	GPRIN1,NF1,CHRNB2,FGF8,SLC6A3,PROP1,WNT1,DRD2,GHRHR,WNT3A
GO:0045893	positive regulation of transcription, DNA-dependent	biological_process	2.8412521571015698E-5	14	87	353	14467	IL17A,GPRIN1,PAX3,NODAL,HOXB1,HNF4A,POU2F3,FOXH1,THRB,LIF,SOX10,PROP1,MYOG,PAX9
GO:0051254	positive regulation of RNA metabolic process	biological_process	2.944102524772453E-5	14	87	354	14467	IL17A,GPRIN1,PAX3,NODAL,HOXB1,HNF4A,POU2F3,FOXH1,THRB,LIF,SOX10,PROP1,MYOG,PAX9
GO:0007420	brain development	biological_process	3.147287143193023E-5	12	87	245	14467	GPRIN1,NF1,CHRNB2,FGF8,HOXB1,PITX3,SLC6A3,PROP1,WNT1,DRD2,GHRHR,WNT3A
GO:0021536	diencephalon development	biological_process	3.325298097936649E-5	6	87	31	14467	CHRNB2,SLC6A3,PROP1,WNT1,DRD2,GHRHR
GO:0003002	regionalization	biological_process	5.215335605632404E-5	11	87	206	14467	HOXB7,NODAL,FGF8,GDNF,HOXB1,FOXH1,PROP1,WNT1,GDF11,WNT3A,CFC1
GO:0010557	positive regulation of macromolecule biosynthetic process	biological_process	5.6026191935471845E-5	15	87	436	14467	IL17A,GPRIN1,PAX3,NODAL,HOXB1,HNF4A,POU2F3,FOXH1,THRB,LIF,SOX10,IL10,PROP1,MYOG,PAX9
GO:0031325	positive regulation of cellular metabolic process	biological_process	9.094960915387562E-5	16	87	521	14467	IL17A,GPRIN1,PAX3,NODAL,HOXB1,HNF4A,IL3,POU2F3,FOXH1,THRB,LIF,SOX10,PITX3,PROP1,MYOG,PAX9
GO:0031328	positive regulation of cellular biosynthetic process	biological_process	9.80289905803009E-5	15	87	455	14467	IL17A,GPRIN1,PAX3,NODAL,HOXB1,HNF4A,POU2F3,FOXH1,THRB,LIF,SOX10,PITX3,PROP1,MYOG,PAX9
GO:0007389	pattern specification process	biological_process	9.953776983655408E-5	12	87	272	14467	HOXB7,NODAL,FGF8,GDNF,HOXB1,FOXH1,NKX3-2,PROP1,WNT1,GDF11,WNT3A,CFC1
GO:0048699	generation of neurons	biological_process	1.0088057876938124E-4	15	87	456	14467	GPRIN1,NF1,PAX3,NTRK2,CHRNB2,FGF8,GDNF,DRD3,LIF,PITX3,LEP,NEUROD2,WNT1,DRD2,WNT3A
GO:0045941	positive regulation of transcription	biological_process	1.1527730552288374E-4	14	87	395	14467	IL17A,GPRIN1,PAX3,NODAL,HOXB1,HNF4A,POU2F3,FOXH1,THRB,LIF,SOX10,PROP1,MYOG,PAX9
GO:0031323	regulation of cellular metabolic process	biological_process	1.5462716094582672E-4	35	87	2396	14467	IL17A,NANOS2,HOXB7,GPRIN1,NF1,PAX3,CHRNB2,NODAL,HOXB1,HNF4A,EGFR,IL3,DRD3,POU2F3,FOXB1,FOXH1,THRB,LIF,GPR44,GCM1,SOX10,PITX3,NKX3-2,SLC6A3,LEP,HTR1B,PROP1,NHLH1,NEUROD2,INS2,DRD2,MESP1,MYOG,GHRHR,PAX9
GO:0080090	regulation of primary metabolic process	biological_process	1.5961239792925072E-4	35	87	2399	14467	IL17A,NANOS2,HOXB7,GPRIN1,NF1,PAX3,CHRNB2,NODAL,HOXB1,HNF4A,EGFR,IL3,DRD3,POU2F3,FOXB1,FOXH1,THRB,LIF,GPR44,GCM1,SOX10,PITX3,NKX3-2,SLC6A3,LEP,HTR1B,PROP1,NHLH1,NEUROD2,INS2,DRD2,MESP1,MYOG,GHRHR,PAX9
GO:0007267	cell-cell signaling	biological_process	1.6666491073841433E-4	13	87	344	14467	GPRIN1,NF1,NTRK2,CHRNB2,FGF8,GDNF,LIF,WNT10B,LEP,WNT1,DRD2,GHRHR,WNT3A
GO:0021984	adenohypophysis development	biological_process	1.927479577676052E-4	4	87	9	14467	SLC6A3,PROP1,DRD2,GHRHR
GO:0045935	positive regulation of nucleobase, nucleoside, nucleotide and nucleic acid metabolic process	biological_process	2.0533642566166217E-4	14	87	414	14467	IL17A,GPRIN1,PAX3,NODAL,HOXB1,HNF4A,POU2F3,FOXH1,THRB,LIF,SOX10,PROP1,MYOG,PAX9
GO:0042127	regulation of cell proliferation	biological_process	2.7480223089662527E-4	14	87	424	14467	NANOS2,NF1,PAX3,CHRNB2,NODAL,FGF8,EGFR,IL3,LIF,IL10,PLAU,DRD2,GDF11,GHRHR
GO:0065007	biological regulation	biological_process	3.000950304756548E-4	64	87	6717	14467	IL17A,NANOS2,OLFR70,HOXB7,GPRIN1,NF1,PAX3,NTRK2,KCNJ6,CHRNB2,NODAL,FGF8,GDNF,CACNA1E,EDA,HOXB1,HNF4A,EGFR,IL3,DRD3,POU2F3,FOXB1,BDKRB1,GPR27,FOXH1,GNRHR,OLFR2,OLFR480,FSHR,THRB,LIF,GPR44,CCR8,GCM1,SOX10,PITX3,NKX3-2,IL10,WNT10B,OLFR1507,SLC6A3,SSTR1,CYP11B2,LEP,MC5R,CHRNG,BRS3,OLFR1264,PLAU,HTR1B,PROP1,NHLH1,NEUROD2,WNT1,INS2,OLFR140,DRD2,MESP1,GDF11,MYOG,GHRHR,PAX9,OLFR544,WNT3A
GO:0043279	response to alkaloid	biological_process	4.3417048935747154E-4	5	87	25	14467	GPRIN1,CHRNB2,DRD3,SLC6A3,DRD2
GO:0007631	feeding behavior	biological_process	4.4905242282953947E-4	6	87	47	14467	GPRIN1,NTRK2,CHRNB2,CYP11B2,LEP,DRD2
GO:0007610	behavior	biological_process	4.771645151737369E-4	13	87	377	14467	GPRIN1,NF1,NTRK2,CHRNB2,DRD3,GPR44,CCR8,PITX3,SLC6A3,CYP11B2,LEP,NEUROD2,DRD2
GO:0050794	regulation of cellular process	biological_process	5.580577900240755E-4	60	87	6122	14467	IL17A,NANOS2,OLFR70,HOXB7,GPRIN1,NF1,PAX3,NTRK2,CHRNB2,NODAL,FGF8,GDNF,EDA,HOXB1,HNF4A,EGFR,IL3,DRD3,POU2F3,FOXB1,BDKRB1,GPR27,FOXH1,GNRHR,OLFR2,OLFR480,FSHR,THRB,LIF,GPR44,CCR8,GCM1,SOX10,PITX3,NKX3-2,IL10,WNT10B,OLFR1507,SLC6A3,SSTR1,LEP,MC5R,BRS3,OLFR1264,PLAU,HTR1B,PROP1,NHLH1,NEUROD2,WNT1,INS2,OLFR140,DRD2,MESP1,GDF11,MYOG,GHRHR,PAX9,OLFR544,WNT3A
GO:0009888	tissue development	biological_process	5.898701577806363E-4	16	87	598	14467	FGF6,NF1,PAX3,NODAL,FGF8,GDNF,EDA,POU2F3,FOXH1,LIF,MESP1,SPRR2K,MYOG,PAX9,WNT3A,CFC1
GO:0008542	visual learning	biological_process	6.535039268812676E-4	5	87	27	14467	GPRIN1,NF1,CHRNB2,DRD3,DRD2
GO:0006357	regulation of transcription from RNA polymerase II promoter	biological_process	6.656728729491745E-4	15	87	528	14467	IL17A,GPRIN1,PAX3,NODAL,HOXB1,HNF4A,POU2F3,FOXH1,THRB,LIF,SOX10,PROP1,INS2,MYOG,PAX9
GO:0042220	response to cocaine	biological_process	7.468510071149361E-4	4	87	12	14467	CHRNB2,DRD3,SLC6A3,DRD2
GO:0014073	response to tropane	biological_process	7.468510071149361E-4	4	87	12	14467	CHRNB2,DRD3,SLC6A3,DRD2
GO:0007166	cell surface receptor linked signal transduction	biological_process	7.886604743769471E-4	34	87	2436	14467	OLFR70,GPRIN1,NTRK2,NODAL,FGF8,GDNF,EGFR,IL3,DRD3,BDKRB1,GPR27,FOXH1,GNRHR,OLFR2,OLFR480,FSHR,GPR44,CCR8,WNT10B,OLFR1507,SSTR1,MC5R,BRS3,OLFR1264,HTR1B,PROP1,WNT1,INS2,OLFR140,DRD2,MESP1,GHRHR,OLFR544,WNT3A
GO:0014070	response to organic cyclic substance	biological_process	7.918173722736903E-4	5	87	28	14467	GPRIN1,CHRNB2,DRD3,SLC6A3,DRD2
GO:0007632	visual behavior	biological_process	7.918173722736903E-4	5	87	28	14467	GPRIN1,NF1,CHRNB2,DRD3,DRD2
GO:0009889	regulation of biosynthetic process	biological_process	8.353127049721989E-4	32	87	2204	14467	IL17A,NANOS2,HOXB7,GPRIN1,NF1,PAX3,NODAL,HOXB1,HNF4A,DRD3,POU2F3,FOXB1,FOXH1,THRB,LIF,GPR44,GCM1,SOX10,PITX3,NKX3-2,IL10,LEP,HTR1B,PROP1,NHLH1,NEUROD2,INS2,DRD2,MESP1,MYOG,GHRHR,PAX9
GO:0032504	multicellular organism reproduction	biological_process	8.895517543977431E-4	7	87	84	14467	ACR,NANOS2,GPRIN1,NODAL,LIF,SLC6A3,GHRHR
GO:0048609	reproductive process in a multicellular organism	biological_process	8.895517543977431E-4	7	87	84	14467	ACR,NANOS2,GPRIN1,NODAL,LIF,SLC6A3,GHRHR
GO:0007612	learning	biological_process	0.0010443939665005684	6	87	54	14467	GPRIN1,NF1,CHRNB2,DRD3,NEUROD2,DRD2
GO:0030817	regulation of cAMP biosynthetic process	biological_process	0.0010443939665005684	6	87	54	14467	NF1,DRD3,GPR44,HTR1B,DRD2,GHRHR
GO:0015872	dopamine transport	biological_process	0.001073837426903835	4	87	13	14467	CHRNB2,DRD3,SLC6A3,DRD2
GO:0008284	positive regulation of cell proliferation	biological_process	0.001174442627424732	10	87	224	14467	NF1,PAX3,CHRNB2,NODAL,FGF8,EGFR,IL3,LIF,DRD2,GHRHR
GO:0030814	regulation of cAMP metabolic process	biological_process	0.0013004015291547498	6	87	56	14467	NF1,DRD3,GPR44,HTR1B,DRD2,GHRHR
GO:0006366	transcription from RNA polymerase II promoter	biological_process	0.001427918855893294	15	87	561	14467	IL17A,GPRIN1,PAX3,NODAL,HOXB1,HNF4A,POU2F3,FOXH1,THRB,LIF,SOX10,PROP1,INS2,MYOG,PAX9
GO:0030808	regulation of nucleotide biosynthetic process	biological_process	0.0016055937549864627	6	87	58	14467	NF1,DRD3,GPR44,HTR1B,DRD2,GHRHR
GO:0030802	regulation of cyclic nucleotide biosynthetic process	biological_process	0.0016055937549864627	6	87	58	14467	NF1,DRD3,GPR44,HTR1B,DRD2,GHRHR
GO:0006171	cAMP biosynthetic process	biological_process	0.0017787970135098457	6	87	59	14467	NF1,DRD3,GPR44,HTR1B,DRD2,GHRHR
GO:0051046	regulation of secretion	biological_process	0.001915210837672768	7	87	94	14467	NF1,CHRNB2,DRD3,LIF,LEP,DRD2,GHRHR
GO:0043473	pigmentation	biological_process	0.002171103247406813	6	87	61	14467	NF1,PAX3,EDA,SOX10,TYR,DRD2
GO:0030799	regulation of cyclic nucleotide metabolic process	biological_process	0.002171103247406813	6	87	61	14467	NF1,DRD3,GPR44,HTR1B,DRD2,GHRHR
GO:0006140	regulation of nucleotide metabolic process	biological_process	0.0023922083936221187	6	87	62	14467	NF1,DRD3,GPR44,HTR1B,DRD2,GHRHR
GO:0031326	regulation of cellular biosynthetic process	biological_process	0.0026311256391466473	31	87	2200	14467	IL17A,NANOS2,HOXB7,GPRIN1,NF1,PAX3,NODAL,HOXB1,HNF4A,DRD3,POU2F3,FOXB1,FOXH1,THRB,LIF,GPR44,GCM1,SOX10,PITX3,NKX3-2,LEP,HTR1B,PROP1,NHLH1,NEUROD2,INS2,DRD2,MESP1,MYOG,GHRHR,PAX9
GO:0046058	cAMP metabolic process	biological_process	0.0028896598111123432	6	87	64	14467	NF1,DRD3,GPR44,HTR1B,DRD2,GHRHR
GO:0050789	regulation of biological process	biological_process	0.0029015507171398897	60	87	6376	14467	IL17A,NANOS2,OLFR70,HOXB7,GPRIN1,NF1,PAX3,NTRK2,CHRNB2,NODAL,FGF8,GDNF,EDA,HOXB1,HNF4A,EGFR,IL3,DRD3,POU2F3,FOXB1,BDKRB1,GPR27,FOXH1,GNRHR,OLFR2,OLFR480,FSHR,THRB,LIF,GPR44,CCR8,GCM1,SOX10,PITX3,NKX3-2,IL10,WNT10B,OLFR1507,SLC6A3,SSTR1,LEP,MC5R,BRS3,OLFR1264,PLAU,HTR1B,PROP1,NHLH1,NEUROD2,WNT1,INS2,OLFR140,DRD2,MESP1,GDF11,MYOG,GHRHR,PAX9,OLFR544,WNT3A
GO:0009952	anterior/posterior pattern formation	biological_process	0.0032259939527097344	8	87	145	14467	HOXB7,NODAL,HOXB1,FOXH1,WNT1,GDF11,WNT3A,CFC1
GO:0042221	response to chemical stimulus	biological_process	0.003446529254628228	16	87	684	14467	NANOS2,GPRIN1,NF1,CHRNB2,DRD3,BDKRB1,EPX,GPR44,CCR8,SLC6A3,LEP,PLAU,HTR1B,INS2,DRD2,GHRHR
GO:0051937	catecholamine transport	biological_process	0.0035093532190297806	4	87	17	14467	CHRNB2,DRD3,SLC6A3,DRD2
GO:0051049	regulation of transport	biological_process	0.004337305530639791	9	87	202	14467	NF1,CHRNB2,EDA,DRD3,LIF,PITX3,LEP,DRD2,GHRHR
GO:0008306	associative learning	biological_process	0.004491347384329895	4	87	18	14467	GPRIN1,CHRNB2,NEUROD2,DRD2
GO:0045595	regulation of cell differentiation	biological_process	0.005018664184643063	11	87	326	14467	GPRIN1,NF1,CHRNB2,NODAL,IL3,DRD3,LIF,LEP,DRD2,GDF11,WNT3A
GO:0014072	response to isoquinoline alkaloid	biological_process	0.005320616553934889	3	87	6	14467	GPRIN1,DRD3,DRD2
GO:0048853	forebrain morphogenesis	biological_process	0.005320616553934889	3	87	6	14467	NF1,FGF8,PROP1
GO:0043278	response to morphine	biological_process	0.005320616553934889	3	87	6	14467	GPRIN1,DRD3,DRD2
GO:0009190	cyclic nucleotide biosynthetic process	biological_process	0.0057949164410305235	6	87	72	14467	NF1,DRD3,GPR44,HTR1B,DRD2,GHRHR
GO:0007368	determination of left/right symmetry	biological_process	0.006414905623001078	5	87	42	14467	NODAL,FGF8,FOXH1,NKX3-2,WNT3A
GO:0015844	monoamine transport	biological_process	0.007046282002202192	4	87	20	14467	CHRNB2,DRD3,SLC6A3,DRD2
GO:0009799	determination of symmetry	biological_process	0.0072247740951986985	5	87	43	14467	NODAL,FGF8,FOXH1,NKX3-2,WNT3A
GO:0009855	determination of bilateral symmetry	biological_process	0.0072247740951986985	5	87	43	14467	NODAL,FGF8,FOXH1,NKX3-2,WNT3A
GO:0009605	response to external stimulus	biological_process	0.007247567385805585	14	87	559	14467	IL17A,CD180,NANOS2,GPRIN1,NF1,DRD3,POU2F3,GPR44,CCR8,SLC6A3,REG3A,LEP,DRD2,GJA10
GO:0030182	neuron differentiation	biological_process	0.007814403181784037	12	87	411	14467	GPRIN1,PAX3,NTRK2,CHRNB2,GDNF,LIF,PITX3,LEP,NEUROD2,WNT1,DRD2,WNT3A
GO:0060134	prepulse inhibition	biological_process	0.009270552053816763	3	87	7	14467	GPRIN1,SLC6A3,DRD2
GO:0007611	learning or memory	biological_process	0.009969153964097506	6	87	79	14467	GPRIN1,NF1,CHRNB2,DRD3,NEUROD2,DRD2
GO:0019219	regulation of nucleobase, nucleoside, nucleotide and nucleic acid metabolic process	biological_process	0.01052290854964426	29	87	2107	14467	IL17A,HOXB7,GPRIN1,NF1,PAX3,NODAL,HOXB1,HNF4A,DRD3,POU2F3,FOXB1,FOXH1,THRB,LIF,GPR44,GCM1,SOX10,PITX3,NKX3-2,HTR1B,PROP1,NHLH1,NEUROD2,INS2,DRD2,MESP1,MYOG,GHRHR,PAX9
GO:0048519	negative regulation of biological process	biological_process	0.0119065930513553	20	87	1131	14467	GPRIN1,NF1,PAX3,NODAL,FGF8,GDNF,IL3,DRD3,FOXH1,THRB,LIF,NKX3-2,IL10,SLC6A3,LEP,HTR1B,PROP1,INS2,DRD2,GDF11
GO:0021983	pituitary gland development	biological_process	0.012702038068191469	4	87	23	14467	SLC6A3,PROP1,DRD2,GHRHR
GO:0045761	regulation of adenylate cyclase activity	biological_process	0.013912399224639464	5	87	49	14467	NF1,DRD3,GPR44,DRD2,GHRHR
GO:0009187	cyclic nucleotide metabolic process	biological_process	0.014233017781871018	6	87	84	14467	NF1,DRD3,GPR44,HTR1B,DRD2,GHRHR
GO:0014059	regulation of dopamine secretion	biological_process	0.014768337797039077	3	87	8	14467	CHRNB2,DRD3,DRD2
GO:0014046	dopamine secretion	biological_process	0.014768337797039077	3	87	8	14467	CHRNB2,DRD3,DRD2
GO:0050793	regulation of developmental process	biological_process	0.014796008843870612	17	87	858	14467	GPRIN1,NF1,CHRNB2,NODAL,FGF8,GDNF,IL3,DRD3,LIF,NKX3-2,IL10,LEP,PROP1,INS2,DRD2,GDF11,WNT3A
GO:0048666	neuron development	biological_process	0.015859644864918854	10	87	300	14467	GPRIN1,NTRK2,CHRNB2,GDNF,LIF,PITX3,LEP,NEUROD2,DRD2,WNT3A
GO:0051339	regulation of lyase activity	biological_process	0.016977460242530346	5	87	51	14467	NF1,DRD3,GPR44,DRD2,GHRHR
GO:0031279	regulation of cyclase activity	biological_process	0.016977460242530346	5	87	51	14467	NF1,DRD3,GPR44,DRD2,GHRHR
GO:0010468	regulation of gene expression	biological_process	0.017006720761401743	29	87	2159	14467	IL17A,NANOS2,HOXB7,GPRIN1,PAX3,NODAL,FGF8,HOXB1,HNF4A,IL3,DRD3,POU2F3,FOXB1,FOXH1,THRB,LIF,GCM1,SOX10,PITX3,NKX3-2,IL10,PROP1,NHLH1,NEUROD2,INS2,DRD2,MESP1,MYOG,PAX9
GO:0009416	response to light stimulus	biological_process	0.01742943763572081	6	87	87	14467	GPRIN1,NF1,CHRNB2,DRD3,DRD2,GJA10
GO:0043009	chordate embryonic development	biological_process	0.017946152218211397	11	87	373	14467	HOXB7,AKP3,NF1,PAX3,NODAL,FGF8,HOXB1,SOX10,NKX3-2,WNT1,WNT3A
GO:0009792	embryonic development ending in birth or egg hatching	biological_process	0.019337965457968502	11	87	376	14467	HOXB7,AKP3,NF1,PAX3,NODAL,FGF8,HOXB1,SOX10,NKX3-2,WNT1,WNT3A
GO:0060255	regulation of macromolecule metabolic process	biological_process	0.019661451181304437	31	87	2420	14467	IL17A,NANOS2,HOXB7,GPRIN1,PAX3,NODAL,FGF8,HOXB1,HNF4A,EGFR,IL3,DRD3,POU2F3,FOXB1,FOXH1,THRB,LIF,GCM1,SOX10,PITX3,NKX3-2,IL10,PROP1,NHLH1,NEUROD2,INS2,DRD2,MESP1,MYOG,GHRHR,PAX9
GO:0051093	negative regulation of developmental process	biological_process	0.019822305499026006	11	87	377	14467	GPRIN1,NF1,NODAL,FGF8,GDNF,IL3,DRD3,LIF,NKX3-2,PROP1,GDF11
GO:0051704	multi-organism process	biological_process	0.020489701075018713	10	87	309	14467	NANOS2,IFNA4,GPRIN1,CHRNB2,NODAL,BDKRB1,LIF,PITX3,IL10,IFNA11
GO:0050433	regulation of catecholamine secretion	biological_process	0.022056132716756296	3	87	9	14467	CHRNB2,DRD3,DRD2
GO:0009790	embryonic development	biological_process	0.0260313144438088	14	87	626	14467	HOXB7,AKP3,NF1,PAX3,NODAL,FGF8,HOXB1,FOXH1,SOX10,NKX3-2,WNT1,MESP1,WNT3A,CFC1
GO:0045165	cell fate commitment	biological_process	0.02689396692935424	7	87	140	14467	PAX3,NODAL,FGF8,GDNF,GCM1,WNT1,WNT3A
GO:0001666	response to hypoxia	biological_process	0.028704192771282496	4	87	28	14467	NANOS2,NF1,CHRNB2,PLAU
GO:0070482	response to oxygen levels	biological_process	0.03314450095047059	4	87	29	14467	NANOS2,NF1,CHRNB2,PLAU
GO:0048646	anatomical structure formation involved in morphogenesis	biological_process	0.040955423897046754	10	87	335	14467	FGF6,NF1,PAX3,NODAL,FGF8,GDNF,HOXB1,NKX3-2,MESP1,WNT3A
GO:0048523	negative regulation of cellular process	biological_process	0.04113766698261353	18	87	1027	14467	GPRIN1,NF1,PAX3,NODAL,FGF8,GDNF,IL3,DRD3,FOXH1,THRB,LIF,NKX3-2,IL10,HTR1B,PROP1,INS2,DRD2,GDF11
GO:0046883	regulation of hormone secretion	biological_process	0.04350853691984951	4	87	31	14467	LIF,LEP,DRD2,GHRHR
GO:0035270	endocrine system development	biological_process	0.04440351072541524	5	87	62	14467	NF1,SLC6A3,PROP1,DRD2,GHRHR
GO:0048598	embryonic morphogenesis	biological_process	0.04529857111380092	10	87	339	14467	HOXB7,PAX3,NODAL,FGF8,HOXB1,NKX3-2,WNT1,MESP1,WNT3A,CFC1
GO:0035264	multicellular organism growth	biological_process	0.04570756484147617	6	87	103	14467	AKP3,DRD3,SLC6A3,LEP,DRD2,GHRHR
GO:0032922	circadian regulation of gene expression	biological_process	0.04586880417817065	2	87	2	14467	DRD3,DRD2
GO:0021537	telencephalon development	biological_process	0.048004558513449265	5	87	63	14467	GPRIN1,NF1,FGF8,DRD2,WNT3A
GO:0032102	negative regulation of response to external stimulus	biological_process	0.04949660697467613	4	87	32	14467	GPRIN1,SLC6A3,LEP,DRD2
