# Supplementary material for: Tissue-Specific Functional Networks for Prioritizing Phenotype and Disease Genes
Source: PLoS Comput Biol. 2012 Sep 27;8(9):e1002694. doi: 10.1371/journal.pcbi.1002694 (PMC3459891; doi:10.1371/journal.pcbi.1002694)
Supplement: Dataset S3 — Functional enrichment of top 100 changed genes for each tissue-specific network. (ZIP) [file pcbi.1002694.s003.zip › enrichment_result/MA_0002446_global.txt]

GO:0048513	organ development	biological_process	5.518476524201874E-17	46	95	1574	14467	SLC1A2,SMYD1,FGF4,CRHR2,NEUROG3,HAND1,TAL2,SCN8A,FGF3,CDK5R1,GPRIN1,ADRA2B,ANK1,ERCC2,NF1,PAX3,NTRK2,MMP2,RUNX1,CHRNB2,PKD1,NODAL,FGF8,SIX3,EDA,THRA,EGFR,FOXH1,GRIN2B,P2RX7,TRP73,PAX6,SOX10,MMP14,RUNX2,PROP1,MSX1,NKX2-6,TGFBR2,NEUROG1,HOXD13,TRP63,FASL,PAX9,GNAS,NKX2-3
GO:0009653	anatomical structure morphogenesis	biological_process	1.0997753631659829E-16	40	95	1151	14467	FGF4,CRHR2,NEUROG3,HAND1,FGF3,CDK5R1,GPRIN1,ADRA2B,ERCC2,NF1,PAX3,NTRK2,MMP2,RUNX1,CHRNB2,PKD1,NODAL,FGF8,SIX3,NTRK3,EDA,THRA,EGFR,P2RX7,NEURL1A,TRP73,PAX6,SOX10,MMP14,RUNX2,PROP1,MSX1,TGFBR2,NEUROG1,HOXD13,TRP63,FASL,PAX9,GNAS,NKX2-3
GO:0048731	system development	biological_process	5.455106572749991E-16	49	95	1922	14467	SLC1A2,SMYD1,FGF4,CRHR2,NEUROG3,HAND1,TAL2,SCN8A,FGF3,CDK5R1,GPRIN1,ADRA2B,ANK1,ERCC2,NF1,PAX3,SIM1,NTRK2,MMP2,RUNX1,CHRNB2,PKD1,NODAL,FGF8,SIX3,NTRK3,EDA,THRA,EGFR,FOXH1,GRIN2B,P2RX7,TRP73,PAX6,SOX10,MMP14,RUNX2,PROP1,NEUROD2,MSX1,NKX2-6,TGFBR2,NEUROG1,HOXD13,TRP63,FASL,PAX9,GNAS,NKX2-3
GO:0048856	anatomical structure development	biological_process	1.4139250775688251E-15	50	95	2056	14467	SLC1A2,SMYD1,FGF4,CRHR2,NEUROG3,HAND1,TAL2,SCN8A,FGF3,CDK5R1,GPRIN1,ADRA2B,ANK1,ERCC2,NF1,PAX3,SIM1,NTRK2,MMP2,RUNX1,CHRNB2,PKD1,NODAL,FGF8,SIX3,NTRK3,EDA,THRA,EGFR,FOXH1,GRIN2B,P2RX7,NEURL1A,TRP73,PAX6,SOX10,MMP14,RUNX2,PROP1,NEUROD2,MSX1,NKX2-6,TGFBR2,NEUROG1,HOXD13,TRP63,FASL,PAX9,GNAS,NKX2-3
GO:0007275	multicellular organismal development	biological_process	4.706688733231109E-15	53	95	2402	14467	SLC1A2,SMYD1,FGF4,CRHR2,NEUROG3,HAND1,TAL2,SCN8A,FGF3,CDK5R1,GPRIN1,ADRA2B,ANK1,ERCC2,NF1,PAX3,SIM1,NTRK2,MMP2,RUNX1,HYDIN,CHRNB2,PKD1,NODAL,FGF8,SIX3,NTRK3,EDA,THRA,EGFR,FOXH1,GRIN2B,P2RX7,TRP73,PAX6,SOX10,SEBOX,FOXN1,MMP14,RUNX2,PROP1,NEUROD2,MSX1,NKX2-6,TGFBR2,NEUROG1,HOXD13,TRP63,MDFI,FASL,PAX9,GNAS,NKX2-3
GO:0009887	organ morphogenesis	biological_process	1.105162538548143E-14	32	95	771	14467	FGF4,CRHR2,NEUROG3,HAND1,FGF3,ADRA2B,ERCC2,NF1,PAX3,NTRK2,MMP2,RUNX1,PKD1,NODAL,FGF8,SIX3,EDA,THRA,P2RX7,TRP73,PAX6,SOX10,RUNX2,PROP1,MSX1,TGFBR2,NEUROG1,TRP63,FASL,PAX9,GNAS,NKX2-3
GO:0032502	developmental process	biological_process	4.5493562709459896E-14	56	95	2840	14467	SKP2,SLC1A2,SMYD1,FGF4,CRHR2,NEUROG3,HAND1,TAL2,SCN8A,FGF3,CDK5R1,GPRIN1,ADRA2B,ANK1,ERCC2,NF1,PAX3,SIM1,NTRK2,MMP2,RUNX1,HYDIN,CHRNB2,PKD1,NODAL,FGF8,SIX3,NTRK3,EDA,THRA,EGFR,FOXH1,GRIN2B,P2RX7,NEURL1A,TRP73,PAX6,SOX10,SEBOX,FOXN1,MMP14,RUNX2,PROP1,NEUROD2,MSX1,NKX2-6,TGFBR2,NEUROG1,OCA2,HOXD13,TRP63,MDFI,FASL,PAX9,GNAS,NKX2-3
GO:0032501	multicellular organismal process	biological_process	3.4208232385603904E-12	65	95	4218	14467	SLC1A2,GAD2,SMYD1,FGF4,CRHR2,NEUROG3,RHO,NFATC2,HAND1,TAL2,SCN8A,FGF3,SYT1,CDK5R1,GPRIN1,ADRA2B,ANK1,ERCC2,NF1,PAX3,SIM1,NTRK2,MMP2,RUNX1,HYDIN,CHRNB2,PKD1,NODAL,FGF8,SIX3,NTRK3,EDA,CAMK4,THRA,EGFR,FOXH1,TMC1,GRIN2B,CPLX1,P2RX7,NEURL1A,TRP73,GRIA2,PAX6,ATP7B,SOX10,SEBOX,OLFR66,FOXN1,MMP14,RUNX2,PROP1,NEUROD2,MSX1,NKX2-6,TGFBR2,SYP,NEUROG1,HOXD13,TRP63,MDFI,FASL,PAX9,GNAS,NKX2-3
GO:0048869	cellular developmental process	biological_process	3.432337440686623E-11	39	95	1568	14467	FGF4,NEUROG3,HAND1,FGF3,CDK5R1,GPRIN1,ANK1,ERCC2,NF1,PAX3,SIM1,NTRK2,RUNX1,CHRNB2,NODAL,FGF8,SIX3,NTRK3,EDA,EGFR,P2RX7,NEURL1A,TRP73,PAX6,SOX10,SEBOX,FOXN1,RUNX2,PROP1,NEUROD2,NKX2-6,TGFBR2,NEUROG1,OCA2,TRP63,MDFI,FASL,GNAS,NKX2-3
GO:0048518	positive regulation of biological process	biological_process	3.809156827505755E-11	34	95	1172	14467	SLC1A2,FGF4,NEUROG3,NFATC2,HAND1,GPRIN1,NF1,PAX3,RUNX1,CHRNB2,NODAL,FGF8,SIX3,NTRK3,NPM1,EDA,HNF4A,EGFR,FOXH1,P2RX7,TRP73,PAX6,SOX10,RUNX2,PROP1,NKX2-6,TGFBR2,NEUROG1,HOXD13,TRP63,FASL,PAX9,GNAS,NKX2-3
GO:0008283	cell proliferation	biological_process	8.201988296153075E-11	25	95	598	14467	FGF4,FGF3,ERCC2,NF1,PAX3,CHRNB2,NODAL,CDK4,FGF8,NPM1,EGFR,CSE1L,P2RX7,PAX6,TYR,FOXN1,PLAU,RUNX2,MSX1,NKX2-6,TGFBR2,OCA2,HOXD13,TRP63,NKX2-3
GO:0030154	cell differentiation	biological_process	2.5402924717478785E-10	37	95	1495	14467	FGF4,NEUROG3,HAND1,FGF3,CDK5R1,GPRIN1,ANK1,ERCC2,NF1,PAX3,SIM1,NTRK2,RUNX1,CHRNB2,NODAL,FGF8,SIX3,NTRK3,EDA,NEURL1A,TRP73,PAX6,SOX10,SEBOX,FOXN1,RUNX2,PROP1,NEUROD2,NKX2-6,TGFBR2,NEUROG1,OCA2,TRP63,MDFI,FASL,GNAS,NKX2-3
GO:0048522	positive regulation of cellular process	biological_process	2.9944383654762285E-10	31	95	1031	14467	FGF4,NEUROG3,NFATC2,HAND1,GPRIN1,NF1,PAX3,CHRNB2,NODAL,FGF8,SIX3,NTRK3,NPM1,HNF4A,EGFR,FOXH1,P2RX7,TRP73,PAX6,SOX10,RUNX2,PROP1,NKX2-6,TGFBR2,NEUROG1,HOXD13,TRP63,FASL,PAX9,GNAS,NKX2-3
GO:0007417	central nervous system development	biological_process	2.74799123260772E-9	18	95	316	14467	SLC1A2,TAL2,CDK5R1,GPRIN1,ERCC2,NF1,PAX3,RUNX1,CHRNB2,FGF8,SIX3,TRP73,PAX6,SOX10,PROP1,MSX1,NKX2-6,TGFBR2
GO:0010628	positive regulation of gene expression	biological_process	1.7238983035986305E-8	19	95	403	14467	NEUROG3,NFATC2,HAND1,GPRIN1,PAX3,NODAL,FGF8,SIX3,HNF4A,FOXH1,TRP73,PAX6,SOX10,RUNX2,PROP1,HOXD13,TRP63,PAX9,NKX2-3
GO:0045893	positive regulation of transcription, DNA-dependent	biological_process	1.7570759613529484E-8	18	95	353	14467	NEUROG3,NFATC2,HAND1,GPRIN1,PAX3,NODAL,SIX3,HNF4A,FOXH1,TRP73,PAX6,SOX10,RUNX2,PROP1,HOXD13,TRP63,PAX9,NKX2-3
GO:0051254	positive regulation of RNA metabolic process	biological_process	1.841699518426824E-8	18	95	354	14467	NEUROG3,NFATC2,HAND1,GPRIN1,PAX3,NODAL,SIX3,HNF4A,FOXH1,TRP73,PAX6,SOX10,RUNX2,PROP1,HOXD13,TRP63,PAX9,NKX2-3
GO:0007399	nervous system development	biological_process	2.848638117015102E-8	25	95	779	14467	SLC1A2,NEUROG3,TAL2,CDK5R1,GPRIN1,ERCC2,NF1,PAX3,SIM1,NTRK2,RUNX1,CHRNB2,FGF8,SIX3,NTRK3,TRP73,PAX6,SOX10,PROP1,NEUROD2,MSX1,NKX2-6,TGFBR2,NEUROG1,TRP63
GO:0045944	positive regulation of transcription from RNA polymerase II promoter	biological_process	3.3202127654528066E-8	17	95	318	14467	NEUROG3,NFATC2,HAND1,GPRIN1,PAX3,NODAL,SIX3,HNF4A,FOXH1,PAX6,SOX10,RUNX2,PROP1,HOXD13,TRP63,PAX9,NKX2-3
GO:0009893	positive regulation of metabolic process	biological_process	4.657804919482217E-8	21	95	540	14467	NEUROG3,NFATC2,HAND1,GPRIN1,PAX3,NODAL,FGF8,SIX3,NPM1,HNF4A,FOXH1,P2RX7,TRP73,PAX6,SOX10,RUNX2,PROP1,HOXD13,TRP63,PAX9,NKX2-3
GO:0048468	cell development	biological_process	7.91454797257109E-8	24	95	748	14467	FGF4,CDK5R1,GPRIN1,ANK1,ERCC2,NF1,PAX3,NTRK2,RUNX1,CHRNB2,NODAL,FGF8,NTRK3,NEURL1A,TRP73,PAX6,SOX10,RUNX2,NEUROD2,NKX2-6,NEUROG1,OCA2,TRP63,FASL
GO:0045941	positive regulation of transcription	biological_process	1.1226943225653175E-7	18	95	395	14467	NEUROG3,NFATC2,HAND1,GPRIN1,PAX3,NODAL,SIX3,HNF4A,FOXH1,TRP73,PAX6,SOX10,RUNX2,PROP1,HOXD13,TRP63,PAX9,NKX2-3
GO:0007267	cell-cell signaling	biological_process	1.1411058401638643E-7	17	95	344	14467	GAD2,FGF3,SYT1,GPRIN1,ERCC2,NF1,NTRK2,CHRNB2,FGF8,SIX3,CAMK4,GRIN2B,CPLX1,P2RX7,GRIA2,SYP,TRP63
GO:0010604	positive regulation of macromolecule metabolic process	biological_process	1.3200784984527753E-7	20	95	511	14467	NEUROG3,NFATC2,HAND1,GPRIN1,PAX3,NODAL,FGF8,SIX3,HNF4A,FOXH1,P2RX7,TRP73,PAX6,SOX10,RUNX2,PROP1,HOXD13,TRP63,PAX9,NKX2-3
GO:0031328	positive regulation of cellular biosynthetic process	biological_process	1.3932602289463619E-7	19	95	455	14467	NEUROG3,NFATC2,HAND1,GPRIN1,PAX3,NODAL,SIX3,NPM1,HNF4A,FOXH1,TRP73,PAX6,SOX10,RUNX2,PROP1,HOXD13,TRP63,PAX9,NKX2-3
GO:0009891	positive regulation of biosynthetic process	biological_process	1.501432802198748E-7	19	95	457	14467	NEUROG3,NFATC2,HAND1,GPRIN1,PAX3,NODAL,SIX3,NPM1,HNF4A,FOXH1,TRP73,PAX6,SOX10,RUNX2,PROP1,HOXD13,TRP63,PAX9,NKX2-3
GO:0031325	positive regulation of cellular metabolic process	biological_process	1.8621225668961622E-7	20	95	521	14467	NEUROG3,NFATC2,HAND1,GPRIN1,PAX3,NODAL,SIX3,NPM1,HNF4A,FOXH1,P2RX7,TRP73,PAX6,SOX10,RUNX2,PROP1,HOXD13,TRP63,PAX9,NKX2-3
GO:0045935	positive regulation of nucleobase, nucleoside, nucleotide and nucleic acid metabolic process	biological_process	2.414820165574682E-7	18	95	414	14467	NEUROG3,NFATC2,HAND1,GPRIN1,PAX3,NODAL,SIX3,HNF4A,FOXH1,TRP73,PAX6,SOX10,RUNX2,PROP1,HOXD13,TRP63,PAX9,NKX2-3
GO:0042127	regulation of cell proliferation	biological_process	3.555731002191825E-7	18	95	424	14467	FGF4,NF1,PAX3,CHRNB2,NODAL,CDK4,FGF8,NPM1,EGFR,PAX6,PLAU,RUNX2,MSX1,NKX2-6,TGFBR2,HOXD13,TRP63,NKX2-3
GO:0030900	forebrain development	biological_process	3.699730171084666E-7	12	95	150	14467	SLC1A2,TAL2,GPRIN1,NF1,CHRNB2,FGF8,SIX3,TRP73,PAX6,PROP1,MSX1,NKX2-6
GO:0065007	biological regulation	biological_process	4.5313645166438933E-7	74	95	6717	14467	SKP2,SLC1A2,GAD2,SMYD1,FGF4,CRHR2,NEUROG3,RHO,NFATC2,HAND1,TAL2,SYT1,GPRIN1,ADRA2B,ANK1,HTR4,ERCC2,NF1,PAX3,SIM1,NTRK2,KCNJ6,RUNX1,CHRM1,CHRNB2,PKD1,NODAL,CDK4,FGF8,SIX3,HTR1A,NTRK3,NPM1,EDA,HNF4A,CAMK4,THRA,EGFR,SSRP1,FOXH1,GNRHR,ADRA2C,GRIN2B,CPLX1,P2RX7,OPRL1,TRP73,PAX6,ATP7B,SOX10,SEBOX,OLFR66,CCKBR,OPRM1,CRHR1,MC5R,CHRNG,FOXN1,PLAU,RUNX2,PROP1,NEUROD2,MSX1,ELK4,HTR5A,NKX2-6,TGFBR2,NEUROG1,HO…
GO:0010557	positive regulation of macromolecule biosynthetic process	biological_process	5.579619780154485E-7	18	95	436	14467	NEUROG3,NFATC2,HAND1,GPRIN1,PAX3,NODAL,SIX3,HNF4A,FOXH1,TRP73,PAX6,SOX10,RUNX2,PROP1,HOXD13,TRP63,PAX9,NKX2-3
GO:0007420	brain development	biological_process	9.520061377210283E-7	14	95	245	14467	SLC1A2,TAL2,CDK5R1,GPRIN1,NF1,CHRNB2,FGF8,SIX3,TRP73,PAX6,PROP1,MSX1,NKX2-6,TGFBR2
GO:0019222	regulation of metabolic process	biological_process	1.575276912231552E-6	42	95	2525	14467	SKP2,SMYD1,NEUROG3,NFATC2,HAND1,TAL2,GPRIN1,ERCC2,NF1,PAX3,SIM1,NTRK2,RUNX1,CHRNB2,NODAL,FGF8,SIX3,NPM1,HNF4A,THRA,EGFR,SSRP1,FOXH1,P2RX7,TRP73,PAX6,SOX10,SEBOX,OPRM1,FOXN1,RUNX2,PROP1,NEUROD2,MSX1,ELK4,NKX2-6,NEUROG1,HOXD13,TRP63,PAX9,GNAS,NKX2-3
GO:0009888	tissue development	biological_process	2.0775054709602907E-6	20	95	598	14467	FGF4,NEUROG3,HAND1,ERCC2,NF1,PAX3,PKD1,NODAL,FGF8,EDA,THRA,FOXH1,P2RX7,PAX6,RUNX2,NKX2-6,TRP63,PAX9,GNAS,NKX2-3
GO:0008284	positive regulation of cell proliferation	biological_process	3.3791473906036907E-6	13	95	224	14467	FGF4,NF1,PAX3,CHRNB2,NODAL,FGF8,NPM1,EGFR,PAX6,RUNX2,NKX2-6,TGFBR2,TRP63
GO:0009790	embryonic development	biological_process	4.561408157529839E-6	20	95	626	14467	FGF4,HAND1,ERCC2,NF1,PAX3,RUNX1,PKD1,NODAL,FGF8,FOXH1,GRIN2B,PAX6,SOX10,MSX1,NKX2-6,TGFBR2,NEUROG1,HOXD13,TRP63,GNAS
GO:0006357	regulation of transcription from RNA polymerase II promoter	biological_process	1.1574451426797163E-5	18	95	528	14467	NEUROG3,NFATC2,HAND1,GPRIN1,PAX3,NODAL,SIX3,HNF4A,FOXH1,PAX6,SOX10,RUNX2,PROP1,MSX1,HOXD13,TRP63,PAX9,NKX2-3
GO:0031323	regulation of cellular metabolic process	biological_process	1.6997606730224703E-5	39	95	2396	14467	SMYD1,NEUROG3,NFATC2,HAND1,TAL2,GPRIN1,ERCC2,NF1,PAX3,SIM1,RUNX1,CHRNB2,NODAL,SIX3,NPM1,HNF4A,THRA,EGFR,SSRP1,FOXH1,P2RX7,TRP73,PAX6,SOX10,SEBOX,OPRM1,FOXN1,RUNX2,PROP1,NEUROD2,MSX1,ELK4,NKX2-6,NEUROG1,HOXD13,TRP63,PAX9,GNAS,NKX2-3
GO:0080090	regulation of primary metabolic process	biological_process	1.7617041476839383E-5	39	95	2399	14467	SMYD1,NEUROG3,NFATC2,HAND1,TAL2,GPRIN1,ERCC2,NF1,PAX3,SIM1,RUNX1,CHRNB2,NODAL,SIX3,NPM1,HNF4A,THRA,EGFR,SSRP1,FOXH1,P2RX7,TRP73,PAX6,SOX10,SEBOX,OPRM1,FOXN1,RUNX2,PROP1,NEUROD2,MSX1,ELK4,NKX2-6,NEUROG1,HOXD13,TRP63,PAX9,GNAS,NKX2-3
GO:0019219	regulation of nucleobase, nucleoside, nucleotide and nucleic acid metabolic process	biological_process	2.39234267883629E-5	36	95	2107	14467	SMYD1,NEUROG3,NFATC2,HAND1,TAL2,GPRIN1,ERCC2,NF1,PAX3,SIM1,RUNX1,NODAL,SIX3,NPM1,HNF4A,THRA,SSRP1,FOXH1,TRP73,PAX6,SOX10,SEBOX,OPRM1,FOXN1,RUNX2,PROP1,NEUROD2,MSX1,ELK4,NKX2-6,NEUROG1,HOXD13,TRP63,PAX9,GNAS,NKX2-3
GO:0043009	chordate embryonic development	biological_process	2.705318880669438E-5	15	95	373	14467	HAND1,ERCC2,NF1,PAX3,RUNX1,PKD1,NODAL,FGF8,GRIN2B,PAX6,SOX10,MSX1,NKX2-6,TGFBR2,GNAS
GO:0006366	transcription from RNA polymerase II promoter	biological_process	2.954758431945126E-5	18	95	561	14467	NEUROG3,NFATC2,HAND1,GPRIN1,PAX3,NODAL,SIX3,HNF4A,FOXH1,PAX6,SOX10,RUNX2,PROP1,MSX1,HOXD13,TRP63,PAX9,NKX2-3
GO:0009792	embryonic development ending in birth or egg hatching	biological_process	3.0096946279548448E-5	15	95	376	14467	HAND1,ERCC2,NF1,PAX3,RUNX1,PKD1,NODAL,FGF8,GRIN2B,PAX6,SOX10,MSX1,NKX2-6,TGFBR2,GNAS
GO:0050794	regulation of cellular process	biological_process	3.2918120923406785E-5	67	95	6122	14467	SKP2,SMYD1,FGF4,CRHR2,NEUROG3,RHO,NFATC2,HAND1,TAL2,GPRIN1,ADRA2B,ANK1,HTR4,ERCC2,NF1,PAX3,SIM1,NTRK2,RUNX1,CHRM1,CHRNB2,PKD1,NODAL,CDK4,FGF8,SIX3,HTR1A,NTRK3,NPM1,EDA,HNF4A,CAMK4,THRA,EGFR,SSRP1,FOXH1,GNRHR,ADRA2C,GRIN2B,P2RX7,OPRL1,TRP73,PAX6,SOX10,SEBOX,OLFR66,CCKBR,OPRM1,CRHR1,MC5R,FOXN1,PLAU,RUNX2,PROP1,NEUROD2,MSX1,ELK4,HTR5A,NKX2-6,TGFBR2,NEUROG1,HOXD13,TRP63,FASL,PAX9,GNAS,NKX2-3
GO:0050793	regulation of developmental process	biological_process	3.666107903568322E-5	22	95	858	14467	SKP2,FGF4,CRHR2,GPRIN1,ERCC2,NF1,RUNX1,CHRNB2,NODAL,FGF8,NTRK3,P2RX7,TRP73,PAX6,RUNX2,PROP1,MSX1,NKX2-6,TGFBR2,TRP63,FASL,GNAS
GO:0048732	gland development	biological_process	4.6646455136766193E-5	9	95	107	14467	NF1,FGF8,EDA,EGFR,PAX6,PROP1,HOXD13,TRP63,NKX2-3
GO:0019226	transmission of nerve impulse	biological_process	4.7818104048581026E-5	12	95	230	14467	GAD2,SYT1,GPRIN1,ERCC2,NF1,CHRNB2,CAMK4,GRIN2B,CPLX1,P2RX7,GRIA2,SYP
GO:0048646	anatomical structure formation involved in morphogenesis	biological_process	5.229995454102083E-5	14	95	335	14467	CRHR2,HAND1,FGF3,ADRA2B,ERCC2,NF1,PAX3,MMP2,RUNX1,NODAL,FGF8,NEURL1A,TGFBR2,TRP63
GO:0001501	skeletal system development	biological_process	5.79405593139635E-5	13	95	284	14467	FGF4,ERCC2,NF1,MMP2,RUNX1,PKD1,THRA,P2RX7,RUNX2,TGFBR2,HOXD13,TRP63,GNAS
GO:0021536	diencephalon development	biological_process	6.303378380164672E-5	6	95	31	14467	TAL2,CHRNB2,SIX3,PAX6,PROP1,NKX2-6
GO:0007268	synaptic transmission	biological_process	6.77515243498436E-5	11	95	191	14467	GAD2,SYT1,GPRIN1,NF1,CHRNB2,CAMK4,GRIN2B,CPLX1,P2RX7,GRIA2,SYP
GO:0050789	regulation of biological process	biological_process	6.94722784707403E-5	68	95	6376	14467	SKP2,SLC1A2,SMYD1,FGF4,CRHR2,NEUROG3,RHO,NFATC2,HAND1,TAL2,GPRIN1,ADRA2B,ANK1,HTR4,ERCC2,NF1,PAX3,SIM1,NTRK2,RUNX1,CHRM1,CHRNB2,PKD1,NODAL,CDK4,FGF8,SIX3,HTR1A,NTRK3,NPM1,EDA,HNF4A,CAMK4,THRA,EGFR,SSRP1,FOXH1,GNRHR,ADRA2C,GRIN2B,P2RX7,OPRL1,TRP73,PAX6,SOX10,SEBOX,OLFR66,CCKBR,OPRM1,CRHR1,MC5R,FOXN1,PLAU,RUNX2,PROP1,NEUROD2,MSX1,ELK4,HTR5A,NKX2-6,TGFBR2,NEUROG1,HOXD13,TRP63,FASL,PAX9,GNAS,NKX2-3
GO:0031326	regulation of cellular biosynthetic process	biological_process	7.478961838506148E-5	36	95	2200	14467	SMYD1,NEUROG3,NFATC2,HAND1,TAL2,GPRIN1,ERCC2,NF1,PAX3,SIM1,RUNX1,NODAL,SIX3,NPM1,HNF4A,THRA,SSRP1,FOXH1,TRP73,PAX6,SOX10,SEBOX,OPRM1,FOXN1,RUNX2,PROP1,NEUROD2,MSX1,ELK4,NKX2-6,NEUROG1,HOXD13,TRP63,PAX9,GNAS,NKX2-3
GO:0009889	regulation of biosynthetic process	biological_process	7.842426360309429E-5	36	95	2204	14467	SMYD1,NEUROG3,NFATC2,HAND1,TAL2,GPRIN1,ERCC2,NF1,PAX3,SIM1,RUNX1,NODAL,SIX3,NPM1,HNF4A,THRA,SSRP1,FOXH1,TRP73,PAX6,SOX10,SEBOX,OPRM1,FOXN1,RUNX2,PROP1,NEUROD2,MSX1,ELK4,NKX2-6,NEUROG1,HOXD13,TRP63,PAX9,GNAS,NKX2-3
GO:0022612	gland morphogenesis	biological_process	9.127964286652361E-5	5	95	17	14467	FGF8,EGFR,PAX6,PROP1,NKX2-3
GO:0007154	cell communication	biological_process	9.715215536800516E-5	49	95	3737	14467	SLC1A2,GAD2,CRHR2,RHO,FGF3,SYT1,GPRIN1,ADRA2B,ANK1,HTR4,ERCC2,NF1,SIM1,NTRK2,CHRM1,CHRNB2,PKD1,NODAL,CDK4,FGF8,SIX3,HTR1A,NTRK3,NPM1,CAMK4,EGFR,FOXH1,GNRHR,ADRA2C,GRIN2B,CPLX1,P2RX7,OPRL1,GRIA2,PAX6,OLFR66,CCKBR,OPRM1,CRHR1,MC5R,RUNX2,PROP1,MSX1,HTR5A,TGFBR2,SYP,TRP63,FASL,GNAS
GO:0051252	regulation of RNA metabolic process	biological_process	1.4660255048028073E-4	33	95	1943	14467	SMYD1,NEUROG3,NFATC2,HAND1,TAL2,GPRIN1,ERCC2,PAX3,SIM1,RUNX1,NODAL,SIX3,NPM1,HNF4A,THRA,SSRP1,FOXH1,TRP73,PAX6,SOX10,SEBOX,FOXN1,RUNX2,PROP1,NEUROD2,MSX1,ELK4,NKX2-6,NEUROG1,HOXD13,TRP63,PAX9,NKX2-3
GO:0007507	heart development	biological_process	1.467537738354584E-4	11	95	206	14467	SMYD1,HAND1,NF1,PAX3,PKD1,NODAL,FGF8,FOXH1,MSX1,NKX2-6,TGFBR2
GO:0010468	regulation of gene expression	biological_process	1.6062249240176855E-4	35	95	2159	14467	SKP2,SMYD1,NEUROG3,NFATC2,HAND1,TAL2,GPRIN1,ERCC2,PAX3,SIM1,RUNX1,NODAL,FGF8,SIX3,NPM1,HNF4A,THRA,SSRP1,FOXH1,TRP73,PAX6,SOX10,SEBOX,FOXN1,RUNX2,PROP1,NEUROD2,MSX1,ELK4,NKX2-6,NEUROG1,HOXD13,TRP63,PAX9,NKX2-3
GO:0051093	negative regulation of developmental process	biological_process	2.2553485158081858E-4	14	95	377	14467	SKP2,FGF4,CRHR2,GPRIN1,ERCC2,NF1,NODAL,FGF8,TRP73,PAX6,PROP1,MSX1,NKX2-6,TRP63
GO:0021537	telencephalon development	biological_process	2.4676766047569037E-4	7	95	63	14467	SLC1A2,GPRIN1,NF1,FGF8,SIX3,TRP73,PAX6
GO:0060255	regulation of macromolecule metabolic process	biological_process	2.654198260633886E-4	37	95	2420	14467	SKP2,SMYD1,NEUROG3,NFATC2,HAND1,TAL2,GPRIN1,ERCC2,PAX3,SIM1,RUNX1,NODAL,FGF8,SIX3,NPM1,HNF4A,THRA,EGFR,SSRP1,FOXH1,P2RX7,TRP73,PAX6,SOX10,SEBOX,FOXN1,RUNX2,PROP1,NEUROD2,MSX1,ELK4,NKX2-6,NEUROG1,HOXD13,TRP63,PAX9,NKX2-3
GO:0006355	regulation of transcription, DNA-dependent	biological_process	4.317316183831032E-4	32	95	1929	14467	SMYD1,NEUROG3,NFATC2,HAND1,TAL2,GPRIN1,ERCC2,PAX3,SIM1,RUNX1,NODAL,SIX3,HNF4A,THRA,SSRP1,FOXH1,TRP73,PAX6,SOX10,SEBOX,FOXN1,RUNX2,PROP1,NEUROD2,MSX1,ELK4,NKX2-6,NEUROG1,HOXD13,TRP63,PAX9,NKX2-3
GO:0001568	blood vessel development	biological_process	5.080709759405899E-4	11	95	233	14467	CRHR2,HAND1,ADRA2B,NF1,NTRK2,MMP2,RUNX1,PKD1,FGF8,PROP1,TGFBR2
GO:0006351	transcription, DNA-dependent	biological_process	5.157591394123226E-4	32	95	1944	14467	SMYD1,NEUROG3,NFATC2,HAND1,TAL2,GPRIN1,ERCC2,PAX3,SIM1,RUNX1,NODAL,SIX3,HNF4A,THRA,SSRP1,FOXH1,TRP73,PAX6,SOX10,SEBOX,FOXN1,RUNX2,PROP1,NEUROD2,MSX1,ELK4,NKX2-6,NEUROG1,HOXD13,TRP63,PAX9,NKX2-3
GO:0032774	RNA biosynthetic process	biological_process	5.406231373802243E-4	32	95	1948	14467	SMYD1,NEUROG3,NFATC2,HAND1,TAL2,GPRIN1,ERCC2,PAX3,SIM1,RUNX1,NODAL,SIX3,HNF4A,THRA,SSRP1,FOXH1,TRP73,PAX6,SOX10,SEBOX,FOXN1,RUNX2,PROP1,NEUROD2,MSX1,ELK4,NKX2-6,NEUROG1,HOXD13,TRP63,PAX9,NKX2-3
GO:0001944	vasculature development	biological_process	5.772863243447704E-4	11	95	236	14467	CRHR2,HAND1,ADRA2B,NF1,NTRK2,MMP2,RUNX1,PKD1,FGF8,PROP1,TGFBR2
GO:0010926	anatomical structure formation	biological_process	6.620759749106197E-4	19	95	767	14467	CRHR2,HAND1,FGF3,GPRIN1,ADRA2B,ERCC2,NF1,PAX3,MMP2,RUNX1,CHRNB2,NODAL,FGF8,NPM1,CSE1L,P2RX7,NEURL1A,TGFBR2,TRP63
GO:0022008	neurogenesis	biological_process	8.42226488003501E-4	15	95	486	14467	CDK5R1,GPRIN1,ERCC2,NF1,PAX3,NTRK2,RUNX1,CHRNB2,FGF8,NTRK3,TRP73,PAX6,SOX10,NEUROD2,NEUROG1
GO:0048523	negative regulation of cellular process	biological_process	8.455562035028527E-4	22	95	1027	14467	SKP2,SMYD1,FGF4,HAND1,GPRIN1,ERCC2,NF1,PAX3,NODAL,FGF8,SIX3,NPM1,THRA,FOXH1,P2RX7,TRP73,PAX6,RUNX2,PROP1,MSX1,NKX2-6,TRP63
GO:0022603	regulation of anatomical structure morphogenesis	biological_process	0.0010122807874621666	9	95	153	14467	CRHR2,GPRIN1,NF1,RUNX1,CHRNB2,NODAL,NTRK3,PAX6,RUNX2
GO:0045449	regulation of transcription	biological_process	0.00108946159523362	32	95	2009	14467	SMYD1,NEUROG3,NFATC2,HAND1,TAL2,GPRIN1,ERCC2,PAX3,SIM1,RUNX1,NODAL,SIX3,HNF4A,THRA,SSRP1,FOXH1,TRP73,PAX6,SOX10,SEBOX,FOXN1,RUNX2,PROP1,NEUROD2,MSX1,ELK4,NKX2-6,NEUROG1,HOXD13,TRP63,PAX9,NKX2-3
GO:0048519	negative regulation of biological process	biological_process	0.001100105336511581	23	95	1131	14467	SKP2,SMYD1,FGF4,CRHR2,HAND1,GPRIN1,ERCC2,NF1,PAX3,NODAL,FGF8,SIX3,NPM1,THRA,FOXH1,P2RX7,TRP73,PAX6,RUNX2,PROP1,MSX1,NKX2-6,TRP63
GO:0043066	negative regulation of apoptosis	biological_process	0.001215315378196948	10	95	203	14467	SKP2,FGF4,GPRIN1,ERCC2,FGF8,TRP73,PROP1,MSX1,NKX2-6,TRP63
GO:0048705	skeletal system morphogenesis	biological_process	0.0012197370146076112	8	95	115	14467	FGF4,MMP2,PKD1,THRA,P2RX7,RUNX2,TGFBR2,GNAS
GO:0043069	negative regulation of programmed cell death	biological_process	0.001517329864175216	10	95	208	14467	SKP2,FGF4,GPRIN1,ERCC2,FGF8,TRP73,PROP1,MSX1,NKX2-6,TRP63
GO:0060548	negative regulation of cell death	biological_process	0.0015850360046895389	10	95	209	14467	SKP2,FGF4,GPRIN1,ERCC2,FGF8,TRP73,PROP1,MSX1,NKX2-6,TRP63
GO:0010467	gene expression	biological_process	0.0019755845142247694	39	95	2850	14467	SKP2,SMYD1,NEUROG3,NFATC2,HAND1,TAL2,GPRIN1,ERCC2,PAX3,SIM1,RUNX1,NODAL,FGF8,SIX3,NPM1,EDA,HNF4A,THRA,SSRP1,FOXH1,P2RX7,TRP73,PAX6,SOX10,SEBOX,FOXN1,MMP14,SYNCRIP,RUNX2,PROP1,NEUROD2,MSX1,ELK4,NKX2-6,NEUROG1,HOXD13,TRP63,PAX9,NKX2-3
GO:0006350	transcription	biological_process	0.002060623512374617	32	95	2067	14467	SMYD1,NEUROG3,NFATC2,HAND1,TAL2,GPRIN1,ERCC2,PAX3,SIM1,RUNX1,NODAL,SIX3,HNF4A,THRA,SSRP1,FOXH1,TRP73,PAX6,SOX10,SEBOX,FOXN1,RUNX2,PROP1,NEUROD2,MSX1,ELK4,NKX2-6,NEUROG1,HOXD13,TRP63,PAX9,NKX2-3
GO:0007431	salivary gland development	biological_process	0.002374970501402865	4	95	14	14467	FGF8,EDA,EGFR,PAX6
GO:0010556	regulation of macromolecule biosynthetic process	biological_process	0.0038739247972861147	32	95	2127	14467	SMYD1,NEUROG3,NFATC2,HAND1,TAL2,GPRIN1,ERCC2,PAX3,SIM1,RUNX1,NODAL,SIX3,HNF4A,THRA,SSRP1,FOXH1,TRP73,PAX6,SOX10,SEBOX,FOXN1,RUNX2,PROP1,NEUROD2,MSX1,ELK4,NKX2-6,NEUROG1,HOXD13,TRP63,PAX9,NKX2-3
GO:0043473	pigmentation	biological_process	0.004057447307003016	6	95	61	14467	NF1,PAX3,EDA,SOX10,TYR,OCA2
GO:0016070	RNA metabolic process	biological_process	0.0045433102314994265	34	95	2364	14467	SMYD1,NEUROG3,NFATC2,HAND1,TAL2,GPRIN1,ERCC2,PAX3,SIM1,RUNX1,NODAL,SIX3,NPM1,HNF4A,THRA,SSRP1,FOXH1,TRP73,PAX6,SOX10,SEBOX,FOXN1,SYNCRIP,RUNX2,PROP1,NEUROD2,MSX1,ELK4,NKX2-6,NEUROG1,HOXD13,TRP63,PAX9,NKX2-3
GO:0045165	cell fate commitment	biological_process	0.00538533858080029	8	95	140	14467	FGF3,PAX3,NODAL,FGF8,SIX3,PAX6,RUNX2,NEUROG1
GO:0035272	exocrine system development	biological_process	0.007115328969864475	4	95	18	14467	FGF8,EDA,EGFR,PAX6
GO:0048853	forebrain morphogenesis	biological_process	0.007734397355916053	3	95	6	14467	NF1,FGF8,PROP1
GO:0042391	regulation of membrane potential	biological_process	0.008116185256882453	7	95	105	14467	GPRIN1,ERCC2,NF1,CHRNB2,GRIN2B,P2RX7,CHRNG
GO:0009628	response to abiotic stimulus	biological_process	0.008552892149216661	9	95	198	14467	SLC1A2,RHO,GPRIN1,ERCC2,NF1,CHRNB2,PKD1,GRIN2B,P2RX7
GO:0010629	negative regulation of gene expression	biological_process	0.009042574834607641	11	95	313	14467	SKP2,SMYD1,HAND1,PAX3,NODAL,SIX3,THRA,FOXH1,PROP1,MSX1,TRP63
GO:0007610	behavior	biological_process	0.00917916771826897	12	95	377	14467	SLC1A2,TAL2,SCN8A,GPRIN1,NF1,NTRK2,RUNX1,CHRNB2,GRIN2B,OPRM1,CRHR1,NEUROD2
GO:0045934	negative regulation of nucleobase, nucleoside, nucleotide and nucleic acid metabolic process	biological_process	0.010508933318669878	11	95	318	14467	SMYD1,HAND1,PAX3,NODAL,SIX3,NPM1,THRA,FOXH1,PROP1,MSX1,TRP63
GO:0051179	localization	biological_process	0.010898960213853184	36	95	2689	14467	SLC1A2,SCN8A,SYT1,CDK5R1,GPRIN1,ANK1,NF1,PAX3,NTRK2,KCNJ6,CHRNB2,PKD1,NODAL,SIX3,NPM1,EDA,CAMK4,CSE1L,GRIN2B,CPLX1,P2RX7,KCNJ9,NEURL1A,SLC12A1,TRP73,GRIA2,KCNC1,PAX6,ATP7B,CHRNG,MMP14,PLAU,KCNQ2,SYP,OCA2,NKX2-3
GO:0003002	regionalization	biological_process	0.011787637917441526	9	95	206	14467	FGF3,NODAL,FGF8,SIX3,FOXH1,PAX6,PROP1,HOXD13,TRP63
GO:0048699	generation of neurons	biological_process	0.012111914308781505	13	95	456	14467	CDK5R1,GPRIN1,NF1,PAX3,NTRK2,RUNX1,CHRNB2,FGF8,NTRK3,TRP73,PAX6,NEUROD2,NEUROG1
GO:0001701	in utero embryonic development	biological_process	0.012257432147518102	9	95	207	14467	HAND1,ERCC2,RUNX1,PKD1,NODAL,GRIN2B,SOX10,MSX1,TGFBR2
GO:0045595	regulation of cell differentiation	biological_process	0.013288087087122834	11	95	326	14467	FGF4,GPRIN1,NF1,CHRNB2,NODAL,NTRK3,PAX6,RUNX2,TGFBR2,TRP63,GNAS
GO:0042981	regulation of apoptosis	biological_process	0.014591203871471945	13	95	464	14467	SKP2,FGF4,GPRIN1,ERCC2,NF1,FGF8,P2RX7,TRP73,PROP1,MSX1,NKX2-6,TRP63,FASL
GO:0007389	pattern specification process	biological_process	0.016574337712761712	10	95	272	14467	FGF3,NODAL,FGF8,SIX3,FOXH1,PAX6,PROP1,TGFBR2,HOXD13,TRP63
GO:0048546	digestive tract morphogenesis	biological_process	0.016670277170659175	4	95	22	14467	TRP73,SOX10,TRP63,NKX2-3
GO:0055123	digestive system development	biological_process	0.016670277170659175	4	95	22	14467	TRP73,SOX10,TRP63,NKX2-3
GO:0043067	regulation of programmed cell death	biological_process	0.017117523999580903	13	95	471	14467	SKP2,FGF4,GPRIN1,ERCC2,NF1,FGF8,P2RX7,TRP73,PROP1,MSX1,NKX2-6,TRP63,FASL
GO:0021543	pallium development	biological_process	0.01739625163083022	5	95	46	14467	GPRIN1,NF1,FGF8,TRP73,PAX6
GO:0010941	regulation of cell death	biological_process	0.01790679632944079	13	95	473	14467	SKP2,FGF4,GPRIN1,ERCC2,NF1,FGF8,P2RX7,TRP73,PROP1,MSX1,NKX2-6,TRP63,FASL
GO:0048598	embryonic morphogenesis	biological_process	0.019177114394347116	11	95	339	14467	FGF4,HAND1,PAX3,NODAL,FGF8,MSX1,TGFBR2,NEUROG1,HOXD13,TRP63,GNAS
GO:0007435	salivary gland morphogenesis	biological_process	0.021450374727213232	3	95	8	14467	FGF8,EGFR,PAX6
GO:0006139	nucleobase, nucleoside, nucleotide and nucleic acid metabolic process	biological_process	0.026685066831548334	38	95	3037	14467	SMYD1,NEUROG3,NFATC2,HAND1,TAL2,GPRIN1,ERCC2,NF1,PAX3,SIM1,RUNX1,NODAL,SIX3,NPM1,HNF4A,THRA,SSRP1,FOXH1,TRP73,PAX6,ATP7B,SOX10,SEBOX,OPRM1,FOXN1,SYNCRIP,RUNX2,PROP1,NEUROD2,MSX1,ELK4,NKX2-6,NEUROG1,HOXD13,TRP63,PAX9,GNAS,NKX2-3
GO:0006812	cation transport	biological_process	0.030849422748911233	13	95	498	14467	SCN8A,GPRIN1,ANK1,KCNJ6,CHRNB2,PKD1,GRIN2B,P2RX7,KCNJ9,SLC12A1,KCNC1,ATP7B,KCNQ2
GO:0021871	forebrain regionalization	biological_process	0.0320222732215585	3	95	9	14467	FGF8,SIX3,PAX6
GO:0009416	response to light stimulus	biological_process	0.03217613669155523	6	95	87	14467	SLC1A2,RHO,GPRIN1,ERCC2,NF1,CHRNB2
GO:0001503	ossification	biological_process	0.032976213961272344	7	95	130	14467	ERCC2,NF1,MMP2,THRA,P2RX7,RUNX2,GNAS
GO:0010605	negative regulation of macromolecule metabolic process	biological_process	0.03344339014228049	12	95	429	14467	SKP2,SMYD1,HAND1,PAX3,NODAL,SIX3,NPM1,THRA,FOXH1,PROP1,MSX1,TRP63
GO:0035113	embryonic appendage morphogenesis	biological_process	0.034349152024520345	6	95	88	14467	FGF4,FGF8,MSX1,HOXD13,TRP63,GNAS
GO:0030326	embryonic limb morphogenesis	biological_process	0.034349152024520345	6	95	88	14467	FGF4,FGF8,MSX1,HOXD13,TRP63,GNAS
GO:0030001	metal ion transport	biological_process	0.03501052460961487	12	95	431	14467	SCN8A,GPRIN1,KCNJ6,CHRNB2,PKD1,GRIN2B,P2RX7,KCNJ9,SLC12A1,KCNC1,ATP7B,KCNQ2
GO:0016481	negative regulation of transcription	biological_process	0.035409019991713135	10	95	297	14467	SMYD1,HAND1,PAX3,NODAL,SIX3,THRA,FOXH1,PROP1,MSX1,TRP63
GO:0009058	biosynthetic process	biological_process	0.03602192192265082	40	95	3324	14467	GAD2,SMYD1,NEUROG3,NFATC2,HAND1,TAL2,GPRIN1,ERCC2,NF1,PAX3,SIM1,RUNX1,NODAL,SIX3,NPM1,HNF4A,THRA,SSRP1,FOXH1,P2RX7,TRP73,PAX6,SOX10,SEBOX,TYR,OPRM1,FOXN1,RUNX2,PROP1,NEUROD2,MSX1,ELK4,NKX2-6,NEUROG1,OCA2,HOXD13,TRP63,PAX9,GNAS,NKX2-3
GO:0065008	regulation of biological quality	biological_process	0.03707590114715027	19	95	1011	14467	GAD2,FGF4,SYT1,GPRIN1,ANK1,ERCC2,NF1,KCNJ6,CHRNB2,NODAL,NPM1,GRIN2B,CPLX1,P2RX7,TRP73,ATP7B,CHRNG,TRP63,NKX2-3
GO:0007612	learning	biological_process	0.03850693536290957	5	95	54	14467	GPRIN1,NF1,CHRNB2,GRIN2B,NEUROD2
GO:0051094	positive regulation of developmental process	biological_process	0.04309510464507061	11	95	370	14467	GPRIN1,NF1,RUNX1,NTRK3,P2RX7,PAX6,RUNX2,TGFBR2,TRP63,FASL,GNAS
GO:0060348	bone development	biological_process	0.044127486487151486	7	95	136	14467	ERCC2,NF1,MMP2,THRA,P2RX7,RUNX2,GNAS
GO:0001666	response to hypoxia	biological_process	0.04527362128612195	4	95	28	14467	NF1,MMP2,CHRNB2,PLAU
GO:0007632	visual behavior	biological_process	0.04527362128612195	4	95	28	14467	SLC1A2,GPRIN1,NF1,CHRNB2
