# Supplementary material for: Tissue-Specific Functional Networks for Prioritizing Phenotype and Disease Genes
Source: PLoS Comput Biol. 2012 Sep 27;8(9):e1002694. doi: 10.1371/journal.pcbi.1002694 (PMC3459891; doi:10.1371/journal.pcbi.1002694)
Supplement: Dataset S3 — Functional enrichment of top 100 changed genes for each tissue-specific network. (ZIP) [file pcbi.1002694.s003.zip › enrichment_result/MA_0002449_global.txt]

GO:0009653	anatomical structure morphogenesis	biological_process	4.389211265199879E-7	28	93	1151	14467	GNAQ,CRHR2,NEUROG3,GPRIN1,NF1,PAX3,NTRK2,NODAL,FGF8,GDNF,NTRK3,HOXB1,THRA,EGFR,HOXA13,NEURL1A,LIF,PAX6,TRIM28,MMP14,RUNX2,PROP1,MESP1,TRP63,FASL,GNAS,PGR,SKI
GO:0010628	positive regulation of gene expression	biological_process	8.05966257677502E-7	17	93	403	14467	NEUROG3,NFATC2,TFDP1,GPRIN1,PAX3,NODAL,FGF8,HOXB1,IL3,FOXH1,HOXA13,LIF,PAX6,TRIM28,RUNX2,PROP1,TRP63
GO:0048522	positive regulation of cellular process	biological_process	1.0470710931240193E-6	26	93	1031	14467	NEUROG3,NFATC2,TFDP1,GPRIN1,CD4,NF1,PAX3,NODAL,FGF8,NPM1,NTRK3,IL6ST,HOXB1,IL3,EGFR,DRD3,FOXH1,HOXA13,LIF,PAX6,TRIM28,RUNX2,PROP1,TRP63,FASL,GNAS
GO:0009893	positive regulation of metabolic process	biological_process	1.4689371819847869E-6	19	93	540	14467	NEUROG3,NFATC2,TFDP1,GPRIN1,CD4,PAX3,NODAL,FGF8,NPM1,HOXB1,IL3,FOXH1,HOXA13,LIF,PAX6,TRIM28,RUNX2,PROP1,TRP63
GO:0007275	multicellular organismal development	biological_process	2.0181416328204188E-6	40	93	2402	14467	GNAQ,CRHR2,NEUROG3,TCF4,TFDP1,GPRIN1,GNRH1,CD4,NF1,PAX3,SIM1,NTRK2,NODAL,KIF1B,FGF8,GDNF,NTRK3,HOXB1,IL3,THRA,EGFR,DRD3,FOXH1,HOXA13,FANCD2,LIF,PAX6,GABPA,TRIM28,FOXN1,MMP14,RUNX2,NEUROD2,PROP1,MESP1,TRP63,FASL,GNAS,PGR,SKI
GO:0019222	regulation of metabolic process	biological_process	2.383499144006082E-6	41	93	2525	14467	SKP2,GNAQ,NEUROG3,TCF4,NFATC2,TFDP1,GPRIN1,GNRH1,CD4,NF1,XPO1,PAX3,SIM1,NTRK2,NODAL,FGF8,NPM1,HOXB1,IL3,THRA,EGFR,DRD3,SSRP1,FOXH1,HOXA13,LIF,STRAP,PAX6,GABPA,TRIM28,EIF2S1,FOXN1,PCNA,RUNX2,NEUROD2,PROP1,TARDBP,MESP1,TRP63,GNAS,PGR
GO:0010604	positive regulation of macromolecule metabolic process	biological_process	4.210551902531246E-6	18	93	511	14467	NEUROG3,NFATC2,TFDP1,GPRIN1,CD4,PAX3,NODAL,FGF8,HOXB1,IL3,FOXH1,HOXA13,LIF,PAX6,TRIM28,RUNX2,PROP1,TRP63
GO:0031325	positive regulation of cellular metabolic process	biological_process	5.707453250356346E-6	18	93	521	14467	NEUROG3,NFATC2,TFDP1,GPRIN1,CD4,PAX3,NODAL,NPM1,HOXB1,IL3,FOXH1,HOXA13,LIF,PAX6,TRIM28,RUNX2,PROP1,TRP63
GO:0008283	cell proliferation	biological_process	7.871070990090892E-6	19	93	598	14467	IMPDH2,NF1,PAX3,NODAL,CDK4,FGF8,NPM1,IL6ST,IL3,EGFR,CSE1L,LIF,PAX6,TYR,FOXN1,PLAU,RUNX2,TRP63,PGR
GO:0045893	positive regulation of transcription, DNA-dependent	biological_process	8.293933679222284E-6	15	93	353	14467	NEUROG3,NFATC2,TFDP1,GPRIN1,PAX3,NODAL,HOXB1,FOXH1,HOXA13,LIF,PAX6,TRIM28,RUNX2,PROP1,TRP63
GO:0051254	positive regulation of RNA metabolic process	biological_process	8.616458225744207E-6	15	93	354	14467	NEUROG3,NFATC2,TFDP1,GPRIN1,PAX3,NODAL,HOXB1,FOXH1,HOXA13,LIF,PAX6,TRIM28,RUNX2,PROP1,TRP63
GO:0043170	macromolecule metabolic process	biological_process	8.991262288145598E-6	61	93	5234	14467	SKP2,GNAQ,PRKD2,USP1,NEUROG3,TCF4,NFATC2,TFDP1,GPRIN1,GNRH1,RBMXRT,CD4,XPO1,PAX3,SF3A3,SIM1,UBA2,NTRK2,MAGOH,GSPT1,NODAL,CDK4,FGF8,RNPS1,NPM1,NTRK3,IL6ST,HOXB1,CAMK4,IL3,THRA,EGFR,DRD3,SSRP1,FOXH1,CCT5,HOXA13,FANCD2,LIF,STRAP,PAX6,GABPA,TRIM28,NHP2,EIF2S1,FOXN1,MMP14,PCNA,SYNCRIP,PLAU,RUNX2,CHEK1,NEUROD2,PROP1,TARDBP,MESP1,PRPF4B,PARP1,TRP63,PGR,MMP24
GO:0048518	positive regulation of biological process	biological_process	1.5536832965288316E-5	26	93	1172	14467	NEUROG3,NFATC2,TFDP1,GPRIN1,CD4,NF1,PAX3,NODAL,FGF8,NPM1,NTRK3,IL6ST,HOXB1,IL3,EGFR,DRD3,FOXH1,HOXA13,LIF,PAX6,TRIM28,RUNX2,PROP1,TRP63,FASL,GNAS
GO:0006139	nucleobase, nucleoside, nucleotide and nucleic acid metabolic process	biological_process	1.570409341748046E-5	44	93	3037	14467	GNAQ,USP1,NEUROG3,TCF4,NFATC2,TFDP1,GPRIN1,RBMXRT,IMPDH2,NF1,PAX3,SF3A3,SIM1,MAGOH,NODAL,RNPS1,NPM1,HOXB1,THRA,DRD3,SSRP1,FOXH1,HOXA13,FANCD2,LIF,STRAP,PAX6,GABPA,TRIM28,NHP2,FOXN1,PCNA,SYNCRIP,RUNX2,CHEK1,NEUROD2,PROP1,TARDBP,MESP1,PRPF4B,PARP1,TRP63,GNAS,PGR
GO:0048856	anatomical structure development	biological_process	2.1243756339931006E-5	35	93	2056	14467	GNAQ,CRHR2,NEUROG3,TFDP1,GPRIN1,CD4,NF1,PAX3,SIM1,NTRK2,NODAL,FGF8,GDNF,NTRK3,HOXB1,IL3,THRA,EGFR,DRD3,FOXH1,HOXA13,NEURL1A,LIF,PAX6,TRIM28,MMP14,RUNX2,NEUROD2,PROP1,MESP1,TRP63,FASL,GNAS,PGR,SKI
GO:0032502	developmental process	biological_process	2.363880239109861E-5	42	93	2840	14467	SKP2,GNAQ,CRHR2,NEUROG3,TCF4,TFDP1,GPRIN1,GNRH1,CD4,NF1,PAX3,SIM1,NTRK2,NODAL,KIF1B,FGF8,GDNF,NTRK3,HOXB1,IL3,THRA,EGFR,DRD3,FOXH1,HOXA13,FANCD2,NEURL1A,LIF,PAX6,GABPA,TRIM28,FOXN1,MMP14,RUNX2,NEUROD2,PROP1,MESP1,TRP63,FASL,GNAS,PGR,SKI
GO:0008284	positive regulation of cell proliferation	biological_process	2.4205108623323718E-5	12	93	224	14467	NF1,PAX3,NODAL,FGF8,NPM1,IL6ST,IL3,EGFR,LIF,PAX6,RUNX2,TRP63
GO:0010467	gene expression	biological_process	2.6293548150647344E-5	42	93	2850	14467	SKP2,NEUROG3,TCF4,NFATC2,TFDP1,GPRIN1,GNRH1,RBMXRT,PAX3,SF3A3,SIM1,MAGOH,GSPT1,NODAL,FGF8,RNPS1,NPM1,HOXB1,IL3,THRA,DRD3,SSRP1,FOXH1,HOXA13,LIF,STRAP,PAX6,GABPA,TRIM28,NHP2,EIF2S1,FOXN1,MMP14,SYNCRIP,RUNX2,NEUROD2,PROP1,TARDBP,MESP1,PRPF4B,TRP63,PGR
GO:0031328	positive regulation of cellular biosynthetic process	biological_process	3.5917708673947435E-5	16	93	455	14467	NEUROG3,NFATC2,TFDP1,GPRIN1,PAX3,NODAL,NPM1,HOXB1,FOXH1,HOXA13,LIF,PAX6,TRIM28,RUNX2,PROP1,TRP63
GO:0045941	positive regulation of transcription	biological_process	3.725953285980491E-5	15	93	395	14467	NEUROG3,NFATC2,TFDP1,GPRIN1,PAX3,NODAL,HOXB1,FOXH1,HOXA13,LIF,PAX6,TRIM28,RUNX2,PROP1,TRP63
GO:0009891	positive regulation of biosynthetic process	biological_process	3.818063836482168E-5	16	93	457	14467	NEUROG3,NFATC2,TFDP1,GPRIN1,PAX3,NODAL,NPM1,HOXB1,FOXH1,HOXA13,LIF,PAX6,TRIM28,RUNX2,PROP1,TRP63
GO:0006357	regulation of transcription from RNA polymerase II promoter	biological_process	4.573183904912569E-5	17	93	528	14467	NEUROG3,TCF4,NFATC2,GPRIN1,PAX3,NODAL,HOXB1,FOXH1,HOXA13,LIF,STRAP,PAX6,GABPA,TRIM28,RUNX2,PROP1,TRP63
GO:0048731	system development	biological_process	5.4216720760154526E-5	33	93	1922	14467	GNAQ,CRHR2,NEUROG3,TFDP1,GPRIN1,CD4,NF1,PAX3,SIM1,NTRK2,NODAL,FGF8,GDNF,NTRK3,HOXB1,IL3,THRA,EGFR,DRD3,FOXH1,HOXA13,LIF,PAX6,TRIM28,MMP14,RUNX2,NEUROD2,PROP1,MESP1,TRP63,FASL,GNAS,PGR
GO:0045935	positive regulation of nucleobase, nucleoside, nucleotide and nucleic acid metabolic process	biological_process	6.920800423211002E-5	15	93	414	14467	NEUROG3,NFATC2,TFDP1,GPRIN1,PAX3,NODAL,HOXB1,FOXH1,HOXA13,LIF,PAX6,TRIM28,RUNX2,PROP1,TRP63
GO:0043283	biopolymer metabolic process	biological_process	8.286910339526333E-5	58	93	5069	14467	SKP2,GNAQ,PRKD2,USP1,NEUROG3,TCF4,NFATC2,TFDP1,GPRIN1,RBMXRT,CD4,XPO1,PAX3,SF3A3,SIM1,UBA2,NTRK2,MAGOH,GSPT1,NODAL,CDK4,RNPS1,NPM1,NTRK3,IL6ST,HOXB1,CAMK4,IL3,THRA,EGFR,SSRP1,FOXH1,CCT5,HOXA13,FANCD2,LIF,STRAP,PAX6,GABPA,TRIM28,NHP2,EIF2S1,FOXN1,MMP14,PCNA,SYNCRIP,PLAU,RUNX2,CHEK1,NEUROD2,PROP1,TARDBP,MESP1,PRPF4B,PARP1,TRP63,PGR,MMP24
GO:0009887	organ morphogenesis	biological_process	8.818335276362684E-5	20	93	771	14467	CRHR2,NEUROG3,NF1,PAX3,NTRK2,NODAL,FGF8,GDNF,HOXB1,THRA,HOXA13,LIF,PAX6,RUNX2,PROP1,MESP1,TRP63,FASL,GNAS,PGR
GO:0042127	regulation of cell proliferation	biological_process	9.459900163434437E-5	15	93	424	14467	NF1,PAX3,NODAL,CDK4,FGF8,NPM1,IL6ST,IL3,EGFR,LIF,PAX6,PLAU,RUNX2,TRP63,PGR
GO:0080090	regulation of primary metabolic process	biological_process	9.569121774619163E-5	37	93	2399	14467	GNAQ,NEUROG3,TCF4,NFATC2,TFDP1,GPRIN1,CD4,NF1,XPO1,PAX3,SIM1,NODAL,NPM1,HOXB1,IL3,THRA,EGFR,DRD3,SSRP1,FOXH1,HOXA13,LIF,STRAP,PAX6,GABPA,TRIM28,EIF2S1,FOXN1,PCNA,RUNX2,NEUROD2,PROP1,TARDBP,MESP1,TRP63,GNAS,PGR
GO:0006366	transcription from RNA polymerase II promoter	biological_process	1.0998547960304367E-4	17	93	561	14467	NEUROG3,TCF4,NFATC2,GPRIN1,PAX3,NODAL,HOXB1,FOXH1,HOXA13,LIF,STRAP,PAX6,GABPA,TRIM28,RUNX2,PROP1,TRP63
GO:0048513	organ development	biological_process	1.10037238402404E-4	29	93	1574	14467	GNAQ,CRHR2,NEUROG3,TFDP1,GPRIN1,CD4,NF1,PAX3,NTRK2,NODAL,FGF8,GDNF,HOXB1,IL3,THRA,EGFR,FOXH1,HOXA13,LIF,PAX6,TRIM28,MMP14,RUNX2,PROP1,MESP1,TRP63,FASL,GNAS,PGR
GO:0060255	regulation of macromolecule metabolic process	biological_process	1.2059530261701868E-4	37	93	2420	14467	SKP2,NEUROG3,TCF4,NFATC2,TFDP1,GPRIN1,GNRH1,CD4,XPO1,PAX3,SIM1,NODAL,FGF8,NPM1,HOXB1,IL3,THRA,EGFR,DRD3,SSRP1,FOXH1,HOXA13,LIF,STRAP,PAX6,GABPA,TRIM28,EIF2S1,FOXN1,PCNA,RUNX2,NEUROD2,PROP1,TARDBP,MESP1,TRP63,PGR
GO:0010557	positive regulation of macromolecule biosynthetic process	biological_process	1.3608760664489384E-4	15	93	436	14467	NEUROG3,NFATC2,TFDP1,GPRIN1,PAX3,NODAL,HOXB1,FOXH1,HOXA13,LIF,PAX6,TRIM28,RUNX2,PROP1,TRP63
GO:0045944	positive regulation of transcription from RNA polymerase II promoter	biological_process	1.4522841890316537E-4	13	93	318	14467	NEUROG3,NFATC2,GPRIN1,PAX3,NODAL,HOXB1,FOXH1,HOXA13,LIF,PAX6,RUNX2,PROP1,TRP63
GO:0034960	cellular biopolymer metabolic process	biological_process	1.4849584956405545E-4	57	93	4999	14467	SKP2,GNAQ,PRKD2,USP1,NEUROG3,TCF4,NFATC2,TFDP1,GPRIN1,RBMXRT,CD4,PAX3,SF3A3,SIM1,UBA2,NTRK2,MAGOH,GSPT1,NODAL,CDK4,RNPS1,NPM1,NTRK3,IL6ST,HOXB1,CAMK4,IL3,THRA,EGFR,SSRP1,FOXH1,CCT5,HOXA13,FANCD2,LIF,STRAP,PAX6,GABPA,TRIM28,NHP2,EIF2S1,FOXN1,MMP14,PCNA,SYNCRIP,PLAU,RUNX2,CHEK1,NEUROD2,PROP1,TARDBP,MESP1,PRPF4B,PARP1,TRP63,PGR,MMP24
GO:0009888	tissue development	biological_process	2.737383021465582E-4	17	93	598	14467	NEUROG3,TFDP1,NF1,PAX3,NODAL,FGF8,GDNF,THRA,FOXH1,LIF,PAX6,TRIM28,RUNX2,MESP1,TRP63,GNAS,PGR
GO:0048468	cell development	biological_process	2.751053359815663E-4	19	93	748	14467	GNAQ,GPRIN1,NF1,PAX3,NTRK2,NODAL,FGF8,GDNF,NTRK3,DRD3,NEURL1A,LIF,PAX6,TRIM28,RUNX2,NEUROD2,TRP63,FASL,PGR
GO:0031323	regulation of cellular metabolic process	biological_process	3.114143370930007E-4	36	93	2396	14467	GNAQ,NEUROG3,TCF4,NFATC2,TFDP1,GPRIN1,CD4,NF1,PAX3,SIM1,NODAL,NPM1,HOXB1,IL3,THRA,EGFR,DRD3,SSRP1,FOXH1,HOXA13,LIF,STRAP,PAX6,GABPA,TRIM28,EIF2S1,FOXN1,PCNA,RUNX2,NEUROD2,PROP1,TARDBP,MESP1,TRP63,GNAS,PGR
GO:0044260	cellular macromolecule metabolic process	biological_process	3.2692451789854027E-4	57	93	5102	14467	SKP2,GNAQ,PRKD2,USP1,NEUROG3,TCF4,NFATC2,TFDP1,GPRIN1,RBMXRT,CD4,PAX3,SF3A3,SIM1,UBA2,NTRK2,MAGOH,GSPT1,NODAL,CDK4,RNPS1,NPM1,NTRK3,IL6ST,HOXB1,CAMK4,IL3,THRA,EGFR,SSRP1,FOXH1,CCT5,HOXA13,FANCD2,LIF,STRAP,PAX6,GABPA,TRIM28,NHP2,EIF2S1,FOXN1,MMP14,PCNA,SYNCRIP,PLAU,RUNX2,CHEK1,NEUROD2,PROP1,TARDBP,MESP1,PRPF4B,PARP1,TRP63,PGR,MMP24
GO:0044238	primary metabolic process	biological_process	3.6661780986461847E-4	64	93	6174	14467	SKP2,GNAQ,PRKD2,USP1,NEUROG3,TCF4,NFATC2,TFDP1,GPRIN1,RBMXRT,IMPDH2,CD4,NF1,XPO1,PAX3,SF3A3,SIM1,UBA2,NTRK2,KCNJ6,MAGOH,GSPT1,NODAL,CDK4,RNPS1,NPM1,NTRK3,IL6ST,HOXB1,CAMK4,IL3,THRA,EGFR,DRD3,SSRP1,FOXH1,CCT5,HOXA13,FANCD2,LIF,STRAP,PAX6,GABPA,TRIM28,TYR,NHP2,EIF2S1,FOXN1,MMP14,PCNA,SYNCRIP,PLAU,RUNX2,CHEK1,NEUROD2,PROP1,TARDBP,MESP1,PRPF4B,PARP1,TRP63,GNAS,PGR,MMP24
GO:0048523	negative regulation of cellular process	biological_process	4.943641754530189E-4	22	93	1027	14467	SKP2,RGS9,TCF4,GPRIN1,NF1,PAX3,NODAL,FGF8,GDNF,NPM1,IL3,THRA,DRD3,FOXH1,LIF,STRAP,PAX6,GABPA,TRIM28,RUNX2,PROP1,TRP63
GO:0048732	gland development	biological_process	5.15564726686752E-4	8	93	107	14467	NF1,FGF8,EGFR,HOXA13,PAX6,PROP1,TRP63,PGR
GO:0048519	negative regulation of biological process	biological_process	6.349021293347785E-4	23	93	1131	14467	SKP2,RGS9,CRHR2,TCF4,GPRIN1,NF1,PAX3,NODAL,FGF8,GDNF,NPM1,IL3,THRA,DRD3,FOXH1,LIF,STRAP,PAX6,GABPA,TRIM28,RUNX2,PROP1,TRP63
GO:0010468	regulation of gene expression	biological_process	8.67993828210548E-4	33	93	2159	14467	SKP2,NEUROG3,TCF4,NFATC2,TFDP1,GPRIN1,GNRH1,PAX3,SIM1,NODAL,FGF8,NPM1,HOXB1,IL3,THRA,DRD3,SSRP1,FOXH1,HOXA13,LIF,STRAP,PAX6,GABPA,TRIM28,EIF2S1,FOXN1,RUNX2,NEUROD2,PROP1,TARDBP,MESP1,TRP63,PGR
GO:0051093	negative regulation of developmental process	biological_process	0.0010149800912149607	13	93	377	14467	SKP2,CRHR2,GPRIN1,NF1,NODAL,FGF8,GDNF,IL3,DRD3,LIF,PAX6,PROP1,TRP63
GO:0051726	regulation of cell cycle	biological_process	0.0012280832357564166	10	93	211	14467	SKP2,XPO1,CDK4,FGF8,NPM1,NRAS,HOXA13,LIF,CHEK1,TRP63
GO:0031326	regulation of cellular biosynthetic process	biological_process	0.0013400470560085058	33	93	2200	14467	GNAQ,NEUROG3,TCF4,NFATC2,TFDP1,GPRIN1,NF1,PAX3,SIM1,NODAL,NPM1,HOXB1,THRA,DRD3,SSRP1,FOXH1,HOXA13,LIF,STRAP,PAX6,GABPA,TRIM28,EIF2S1,FOXN1,PCNA,RUNX2,NEUROD2,PROP1,TARDBP,MESP1,TRP63,GNAS,PGR
GO:0048869	cellular developmental process	biological_process	0.001378052097531924	27	93	1568	14467	GNAQ,NEUROG3,GPRIN1,CD4,NF1,PAX3,SIM1,NTRK2,NODAL,FGF8,GDNF,NTRK3,IL3,EGFR,DRD3,NEURL1A,LIF,PAX6,TRIM28,FOXN1,RUNX2,NEUROD2,PROP1,TRP63,FASL,GNAS,PGR
GO:0009889	regulation of biosynthetic process	biological_process	0.0013971225639014813	33	93	2204	14467	GNAQ,NEUROG3,TCF4,NFATC2,TFDP1,GPRIN1,NF1,PAX3,SIM1,NODAL,NPM1,HOXB1,THRA,DRD3,SSRP1,FOXH1,HOXA13,LIF,STRAP,PAX6,GABPA,TRIM28,EIF2S1,FOXN1,PCNA,RUNX2,NEUROD2,PROP1,TARDBP,MESP1,TRP63,GNAS,PGR
GO:0045595	regulation of cell differentiation	biological_process	0.0014100653464636597	12	93	326	14467	GNAQ,GPRIN1,NF1,NODAL,NTRK3,IL3,DRD3,LIF,PAX6,RUNX2,TRP63,GNAS
GO:0019219	regulation of nucleobase, nucleoside, nucleotide and nucleic acid metabolic process	biological_process	0.0016066379610683787	32	93	2107	14467	GNAQ,NEUROG3,TCF4,NFATC2,TFDP1,GPRIN1,NF1,PAX3,SIM1,NODAL,NPM1,HOXB1,THRA,DRD3,SSRP1,FOXH1,HOXA13,LIF,STRAP,PAX6,GABPA,TRIM28,FOXN1,PCNA,RUNX2,NEUROD2,PROP1,TARDBP,MESP1,TRP63,GNAS,PGR
GO:0030154	cell differentiation	biological_process	0.001933156196120369	26	93	1495	14467	GNAQ,NEUROG3,GPRIN1,CD4,NF1,PAX3,SIM1,NTRK2,NODAL,FGF8,GDNF,NTRK3,IL3,DRD3,NEURL1A,LIF,PAX6,TRIM28,FOXN1,RUNX2,NEUROD2,PROP1,TRP63,FASL,GNAS,PGR
GO:0050793	regulation of developmental process	biological_process	0.002197657615454141	19	93	858	14467	SKP2,GNAQ,CRHR2,GPRIN1,NF1,NODAL,FGF8,GDNF,NTRK3,IL3,DRD3,HOXA13,LIF,PAX6,RUNX2,PROP1,TRP63,FASL,GNAS
GO:0016070	RNA metabolic process	biological_process	0.002262053259191001	34	93	2364	14467	NEUROG3,TCF4,NFATC2,TFDP1,GPRIN1,RBMXRT,PAX3,SF3A3,SIM1,MAGOH,NODAL,RNPS1,NPM1,HOXB1,THRA,SSRP1,FOXH1,HOXA13,LIF,STRAP,PAX6,GABPA,TRIM28,NHP2,FOXN1,SYNCRIP,RUNX2,NEUROD2,PROP1,TARDBP,MESP1,PRPF4B,TRP63,PGR
GO:0000059	protein import into nucleus, docking	biological_process	0.0025636959357302376	4	93	15	14467	IPO5,XPO1,CSE1L,KPNB1
GO:0044237	cellular metabolic process	biological_process	0.0032631088218530325	63	93	6341	14467	SKP2,GNAQ,PRKD2,USP1,NEUROG3,TCF4,NFATC2,TFDP1,GPRIN1,RBMXRT,IMPDH2,CD4,NF1,PAX3,SF3A3,SIM1,UBA2,NTRK2,KCNJ6,MAGOH,GSPT1,NODAL,CDK4,RNPS1,NPM1,NTRK3,IL6ST,HOXB1,CAMK4,IL3,THRA,EGFR,DRD3,SSRP1,FOXH1,CCT5,HOXA13,FANCD2,LIF,STRAP,PAX6,GABPA,TRIM28,TYR,NHP2,EIF2S1,FOXN1,MMP14,PCNA,SYNCRIP,PLAU,RUNX2,CHEK1,NEUROD2,PROP1,TARDBP,MESP1,PRPF4B,PARP1,TRP63,GNAS,PGR,MMP24
GO:0006913	nucleocytoplasmic transport	biological_process	0.0038457755283188744	7	93	98	14467	IPO5,NF1,XPO1,NPM1,CAMK4,CSE1L,KPNB1
GO:0008380	RNA splicing	biological_process	0.004064696826321756	9	93	188	14467	RBMXRT,SF3A3,MAGOH,RNPS1,NPM1,STRAP,SYNCRIP,TARDBP,PRPF4B
GO:0051169	nuclear transport	biological_process	0.004116903658924668	7	93	99	14467	IPO5,NF1,XPO1,NPM1,CAMK4,CSE1L,KPNB1
GO:0022612	gland morphogenesis	biological_process	0.004426206707678281	4	93	17	14467	FGF8,EGFR,PAX6,PROP1
GO:0051253	negative regulation of RNA metabolic process	biological_process	0.005448700053568896	10	93	249	14467	TCF4,PAX3,NODAL,NPM1,FOXH1,STRAP,GABPA,TRIM28,PROP1,TRP63
GO:0048853	forebrain morphogenesis	biological_process	0.006284564506194661	3	93	6	14467	NF1,FGF8,PROP1
GO:0010629	negative regulation of gene expression	biological_process	0.006356267143879829	11	93	313	14467	SKP2,TCF4,PAX3,NODAL,THRA,FOXH1,STRAP,GABPA,TRIM28,PROP1,TRP63
GO:0000122	negative regulation of transcription from RNA polymerase II promoter	biological_process	0.006470751729883462	9	93	199	14467	TCF4,PAX3,NODAL,FOXH1,STRAP,GABPA,TRIM28,PROP1,TRP63
GO:0009892	negative regulation of metabolic process	biological_process	0.006825465313967183	13	93	448	14467	SKP2,TCF4,PAX3,NODAL,NPM1,IL3,THRA,FOXH1,STRAP,GABPA,TRIM28,PROP1,TRP63
GO:0045934	negative regulation of nucleobase, nucleoside, nucleotide and nucleic acid metabolic process	biological_process	0.007391681245620182	11	93	318	14467	TCF4,PAX3,NODAL,NPM1,THRA,FOXH1,STRAP,GABPA,TRIM28,PROP1,TRP63
GO:0008152	metabolic process	biological_process	0.008088076736444733	66	93	6968	14467	SKP2,GNAQ,PRKD2,USP1,NEUROG3,TCF4,NFATC2,TFDP1,GPRIN1,GNRH1,RBMXRT,IMPDH2,CD4,NF1,XPO1,PAX3,SF3A3,SIM1,UBA2,NTRK2,KCNJ6,MAGOH,GSPT1,NODAL,CDK4,FGF8,RNPS1,NPM1,NTRK3,IL6ST,HOXB1,CAMK4,IL3,THRA,EGFR,DRD3,SSRP1,FOXH1,CCT5,HOXA13,FANCD2,LIF,STRAP,PAX6,GABPA,TRIM28,TYR,NHP2,EIF2S1,FOXN1,MMP14,PCNA,SYNCRIP,PLAU,RUNX2,CHEK1,NEUROD2,PROP1,TARDBP,MESP1,PRPF4B,PARP1,TRP63,GNAS,PGR,MMP24
GO:0010926	anatomical structure formation	biological_process	0.008316798353278771	17	93	767	14467	CRHR2,GPRIN1,IPO5,NF1,XPO1,PAX3,NODAL,FGF8,GDNF,NPM1,HOXB1,CSE1L,NEURL1A,MESP1,TRP63,KPNB1,NAP1L1
GO:0007399	nervous system development	biological_process	0.010206938802560104	17	93	779	14467	GNAQ,NEUROG3,GPRIN1,NF1,PAX3,SIM1,NTRK2,FGF8,GDNF,NTRK3,HOXB1,DRD3,LIF,PAX6,NEUROD2,PROP1,TRP63
GO:0009790	embryonic development	biological_process	0.012440907264332174	15	93	626	14467	GNAQ,NF1,PAX3,NODAL,KIF1B,FGF8,HOXB1,FOXH1,HOXA13,PAX6,GABPA,MESP1,TRP63,GNAS,SKI
GO:0065007	biological regulation	biological_process	0.012546142439112338	64	93	6717	14467	SKP2,RGS9,GNAQ,PRKD2,CRHR2,NEUROG3,TCF4,NFATC2,TFDP1,SYT1,GPRIN1,GNRH1,CD4,NF1,XPO1,PAX3,SIM1,NTRK2,KCNJ6,CASR,NODAL,CDK4,FGF8,GDNF,NPM1,NTRK3,HTR1A,IL6ST,NRAS,HOXB1,CAMK4,IL3,THRA,EGFR,DRD3,SSRP1,FOXH1,GNRHR,HOXA13,LIF,STRAP,PAX6,GABPA,TRIM28,SSTR1,CCKBR,MC5R,CHRNG,BRS3,EIF2S1,FOXN1,PCNA,PLAU,RUNX2,CHEK1,NEUROD2,PROP1,TARDBP,MESP1,PARP1,TRP63,FASL,GNAS,PGR
GO:0010564	regulation of cell cycle process	biological_process	0.013583903314425091	5	93	46	14467	XPO1,FGF8,NPM1,HOXA13,LIF
GO:0033365	protein localization in organelle	biological_process	0.01415974099272743	6	93	79	14467	IPO5,NF1,XPO1,CSE1L,PAX6,KPNB1
GO:0007435	salivary gland morphogenesis	biological_process	0.017433071530358557	3	93	8	14467	FGF8,EGFR,PAX6
GO:0007165	signal transduction	biological_process	0.017561879395502626	41	93	3456	14467	RGS9,GNAQ,PRKD2,CRHR2,GPRIN1,CD4,NF1,SIM1,NTRK2,CASR,NODAL,CDK4,FGF8,GDNF,NPM1,NTRK3,HTR1A,IL6ST,NRAS,CAMK4,IL3,EGFR,DRD3,FOXH1,GNRHR,HOXA13,LIF,STRAP,PAX6,SSTR1,CCKBR,MC5R,BRS3,RUNX2,CHEK1,PROP1,MESP1,TRP63,FASL,GNAS,PGR
GO:0007154	cell communication	biological_process	0.020371397355573796	43	93	3737	14467	RGS9,GNAQ,PRKD2,CRHR2,SYT1,GPRIN1,CD4,NF1,SIM1,NTRK2,CASR,NODAL,KIF1B,CDK4,FGF8,GDNF,NPM1,NTRK3,HTR1A,IL6ST,NRAS,CAMK4,IL3,EGFR,DRD3,FOXH1,GNRHR,HOXA13,LIF,STRAP,PAX6,SSTR1,CCKBR,MC5R,BRS3,RUNX2,CHEK1,PROP1,MESP1,TRP63,FASL,GNAS,PGR
GO:0031324	negative regulation of cellular metabolic process	biological_process	0.021229379432336437	12	93	425	14467	TCF4,PAX3,NODAL,NPM1,IL3,THRA,FOXH1,STRAP,GABPA,TRIM28,PROP1,TRP63
GO:0007167	enzyme linked receptor protein signaling pathway	biological_process	0.022630151842406177	10	93	293	14467	NTRK2,NODAL,FGF8,GDNF,NTRK3,EGFR,FOXH1,HOXA13,STRAP,RUNX2
GO:0010605	negative regulation of macromolecule metabolic process	biological_process	0.0232962351821547	12	93	429	14467	SKP2,TCF4,PAX3,NODAL,NPM1,THRA,FOXH1,STRAP,GABPA,TRIM28,PROP1,TRP63
GO:0016481	negative regulation of transcription	biological_process	0.025431309045481253	10	93	297	14467	TCF4,PAX3,NODAL,THRA,FOXH1,STRAP,GABPA,TRIM28,PROP1,TRP63
GO:0035113	embryonic appendage morphogenesis	biological_process	0.026356466211406214	6	93	88	14467	GNAQ,FGF8,HOXA13,TRP63,GNAS,SKI
GO:0030326	embryonic limb morphogenesis	biological_process	0.026356466211406214	6	93	88	14467	GNAQ,FGF8,HOXA13,TRP63,GNAS,SKI
GO:0050789	regulation of biological process	biological_process	0.027711399444946324	61	93	6376	14467	SKP2,RGS9,GNAQ,PRKD2,CRHR2,NEUROG3,TCF4,NFATC2,TFDP1,GPRIN1,GNRH1,CD4,NF1,XPO1,PAX3,SIM1,NTRK2,CASR,NODAL,CDK4,FGF8,GDNF,NPM1,NTRK3,HTR1A,IL6ST,NRAS,HOXB1,CAMK4,IL3,THRA,EGFR,DRD3,SSRP1,FOXH1,GNRHR,HOXA13,LIF,STRAP,PAX6,GABPA,TRIM28,SSTR1,CCKBR,MC5R,BRS3,EIF2S1,FOXN1,PCNA,PLAU,RUNX2,CHEK1,NEUROD2,PROP1,TARDBP,MESP1,PARP1,TRP63,FASL,GNAS,PGR
GO:0006397	mRNA processing	biological_process	0.029075983395693464	9	93	240	14467	RBMXRT,SF3A3,MAGOH,RNPS1,NPM1,STRAP,SYNCRIP,TARDBP,PRPF4B
GO:0051094	positive regulation of developmental process	biological_process	0.030511526023514163	11	93	370	14467	GPRIN1,NF1,NTRK3,IL3,HOXA13,LIF,PAX6,RUNX2,TRP63,FASL,GNAS
GO:0002761	regulation of myeloid leukocyte differentiation	biological_process	0.031071046879144373	4	93	27	14467	NF1,IL3,LIF,GNAS
GO:0045892	negative regulation of transcription, DNA-dependent	biological_process	0.036462522629085926	9	93	247	14467	TCF4,PAX3,NODAL,FOXH1,STRAP,GABPA,TRIM28,PROP1,TRP63
GO:0050794	regulation of cellular process	biological_process	0.038436985423686836	59	93	6122	14467	SKP2,RGS9,GNAQ,PRKD2,CRHR2,NEUROG3,TCF4,NFATC2,TFDP1,GPRIN1,CD4,NF1,XPO1,PAX3,SIM1,NTRK2,CASR,NODAL,CDK4,FGF8,GDNF,NPM1,NTRK3,HTR1A,IL6ST,NRAS,HOXB1,CAMK4,IL3,THRA,EGFR,DRD3,SSRP1,FOXH1,GNRHR,HOXA13,LIF,STRAP,PAX6,GABPA,TRIM28,SSTR1,CCKBR,MC5R,BRS3,EIF2S1,FOXN1,PCNA,PLAU,RUNX2,CHEK1,NEUROD2,PROP1,TARDBP,MESP1,TRP63,FASL,GNAS,PGR
GO:0048699	generation of neurons	biological_process	0.04244977331408085	12	93	456	14467	GNAQ,GPRIN1,NF1,PAX3,NTRK2,FGF8,GDNF,NTRK3,DRD3,LIF,PAX6,NEUROD2
