# Supplementary material for: Tissue-Specific Functional Networks for Prioritizing Phenotype and Disease Genes
Source: PLoS Comput Biol. 2012 Sep 27;8(9):e1002694. doi: 10.1371/journal.pcbi.1002694 (PMC3459891; doi:10.1371/journal.pcbi.1002694)
Supplement: Dataset S3 — Functional enrichment of top 100 changed genes for each tissue-specific network. (ZIP) [file pcbi.1002694.s003.zip › enrichment_result/MA_0002473_global.txt]

GO:0048731	system development	biological_process	2.5498428160840617E-12	41	83	1922	14467	NANOS2,CALCR,HOXB7,GPRIN1,AKP3,PAX3,NTRK2,NODAL,FGF8,GDNF,DSPP,TRPV1,HOXB1,IL3,EGFR,DRD3,POU2F3,FOXH1,FOXI1,FSHB,GRIN2A,LIF,GCM1,PITX3,SOX10,NKX3-2,WNT10B,LEP,PROP1,NEUROD2,GSX1,WNT1,DRD2,MESP1,CGA,GJA10,GDF11,MYOG,CSF3,GHRHR,WNT3A
GO:0048856	anatomical structure development	biological_process	2.6847260466681357E-11	41	83	2056	14467	NANOS2,CALCR,HOXB7,GPRIN1,AKP3,PAX3,NTRK2,NODAL,FGF8,GDNF,DSPP,TRPV1,HOXB1,IL3,EGFR,DRD3,POU2F3,FOXH1,FOXI1,FSHB,GRIN2A,LIF,GCM1,PITX3,SOX10,NKX3-2,WNT10B,LEP,PROP1,NEUROD2,GSX1,WNT1,DRD2,MESP1,CGA,GJA10,GDF11,MYOG,CSF3,GHRHR,WNT3A
GO:0007275	multicellular organismal development	biological_process	1.9062940965980838E-10	43	83	2402	14467	NANOS2,CALCR,HOXB7,GPRIN1,AKP3,PAX3,NTRK2,NODAL,FGF8,GDNF,DSPP,TRPV1,HOXB1,IL3,EGFR,DRD3,POU2F3,FOXH1,FOXI1,FSHB,GRIN2A,LIF,GCM1,PITX3,SOX10,NKX3-2,WNT10B,LEP,FOXN1,PROP1,NHLH1,NEUROD2,GSX1,WNT1,DRD2,MESP1,CGA,GJA10,GDF11,MYOG,CSF3,GHRHR,WNT3A
GO:0048513	organ development	biological_process	1.5483658362799386E-9	34	83	1574	14467	NANOS2,CALCR,HOXB7,GPRIN1,PAX3,NTRK2,NODAL,FGF8,GDNF,TRPV1,HOXB1,IL3,EGFR,POU2F3,FOXH1,FOXI1,FSHB,LIF,PITX3,SOX10,NKX3-2,WNT10B,LEP,PROP1,GSX1,WNT1,DRD2,MESP1,CGA,GDF11,MYOG,CSF3,GHRHR,WNT3A
GO:0032502	developmental process	biological_process	2.9025206557328933E-9	45	83	2840	14467	NANOS2,CALCR,HOXB7,GPRIN1,AKP3,PAX3,NTRK2,NODAL,FGF8,GDNF,DSPP,TRPV1,HOXB1,IL3,EGFR,DRD3,POU2F3,FOXH1,FOXI1,FSHB,GRIN2A,LIF,GCM1,PITX3,SOX10,NKX3-2,IL10,WNT10B,LEP,FOXN1,PROP1,NHLH1,NEUROD2,GSX1,INS2,WNT1,DRD2,MESP1,CGA,GJA10,GDF11,MYOG,CSF3,GHRHR,WNT3A
GO:0007417	central nervous system development	biological_process	2.968661047811138E-8	16	83	316	14467	GPRIN1,PAX3,FGF8,HOXB1,DRD3,GCM1,PITX3,SOX10,LEP,PROP1,GSX1,WNT1,DRD2,GDF11,GHRHR,WNT3A
GO:0048869	cellular developmental process	biological_process	4.367221598516226E-8	32	83	1568	14467	NANOS2,CALCR,HOXB7,GPRIN1,AKP3,PAX3,NTRK2,NODAL,FGF8,GDNF,IL3,EGFR,DRD3,POU2F3,GRIN2A,LIF,GCM1,PITX3,SOX10,LEP,FOXN1,PROP1,NHLH1,NEUROD2,GSX1,WNT1,DRD2,GDF11,MYOG,CSF3,GHRHR,WNT3A
GO:0007399	nervous system development	biological_process	4.7191329022780744E-8	23	83	779	14467	GPRIN1,AKP3,PAX3,NTRK2,FGF8,GDNF,HOXB1,DRD3,GRIN2A,LIF,GCM1,PITX3,SOX10,LEP,PROP1,NEUROD2,GSX1,WNT1,DRD2,GJA10,GDF11,GHRHR,WNT3A
GO:0032501	multicellular organismal process	biological_process	6.316608898866931E-8	53	83	4218	14467	NANOS2,OLFR70,CALCR,HOXB7,GPRIN1,AKP3,PAX3,NTRK2,NODAL,FGF8,GDNF,DSPP,TRPV1,HOXB1,IL3,EGFR,DRD3,POU2F3,FOXH1,OLFR2,OLFR480,FOXI1,FSHB,GRIN2A,LIF,GCM1,PITX3,SOX10,NKX3-2,IL10,WNT10B,OLFR1507,CYP11B2,LEP,NMU,FOXN1,OLFR1264,PROP1,NHLH1,NEUROD2,GSX1,WNT1,OLFR140,DRD2,MESP1,CGA,GJA10,GDF11,MYOG,CSF3,GHRHR,WNT3A,OLFR544
GO:0030154	cell differentiation	biological_process	6.77096705925113E-8	31	83	1495	14467	NANOS2,CALCR,HOXB7,GPRIN1,AKP3,PAX3,NTRK2,NODAL,FGF8,GDNF,IL3,DRD3,POU2F3,GRIN2A,LIF,GCM1,PITX3,SOX10,LEP,FOXN1,PROP1,NHLH1,NEUROD2,GSX1,WNT1,DRD2,GDF11,MYOG,CSF3,GHRHR,WNT3A
GO:0048468	cell development	biological_process	1.4905541806228131E-7	22	83	748	14467	GPRIN1,AKP3,PAX3,NTRK2,NODAL,FGF8,GDNF,DRD3,GRIN2A,LIF,GCM1,PITX3,SOX10,LEP,NEUROD2,GSX1,WNT1,DRD2,GDF11,MYOG,GHRHR,WNT3A
GO:0022008	neurogenesis	biological_process	2.5205406811173013E-7	18	83	486	14467	GPRIN1,AKP3,PAX3,NTRK2,FGF8,GDNF,DRD3,GRIN2A,LIF,GCM1,PITX3,SOX10,LEP,NEUROD2,GSX1,WNT1,DRD2,WNT3A
GO:0065007	biological regulation	biological_process	6.88332454594108E-7	66	83	6717	14467	NANOS2,OLFR70,CALCR,CCR1L1,HOXB7,GPRIN1,PAX3,NTRK2,KCNJ6,NODAL,FGF8,GDNF,CACNA1E,TRPV1,HOXB1,IL3,EGFR,DRD3,POU2F3,FOXB1,BDKRB1,GPR27,FOXH1,GNRHR,OLFR2,OLFR480,MC3R,FOXI1,FSHR,IL5,GRIN2A,LIF,GPR44,CCR8,GCM1,PITX3,SOX10,NKX3-2,IL10,WNT10B,OLFR1507,SSTR1,CYP11B2,LEP,MC5R,NMU,CHRNG,BRS3,FOXN1,OLFR1264,PLAU,PROP1,NHLH1,NEUROD2,GSX1,INS2,WNT1,OLFR140,DRD2,MESP1,CGA,GDF11,MYOG,GHRHR,WNT3A,OLFR544
GO:0009893	positive regulation of metabolic process	biological_process	1.3686881614453859E-6	18	83	540	14467	GPRIN1,PAX3,NODAL,FGF8,TRPV1,HOXB1,IL3,POU2F3,FOXH1,FOXI1,IL5,LIF,PITX3,SOX10,IL10,PROP1,GSX1,MYOG
GO:0048522	positive regulation of cellular process	biological_process	2.079478130832887E-6	24	83	1031	14467	GPRIN1,PAX3,NODAL,FGF8,HOXB1,IL3,EGFR,DRD3,POU2F3,FOXH1,FOXI1,IL5,GRIN2A,LIF,GPR44,PITX3,SOX10,IL10,LEP,PROP1,GSX1,DRD2,MYOG,GHRHR
GO:0007166	cell surface receptor linked signal transduction	biological_process	3.456399563739982E-6	37	83	2436	14467	OLFR70,CALCR,CCR1L1,GPRIN1,NTRK2,NODAL,FGF8,GDNF,IL3,EGFR,DRD3,BDKRB1,GPR27,FOXH1,GNRHR,OLFR2,OLFR480,MC3R,FSHR,GPR44,CCR8,WNT10B,OLFR1507,SSTR1,MC5R,NMU,BRS3,OLFR1264,PROP1,INS2,WNT1,OLFR140,DRD2,MESP1,GHRHR,WNT3A,OLFR544
GO:0048518	positive regulation of biological process	biological_process	5.205737865023411E-6	25	83	1172	14467	GPRIN1,PAX3,NODAL,FGF8,TRPV1,HOXB1,IL3,EGFR,DRD3,POU2F3,FOXH1,FOXI1,IL5,GRIN2A,LIF,GPR44,PITX3,SOX10,IL10,LEP,PROP1,GSX1,DRD2,MYOG,GHRHR
GO:0019222	regulation of metabolic process	biological_process	9.4816905586272E-6	37	83	2525	14467	NANOS2,CALCR,HOXB7,GPRIN1,PAX3,NTRK2,NODAL,FGF8,TRPV1,HOXB1,IL3,EGFR,DRD3,POU2F3,FOXB1,FOXH1,FOXI1,IL5,GRIN2A,LIF,GPR44,GCM1,PITX3,SOX10,NKX3-2,IL10,LEP,FOXN1,PROP1,NHLH1,NEUROD2,GSX1,INS2,DRD2,MESP1,MYOG,GHRHR
GO:0050789	regulation of biological process	biological_process	1.5366661921682533E-5	62	83	6376	14467	NANOS2,OLFR70,CALCR,CCR1L1,HOXB7,GPRIN1,PAX3,NTRK2,NODAL,FGF8,GDNF,TRPV1,HOXB1,IL3,EGFR,DRD3,POU2F3,FOXB1,BDKRB1,GPR27,FOXH1,GNRHR,OLFR2,OLFR480,MC3R,FOXI1,FSHR,IL5,GRIN2A,LIF,GPR44,CCR8,GCM1,PITX3,SOX10,NKX3-2,IL10,WNT10B,OLFR1507,SSTR1,LEP,MC5R,NMU,BRS3,FOXN1,OLFR1264,PLAU,PROP1,NHLH1,NEUROD2,GSX1,INS2,WNT1,OLFR140,DRD2,MESP1,CGA,GDF11,MYOG,GHRHR,WNT3A,OLFR544
GO:0010604	positive regulation of macromolecule metabolic process	biological_process	3.1576572294836375E-5	16	83	511	14467	GPRIN1,PAX3,NODAL,FGF8,HOXB1,IL3,POU2F3,FOXH1,FOXI1,IL5,LIF,SOX10,IL10,PROP1,GSX1,MYOG
GO:0050794	regulation of cellular process	biological_process	3.3559632571570085E-5	60	83	6122	14467	NANOS2,OLFR70,CALCR,CCR1L1,HOXB7,GPRIN1,PAX3,NTRK2,NODAL,FGF8,GDNF,HOXB1,IL3,EGFR,DRD3,POU2F3,FOXB1,BDKRB1,GPR27,FOXH1,GNRHR,OLFR2,OLFR480,MC3R,FOXI1,FSHR,IL5,GRIN2A,LIF,GPR44,CCR8,GCM1,PITX3,SOX10,NKX3-2,IL10,WNT10B,OLFR1507,SSTR1,LEP,MC5R,NMU,BRS3,FOXN1,OLFR1264,PLAU,PROP1,NHLH1,NEUROD2,GSX1,INS2,WNT1,OLFR140,DRD2,MESP1,GDF11,MYOG,GHRHR,WNT3A,OLFR544
GO:0050896	response to stimulus	biological_process	3.578378111031967E-5	33	83	2160	14467	CD180,NANOS2,IFNA4,GPRIN1,NTRK2,TRPV1,IL3,DRD3,POU2F3,BDKRB1,OLFR480,EPX,IL5,GRIN2A,LIF,GPR44,CCR8,PITX3,IL10,CYP11B2,REG3A,LEP,IFNA11,PLAU,NEUROD2,INS2,OLFR140,DRD2,PRG3,CGA,GJA10,CSF3,GHRHR
GO:0010628	positive regulation of gene expression	biological_process	7.282127040838359E-5	14	83	403	14467	GPRIN1,PAX3,NODAL,FGF8,HOXB1,IL3,POU2F3,FOXH1,FOXI1,LIF,SOX10,PROP1,GSX1,MYOG
GO:0007267	cell-cell signaling	biological_process	8.558795204021647E-5	13	83	344	14467	GPRIN1,NTRK2,FGF8,GDNF,GRIN2A,LIF,WNT10B,LEP,WNT1,DRD2,CGA,GHRHR,WNT3A
GO:0021984	adenohypophysis development	biological_process	1.4527213755295847E-4	4	83	9	14467	PROP1,GSX1,DRD2,GHRHR
GO:0048732	gland development	biological_process	2.004102871850672E-4	8	83	107	14467	FGF8,EGFR,PROP1,GSX1,DRD2,CGA,GHRHR,WNT3A
GO:0031325	positive regulation of cellular metabolic process	biological_process	2.7045157650824143E-4	15	83	521	14467	GPRIN1,PAX3,NODAL,HOXB1,IL3,POU2F3,FOXH1,FOXI1,IL5,LIF,PITX3,SOX10,PROP1,GSX1,MYOG
GO:0008283	cell proliferation	biological_process	2.737812394333733E-4	16	83	598	14467	NANOS2,PAX3,NODAL,FGF8,IL3,EGFR,FSHB,LIF,IL10,TYR,FOXN1,PLAU,DRD2,GDF11,GHRHR,WNT3A
GO:0003002	regionalization	biological_process	3.1736909412759067E-4	10	83	206	14467	HOXB7,NODAL,FGF8,GDNF,HOXB1,FOXH1,PROP1,WNT1,GDF11,WNT3A
GO:0048699	generation of neurons	biological_process	3.315317888131531E-4	14	83	456	14467	GPRIN1,PAX3,NTRK2,FGF8,GDNF,DRD3,LIF,PITX3,LEP,NEUROD2,GSX1,WNT1,DRD2,WNT3A
GO:0009891	positive regulation of biosynthetic process	biological_process	3.404565695779675E-4	14	83	457	14467	GPRIN1,PAX3,NODAL,HOXB1,POU2F3,FOXH1,FOXI1,LIF,PITX3,SOX10,IL10,PROP1,GSX1,MYOG
GO:0009719	response to endogenous stimulus	biological_process	4.5617649936189724E-4	8	83	119	14467	GPRIN1,DRD3,GRIN2A,LEP,INS2,DRD2,CGA,GHRHR
GO:0080090	regulation of primary metabolic process	biological_process	4.5840809955855855E-4	33	83	2399	14467	NANOS2,CALCR,HOXB7,GPRIN1,PAX3,NODAL,HOXB1,IL3,EGFR,DRD3,POU2F3,FOXB1,FOXH1,FOXI1,IL5,GRIN2A,LIF,GPR44,GCM1,PITX3,SOX10,NKX3-2,LEP,FOXN1,PROP1,NHLH1,NEUROD2,GSX1,INS2,DRD2,MESP1,MYOG,GHRHR
GO:0007389	pattern specification process	biological_process	4.832972164911006E-4	11	83	272	14467	HOXB7,NODAL,FGF8,GDNF,HOXB1,FOXH1,NKX3-2,PROP1,WNT1,GDF11,WNT3A
GO:0060255	regulation of macromolecule metabolic process	biological_process	5.635010923023729E-4	33	83	2420	14467	NANOS2,CALCR,HOXB7,GPRIN1,PAX3,NODAL,FGF8,HOXB1,IL3,EGFR,DRD3,POU2F3,FOXB1,FOXH1,FOXI1,IL5,GRIN2A,LIF,GCM1,PITX3,SOX10,NKX3-2,IL10,FOXN1,PROP1,NHLH1,NEUROD2,GSX1,INS2,DRD2,MESP1,MYOG,GHRHR
GO:0045893	positive regulation of transcription, DNA-dependent	biological_process	8.829488378769019E-4	12	83	353	14467	GPRIN1,PAX3,NODAL,HOXB1,POU2F3,FOXH1,FOXI1,LIF,SOX10,PROP1,GSX1,MYOG
GO:0051254	positive regulation of RNA metabolic process	biological_process	9.097379996971898E-4	12	83	354	14467	GPRIN1,PAX3,NODAL,HOXB1,POU2F3,FOXH1,FOXI1,LIF,SOX10,PROP1,GSX1,MYOG
GO:0021536	diencephalon development	biological_process	9.729472274968994E-4	5	83	31	14467	PROP1,GSX1,WNT1,DRD2,GHRHR
GO:0001975	response to amphetamine	biological_process	0.0011291317910076184	4	83	14	14467	GPRIN1,DRD3,GRIN2A,DRD2
GO:0010557	positive regulation of macromolecule biosynthetic process	biological_process	0.001285311250546094	13	83	436	14467	GPRIN1,PAX3,NODAL,HOXB1,POU2F3,FOXH1,FOXI1,LIF,SOX10,IL10,PROP1,GSX1,MYOG
GO:0007154	cell communication	biological_process	0.0013156637189802682	42	83	3737	14467	OLFR70,CALCR,CCR1L1,GPRIN1,NTRK2,NODAL,FGF8,GDNF,IL3,EGFR,DRD3,BDKRB1,GPR27,FOXH1,GNRHR,OLFR2,OLFR480,MC3R,FSHR,GRIN2A,LIF,GPR44,CCR8,WNT10B,OLFR1507,SSTR1,LEP,MC5R,NMU,BRS3,OLFR1264,PROP1,INS2,WNT1,OLFR140,DRD2,MESP1,CGA,GJA10,GHRHR,WNT3A,OLFR544
GO:0031323	regulation of cellular metabolic process	biological_process	0.001493707763623219	32	83	2396	14467	NANOS2,CALCR,HOXB7,GPRIN1,PAX3,NODAL,HOXB1,IL3,EGFR,DRD3,POU2F3,FOXB1,FOXH1,FOXI1,IL5,LIF,GPR44,GCM1,PITX3,SOX10,NKX3-2,LEP,FOXN1,PROP1,NHLH1,NEUROD2,GSX1,INS2,DRD2,MESP1,MYOG,GHRHR
GO:0007420	brain development	biological_process	0.0015552762944044936	10	83	245	14467	GPRIN1,FGF8,HOXB1,PITX3,PROP1,GSX1,WNT1,DRD2,GHRHR,WNT3A
GO:0045165	cell fate commitment	biological_process	0.0015760866309991366	8	83	140	14467	PAX3,NODAL,FGF8,GDNF,GCM1,GSX1,WNT1,WNT3A
GO:0009887	organ morphogenesis	biological_process	0.0016396694339236534	17	83	771	14467	HOXB7,PAX3,NTRK2,NODAL,FGF8,GDNF,HOXB1,FOXI1,LIF,SOX10,NKX3-2,WNT10B,PROP1,WNT1,MESP1,GDF11,WNT3A
GO:0009653	anatomical structure morphogenesis	biological_process	0.0016526271046020241	21	83	1151	14467	HOXB7,GPRIN1,AKP3,PAX3,NTRK2,NODAL,FGF8,GDNF,HOXB1,EGFR,FOXI1,LIF,SOX10,NKX3-2,WNT10B,PROP1,WNT1,DRD2,MESP1,GDF11,WNT3A
GO:0007610	behavior	biological_process	0.0017623287239935145	12	83	377	14467	GPRIN1,NTRK2,TRPV1,DRD3,GRIN2A,GPR44,CCR8,PITX3,CYP11B2,LEP,NEUROD2,DRD2
GO:0031328	positive regulation of cellular biosynthetic process	biological_process	0.002066963516822773	13	83	455	14467	GPRIN1,PAX3,NODAL,HOXB1,POU2F3,FOXH1,FOXI1,LIF,PITX3,SOX10,PROP1,GSX1,MYOG
GO:0045944	positive regulation of transcription from RNA polymerase II promoter	biological_process	0.0022465683827104684	11	83	318	14467	GPRIN1,PAX3,NODAL,HOXB1,POU2F3,FOXH1,LIF,SOX10,PROP1,GSX1,MYOG
GO:0009889	regulation of biosynthetic process	biological_process	0.002578986299765326	30	83	2204	14467	NANOS2,CALCR,HOXB7,GPRIN1,PAX3,NODAL,HOXB1,DRD3,POU2F3,FOXB1,FOXH1,FOXI1,LIF,GPR44,GCM1,PITX3,SOX10,NKX3-2,IL10,LEP,FOXN1,PROP1,NHLH1,NEUROD2,GSX1,INS2,DRD2,MESP1,MYOG,GHRHR
GO:0030900	forebrain development	biological_process	0.0026497984733898287	8	83	150	14467	GPRIN1,FGF8,PROP1,GSX1,WNT1,DRD2,GHRHR,WNT3A
GO:0045941	positive regulation of transcription	biological_process	0.002862347185396879	12	83	395	14467	GPRIN1,PAX3,NODAL,HOXB1,POU2F3,FOXH1,FOXI1,LIF,SOX10,PROP1,GSX1,MYOG
GO:0007165	signal transduction	biological_process	0.00409409153249315	39	83	3456	14467	OLFR70,CALCR,CCR1L1,GPRIN1,NTRK2,NODAL,FGF8,GDNF,IL3,EGFR,DRD3,BDKRB1,GPR27,FOXH1,GNRHR,OLFR2,OLFR480,MC3R,FSHR,LIF,GPR44,CCR8,WNT10B,OLFR1507,SSTR1,LEP,MC5R,NMU,BRS3,OLFR1264,PROP1,INS2,WNT1,OLFR140,DRD2,MESP1,GHRHR,WNT3A,OLFR544
GO:0014072	response to isoquinoline alkaloid	biological_process	0.004208552483339478	3	83	6	14467	GPRIN1,DRD3,DRD2
GO:0043278	response to morphine	biological_process	0.004208552483339478	3	83	6	14467	GPRIN1,DRD3,DRD2
GO:0010243	response to organic nitrogen	biological_process	0.004277590120505631	4	83	19	14467	GPRIN1,DRD3,GRIN2A,DRD2
GO:0014075	response to amine stimulus	biological_process	0.004277590120505631	4	83	19	14467	GPRIN1,DRD3,GRIN2A,DRD2
GO:0030182	neuron differentiation	biological_process	0.004310733984934811	12	83	411	14467	GPRIN1,PAX3,NTRK2,GDNF,LIF,PITX3,LEP,NEUROD2,GSX1,WNT1,DRD2,WNT3A
GO:0007368	determination of left/right symmetry	biological_process	0.0046361362566618505	5	83	42	14467	NODAL,FGF8,FOXH1,NKX3-2,WNT3A
GO:0045935	positive regulation of nucleobase, nucleoside, nucleotide and nucleic acid metabolic process	biological_process	0.0046448224279037435	12	83	414	14467	GPRIN1,PAX3,NODAL,HOXB1,POU2F3,FOXH1,FOXI1,LIF,SOX10,PROP1,GSX1,MYOG
GO:0009799	determination of symmetry	biological_process	0.005222638399520278	5	83	43	14467	NODAL,FGF8,FOXH1,NKX3-2,WNT3A
GO:0009855	determination of bilateral symmetry	biological_process	0.005222638399520278	5	83	43	14467	NODAL,FGF8,FOXH1,NKX3-2,WNT3A
GO:0010468	regulation of gene expression	biological_process	0.005432483506818371	29	83	2159	14467	NANOS2,CALCR,HOXB7,GPRIN1,PAX3,NODAL,FGF8,HOXB1,IL3,DRD3,POU2F3,FOXB1,FOXH1,FOXI1,LIF,GCM1,PITX3,SOX10,NKX3-2,IL10,FOXN1,PROP1,NHLH1,NEUROD2,GSX1,INS2,DRD2,MESP1,MYOG
GO:0042127	regulation of cell proliferation	biological_process	0.005929491065523476	12	83	424	14467	NANOS2,PAX3,NODAL,FGF8,IL3,EGFR,LIF,IL10,PLAU,DRD2,GDF11,GHRHR
GO:0050793	regulation of developmental process	biological_process	0.006951328278317062	17	83	858	14467	CALCR,GPRIN1,NODAL,FGF8,GDNF,IL3,DRD3,GRIN2A,LIF,NKX3-2,IL10,LEP,PROP1,INS2,DRD2,GDF11,WNT3A
GO:0007188	G-protein signaling, coupled to cAMP nucleotide second messenger	biological_process	0.0073375679206542956	5	83	46	14467	CALCR,DRD3,GPR44,DRD2,GHRHR
GO:0031326	regulation of cellular biosynthetic process	biological_process	0.007930154715419283	29	83	2200	14467	NANOS2,CALCR,HOXB7,GPRIN1,PAX3,NODAL,HOXB1,DRD3,POU2F3,FOXB1,FOXH1,FOXI1,LIF,GPR44,GCM1,PITX3,SOX10,NKX3-2,LEP,FOXN1,PROP1,NHLH1,NEUROD2,GSX1,INS2,DRD2,MESP1,MYOG,GHRHR
GO:0042221	response to chemical stimulus	biological_process	0.008040568467790776	15	83	684	14467	NANOS2,GPRIN1,TRPV1,DRD3,BDKRB1,EPX,GRIN2A,GPR44,CCR8,LEP,PLAU,INS2,DRD2,CGA,GHRHR
GO:0007631	feeding behavior	biological_process	0.008174293033966227	5	83	47	14467	GPRIN1,NTRK2,CYP11B2,LEP,DRD2
GO:0021983	pituitary gland development	biological_process	0.009603117473414632	4	83	23	14467	PROP1,GSX1,DRD2,GHRHR
GO:0045761	regulation of adenylate cyclase activity	biological_process	0.010070843245972131	5	83	49	14467	CALCR,DRD3,GPR44,DRD2,GHRHR
GO:0007187	G-protein signaling, coupled to cyclic nucleotide second messenger	biological_process	0.010070843245972131	5	83	49	14467	CALCR,DRD3,GPR44,DRD2,GHRHR
GO:0051093	negative regulation of developmental process	biological_process	0.011435101148265996	11	83	377	14467	CALCR,GPRIN1,NODAL,FGF8,GDNF,IL3,DRD3,LIF,NKX3-2,PROP1,GDF11
GO:0051339	regulation of lyase activity	biological_process	0.012295203421205202	5	83	51	14467	CALCR,DRD3,GPR44,DRD2,GHRHR
GO:0031279	regulation of cyclase activity	biological_process	0.012295203421205202	5	83	51	14467	CALCR,DRD3,GPR44,DRD2,GHRHR
GO:0019933	cAMP-mediated signaling	biological_process	0.013542269524903495	5	83	52	14467	CALCR,DRD3,GPR44,DRD2,GHRHR
GO:0007612	learning	biological_process	0.016331448856825973	5	83	54	14467	GPRIN1,DRD3,GRIN2A,NEUROD2,DRD2
GO:0030817	regulation of cAMP biosynthetic process	biological_process	0.016331448856825973	5	83	54	14467	CALCR,DRD3,GPR44,DRD2,GHRHR
GO:0019935	cyclic-nucleotide-mediated signaling	biological_process	0.01788414169561039	5	83	55	14467	CALCR,DRD3,GPR44,DRD2,GHRHR
GO:0008542	visual learning	biological_process	0.018703075034047178	4	83	27	14467	GPRIN1,DRD3,GRIN2A,DRD2
GO:0021700	developmental maturation	biological_process	0.018912929522484724	6	83	94	14467	GPRIN1,TRPV1,SOX10,WNT1,GDF11,GHRHR
GO:0009605	response to external stimulus	biological_process	0.01924282470010763	13	83	559	14467	CD180,NANOS2,GPRIN1,TRPV1,DRD3,POU2F3,GRIN2A,GPR44,CCR8,REG3A,LEP,DRD2,GJA10
GO:0048519	negative regulation of biological process	biological_process	0.019254221699127095	19	83	1131	14467	CALCR,GPRIN1,PAX3,NODAL,FGF8,GDNF,IL3,DRD3,FOXH1,GRIN2A,LIF,NKX3-2,IL10,LEP,PROP1,INS2,DRD2,CGA,GDF11
GO:0030814	regulation of cAMP metabolic process	biological_process	0.01954955185664976	5	83	56	14467	CALCR,DRD3,GPR44,DRD2,GHRHR
GO:0007632	visual behavior	biological_process	0.021725184829066577	4	83	28	14467	GPRIN1,DRD3,GRIN2A,DRD2
GO:0009952	anterior/posterior pattern formation	biological_process	0.022602986194425276	7	83	145	14467	HOXB7,NODAL,HOXB1,FOXH1,WNT1,GDF11,WNT3A
GO:0030808	regulation of nucleotide biosynthetic process	biological_process	0.023241417099719566	5	83	58	14467	CALCR,DRD3,GPR44,DRD2,GHRHR
GO:0030802	regulation of cyclic nucleotide biosynthetic process	biological_process	0.023241417099719566	5	83	58	14467	CALCR,DRD3,GPR44,DRD2,GHRHR
GO:0006171	cAMP biosynthetic process	biological_process	0.025279714587895002	5	83	59	14467	CALCR,DRD3,GPR44,DRD2,GHRHR
GO:0010817	regulation of hormone levels	biological_process	0.025807423933700308	7	83	148	14467	KCNJ6,LIF,CYP11B2,LEP,DRD2,CGA,GHRHR
GO:0048598	embryonic morphogenesis	biological_process	0.027281633340075117	10	83	339	14467	HOXB7,PAX3,NODAL,FGF8,HOXB1,FOXI1,NKX3-2,WNT1,MESP1,WNT3A
GO:0046879	hormone secretion	biological_process	0.027454414726015296	5	83	60	14467	LIF,LEP,DRD2,CGA,GHRHR
GO:0030799	regulation of cyclic nucleotide metabolic process	biological_process	0.029771835692963083	5	83	61	14467	CALCR,DRD3,GPR44,DRD2,GHRHR
GO:0035264	multicellular organism growth	biological_process	0.03187809161401936	6	83	103	14467	AKP3,TRPV1,DRD3,LEP,DRD2,GHRHR
GO:0019219	regulation of nucleobase, nucleoside, nucleotide and nucleic acid metabolic process	biological_process	0.0320161064254237	27	83	2107	14467	CALCR,HOXB7,GPRIN1,PAX3,NODAL,HOXB1,DRD3,POU2F3,FOXB1,FOXH1,FOXI1,LIF,GPR44,GCM1,PITX3,SOX10,NKX3-2,FOXN1,PROP1,NHLH1,NEUROD2,GSX1,INS2,DRD2,MESP1,MYOG,GHRHR
GO:0009914	hormone transport	biological_process	0.03223845469957568	5	83	62	14467	LIF,LEP,DRD2,CGA,GHRHR
GO:0035270	endocrine system development	biological_process	0.03223845469957568	5	83	62	14467	PROP1,GSX1,DRD2,CGA,GHRHR
GO:0006140	regulation of nucleotide metabolic process	biological_process	0.03223845469957568	5	83	62	14467	CALCR,DRD3,GPR44,DRD2,GHRHR
GO:0046883	regulation of hormone secretion	biological_process	0.032951851444421545	4	83	31	14467	LIF,LEP,DRD2,GHRHR
GO:0046058	cAMP metabolic process	biological_process	0.037645991011126985	5	83	64	14467	CALCR,DRD3,GPR44,DRD2,GHRHR
GO:0032922	circadian regulation of gene expression	biological_process	0.03804966734883987	2	83	2	14467	DRD3,DRD2
GO:0008284	positive regulation of cell proliferation	biological_process	0.04960465937169057	8	83	224	14467	PAX3,NODAL,FGF8,IL3,EGFR,LIF,DRD2,GHRHR
