# Supplementary material for: Tissue-Specific Functional Networks for Prioritizing Phenotype and Disease Genes
Source: PLoS Comput Biol. 2012 Sep 27;8(9):e1002694. doi: 10.1371/journal.pcbi.1002694 (PMC3459891; doi:10.1371/journal.pcbi.1002694)
Supplement: Dataset S3 — Functional enrichment of top 100 changed genes for each tissue-specific network. (ZIP) [file pcbi.1002694.s003.zip › enrichment_result/MA_0002474_global.txt]

GO:0048513	organ development	biological_process	3.780168317817143E-14	43	96	1574	14467	SLC1A2,CRHR2,NEUROG3,TFDP1,SCN8A,FGF3,CDK5R1,GPRIN1,ANK1,ERCC2,CD4,NF1,PAX3,NTRK2,MMP2,RUNX1,CHRNB2,PKD1,NODAL,BMPR1A,FGF8,GDNF,THRA,EGFR,FOXH1,LIF,PAX6,POU3F4,TRIM28,FGFR2,MMP14,RUNX2,MSX1,WHRN,DRD2,NKX2-6,TGFBR2,APC,TGFA,TRP63,FASL,GNAS,NKX2-3
GO:0048731	system development	biological_process	4.4668103013706687E-14	47	96	1922	14467	SLC1A2,CRHR2,NEUROG3,TFDP1,SCN8A,FGF3,CDK5R1,GPRIN1,ANK1,ERCC2,CD4,NF1,PAX3,SIM1,NTRK2,MMP2,RUNX1,CHRNB2,PKD1,NODAL,BMPR1A,FGF8,GDNF,NTRK3,THRA,EGFR,DRD3,FOXH1,LIF,PAX6,POU3F4,TRIM28,FGFR2,MMP14,RUNX2,NEUROD2,MSX1,WHRN,DRD2,NKX2-6,TGFBR2,APC,TGFA,TRP63,FASL,GNAS,NKX2-3
GO:0048856	anatomical structure development	biological_process	1.0856419190372932E-13	48	96	2056	14467	SLC1A2,CRHR2,NEUROG3,TFDP1,SCN8A,FGF3,CDK5R1,GPRIN1,ANK1,ERCC2,CD4,NF1,PAX3,SIM1,NTRK2,MMP2,RUNX1,CHRNB2,PKD1,NODAL,BMPR1A,FGF8,GDNF,NTRK3,THRA,EGFR,DRD3,FOXH1,NEURL1A,LIF,PAX6,POU3F4,TRIM28,FGFR2,MMP14,RUNX2,NEUROD2,MSX1,WHRN,DRD2,NKX2-6,TGFBR2,APC,TGFA,TRP63,FASL,GNAS,NKX2-3
GO:0007275	multicellular organismal development	biological_process	3.3277472369931357E-13	51	96	2402	14467	SLC1A2,CRHR2,NEUROG3,TFDP1,SCN8A,FGF3,CDK5R1,GPRIN1,GNRH1,ANK1,ERCC2,CD4,NF1,PAX3,SIM1,NTRK2,MMP2,HYDIN,RUNX1,CHRNB2,PKD1,NODAL,BMPR1A,FGF8,GDNF,NTRK3,THRA,EGFR,DRD3,FOXH1,LIF,PAX6,POU3F4,TRIM28,FGFR2,MMP14,FOXN1,RUNX2,NEUROD2,MSX1,WHRN,DRD2,NKX2-6,TGFBR2,APC,TGFA,TRP63,MDFI,FASL,GNAS,NKX2-3
GO:0009653	anatomical structure morphogenesis	biological_process	6.860113837956009E-13	36	96	1151	14467	CRHR2,NEUROG3,FGF3,CDK5R1,GPRIN1,ERCC2,NF1,PAX3,NTRK2,MMP2,RUNX1,CHRNB2,PKD1,NODAL,BMPR1A,FGF8,GDNF,NTRK3,THRA,EGFR,NEURL1A,LIF,PAX6,TRIM28,FGFR2,MMP14,RUNX2,MSX1,DRD2,TGFBR2,APC,TGFA,TRP63,FASL,GNAS,NKX2-3
GO:0008283	cell proliferation	biological_process	1.3077521408431425E-12	27	96	598	14467	FGF3,ERCC2,NF1,PAX3,CHRNB2,NODAL,CDK4,BMPR1A,FGF8,NPM1,EGFR,CSE1L,LIF,PAX6,FGFR2,TYR,FOXN1,PLAU,RUNX2,MSX1,DRD2,NKX2-6,TGFBR2,APC,TGFA,TRP63,NKX2-3
GO:0032502	developmental process	biological_process	2.8400882302354002E-12	54	96	2840	14467	SKP2,SLC1A2,CRHR2,NEUROG3,TFDP1,SCN8A,FGF3,CDK5R1,GPRIN1,GNRH1,ANK1,ERCC2,CD4,NF1,PAX3,SIM1,NTRK2,MMP2,HYDIN,RUNX1,CHRNB2,PKD1,NODAL,BMPR1A,FGF8,GDNF,NTRK3,THRA,EGFR,DRD3,FOXH1,SLC45A2,NEURL1A,LIF,PAX6,POU3F4,TRIM28,FGFR2,MMP14,FOXN1,RUNX2,NEUROD2,MSX1,WHRN,DRD2,NKX2-6,TGFBR2,APC,TGFA,TRP63,MDFI,FASL,GNAS,NKX2-3
GO:0048468	cell development	biological_process	3.9060334725368364E-11	28	96	748	14467	CDK5R1,GPRIN1,ANK1,ERCC2,NF1,PAX3,NTRK2,RUNX1,CHRNB2,NODAL,BMPR1A,FGF8,GDNF,NTRK3,DRD3,NEURL1A,LIF,PAX6,POU3F4,TRIM28,RUNX2,NEUROD2,WHRN,DRD2,NKX2-6,APC,TRP63,FASL
GO:0048869	cellular developmental process	biological_process	5.2819501041136203E-11	39	96	1568	14467	NEUROG3,FGF3,CDK5R1,GPRIN1,ANK1,ERCC2,CD4,NF1,PAX3,SIM1,NTRK2,RUNX1,CHRNB2,NODAL,BMPR1A,FGF8,GDNF,NTRK3,EGFR,DRD3,NEURL1A,LIF,PAX6,POU3F4,TRIM28,FGFR2,FOXN1,RUNX2,NEUROD2,WHRN,DRD2,NKX2-6,TGFBR2,APC,TRP63,MDFI,FASL,GNAS,NKX2-3
GO:0030154	cell differentiation	biological_process	6.598141316013114E-11	38	96	1495	14467	NEUROG3,FGF3,CDK5R1,GPRIN1,ANK1,ERCC2,CD4,NF1,PAX3,SIM1,NTRK2,RUNX1,CHRNB2,NODAL,BMPR1A,FGF8,GDNF,NTRK3,DRD3,NEURL1A,LIF,PAX6,POU3F4,TRIM28,FGFR2,FOXN1,RUNX2,NEUROD2,WHRN,DRD2,NKX2-6,TGFBR2,APC,TRP63,MDFI,FASL,GNAS,NKX2-3
GO:0007399	nervous system development	biological_process	1.0721814993729514E-10	28	96	779	14467	SLC1A2,NEUROG3,CDK5R1,GPRIN1,ERCC2,NF1,PAX3,SIM1,NTRK2,RUNX1,CHRNB2,BMPR1A,FGF8,GDNF,NTRK3,DRD3,LIF,PAX6,POU3F4,FGFR2,NEUROD2,MSX1,WHRN,DRD2,NKX2-6,TGFBR2,APC,TRP63
GO:0042127	regulation of cell proliferation	biological_process	5.914936472602753E-10	21	96	424	14467	NF1,PAX3,CHRNB2,NODAL,CDK4,BMPR1A,FGF8,NPM1,EGFR,LIF,PAX6,FGFR2,PLAU,RUNX2,MSX1,DRD2,NKX2-6,TGFBR2,APC,TRP63,NKX2-3
GO:0009887	organ morphogenesis	biological_process	6.21644821303334E-10	27	96	771	14467	CRHR2,NEUROG3,FGF3,ERCC2,NF1,PAX3,NTRK2,MMP2,RUNX1,PKD1,NODAL,BMPR1A,FGF8,GDNF,THRA,LIF,PAX6,FGFR2,RUNX2,MSX1,TGFBR2,APC,TGFA,TRP63,FASL,GNAS,NKX2-3
GO:0008284	positive regulation of cell proliferation	biological_process	2.0587629298683878E-9	16	96	224	14467	NF1,PAX3,CHRNB2,NODAL,BMPR1A,FGF8,NPM1,EGFR,LIF,PAX6,FGFR2,RUNX2,DRD2,NKX2-6,TGFBR2,TRP63
GO:0048518	positive regulation of biological process	biological_process	2.1185665542740362E-9	32	96	1172	14467	SLC1A2,NEUROG3,NFATC2,TFDP1,GPRIN1,CD4,NF1,PAX3,RUNX1,CHRNB2,NODAL,BMPR1A,FGF8,NTRK3,NPM1,HNF4A,EGFR,DRD3,FOXH1,LIF,PAX6,TRIM28,FGFR2,RUNX2,DRD2,NKX2-6,TGFBR2,APC,TRP63,FASL,GNAS,NKX2-3
GO:0048522	positive regulation of cellular process	biological_process	2.6605403945473773E-9	30	96	1031	14467	NEUROG3,NFATC2,TFDP1,GPRIN1,CD4,NF1,PAX3,CHRNB2,NODAL,BMPR1A,FGF8,NTRK3,NPM1,HNF4A,EGFR,DRD3,FOXH1,LIF,PAX6,TRIM28,FGFR2,RUNX2,DRD2,NKX2-6,TGFBR2,APC,TRP63,FASL,GNAS,NKX2-3
GO:0007417	central nervous system development	biological_process	3.648121131231342E-8	17	96	316	14467	SLC1A2,CDK5R1,GPRIN1,ERCC2,NF1,PAX3,RUNX1,CHRNB2,FGF8,DRD3,PAX6,POU3F4,FGFR2,MSX1,DRD2,NKX2-6,TGFBR2
GO:0009888	tissue development	biological_process	5.453503246871452E-8	22	96	598	14467	NEUROG3,TFDP1,ERCC2,NF1,PAX3,PKD1,NODAL,BMPR1A,FGF8,GDNF,THRA,FOXH1,LIF,PAX6,TRIM28,FGFR2,RUNX2,NKX2-6,APC,TRP63,GNAS,NKX2-3
GO:0032501	multicellular organismal process	biological_process	6.527732712947458E-8	59	96	4218	14467	SLC1A2,CRHR2,NEUROG3,RHO,NFATC2,TFDP1,SYT1,SCN8A,FGF3,CDK5R1,GPRIN1,GNRH1,ANK1,ERCC2,CD4,NF1,PAX3,SIM1,NTRK2,MMP2,HYDIN,RUNX1,CHRNB2,PKD1,NODAL,BMPR1A,FGF8,GDNF,NTRK3,CAMK4,THRA,EGFR,DRD3,FOXH1,SLC45A2,NEURL1A,GRIA2,LIF,PAX6,ATP7B,POU3F4,TRIM28,FGFR2,MMP14,FOXN1,RUNX2,NEUROD2,MSX1,WHRN,DRD2,NKX2-6,TGFBR2,APC,TGFA,TRP63,MDFI,FASL,GNAS,NKX2-3
GO:0022008	neurogenesis	biological_process	6.72420997099833E-8	20	96	486	14467	CDK5R1,GPRIN1,ERCC2,NF1,PAX3,NTRK2,RUNX1,CHRNB2,BMPR1A,FGF8,GDNF,NTRK3,DRD3,LIF,PAX6,POU3F4,NEUROD2,WHRN,DRD2,APC
GO:0048699	generation of neurons	biological_process	1.7846312578321228E-7	19	96	456	14467	CDK5R1,GPRIN1,NF1,PAX3,NTRK2,RUNX1,CHRNB2,BMPR1A,FGF8,GDNF,NTRK3,DRD3,LIF,PAX6,POU3F4,NEUROD2,WHRN,DRD2,APC
GO:0050793	regulation of developmental process	biological_process	2.920556036578327E-7	25	96	858	14467	SKP2,CRHR2,GPRIN1,ERCC2,NF1,RUNX1,CHRNB2,NODAL,BMPR1A,FGF8,GDNF,NTRK3,DRD3,LIF,PAX6,FGFR2,RUNX2,MSX1,DRD2,NKX2-6,TGFBR2,APC,TRP63,FASL,GNAS
GO:0048646	anatomical structure formation involved in morphogenesis	biological_process	8.62318862851361E-7	16	96	335	14467	CRHR2,FGF3,ERCC2,NF1,PAX3,MMP2,RUNX1,NODAL,BMPR1A,FGF8,GDNF,NEURL1A,FGFR2,TGFBR2,TGFA,TRP63
GO:0051093	negative regulation of developmental process	biological_process	4.758843197802183E-6	16	96	377	14467	SKP2,CRHR2,GPRIN1,ERCC2,NF1,NODAL,BMPR1A,FGF8,GDNF,DRD3,LIF,PAX6,MSX1,NKX2-6,APC,TRP63
GO:0045595	regulation of cell differentiation	biological_process	5.218132363917967E-6	15	96	326	14467	GPRIN1,NF1,CHRNB2,NODAL,BMPR1A,NTRK3,DRD3,LIF,PAX6,RUNX2,DRD2,TGFBR2,APC,TRP63,GNAS
GO:0010926	anatomical structure formation	biological_process	6.002559889380579E-6	22	96	767	14467	CRHR2,FGF3,GPRIN1,ERCC2,NF1,PAX3,MMP2,RUNX1,CHRNB2,NODAL,BMPR1A,FGF8,GDNF,NPM1,CSE1L,NEURL1A,FGFR2,TGFBR2,APC,TGFA,TRP63,KPNB1
GO:0019222	regulation of metabolic process	biological_process	8.8120089250309E-6	41	96	2525	14467	SKP2,NEUROG3,NFATC2,TFDP1,GPRIN1,GNRH1,ERCC2,CD4,NF1,PAX3,SIM1,NTRK2,RUNX1,CHRNB2,NODAL,FGF8,NPM1,HNF4A,THRA,EGFR,DRD3,FOXB1,SSRP1,FOXH1,LIF,STRAP,PAX6,POU3F4,TRIM28,FOXN1,PCNA,RUNX2,NEUROD2,MSX1,TARDBP,DRD2,NKX2-6,APC,TRP63,GNAS,NKX2-3
GO:0007267	cell-cell signaling	biological_process	1.0799959425277475E-5	15	96	344	14467	SYT1,FGF3,GPRIN1,ERCC2,NF1,NTRK2,CHRNB2,FGF8,GDNF,CAMK4,GRIA2,LIF,FGFR2,DRD2,TRP63
GO:0007420	brain development	biological_process	1.1599623097869022E-5	13	96	245	14467	SLC1A2,CDK5R1,GPRIN1,NF1,CHRNB2,FGF8,PAX6,POU3F4,FGFR2,MSX1,DRD2,NKX2-6,TGFBR2
GO:0009893	positive regulation of metabolic process	biological_process	1.987028872256536E-5	18	96	540	14467	NEUROG3,NFATC2,TFDP1,GPRIN1,CD4,PAX3,NODAL,FGF8,NPM1,HNF4A,FOXH1,LIF,PAX6,TRIM28,RUNX2,APC,TRP63,NKX2-3
GO:0007632	visual behavior	biological_process	3.556628218964886E-5	6	96	28	14467	SLC1A2,GPRIN1,NF1,CHRNB2,DRD3,DRD2
GO:0010604	positive regulation of macromolecule metabolic process	biological_process	5.459742500567954E-5	17	96	511	14467	NEUROG3,NFATC2,TFDP1,GPRIN1,CD4,PAX3,NODAL,FGF8,HNF4A,FOXH1,LIF,PAX6,TRIM28,RUNX2,APC,TRP63,NKX2-3
GO:0001501	skeletal system development	biological_process	6.709562271978717E-5	13	96	284	14467	ERCC2,NF1,MMP2,RUNX1,PKD1,BMPR1A,THRA,FGFR2,RUNX2,TGFBR2,APC,TRP63,GNAS
GO:0031325	positive regulation of cellular metabolic process	biological_process	7.236148391102245E-5	17	96	521	14467	NEUROG3,NFATC2,TFDP1,GPRIN1,CD4,PAX3,NODAL,NPM1,HNF4A,FOXH1,LIF,PAX6,TRIM28,RUNX2,APC,TRP63,NKX2-3
GO:0030900	forebrain development	biological_process	8.147954321704312E-5	10	96	150	14467	SLC1A2,GPRIN1,NF1,CHRNB2,FGF8,PAX6,POU3F4,MSX1,DRD2,NKX2-6
GO:0010628	positive regulation of gene expression	biological_process	8.861698619257746E-5	15	96	403	14467	NEUROG3,NFATC2,TFDP1,GPRIN1,PAX3,NODAL,FGF8,HNF4A,FOXH1,LIF,PAX6,TRIM28,RUNX2,TRP63,NKX2-3
GO:0007167	enzyme linked receptor protein signaling pathway	biological_process	9.671947959781926E-5	13	96	293	14467	NTRK2,NODAL,BMPR1A,FGF8,GDNF,NTRK3,EGFR,FOXH1,STRAP,FGFR2,RUNX2,MSX1,TGFBR2
GO:0022612	gland morphogenesis	biological_process	9.804508264746532E-5	5	96	17	14467	FGF8,EGFR,PAX6,FGFR2,NKX2-3
GO:0022603	regulation of anatomical structure morphogenesis	biological_process	9.831893678619258E-5	10	96	153	14467	CRHR2,GPRIN1,NF1,RUNX1,CHRNB2,NODAL,NTRK3,PAX6,RUNX2,APC
GO:0030182	neuron differentiation	biological_process	1.1460938610218821E-4	15	96	411	14467	CDK5R1,GPRIN1,PAX3,NTRK2,RUNX1,CHRNB2,GDNF,NTRK3,LIF,PAX6,POU3F4,NEUROD2,WHRN,DRD2,APC
GO:0045893	positive regulation of transcription, DNA-dependent	biological_process	1.170525130742226E-4	14	96	353	14467	NEUROG3,NFATC2,TFDP1,GPRIN1,PAX3,NODAL,HNF4A,FOXH1,LIF,PAX6,TRIM28,RUNX2,TRP63,NKX2-3
GO:0051254	positive regulation of RNA metabolic process	biological_process	1.2121860257229029E-4	14	96	354	14467	NEUROG3,NFATC2,TFDP1,GPRIN1,PAX3,NODAL,HNF4A,FOXH1,LIF,PAX6,TRIM28,RUNX2,TRP63,NKX2-3
GO:0048666	neuron development	biological_process	1.2740211158427655E-4	13	96	300	14467	CDK5R1,GPRIN1,NTRK2,RUNX1,CHRNB2,GDNF,NTRK3,LIF,PAX6,NEUROD2,WHRN,DRD2,APC
GO:0009416	response to light stimulus	biological_process	1.548615915911324E-4	8	96	87	14467	SLC1A2,RHO,GPRIN1,ERCC2,NF1,CHRNB2,DRD3,DRD2
GO:0007507	heart development	biological_process	1.6679219528523595E-4	11	96	206	14467	NF1,PAX3,PKD1,NODAL,BMPR1A,FGF8,FOXH1,FGFR2,MSX1,NKX2-6,TGFBR2
GO:0007435	salivary gland morphogenesis	biological_process	1.819569764808082E-4	4	96	8	14467	FGF8,EGFR,PAX6,FGFR2
GO:0051094	positive regulation of developmental process	biological_process	2.088887411393243E-4	14	96	370	14467	GPRIN1,NF1,RUNX1,NTRK3,LIF,PAX6,FGFR2,RUNX2,DRD2,TGFBR2,APC,TRP63,FASL,GNAS
GO:0051239	regulation of multicellular organismal process	biological_process	2.379227132480344E-4	18	96	636	14467	CRHR2,GPRIN1,NF1,RUNX1,CHRNB2,NODAL,BMPR1A,NTRK3,THRA,DRD3,LIF,PAX6,FGFR2,RUNX2,DRD2,TGFBR2,APC,GNAS
GO:0048523	negative regulation of cellular process	biological_process	2.483031078795533E-4	23	96	1027	14467	SKP2,GPRIN1,ERCC2,NF1,PAX3,NODAL,BMPR1A,FGF8,GDNF,NPM1,THRA,DRD3,FOXH1,LIF,STRAP,PAX6,TRIM28,RUNX2,MSX1,DRD2,NKX2-6,APC,TRP63
GO:0031323	regulation of cellular metabolic process	biological_process	2.853837521562654E-4	37	96	2396	14467	NEUROG3,NFATC2,TFDP1,GPRIN1,ERCC2,CD4,NF1,PAX3,SIM1,RUNX1,CHRNB2,NODAL,NPM1,HNF4A,THRA,EGFR,DRD3,FOXB1,SSRP1,FOXH1,LIF,STRAP,PAX6,POU3F4,TRIM28,FOXN1,PCNA,RUNX2,NEUROD2,MSX1,TARDBP,DRD2,NKX2-6,APC,TRP63,GNAS,NKX2-3
GO:0080090	regulation of primary metabolic process	biological_process	2.948360666950909E-4	37	96	2399	14467	NEUROG3,NFATC2,TFDP1,GPRIN1,ERCC2,CD4,NF1,PAX3,SIM1,RUNX1,CHRNB2,NODAL,NPM1,HNF4A,THRA,EGFR,DRD3,FOXB1,SSRP1,FOXH1,LIF,STRAP,PAX6,POU3F4,TRIM28,FOXN1,PCNA,RUNX2,NEUROD2,MSX1,TARDBP,DRD2,NKX2-6,APC,TRP63,GNAS,NKX2-3
GO:0048519	negative regulation of biological process	biological_process	3.4123379367612003E-4	24	96	1131	14467	SKP2,CRHR2,GPRIN1,ERCC2,NF1,PAX3,NODAL,BMPR1A,FGF8,GDNF,NPM1,THRA,DRD3,FOXH1,LIF,STRAP,PAX6,TRIM28,RUNX2,MSX1,DRD2,NKX2-6,APC,TRP63
GO:0060255	regulation of macromolecule metabolic process	biological_process	3.6973697691875483E-4	37	96	2420	14467	SKP2,NEUROG3,NFATC2,TFDP1,GPRIN1,GNRH1,ERCC2,CD4,PAX3,SIM1,RUNX1,NODAL,FGF8,NPM1,HNF4A,THRA,EGFR,DRD3,FOXB1,SSRP1,FOXH1,LIF,STRAP,PAX6,POU3F4,TRIM28,FOXN1,PCNA,RUNX2,NEUROD2,MSX1,TARDBP,DRD2,NKX2-6,APC,TRP63,NKX2-3
GO:0031328	positive regulation of cellular biosynthetic process	biological_process	4.2688696417837247E-4	15	96	455	14467	NEUROG3,NFATC2,TFDP1,GPRIN1,PAX3,NODAL,NPM1,HNF4A,FOXH1,LIF,PAX6,TRIM28,RUNX2,TRP63,NKX2-3
GO:0009891	positive regulation of biosynthetic process	biological_process	4.515161651388135E-4	15	96	457	14467	NEUROG3,NFATC2,TFDP1,GPRIN1,PAX3,NODAL,NPM1,HNF4A,FOXH1,LIF,PAX6,TRIM28,RUNX2,TRP63,NKX2-3
GO:0045941	positive regulation of transcription	biological_process	4.6336250459881216E-4	14	96	395	14467	NEUROG3,NFATC2,TFDP1,GPRIN1,PAX3,NODAL,HNF4A,FOXH1,LIF,PAX6,TRIM28,RUNX2,TRP63,NKX2-3
GO:0048732	gland development	biological_process	7.750908524558364E-4	8	96	107	14467	NF1,FGF8,EGFR,PAX6,FGFR2,DRD2,TRP63,NKX2-3
GO:0048863	stem cell differentiation	biological_process	8.071895569114165E-4	5	96	25	14467	ERCC2,NODAL,BMPR1A,LIF,APC
GO:0045935	positive regulation of nucleobase, nucleoside, nucleotide and nucleic acid metabolic process	biological_process	8.162171027621364E-4	14	96	414	14467	NEUROG3,NFATC2,TFDP1,GPRIN1,PAX3,NODAL,HNF4A,FOXH1,LIF,PAX6,TRIM28,RUNX2,TRP63,NKX2-3
GO:0010467	gene expression	biological_process	9.337432245078774E-4	40	96	2850	14467	SKP2,NEUROG3,NFATC2,TFDP1,GPRIN1,GNRH1,RBMXRT,HNRPLL,ERCC2,PAX3,SF3A3,SIM1,RUNX1,GSPT1,NODAL,FGF8,RNPS1,NPM1,HNF4A,THRA,DRD3,FOXB1,SSRP1,FOXH1,LIF,STRAP,PAX6,POU3F4,TRIM28,MMP14,FOXN1,SYNCRIP,RUNX2,NEUROD2,MSX1,TARDBP,DRD2,NKX2-6,TRP63,NKX2-3
GO:0048870	cell motility	biological_process	0.0010848880562596024	12	96	303	14467	CDK5R1,NF1,PAX3,NODAL,GDNF,NEURL1A,PAX6,MMP14,PLAU,DRD2,APC,NKX2-3
GO:0008542	visual learning	biological_process	0.001213704306989154	5	96	27	14467	GPRIN1,NF1,CHRNB2,DRD3,DRD2
GO:0009314	response to radiation	biological_process	0.0012599629145220944	8	96	114	14467	SLC1A2,RHO,GPRIN1,ERCC2,NF1,CHRNB2,DRD3,DRD2
GO:0019219	regulation of nucleobase, nucleoside, nucleotide and nucleic acid metabolic process	biological_process	0.0013297040432844337	33	96	2107	14467	NEUROG3,NFATC2,TFDP1,GPRIN1,ERCC2,NF1,PAX3,SIM1,RUNX1,NODAL,NPM1,HNF4A,THRA,DRD3,FOXB1,SSRP1,FOXH1,LIF,STRAP,PAX6,POU3F4,TRIM28,FOXN1,PCNA,RUNX2,NEUROD2,MSX1,TARDBP,DRD2,NKX2-6,TRP63,GNAS,NKX2-3
GO:0050767	regulation of neurogenesis	biological_process	0.0014387961523382173	8	96	116	14467	GPRIN1,NF1,CHRNB2,BMPR1A,NTRK3,DRD3,PAX6,DRD2
GO:0010557	positive regulation of macromolecule biosynthetic process	biological_process	0.0015136361322136238	14	96	436	14467	NEUROG3,NFATC2,TFDP1,GPRIN1,PAX3,NODAL,HNF4A,FOXH1,LIF,PAX6,TRIM28,RUNX2,TRP63,NKX2-3
GO:0043009	chordate embryonic development	biological_process	0.0015351205726469171	13	96	373	14467	ERCC2,NF1,PAX3,RUNX1,PKD1,NODAL,FGF8,PAX6,FGFR2,MSX1,NKX2-6,TGFBR2,GNAS
GO:0043170	macromolecule metabolic process	biological_process	0.0016056049204632645	58	96	5234	14467	SKP2,NEUROG3,RHO,NFATC2,TFDP1,GPRIN1,GNRH1,RBMXRT,HNRPLL,ERCC2,CD4,PAX3,SF3A3,SIM1,UBA2,NTRK2,MMP2,RUNX1,GSPT1,NODAL,CDK4,BMPR1A,FGF8,RNPS1,NTRK3,NPM1,HNF4A,CAMK4,THRA,EGFR,DRD3,FOXB1,SSRP1,FOXH1,CCT5,LIF,STRAP,PAX6,POU3F4,TRIM28,FGFR2,MMP14,FOXN1,PCNA,SYNCRIP,PLAU,RUNX2,NEUROD2,MSX1,TARDBP,DRD2,NKX2-6,TGFBR2,APC,PARP1,TRP63,MMP24,NKX2-3
GO:0048729	tissue morphogenesis	biological_process	0.0016421230340467816	11	96	259	14467	NEUROG3,ERCC2,PAX3,NODAL,BMPR1A,FGF8,PAX6,FGFR2,APC,TRP63,NKX2-3
GO:0009792	embryonic development ending in birth or egg hatching	biological_process	0.0016790424168345811	13	96	376	14467	ERCC2,NF1,PAX3,RUNX1,PKD1,NODAL,FGF8,PAX6,FGFR2,MSX1,NKX2-6,TGFBR2,GNAS
GO:0045944	positive regulation of transcription from RNA polymerase II promoter	biological_process	0.0018048611601223917	12	96	318	14467	NEUROG3,NFATC2,GPRIN1,PAX3,NODAL,HNF4A,FOXH1,LIF,PAX6,RUNX2,TRP63,NKX2-3
GO:0016477	cell migration	biological_process	0.0019082003534882815	11	96	263	14467	CDK5R1,NF1,PAX3,NODAL,GDNF,PAX6,MMP14,PLAU,DRD2,APC,NKX2-3
GO:0007612	learning	biological_process	0.002122211738339665	6	96	54	14467	GPRIN1,NF1,CHRNB2,DRD3,NEUROD2,DRD2
GO:0060429	epithelium development	biological_process	0.00223178364767551	9	96	166	14467	NEUROG3,PAX3,NODAL,FGF8,PAX6,FGFR2,APC,TRP63,NKX2-3
GO:0002009	morphogenesis of an epithelium	biological_process	0.00223178364767551	9	96	166	14467	NEUROG3,PAX3,NODAL,FGF8,PAX6,FGFR2,APC,TRP63,NKX2-3
GO:0030099	myeloid cell differentiation	biological_process	0.0022455960909277405	8	96	123	14467	ANK1,ERCC2,NF1,LIF,TGFBR2,APC,GNAS,NKX2-3
GO:0010468	regulation of gene expression	biological_process	0.0023211603516469655	33	96	2159	14467	SKP2,NEUROG3,NFATC2,TFDP1,GPRIN1,GNRH1,ERCC2,PAX3,SIM1,RUNX1,NODAL,FGF8,NPM1,HNF4A,THRA,DRD3,FOXB1,SSRP1,FOXH1,LIF,STRAP,PAX6,POU3F4,TRIM28,FOXN1,RUNX2,NEUROD2,MSX1,TARDBP,DRD2,NKX2-6,TRP63,NKX2-3
GO:0002573	myeloid leukocyte differentiation	biological_process	0.0023694004328706072	6	96	55	14467	NF1,LIF,TGFBR2,APC,GNAS,NKX2-3
GO:0007431	salivary gland development	biological_process	0.002523620790207716	4	96	14	14467	FGF8,EGFR,PAX6,FGFR2
GO:0045471	response to ethanol	biological_process	0.002523620790207716	4	96	14	14467	GNRH1,CHRNB2,DRD3,DRD2
GO:0007179	transforming growth factor beta receptor signaling pathway	biological_process	0.0027103267637847315	7	96	88	14467	NODAL,BMPR1A,GDNF,FOXH1,STRAP,MSX1,TGFBR2
GO:0006357	regulation of transcription from RNA polymerase II promoter	biological_process	0.00277641379106793	15	96	528	14467	NEUROG3,NFATC2,GPRIN1,PAX3,NODAL,HNF4A,FOXH1,LIF,STRAP,PAX6,TRIM28,RUNX2,MSX1,TRP63,NKX2-3
GO:0051960	regulation of nervous system development	biological_process	0.003217212676522778	8	96	129	14467	GPRIN1,NF1,CHRNB2,BMPR1A,NTRK3,DRD3,PAX6,DRD2
GO:0001503	ossification	biological_process	0.0034096547482832204	8	96	130	14467	ERCC2,NF1,MMP2,THRA,FGFR2,RUNX2,APC,GNAS
GO:0031326	regulation of cellular biosynthetic process	biological_process	0.003550026975515019	33	96	2200	14467	NEUROG3,NFATC2,TFDP1,GPRIN1,ERCC2,NF1,PAX3,SIM1,RUNX1,NODAL,NPM1,HNF4A,THRA,DRD3,FOXB1,SSRP1,FOXH1,LIF,STRAP,PAX6,POU3F4,TRIM28,FOXN1,PCNA,RUNX2,NEUROD2,MSX1,TARDBP,DRD2,NKX2-6,TRP63,GNAS,NKX2-3
GO:0009889	regulation of biosynthetic process	biological_process	0.003697838500927635	33	96	2204	14467	NEUROG3,NFATC2,TFDP1,GPRIN1,ERCC2,NF1,PAX3,SIM1,RUNX1,NODAL,NPM1,HNF4A,THRA,DRD3,FOXB1,SSRP1,FOXH1,LIF,STRAP,PAX6,POU3F4,TRIM28,FOXN1,PCNA,RUNX2,NEUROD2,MSX1,TARDBP,DRD2,NKX2-6,TRP63,GNAS,NKX2-3
GO:0007270	nerve-nerve synaptic transmission	biological_process	0.004032525985665676	5	96	34	14467	GPRIN1,NF1,CHRNB2,CAMK4,DRD2
GO:0060284	regulation of cell development	biological_process	0.004046802630162271	8	96	133	14467	GPRIN1,NF1,CHRNB2,BMPR1A,NTRK3,DRD3,PAX6,DRD2
GO:0065007	biological regulation	biological_process	0.004254194470516451	67	96	6717	14467	SKP2,SLC1A2,CRHR2,NEUROG3,RHO,NFATC2,TFDP1,SYT1,GPRIN1,GNRH1,ANK1,ERCC2,CD4,NF1,PAX3,SIM1,NTRK2,KCNJ6,RUNX1,CHRNB2,PKD1,NODAL,CDK4,BMPR1A,FGF8,GDNF,NTRK3,HTR1A,NPM1,NRAS,HNF4A,CAMK4,THRA,EGFR,DRD3,FOXB1,SSRP1,FOXH1,GNRHR,LIF,STRAP,PAX6,ATP7B,POU3F4,TRIM28,FGFR2,CCKBR,CRHR1,MC5R,CHRNG,BRS3,FOXN1,PCNA,PLAU,RUNX2,NEUROD2,MSX1,TARDBP,DRD2,NKX2-6,TGFBR2,APC,PARP1,TRP63,FASL,GNAS,NKX2-3
GO:0007178	transmembrane receptor protein serine/threonine kinase signaling pathway	biological_process	0.004543081483000503	7	96	95	14467	NODAL,BMPR1A,GDNF,FOXH1,STRAP,MSX1,TGFBR2
GO:0001568	blood vessel development	biological_process	0.00474053776549571	10	96	233	14467	CRHR2,NF1,NTRK2,MMP2,RUNX1,PKD1,FGF8,FGFR2,TGFBR2,TGFA
GO:0060348	bone development	biological_process	0.004782413878983663	8	96	136	14467	ERCC2,NF1,MMP2,THRA,FGFR2,RUNX2,APC,GNAS
GO:0009790	embryonic development	biological_process	0.004789513955708579	16	96	626	14467	ERCC2,NF1,PAX3,RUNX1,PKD1,NODAL,BMPR1A,FGF8,FOXH1,PAX6,FGFR2,MSX1,NKX2-6,TGFBR2,TRP63,GNAS
GO:0042592	homeostatic process	biological_process	0.004902326157410043	15	96	553	14467	GPRIN1,ANK1,ERCC2,NF1,CHRNB2,NODAL,BMPR1A,NPM1,LIF,ATP7B,CHRNG,DRD2,APC,PARP1,NKX2-3
GO:0006139	nucleobase, nucleoside, nucleotide and nucleic acid metabolic process	biological_process	0.0050517224341914795	40	96	3037	14467	NEUROG3,NFATC2,TFDP1,GPRIN1,RBMXRT,HNRPLL,ERCC2,NF1,PAX3,SF3A3,SIM1,RUNX1,NODAL,RNPS1,NPM1,HNF4A,THRA,DRD3,FOXB1,SSRP1,FOXH1,LIF,STRAP,PAX6,ATP7B,POU3F4,TRIM28,FOXN1,PCNA,SYNCRIP,RUNX2,NEUROD2,MSX1,TARDBP,DRD2,NKX2-6,PARP1,TRP63,GNAS,NKX2-3
GO:0001944	vasculature development	biological_process	0.0053137234940699015	10	96	236	14467	CRHR2,NF1,NTRK2,MMP2,RUNX1,PKD1,FGF8,FGFR2,TGFBR2,TGFA
GO:0021537	telencephalon development	biological_process	0.005321401046774769	6	96	63	14467	SLC1A2,GPRIN1,NF1,FGF8,PAX6,DRD2
GO:0006366	transcription from RNA polymerase II promoter	biological_process	0.005840604277296685	15	96	561	14467	NEUROG3,NFATC2,GPRIN1,PAX3,NODAL,HNF4A,FOXH1,LIF,STRAP,PAX6,TRIM28,RUNX2,MSX1,TRP63,NKX2-3
GO:0010741	negative regulation of protein kinase cascade	biological_process	0.005909236679673509	4	96	17	14467	NF1,DRD3,DRD2,APC
GO:0045165	cell fate commitment	biological_process	0.005937465276000866	8	96	140	14467	FGF3,PAX3,NODAL,FGF8,GDNF,PAX6,FGFR2,RUNX2
GO:0044238	primary metabolic process	biological_process	0.006671911839880072	63	96	6174	14467	SKP2,NEUROG3,RHO,NFATC2,TFDP1,GPRIN1,RBMXRT,HNRPLL,ERCC2,CD4,NF1,PAX3,SF3A3,SIM1,UBA2,NTRK2,KCNJ6,MMP2,RUNX1,CHRNB2,GSPT1,NODAL,CDK4,BMPR1A,RNPS1,NTRK3,NPM1,HNF4A,CAMK4,THRA,EGFR,DRD3,FOXB1,SSRP1,FOXH1,CCT5,SLC45A2,LIF,STRAP,PAX6,ATP7B,POU3F4,TRIM28,FGFR2,TYR,MMP14,FOXN1,PCNA,SYNCRIP,PLAU,RUNX2,NEUROD2,MSX1,TARDBP,DRD2,NKX2-6,TGFBR2,APC,PARP1,TRP63,GNAS,MMP24,NKX2-3
GO:0035272	exocrine system development	biological_process	0.007559006110281964	4	96	18	14467	FGF8,EGFR,PAX6,FGFR2
GO:0008306	associative learning	biological_process	0.007559006110281964	4	96	18	14467	GPRIN1,CHRNB2,NEUROD2,DRD2
GO:0014072	response to isoquinoline alkaloid	biological_process	0.008133368235891288	3	96	6	14467	GPRIN1,DRD3,DRD2
GO:0043278	response to morphine	biological_process	0.008133368235891288	3	96	6	14467	GPRIN1,DRD3,DRD2
GO:0007423	sensory organ development	biological_process	0.0088587788785825	10	96	250	14467	NF1,NTRK2,FGF8,PAX6,POU3F4,FGFR2,WHRN,NKX2-6,APC,FASL
GO:0045597	positive regulation of cell differentiation	biological_process	0.008968435583929717	8	96	148	14467	NTRK3,LIF,PAX6,RUNX2,DRD2,TGFBR2,APC,GNAS
GO:0032989	cellular component morphogenesis	biological_process	0.009370728493147157	12	96	373	14467	CDK5R1,GPRIN1,ERCC2,CHRNB2,NODAL,NTRK3,EGFR,NEURL1A,PAX6,TRIM28,DRD2,APC
GO:0009628	response to abiotic stimulus	biological_process	0.009503403836518286	9	96	198	14467	SLC1A2,RHO,GPRIN1,ERCC2,NF1,CHRNB2,PKD1,DRD3,DRD2
GO:0010243	response to organic nitrogen	biological_process	0.009526124087823972	4	96	19	14467	SLC1A2,GPRIN1,DRD3,DRD2
GO:0014075	response to amine stimulus	biological_process	0.009526124087823972	4	96	19	14467	SLC1A2,GPRIN1,DRD3,DRD2
GO:0019827	stem cell maintenance	biological_process	0.009526124087823972	4	96	19	14467	NODAL,BMPR1A,LIF,APC
GO:0048864	stem cell development	biological_process	0.009526124087823972	4	96	19	14467	NODAL,BMPR1A,LIF,APC
GO:0048534	hemopoietic or lymphoid organ development	biological_process	0.009605778834771912	11	96	311	14467	FGF3,ANK1,ERCC2,CD4,NF1,RUNX1,LIF,TGFBR2,APC,GNAS,NKX2-3
GO:0007154	cell communication	biological_process	0.009837275577612159	45	96	3737	14467	SLC1A2,CRHR2,RHO,SYT1,FGF3,GPRIN1,ANK1,ERCC2,CD4,NF1,SIM1,NTRK2,CHRNB2,PKD1,NODAL,CDK4,BMPR1A,FGF8,GDNF,NTRK3,HTR1A,NPM1,NRAS,CAMK4,EGFR,DRD3,FOXH1,GNRHR,GRIA2,LIF,STRAP,PAX6,FGFR2,CCKBR,CRHR1,MC5R,BRS3,RUNX2,MSX1,DRD2,TGFBR2,APC,TRP63,FASL,GNAS
GO:0010033	response to organic substance	biological_process	0.010748421357282918	6	96	71	14467	SLC1A2,GPRIN1,GNRH1,CHRNB2,DRD3,DRD2
GO:0043066	negative regulation of apoptosis	biological_process	0.011629519590540554	9	96	203	14467	SKP2,GPRIN1,ERCC2,FGF8,GDNF,MSX1,NKX2-6,APC,TRP63
GO:0002053	positive regulation of mesenchymal cell proliferation	biological_process	0.011847202126369734	4	96	20	14467	BMPR1A,FGFR2,TGFBR2,TRP63
GO:0065008	regulation of biological quality	biological_process	0.012297434249871128	20	96	1011	14467	SYT1,GPRIN1,ANK1,ERCC2,CD4,NF1,KCNJ6,CHRNB2,NODAL,BMPR1A,NPM1,DRD3,LIF,ATP7B,CHRNG,DRD2,APC,PARP1,TRP63,NKX2-3
GO:0003002	regionalization	biological_process	0.01309116240285417	9	96	206	14467	FGF3,NODAL,BMPR1A,FGF8,GDNF,FOXH1,PAX6,APC,TRP63
GO:0045596	negative regulation of cell differentiation	biological_process	0.013852328289268787	8	96	157	14467	NF1,NODAL,BMPR1A,DRD3,LIF,PAX6,APC,TRP63
GO:0043069	negative regulation of programmed cell death	biological_process	0.014150607190959272	9	96	208	14467	SKP2,GPRIN1,ERCC2,FGF8,GDNF,MSX1,NKX2-6,APC,TRP63
GO:0010463	mesenchymal cell proliferation	biological_process	0.014560492916879018	4	96	21	14467	BMPR1A,FGFR2,TGFBR2,TRP63
GO:0010464	regulation of mesenchymal cell proliferation	biological_process	0.014560492916879018	4	96	21	14467	BMPR1A,FGFR2,TGFBR2,TRP63
GO:0051179	localization	biological_process	0.014620303157365103	36	96	2689	14467	SLC1A2,SYT1,SCN8A,CDK5R1,GPRIN1,ANK1,CD4,NF1,PAX3,NTRK2,KCNJ6,CHRNB2,PKD1,NODAL,GDNF,NPM1,G3BP1,CAMK4,DRD3,CSE1L,KCNJ9,NEURL1A,GRIA2,LIF,KCNC1,PAX6,ATP7B,CHRNG,MMP14,PCNA,PLAU,KCNQ2,DRD2,APC,KPNB1,NKX2-3
GO:0060548	negative regulation of cell death	biological_process	0.014707271449556343	9	96	209	14467	SKP2,GPRIN1,ERCC2,FGF8,GDNF,MSX1,NKX2-6,APC,TRP63
GO:0040011	locomotion	biological_process	0.015084691430666609	12	96	391	14467	CDK5R1,NF1,PAX3,NODAL,GDNF,NEURL1A,PAX6,MMP14,PLAU,DRD2,APC,NKX2-3
GO:0034960	cellular biopolymer metabolic process	biological_process	0.015238622451063414	54	96	4999	14467	SKP2,NEUROG3,RHO,NFATC2,TFDP1,GPRIN1,RBMXRT,HNRPLL,ERCC2,CD4,PAX3,SF3A3,SIM1,UBA2,NTRK2,MMP2,RUNX1,GSPT1,NODAL,CDK4,BMPR1A,RNPS1,NTRK3,NPM1,HNF4A,CAMK4,THRA,EGFR,FOXB1,SSRP1,FOXH1,CCT5,LIF,STRAP,PAX6,POU3F4,TRIM28,FGFR2,MMP14,FOXN1,PCNA,SYNCRIP,PLAU,RUNX2,NEUROD2,MSX1,TARDBP,NKX2-6,TGFBR2,APC,PARP1,TRP63,MMP24,NKX2-3
GO:0051674	localization of cell	biological_process	0.016287738317121995	12	96	394	14467	CDK5R1,NF1,PAX3,NODAL,GDNF,NEURL1A,PAX6,MMP14,PLAU,DRD2,APC,NKX2-3
GO:0006928	cell motion	biological_process	0.016287738317121995	12	96	394	14467	CDK5R1,NF1,PAX3,NODAL,GDNF,NEURL1A,PAX6,MMP14,PLAU,DRD2,APC,NKX2-3
GO:0016070	RNA metabolic process	biological_process	0.017267286406108952	33	96	2364	14467	NEUROG3,NFATC2,TFDP1,GPRIN1,RBMXRT,HNRPLL,ERCC2,PAX3,SF3A3,SIM1,RUNX1,NODAL,RNPS1,NPM1,HNF4A,THRA,FOXB1,SSRP1,FOXH1,LIF,STRAP,PAX6,POU3F4,TRIM28,FOXN1,SYNCRIP,RUNX2,NEUROD2,MSX1,TARDBP,NKX2-6,TRP63,NKX2-3
GO:0002520	immune system development	biological_process	0.017289534492569866	11	96	331	14467	FGF3,ANK1,ERCC2,CD4,NF1,RUNX1,LIF,TGFBR2,APC,GNAS,NKX2-3
GO:0007389	pattern specification process	biological_process	0.018542799387320397	10	96	272	14467	FGF3,NODAL,BMPR1A,FGF8,GDNF,FOXH1,PAX6,TGFBR2,APC,TRP63
GO:0050673	epithelial cell proliferation	biological_process	0.018654463707408232	5	96	46	14467	BMPR1A,PAX6,FGFR2,FOXN1,APC
GO:0044237	cellular metabolic process	biological_process	0.018973508968777822	63	96	6341	14467	SKP2,NEUROG3,RHO,NFATC2,TFDP1,GPRIN1,RBMXRT,HNRPLL,ERCC2,CD4,NF1,PAX3,SF3A3,SIM1,UBA2,NTRK2,KCNJ6,MMP2,RUNX1,CHRNB2,GSPT1,NODAL,CDK4,BMPR1A,RNPS1,NTRK3,NPM1,HNF4A,CAMK4,THRA,EGFR,DRD3,FOXB1,SSRP1,FOXH1,CCT5,SLC45A2,LIF,STRAP,PAX6,ATP7B,POU3F4,TRIM28,FGFR2,TYR,MMP14,FOXN1,PCNA,SYNCRIP,PLAU,RUNX2,NEUROD2,MSX1,TARDBP,DRD2,NKX2-6,TGFBR2,APC,PARP1,TRP63,GNAS,MMP24,NKX2-3
GO:0007611	learning or memory	biological_process	0.01999026123294035	6	96	79	14467	GPRIN1,NF1,CHRNB2,DRD3,NEUROD2,DRD2
GO:0050896	response to stimulus	biological_process	0.02059302575020599	31	96	2160	14467	SLC1A2,RHO,SCN8A,GPRIN1,GNRH1,ERCC2,CD4,NF1,NTRK2,MMP2,RUNX1,CHRNB2,PKD1,NTRK3,NPM1,DRD3,SSRP1,SLC45A2,NEURL1A,LIF,CRHR1,PCNA,PLAU,NEUROD2,MSX1,DRD2,PARP1,TRP63,FASL,GNAS,NKX2-3
GO:0014059	regulation of dopamine secretion	biological_process	0.022554524538961663	3	96	8	14467	CHRNB2,DRD3,DRD2
GO:0014046	dopamine secretion	biological_process	0.022554524538961663	3	96	8	14467	CHRNB2,DRD3,DRD2
GO:0050789	regulation of biological process	biological_process	0.023450360123866143	63	96	6376	14467	SKP2,SLC1A2,CRHR2,NEUROG3,RHO,NFATC2,TFDP1,GPRIN1,GNRH1,ANK1,ERCC2,CD4,NF1,PAX3,SIM1,NTRK2,RUNX1,CHRNB2,PKD1,NODAL,CDK4,BMPR1A,FGF8,GDNF,NTRK3,HTR1A,NPM1,NRAS,HNF4A,CAMK4,THRA,EGFR,DRD3,FOXB1,SSRP1,FOXH1,GNRHR,LIF,STRAP,PAX6,POU3F4,TRIM28,FGFR2,CCKBR,CRHR1,MC5R,BRS3,FOXN1,PCNA,PLAU,RUNX2,NEUROD2,MSX1,TARDBP,DRD2,NKX2-6,TGFBR2,APC,PARP1,TRP63,FASL,GNAS,NKX2-3
GO:0043283	biopolymer metabolic process	biological_process	0.02404300370707936	54	96	5069	14467	SKP2,NEUROG3,RHO,NFATC2,TFDP1,GPRIN1,RBMXRT,HNRPLL,ERCC2,CD4,PAX3,SF3A3,SIM1,UBA2,NTRK2,MMP2,RUNX1,GSPT1,NODAL,CDK4,BMPR1A,RNPS1,NTRK3,NPM1,HNF4A,CAMK4,THRA,EGFR,FOXB1,SSRP1,FOXH1,CCT5,LIF,STRAP,PAX6,POU3F4,TRIM28,FGFR2,MMP14,FOXN1,PCNA,SYNCRIP,PLAU,RUNX2,NEUROD2,MSX1,TARDBP,NKX2-6,TGFBR2,APC,PARP1,TRP63,MMP24,NKX2-3
GO:0030097	hemopoiesis	biological_process	0.028620150071273043	10	96	286	14467	ANK1,ERCC2,CD4,NF1,RUNX1,LIF,TGFBR2,APC,GNAS,NKX2-3
GO:0044260	cellular macromolecule metabolic process	biological_process	0.02968097180292524	54	96	5102	14467	SKP2,NEUROG3,RHO,NFATC2,TFDP1,GPRIN1,RBMXRT,HNRPLL,ERCC2,CD4,PAX3,SF3A3,SIM1,UBA2,NTRK2,MMP2,RUNX1,GSPT1,NODAL,CDK4,BMPR1A,RNPS1,NTRK3,NPM1,HNF4A,CAMK4,THRA,EGFR,FOXB1,SSRP1,FOXH1,CCT5,LIF,STRAP,PAX6,POU3F4,TRIM28,FGFR2,MMP14,FOXN1,PCNA,SYNCRIP,PLAU,RUNX2,NEUROD2,MSX1,TARDBP,NKX2-6,TGFBR2,APC,PARP1,TRP63,MMP24,NKX2-3
GO:0043279	response to alkaloid	biological_process	0.03015543781361553	4	96	25	14467	GPRIN1,CHRNB2,DRD3,DRD2
GO:0000904	cell morphogenesis involved in differentiation	biological_process	0.031567249022182	9	96	230	14467	CDK5R1,GPRIN1,CHRNB2,NODAL,NTRK3,PAX6,TRIM28,DRD2,APC
GO:0050433	regulation of catecholamine secretion	biological_process	0.03366885836545002	3	96	9	14467	CHRNB2,DRD3,DRD2
GO:0002761	regulation of myeloid leukocyte differentiation	biological_process	0.04141293180681835	4	96	27	14467	NF1,LIF,APC,GNAS
GO:0051641	cellular localization	biological_process	0.04717337840323393	15	96	669	14467	SYT1,CD4,NF1,NTRK2,CHRNB2,NPM1,CAMK4,DRD3,CSE1L,PAX6,ATP7B,PCNA,DRD2,APC,KPNB1
GO:0030534	adult behavior	biological_process	0.047852070926984056	6	96	92	14467	SLC1A2,SCN8A,GPRIN1,CHRNB2,DRD3,DRD2
GO:0014070	response to organic cyclic substance	biological_process	0.04807011689624755	4	96	28	14467	GPRIN1,CHRNB2,DRD3,DRD2
GO:0001666	response to hypoxia	biological_process	0.04807011689624755	4	96	28	14467	NF1,MMP2,CHRNB2,PLAU
