# Supplementary material for: Tissue-Specific Functional Networks for Prioritizing Phenotype and Disease Genes
Source: PLoS Comput Biol. 2012 Sep 27;8(9):e1002694. doi: 10.1371/journal.pcbi.1002694 (PMC3459891; doi:10.1371/journal.pcbi.1002694)
Supplement: Dataset S3 — Functional enrichment of top 100 changed genes for each tissue-specific network. (ZIP) [file pcbi.1002694.s003.zip › enrichment_result/MA_0002711_global.txt]

GO:0009653	anatomical structure morphogenesis	biological_process	4.628120914670091E-8	29	91	1151	14467	GNAQ,NEUROG3,FGF3,GPRIN1,SMARCA4,ERCC2,NF1,PAX3,NTRK2,NODAL,FGF8,GDNF,NTRK3,HOXB1,THRA,EGFR,HOXA13,NEURL1A,TRP73,LIF,PAX6,TRIM28,POU3F2,MESP1,TRP63,FASL,GNAS,PAX9,NKX2-3
GO:0010628	positive regulation of gene expression	biological_process	6.477835982587641E-8	18	91	403	14467	NEUROG3,NFATC2,TFDP1,GPRIN1,PAX3,NODAL,FGF8,HOXB1,FOXH1,HOXA13,TRP73,LIF,PAX6,TRIM28,POU3F2,TRP63,PAX9,NKX2-3
GO:0045893	positive regulation of transcription, DNA-dependent	biological_process	7.381966920865264E-8	17	91	353	14467	NEUROG3,NFATC2,TFDP1,GPRIN1,PAX3,NODAL,HOXB1,FOXH1,HOXA13,TRP73,LIF,PAX6,TRIM28,POU3F2,TRP63,PAX9,NKX2-3
GO:0051254	positive regulation of RNA metabolic process	biological_process	7.716220624259118E-8	17	91	354	14467	NEUROG3,NFATC2,TFDP1,GPRIN1,PAX3,NODAL,HOXB1,FOXH1,HOXA13,TRP73,LIF,PAX6,TRIM28,POU3F2,TRP63,PAX9,NKX2-3
GO:0019222	regulation of metabolic process	biological_process	2.6644411776060324E-7	42	91	2525	14467	SKP2,GNAQ,NEUROG3,NFATC2,TFDP1,GPRIN1,SMARCA4,GNRH1,KCNH3,ERCC2,NF1,XPO1,PAX3,SIM1,NTRK2,NODAL,FGF8,NPM1,HOXB1,THRA,EGFR,FOXB1,SSRP1,HIP1,FOXH1,HOXA13,TRP73,LIF,STRAP,PAX6,POU3F4,TRIM28,EIF2S1,PCNA,NEUROD2,POU3F2,TARDBP,MESP1,TRP63,GNAS,PAX9,NKX2-3
GO:0045941	positive regulation of transcription	biological_process	4.2314013752129725E-7	17	91	395	14467	NEUROG3,NFATC2,TFDP1,GPRIN1,PAX3,NODAL,HOXB1,FOXH1,HOXA13,TRP73,LIF,PAX6,TRIM28,POU3F2,TRP63,PAX9,NKX2-3
GO:0048731	system development	biological_process	4.2858173537993185E-7	36	91	1922	14467	SLC1A2,GNAQ,NEUROG3,TFDP1,FGF3,GPRIN1,SMARCA4,ERCC2,NF1,PAX3,SIM1,NTRK2,NODAL,FGF8,GDNF,NTRK3,DSPP,HOXB1,THRA,EGFR,FOXH1,HOXA13,TRP73,LIF,PAX6,POU3F4,TRIM28,NEUROD2,POU3F2,MESP1,GJA10,TRP63,FASL,GNAS,PAX9,NKX2-3
GO:0031328	positive regulation of cellular biosynthetic process	biological_process	4.665117945513984E-7	18	91	455	14467	NEUROG3,NFATC2,TFDP1,GPRIN1,PAX3,NODAL,NPM1,HOXB1,FOXH1,HOXA13,TRP73,LIF,PAX6,TRIM28,POU3F2,TRP63,PAX9,NKX2-3
GO:0006139	nucleobase, nucleoside, nucleotide and nucleic acid metabolic process	biological_process	4.838173177522993E-7	46	91	3037	14467	GNAQ,USP1,NEUROG3,NFATC2,TFDP1,GPRIN1,SMARCA4,KCNH3,RBMXRT,IMPDH2,ERCC2,NF1,PAX3,SF3A3,SIM1,MAGOH,NODAL,RNPS1,NPM1,HOXB1,THRA,FOXB1,SSRP1,HIP1,FOXH1,HOXA13,TRP73,LIF,STRAP,PAX6,ATP7B,POU3F4,TRIM28,PCNA,SYNCRIP,CHEK1,NEUROD2,POU3F2,TARDBP,MESP1,PRPF4B,PARP1,TRP63,GNAS,PAX9,NKX2-3
GO:0009891	positive regulation of biosynthetic process	biological_process	5.006605008080657E-7	18	91	457	14467	NEUROG3,NFATC2,TFDP1,GPRIN1,PAX3,NODAL,NPM1,HOXB1,FOXH1,HOXA13,TRP73,LIF,PAX6,TRIM28,POU3F2,TRP63,PAX9,NKX2-3
GO:0048856	anatomical structure development	biological_process	6.7279677284948E-7	37	91	2056	14467	SLC1A2,GNAQ,NEUROG3,TFDP1,FGF3,GPRIN1,SMARCA4,ERCC2,NF1,PAX3,SIM1,NTRK2,NODAL,FGF8,GDNF,NTRK3,DSPP,HOXB1,THRA,EGFR,FOXH1,HOXA13,NEURL1A,TRP73,LIF,PAX6,POU3F4,TRIM28,NEUROD2,POU3F2,MESP1,GJA10,TRP63,FASL,GNAS,PAX9,NKX2-3
GO:0009888	tissue development	biological_process	8.179697343905386E-7	20	91	598	14467	NEUROG3,TFDP1,SMARCA4,ERCC2,NF1,PAX3,NODAL,FGF8,GDNF,THRA,FOXH1,LIF,PAX6,TRIM28,POU3F2,MESP1,TRP63,GNAS,PAX9,NKX2-3
GO:0045935	positive regulation of nucleobase, nucleoside, nucleotide and nucleic acid metabolic process	biological_process	8.702017645377896E-7	17	91	414	14467	NEUROG3,NFATC2,TFDP1,GPRIN1,PAX3,NODAL,HOXB1,FOXH1,HOXA13,TRP73,LIF,PAX6,TRIM28,POU3F2,TRP63,PAX9,NKX2-3
GO:0009893	positive regulation of metabolic process	biological_process	1.0134870802423982E-6	19	91	540	14467	NEUROG3,NFATC2,TFDP1,GPRIN1,PAX3,NODAL,FGF8,NPM1,HOXB1,FOXH1,HOXA13,TRP73,LIF,PAX6,TRIM28,POU3F2,TRP63,PAX9,NKX2-3
GO:0010557	positive regulation of macromolecule biosynthetic process	biological_process	1.9143306165025672E-6	17	91	436	14467	NEUROG3,NFATC2,TFDP1,GPRIN1,PAX3,NODAL,HOXB1,FOXH1,HOXA13,TRP73,LIF,PAX6,TRIM28,POU3F2,TRP63,PAX9,NKX2-3
GO:0009887	organ morphogenesis	biological_process	1.9439445769866753E-6	22	91	771	14467	NEUROG3,FGF3,SMARCA4,ERCC2,NF1,PAX3,NTRK2,NODAL,FGF8,GDNF,HOXB1,THRA,HOXA13,TRP73,LIF,PAX6,MESP1,TRP63,FASL,GNAS,PAX9,NKX2-3
GO:0007399	nervous system development	biological_process	2.355396981070314E-6	22	91	779	14467	SLC1A2,GNAQ,NEUROG3,GPRIN1,SMARCA4,ERCC2,NF1,PAX3,SIM1,NTRK2,FGF8,GDNF,NTRK3,HOXB1,TRP73,LIF,PAX6,POU3F4,NEUROD2,POU3F2,GJA10,TRP63
GO:0032502	developmental process	biological_process	2.956636076140573E-6	43	91	2840	14467	SKP2,SLC1A2,GNAQ,NEUROG3,TFDP1,FGF3,GPRIN1,SMARCA4,GNRH1,ERCC2,NF1,PAX3,SIM1,NTRK2,NODAL,KIF1B,FGF8,GDNF,NTRK3,DSPP,HOXB1,THRA,EGFR,HIP1,FOXH1,HOXA13,SLC45A2,NEURL1A,TRP73,LIF,PAX6,POU3F4,TRIM28,NEUROD2,POU3F2,MESP1,GJA10,TRP63,MDFI,FASL,GNAS,PAX9,NKX2-3
GO:0010604	positive regulation of macromolecule metabolic process	biological_process	2.972688121834703E-6	18	91	511	14467	NEUROG3,NFATC2,TFDP1,GPRIN1,PAX3,NODAL,FGF8,HOXB1,FOXH1,HOXA13,TRP73,LIF,PAX6,TRIM28,POU3F2,TRP63,PAX9,NKX2-3
GO:0048522	positive regulation of cellular process	biological_process	3.3565262852347204E-6	25	91	1031	14467	NEUROG3,NFATC2,TFDP1,GPRIN1,NF1,PAX3,NODAL,FGF8,NTRK3,NPM1,HOXB1,EGFR,HIP1,FOXH1,HOXA13,TRP73,LIF,PAX6,TRIM28,POU3F2,TRP63,FASL,GNAS,PAX9,NKX2-3
GO:0007275	multicellular organismal development	biological_process	3.7178697606418333E-6	39	91	2402	14467	SLC1A2,GNAQ,NEUROG3,TFDP1,FGF3,GPRIN1,SMARCA4,GNRH1,ERCC2,NF1,PAX3,SIM1,NTRK2,NODAL,KIF1B,FGF8,GDNF,NTRK3,DSPP,HOXB1,THRA,EGFR,FOXH1,HOXA13,TRP73,LIF,PAX6,POU3F4,TRIM28,NEUROD2,POU3F2,MESP1,GJA10,TRP63,MDFI,FASL,GNAS,PAX9,NKX2-3
GO:0048513	organ development	biological_process	3.7562231129814585E-6	31	91	1574	14467	SLC1A2,GNAQ,NEUROG3,TFDP1,FGF3,GPRIN1,SMARCA4,ERCC2,NF1,PAX3,NTRK2,NODAL,FGF8,GDNF,HOXB1,THRA,EGFR,FOXH1,HOXA13,TRP73,LIF,PAX6,POU3F4,TRIM28,POU3F2,MESP1,TRP63,FASL,GNAS,PAX9,NKX2-3
GO:0031325	positive regulation of cellular metabolic process	biological_process	4.03491361857691E-6	18	91	521	14467	NEUROG3,NFATC2,TFDP1,GPRIN1,PAX3,NODAL,NPM1,HOXB1,FOXH1,HOXA13,TRP73,LIF,PAX6,TRIM28,POU3F2,TRP63,PAX9,NKX2-3
GO:0048468	cell development	biological_process	6.589841421552243E-6	21	91	748	14467	GNAQ,GPRIN1,SMARCA4,ERCC2,NF1,PAX3,NTRK2,NODAL,FGF8,GDNF,NTRK3,NEURL1A,TRP73,LIF,PAX6,POU3F4,TRIM28,NEUROD2,POU3F2,TRP63,FASL
GO:0048518	positive regulation of biological process	biological_process	9.588498034947342E-6	26	91	1172	14467	SLC1A2,NEUROG3,NFATC2,TFDP1,GPRIN1,NF1,PAX3,NODAL,FGF8,NTRK3,NPM1,HOXB1,EGFR,HIP1,FOXH1,HOXA13,TRP73,LIF,PAX6,TRIM28,POU3F2,TRP63,FASL,GNAS,PAX9,NKX2-3
GO:0051726	regulation of cell cycle	biological_process	9.825156844111614E-6	12	91	211	14467	SKP2,XPO1,CDK4,FGF8,NPM1,NRAS,HOXA13,MAD2L1,TRP73,LIF,CHEK1,TRP63
GO:0010926	anatomical structure formation	biological_process	1.0253320664356528E-5	21	91	767	14467	FGF3,GPRIN1,SMARCA4,IPO5,ERCC2,NF1,XPO1,PAX3,NODAL,FGF8,GDNF,NPM1,HOXB1,HIP1,CSE1L,NEURL1A,MESP1,GJA10,TRP63,KPNB1,NAP1L1
GO:0010467	gene expression	biological_process	1.2150668343054111E-5	42	91	2850	14467	SKP2,NEUROG3,NFATC2,TFDP1,GPRIN1,SMARCA4,GNRH1,KCNH3,RBMXRT,ERCC2,PAX3,SF3A3,SIM1,MAGOH,GSPT1,NODAL,FGF8,RNPS1,NPM1,HOXB1,THRA,FOXB1,SSRP1,HIP1,FOXH1,HOXA13,TRP73,LIF,STRAP,PAX6,POU3F4,TRIM28,EIF2S1,SYNCRIP,NEUROD2,POU3F2,TARDBP,MESP1,PRPF4B,TRP63,PAX9,NKX2-3
GO:0045944	positive regulation of transcription from RNA polymerase II promoter	biological_process	1.358783076526991E-5	14	91	318	14467	NEUROG3,NFATC2,GPRIN1,PAX3,NODAL,HOXB1,FOXH1,HOXA13,LIF,PAX6,POU3F2,TRP63,PAX9,NKX2-3
GO:0080090	regulation of primary metabolic process	biological_process	1.3627966467947695E-5	38	91	2399	14467	GNAQ,NEUROG3,NFATC2,TFDP1,GPRIN1,SMARCA4,KCNH3,ERCC2,NF1,XPO1,PAX3,SIM1,NODAL,NPM1,HOXB1,THRA,EGFR,FOXB1,SSRP1,HIP1,FOXH1,HOXA13,TRP73,LIF,STRAP,PAX6,POU3F4,TRIM28,EIF2S1,PCNA,NEUROD2,POU3F2,TARDBP,MESP1,TRP63,GNAS,PAX9,NKX2-3
GO:0060255	regulation of macromolecule metabolic process	biological_process	1.7411192104543383E-5	38	91	2420	14467	SKP2,NEUROG3,NFATC2,TFDP1,GPRIN1,SMARCA4,GNRH1,KCNH3,ERCC2,XPO1,PAX3,SIM1,NODAL,FGF8,NPM1,HOXB1,THRA,EGFR,FOXB1,SSRP1,HIP1,FOXH1,HOXA13,TRP73,LIF,STRAP,PAX6,POU3F4,TRIM28,EIF2S1,PCNA,NEUROD2,POU3F2,TARDBP,MESP1,TRP63,PAX9,NKX2-3
GO:0031326	regulation of cellular biosynthetic process	biological_process	1.7679680244956082E-5	36	91	2200	14467	GNAQ,NEUROG3,NFATC2,TFDP1,GPRIN1,SMARCA4,KCNH3,ERCC2,NF1,PAX3,SIM1,NODAL,NPM1,HOXB1,THRA,FOXB1,SSRP1,HIP1,FOXH1,HOXA13,TRP73,LIF,STRAP,PAX6,POU3F4,TRIM28,EIF2S1,PCNA,NEUROD2,POU3F2,TARDBP,MESP1,TRP63,GNAS,PAX9,NKX2-3
GO:0009889	regulation of biosynthetic process	biological_process	1.856183530269806E-5	36	91	2204	14467	GNAQ,NEUROG3,NFATC2,TFDP1,GPRIN1,SMARCA4,KCNH3,ERCC2,NF1,PAX3,SIM1,NODAL,NPM1,HOXB1,THRA,FOXB1,SSRP1,HIP1,FOXH1,HOXA13,TRP73,LIF,STRAP,PAX6,POU3F4,TRIM28,EIF2S1,PCNA,NEUROD2,POU3F2,TARDBP,MESP1,TRP63,GNAS,PAX9,NKX2-3
GO:0019219	regulation of nucleobase, nucleoside, nucleotide and nucleic acid metabolic process	biological_process	2.1300925248872276E-5	35	91	2107	14467	GNAQ,NEUROG3,NFATC2,TFDP1,GPRIN1,SMARCA4,KCNH3,ERCC2,NF1,PAX3,SIM1,NODAL,NPM1,HOXB1,THRA,FOXB1,SSRP1,HIP1,FOXH1,HOXA13,TRP73,LIF,STRAP,PAX6,POU3F4,TRIM28,PCNA,NEUROD2,POU3F2,TARDBP,MESP1,TRP63,GNAS,PAX9,NKX2-3
GO:0006357	regulation of transcription from RNA polymerase II promoter	biological_process	3.323013779611672E-5	17	91	528	14467	NEUROG3,NFATC2,GPRIN1,SMARCA4,PAX3,NODAL,HOXB1,FOXH1,HOXA13,LIF,STRAP,PAX6,TRIM28,POU3F2,TRP63,PAX9,NKX2-3
GO:0016070	RNA metabolic process	biological_process	3.331025417115741E-5	37	91	2364	14467	NEUROG3,NFATC2,TFDP1,GPRIN1,SMARCA4,KCNH3,RBMXRT,ERCC2,PAX3,SF3A3,SIM1,MAGOH,NODAL,RNPS1,NPM1,HOXB1,THRA,FOXB1,SSRP1,HIP1,FOXH1,HOXA13,TRP73,LIF,STRAP,PAX6,POU3F4,TRIM28,SYNCRIP,NEUROD2,POU3F2,TARDBP,MESP1,PRPF4B,TRP63,PAX9,NKX2-3
GO:0010468	regulation of gene expression	biological_process	4.014054551056115E-5	35	91	2159	14467	SKP2,NEUROG3,NFATC2,TFDP1,GPRIN1,SMARCA4,GNRH1,KCNH3,ERCC2,PAX3,SIM1,NODAL,FGF8,NPM1,HOXB1,THRA,FOXB1,SSRP1,HIP1,FOXH1,HOXA13,TRP73,LIF,STRAP,PAX6,POU3F4,TRIM28,EIF2S1,NEUROD2,POU3F2,TARDBP,MESP1,TRP63,PAX9,NKX2-3
GO:0030900	forebrain development	biological_process	4.205951071908958E-5	10	91	150	14467	SLC1A2,GNAQ,GPRIN1,SMARCA4,NF1,FGF8,TRP73,PAX6,POU3F4,POU3F2
GO:0031323	regulation of cellular metabolic process	biological_process	4.793536409073059E-5	37	91	2396	14467	GNAQ,NEUROG3,NFATC2,TFDP1,GPRIN1,SMARCA4,KCNH3,ERCC2,NF1,PAX3,SIM1,NODAL,NPM1,HOXB1,THRA,EGFR,FOXB1,SSRP1,HIP1,FOXH1,HOXA13,TRP73,LIF,STRAP,PAX6,POU3F4,TRIM28,EIF2S1,PCNA,NEUROD2,POU3F2,TARDBP,MESP1,TRP63,GNAS,PAX9,NKX2-3
GO:0048869	cellular developmental process	biological_process	6.036379805735948E-5	29	91	1568	14467	GNAQ,NEUROG3,FGF3,GPRIN1,SMARCA4,ERCC2,NF1,PAX3,SIM1,NTRK2,NODAL,FGF8,GDNF,NTRK3,EGFR,HIP1,NEURL1A,TRP73,LIF,PAX6,POU3F4,TRIM28,NEUROD2,POU3F2,TRP63,MDFI,FASL,GNAS,NKX2-3
GO:0022008	neurogenesis	biological_process	6.636263166980587E-5	16	91	486	14467	GNAQ,GPRIN1,SMARCA4,ERCC2,NF1,PAX3,NTRK2,FGF8,GDNF,NTRK3,TRP73,LIF,PAX6,POU3F4,NEUROD2,POU3F2
GO:0006366	transcription from RNA polymerase II promoter	biological_process	8.027090743963594E-5	17	91	561	14467	NEUROG3,NFATC2,GPRIN1,SMARCA4,PAX3,NODAL,HOXB1,FOXH1,HOXA13,LIF,STRAP,PAX6,TRIM28,POU3F2,TRP63,PAX9,NKX2-3
GO:0030154	cell differentiation	biological_process	8.592415850423025E-5	28	91	1495	14467	GNAQ,NEUROG3,FGF3,GPRIN1,SMARCA4,ERCC2,NF1,PAX3,SIM1,NTRK2,NODAL,FGF8,GDNF,NTRK3,HIP1,NEURL1A,TRP73,LIF,PAX6,POU3F4,TRIM28,NEUROD2,POU3F2,TRP63,MDFI,FASL,GNAS,NKX2-3
GO:0007417	central nervous system development	biological_process	1.0569374287439677E-4	13	91	316	14467	SLC1A2,GNAQ,GPRIN1,SMARCA4,ERCC2,NF1,PAX3,FGF8,HOXB1,TRP73,PAX6,POU3F4,POU3F2
GO:0021537	telencephalon development	biological_process	1.6182744647025245E-4	7	91	63	14467	SLC1A2,GPRIN1,NF1,FGF8,TRP73,PAX6,POU3F2
GO:0008283	cell proliferation	biological_process	2.0077068577423012E-4	17	91	598	14467	FGF3,IMPDH2,ERCC2,NF1,PAX3,NODAL,CDK4,FGF8,NPM1,EGFR,CSE1L,LIF,PAX6,TYR,POU3F2,TRP63,NKX2-3
GO:0007267	cell-cell signaling	biological_process	2.821944794933892E-4	13	91	344	14467	FGF3,GPRIN1,ERCC2,NF1,NTRK2,KIF1B,FGF8,GDNF,CAMK4,GRIA2,LIF,POU3F2,TRP63
GO:0043170	macromolecule metabolic process	biological_process	3.0791319760657487E-4	57	91	5234	14467	SKP2,GNAQ,USP1,NEUROG3,RHO,NFATC2,TFDP1,GPRIN1,SMARCA4,GNRH1,KCNH3,RBMXRT,ERCC2,XPO1,PAX3,SF3A3,SIM1,UBA2,NTRK2,MAGOH,GSPT1,NODAL,CDK4,FGF8,RNPS1,NTRK3,NPM1,HOXB1,CAMK4,THRA,EGFR,FOXB1,SSRP1,HIP1,FOXH1,CCT5,HOXA13,TRP73,LIF,STRAP,PAX6,POU3F4,TRIM28,EIF2S1,PCNA,SYNCRIP,CHEK1,NEUROD2,POU3F2,TARDBP,MESP1,PRPF4B,PARP1,TRP63,PAX9,MMP24,NKX2-3
GO:0048732	gland development	biological_process	4.4395308235455354E-4	8	91	107	14467	NF1,FGF8,EGFR,HOXA13,PAX6,POU3F2,TRP63,NKX2-3
GO:0007420	brain development	biological_process	4.7587632279246357E-4	11	91	245	14467	SLC1A2,GNAQ,GPRIN1,SMARCA4,NF1,FGF8,HOXB1,TRP73,PAX6,POU3F4,POU3F2
GO:0021543	pallium development	biological_process	5.066240877198977E-4	6	91	46	14467	GPRIN1,NF1,FGF8,TRP73,PAX6,POU3F2
GO:0010564	regulation of cell cycle process	biological_process	5.066240877198977E-4	6	91	46	14467	XPO1,FGF8,NPM1,HOXA13,MAD2L1,LIF
GO:0051252	regulation of RNA metabolic process	biological_process	5.145104735409081E-4	31	91	1943	14467	NEUROG3,NFATC2,TFDP1,GPRIN1,SMARCA4,KCNH3,ERCC2,PAX3,SIM1,NODAL,NPM1,HOXB1,THRA,FOXB1,SSRP1,HIP1,FOXH1,HOXA13,TRP73,LIF,STRAP,PAX6,POU3F4,TRIM28,NEUROD2,POU3F2,TARDBP,MESP1,TRP63,PAX9,NKX2-3
GO:0043283	biopolymer metabolic process	biological_process	8.098138954218781E-4	55	91	5069	14467	SKP2,GNAQ,USP1,NEUROG3,RHO,NFATC2,TFDP1,GPRIN1,SMARCA4,KCNH3,RBMXRT,ERCC2,XPO1,PAX3,SF3A3,SIM1,UBA2,NTRK2,MAGOH,GSPT1,NODAL,CDK4,RNPS1,NTRK3,NPM1,HOXB1,CAMK4,THRA,EGFR,FOXB1,SSRP1,HIP1,FOXH1,CCT5,HOXA13,TRP73,LIF,STRAP,PAX6,POU3F4,TRIM28,EIF2S1,PCNA,SYNCRIP,CHEK1,NEUROD2,POU3F2,TARDBP,MESP1,PRPF4B,PARP1,TRP63,PAX9,MMP24,NKX2-3
GO:0044238	primary metabolic process	biological_process	9.88926681512276E-4	62	91	6174	14467	SKP2,GNAQ,USP1,NEUROG3,RHO,NFATC2,TFDP1,GPRIN1,SMARCA4,KCNH3,RBMXRT,IMPDH2,ERCC2,NF1,XPO1,PAX3,SF3A3,SIM1,UBA2,NTRK2,KCNJ6,MAGOH,GSPT1,NODAL,CDK4,RNPS1,NTRK3,NPM1,HOXB1,CAMK4,THRA,EGFR,FOXB1,SSRP1,HIP1,FOXH1,CCT5,HOXA13,SLC45A2,TRP73,LIF,STRAP,PAX6,ATP7B,POU3F4,TRIM28,TYR,EIF2S1,PCNA,SYNCRIP,CHEK1,NEUROD2,POU3F2,TARDBP,MESP1,PRPF4B,PARP1,TRP63,GNAS,PAX9,MMP24,NKX2-3
GO:0048699	generation of neurons	biological_process	0.001148211589336322	14	91	456	14467	GNAQ,GPRIN1,NF1,PAX3,NTRK2,FGF8,GDNF,NTRK3,TRP73,LIF,PAX6,POU3F4,NEUROD2,POU3F2
GO:0010556	regulation of macromolecule biosynthetic process	biological_process	0.0011678961543385795	32	91	2127	14467	NEUROG3,NFATC2,TFDP1,GPRIN1,SMARCA4,KCNH3,ERCC2,PAX3,SIM1,NODAL,HOXB1,THRA,FOXB1,SSRP1,HIP1,FOXH1,HOXA13,TRP73,LIF,STRAP,PAX6,POU3F4,TRIM28,EIF2S1,PCNA,NEUROD2,POU3F2,TARDBP,MESP1,TRP63,PAX9,NKX2-3
GO:0034960	cellular biopolymer metabolic process	biological_process	0.0014079429471644401	54	91	4999	14467	SKP2,GNAQ,USP1,NEUROG3,RHO,NFATC2,TFDP1,GPRIN1,SMARCA4,KCNH3,RBMXRT,ERCC2,PAX3,SF3A3,SIM1,UBA2,NTRK2,MAGOH,GSPT1,NODAL,CDK4,RNPS1,NTRK3,NPM1,HOXB1,CAMK4,THRA,EGFR,FOXB1,SSRP1,HIP1,FOXH1,CCT5,HOXA13,TRP73,LIF,STRAP,PAX6,POU3F4,TRIM28,EIF2S1,PCNA,SYNCRIP,CHEK1,NEUROD2,POU3F2,TARDBP,MESP1,PRPF4B,PARP1,TRP63,PAX9,MMP24,NKX2-3
GO:0006355	regulation of transcription, DNA-dependent	biological_process	0.0014893474011260066	30	91	1929	14467	NEUROG3,NFATC2,TFDP1,GPRIN1,SMARCA4,KCNH3,ERCC2,PAX3,SIM1,NODAL,HOXB1,THRA,FOXB1,SSRP1,HIP1,FOXH1,HOXA13,TRP73,LIF,STRAP,PAX6,POU3F4,TRIM28,NEUROD2,POU3F2,TARDBP,MESP1,TRP63,PAX9,NKX2-3
GO:0048646	anatomical structure formation involved in morphogenesis	biological_process	0.0015092239379759199	12	91	335	14467	FGF3,SMARCA4,ERCC2,NF1,PAX3,NODAL,FGF8,GDNF,HOXB1,NEURL1A,MESP1,TRP63
GO:0006351	transcription, DNA-dependent	biological_process	0.0017558959785773192	30	91	1944	14467	NEUROG3,NFATC2,TFDP1,GPRIN1,SMARCA4,KCNH3,ERCC2,PAX3,SIM1,NODAL,HOXB1,THRA,FOXB1,SSRP1,HIP1,FOXH1,HOXA13,TRP73,LIF,STRAP,PAX6,POU3F4,TRIM28,NEUROD2,POU3F2,TARDBP,MESP1,TRP63,PAX9,NKX2-3
GO:0008284	positive regulation of cell proliferation	biological_process	0.0017597274157404677	10	91	224	14467	NF1,PAX3,NODAL,FGF8,NPM1,EGFR,LIF,PAX6,POU3F2,TRP63
GO:0032774	RNA biosynthetic process	biological_process	0.0018341199645463611	30	91	1948	14467	NEUROG3,NFATC2,TFDP1,GPRIN1,SMARCA4,KCNH3,ERCC2,PAX3,SIM1,NODAL,HOXB1,THRA,FOXB1,SSRP1,HIP1,FOXH1,HOXA13,TRP73,LIF,STRAP,PAX6,POU3F4,TRIM28,NEUROD2,POU3F2,TARDBP,MESP1,TRP63,PAX9,NKX2-3
GO:0000059	protein import into nucleus, docking	biological_process	0.0023951383188787656	4	91	15	14467	IPO5,XPO1,CSE1L,KPNB1
GO:0044260	cellular macromolecule metabolic process	biological_process	0.0028870445618531426	54	91	5102	14467	SKP2,GNAQ,USP1,NEUROG3,RHO,NFATC2,TFDP1,GPRIN1,SMARCA4,KCNH3,RBMXRT,ERCC2,PAX3,SF3A3,SIM1,UBA2,NTRK2,MAGOH,GSPT1,NODAL,CDK4,RNPS1,NTRK3,NPM1,HOXB1,CAMK4,THRA,EGFR,FOXB1,SSRP1,HIP1,FOXH1,CCT5,HOXA13,TRP73,LIF,STRAP,PAX6,POU3F4,TRIM28,EIF2S1,PCNA,SYNCRIP,CHEK1,NEUROD2,POU3F2,TARDBP,MESP1,PRPF4B,PARP1,TRP63,PAX9,MMP24,NKX2-3
GO:0006913	nucleocytoplasmic transport	biological_process	0.0033864614561944163	7	91	98	14467	IPO5,NF1,XPO1,NPM1,CAMK4,CSE1L,KPNB1
GO:0008380	RNA splicing	biological_process	0.0034524750332497385	9	91	188	14467	RBMXRT,SF3A3,MAGOH,RNPS1,NPM1,STRAP,SYNCRIP,TARDBP,PRPF4B
GO:0045449	regulation of transcription	biological_process	0.003507993185910182	30	91	2009	14467	NEUROG3,NFATC2,TFDP1,GPRIN1,SMARCA4,KCNH3,ERCC2,PAX3,SIM1,NODAL,HOXB1,THRA,FOXB1,SSRP1,HIP1,FOXH1,HOXA13,TRP73,LIF,STRAP,PAX6,POU3F4,TRIM28,NEUROD2,POU3F2,TARDBP,MESP1,TRP63,PAX9,NKX2-3
GO:0051169	nuclear transport	biological_process	0.003625644211565996	7	91	99	14467	IPO5,NF1,XPO1,NPM1,CAMK4,CSE1L,KPNB1
GO:0022612	gland morphogenesis	biological_process	0.004136108667301147	4	91	17	14467	FGF8,EGFR,PAX6,NKX2-3
GO:0048523	negative regulation of cellular process	biological_process	0.0057098538715910484	20	91	1027	14467	SKP2,RGS9,GPRIN1,SMARCA4,ERCC2,NF1,PAX3,NODAL,FGF8,GDNF,NPM1,THRA,FOXH1,MAD2L1,TRP73,LIF,STRAP,PAX6,TRIM28,TRP63
GO:0006350	transcription	biological_process	0.006325118200288089	30	91	2067	14467	NEUROG3,NFATC2,TFDP1,GPRIN1,SMARCA4,KCNH3,ERCC2,PAX3,SIM1,NODAL,HOXB1,THRA,FOXB1,SSRP1,HIP1,FOXH1,HOXA13,TRP73,LIF,STRAP,PAX6,POU3F4,TRIM28,NEUROD2,POU3F2,TARDBP,MESP1,TRP63,PAX9,NKX2-3
GO:0048729	tissue morphogenesis	biological_process	0.006459010964600764	10	91	259	14467	NEUROG3,SMARCA4,ERCC2,PAX3,NODAL,FGF8,PAX6,MESP1,TRP63,NKX2-3
GO:0032501	multicellular organismal process	biological_process	0.006603782855369985	47	91	4218	14467	RGS9,SLC1A2,GNAQ,NEUROG3,RHO,NFATC2,TFDP1,FGF3,GPRIN1,SMARCA4,GNRH1,ERCC2,NF1,PAX3,SIM1,NTRK2,NODAL,KIF1B,FGF8,GDNF,NTRK3,DSPP,HOXB1,CAMK4,THRA,EGFR,FOXH1,HOXA13,SLC45A2,NEURL1A,TRP73,GRIA2,LIF,PAX6,ATP7B,POU3F4,TRIM28,NEUROD2,POU3F2,MESP1,GJA10,TRP63,MDFI,FASL,GNAS,PAX9,NKX2-3
GO:0050793	regulation of developmental process	biological_process	0.00676562857281019	18	91	858	14467	SKP2,GNAQ,GPRIN1,ERCC2,NF1,NODAL,FGF8,GDNF,NTRK3,HIP1,HOXA13,TRP73,LIF,PAX6,POU3F2,TRP63,FASL,GNAS
GO:0044237	cellular metabolic process	biological_process	0.008096476457028833	61	91	6341	14467	SKP2,GNAQ,USP1,NEUROG3,RHO,NFATC2,TFDP1,GPRIN1,SMARCA4,KCNH3,RBMXRT,IMPDH2,ERCC2,NF1,PAX3,SF3A3,SIM1,UBA2,NTRK2,KCNJ6,MAGOH,GSPT1,NODAL,CDK4,RNPS1,NTRK3,NPM1,HOXB1,CAMK4,THRA,EGFR,FOXB1,SSRP1,HIP1,FOXH1,CCT5,HOXA13,SLC45A2,TRP73,LIF,STRAP,PAX6,ATP7B,POU3F4,TRIM28,TYR,EIF2S1,PCNA,SYNCRIP,CHEK1,NEUROD2,POU3F2,TARDBP,MESP1,PRPF4B,PARP1,TRP63,GNAS,PAX9,MMP24,NKX2-3
GO:0009790	embryonic development	biological_process	0.009644311227012087	15	91	626	14467	GNAQ,SMARCA4,ERCC2,NF1,PAX3,NODAL,KIF1B,FGF8,HOXB1,FOXH1,HOXA13,PAX6,MESP1,TRP63,GNAS
GO:0030182	neuron differentiation	biological_process	0.01235277478286204	12	91	411	14467	GNAQ,GPRIN1,PAX3,NTRK2,GDNF,NTRK3,TRP73,LIF,PAX6,POU3F4,NEUROD2,POU3F2
GO:0033365	protein localization in organelle	biological_process	0.012731797001034268	6	91	79	14467	IPO5,NF1,XPO1,CSE1L,PAX6,KPNB1
GO:0007435	salivary gland morphogenesis	biological_process	0.016645378624953914	3	91	8	14467	FGF8,EGFR,PAX6
GO:0042127	regulation of cell proliferation	biological_process	0.016878845468510473	12	91	424	14467	NF1,PAX3,NODAL,CDK4,FGF8,NPM1,EGFR,LIF,PAX6,POU3F2,TRP63,NKX2-3
GO:0034961	cellular biopolymer biosynthetic process	biological_process	0.017940315725520635	33	91	2531	14467	NEUROG3,NFATC2,TFDP1,GPRIN1,SMARCA4,KCNH3,ERCC2,PAX3,SIM1,GSPT1,NODAL,HOXB1,THRA,FOXB1,SSRP1,HIP1,FOXH1,HOXA13,TRP73,LIF,STRAP,PAX6,POU3F4,TRIM28,EIF2S1,PCNA,NEUROD2,POU3F2,TARDBP,MESP1,TRP63,PAX9,NKX2-3
GO:0043284	biopolymer biosynthetic process	biological_process	0.018093467338098523	33	91	2532	14467	NEUROG3,NFATC2,TFDP1,GPRIN1,SMARCA4,KCNH3,ERCC2,PAX3,SIM1,GSPT1,NODAL,HOXB1,THRA,FOXB1,SSRP1,HIP1,FOXH1,HOXA13,TRP73,LIF,STRAP,PAX6,POU3F4,TRIM28,EIF2S1,PCNA,NEUROD2,POU3F2,TARDBP,MESP1,TRP63,PAX9,NKX2-3
GO:0008152	metabolic process	biological_process	0.01823100502443886	64	91	6968	14467	SKP2,GNAQ,USP1,NEUROG3,RHO,NFATC2,TFDP1,GPRIN1,SMARCA4,GNRH1,KCNH3,RBMXRT,IMPDH2,ERCC2,NF1,XPO1,PAX3,SF3A3,SIM1,UBA2,NTRK2,KCNJ6,MAGOH,GSPT1,NODAL,CDK4,FGF8,RNPS1,NTRK3,NPM1,HOXB1,CAMK4,THRA,EGFR,FOXB1,SSRP1,HIP1,FOXH1,CCT5,HOXA13,SLC45A2,TRP73,LIF,STRAP,PAX6,ATP7B,POU3F4,TRIM28,TYR,EIF2S1,PCNA,SYNCRIP,CHEK1,NEUROD2,POU3F2,TARDBP,MESP1,PRPF4B,PARP1,TRP63,GNAS,PAX9,MMP24,NKX2-3
GO:0009416	response to light stimulus	biological_process	0.022217597004587905	6	91	87	14467	SLC1A2,RHO,GPRIN1,ERCC2,NF1,GJA10
GO:0048666	neuron development	biological_process	0.02331513680106591	10	91	300	14467	GNAQ,GPRIN1,NTRK2,GDNF,NTRK3,TRP73,LIF,PAX6,NEUROD2,POU3F2
GO:0035113	embryonic appendage morphogenesis	biological_process	0.023723636762687888	6	91	88	14467	GNAQ,SMARCA4,FGF8,HOXA13,TRP63,GNAS
GO:0030326	embryonic limb morphogenesis	biological_process	0.023723636762687888	6	91	88	14467	GNAQ,SMARCA4,FGF8,HOXA13,TRP63,GNAS
GO:0048519	negative regulation of biological process	biological_process	0.02386877484023282	20	91	1131	14467	SKP2,RGS9,GPRIN1,SMARCA4,ERCC2,NF1,PAX3,NODAL,FGF8,GDNF,NPM1,THRA,FOXH1,MAD2L1,TRP73,LIF,STRAP,PAX6,TRIM28,TRP63
GO:0009058	biosynthetic process	biological_process	0.024508811386086387	39	91	3324	14467	GNAQ,NEUROG3,NFATC2,TFDP1,GPRIN1,SMARCA4,KCNH3,ERCC2,NF1,PAX3,SIM1,GSPT1,NODAL,NPM1,HOXB1,THRA,FOXB1,SSRP1,HIP1,FOXH1,HOXA13,SLC45A2,TRP73,LIF,STRAP,PAX6,POU3F4,TRIM28,TYR,EIF2S1,PCNA,NEUROD2,POU3F2,TARDBP,MESP1,TRP63,GNAS,PAX9,NKX2-3
GO:0006397	mRNA processing	biological_process	0.024855850488971477	9	91	240	14467	RBMXRT,SF3A3,MAGOH,RNPS1,NPM1,STRAP,SYNCRIP,TARDBP,PRPF4B
GO:0051093	negative regulation of developmental process	biological_process	0.030046712183284092	11	91	377	14467	SKP2,GPRIN1,ERCC2,NF1,NODAL,FGF8,GDNF,TRP73,LIF,PAX6,TRP63
GO:0045165	cell fate commitment	biological_process	0.03551257728770064	7	91	140	14467	FGF3,SMARCA4,PAX3,NODAL,FGF8,GDNF,PAX6
GO:0051128	regulation of cellular component organization	biological_process	0.03768032755039038	9	91	253	14467	GPRIN1,XPO1,FGF8,NTRK3,NPM1,HIP1,HOXA13,MAD2L1,POU3F2
GO:0006974	response to DNA damage stimulus	biological_process	0.03886488919534572	9	91	254	14467	USP1,ERCC2,NPM1,SSRP1,TRP73,PCNA,CHEK1,PARP1,TRP63
GO:0045595	regulation of cell differentiation	biological_process	0.047423546446763006	10	91	326	14467	GNAQ,GPRIN1,NF1,NODAL,NTRK3,LIF,PAX6,POU3F2,TRP63,GNAS
