# Supplementary material for: Tissue-Specific Functional Networks for Prioritizing Phenotype and Disease Genes
Source: PLoS Comput Biol. 2012 Sep 27;8(9):e1002694. doi: 10.1371/journal.pcbi.1002694 (PMC3459891; doi:10.1371/journal.pcbi.1002694)
Supplement: Dataset S4 — Expert-created ontology of spermatogenesis-related phenotype terms. (XLSX) [file pcbi.1002694.s004.xlsx]

## Sheet: Annotations
!
!Assembled from the Published and Supplementary Tables from the series of Articles ""Surfing the wave.."" by Hermo L, Pelletier RM, Cyr DG, and Smith CE
!Last Update: 3/22/2011
!
MGI	MGI:108042	CCNA1		SG:0000007	PMID:19941293	TAS		P	CCNA1	MGI:108042	gene	taxon:10090	20110319	MAH
MGI	MGI:1098211	PIK3CD		SG:0000007	PMID:19941293	TAS		P	PIK3CD	MGI:1098211	gene	taxon:10090	20110319	MAH
MGI	MGI:97005	MMP12		SG:0000007	PMID:19941293	TAS		P	MMP12	MGI:97005	gene	taxon:10090	20110319	MAH
MGI	MGI:99423	ETV4		SG:0000007	PMID:19941293	TAS		P	ETV4	MGI:99423	gene	taxon:10090	20110319	MAH
MGI	MGI:107423	NUMB		SG:0000007	PMID:19941293	TAS		P	NUMB	MGI:107423	gene	taxon:10090	20110319	MAH
MGI	MGI:1298366	ATF1		SG:0000007	PMID:19941293	TAS		P	ATF1	MGI:1298366	gene	taxon:10090	20110319	MAH
MGI	MGI:95574	FOS		SG:0000007	PMID:19941293	TAS		P	FOS	MGI:95574	gene	taxon:10090	20110319	MAH
MGI	MGI:1346858	MAPK1		SG:0000007	PMID:19941293	TAS		P	MAPK1	MGI:1346858	gene	taxon:10090	20110319	MAH
MGI	MGI:103556	CXCL12		SG:0000007	PMID:19941293	TAS		P	CXCL12	MGI:103556	gene	taxon:10090	20110319	MAH
MGI	MGI:101893	POU5F1		SG:0000007	PMID:19941293	TAS		P	POU5F1	MGI:101893	gene	taxon:10090	20110319	MAH
MGI	MGI:97503	PCNA		SG:0000007	PMID:19941293	TAS		P	PCNA	MGI:97503	gene	taxon:10090	20110319	MAH
MGI	MGI:1100842	GFRA1		SG:0000007	PMID:19941293	TAS		P	GFRA1	MGI:1100842	gene	taxon:10090	20110319	MAH
MGI	MGI:1346859	MAPK3		SG:0000007	PMID:19941293	TAS		P	MAPK3	MGI:1346859	gene	taxon:10090	20110319	MAH
MGI	MGI:99460	NOTCH3		SG:0000007	PMID:19941293	TAS		P	NOTCH3	MGI:99460	gene	taxon:10090	20110319	MAH
MGI	MGI:96224	HRAS1		SG:0000007	PMID:19941293	TAS		P	HRAS1	MGI:96224	gene	taxon:10090	20110319	MAH
MGI	MGI:109277	PIK3R3		SG:0000007	PMID:19941293	TAS		P	PIK3R3	MGI:109277	gene	taxon:10090	20110319	MAH
MGI	MGI:87986	AKT1		SG:0000007	PMID:19941293	TAS		P	AKT1	MGI:87986	gene	taxon:10090	20110319	MAH
MGI	MGI:1202717	PSEN1		SG:0000007	PMID:19941293	TAS		P	PSEN1	MGI:1202717	gene	taxon:10090	20110319	MAH
MGI	MGI:97615	PLCG1		SG:0000007	PMID:19941293	TAS		P	PLCG1	MGI:97615	gene	taxon:10090	20110319	MAH
MGI	MGI:1206581	PIK3CA		SG:0000007	PMID:19941293	TAS		P	PIK3CA	MGI:1206581	gene	taxon:10090	20110319	MAH
MGI	MGI:1278332	BCL6B		SG:0000007	PMID:19941293	TAS		P	BCL6B	MGI:1278332	gene	taxon:10090	20110319	MAH
MGI	MGI:107187	BCL6		SG:0000007	PMID:19941293	TAS		P	BCL6	MGI:107187	gene	taxon:10090	20110319	MAH
MGI	MGI:96787	LIF		SG:0000007	PMID:19941293	TAS		P	LIF	MGI:96787	gene	taxon:10090	20110319	MAH
MGI	MGI:104659	DLL1		SG:0000007	PMID:19941293	TAS		P	DLL1	MGI:104659	gene	taxon:10090	20110319	MAH
MGI	MGI:97363	NOTCH1		SG:0000007	PMID:19941293	TAS		P	NOTCH1	MGI:97363	gene	taxon:10090	20110319	MAH
MGI	MGI:97902	RET		SG:0000007	PMID:19941293	TAS		P	RET	MGI:97902	gene	taxon:10090	20110319	MAH
MGI	MGI:98397	SRC		SG:0000007	PMID:19941293	TAS		P	SRC	MGI:98397	gene	taxon:10090	20110319	MAH
MGI	MGI:1922019	PIK3CB		SG:0000007	PMID:19941293	TAS		P	PIK3CB	MGI:1922019	gene	taxon:10090	20110319	MAH
MGI	MGI:96974	KITL		SG:0000007	PMID:19941293	TAS		P	KITL	MGI:96974	gene	taxon:10090	20110319	MAH
MGI	MGI:96677	KIT		SG:0000007	PMID:19941293	TAS		P	KIT	MGI:96677	gene	taxon:10090	20110319	MAH
MGI	MGI:99254	ETV1		SG:0000007	PMID:19941293	TAS		P	ETV1	MGI:99254	gene	taxon:10090	20110319	MAH
MGI	MGI:1095416	JAG1		SG:0000007	PMID:19941293	TAS		P	JAG1	MGI:1095416	gene	taxon:10090	20110319	MAH
MGI	MGI:97364	NOTCH2		SG:0000007	PMID:19941293	TAS		P	NOTCH2	MGI:97364	gene	taxon:10090	20110319	MAH
MGI	MGI:88494	CREB1		SG:0000007	PMID:19941293	TAS		P	CREB1	MGI:88494	gene	taxon:10090	20110319	MAH
MGI	MGI:107430	GDNF		SG:0000007	PMID:19941293	TAS		P	GDNF	MGI:107430	gene	taxon:10090	20110319	MAH
MGI	MGI:893591	NEUROG3		SG:0000007	PMID:19941293	TAS		P	NEUROG3	MGI:893591	gene	taxon:10090	20110319	MAH
MGI	MGI:99783	LHX1		SG:0000007	PMID:19941293	TAS		P	LHX1	MGI:99783	gene	taxon:10090	20110319	MAH
MGI	MGI:1096867	ETV5		SG:0000007	PMID:19941293	TAS		P	ETV5	MGI:1096867	gene	taxon:10090	20110319	MAH
MGI	MGI:88495	CREM		SG:0000007	PMID:19941293	TAS		P	CREM	MGI:88495	gene	taxon:10090	20110319	MAH
MGI	MGI:1353576	PIK3CG		SG:0000007	PMID:19941293	TAS		P	PIK3CG	MGI:1353576	gene	taxon:10090	20110319	MAH
MGI	MGI:95516	FGF2		SG:0000007	PMID:19941293	TAS		P	FGF2	MGI:95516	gene	taxon:10090	20110319	MAH
MGI	MGI:104772	CDK2		SG:0000007	PMID:19941293	TAS		P	CDK2	MGI:104772	gene	taxon:10090	20110319	MAH
MGI	MGI:1914280	FANCL		SG:0000003	PMID:19941293	TAS		P	FANCL	MGI:1914280	gene	taxon:10090	20110319	MAH
MGI	MGI:103222	ZBTB16		SG:0000003	PMID:19941293	TAS		P	ZBTB16	MGI:103222	gene	taxon:10090	20110319	MAH
MGI	MGI:2669254	NANOS1		SG:0000003	PMID:19941293	TAS		P	NANOS1	MGI:2669254	gene	taxon:10090	20110319	MAH
MGI	MGI:88354	CDH1		SG:0000003	PMID:19941293	TAS		P	CDH1	MGI:88354	gene	taxon:10090	20110319	MAH
MGI	MGI:106653	EPCAM		SG:0000003	PMID:19941293	TAS		P	EPCAM	MGI:106653	gene	taxon:10090	20110319	MAH
MGI	MGI:96605	ITGA6		SG:0000003	PMID:19941293	TAS		P	ITGA6	MGI:96605	gene	taxon:10090	20110319	MAH
MGI	MGI:2676627	NANOS2		SG:0000003	PMID:19941293	TAS		P	NANOS2	MGI:2676627	gene	taxon:10090	20110319	MAH
MGI	MGI:1341787	TRPV1		SG:0000003	PMID:19941293	TAS		P	TRPV1	MGI:1341787	gene	taxon:10090	20110319	MAH
MGI	MGI:104820	HNRNPA1		SG:0000003	PMID:19941293	TAS		P	HNRNPA1	MGI:104820	gene	taxon:10090	20110319	MAH
MGI	MGI:1917498	DAZAP1		SG:0000003	PMID:19941293	TAS		P	DAZAP1	MGI:1917498	gene	taxon:10090	20110319	MAH
MGI	MGI:1931751	PUM2		SG:0000003	PMID:19941293	TAS		P	PUM2	MGI:1931751	gene	taxon:10090	20110319	MAH
MGI	MGI:2675387	NANOS3		SG:0000003	PMID:19941293	TAS		P	NANOS3	MGI:2675387	gene	taxon:10090	20110319	MAH
MGI	MGI:1342328	DAZL		SG:0000003	PMID:19941293	TAS		P	DAZL	MGI:1342328	gene	taxon:10090	20110319	MAH
MGI	MGI:98747	THY1		SG:0000003	PMID:19941293	TAS		P	THY1	MGI:98747	gene	taxon:10090	20110319	MAH
MGI	MGI:88348	CD9		SG:0000003	PMID:19941293	TAS		P	CD9	MGI:88348	gene	taxon:10090	20110319	MAH
MGI	MGI:1346036	PIN1		SG:0000003	PMID:19941293	TAS		P	PIN1	MGI:1346036	gene	taxon:10090	20110319	MAH
MGI	MGI:96610	ITGB1		SG:0000003	PMID:19941293	TAS		P	ITGB1	MGI:96610	gene	taxon:10090	20110319	MAH
MGI	MGI:88174	BMI1		SG:0000003	PMID:19941293	TAS		P	BMI1	MGI:88174	gene	taxon:10090	20110319	MAH
MGI	MGI:88350	CDC25C		SG:0000003	PMID:19941293	TAS		P	CDC25C	MGI:88350	gene	taxon:10090	20110319	MAH
MGI	MGI:1917172	VRK2		SG:0000003	PMID:19941293	TAS		P	VRK2	MGI:1917172	gene	taxon:10090	20110319	MAH
MGI	MGI:96788	LIFR		SG:0000003	PMID:19941293	TAS		P	LIFR	MGI:96788	gene	taxon:10090	20110319	MAH
MGI	MGI:1914311	DZIP1		SG:0000003	PMID:19941293	TAS		P	DZIP1	MGI:1914311	gene	taxon:10090	20110319	MAH
MGI	MGI:107795	HNRNPC		SG:0000003	PMID:19941293	TAS		P	HNRNPC	MGI:107795	gene	taxon:10090	20110319	MAH
MGI	MGI:1922638	BOLL		SG:0000003	PMID:19941293	TAS		P	BOLL	MGI:1922638	gene	taxon:10090	20110319	MAH
MGI	MGI:1917310	SPATA3		SG:0000002	PMID:19941293	TAS		P	SPATA3	MGI:1917310	gene	taxon:10090	20110319	MAH
MGI	MGI:104904	TEAD2		SG:0000002	PMID:19941293	TAS		P	TEAD2	MGI:104904	gene	taxon:10090	20110319	MAH
MGI	MGI:1860077	MSH4		SG:0000002	PMID:19941293	TAS		P	MSH4	MGI:1860077	gene	taxon:10090	20110319	MAH
MGI	MGI:894697	RAD54L		SG:0000002	PMID:19941293	TAS		P	RAD54L	MGI:894697	gene	taxon:10090	20110319	MAH
MGI	MGI:1100510	BUB1		SG:0000002	PMID:19941293	TAS		P	BUB1	MGI:1100510	gene	taxon:10090	20110319	MAH
MGI	MGI:1916557	PXT1		SG:0000002	PMID:19941293	TAS		P	PXT1	MGI:1916557	gene	taxon:10090	20110319	MAH
MGI	MGI:1916698	PRSS21		SG:0000002	PMID:19941293	TAS		P	PRSS21	MGI:1916698	gene	taxon:10090	20110319	MAH
MGI	MGI:1338031	SPINT2		SG:0000002	PMID:19941293	TAS		P	SPINT2	MGI:1338031	gene	taxon:10090	20110319	MAH
MGI	MGI:2144877	SPATA7		SG:0000002	PMID:19941293	TAS		P	SPATA7	MGI:2144877	gene	taxon:10090	20110319	MAH
MGI	MGI:109292	RAD50		SG:0000002	PMID:19941293	TAS		P	RAD50	MGI:109292	gene	taxon:10090	20110319	MAH
MGI	MGI:1098230	CENPE		SG:0000002	PMID:19941293	TAS		P	CENPE	MGI:1098230	gene	taxon:10090	20110319	MAH
MGI	MGI:98790	TOP2A		SG:0000002	PMID:19941293	TAS		P	TOP2A	MGI:98790	gene	taxon:10090	20110319	MAH
MGI	MGI:102688	H2AFX		SG:0000002	PMID:19941293	TAS		P	H2AFX	MGI:102688	gene	taxon:10090	20110319	MAH
MGI	MGI:1344345	SMC1A		SG:0000002	PMID:19941293	TAS		P	SMC1A	MGI:1344345	gene	taxon:10090	20110319	MAH
MGI	MGI:1354963	DKKL1		SG:0000002	PMID:19941293	TAS		P	DKKL1	MGI:1354963	gene	taxon:10090	20110319	MAH
MGI	MGI:1924165	MND1		SG:0000002	PMID:19941293	TAS		P	MND1	MGI:1924165	gene	taxon:10090	20110319	MAH
MGI	MGI:1934816	TEX15		SG:0000002	PMID:19941293	TAS		P	TEX15	MGI:1934816	gene	taxon:10090	20110319	MAH
MGI	MGI:88351	CDK1		SG:0000002	PMID:19941293	TAS		P	CDK1	MGI:88351	gene	taxon:10090	20110319	MAH
MGI	MGI:102944	UBE2B		SG:0000002	PMID:19941293	TAS		P	UBE2B	MGI:102944	gene	taxon:10090	20110319	MAH
MGI	MGI:98791	TOP2B		SG:0000002	PMID:19941293	TAS		P	TOP2B	MGI:98791	gene	taxon:10090	20110319	MAH
MGI	MGI:3605986	RAD54B		SG:0000002	PMID:19941293	TAS		P	RAD54B	MGI:3605986	gene	taxon:10090	20110319	MAH
MGI	MGI:1100512	MRE11A		SG:0000002	PMID:19941293	TAS		P	MRE11A	MGI:1100512	gene	taxon:10090	20110319	MAH
MGI	MGI:1353455	MLH3		SG:0000002	PMID:19941293	TAS		P	MLH3	MGI:1353455	gene	taxon:10090	20110319	MAH
MGI	MGI:109372	CBX5		SG:0000002	PMID:19941293	TAS		P	CBX5	MGI:109372	gene	taxon:10090	20110319	MAH
MGI	MGI:108515	CBX3		SG:0000002	PMID:19941293	TAS		P	CBX3	MGI:108515	gene	taxon:10090	20110319	MAH
MGI	MGI:1353633	FUS		SG:0000002	PMID:19941293	TAS		P	FUS	MGI:1353633	gene	taxon:10090	20110319	MAH
MGI	MGI:104774	ADRA1B		SG:0000002	PMID:19941293	TAS		P	ADRA1B	MGI:104774	gene	taxon:10090	20110319	MAH
MGI	MGI:88311	CCNB2		SG:0000002	PMID:19941293	TAS		P	CCNB2	MGI:88311	gene	taxon:10090	20110319	MAH
MGI	MGI:99543	SLX		SG:0000002	PMID:19941293	TAS		P	SLX	MGI:99543	gene	taxon:10090	20110319	MAH
MGI	MGI:2685134	CCNB1IP1		SG:0000002	PMID:19941293	TAS		P	CCNB1IP1	MGI:2685134	gene	taxon:10090	20110319	MAH
MGI	MGI:96243	HSPA2		SG:0000002	PMID:19941293	TAS		P	HSPA2	MGI:96243	gene	taxon:10090	20110319	MAH
MGI	MGI:95606	XRCC6		SG:0000002	PMID:19941293	TAS		P	XRCC6	MGI:95606	gene	taxon:10090	20110319	MAH
MGI	MGI:1859553	LRRC6		SG:0000002	PMID:19941293	TAS		P	LRRC6	MGI:1859553	gene	taxon:10090	20110319	MAH
MGI	MGI:1329034	CCNE2		SG:0000002	PMID:19941293	TAS		P	CCNE2	MGI:1329034	gene	taxon:10090	20110319	MAH
MGI	MGI:1313302	CENPF		SG:0000002	PMID:19941293	TAS		P	CENPF	MGI:1313302	gene	taxon:10090	20110319	MAH
MGI	MGI:1328362	BLM		SG:0000002	PMID:19941293	TAS		P	BLM	MGI:1328362	gene	taxon:10090	20110319	MAH
MGI	MGI:1347081	POLI		SG:0000002	PMID:19941293	TAS		P	POLI	MGI:1347081	gene	taxon:10090	20110319	MAH
MGI	MGI:105931	SYCP1		SG:0000002	PMID:19941293	TAS		P	SYCP1	MGI:105931	gene	taxon:10090	20110319	MAH
MGI	MGI:1098610	PSMC3IP		SG:0000002	PMID:19941293	TAS		P	PSMC3IP	MGI:1098610	gene	taxon:10090	20110319	MAH
MGI	MGI:1313288	INCENP		SG:0000002	PMID:19941293	TAS		P	INCENP	MGI:1313288	gene	taxon:10090	20110319	MAH
MGI	MGI:1918491	DMRTC2		SG:0000002	PMID:19941293	TAS		P	DMRTC2	MGI:1918491	gene	taxon:10090	20110319	MAH
MGI	MGI:1351625	NBN		SG:0000002	PMID:19941293	TAS		P	NBN	MGI:1351625	gene	taxon:10090	20110319	MAH
MGI	MGI:104537	BRCA1		SG:0000002	PMID:19941293	TAS		P	BRCA1	MGI:104537	gene	taxon:10090	20110319	MAH
MGI	MGI:101949	RAD52		SG:0000002	PMID:19941293	TAS		P	RAD52	MGI:101949	gene	taxon:10090	20110319	MAH
MGI	MGI:108442	CPEB1		SG:0000002	PMID:19941293	TAS		P	CPEB1	MGI:108442	gene	taxon:10090	20110319	MAH
MGI	MGI:107202	ATM		SG:0000002	PMID:19941293	TAS		P	ATM	MGI:107202	gene	taxon:10090	20110319	MAH
MGI	MGI:107422	HSPA4L		SG:0000002	PMID:19941293	TAS		P	HSPA4L	MGI:107422	gene	taxon:10090	20110319	MAH
MGI	MGI:1930008	GHRL		SG:0000002	PMID:19941293	TAS		P	GHRL	MGI:1930008	gene	taxon:10090	20110319	MAH
MGI	MGI:104779	PRKDC		SG:0000002	PMID:19941293	TAS		P	PRKDC	MGI:104779	gene	taxon:10090	20110319	MAH
MGI	MGI:107168	AURKB		SG:0000002	PMID:19941293	TAS		P	AURKB	MGI:107168	gene	taxon:10090	20110319	MAH
MGI	MGI:1919096	SYCE2		SG:0000002	PMID:19941293	TAS		P	SYCE2	MGI:1919096	gene	taxon:10090	20110319	MAH
MGI	MGI:98834	TRP53		SG:0000002	PMID:19941293	TAS		P	TRP53	MGI:98834	gene	taxon:10090	20110319	MAH
MGI	MGI:1933237	TEX11		SG:0000002	PMID:19941293	TAS		P	TEX11	MGI:1933237	gene	taxon:10090	20110319	MAH
MGI	MGI:1933281	SYCP2		SG:0000002	PMID:19941293	TAS		P	SYCP2	MGI:1933281	gene	taxon:10090	20110319	MAH
MGI	MGI:108028	ATR		SG:0000002	PMID:19941293	TAS		P	ATR	MGI:108028	gene	taxon:10090	20110319	MAH
MGI	MGI:1349392	H2AFY		SG:0000002	PMID:19941293	TAS		P	H2AFY	MGI:1349392	gene	taxon:10090	20110319	MAH
MGI	MGI:1921325	SYCE1		SG:0000002	PMID:19941293	TAS		P	SYCE1	MGI:1921325	gene	taxon:10090	20110319	MAH
MGI	MGI:1920929	TEX19.1		SG:0000002	PMID:19941293	TAS		P	TEX19.1	MGI:1920929	gene	taxon:10090	20110319	MAH
MGI	MGI:3028590	MEI1		SG:0000002	PMID:19941293	TAS		P	MEI1	MGI:3028590	gene	taxon:10090	20110319	MAH
MGI	MGI:109337	BRCA2		SG:0000002	PMID:19941293	TAS		P	BRCA2	MGI:109337	gene	taxon:10090	20110319	MAH
MGI	MGI:1915525	RPA1		SG:0000002	PMID:19941293	TAS		P	RPA1	MGI:1915525	gene	taxon:10090	20110319	MAH
MGI	MGI:1339795	SMC3		SG:0000002	PMID:19941293	TAS		P	SMC3	MGI:1339795	gene	taxon:10090	20110319	MAH
MGI	MGI:104663	LEP		SG:0000002	PMID:19941293	TAS		P	LEP	MGI:104663	gene	taxon:10090	20110319	MAH
MGI	MGI:1918277	TMEM30C		SG:0000002	PMID:19941293	TAS		P	TMEM30C	MGI:1918277	gene	taxon:10090	20110319	MAH
MGI	MGI:104564	CDKN1C		SG:0000002	PMID:19941293	TAS		P	CDKN1C	MGI:104564	gene	taxon:10090	20110319	MAH
MGI	MGI:1321119	AURKC		SG:0000002	PMID:19941293	TAS		P	AURKC	MGI:1321119	gene	taxon:10090	20110319	MAH
MGI	MGI:95755	SLC2A1		SG:0000002	PMID:19941293	TAS		P	SLC2A1	MGI:95755	gene	taxon:10090	20110319	MAH
MGI	MGI:104288	PMS2		SG:0000002	PMID:19941293	TAS		P	PMS2	MGI:104288	gene	taxon:10090	20110319	MAH
MGI	MGI:2651568	KLHDC3		SG:0000002	PMID:19941293	TAS		P	KLHDC3	MGI:2651568	gene	taxon:10090	20110319	MAH
MGI	MGI:1915196	SPATA6		SG:0000002	PMID:19941293	TAS		P	SPATA6	MGI:1915196	gene	taxon:10090	20110319	MAH
MGI	MGI:104565	CDKN1B		SG:0000002	PMID:19941293	TAS		P	CDKN1B	MGI:104565	gene	taxon:10090	20110319	MAH
MGI	MGI:1889348	ZFP318		SG:0000002	PMID:19941293	TAS		P	ZFP318	MGI:1889348	gene	taxon:10090	20110319	MAH
MGI	MGI:2154049	SMC1B		SG:0000002	PMID:19941293	TAS		P	SMC1B	MGI:2154049	gene	taxon:10090	20110319	MAH
MGI	MGI:1349669	SPO11		SG:0000002	PMID:19941293	TAS		P	SPO11	MGI:1349669	gene	taxon:10090	20110319	MAH
MGI	MGI:1914997	RIBC2		SG:0000002	PMID:19941293	TAS		P	RIBC2	MGI:1914997	gene	taxon:10090	20110319	MAH
MGI	MGI:1913447	CKS2		SG:0000002	PMID:19941293	TAS		P	CKS2	MGI:1913447	gene	taxon:10090	20110319	MAH
MGI	MGI:1913921	CCNH		SG:0000002	PMID:19941293	TAS		P	CCNH	MGI:1913921	gene	taxon:10090	20110319	MAH
MGI	MGI:95757	SLC2A3		SG:0000002	PMID:19941293	TAS		P	SLC2A3	MGI:95757	gene	taxon:10090	20110319	MAH
MGI	MGI:1095438	SLC2A2		SG:0000002	PMID:19941293	TAS		P	SLC2A2	MGI:1095438	gene	taxon:10090	20110319	MAH
MGI	MGI:95835	HSPA5		SG:0000002	PMID:19941293	TAS		P	HSPA5	MGI:95835	gene	taxon:10090	20110319	MAH
MGI	MGI:101816	MSH2		SG:0000002	PMID:19941293	TAS		P	MSH2	MGI:101816	gene	taxon:10090	20110319	MAH
MGI	MGI:1916966	TRIP13		SG:0000002	PMID:19941293	TAS		P	TRIP13	MGI:1916966	gene	taxon:10090	20110319	MAH
MGI	MGI:1929645	REC8		SG:0000002	PMID:19941293	TAS		P	REC8	MGI:1929645	gene	taxon:10090	20110319	MAH
MGI	MGI:1890396	SUV39H2		SG:0000002	PMID:19941293	TAS		P	SUV39H2	MGI:1890396	gene	taxon:10090	20110319	MAH
MGI	MGI:98784	TNP1		SG:0000002	PMID:19941293	TAS		P	TNP1	MGI:98784	gene	taxon:10090	20110319	MAH
MGI	MGI:88302	CCNB1		SG:0000002	PMID:19941293	TAS		P	CCNB1	MGI:88302	gene	taxon:10090	20110319	MAH
MGI	MGI:96231	HSPA1L		SG:0000002	PMID:19941293	TAS		P	HSPA1L	MGI:96231	gene	taxon:10090	20110319	MAH
MGI	MGI:1329021	MSH5		SG:0000002	PMID:19941293	TAS		P	MSH5	MGI:1329021	gene	taxon:10090	20110319	MAH
MGI	MGI:2448458	HIST3H2A		SG:0000002	PMID:19941293	TAS		P	HIST3H2A	MGI:2448458	gene	taxon:10090	20110319	MAH
MGI	MGI:97890	RAD51		SG:0000002	PMID:19941293	TAS		P	RAD51	MGI:97890	gene	taxon:10090	20110319	MAH
MGI	MGI:1343961	MSH6		SG:0000002	PMID:19941293	TAS		P	MSH6	MGI:1343961	gene	taxon:10090	20110319	MAH
MGI	MGI:1342279	AICDA		SG:0000002	PMID:19941293	TAS		P	AICDA	MGI:1342279	gene	taxon:10090	20110319	MAH
MGI	MGI:1340029	MTL5		SG:0000002	PMID:19941293	TAS		P	MTL5	MGI:1340029	gene	taxon:10090	20110319	MAH
MGI	MGI:1316740	MORC1		SG:0000002	PMID:19941293	TAS		P	MORC1	MGI:1316740	gene	taxon:10090	20110319	MAH
MGI	MGI:1202878	MEIG1		SG:0000002	PMID:19941293	TAS		P	MEIG1	MGI:1202878	gene	taxon:10090	20110319	MAH
MGI	MGI:1203517	BIRC5		SG:0000002	PMID:19941293	TAS		P	BIRC5	MGI:1203517	gene	taxon:10090	20110319	MAH
MGI	MGI:98785	TNP2		SG:0000002	PMID:19941293	TAS		P	TNP2	MGI:98785	gene	taxon:10090	20110319	MAH
MGI	MGI:102959	UBE2A		SG:0000002	PMID:19941293	TAS		P	UBE2A	MGI:102959	gene	taxon:10090	20110319	MAH
MGI	MGI:101938	MLH1		SG:0000002	PMID:19941293	TAS		P	MLH1	MGI:101938	gene	taxon:10090	20110319	MAH
MGI	MGI:1890476	RAD18		SG:0000002	PMID:19941293	TAS		P	RAD18	MGI:1890476	gene	taxon:10090	20110319	MAH
MGI	MGI:105369	CBX1		SG:0000002	PMID:19941293	TAS		P	CBX1	MGI:105369	gene	taxon:10090	20110319	MAH
MGI	MGI:2441906	GHSR		SG:0000002	PMID:19941293	TAS		P	GHSR	MGI:2441906	gene	taxon:10090	20110319	MAH
MGI	MGI:1915674	CHN1		SG:0000002	PMID:19941293	TAS		P	CHN1	MGI:1915674	gene	taxon:10090	20110319	MAH
MGI	MGI:2443665	NUMA1		SG:0000002	PMID:19941293	TAS		P	NUMA1	MGI:2443665	gene	taxon:10090	20110319	MAH
MGI	MGI:97849	RAG2		SG:0000002	PMID:19941293	TAS		P	RAG2	MGI:97849	gene	taxon:10090	20110319	MAH
MGI	MGI:109542	SYCP3		SG:0000002	PMID:19941293	TAS		P	SYCP3	MGI:109542	gene	taxon:10090	20110319	MAH
MGI	MGI:1913904	TEX12		SG:0000002	PMID:19941293	TAS		P	TEX12	MGI:1913904	gene	taxon:10090	20110319	MAH
MGI	MGI:105393	DMC1		SG:0000002	PMID:19941293	TAS		P	DMC1	MGI:105393	gene	taxon:10090	20110319	MAH
MGI	MGI:1891457	POLH		SG:0000002	PMID:19941293	TAS		P	POLH	MGI:1891457	gene	taxon:10090	20110319	MAH
MGI	MGI:1921748	GORASP1		SG:0000008	PMID:19941292	TAS		P	GORASP1	MGI:1921748	gene	taxon:10090	20110319	MAH
MGI	MGI:2139395	GOLGA2		SG:0000008	PMID:19941292	TAS		P	GOLGA2	MGI:2139395	gene	taxon:10090	20110319	MAH
MGI	MGI:1855672	TSNAX		SG:0000008	PMID:19941292	TAS		P	TSNAX	MGI:1855672	gene	taxon:10090	20110319	MAH
MGI	MGI:96958	GOLGA3		SG:0000008	PMID:19941292	TAS		P	GOLGA3	MGI:96958	gene	taxon:10090	20110319	MAH
MGI	MGI:2149946	GOPC		SG:0000008	PMID:19941292	TAS		P	GOPC	MGI:2149946	gene	taxon:10090	20110319	MAH
MGI	MGI:1918112	SPATA16		SG:0000008	PMID:19941292	TAS		P	SPATA16	MGI:1918112	gene	taxon:10090	20110319	MAH
MGI	MGI:1333754	AGFG1		SG:0000008	PMID:19941292	TAS		P	AGFG1	MGI:1333754	gene	taxon:10090	20110319	MAH
MGI	MGI:104965	ZP3R		SG:0000008	PMID:19941292	TAS		P	ZP3R	MGI:104965	gene	taxon:10090	20110319	MAH
MGI	MGI:1924149	GOLGA1		SG:0000008	PMID:19941292	TAS		P	GOLGA1	MGI:1924149	gene	taxon:10090	20110319	MAH
MGI	MGI:104669	MAN2A1		SG:0000008	PMID:19941292	TAS		P	MAN2A1	MGI:104669	gene	taxon:10090	20110319	MAH
MGI	MGI:1917599	COPB1		SG:0000008	PMID:19941292	TAS		P	COPB1	MGI:1917599	gene	taxon:10090	20110319	MAH
MGI	MGI:1099447	GOLGB1		SG:0000008	PMID:19941292	TAS		P	GOLGB1	MGI:1099447	gene	taxon:10090	20110319	MAH
MGI	MGI:107286	MAN2B1		SG:0000008	PMID:19941292	TAS		P	MAN2B1	MGI:107286	gene	taxon:10090	20110319	MAH
MGI	MGI:1915003	4930579C15RIK		SG:0000008	PMID:19941292	TAS		P	4930579C15RIK	MGI:1915003	gene	taxon:10090	20110319	MAH
MGI	MGI:105917	FER		SG:0000009	PMID:19941292	TAS		P	FER	MGI:105917	gene	taxon:10090	20110319	MAH
MGI	MGI:1890386	FSCN3		SG:0000009	PMID:19941292	TAS		P	FSCN3	MGI:1890386	gene	taxon:10090	20110319	MAH
MGI	MGI:2384407	MYRIP		SG:0000009	PMID:19941292	TAS		P	MYRIP	MGI:2384407	gene	taxon:10090	20110319	MAH
MGI	MGI:87904	ACTB		SG:0000009	PMID:19941292	TAS		P	ACTB	MGI:87904	gene	taxon:10090	20110319	MAH
MGI	MGI:105976	MYO5A		SG:0000009	PMID:19941292	TAS		P	MYO5A	MGI:105976	gene	taxon:10090	20110319	MAH
MGI	MGI:2176380	MLPH		SG:0000009	PMID:19941292	TAS		P	MLPH	MGI:2176380	gene	taxon:10090	20110319	MAH
MGI	MGI:1861441	RAB27A		SG:0000009	PMID:19941292	TAS		P	RAB27A	MGI:1861441	gene	taxon:10090	20110319	MAH
MGI	MGI:1920121	PFN4		SG:0000009	PMID:19941292	TAS		P	PFN4	MGI:1920121	gene	taxon:10090	20110319	MAH
MGI	MGI:1931295	RAB27B		SG:0000009	PMID:19941292	TAS		P	RAB27B	MGI:1931295	gene	taxon:10090	20110319	MAH
MGI	MGI:99695	CTTN		SG:0000009	PMID:19941292	TAS		P	CTTN	MGI:99695	gene	taxon:10090	20110319	MAH
MGI	MGI:96702	KRT5		SG:0000009	PMID:19941292	TAS		P	KRT5	MGI:96702	gene	taxon:10090	20110319	MAH
MGI	MGI:104727	CPLX1		SG:0000010	PMID:19941292	TAS		P	CPLX1	MGI:104727	gene	taxon:10090	20110319	MAH
MGI	MGI:106264	TRIM36		SG:0000010	PMID:19941292	TAS		P	TRIM36	MGI:106264	gene	taxon:10090	20110319	MAH
MGI	MGI:1338030	CAPN7		SG:0000010	PMID:19941292	TAS		P	CAPN7	MGI:1338030	gene	taxon:10090	20110319	MAH
MGI	MGI:108059	STX2		SG:0000010	PMID:19941292	TAS		P	STX2	MGI:108059	gene	taxon:10090	20110319	MAH
MGI	MGI:2152844	SLC2A9		SG:0000010	PMID:19941292	TAS		P	SLC2A9	MGI:2152844	gene	taxon:10090	20110319	MAH
MGI	MGI:98331	SNAP25		SG:0000010	PMID:19941292	TAS		P	SNAP25	MGI:98331	gene	taxon:10090	20110319	MAH
MGI	MGI:1203290	CD46		SG:0000010	PMID:19941292	TAS		P	CD46	MGI:1203290	gene	taxon:10090	20110319	MAH
MGI	MGI:1918463	CAGE1		SG:0000010	PMID:19941292	TAS		P	CAGE1	MGI:1918463	gene	taxon:10090	20110319	MAH
MGI	MGI:1922872	SPACA3		SG:0000010	PMID:19941292	TAS		P	SPACA3	MGI:1922872	gene	taxon:10090	20110319	MAH
MGI	MGI:1100850	CAPN6		SG:0000010	PMID:19941292	TAS		P	CAPN6	MGI:1100850	gene	taxon:10090	20110319	MAH
MGI	MGI:1916613	SPACA4		SG:0000010	PMID:19941292	TAS		P	SPACA4	MGI:1916613	gene	taxon:10090	20110319	MAH
MGI	MGI:2387629	TARDBP		SG:0000010	PMID:19941292	TAS		P	TARDBP	MGI:2387629	gene	taxon:10090	20110319	MAH
MGI	MGI:105926	RAB5A		SG:0000010	PMID:19941292	TAS		P	RAB5A	MGI:105926	gene	taxon:10090	20110319	MAH
MGI	MGI:1858209	NPTX2		SG:0000010	PMID:19941292	TAS		P	NPTX2	MGI:1858209	gene	taxon:10090	20110319	MAH
MGI	MGI:1338786	PKDREJ		SG:0000010	PMID:19941292	TAS		P	PKDREJ	MGI:1338786	gene	taxon:10090	20110319	MAH
MGI	MGI:1351641	NAGLU		SG:0000010	PMID:19941292	TAS		P	NAGLU	MGI:1351641	gene	taxon:10090	20110319	MAH
MGI	MGI:1855701	ZPBP		SG:0000010	PMID:19941292	TAS		P	ZPBP	MGI:1855701	gene	taxon:10090	20110319	MAH
MGI	MGI:109547	DNM2		SG:0000010	PMID:19941292	TAS		P	DNM2	MGI:109547	gene	taxon:10090	20110319	MAH
MGI	MGI:1926235	STX6		SG:0000010	PMID:19941292	TAS		P	STX6	MGI:1926235	gene	taxon:10090	20110319	MAH
MGI	MGI:1914902	SPACA1		SG:0000010	PMID:19941292	TAS		P	SPACA1	MGI:1914902	gene	taxon:10090	20110319	MAH
MGI	MGI:1859867	SYT8		SG:0000010	PMID:19941292	TAS		P	SYT8	MGI:1859867	gene	taxon:10090	20110319	MAH
MGI	MGI:2685789	CAPN13		SG:0000010	PMID:19941292	TAS		P	CAPN13	MGI:2685789	gene	taxon:10090	20110319	MAH
MGI	MGI:2654325	GBA2		SG:0000010	PMID:19941292	TAS		P	GBA2	MGI:2654325	gene	taxon:10090	20110319	MAH
MGI	MGI:1922165	ATP6V1E2		SG:0000010	PMID:19941292	TAS		P	ATP6V1E2	MGI:1922165	gene	taxon:10090	20110319	MAH
MGI	MGI:1933213	DPP7		SG:0000010	PMID:19941292	TAS		P	DPP7	MGI:1933213	gene	taxon:10090	20110319	MAH
MGI	MGI:1914652	TXNDC8		SG:0000010	PMID:19941292	TAS		P	TXNDC8	MGI:1914652	gene	taxon:10090	20110319	MAH
MGI	MGI:109177	CD59A		SG:0000010	PMID:19941292	TAS		P	CD59A	MGI:109177	gene	taxon:10090	20110319	MAH
MGI	MGI:1098236	CAST		SG:0000010	PMID:19941292	TAS		P	CAST	MGI:1098236	gene	taxon:10090	20110319	MAH
MGI	MGI:104560	NSF		SG:0000010	PMID:19941292	TAS		P	NSF	MGI:104560	gene	taxon:10090	20110319	MAH
MGI	MGI:109355	STX1A		SG:0000010	PMID:19941292	TAS		P	STX1A	MGI:109355	gene	taxon:10090	20110319	MAH
MGI	MGI:1921718	HYAL5		SG:0000010	PMID:19941292	TAS		P	HYAL5	MGI:1921718	gene	taxon:10090	20110319	MAH
MGI	MGI:109335	SPAM1		SG:0000010	PMID:19941292	TAS		P	SPAM1	MGI:109335	gene	taxon:10090	20110319	MAH
MGI	MGI:109356	SNAP23		SG:0000010	PMID:19941292	TAS		P	SNAP23	MGI:109356	gene	taxon:10090	20110319	MAH
MGI	MGI:894326	ATP6V1E1		SG:0000010	PMID:19941292	TAS		P	ATP6V1E1	MGI:894326	gene	taxon:10090	20110319	MAH
MGI	MGI:1100859	CAPN5		SG:0000010	PMID:19941292	TAS		P	CAPN5	MGI:1100859	gene	taxon:10090	20110319	MAH
MGI	MGI:1860103	SLC2A8		SG:0000010	PMID:19941292	TAS		P	SLC2A8	MGI:1860103	gene	taxon:10090	20110319	MAH
MGI	MGI:1915031	ILF2		SG:0000010	PMID:19941292	TAS		P	ILF2	MGI:1915031	gene	taxon:10090	20110319	MAH
MGI	MGI:104563	NAPA		SG:0000010	PMID:19941292	TAS		P	NAPA	MGI:104563	gene	taxon:10090	20110319	MAH
MGI	MGI:1923714	CASC5		SG:0000010	PMID:19941292	TAS		P	CASC5	MGI:1923714	gene	taxon:10090	20110319	MAH
MGI	MGI:98815	CRISP2		SG:0000010	PMID:19941292	TAS		P	CRISP2	MGI:98815	gene	taxon:10090	20110319	MAH
MGI	MGI:1859515	ACRBP		SG:0000010	PMID:19941292	TAS		P	ACRBP	MGI:1859515	gene	taxon:10090	20110319	MAH
MGI	MGI:97744	POR		SG:0000010	PMID:19941292	TAS		P	POR	MGI:97744	gene	taxon:10090	20110319	MAH
MGI	MGI:97843	RAB3A		SG:0000010	PMID:19941292	TAS		P	RAB3A	MGI:97843	gene	taxon:10090	20110319	MAH
MGI	MGI:1914754	RNF151		SG:0000010	PMID:19941292	TAS		P	RNF151	MGI:1914754	gene	taxon:10090	20110319	MAH
MGI	MGI:105068	RAB7		SG:0000010	PMID:19941292	TAS		P	RAB7	MGI:105068	gene	taxon:10090	20110319	MAH
MGI	MGI:88263	CAPN1		SG:0000010	PMID:19941292	TAS		P	CAPN1	MGI:88263	gene	taxon:10090	20110319	MAH
MGI	MGI:1339973	ILF3		SG:0000010	PMID:19941292	TAS		P	ILF3	MGI:1339973	gene	taxon:10090	20110319	MAH
MGI	MGI:87884	ACR		SG:0000010	PMID:19941292	TAS		P	ACR	MGI:87884	gene	taxon:10090	20110319	MAH
MGI	MGI:102518	ADAM3		SG:0000010	PMID:19941292	TAS		P	ADAM3	MGI:102518	gene	taxon:10090	20110319	MAH
MGI	MGI:88264	CAPN2		SG:0000010	PMID:19941292	TAS		P	CAPN2	MGI:88264	gene	taxon:10090	20110319	MAH
MGI	MGI:1913962	SPESP1		SG:0000010	PMID:19941292	TAS		P	SPESP1	MGI:1913962	gene	taxon:10090	20110319	MAH
MGI	MGI:893577	STX4A		SG:0000010	PMID:19941292	TAS		P	STX4A	MGI:893577	gene	taxon:10090	20110319	MAH
MGI	MGI:1930705	STX1B		SG:0000010	PMID:19941292	TAS		P	STX1B	MGI:1930705	gene	taxon:10090	20110319	MAH
MGI	MGI:1916626	ZPBP2		SG:0000010	PMID:19941292	TAS		P	ZPBP2	MGI:1916626	gene	taxon:10090	20110319	MAH
MGI	MGI:1859815	PRDX4		SG:0000010	PMID:19941292	TAS		P	PRDX4	MGI:1859815	gene	taxon:10090	20110319	MAH
MGI	MGI:106040	CYP51		SG:0000010	PMID:19941292	TAS		P	CYP51	MGI:106040	gene	taxon:10090	20110319	MAH
MGI	MGI:1919435	DBNDD1		SG:0000010	PMID:19941292	TAS		P	DBNDD1	MGI:1919435	gene	taxon:10090	20110319	MAH
MGI	MGI:1921692	SGMS2		SG:0000010	PMID:19941292	TAS		P	SGMS2	MGI:1921692	gene	taxon:10090	20110319	MAH
MGI	MGI:2443189	VPS39		SG:0000010	PMID:19941292	TAS		P	VPS39	MGI:2443189	gene	taxon:10090	20110319	MAH
MGI	MGI:1352490	CAPN11		SG:0000010	PMID:19941292	TAS		P	CAPN11	MGI:1352490	gene	taxon:10090	20110319	MAH
MGI	MGI:1888996	CD59B		SG:0000010	PMID:19941292	TAS		P	CD59B	MGI:1888996	gene	taxon:10090	20110319	MAH
MGI	MGI:1313277	VAMP2		SG:0000010	PMID:19941292	TAS		P	VAMP2	MGI:1313277	gene	taxon:10090	20110319	MAH
MGI	MGI:106656	ZAN		SG:0000010	PMID:19941292	TAS		P	ZAN	MGI:106656	gene	taxon:10090	20110319	MAH
MGI	MGI:104590	ACRV1		SG:0000010	PMID:19941292	TAS		P	ACRV1	MGI:104590	gene	taxon:10090	20110319	MAH
MGI	MGI:1343489	MPDZ		SG:0000010	PMID:19941292	TAS		P	MPDZ	MGI:1343489	gene	taxon:10090	20110319	MAH
MGI	MGI:1309489	CASK		SG:0000010	PMID:19941292	TAS		P	CASK	MGI:1309489	gene	taxon:10090	20110319	MAH
MGI	MGI:1859544	SYT6		SG:0000010	PMID:19941292	TAS		P	SYT6	MGI:1859544	gene	taxon:10090	20110319	MAH
MGI	MGI:104726	CPLX2		SG:0000010	PMID:19941292	TAS		P	CPLX2	MGI:104726	gene	taxon:10090	20110319	MAH
MGI	MGI:96748	LAMP2		SG:0000011	PMID:19941292	TAS		P	LAMP2	MGI:96748	gene	taxon:10090	20110319	MAH
MGI	MGI:87882	ACP2		SG:0000011	PMID:19941292	TAS		P	ACP2	MGI:87882	gene	taxon:10090	20110319	MAH
MGI	MGI:98821	TRF		SG:0000011	PMID:19941292	TAS		P	TRF	MGI:98821	gene	taxon:10090	20110319	MAH
MGI	MGI:95607	G6PC		SG:0000011	PMID:19941292	TAS		P	G6PC	MGI:95607	gene	taxon:10090	20110319	MAH
MGI	MGI:87862	ABPA		SG:0000011	PMID:19941292	TAS		P	ABPA	MGI:87862	gene	taxon:10090	20110319	MAH
MGI	MGI:98822	TFRC		SG:0000011	PMID:19941292	TAS		P	TFRC	MGI:98822	gene	taxon:10090	20110319	MAH
MGI	MGI:2137624	POM121		SG:0000011	PMID:19941292	TAS		P	POM121	MGI:2137624	gene	taxon:10090	20110319	MAH
MGI	MGI:98295	SHBG		SG:0000011	PMID:19941292	TAS		P	SHBG	MGI:98295	gene	taxon:10090	20110319	MAH
MGI	MGI:88381	F3		SG:0000011	PMID:19941292	TAS		P	F3	MGI:88381	gene	taxon:10090	20110319	MAH
MGI	MGI:107472	CLGN		SG:0000011	PMID:19941292	TAS		P	CLGN	MGI:107472	gene	taxon:10090	20110319	MAH
MGI	MGI:96435	IGF2R		SG:0000011	PMID:19941292	TAS		P	IGF2R	MGI:96435	gene	taxon:10090	20110319	MAH
MGI	MGI:2429504	ADAM1A		SG:0000011	PMID:19941292	TAS		P	ADAM1A	MGI:2429504	gene	taxon:10090	20110319	MAH
MGI	MGI:104803	SIAE		SG:0000011	PMID:19941292	TAS		P	SIAE	MGI:104803	gene	taxon:10090	20110319	MAH
MGI	MGI:96904	M6PR		SG:0000011	PMID:19941292	TAS		P	M6PR	MGI:96904	gene	taxon:10090	20110319	MAH
MGI	MGI:96745	LAMP1		SG:0000011	PMID:19941292	TAS		P	LAMP1	MGI:96745	gene	taxon:10090	20110319	MAH
MGI	MGI:88562	CTSD		SG:0000011	PMID:19941292	TAS		P	CTSD	MGI:88562	gene	taxon:10090	20110319	MAH
MGI	MGI:1340894	ADAM2		SG:0000011	PMID:19941292	TAS		P	ADAM2	MGI:1340894	gene	taxon:10090	20110319	MAH
MGI	MGI:97180	MAPT		SG:0000012	PMID:19941292	TAS		P	MAPT	MGI:97180	gene	taxon:10090	20110319	MAH
MGI	MGI:1861457	DYNLL1		SG:0000012	PMID:19941292	TAS		P	DYNLL1	MGI:1861457	gene	taxon:10090	20110319	MAH
MGI	MGI:101834	TUBG1		SG:0000012	PMID:19941292	TAS		P	TUBG1	MGI:101834	gene	taxon:10090	20110319	MAH
MGI	MGI:1355314	DDB2		SG:0000012	PMID:19941292	TAS		P	DDB2	MGI:1355314	gene	taxon:10090	20110319	MAH
MGI	MGI:99555	PDE4D		SG:0000012	PMID:19941292	TAS		P	PDE4D	MGI:99555	gene	taxon:10090	20110319	MAH
MGI	MGI:2177178	DICER1		SG:0000012	PMID:19941292	TAS		P	DICER1	MGI:2177178	gene	taxon:10090	20110319	MAH
MGI	MGI:1920971	1110017D15RIK		SG:0000012	PMID:19941292	TAS		P	1110017D15RIK	MGI:1920971	gene	taxon:10090	20110319	MAH
MGI	MGI:98535	TCP1		SG:0000012	PMID:19941292	TAS		P	TCP1	MGI:98535	gene	taxon:10090	20110319	MAH
MGI	MGI:97424	ODF1		SG:0000012	PMID:19941292	TAS		P	ODF1	MGI:97424	gene	taxon:10090	20110319	MAH
MGI	MGI:97765	PRM1		SG:0000012	PMID:19941292	TAS		P	PRM1	MGI:97765	gene	taxon:10090	20110319	MAH
MGI	MGI:107743	DYNC1I1		SG:0000012	PMID:19941292	TAS		P	DYNC1I1	MGI:107743	gene	taxon:10090	20110319	MAH
MGI	MGI:103147	DYNC1H1		SG:0000012	PMID:19941292	TAS		P	DYNC1H1	MGI:103147	gene	taxon:10090	20110319	MAH
MGI	MGI:2385292	TNRC6A		SG:0000012	PMID:19941292	TAS		P	TNRC6A	MGI:2385292	gene	taxon:10090	20110319	MAH
MGI	MGI:97766	PRM2		SG:0000012	PMID:19941292	TAS		P	PRM2	MGI:97766	gene	taxon:10090	20110319	MAH
MGI	MGI:103016	PPP1CA		SG:0000012	PMID:19941292	TAS		P	PPP1CA	MGI:103016	gene	taxon:10090	20110319	MAH
MGI	MGI:1333112	RAN		SG:0000012	PMID:19941292	TAS		P	RAN	MGI:1333112	gene	taxon:10090	20110319	MAH
MGI	MGI:1351500	NUP62		SG:0000012	PMID:19941292	TAS		P	NUP62	MGI:1351500	gene	taxon:10090	20110319	MAH
MGI	MGI:1914436	RPLP2		SG:0000012	PMID:19941292	TAS		P	RPLP2	MGI:1914436	gene	taxon:10090	20110319	MAH
MGI	MGI:2142116	PSIP1		SG:0000012	PMID:19941292	TAS		P	PSIP1	MGI:2142116	gene	taxon:10090	20110319	MAH
MGI	MGI:2685449	RIMBP3		SG:0000012	PMID:19941292	TAS		P	RIMBP3	MGI:2685449	gene	taxon:10090	20110319	MAH
MGI	MGI:1932915	NDEL1		SG:0000012	PMID:19941292	TAS		P	NDEL1	MGI:1932915	gene	taxon:10090	20110319	MAH
MGI	MGI:99558	PDE4A		SG:0000012	PMID:19941292	TAS		P	PDE4A	MGI:99558	gene	taxon:10090	20110319	MAH
MGI	MGI:894676	MAST2		SG:0000012	PMID:19941292	TAS		P	MAST2	MGI:894676	gene	taxon:10090	20110319	MAH
MGI	MGI:101838	TBP		SG:0000012	PMID:19941292	TAS		P	TBP	MGI:101838	gene	taxon:10090	20110319	MAH
MGI	MGI:1858964	ACTR1A		SG:0000012	PMID:19941292	TAS		P	ACTR1A	MGI:1858964	gene	taxon:10090	20110319	MAH
MGI	MGI:106601	PRM3		SG:0000012	PMID:19941292	TAS		P	PRM3	MGI:106601	gene	taxon:10090	20110319	MAH
MGI	MGI:96696	KRT9		SG:0000012	PMID:19941292	TAS		P	KRT9	MGI:96696	gene	taxon:10090	20110319	MAH
MGI	MGI:87874	ACE		SG:0000012	PMID:19941292	TAS		P	ACE	MGI:87874	gene	taxon:10090	20110319	MAH
MGI	MGI:1353582	DDX25		SG:0000012	PMID:19941292	TAS		P	DDX25	MGI:1353582	gene	taxon:10090	20110319	MAH
MGI	MGI:1927099	RPLP1		SG:0000012	PMID:19941292	TAS		P	RPLP1	MGI:1927099	gene	taxon:10090	20110319	MAH
MGI	MGI:1201671	SYNJ2		SG:0000012	PMID:19941292	TAS		P	SYNJ2	MGI:1201671	gene	taxon:10090	20110319	MAH
MGI	MGI:109596	KIFC1		SG:0000012	PMID:19941292	TAS		P	KIFC1	MGI:109596	gene	taxon:10090	20110319	MAH
MGI	MGI:1923151	DCP1A		SG:0000012	PMID:19941292	TAS		P	DCP1A	MGI:1923151	gene	taxon:10090	20110319	MAH
MGI	MGI:1328328	MTAP7		SG:0000012	PMID:19941292	TAS		P	MTAP7	MGI:1328328	gene	taxon:10090	20110319	MAH
MGI	MGI:109520	PAFAH1B1		SG:0000012	PMID:19941292	TAS		P	PAFAH1B1	MGI:109520	gene	taxon:10090	20110319	MAH
MGI	MGI:1201386	NRD1		SG:0000012	PMID:19941292	TAS		P	NRD1	MGI:1201386	gene	taxon:10090	20110319	MAH
MGI	MGI:2444120	SPAG4		SG:0000012	PMID:19941292	TAS		P	SPAG4	MGI:2444120	gene	taxon:10090	20110319	MAH
MGI	MGI:1921138	LRRC67		SG:0000012	PMID:19941292	TAS		P	LRRC67	MGI:1921138	gene	taxon:10090	20110319	MAH
MGI	MGI:108390	KIF2A		SG:0000012	PMID:19941292	TAS		P	KIF2A	MGI:108390	gene	taxon:10090	20110319	MAH
MGI	MGI:98869	TUBA1A		SG:0000012	PMID:19941292	TAS		P	TUBA1A	MGI:98869	gene	taxon:10090	20110319	MAH
MGI	MGI:1353419	RNF17		SG:0000012	PMID:19941292	TAS		P	RNF17	MGI:1353419	gene	taxon:10090	20110319	MAH
MGI	MGI:2446632	EIF2C2		SG:0000012	PMID:19941292	TAS		P	EIF2C2	MGI:2446632	gene	taxon:10090	20110319	MAH
MGI	MGI:1933218	TDRD1		SG:0000012	PMID:19941292	TAS		P	TDRD1	MGI:1933218	gene	taxon:10090	20110319	MAH
MGI	MGI:104626	STRBP		SG:0000012	PMID:19941292	TAS		P	STRBP	MGI:104626	gene	taxon:10090	20110319	MAH
MGI	MGI:1277971	KLC3		SG:0000012	PMID:19941292	TAS		P	KLC3	MGI:1277971	gene	taxon:10090	20110319	MAH
MGI	MGI:1098229	KIF17		SG:0000012	PMID:19941292	TAS		P	KIF17	MGI:1098229	gene	taxon:10090	20110319	MAH
MGI	MGI:102670	DDX4		SG:0000012	PMID:19941292	TAS		P	DDX4	MGI:102670	gene	taxon:10090	20110319	MAH
MGI	MGI:1928741	RANBP9		SG:0000012	PMID:19941292	TAS		P	RANBP9	MGI:1928741	gene	taxon:10090	20110319	MAH
MGI	MGI:1928401	CLIP1		SG:0000012	PMID:19941292	TAS		P	CLIP1	MGI:1928401	gene	taxon:10090	20110319	MAH
MGI	MGI:1925213	HOOK1		SG:0000012	PMID:19941292	TAS		P	HOOK1	MGI:1925213	gene	taxon:10090	20110319	MAH
MGI	MGI:4359686	TXNDC6		SG:0000012	PMID:19941292	TAS		P	TXNDC6	MGI:4359686	gene	taxon:10090	20110319	MAH
MGI	MGI:1197010	SUMO1		SG:0000012	PMID:19941292	TAS		P	SUMO1	MGI:1197010	gene	taxon:10090	20110319	MAH
MGI	MGI:1098824	ODF2		SG:0000012	PMID:19941292	TAS		P	ODF2	MGI:1098824	gene	taxon:10090	20110319	MAH
MGI	MGI:2446634	EIF2C3		SG:0000012	PMID:19941292	TAS		P	EIF2C3	MGI:2446634	gene	taxon:10090	20110319	MAH
MGI	MGI:1921966	WBP2NL		SG:0000012	PMID:19941292	TAS		P	WBP2NL	MGI:1921966	gene	taxon:10090	20110319	MAH
MGI	MGI:108414	PAFAH1B3		SG:0000012	PMID:19941292	TAS		P	PAFAH1B3	MGI:108414	gene	taxon:10090	20110319	MAH
MGI	MGI:98388	SPNB2		SG:0000012	PMID:19941292	TAS		P	SPNB2	MGI:98388	gene	taxon:10090	20110319	MAH
MGI	MGI:1928897	PIWIL1		SG:0000012	PMID:19941292	TAS		P	PIWIL1	MGI:1928897	gene	taxon:10090	20110319	MAH
MGI	MGI:108415	PAFAH1B2		SG:0000012	PMID:19941292	TAS		P	PAFAH1B2	MGI:108415	gene	taxon:10090	20110319	MAH
MGI	MGI:1889595	PPP1R1A		SG:0000012	PMID:19941292	TAS		P	PPP1R1A	MGI:1889595	gene	taxon:10090	20110319	MAH
MGI	MGI:107861	TUBB2A		SG:0000012	PMID:19941292	TAS		P	TUBB2A	MGI:107861	gene	taxon:10090	20110319	MAH
MGI	MGI:1923091	RNF139		SG:0000013	PMID:19941292	TAS		P	RNF139	MGI:1923091	gene	taxon:10090	20110319	MAH
MGI	MGI:1888530	HIST1H1T		SG:0000013	PMID:19941292	TAS		P	HIST1H1T	MGI:1888530	gene	taxon:10090	20110319	MAH
MGI	MGI:1194881	FABP9		SG:0000013	PMID:19941292	TAS		P	FABP9	MGI:1194881	gene	taxon:10090	20110319	MAH
MGI	MGI:88256	CAMK2A		SG:0000013	PMID:19941292	TAS		P	CAMK2A	MGI:88256	gene	taxon:10090	20110319	MAH
MGI	MGI:97599	PRKCE		SG:0000013	PMID:19941292	TAS		P	PRKCE	MGI:97599	gene	taxon:10090	20110319	MAH
MGI	MGI:103157	DNASE1		SG:0000013	PMID:19941292	TAS		P	DNASE1	MGI:103157	gene	taxon:10090	20110319	MAH
MGI	MGI:2386711	TXNRD3		SG:0000013	PMID:19941292	TAS		P	TXNRD3	MGI:2386711	gene	taxon:10090	20110319	MAH
MGI	MGI:96925	MBP		SG:0000013	PMID:19941292	TAS		P	MBP	MGI:96925	gene	taxon:10090	20110319	MAH
MGI	MGI:109263	TSN		SG:0000013	PMID:19941292	TAS		P	TSN	MGI:109263	gene	taxon:10090	20110319	MAH
MGI	MGI:2448375	HIST1H2BA		SG:0000013	PMID:19941292	TAS		P	HIST1H2BA	MGI:2448375	gene	taxon:10090	20110319	MAH
MGI	MGI:1917319	H1FNT		SG:0000013	PMID:19941292	TAS		P	H1FNT	MGI:1917319	gene	taxon:10090	20110319	MAH
MGI	MGI:1920036	TDP1		SG:0000013	PMID:19941292	TAS		P	TDP1	MGI:1920036	gene	taxon:10090	20110319	MAH
MGI	MGI:1194499	GSG1		SG:0000013	PMID:19941292	TAS		P	GSG1	MGI:1194499	gene	taxon:10090	20110319	MAH
MGI	MGI:103027	TARBP2		SG:0000013	PMID:19941292	TAS		P	TARBP2	MGI:103027	gene	taxon:10090	20110319	MAH
MGI	MGI:88258	CAMK4		SG:0000013	PMID:19941292	TAS		P	CAMK4	MGI:88258	gene	taxon:10090	20110319	MAH
MGI	MGI:1355328	NASP		SG:0000013	PMID:19941292	TAS		P	NASP	MGI:1355328	gene	taxon:10090	20110319	MAH
MGI	MGI:2136691	HILS1		SG:0000013	PMID:19941292	TAS		P	HILS1	MGI:2136691	gene	taxon:10090	20110319	MAH
MGI	MGI:95653	GAPDHS		SG:0000013	PMID:19941292	TAS		P	GAPDHS	MGI:95653	gene	taxon:10090	20110319	MAH
MGI	MGI:104767	GPX4		SG:0000013	PMID:19941292	TAS		P	GPX4	MGI:104767	gene	taxon:10090	20110319	MAH
MGI	MGI:1343054	CSTF2		SG:0000013	PMID:19941292	TAS		P	CSTF2	MGI:1343054	gene	taxon:10090	20110319	MAH
MGI	MGI:97592	PRKACA		SG:0000013	PMID:19941292	TAS		P	PRKACA	MGI:97592	gene	taxon:10090	20110319	MAH
MGI	MGI:1891374	BRDT		SG:0000013	PMID:19941292	TAS		P	BRDT	MGI:1891374	gene	taxon:10090	20110319	MAH
MGI	MGI:2138281	LBR		SG:0000013	PMID:19941292	TAS		P	LBR	MGI:2138281	gene	taxon:10090	20110319	MAH
MGI	MGI:1932115	PAPOLB		SG:0000013	PMID:19941292	TAS		P	PAPOLB	MGI:1932115	gene	taxon:10090	20110319	MAH
MGI	MGI:1931523	HIST1H1A		SG:0000013	PMID:19941292	TAS		P	HIST1H1A	MGI:1931523	gene	taxon:10090	20110319	MAH
MGI	MGI:106583	RFX2		SG:0000013	PMID:19941292	TAS		P	RFX2	MGI:106583	gene	taxon:10090	20110319	MAH
MGI	MGI:88077	ARSA		SG:0000013	PMID:19941292	TAS		P	ARSA	MGI:88077	gene	taxon:10090	20110319	MAH
MGI	MGI:96250	HSP90AA1		SG:0000013	PMID:19941292	TAS		P	HSP90AA1	MGI:96250	gene	taxon:10090	20110319	MAH
MGI	MGI:1931526	HIST1H1C		SG:0000013	PMID:19941292	TAS		P	HIST1H1C	MGI:1931526	gene	taxon:10090	20110319	MAH
MGI	MGI:101765	CDK5		SG:0000014	PMID:19941287	TAS		P	CDK5	MGI:101765	gene	taxon:10090	20110319	MAH
MGI	MGI:1354388	SPAG6		SG:0000014	PMID:19941287	TAS		P	SPAG6	MGI:1354388	gene	taxon:10090	20110319	MAH
MGI	MGI:2660854	ADCY10		SG:0000014	PMID:19941287	TAS		P	ADCY10	MGI:2660854	gene	taxon:10090	20110319	MAH
MGI	MGI:1920719	RNF38		SG:0000014	PMID:19941287	TAS		P	RNF38	MGI:1920719	gene	taxon:10090	20110319	MAH
MGI	MGI:3618288	AKAP14		SG:0000014	PMID:19941287	TAS		P	AKAP14	MGI:3618288	gene	taxon:10090	20110319	MAH
MGI	MGI:88208	BSG		SG:0000014	PMID:19941287	TAS		P	BSG	MGI:88208	gene	taxon:10090	20110319	MAH
MGI	MGI:98472	T		SG:0000014	PMID:19941287	TAS		P	T	MGI:98472	gene	taxon:10090	20110319	MAH
MGI	MGI:99779	CHRNA7		SG:0000014	PMID:19941287	TAS		P	CHRNA7	MGI:99779	gene	taxon:10090	20110319	MAH
MGI	MGI:1346335	TEKT2		SG:0000014	PMID:19941287	TAS		P	TEKT2	MGI:1346335	gene	taxon:10090	20110319	MAH
MGI	MGI:1201792	PDE1A		SG:0000014	PMID:19941287	TAS		P	PDE1A	MGI:1201792	gene	taxon:10090	20110319	MAH
MGI	MGI:1920722	SPATA18		SG:0000014	PMID:19941287	TAS		P	SPATA18	MGI:1920722	gene	taxon:10090	20110319	MAH
MGI	MGI:3646964	FSCB		SG:0000014	PMID:19941287	TAS		P	FSCB	MGI:3646964	gene	taxon:10090	20110319	MAH
MGI	MGI:1306822	DNAJB3		SG:0000014	PMID:19941287	TAS		P	DNAJB3	MGI:1306822	gene	taxon:10090	20110319	MAH
MGI	MGI:1913972	SPAG16		SG:0000014	PMID:19941287	TAS		P	SPAG16	MGI:1913972	gene	taxon:10090	20110319	MAH
MGI	MGI:1918563	FSIP1		SG:0000014	PMID:19941287	TAS		P	FSIP1	MGI:1918563	gene	taxon:10090	20110319	MAH
MGI	MGI:104729	AKAP1		SG:0000014	PMID:19941287	TAS		P	AKAP1	MGI:104729	gene	taxon:10090	20110319	MAH
MGI	MGI:1891836	MKKS		SG:0000014	PMID:19941287	TAS		P	MKKS	MGI:1891836	gene	taxon:10090	20110319	MAH
MGI	MGI:1923747	PPP1R11		SG:0000014	PMID:19941287	TAS		P	PPP1R11	MGI:1923747	gene	taxon:10090	20110319	MAH
MGI	MGI:95766	GNA11		SG:0000014	PMID:19941287	TAS		P	GNA11	MGI:95766	gene	taxon:10090	20110319	MAH
MGI	MGI:2443988	CATSPERB		SG:0000014	PMID:19941287	TAS		P	CATSPERB	MGI:2443988	gene	taxon:10090	20110319	MAH
MGI	MGI:1919090	TEKT4		SG:0000014	PMID:19941287	TAS		P	TEKT4	MGI:1919090	gene	taxon:10090	20110319	MAH
MGI	MGI:1916537	ODF3		SG:0000014	PMID:19941287	TAS		P	ODF3	MGI:1916537	gene	taxon:10090	20110319	MAH
MGI	MGI:107714	DNAHC8		SG:0000014	PMID:19941287	TAS		P	DNAHC8	MGI:107714	gene	taxon:10090	20110319	MAH
MGI	MGI:106918	HIF1A		SG:0000014	PMID:19941287	TAS		P	HIF1A	MGI:106918	gene	taxon:10090	20110319	MAH
MGI	MGI:1923628	ROPN1		SG:0000014	PMID:19941287	TAS		P	ROPN1	MGI:1923628	gene	taxon:10090	20110319	MAH
MGI	MGI:2661187	SYNM		SG:0000014	PMID:19941287	TAS		P	SYNM	MGI:2661187	gene	taxon:10090	20110319	MAH
MGI	MGI:1916637	DNAJB13		SG:0000014	PMID:19941287	TAS		P	DNAJB13	MGI:1916637	gene	taxon:10090	20110319	MAH
MGI	MGI:1335094	2012-09-07		SG:0000014	PMID:19941287	TAS		P	2012-09-07	MGI:1335094	gene	taxon:10090	20110319	MAH
MGI	MGI:95747	GLRA1		SG:0000014	PMID:19941287	TAS		P	GLRA1	MGI:95747	gene	taxon:10090	20110319	MAH
MGI	MGI:1921462	DNALC1		SG:0000014	PMID:19941287	TAS		P	DNALC1	MGI:1921462	gene	taxon:10090	20110319	MAH
MGI	MGI:1919127	EFHC1		SG:0000014	PMID:19941287	TAS		P	EFHC1	MGI:1919127	gene	taxon:10090	20110319	MAH
MGI	MGI:1194909	RSPH1		SG:0000014	PMID:19941287	TAS		P	RSPH1	MGI:1194909	gene	taxon:10090	20110319	MAH
MGI	MGI:1890563	WASF1		SG:0000014	PMID:19941287	TAS		P	WASF1	MGI:1890563	gene	taxon:10090	20110319	MAH
MGI	MGI:1927470	SPAG5		SG:0000014	PMID:19941287	TAS		P	SPAG5	MGI:1927470	gene	taxon:10090	20110319	MAH
MGI	MGI:96103	HK1		SG:0000014	PMID:19941287	TAS		P	HK1	MGI:96103	gene	taxon:10090	20110319	MAH
MGI	MGI:1922757	POU5F2		SG:0000014	PMID:19941287	TAS		P	POU5F2	MGI:1922757	gene	taxon:10090	20110319	MAH
MGI	MGI:1347559	TSSK2		SG:0000014	PMID:19941287	TAS		P	TSSK2	MGI:1347559	gene	taxon:10090	20110319	MAH
MGI	MGI:1917676	TEKT5		SG:0000014	PMID:19941287	TAS		P	TEKT5	MGI:1917676	gene	taxon:10090	20110319	MAH
MGI	MGI:1934029	USP8		SG:0000014	PMID:19941287	TAS		P	USP8	MGI:1934029	gene	taxon:10090	20110319	MAH
MGI	MGI:1341149	AKAP3		SG:0000014	PMID:19941287	TAS		P	AKAP3	MGI:1341149	gene	taxon:10090	20110319	MAH
MGI	MGI:1096342	RHOA		SG:0000014	PMID:19941287	TAS		P	RHOA	MGI:1096342	gene	taxon:10090	20110319	MAH
MGI	MGI:2135267	BBS2		SG:0000014	PMID:19941287	TAS		P	BBS2	MGI:2135267	gene	taxon:10090	20110319	MAH
MGI	MGI:98874	TXN1		SG:0000014	PMID:19941287	TAS		P	TXN1	MGI:98874	gene	taxon:10090	20110319	MAH
MGI	MGI:97563	PGK2		SG:0000014	PMID:19941287	TAS		P	PGK2	MGI:97563	gene	taxon:10090	20110319	MAH
MGI	MGI:87977	AK1		SG:0000014	PMID:19941287	TAS		P	AK1	MGI:87977	gene	taxon:10090	20110319	MAH
MGI	MGI:1352459	NR6A1		SG:0000014	PMID:19941287	TAS		P	NR6A1	MGI:1352459	gene	taxon:10090	20110319	MAH
MGI	MGI:102794	AKAP4		SG:0000014	PMID:19941287	TAS		P	AKAP4	MGI:102794	gene	taxon:10090	20110319	MAH
MGI	MGI:3647173	SPAG11B		SG:0000014	PMID:19941287	TAS		P	SPAG11B	MGI:3647173	gene	taxon:10090	20110319	MAH
MGI	MGI:2685574	DNAIC2		SG:0000014	PMID:19941287	TAS		P	DNAIC2	MGI:2685574	gene	taxon:10090	20110319	MAH
MGI	MGI:1924106	CATSPER3		SG:0000014	PMID:19941287	TAS		P	CATSPER3	MGI:1924106	gene	taxon:10090	20110319	MAH
MGI	MGI:108025	PRKAR2A		SG:0000014	PMID:19941287	TAS		P	PRKAR2A	MGI:108025	gene	taxon:10090	20110319	MAH
MGI	MGI:1349387	SPAG1		SG:0000014	PMID:19941287	TAS		P	SPAG1	MGI:1349387	gene	taxon:10090	20110319	MAH
MGI	MGI:3043288	CATSPER4		SG:0000014	PMID:19941287	TAS		P	CATSPER4	MGI:3043288	gene	taxon:10090	20110319	MAH
MGI	MGI:95772	GNAI2		SG:0000014	PMID:19941287	TAS		P	GNAI2	MGI:95772	gene	taxon:10090	20110319	MAH
MGI	MGI:87978	AK2		SG:0000014	PMID:19941287	TAS		P	AK2	MGI:87978	gene	taxon:10090	20110319	MAH
MGI	MGI:2664111	FSIP2		SG:0000014	PMID:19941287	TAS		P	FSIP2	MGI:2664111	gene	taxon:10090	20110319	MAH
MGI	MGI:1334459	UAP1		SG:0000014	PMID:19941287	TAS		P	UAP1	MGI:1334459	gene	taxon:10090	20110319	MAH
MGI	MGI:95773	GNAI3		SG:0000014	PMID:19941287	TAS		P	GNAI3	MGI:95773	gene	taxon:10090	20110319	MAH
MGI	MGI:2389312	TXNDC2		SG:0000014	PMID:19941287	TAS		P	TXNDC2	MGI:2389312	gene	taxon:10090	20110319	MAH
MGI	MGI:104878	PRKAR1A		SG:0000014	PMID:19941287	TAS		P	PRKAR1A	MGI:104878	gene	taxon:10090	20110319	MAH
MGI	MGI:1333778	SPA17		SG:0000014	PMID:19941287	TAS		P	SPA17	MGI:1333778	gene	taxon:10090	20110319	MAH
MGI	MGI:1334263	NEURL1A		SG:0000014	PMID:19941287	TAS		P	NEURL1A	MGI:1334263	gene	taxon:10090	20110319	MAH
MGI	MGI:1928395	SNX1		SG:0000014	PMID:19941287	TAS		P	SNX1	MGI:1928395	gene	taxon:10090	20110319	MAH
MGI	MGI:87859	ABL1		SG:0000014	PMID:19941287	TAS		P	ABL1	MGI:87859	gene	taxon:10090	20110319	MAH
MGI	MGI:1922783	NME5		SG:0000014	PMID:19941287	TAS		P	NME5	MGI:1922783	gene	taxon:10090	20110319	MAH
MGI	MGI:95774	GNAL		SG:0000014	PMID:19941287	TAS		P	GNAL	MGI:95774	gene	taxon:10090	20110319	MAH
MGI	MGI:96764	LDHC		SG:0000014	PMID:19941287	TAS		P	LDHC	MGI:96764	gene	taxon:10090	20110319	MAH
MGI	MGI:98715	IFT88		SG:0000014	PMID:19941287	TAS		P	IFT88	MGI:98715	gene	taxon:10090	20110319	MAH
MGI	MGI:107721	DNAHC1		SG:0000014	PMID:19941287	TAS		P	DNAHC1	MGI:107721	gene	taxon:10090	20110319	MAH
MGI	MGI:2143311	BBS4		SG:0000014	PMID:19941287	TAS		P	BBS4	MGI:2143311	gene	taxon:10090	20110319	MAH
MGI	MGI:95775	GNAO1		SG:0000014	PMID:19941287	TAS		P	GNAO1	MGI:95775	gene	taxon:10090	20110319	MAH
MGI	MGI:2685063	TSGA10		SG:0000014	PMID:19941287	TAS		P	TSGA10	MGI:2685063	gene	taxon:10090	20110319	MAH
MGI	MGI:1918312	TEKT3		SG:0000014	PMID:19941287	TAS		P	TEKT3	MGI:1918312	gene	taxon:10090	20110319	MAH
MGI	MGI:97822	PVRL2		SG:0000014	PMID:19941287	TAS		P	PVRL2	MGI:97822	gene	taxon:10090	20110319	MAH
MGI	MGI:99474	ARRB2		SG:0000014	PMID:19941287	TAS		P	ARRB2	MGI:99474	gene	taxon:10090	20110319	MAH
MGI	MGI:2179947	CATSPER1		SG:0000014	PMID:19941287	TAS		P	CATSPER1	MGI:2179947	gene	taxon:10090	20110319	MAH
MGI	MGI:87941	ADRBK2		SG:0000014	PMID:19941287	TAS		P	ADRBK2	MGI:87941	gene	taxon:10090	20110319	MAH
MGI	MGI:95777	GNAS		SG:0000014	PMID:19941287	TAS		P	GNAS	MGI:95777	gene	taxon:10090	20110319	MAH
MGI	MGI:97845	RAC1		SG:0000014	PMID:19941287	TAS		P	RAC1	MGI:97845	gene	taxon:10090	20110319	MAH
MGI	MGI:109242	SPIN1		SG:0000014	PMID:19941287	TAS		P	SPIN1	MGI:109242	gene	taxon:10090	20110319	MAH
MGI	MGI:1915551	CEP57		SG:0000014	PMID:19941287	TAS		P	CEP57	MGI:1915551	gene	taxon:10090	20110319	MAH
MGI	MGI:1891750	MYCBP		SG:0000014	PMID:19941287	TAS		P	MYCBP	MGI:1891750	gene	taxon:10090	20110319	MAH
MGI	MGI:1333819	TEKT1		SG:0000014	PMID:19941287	TAS		P	TEKT1	MGI:1333819	gene	taxon:10090	20110319	MAH
MGI	MGI:96945	SMCP		SG:0000014	PMID:19941287	TAS		P	SMCP	MGI:96945	gene	taxon:10090	20110319	MAH
MGI	MGI:99778	GPD2		SG:0000014	PMID:19941287	TAS		P	GPD2	MGI:99778	gene	taxon:10090	20110319	MAH
MGI	MGI:2387404	CATSPER2		SG:0000014	PMID:19941287	TAS		P	CATSPER2	MGI:2387404	gene	taxon:10090	20110319	MAH
MGI	MGI:1355296	PARK2		SG:0000014	PMID:19941287	TAS		P	PARK2	MGI:1355296	gene	taxon:10090	20110319	MAH
MGI	MGI:107572	XIAP		SG:0000014	PMID:19941287	TAS		P	XIAP	MGI:107572	gene	taxon:10090	20110319	MAH
MGI	MGI:1921925	PTCHD3		SG:0000014	PMID:19941287	TAS		P	PTCHD3	MGI:1921925	gene	taxon:10090	20110319	MAH
MGI	MGI:97594	PRKACB		SG:0000014	PMID:19941287	TAS		P	PRKACB	MGI:97594	gene	taxon:10090	20110319	MAH
MGI	MGI:2178051	CACNA1I		SG:0000014	PMID:19941287	TAS		P	CACNA1I	MGI:2178051	gene	taxon:10090	20110319	MAH
MGI	MGI:95781	GNB1		SG:0000014	PMID:19941287	TAS		P	GNB1	MGI:95781	gene	taxon:10090	20110319	MAH
MGI	MGI:1098783	RHPN1		SG:0000014	PMID:19941287	TAS		P	RHPN1	MGI:1098783	gene	taxon:10090	20110319	MAH
MGI	MGI:1270156	2012-09-04		SG:0000014	PMID:19941287	TAS		P	2012-09-04	MGI:1270156	gene	taxon:10090	20110319	MAH
MGI	MGI:1921531	SPATC1		SG:0000014	PMID:19941287	TAS		P	SPATC1	MGI:1921531	gene	taxon:10090	20110319	MAH
MGI	MGI:97355	NME1		SG:0000014	PMID:19941287	TAS		P	NME1	MGI:97355	gene	taxon:10090	20110319	MAH
MGI	MGI:2684060	AKAP11		SG:0000014	PMID:19941287	TAS		P	AKAP11	MGI:2684060	gene	taxon:10090	20110319	MAH
MGI	MGI:1314653	MLLT4		SG:0000014	PMID:19941287	TAS		P	MLLT4	MGI:1314653	gene	taxon:10090	20110319	MAH
MGI	MGI:1334448	ASPM		SG:0000014	PMID:19941287	TAS		P	ASPM	MGI:1334448	gene	taxon:10090	20110319	MAH
MGI	MGI:106221	CAPZA3		SG:0000014	PMID:19941287	TAS		P	CAPZA3	MGI:106221	gene	taxon:10090	20110319	MAH
MGI	MGI:1202386	GAS8		SG:0000014	PMID:19941287	TAS		P	GAS8	MGI:1202386	gene	taxon:10090	20110319	MAH
MGI	MGI:2182079	ODF4		SG:0000014	PMID:19941287	TAS		P	ODF4	MGI:2182079	gene	taxon:10090	20110319	MAH
MGI	MGI:1920662	TXNDC3		SG:0000014	PMID:19941287	TAS		P	TXNDC3	MGI:1920662	gene	taxon:10090	20110319	MAH
MGI	MGI:3588268	GNAT3		SG:0000014	PMID:19941287	TAS		P	GNAT3	MGI:3588268	gene	taxon:10090	20110319	MAH
MGI	MGI:3513546	SPEF1		SG:0000014	PMID:19941287	TAS		P	SPEF1	MGI:3513546	gene	taxon:10090	20110319	MAH
MGI	MGI:101764	CDK5R1		SG:0000014	PMID:19941287	TAS		P	CDK5R1	MGI:101764	gene	taxon:10090	20110319	MAH
MGI	MGI:97356	NME2		SG:0000014	PMID:19941287	TAS		P	NME2	MGI:97356	gene	taxon:10090	20110319	MAH
MGI	MGI:95705	B4GALT1		SG:0000015	PMID:19941287	TAS		P	B4GALT1	MGI:95705	gene	taxon:10090	20110319	MAH
MGI	MGI:88587	CYP19A1		SG:0000015	PMID:19941287	TAS		P	CYP19A1	MGI:88587	gene	taxon:10090	20110319	MAH
MGI	MGI:98889	UBC		SG:0000015	PMID:19941287	TAS		P	UBC	MGI:98889	gene	taxon:10090	20110319	MAH
MGI	MGI:2445190	ST6GAL2		SG:0000015	PMID:19941287	TAS		P	ST6GAL2	MGI:2445190	gene	taxon:10090	20110319	MAH
MGI	MGI:87997	ALOX15		SG:0000015	PMID:19941287	TAS		P	ALOX15	MGI:87997	gene	taxon:10090	20110319	MAH
MGI	MGI:1916612	CST12		SG:0000015	PMID:19941287	TAS		P	CST12	MGI:1916612	gene	taxon:10090	20110319	MAH
MGI	MGI:105080	TGOLN1		SG:0000015	PMID:19941287	TAS		P	TGOLN1	MGI:105080	gene	taxon:10090	20110319	MAH
MGI	MGI:105079	TGOLN2		SG:0000015	PMID:19941287	TAS		P	TGOLN2	MGI:105079	gene	taxon:10090	20110319	MAH
MGI	MGI:1921538	SPEM1		SG:0000015	PMID:19941287	TAS		P	SPEM1	MGI:1921538	gene	taxon:10090	20110319	MAH
MGI	MGI:107928	ALDH1A2		SG:0000006	PMID:19941287	TAS		P	ALDH1A2	MGI:107928	gene	taxon:10090	20110319	MAH
MGI	MGI:98372	SP1		SG:0000006	PMID:19941287	TAS		P	SP1	MGI:98372	gene	taxon:10090	20110319	MAH
MGI	MGI:1351660	CSNK1E		SG:0000006	PMID:19941287	TAS		P	CSNK1E	MGI:1351660	gene	taxon:10090	20110319	MAH
MGI	MGI:95523	FGFR2		SG:0000006	PMID:19941287	TAS		P	FGFR2	MGI:95523	gene	taxon:10090	20110319	MAH
MGI	MGI:1330292	DYRK4		SG:0000006	PMID:19941287	TAS		P	DYRK4	MGI:1330292	gene	taxon:10090	20110319	MAH
MGI	MGI:107335	BMP8B		SG:0000006	PMID:19941287	TAS		P	BMP8B	MGI:107335	gene	taxon:10090	20110319	MAH
MGI	MGI:108039	DBIL5		SG:0000006	PMID:19941287	TAS		P	DBIL5	MGI:108039	gene	taxon:10090	20110319	MAH
MGI	MGI:95821	GRIN2B		SG:0000006	PMID:19941287	TAS		P	GRIN2B	MGI:95821	gene	taxon:10090	20110319	MAH
MGI	MGI:94941	DVL1		SG:0000006	PMID:19941287	TAS		P	DVL1	MGI:94941	gene	taxon:10090	20110319	MAH
MGI	MGI:95524	FGFR3		SG:0000006	PMID:19941287	TAS		P	FGFR3	MGI:95524	gene	taxon:10090	20110319	MAH
MGI	MGI:88547	CSNK2A2		SG:0000006	PMID:19941287	TAS		P	CSNK2A2	MGI:88547	gene	taxon:10090	20110319	MAH
MGI	MGI:1931874	DNAJB1		SG:0000006	PMID:19941287	TAS		P	DNAJB1	MGI:1931874	gene	taxon:10090	20110319	MAH
MGI	MGI:97514	PCSK4		SG:0000006	PMID:19941287	TAS		P	PCSK4	MGI:97514	gene	taxon:10090	20110319	MAH
MGI	MGI:107161	CST8		SG:0000006	PMID:19941287	TAS		P	CST8	MGI:107161	gene	taxon:10090	20110319	MAH
MGI	MGI:103185	UIMC1		SG:0000006	PMID:19941287	TAS		P	UIMC1	MGI:103185	gene	taxon:10090	20110319	MAH
MGI	MGI:104849	DAF2		SG:0000006	PMID:19941287	TAS		P	DAF2	MGI:104849	gene	taxon:10090	20110319	MAH
MGI	MGI:104850	CD55		SG:0000006	PMID:19941287	TAS		P	CD55	MGI:104850	gene	taxon:10090	20110319	MAH
MGI	MGI:95525	FGFR4		SG:0000006	PMID:19941287	TAS		P	FGFR4	MGI:95525	gene	taxon:10090	20110319	MAH
MGI	MGI:88548	CSNK2B		SG:0000006	PMID:19941287	TAS		P	CSNK2B	MGI:88548	gene	taxon:10090	20110319	MAH
MGI	MGI:2148775	TSSK6		SG:0000006	PMID:19941287	TAS		P	TSSK6	MGI:2148775	gene	taxon:10090	20110319	MAH
MGI	MGI:109604	PLK3		SG:0000006	PMID:19941287	TAS		P	PLK3	MGI:109604	gene	taxon:10090	20110319	MAH
MGI	MGI:99401	ADORA1		SG:0000006	PMID:19941287	TAS		P	ADORA1	MGI:99401	gene	taxon:10090	20110319	MAH
MGI	MGI:95393	ENO1		SG:0000006	PMID:19941287	TAS		P	ENO1	MGI:95393	gene	taxon:10090	20110319	MAH
MGI	MGI:1338944	ACVR1B		SG:0000006	PMID:19941287	TAS		P	ACVR1B	MGI:1338944	gene	taxon:10090	20110319	MAH
MGI	MGI:87911	ACVR1		SG:0000006	PMID:19941287	TAS		P	ACVR1	MGI:87911	gene	taxon:10090	20110319	MAH
MGI	MGI:1201674	SMAD3		SG:0000006	PMID:19941287	TAS		P	SMAD3	MGI:1201674	gene	taxon:10090	20110319	MAH
MGI	MGI:1347557	TSSK1		SG:0000006	PMID:19941287	TAS		P	TSSK1	MGI:1347557	gene	taxon:10090	20110319	MAH
MGI	MGI:3644757	A26C2		SG:0000006	PMID:19941287	TAS		P	A26C2	MGI:3644757	gene	taxon:10090	20110319	MAH
MGI	MGI:1336883	SMAD6		SG:0000006	PMID:19941287	TAS		P	SMAD6	MGI:1336883	gene	taxon:10090	20110319	MAH
MGI	MGI:99402	ADORA2A		SG:0000006	PMID:19941287	TAS		P	ADORA2A	MGI:99402	gene	taxon:10090	20110319	MAH
MGI	MGI:1194498	GSG2		SG:0000006	PMID:19941287	TAS		P	GSG2	MGI:1194498	gene	taxon:10090	20110319	MAH
MGI	MGI:109373	HMOX2		SG:0000006	PMID:19941287	TAS		P	HMOX2	MGI:109373	gene	taxon:10090	20110319	MAH
MGI	MGI:87876	ACHE		SG:0000006	PMID:19941287	TAS		P	ACHE	MGI:87876	gene	taxon:10090	20110319	MAH
MGI	MGI:95627	SLC6A1		SG:0000006	PMID:19941287	TAS		P	SLC6A1	MGI:95627	gene	taxon:10090	20110319	MAH
MGI	MGI:1860139	GABBR1		SG:0000006	PMID:19941287	TAS		P	GABBR1	MGI:1860139	gene	taxon:10090	20110319	MAH
MGI	MGI:1923902	ARPM1		SG:0000006	PMID:19941287	TAS		P	ARPM1	MGI:1923902	gene	taxon:10090	20110319	MAH
MGI	MGI:1201675	TESK1		SG:0000006	PMID:19941287	TAS		P	TESK1	MGI:1201675	gene	taxon:10090	20110319	MAH
MGI	MGI:1347560	TSKS		SG:0000006	PMID:19941287	TAS		P	TSKS	MGI:1347560	gene	taxon:10090	20110319	MAH
MGI	MGI:103302	BMP7		SG:0000006	PMID:19941287	TAS		P	BMP7	MGI:103302	gene	taxon:10090	20110319	MAH
MGI	MGI:1196463	FNDC3A		SG:0000006	PMID:19941287	TAS		P	FNDC3A	MGI:1196463	gene	taxon:10090	20110319	MAH
MGI	MGI:101849	GNB2L1		SG:0000006	PMID:19941287	TAS		P	GNB2L1	MGI:101849	gene	taxon:10090	20110319	MAH
MGI	MGI:105083	SLC1A1		SG:0000006	PMID:19941287	TAS		P	SLC1A1	MGI:105083	gene	taxon:10090	20110319	MAH
MGI	MGI:98753	TIMP2		SG:0000006	PMID:19941287	TAS		P	TIMP2	MGI:98753	gene	taxon:10090	20110319	MAH
MGI	MGI:1351603	MMEL1		SG:0000006	PMID:19941287	TAS		P	MMEL1	MGI:1351603	gene	taxon:10090	20110319	MAH
MGI	MGI:104515	BMP8A		SG:0000006	PMID:19941287	TAS		P	BMP8A	MGI:104515	gene	taxon:10090	20110319	MAH
MGI	MGI:109452	SMAD1		SG:0000006	PMID:19941287	TAS		P	SMAD1	MGI:109452	gene	taxon:10090	20110319	MAH
MGI	MGI:88180	BMP4		SG:0000006	PMID:19941287	TAS		P	BMP4	MGI:88180	gene	taxon:10090	20110319	MAH
MGI	MGI:1920792	TSSK5		SG:0000006	PMID:19941287	TAS		P	TSSK5	MGI:1920792	gene	taxon:10090	20110319	MAH
MGI	MGI:1914830	LRRC18		SG:0000006	PMID:19941287	TAS		P	LRRC18	MGI:1914830	gene	taxon:10090	20110319	MAH
MGI	MGI:1346999	PRND		SG:0000006	PMID:19941287	TAS		P	PRND	MGI:1346999	gene	taxon:10090	20110319	MAH
MGI	MGI:1099804	HIP1		SG:0000006	PMID:19941287	TAS		P	HIP1	MGI:1099804	gene	taxon:10090	20110319	MAH
MGI	MGI:1100518	SMAD7		SG:0000006	PMID:19941287	TAS		P	SMAD7	MGI:1100518	gene	taxon:10090	20110319	MAH
MGI	MGI:1859993	SMAD9		SG:0000006	PMID:19941287	TAS		P	SMAD9	MGI:1859993	gene	taxon:10090	20110319	MAH
MGI	MGI:1341110	ADCY8		SG:0000006	PMID:19941287	TAS		P	ADCY8	MGI:1341110	gene	taxon:10090	20110319	MAH
MGI	MGI:1916544	CST13		SG:0000006	PMID:19941287	TAS		P	CST13	MGI:1916544	gene	taxon:10090	20110319	MAH
MGI	MGI:2660884	CSNK1G1		SG:0000006	PMID:19941287	TAS		P	CSNK1G1	MGI:2660884	gene	taxon:10090	20110319	MAH
MGI	MGI:1891150	STYX		SG:0000006	PMID:19941287	TAS		P	STYX	MGI:1891150	gene	taxon:10090	20110319	MAH
MGI	MGI:1298377	ITGAE		SG:0000006	PMID:19941287	TAS		P	ITGAE	MGI:1298377	gene	taxon:10090	20110319	MAH
MGI	MGI:101931	SLC1A2		SG:0000006	PMID:19941287	TAS		P	SLC1A2	MGI:101931	gene	taxon:10090	20110319	MAH
MGI	MGI:1929914	TSSK3		SG:0000006	PMID:19941287	TAS		P	TSSK3	MGI:1929914	gene	taxon:10090	20110319	MAH
MGI	MGI:88182	BMP6		SG:0000006	PMID:19941287	TAS		P	BMP6	MGI:88182	gene	taxon:10090	20110319	MAH
MGI	MGI:1890547	TEX18		SG:0000006	PMID:19941287	TAS		P	TEX18	MGI:1890547	gene	taxon:10090	20110319	MAH
MGI	MGI:1351473	HRASLS		SG:0000006	PMID:19941287	TAS		P	HRASLS	MGI:1351473	gene	taxon:10090	20110319	MAH
MGI	MGI:95613	GABRA1		SG:0000006	PMID:19941287	TAS		P	GABRA1	MGI:95613	gene	taxon:10090	20110319	MAH
MGI	MGI:96052	HCK		SG:0000006	PMID:19941287	TAS		P	HCK	MGI:96052	gene	taxon:10090	20110319	MAH
MGI	MGI:894293	SMAD4		SG:0000006	PMID:19941287	TAS		P	SMAD4	MGI:894293	gene	taxon:10090	20110319	MAH
MGI	MGI:2159437	AGTPBP1		SG:0000006	PMID:19941287	TAS		P	AGTPBP1	MGI:2159437	gene	taxon:10090	20110319	MAH
MGI	MGI:1336991	TRP73		SG:0000006	PMID:19941287	TAS		P	TRP73	MGI:1336991	gene	taxon:10090	20110319	MAH
MGI	MGI:1345138	SPRY2		SG:0000006	PMID:19941287	TAS		P	SPRY2	MGI:1345138	gene	taxon:10090	20110319	MAH
MGI	MGI:1099790	PLK2		SG:0000006	PMID:19941287	TAS		P	PLK2	MGI:1099790	gene	taxon:10090	20110319	MAH
MGI	MGI:1355272	CSNK1D		SG:0000006	PMID:19941287	TAS		P	CSNK1D	MGI:1355272	gene	taxon:10090	20110319	MAH
MGI	MGI:1338756	THEG		SG:0000006	PMID:19941287	TAS		P	THEG	MGI:1338756	gene	taxon:10090	20110319	MAH
MGI	MGI:1920121	PFN4		SG:0000006	PMID:19941287	TAS		P	PFN4	MGI:1920121	gene	taxon:10090	20110319	MAH
MGI	MGI:95481	PTK2		SG:0000006	PMID:19941287	TAS		P	PTK2	MGI:95481	gene	taxon:10090	20110319	MAH
MGI	MGI:1330300	DYRK3		SG:0000006	PMID:19941287	TAS		P	DYRK3	MGI:1330300	gene	taxon:10090	20110319	MAH
MGI	MGI:1343051	ACTL7A		SG:0000006	PMID:19941287	TAS		P	ACTL7A	MGI:1343051	gene	taxon:10090	20110319	MAH
MGI	MGI:96231	HSPA1L		SG:0000006	PMID:19941287	TAS		P	HSPA1L	MGI:96231	gene	taxon:10090	20110319	MAH
MGI	MGI:1095417	GSTA1		SG:0000006	PMID:19941287	TAS		P	GSTA1	MGI:1095417	gene	taxon:10090	20110319	MAH
MGI	MGI:103156	GABRG1		SG:0000006	PMID:19941287	TAS		P	GABRG1	MGI:103156	gene	taxon:10090	20110319	MAH
MGI	MGI:102759	PRSS2		SG:0000006	PMID:19941287	TAS		P	PRSS2	MGI:102759	gene	taxon:10090	20110319	MAH
MGI	MGI:1915176	SPERT		SG:0000006	PMID:19941287	TAS		P	SPERT	MGI:1915176	gene	taxon:10090	20110319	MAH
MGI	MGI:1339975	PAK1		SG:0000006	PMID:19941287	TAS		P	PAK1	MGI:1339975	gene	taxon:10090	20110319	MAH
MGI	MGI:1934950	CSNK1A1		SG:0000006	PMID:19941287	TAS		P	CSNK1A1	MGI:1934950	gene	taxon:10090	20110319	MAH
MGI	MGI:1341258	ZNRF4		SG:0000006	PMID:19941287	TAS		P	ZNRF4	MGI:1341258	gene	taxon:10090	20110319	MAH
MGI	MGI:97769	PRNP		SG:0000006	PMID:19941287	TAS		P	PRNP	MGI:97769	gene	taxon:10090	20110319	MAH
MGI	MGI:95815	GRIK2		SG:0000006	PMID:19941287	TAS		P	GRIK2	MGI:95815	gene	taxon:10090	20110319	MAH
MGI	MGI:1352504	HIP1R		SG:0000006	PMID:19941287	TAS		P	HIP1R	MGI:1352504	gene	taxon:10090	20110319	MAH
MGI	MGI:101937	PKIB		SG:0000006	PMID:19941287	TAS		P	PKIB	MGI:101937	gene	taxon:10090	20110319	MAH
MGI	MGI:1343053	ACTL7B		SG:0000006	PMID:19941287	TAS		P	ACTL7B	MGI:1343053	gene	taxon:10090	20110319	MAH
MGI	MGI:1328787	SMAD5		SG:0000006	PMID:19941287	TAS		P	SMAD5	MGI:1328787	gene	taxon:10090	20110319	MAH
MGI	MGI:99675	ADCY3		SG:0000006	PMID:19941287	TAS		P	ADCY3	MGI:99675	gene	taxon:10090	20110319	MAH
MGI	MGI:3607787	SPATA21		SG:0000006	PMID:19941287	TAS		P	SPATA21	MGI:3607787	gene	taxon:10090	20110319	MAH
MGI	MGI:1858170	OAZ3		SG:0000006	PMID:19941287	TAS		P	OAZ3	MGI:1858170	gene	taxon:10090	20110319	MAH
MGI	MGI:1344418	CIB1		SG:0000006	PMID:19941287	TAS		P	CIB1	MGI:1344418	gene	taxon:10090	20110319	MAH
MGI	MGI:88543	CSNK2A1		SG:0000006	PMID:19941287	TAS		P	CSNK2A1	MGI:88543	gene	taxon:10090	20110319	MAH
MGI	MGI:2178800	PFN3		SG:0000006	PMID:19941287	TAS		P	PFN3	MGI:2178800	gene	taxon:10090	20110319	MAH
MGI	MGI:99676	ADCY2		SG:0000006	PMID:19941287	TAS		P	ADCY2	MGI:99676	gene	taxon:10090	20110319	MAH
MGI	MGI:2181067	KLHL10		SG:0000006	PMID:19941287	TAS		P	KLHL10	MGI:2181067	gene	taxon:10090	20110319	MAH
MGI	MGI:95860	GSTM1		SG:0000006	PMID:19941287	TAS		P	GSTM1	MGI:95860	gene	taxon:10090	20110319	MAH
MGI	MGI:1349455	GPRIN1		SG:0000006	PMID:19941287	TAS		P	GPRIN1	MGI:1349455	gene	taxon:10090	20110319	MAH
MGI	MGI:108016	RAD21		SG:0000006	PMID:19941287	TAS		P	RAD21	MGI:108016	gene	taxon:10090	20110319	MAH
MGI	MGI:97533	PDHA2		SG:0000006	PMID:19941287	TAS		P	PDHA2	MGI:97533	gene	taxon:10090	20110319	MAH
MGI	MGI:95861	GSTM2		SG:0000006	PMID:19941287	TAS		P	GSTM2	MGI:95861	gene	taxon:10090	20110319	MAH
MGI	MGI:95818	GRIK5		SG:0000006	PMID:19941287	TAS		P	GRIK5	MGI:95818	gene	taxon:10090	20110319	MAH
MGI	MGI:95621	GABRB3		SG:0000006	PMID:19941287	TAS		P	GABRB3	MGI:95621	gene	taxon:10090	20110319	MAH
MGI	MGI:96067	HTT		SG:0000006	PMID:19941287	TAS		P	HTT	MGI:96067	gene	taxon:10090	20110319	MAH
MGI	MGI:104747	PKIA		SG:0000006	PMID:19941287	TAS		P	PKIA	MGI:104747	gene	taxon:10090	20110319	MAH
MGI	MGI:95522	FGFR1		SG:0000006	PMID:19941287	TAS		P	FGFR1	MGI:95522	gene	taxon:10090	20110319	MAH
MGI	MGI:1343098	AIF1		SG:0000006	PMID:19941287	TAS		P	AIF1	MGI:1343098	gene	taxon:10090	20110319	MAH
MGI	MGI:1338938	BMPR1A		SG:0000006	PMID:19941287	TAS		P	BMPR1A	MGI:1338938	gene	taxon:10090	20110319	MAH
MGI	MGI:97512	PCSK2		SG:0000006	PMID:19941287	TAS		P	PCSK2	MGI:97512	gene	taxon:10090	20110319	MAH
MGI	MGI:1341847	HHIP		SG:0000006	PMID:19941287	TAS		P	HHIP	MGI:1341847	gene	taxon:10090	20110319	MAH
MGI	MGI:2653822	ADAM32		SG:0000016	PMID:19941287	TAS		P	ADAM32	MGI:2653822	gene	taxon:10090	20110319	MAH
MGI	MGI:99147	YES1		SG:0000016	PMID:19941287	TAS		P	YES1	MGI:99147	gene	taxon:10090	20110319	MAH
MGI	MGI:96242	HSPD1		SG:0000016	PMID:19941287	TAS		P	HSPD1	MGI:96242	gene	taxon:10090	20110319	MAH
MGI	MGI:104730	ADAM5		SG:0000016	PMID:19941287	TAS		P	ADAM5	MGI:104730	gene	taxon:10090	20110319	MAH
MGI	MGI:88047	APLP2		SG:0000016	PMID:19941287	TAS		P	APLP2	MGI:88047	gene	taxon:10090	20110319	MAH
MGI	MGI:1916924	MIF4GD		SG:0000016	PMID:19941287	TAS		P	MIF4GD	MGI:1916924	gene	taxon:10090	20110319	MAH
MGI	MGI:105986	ADAM18		SG:0000016	PMID:19941287	TAS		P	ADAM18	MGI:105986	gene	taxon:10090	20110319	MAH
MGI	MGI:104680	HSPE1		SG:0000016	PMID:19941287	TAS		P	HSPE1	MGI:104680	gene	taxon:10090	20110319	MAH
MGI	MGI:1858277	GAL3ST1		SG:0000016	PMID:19941287	TAS		P	GAL3ST1	MGI:1858277	gene	taxon:10090	20110319	MAH
MGI	MGI:98817	HSP90B1		SG:0000016	PMID:19941287	TAS		P	HSP90B1	MGI:98817	gene	taxon:10090	20110319	MAH
MGI	MGI:2429506	ADAM1B		SG:0000016	PMID:19941287	TAS		P	ADAM1B	MGI:2429506	gene	taxon:10090	20110319	MAH
MGI	MGI:87906	ACTG1		SG:0000017	PMID:19941288	TAS		P	ACTG1	MGI:87906	gene	taxon:10090	20110319	MAH
MGI	MGI:1919069	KIF23		SG:0000017	PMID:19941288	TAS		P	KIF23	MGI:1919069	gene	taxon:10090	20110319	MAH
MGI	MGI:1933227	TEX14		SG:0000017	PMID:19941288	TAS		P	TEX14	MGI:1933227	gene	taxon:10090	20110319	MAH
MGI	MGI:2442829	KLHL4		SG:0000017	PMID:19941288	TAS		P	KLHL4	MGI:2442829	gene	taxon:10090	20110319	MAH
MGI	MGI:95556	FLNA		SG:0000017	PMID:19941288	TAS		P	FLNA	MGI:95556	gene	taxon:10090	20110319	MAH
MGI	MGI:98385	SPNA1		SG:0000017	PMID:19941288	TAS		P	SPNA1	MGI:98385	gene	taxon:10090	20110319	MAH
MGI	MGI:1349423	RACGAP1		SG:0000017	PMID:19941288	TAS		P	RACGAP1	MGI:1349423	gene	taxon:10090	20110319	MAH
MGI	MGI:1920174	ANLN		SG:0000017	PMID:19941288	TAS		P	ANLN	MGI:1920174	gene	taxon:10090	20110319	MAH
MGI	MGI:1891826	TUBD1		SG:0000017	PMID:19941288	TAS		P	TUBD1	MGI:1891826	gene	taxon:10090	20110319	MAH
MGI	MGI:97298	2012-09-02		SG:0000017	PMID:19941288	TAS		P	2012-09-02	MGI:97298	gene	taxon:10090	20110319	MAH
MGI	MGI:1858222	2012-09-09		SG:0000017	PMID:19941288	TAS		P	2012-09-09	MGI:1858222	gene	taxon:10090	20110319	MAH
MGI	MGI:101787	MT-ND1		SG:0000018	PMID:19941288	TAS		P	MT-ND1	MGI:101787	gene	taxon:10090	20110319	MAH
MGI	MGI:1891061	OXCT2A		SG:0000018	PMID:19941288	TAS		P	OXCT2A	MGI:1891061	gene	taxon:10090	20110319	MAH
MGI	MGI:1917275	ACOT7		SG:0000018	PMID:19941288	TAS		P	ACOT7	MGI:1917275	gene	taxon:10090	20110319	MAH
MGI	MGI:97797	PTGS1		SG:0000018	PMID:19941288	TAS		P	PTGS1	MGI:97797	gene	taxon:10090	20110319	MAH
MGI	MGI:97798	PTGS2		SG:0000018	PMID:19941288	TAS		P	PTGS2	MGI:97798	gene	taxon:10090	20110319	MAH
MGI	MGI:1922719	SPATA19		SG:0000018	PMID:19941288	TAS		P	SPATA19	MGI:1922719	gene	taxon:10090	20110319	MAH
MGI	MGI:1330818	QSOX1		SG:0000018	PMID:19941288	TAS		P	QSOX1	MGI:1330818	gene	taxon:10090	20110319	MAH
MGI	MGI:88579	CYCT		SG:0000018	PMID:19941288	TAS		P	CYCT	MGI:88579	gene	taxon:10090	20110319	MAH
MGI	MGI:1274789	TALDO1		SG:0000018	PMID:19941288	TAS		P	TALDO1	MGI:1274789	gene	taxon:10090	20110319	MAH
MGI	MGI:106922	VDAC3		SG:0000018	PMID:19941288	TAS		P	VDAC3	MGI:106922	gene	taxon:10090	20110319	MAH
MGI	MGI:1921392	LONP1		SG:0000018	PMID:19941288	TAS		P	LONP1	MGI:1921392	gene	taxon:10090	20110319	MAH
MGI	MGI:1920583	SLC25A31		SG:0000018	PMID:19941288	TAS		P	SLC25A31	MGI:1920583	gene	taxon:10090	20110319	MAH
MGI	MGI:2664115	OXCT2B		SG:0000018	PMID:19941288	TAS		P	OXCT2B	MGI:2664115	gene	taxon:10090	20110319	MAH
MGI	MGI:107532	KPNB1		SG:0000019	PMID:19941288	TAS		P	KPNB1	MGI:107532	gene	taxon:10090	20110319	MAH
MGI	MGI:1100863	KPNA3		SG:0000019	PMID:19941288	TAS		P	KPNA3	MGI:1100863	gene	taxon:10090	20110319	MAH
MGI	MGI:96794	LMNA		SG:0000019	PMID:19941288	TAS		P	LMNA	MGI:96794	gene	taxon:10090	20110319	MAH
MGI	MGI:1345156	GMCL1		SG:0000019	PMID:19941288	TAS		P	GMCL1	MGI:1345156	gene	taxon:10090	20110319	MAH
MGI	MGI:106920	TMPO		SG:0000019	PMID:19941288	TAS		P	TMPO	MGI:106920	gene	taxon:10090	20110319	MAH
MGI	MGI:96795	LMNB1		SG:0000019	PMID:19941288	TAS		P	LMNB1	MGI:96795	gene	taxon:10090	20110319	MAH
MGI	MGI:96796	LMNB2		SG:0000019	PMID:19941288	TAS		P	LMNB2	MGI:96796	gene	taxon:10090	20110319	MAH
MGI	MGI:103560	KPNA1		SG:0000019	PMID:19941288	TAS		P	KPNA1	MGI:103560	gene	taxon:10090	20110319	MAH
MGI	MGI:103561	KPNA2		SG:0000019	PMID:19941288	TAS		P	KPNA2	MGI:103561	gene	taxon:10090	20110319	MAH
MGI	MGI:1917822	IPO5		SG:0000019	PMID:19941288	TAS		P	IPO5	MGI:1917822	gene	taxon:10090	20110319	MAH
MGI	MGI:108117	EMD		SG:0000019	PMID:19941288	TAS		P	EMD	MGI:108117	gene	taxon:10090	20110319	MAH
MGI	MGI:1100848	KPNA4		SG:0000019	PMID:19941288	TAS		P	KPNA4	MGI:1100848	gene	taxon:10090	20110319	MAH
MGI	MGI:2142716	AGPAT6		SG:0000020	PMID:19941288	TAS		P	AGPAT6	MGI:2142716	gene	taxon:10090	20110319	MAH
MGI	MGI:95484	FAS		SG:0000020	PMID:19941288	TAS		P	FAS	MGI:95484	gene	taxon:10090	20110319	MAH
MGI	MGI:1197519	BCL2L11		SG:0000020	PMID:19941288	TAS		P	BCL2L11	MGI:1197519	gene	taxon:10090	20110319	MAH
MGI	MGI:1096330	BAD		SG:0000020	PMID:19941288	TAS		P	BAD	MGI:1096330	gene	taxon:10090	20110319	MAH
MGI	MGI:1336166	CFLAR		SG:0000020	PMID:19941288	TAS		P	CFLAR	MGI:1336166	gene	taxon:10090	20110319	MAH
MGI	MGI:98535	TCP1		SG:0000020	PMID:19941288	TAS		P	TCP1	MGI:98535	gene	taxon:10090	20110319	MAH
MGI	MGI:104798	TNF		SG:0000020	PMID:19941288	TAS		P	TNF	MGI:104798	gene	taxon:10090	20110319	MAH
MGI	MGI:1306796	APAF1		SG:0000020	PMID:19941288	TAS		P	APAF1	MGI:1306796	gene	taxon:10090	20110319	MAH
MGI	MGI:99702	BAX		SG:0000020	PMID:19941288	TAS		P	BAX	MGI:99702	gene	taxon:10090	20110319	MAH
MGI	MGI:88138	BCL2		SG:0000020	PMID:19941288	TAS		P	BCL2	MGI:88138	gene	taxon:10090	20110319	MAH
MGI	MGI:1206591	BIK		SG:0000020	PMID:19941288	TAS		P	BIK	MGI:1206591	gene	taxon:10090	20110319	MAH
MGI	MGI:88139	BCL2L1		SG:0000020	PMID:19941288	TAS		P	BCL2L1	MGI:88139	gene	taxon:10090	20110319	MAH
MGI	MGI:1918202	POTEG		SG:0000020	PMID:19941288	TAS		P	POTEG	MGI:1918202	gene	taxon:10090	20110319	MAH
MGI	MGI:1330810	TRP63		SG:0000020	PMID:19941288	TAS		P	TRP63	MGI:1330810	gene	taxon:10090	20110319	MAH
MGI	MGI:1097161	BAK1		SG:0000020	PMID:19941288	TAS		P	BAK1	MGI:1097161	gene	taxon:10090	20110319	MAH
MGI	MGI:1924108	NLRP14		SG:0000020	PMID:19941288	TAS		P	NLRP14	MGI:1924108	gene	taxon:10090	20110319	MAH
MGI	MGI:1277950	CASP9		SG:0000020	PMID:19941288	TAS		P	CASP9	MGI:1277950	gene	taxon:10090	20110319	MAH
MGI	MGI:107739	CASP3		SG:0000020	PMID:19941288	TAS		P	CASP3	MGI:107739	gene	taxon:10090	20110319	MAH
MGI	MGI:108052	BCL2L2		SG:0000020	PMID:19941288	TAS		P	BCL2L2	MGI:108052	gene	taxon:10090	20110319	MAH
MGI	MGI:1921967	SPATA17		SG:0000020	PMID:19941288	TAS		P	SPATA17	MGI:1921967	gene	taxon:10090	20110319	MAH
MGI	MGI:1890440	UCHL4		SG:0000021	PMID:19941288	TAS		P	UCHL4	MGI:1890440	gene	taxon:10090	20110319	MAH
MGI	MGI:108064	SIAH1A		SG:0000021	PMID:19941288	TAS		P	SIAH1A	MGI:108064	gene	taxon:10090	20110319	MAH
MGI	MGI:1338871	BTRC		SG:0000021	PMID:19941288	TAS		P	BTRC	MGI:1338871	gene	taxon:10090	20110319	MAH
MGI	MGI:1277977	UBR1		SG:0000021	PMID:19941288	TAS		P	UBR1	MGI:1277977	gene	taxon:10090	20110319	MAH
MGI	MGI:1197015	DAXX		SG:0000021	PMID:19941288	TAS		P	DAXX	MGI:1197015	gene	taxon:10090	20110319	MAH
MGI	MGI:1930715	UBE2D2		SG:0000021	PMID:19941288	TAS		P	UBE2D2	MGI:1930715	gene	taxon:10090	20110319	MAH
MGI	MGI:2143994	PSME4		SG:0000021	PMID:19941288	TAS		P	PSME4	MGI:2143994	gene	taxon:10090	20110319	MAH
MGI	MGI:1336201	SUMO3		SG:0000021	PMID:19941288	TAS		P	SUMO3	MGI:1336201	gene	taxon:10090	20110319	MAH
MGI	MGI:105128	RAD23B		SG:0000021	PMID:19941288	TAS		P	RAD23B	MGI:105128	gene	taxon:10090	20110319	MAH
MGI	MGI:2158813	SUMO2		SG:0000021	PMID:19941288	TAS		P	SUMO2	MGI:2158813	gene	taxon:10090	20110319	MAH
MGI	MGI:1924050	USP42		SG:0000021	PMID:19941288	TAS		P	USP42	MGI:1924050	gene	taxon:10090	20110319	MAH
MGI	MGI:1355274	UCHL3		SG:0000021	PMID:19941288	TAS		P	UCHL3	MGI:1355274	gene	taxon:10090	20110319	MAH
MGI	MGI:103149	UCHL1		SG:0000021	PMID:19941288	TAS		P	UCHL1	MGI:103149	gene	taxon:10090	20110319	MAH
MGI	MGI:1347360	CUL3		SG:0000021	PMID:19941288	TAS		P	CUL3	MGI:1347360	gene	taxon:10090	20110319	MAH
MGI	MGI:98890	UBA1		SG:0000021	PMID:19941288	TAS		P	UBA1	MGI:98890	gene	taxon:10090	20110319	MAH
MGI	MGI:1914595	HERC4		SG:0000021	PMID:19941288	TAS		P	HERC4	MGI:1914595	gene	taxon:10090	20110319	MAH
MGI	MGI:1889273	FXYD1		SG:0000021	PMID:19941288	TAS		P	FXYD1	MGI:1889273	gene	taxon:10090	20110319	MAH
MGI	MGI:1914848	UCHL5		SG:0000021	PMID:19941288	TAS		P	UCHL5	MGI:1914848	gene	taxon:10090	20110319	MAH
MGI	MGI:1202301	ITCH		SG:0000021	PMID:19941288	TAS		P	ITCH	MGI:1202301	gene	taxon:10090	20110319	MAH
MGI	MGI:1926884	HUWE1		SG:0000021	PMID:19941288	TAS		P	HUWE1	MGI:1926884	gene	taxon:10090	20110319	MAH
MGI	MGI:1918040	UBR5		SG:0000021	PMID:19941288	TAS		P	UBR5	MGI:1918040	gene	taxon:10090	20110319	MAH
MGI	MGI:107365	UBE2I		SG:0000021	PMID:19941288	TAS		P	UBE2I	MGI:107365	gene	taxon:10090	20110319	MAH
MGI	MGI:2677436	RNF133		SG:0000021	PMID:19941288	TAS		P	RNF133	MGI:2677436	gene	taxon:10090	20110319	MAH
MGI	MGI:107181	SLC26A3		SG:0000022	PMID:19941288	TAS		P	SLC26A3	MGI:107181	gene	taxon:10090	20110319	MAH
MGI	MGI:2685456	SLC9A10		SG:0000022	PMID:19941288	TAS		P	SLC9A10	MGI:2685456	gene	taxon:10090	20110319	MAH
MGI	MGI:88388	CFTR		SG:0000022	PMID:19941288	TAS		P	CFTR	MGI:88388	gene	taxon:10090	20110319	MAH
MGI	MGI:103201	AQP1		SG:0000022	PMID:19941288	TAS		P	AQP1	MGI:103201	gene	taxon:10090	20110319	MAH
MGI	MGI:109351	SLC4A2		SG:0000022	PMID:19941288	TAS		P	SLC4A2	MGI:109351	gene	taxon:10090	20110319	MAH
MGI	MGI:1921354	ABCB6		SG:0000022	PMID:19941288	TAS		P	ABCB6	MGI:1921354	gene	taxon:10090	20110319	MAH
MGI	MGI:3625331	ABCA17		SG:0000022	PMID:19941288	TAS		P	ABCA17	MGI:3625331	gene	taxon:10090	20110319	MAH
MGI	MGI:101924	SLC12A2		SG:0000022	PMID:19941288	TAS		P	SLC12A2	MGI:101924	gene	taxon:10090	20110319	MAH
MGI	MGI:2441679	ABCC12		SG:0000022	PMID:19941288	TAS		P	ABCC12	MGI:2441679	gene	taxon:10090	20110319	MAH
MGI	MGI:1351667	ABCB8		SG:0000022	PMID:19941288	TAS		P	ABCB8	MGI:1351667	gene	taxon:10090	20110319	MAH
MGI	MGI:97570	ABCB1A		SG:0000022	PMID:19941288	TAS		P	ABCB1A	MGI:97570	gene	taxon:10090	20110319	MAH
MGI	MGI:1928761	SLC19A2		SG:0000022	PMID:19941288	TAS		P	SLC19A2	MGI:1928761	gene	taxon:10090	20110319	MAH
MGI	MGI:1351646	ABCA7		SG:0000022	PMID:19941288	TAS		P	ABCA7	MGI:1351646	gene	taxon:10090	20110319	MAH
MGI	MGI:1931324	CAR15		SG:0000022	PMID:19941288	TAS		P	CAR15	MGI:1931324	gene	taxon:10090	20110319	MAH
MGI	MGI:2443220	SLC4A5		SG:0000022	PMID:19941288	TAS		P	SLC4A5	MGI:2443220	gene	taxon:10090	20110319	MAH
MGI	MGI:1891066	AQP9		SG:0000022	PMID:19941288	TAS		P	AQP9	MGI:1891066	gene	taxon:10090	20110319	MAH
MGI	MGI:1347061	ABCG2		SG:0000022	PMID:19941288	TAS		P	ABCG2	MGI:1347061	gene	taxon:10090	20110319	MAH
MGI	MGI:107704	ABCG1		SG:0000022	PMID:19941288	TAS		P	ABCG1	MGI:107704	gene	taxon:10090	20110319	MAH
MGI	MGI:1195271	AQP8		SG:0000022	PMID:19941288	TAS		P	AQP8	MGI:1195271	gene	taxon:10090	20110319	MAH
MGI	MGI:2385046	SLC26A8		SG:0000022	PMID:19941288	TAS		P	SLC26A8	MGI:2385046	gene	taxon:10090	20110319	MAH
MGI	MGI:99607	ABCA1		SG:0000022	PMID:19941288	TAS		P	ABCA1	MGI:99607	gene	taxon:10090	20110319	MAH
MGI	MGI:1314647	AQP7		SG:0000022	PMID:19941288	TAS		P	AQP7	MGI:1314647	gene	taxon:10090	20110319	MAH
MGI	MGI:1351617	ABCA3		SG:0000022	PMID:19941288	TAS		P	ABCA3	MGI:1351617	gene	taxon:10090	20110319	MAH
MGI	MGI:2150308	PLCZ1		SG:0000023	PMID:19941288	TAS		P	PLCZ1	MGI:2150308	gene	taxon:10090	20110319	MAH
MGI	MGI:109482	CACNA1A		SG:0000023	PMID:19941288	TAS		P	CACNA1A	MGI:109482	gene	taxon:10090	20110319	MAH
MGI	MGI:103013	CACNA1C		SG:0000023	PMID:19941288	TAS		P	CACNA1C	MGI:103013	gene	taxon:10090	20110319	MAH
MGI	MGI:1100508	KCNJ8		SG:0000023	PMID:19941288	TAS		P	KCNJ8	MGI:1100508	gene	taxon:10090	20110319	MAH
MGI	MGI:109526	TRPC3		SG:0000023	PMID:19941288	TAS		P	TRPC3	MGI:109526	gene	taxon:10090	20110319	MAH
MGI	MGI:1201678	CACNA1G		SG:0000023	PMID:19941288	TAS		P	CACNA1G	MGI:1201678	gene	taxon:10090	20110319	MAH
MGI	MGI:1352629	ABCC8		SG:0000023	PMID:19941288	TAS		P	ABCC8	MGI:1352629	gene	taxon:10090	20110319	MAH
MGI	MGI:109527	TRPC2		SG:0000023	PMID:19941288	TAS		P	TRPC2	MGI:109527	gene	taxon:10090	20110319	MAH
MGI	MGI:107501	KCNJ11		SG:0000023	PMID:19941288	TAS		P	KCNJ11	MGI:107501	gene	taxon:10090	20110319	MAH
MGI	MGI:1352630	ABCC9		SG:0000023	PMID:19941288	TAS		P	ABCC9	MGI:1352630	gene	taxon:10090	20110319	MAH
MGI	MGI:109528	TRPC1		SG:0000023	PMID:19941288	TAS		P	TRPC1	MGI:109528	gene	taxon:10090	20110319	MAH
MGI	MGI:1099818	PKD2		SG:0000023	PMID:19941288	TAS		P	PKD2	MGI:1099818	gene	taxon:10090	20110319	MAH
MGI	MGI:101782	SCNN1A		SG:0000023	PMID:19941288	TAS		P	SCNN1A	MGI:101782	gene	taxon:10090	20110319	MAH
MGI	MGI:1914186	ASPH		SG:0000023	PMID:19941288	TAS		P	ASPH	MGI:1914186	gene	taxon:10090	20110319	MAH
MGI	MGI:88293	CACNA1D		SG:0000023	PMID:19941288	TAS		P	CACNA1D	MGI:88293	gene	taxon:10090	20110319	MAH
MGI	MGI:108040	CNGA2		SG:0000023	PMID:19941288	TAS		P	CNGA2	MGI:108040	gene	taxon:10090	20110319	MAH
MGI	MGI:88296	CACNA1B		SG:0000023	PMID:19941288	TAS		P	CACNA1B	MGI:88296	gene	taxon:10090	20110319	MAH
MGI	MGI:104781	KCNJ6		SG:0000023	PMID:19941288	TAS		P	KCNJ6	MGI:104781	gene	taxon:10090	20110319	MAH
MGI	MGI:96624	ITPR3		SG:0000023	PMID:19941288	TAS		P	ITPR3	MGI:96624	gene	taxon:10090	20110319	MAH
MGI	MGI:1928842	CACNA1H		SG:0000023	PMID:19941288	TAS		P	CACNA1H	MGI:1928842	gene	taxon:10090	20110319	MAH
MGI	MGI:88111	ATP2B4		SG:0000023	PMID:19941288	TAS		P	ATP2B4	MGI:88111	gene	taxon:10090	20110319	MAH
MGI	MGI:109524	TRPC5		SG:0000023	PMID:19941288	TAS		P	TRPC5	MGI:109524	gene	taxon:10090	20110319	MAH
MGI	MGI:108086	HDAC1		SG:0000024	PMID:19941288	TAS		P	HDAC1	MGI:108086	gene	taxon:10090	20110319	MAH
MGI	MGI:1196256	KDM1A		SG:0000024	PMID:19941288	TAS		P	KDM1A	MGI:1196256	gene	taxon:10090	20110319	MAH
MGI	MGI:2148922	EHMT2		SG:0000024	PMID:19941288	TAS		P	EHMT2	MGI:2148922	gene	taxon:10090	20110319	MAH
MGI	MGI:1261827	DNMT3A		SG:0000024	PMID:19941288	TAS		P	DNMT3A	MGI:1261827	gene	taxon:10090	20110319	MAH
MGI	MGI:94912	DNMT1		SG:0000024	PMID:19941288	TAS		P	DNMT1	MGI:94912	gene	taxon:10090	20110319	MAH
MGI	MGI:1918168	NSUN7		SG:0000024	PMID:19941288	TAS		P	NSUN7	MGI:1918168	gene	taxon:10090	20110319	MAH
MGI	MGI:98847	KDM3A		SG:0000024	PMID:19941288	TAS		P	KDM3A	MGI:98847	gene	taxon:10090	20110319	MAH
MGI	MGI:107846	PRMT1		SG:0000024	PMID:19941288	TAS		P	PRMT1	MGI:107846	gene	taxon:10090	20110319	MAH
MGI	MGI:106340	RCOR1		SG:0000024	PMID:19941288	TAS		P	RCOR1	MGI:106340	gene	taxon:10090	20110319	MAH
MGI	MGI:99253	ETV2		SG:0000024	PMID:19941288	TAS		P	ETV2	MGI:99253	gene	taxon:10090	20110319	MAH
MGI	MGI:1859287	DNMT3L		SG:0000024	PMID:19941288	TAS		P	DNMT3L	MGI:1859287	gene	taxon:10090	20110319	MAH
MGI	MGI:1261819	DNMT3B		SG:0000024	PMID:19941288	TAS		P	DNMT3B	MGI:1261819	gene	taxon:10090	20110319	MAH
MGI	MGI:1333813	MBD2		SG:0000024	PMID:19941288	TAS		P	MBD2	MGI:1333813	gene	taxon:10090	20110319	MAH
MGI	MGI:2384854	PRDM9		SG:0000024	PMID:19941288	TAS		P	PRDM9	MGI:2384854	gene	taxon:10090	20110319	MAH
MGI	MGI:2384756	PHF21A		SG:0000024	PMID:19941288	TAS		P	PHF21A	MGI:2384756	gene	taxon:10090	20110319	MAH
MGI	MGI:96238	HSF1		SG:0000025	PMID:19941288	TAS		P	HSF1	MGI:96238	gene	taxon:10090	20110319	MAH
MGI	MGI:97316	NFYA		SG:0000025	PMID:19941288	TAS		P	NFYA	MGI:97316	gene	taxon:10090	20110319	MAH
MGI	MGI:97874	RB1		SG:0000025	PMID:19941288	TAS		P	RB1	MGI:97874	gene	taxon:10090	20110319	MAH
MGI	MGI:1338765	FHL4		SG:0000025	PMID:19941288	TAS		P	FHL4	MGI:1338765	gene	taxon:10090	20110319	MAH
MGI	MGI:2389445	ZFP128		SG:0000025	PMID:19941288	TAS		P	ZFP128	MGI:2389445	gene	taxon:10090	20110319	MAH
MGI	MGI:96239	HSF2		SG:0000025	PMID:19941288	TAS		P	HSF2	MGI:96239	gene	taxon:10090	20110319	MAH
MGI	MGI:99187	ZFP42		SG:0000025	PMID:19941288	TAS		P	ZFP42	MGI:99187	gene	taxon:10090	20110319	MAH
MGI	MGI:97317	NFYB		SG:0000025	PMID:19941288	TAS		P	NFYB	MGI:97317	gene	taxon:10090	20110319	MAH
MGI	MGI:104872	PPP1CC		SG:0000025	PMID:19941288	TAS		P	PPP1CC	MGI:104872	gene	taxon:10090	20110319	MAH
MGI	MGI:2152345	TAF4B		SG:0000025	PMID:19941288	TAS		P	TAF4B	MGI:2152345	gene	taxon:10090	20110319	MAH
MGI	MGI:103300	RBL1		SG:0000025	PMID:19941288	TAS		P	RBL1	MGI:103300	gene	taxon:10090	20110319	MAH
MGI	MGI:104752	NFKBIB		SG:0000025	PMID:19941288	TAS		P	NFKBIB	MGI:104752	gene	taxon:10090	20110319	MAH
MGI	MGI:1096340	E2F3		SG:0000025	PMID:19941288	TAS		P	E2F3	MGI:1096340	gene	taxon:10090	20110319	MAH
MGI	MGI:1915955	GTF2F2		SG:0000025	PMID:19941288	TAS		P	GTF2F2	MGI:1915955	gene	taxon:10090	20110319	MAH
MGI	MGI:1914923	TCEB2		SG:0000025	PMID:19941288	TAS		P	TCEB2	MGI:1914923	gene	taxon:10090	20110319	MAH
MGI	MGI:104993	LEPR		SG:0000025	PMID:19941288	TAS		P	LEPR	MGI:104993	gene	taxon:10090	20110319	MAH
MGI	MGI:2684956	SOHLH1		SG:0000025	PMID:19941288	TAS		P	SOHLH1	MGI:2684956	gene	taxon:10090	20110319	MAH
MGI	MGI:1312922	CASP12		SG:0000025	PMID:19941288	TAS		P	CASP12	MGI:1312922	gene	taxon:10090	20110319	MAH
MGI	MGI:1931321	PBX4		SG:0000025	PMID:19941288	TAS		P	PBX4	MGI:1931321	gene	taxon:10090	20110319	MAH
MGI	MGI:109274	TRIM28		SG:0000025	PMID:19941288	TAS		P	TRIM28	MGI:109274	gene	taxon:10090	20110319	MAH
MGI	MGI:1096341	E2F2		SG:0000025	PMID:19941288	TAS		P	E2F2	MGI:1096341	gene	taxon:10090	20110319	MAH
MGI	MGI:1933277	GTF2A1		SG:0000025	PMID:19941288	TAS		P	GTF2A1	MGI:1933277	gene	taxon:10090	20110319	MAH
MGI	MGI:99206	ZFP59		SG:0000025	PMID:19941288	TAS		P	ZFP59	MGI:99206	gene	taxon:10090	20110319	MAH
MGI	MGI:95727	GLI1		SG:0000025	PMID:19941288	TAS		P	GLI1	MGI:95727	gene	taxon:10090	20110319	MAH
MGI	MGI:1339946	TBPL1		SG:0000025	PMID:19941288	TAS		P	TBPL1	MGI:1339946	gene	taxon:10090	20110319	MAH
MGI	MGI:2152406	TRIM66		SG:0000025	PMID:19941288	TAS		P	TRIM66	MGI:2152406	gene	taxon:10090	20110319	MAH
MGI	MGI:1914180	FANK1		SG:0000025	PMID:19941288	TAS		P	FANK1	MGI:1914180	gene	taxon:10090	20110319	MAH
MGI	MGI:94906	DMPK		SG:0000025	PMID:19941288	TAS		P	DMPK	MGI:94906	gene	taxon:10090	20110319	MAH
MGI	MGI:1923848	GTF2F1		SG:0000025	PMID:19941288	TAS		P	GTF2F1	MGI:1923848	gene	taxon:10090	20110319	MAH
MGI	MGI:107585	SREBF2		SG:0000025	PMID:19941288	TAS		P	SREBF2	MGI:107585	gene	taxon:10090	20110319	MAH
MGI	MGI:1921684	SOHLH2		SG:0000025	PMID:19941288	TAS		P	SOHLH2	MGI:1921684	gene	taxon:10090	20110319	MAH
MGI	MGI:2137670	CSDA		SG:0000025	PMID:19941288	TAS		P	CSDA	MGI:2137670	gene	taxon:10090	20110319	MAH
MGI	MGI:1915403	GTF2E2		SG:0000025	PMID:19941288	TAS		P	GTF2E2	MGI:1915403	gene	taxon:10090	20110319	MAH
MGI	MGI:1921719	TAF7L		SG:0000025	PMID:19941288	TAS		P	TAF7L	MGI:1921719	gene	taxon:10090	20110319	MAH
MGI	MGI:107917	STRA8		SG:0000025	PMID:19941288	TAS		P	STRA8	MGI:107917	gene	taxon:10090	20110319	MAH
MGI	MGI:107543	SOX17		SG:0000025	PMID:19941288	TAS		P	SOX17	MGI:107543	gene	taxon:10090	20110319	MAH
MGI	MGI:1930801	SPZ1		SG:0000025	PMID:19941288	TAS		P	SPZ1	MGI:1930801	gene	taxon:10090	20110319	MAH
MGI	MGI:99211	ZFX		SG:0000025	PMID:19941288	TAS		P	ZFX	MGI:99211	gene	taxon:10090	20110319	MAH
MGI	MGI:1096388	ESX1		SG:0000025	PMID:19941288	TAS		P	ESX1	MGI:1096388	gene	taxon:10090	20110319	MAH
MGI	MGI:1352738	NKX6-2		SG:0000025	PMID:19941288	TAS		P	NKX6-2	MGI:1352738	gene	taxon:10090	20110319	MAH
MGI	MGI:1354733	DMRT1		SG:0000025	PMID:19941288	TAS		P	DMRT1	MGI:1354733	gene	taxon:10090	20110319	MAH
MGI	MGI:97249	MYB		SG:0000025	PMID:19941288	TAS		P	MYB	MGI:97249	gene	taxon:10090	20110319	MAH
MGI	MGI:98660	SRY		SG:0000025	PMID:19941288	TAS		P	SRY	MGI:98660	gene	taxon:10090	20110319	MAH
MGI	MGI:1915173	TCEB1		SG:0000025	PMID:19941288	TAS		P	TCEB1	MGI:1915173	gene	taxon:10090	20110319	MAH
MGI	MGI:1916603	CREB3L4		SG:0000025	PMID:19941288	TAS		P	CREB3L4	MGI:1916603	gene	taxon:10090	20110319	MAH
MGI	MGI:96646	JUN		SG:0000025	PMID:19941288	TAS		P	JUN	MGI:96646	gene	taxon:10090	20110319	MAH
MGI	MGI:1921095	ANKRD42		SG:0000025	PMID:19941288	TAS		P	ANKRD42	MGI:1921095	gene	taxon:10090	20110319	MAH
MGI	MGI:105091	E2F5		SG:0000025	PMID:19941288	TAS		P	E2F5	MGI:105091	gene	taxon:10090	20110319	MAH
MGI	MGI:1921447	GTF2E1		SG:0000025	PMID:19941288	TAS		P	GTF2E1	MGI:1921447	gene	taxon:10090	20110319	MAH
MGI	MGI:1919078	GTF2A1L		SG:0000025	PMID:19941288	TAS		P	GTF2A1L	MGI:1919078	gene	taxon:10090	20110319	MAH
MGI	MGI:1332671	PHTF1		SG:0000025	PMID:19941288	TAS		P	PHTF1	MGI:1332671	gene	taxon:10090	20110319	MAH
MGI	MGI:1346348	TAF7		SG:0000025	PMID:19941288	TAS		P	TAF7	MGI:1346348	gene	taxon:10090	20110319	MAH
MGI	MGI:98365	SOX3		SG:0000025	PMID:19941288	TAS		P	SOX3	MGI:98365	gene	taxon:10090	20110319	MAH
MGI	MGI:107901	NFYC		SG:0000025	PMID:19941288	TAS		P	NFYC	MGI:107901	gene	taxon:10090	20110319	MAH
MGI	MGI:1341157	SOX30		SG:0000025	PMID:19941288	TAS		P	SOX30	MGI:1341157	gene	taxon:10090	20110319	MAH
MGI	MGI:96648	JUND		SG:0000025	PMID:19941288	TAS		P	JUND	MGI:96648	gene	taxon:10090	20110319	MAH
MGI	MGI:1917304	CCDC89		SG:0000025	PMID:19941288	TAS		P	CCDC89	MGI:1917304	gene	taxon:10090	20110319	MAH
MGI	MGI:105982	RFX1		SG:0000025	PMID:19941288	TAS		P	RFX1	MGI:105982	gene	taxon:10090	20110319	MAH
MGI	MGI:99179	ZFP35		SG:0000025	PMID:19941288	TAS		P	ZFP35	MGI:99179	gene	taxon:10090	20110319	MAH
MGI	MGI:1096372	YBX2		SG:0000025	PMID:19941288	TAS		P	YBX2	MGI:1096372	gene	taxon:10090	20110319	MAH
MGI	MGI:1351315	TCEB3		SG:0000025	PMID:19941288	TAS		P	TCEB3	MGI:1351315	gene	taxon:10090	20110319	MAH
MGI	MGI:2137357	TRIM33		SG:0000025	PMID:19941288	TAS		P	TRIM33	MGI:2137357	gene	taxon:10090	20110319	MAH
MGI	MGI:1914400	RNF141		SG:0000025	PMID:19941288	TAS		P	RNF141	MGI:1914400	gene	taxon:10090	20110319	MAH
MGI	MGI:98367	SOX5		SG:0000025	PMID:19941288	TAS		P	SOX5	MGI:98367	gene	taxon:10090	20110319	MAH
MGI	MGI:1860489	PTBP2		SG:0000025	PMID:19941288	TAS		P	PTBP2	MGI:1860489	gene	taxon:10090	20110319	MAH
MGI	MGI:96176	HOXA4		SG:0000025	PMID:19941288	TAS		P	HOXA4	MGI:96176	gene	taxon:10090	20110319	MAH
MGI	MGI:2672878	TCFL5		SG:0000025	PMID:19941288	TAS		P	TCFL5	MGI:2672878	gene	taxon:10090	20110319	MAH
MGI	MGI:2444993	RSBN1		SG:0000025	PMID:19941288	TAS		P	RSBN1	MGI:2444993	gene	taxon:10090	20110319	MAH
MGI	MGI:1352745	FSCN1		SG:0000025	PMID:19941288	TAS		P	FSCN1	MGI:1352745	gene	taxon:10090	20110319	MAH
MGI	MGI:1930708	ZFP386		SG:0000025	PMID:19941288	TAS		P	ZFP386	MGI:1930708	gene	taxon:10090	20110319	MAH
MGI	MGI:103038	STAT3		SG:0000025	PMID:19941288	TAS		P	STAT3	MGI:103038	gene	taxon:10090	20110319	MAH
MGI	MGI:99182	ZSCAN21		SG:0000025	PMID:19941288	TAS		P	ZSCAN21	MGI:99182	gene	taxon:10090	20110319	MAH
MGI	MGI:1330290	OVOL1		SG:0000025	PMID:19941288	TAS		P	OVOL1	MGI:1330290	gene	taxon:10090	20110319	MAH
MGI	MGI:2181659	TOX		SG:0000025	PMID:19941288	TAS		P	TOX	MGI:2181659	gene	taxon:10090	20110319	MAH
MGI	MGI:1096572	ZFAND3		SG:0000025	PMID:19941288	TAS		P	ZFAND3	MGI:1096572	gene	taxon:10090	20110319	MAH
MGI	MGI:97312	NFKB1		SG:0000025	PMID:19941288	TAS		P	NFKB1	MGI:97312	gene	taxon:10090	20110319	MAH
MGI	MGI:98368	SOX6		SG:0000025	PMID:19941288	TAS		P	SOX6	MGI:98368	gene	taxon:10090	20110319	MAH
MGI	MGI:98504	HNF1A		SG:0000025	PMID:19941288	TAS		P	HNF1A	MGI:98504	gene	taxon:10090	20110319	MAH
MGI	MGI:106220	SIX5		SG:0000025	PMID:19941288	TAS		P	SIX5	MGI:106220	gene	taxon:10090	20110319	MAH
MGI	MGI:101941	E2F1		SG:0000025	PMID:19941288	TAS		P	E2F1	MGI:101941	gene	taxon:10090	20110319	MAH
MGI	MGI:2181068	KLF17		SG:0000025	PMID:19941288	TAS		P	KLF17	MGI:2181068	gene	taxon:10090	20110319	MAH
MGI	MGI:1913192	FHL5		SG:0000025	PMID:19941288	TAS		P	FHL5	MGI:1913192	gene	taxon:10090	20110319	MAH
MGI	MGI:92638	SERP1		SG:0000025	PMID:19941288	TAS		P	SERP1	MGI:92638	gene	taxon:10090	20110319	MAH
MGI	MGI:2385191	GTF2B		SG:0000025	PMID:19941288	TAS		P	GTF2B	MGI:2385191	gene	taxon:10090	20110319	MAH
MGI	MGI:88519	CRYBB2		SG:0000026	PMID:19941291	TAS		P	CRYBB2	MGI:88519	gene	taxon:10090	20110319	MAH
MGI	MGI:3710623	GM16501		SG:0000026	PMID:19941291	TAS		P	GM16501	MGI:3710623	gene	taxon:10090	20110319	MAH
MGI	MGI:1918339	2012-09-12		SG:0000026	PMID:19941291	TAS		P	2012-09-12	MGI:1918339	gene	taxon:10090	20110319	MAH
MGI	MGI:1339365	S1PR3		SG:0000026	PMID:19941291	TAS		P	S1PR3	MGI:1339365	gene	taxon:10090	20110319	MAH
MGI	MGI:1316649	SPHK1		SG:0000026	PMID:19941291	TAS		P	SPHK1	MGI:1316649	gene	taxon:10090	20110319	MAH
MGI	MGI:2153463	RXFP2		SG:0000026	PMID:19941291	TAS		P	RXFP2	MGI:2153463	gene	taxon:10090	20110319	MAH
MGI	MGI:108427	INSL3		SG:0000026	PMID:19941291	TAS		P	INSL3	MGI:108427	gene	taxon:10090	20110319	MAH
MGI	MGI:96396	ID1		SG:0000026	PMID:19941291	TAS		P	ID1	MGI:96396	gene	taxon:10090	20110319	MAH
MGI	MGI:1309466	GSTM5		SG:0000026	PMID:19941291	TAS		P	GSTM5	MGI:1309466	gene	taxon:10090	20110319	MAH
MGI	MGI:2445175	ARHGAP20		SG:0000026	PMID:19941291	TAS		P	ARHGAP20	MGI:2445175	gene	taxon:10090	20110319	MAH
MGI	MGI:97852	RAP1A		SG:0000026	PMID:19941291	TAS		P	RAP1A	MGI:97852	gene	taxon:10090	20110319	MAH
MGI	MGI:88498	CRHR1		SG:0000026	PMID:19941291	TAS		P	CRHR1	MGI:88498	gene	taxon:10090	20110319	MAH
MGI	MGI:96397	ID2		SG:0000026	PMID:19941291	TAS		P	ID2	MGI:96397	gene	taxon:10090	20110319	MAH
MGI	MGI:1352498	NDRG2		SG:0000026	PMID:19941291	TAS		P	NDRG2	MGI:1352498	gene	taxon:10090	20110319	MAH
MGI	MGI:1916549	ASB9		SG:0000026	PMID:19941291	TAS		P	ASB9	MGI:1916549	gene	taxon:10090	20110319	MAH
MGI	MGI:1100851	ELAVL1		SG:0000026	PMID:19941291	TAS		P	ELAVL1	MGI:1100851	gene	taxon:10090	20110319	MAH
MGI	MGI:99414	ID4		SG:0000026	PMID:19941291	TAS		P	ID4	MGI:99414	gene	taxon:10090	20110319	MAH
MGI	MGI:894312	CRHR2		SG:0000026	PMID:19941291	TAS		P	CRHR2	MGI:894312	gene	taxon:10090	20110319	MAH
MGI	MGI:2150641	S1PR5		SG:0000026	PMID:19941291	TAS		P	S1PR5	MGI:2150641	gene	taxon:10090	20110319	MAH
MGI	MGI:1096355	S1PR1		SG:0000026	PMID:19941291	TAS		P	S1PR1	MGI:1096355	gene	taxon:10090	20110319	MAH
MGI	MGI:2138453	MAEL		SG:0000026	PMID:19941291	TAS		P	MAEL	MGI:2138453	gene	taxon:10090	20110319	MAH
MGI	MGI:2176433	BMF		SG:0000026	PMID:19941291	TAS		P	BMF	MGI:2176433	gene	taxon:10090	20110319	MAH
MGI	MGI:1916617	GLRX2		SG:0000026	PMID:19941291	TAS		P	GLRX2	MGI:1916617	gene	taxon:10090	20110319	MAH
MGI	MGI:1914581	ATP8B3		SG:0000026	PMID:19941291	TAS		P	ATP8B3	MGI:1914581	gene	taxon:10090	20110319	MAH
MGI	MGI:99569	S1PR2		SG:0000026	PMID:19941291	TAS		P	S1PR2	MGI:99569	gene	taxon:10090	20110319	MAH
MGI	MGI:1339753	CSF1		SG:0000026	PMID:19941291	TAS		P	CSF1	MGI:1339753	gene	taxon:10090	20110319	MAH
MGI	MGI:96432	IGF1		SG:0000026	PMID:19941291	TAS		P	IGF1	MGI:96432	gene	taxon:10090	20110319	MAH
MGI	MGI:1920864	RHOX13		SG:0000026	PMID:19941291	TAS		P	RHOX13	MGI:1920864	gene	taxon:10090	20110319	MAH
MGI	MGI:1336214	KHSRP		SG:0000026	PMID:19941291	TAS		P	KHSRP	MGI:1336214	gene	taxon:10090	20110319	MAH
MGI	MGI:1927232	RAB13		SG:0000026	PMID:19941291	TAS		P	RAB13	MGI:1927232	gene	taxon:10090	20110319	MAH
MGI	MGI:98956	WNT3A		SG:0000026	PMID:19941291	TAS		P	WNT3A	MGI:98956	gene	taxon:10090	20110319	MAH
MGI	MGI:1352457	NR4A3		SG:0000026	PMID:19941291	TAS		P	NR4A3	MGI:1352457	gene	taxon:10090	20110319	MAH
MGI	MGI:1914022	ASB17		SG:0000026	PMID:19941291	TAS		P	ASB17	MGI:1914022	gene	taxon:10090	20110319	MAH
MGI	MGI:1333745	SNAPIN		SG:0000026	PMID:19941291	TAS		P	SNAPIN	MGI:1333745	gene	taxon:10090	20110319	MAH
MGI	MGI:1346861	MAPK8		SG:0000026	PMID:19941291	TAS		P	MAPK8	MGI:1346861	gene	taxon:10090	20110319	MAH
MGI	MGI:98759	TJP1		SG:0000026	PMID:19941291	TAS		P	TJP1	MGI:98759	gene	taxon:10090	20110319	MAH
MGI	MGI:2135760	SGPP1		SG:0000026	PMID:19941291	TAS		P	SGPP1	MGI:2135760	gene	taxon:10090	20110319	MAH
MGI	MGI:1929751	ASB4		SG:0000026	PMID:19941291	TAS		P	ASB4	MGI:1929751	gene	taxon:10090	20110319	MAH
MGI	MGI:3647699	ZFP541		SG:0000026	PMID:19941291	TAS		P	ZFP541	MGI:3647699	gene	taxon:10090	20110319	MAH
MGI	MGI:1276123	UCN		SG:0000026	PMID:19941291	TAS		P	UCN	MGI:1276123	gene	taxon:10090	20110319	MAH
MGI	MGI:99495	BRD2		SG:0000026	PMID:19941291	TAS		P	BRD2	MGI:99495	gene	taxon:10090	20110319	MAH
MGI	MGI:3652571	CTCFL		SG:0000026	PMID:19941291	TAS		P	CTCFL	MGI:3652571	gene	taxon:10090	20110319	MAH
MGI	MGI:1316745	BMP15		SG:0000026	PMID:19941291	TAS		P	BMP15	MGI:1316745	gene	taxon:10090	20110319	MAH
MGI	MGI:1917799	TLN2		SG:0000026	PMID:19941291	TAS		P	TLN2	MGI:1917799	gene	taxon:10090	20110319	MAH
MGI	MGI:1861630	ESPN		SG:0000026	PMID:19941291	TAS		P	ESPN	MGI:1861630	gene	taxon:10090	20110319	MAH
MGI	MGI:1916567	HMGB4		SG:0000026	PMID:19941291	TAS		P	HMGB4	MGI:1916567	gene	taxon:10090	20110319	MAH
MGI	MGI:3045340	4933400C05RIK		SG:0000026	PMID:19941291	TAS		P	4933400C05RIK	MGI:3045340	gene	taxon:10090	20110319	MAH
MGI	MGI:99255	FASL		SG:0000026	PMID:19941291	TAS		P	FASL	MGI:99255	gene	taxon:10090	20110319	MAH
MGI	MGI:1917723	RAPGEF4		SG:0000026	PMID:19941291	TAS		P	RAPGEF4	MGI:1917723	gene	taxon:10090	20110319	MAH
MGI	MGI:1858233	NPHP1		SG:0000026	PMID:19941291	TAS		P	NPHP1	MGI:1858233	gene	taxon:10090	20110319	MAH
MGI	MGI:1918084	SPAG9		SG:0000026	PMID:19941291	TAS		P	SPAG9	MGI:1918084	gene	taxon:10090	20110319	MAH
MGI	MGI:1918227	4931407G18RIK		SG:0000026	PMID:19941291	TAS		P	4931407G18RIK	MGI:1918227	gene	taxon:10090	20110319	MAH
MGI	MGI:1917943	GPR125		SG:0000026	PMID:19941291	TAS		P	GPR125	MGI:1917943	gene	taxon:10090	20110319	MAH
MGI	MGI:96195	HOXC4		SG:0000026	PMID:19941291	TAS		P	HOXC4	MGI:96195	gene	taxon:10090	20110319	MAH
MGI	MGI:1097714	BHLHE40		SG:0000026	PMID:19941291	TAS		P	BHLHE40	MGI:1097714	gene	taxon:10090	20110319	MAH
MGI	MGI:95692	GDF9		SG:0000026	PMID:19941291	TAS		P	GDF9	MGI:95692	gene	taxon:10090	20110319	MAH
MGI	MGI:1922892	1700020C07RIK		SG:0000026	PMID:19941291	TAS		P	1700020C07RIK	MGI:1922892	gene	taxon:10090	20110319	MAH
MGI	MGI:103067	ATRX		SG:0000026	PMID:19941291	TAS		P	ATRX	MGI:103067	gene	taxon:10090	20110319	MAH
MGI	MGI:103574	AMPH		SG:0000027	PMID:19941291	TAS		P	AMPH	MGI:103574	gene	taxon:10090	20110319	MAH
MGI	MGI:104807	PLS3		SG:0000027	PMID:19941291	TAS		P	PLS3	MGI:104807	gene	taxon:10090	20110319	MAH
MGI	MGI:1100500	FLOT1		SG:0000027	PMID:19941291	TAS		P	FLOT1	MGI:1100500	gene	taxon:10090	20110319	MAH
MGI	MGI:1344394	LAMC3		SG:0000027	PMID:19941291	TAS		P	LAMC3	MGI:1344394	gene	taxon:10090	20110319	MAH
MGI	MGI:700013	SORBS3		SG:0000027	PMID:19941291	TAS		P	SORBS3	MGI:700013	gene	taxon:10090	20110319	MAH
MGI	MGI:98727	TGFB3		SG:0000027	PMID:19941291	TAS		P	TGFB3	MGI:98727	gene	taxon:10090	20110319	MAH
MGI	MGI:2137706	ACTN1		SG:0000027	PMID:19941291	TAS		P	ACTN1	MGI:2137706	gene	taxon:10090	20110319	MAH
MGI	MGI:98927	VCL		SG:0000027	PMID:19941291	TAS		P	VCL	MGI:98927	gene	taxon:10090	20110319	MAH
MGI	MGI:1341299	DNM3		SG:0000027	PMID:19941291	TAS		P	DNM3	MGI:1341299	gene	taxon:10090	20110319	MAH
MGI	MGI:1930791	TEX101		SG:0000028	PMID:19941291	TAS		P	TEX101	MGI:1930791	gene	taxon:10090	20110319	MAH
MGI	MGI:1099452	MTM1		SG:0000028	PMID:19941291	TAS		P	MTM1	MGI:1099452	gene	taxon:10090	20110319	MAH
MGI	MGI:97323	NGFR		SG:0000028	PMID:19941291	TAS		P	NGFR	MGI:97323	gene	taxon:10090	20110319	MAH
MGI	MGI:1321389	VAMP3		SG:0000028	PMID:19941291	TAS		P	VAMP3	MGI:1321389	gene	taxon:10090	20110319	MAH
MGI	MGI:88564	CTSL		SG:0000028	PMID:19941291	TAS		P	CTSL	MGI:88564	gene	taxon:10090	20110319	MAH
MGI	MGI:88476	CP		SG:0000028	PMID:19941291	TAS		P	CP	MGI:88476	gene	taxon:10090	20110319	MAH
MGI	MGI:96650	JUP		SG:0000028	PMID:19941291	TAS		P	JUP	MGI:96650	gene	taxon:10090	20110319	MAH
MGI	MGI:2146885	SPATA2		SG:0000028	PMID:19941291	TAS		P	SPATA2	MGI:2146885	gene	taxon:10090	20110319	MAH
MGI	MGI:95706	GGT1		SG:0000028	PMID:19941291	TAS		P	GGT1	MGI:95706	gene	taxon:10090	20110319	MAH
MGI	MGI:104864	PDIA4		SG:0000028	PMID:19941291	TAS		P	PDIA4	MGI:104864	gene	taxon:10090	20110319	MAH
MGI	MGI:88423	CLU		SG:0000028	PMID:19941291	TAS		P	CLU	MGI:88423	gene	taxon:10090	20110319	MAH
MGI	MGI:107404	TBR1		SG:0000028	PMID:19941291	TAS		P	TBR1	MGI:107404	gene	taxon:10090	20110319	MAH
MGI	MGI:96542	IL1A		SG:0000028	PMID:19941291	TAS		P	IL1A	MGI:96542	gene	taxon:10090	20110319	MAH
MGI	MGI:95290	EGF		SG:0000028	PMID:19941291	TAS		P	EGF	MGI:95290	gene	taxon:10090	20110319	MAH
MGI	MGI:1922258	4930486L24RIK		SG:0000028	PMID:19941291	TAS		P	4930486L24RIK	MGI:1922258	gene	taxon:10090	20110319	MAH
MGI	MGI:1330281	CD2AP		SG:0000028	PMID:19941291	TAS		P	CD2AP	MGI:1330281	gene	taxon:10090	20110319	MAH
MGI	MGI:97383	NTRK1		SG:0000028	PMID:19941291	TAS		P	NTRK1	MGI:97383	gene	taxon:10090	20110319	MAH
MGI	MGI:95566	FN1		SG:0000028	PMID:19941291	TAS		P	FN1	MGI:95566	gene	taxon:10090	20110319	MAH
MGI	MGI:88447	COL11A2		SG:0000028	PMID:19941291	TAS		P	COL11A2	MGI:88447	gene	taxon:10090	20110319	MAH
MGI	MGI:108027	PTPRV		SG:0000028	PMID:19941291	TAS		P	PTPRV	MGI:108027	gene	taxon:10090	20110319	MAH
MGI	MGI:95294	EGFR		SG:0000028	PMID:19941291	TAS		P	EGFR	MGI:95294	gene	taxon:10090	20110319	MAH
MGI	MGI:97321	NGF		SG:0000028	PMID:19941291	TAS		P	NGF	MGI:97321	gene	taxon:10090	20110319	MAH
MGI	MGI:97783	PSAP		SG:0000028	PMID:19941291	TAS		P	PSAP	MGI:97783	gene	taxon:10090	20110319	MAH
MGI	MGI:96569	INHA		SG:0000028	PMID:19941291	TAS		P	INHA	MGI:96569	gene	taxon:10090	20110319	MAH
MGI	MGI:1346865	MAPK14		SG:0000028	PMID:19941291	TAS		P	MAPK14	MGI:1346865	gene	taxon:10090	20110319	MAH
MGI	MGI:96559	IL6		SG:0000028	PMID:19941291	TAS		P	IL6	MGI:96559	gene	taxon:10090	20110319	MAH
MGI	MGI:96757	LCN2		SG:0000028	PMID:19941291	TAS		P	LCN2	MGI:96757	gene	taxon:10090	20110319	MAH
MGI	MGI:107179	FOSL1		SG:0000028	PMID:19941291	TAS		P	FOSL1	MGI:107179	gene	taxon:10090	20110319	MAH
MGI	MGI:105081	TES		SG:0000028	PMID:19941291	TAS		P	TES	MGI:105081	gene	taxon:10090	20110319	MAH
MGI	MGI:104629	PENK		SG:0000028	PMID:19941291	TAS		P	PENK	MGI:104629	gene	taxon:10090	20110319	MAH
MGI	MGI:1352463	NR1H2		SG:0000029	PMID:19941291	TAS		P	NR1H2	MGI:1352463	gene	taxon:10090	20110319	MAH
MGI	MGI:1929469	LPAR3		SG:0000029	PMID:19941291	TAS		P	LPAR3	MGI:1929469	gene	taxon:10090	20110319	MAH
MGI	MGI:1858422	LPAR2		SG:0000029	PMID:19941291	TAS		P	LPAR2	MGI:1858422	gene	taxon:10090	20110319	MAH
MGI	MGI:98325	SMPD1		SG:0000029	PMID:19941291	TAS		P	SMPD1	MGI:98325	gene	taxon:10090	20110319	MAH
MGI	MGI:108429	LPAR1		SG:0000029	PMID:19941291	TAS		P	LPAR1	MGI:108429	gene	taxon:10090	20110319	MAH
MGI	MGI:98239	SCD1		SG:0000029	PMID:19941291	TAS		P	SCD1	MGI:98239	gene	taxon:10090	20110319	MAH
MGI	MGI:88049	APOA1		SG:0000029	PMID:19941291	TAS		P	APOA1	MGI:88049	gene	taxon:10090	20110319	MAH
MGI	MGI:1922004	DHCR24		SG:0000029	PMID:19941291	TAS		P	DHCR24	MGI:1922004	gene	taxon:10090	20110319	MAH
MGI	MGI:1859152	PLA2G6		SG:0000029	PMID:19941291	TAS		P	PLA2G6	MGI:1859152	gene	taxon:10090	20110319	MAH
MGI	MGI:1339963	ST3GAL5		SG:0000029	PMID:19941291	TAS		P	ST3GAL5	MGI:1339963	gene	taxon:10090	20110319	MAH
MGI	MGI:893578	SCARB1		SG:0000029	PMID:19941291	TAS		P	SCARB1	MGI:893578	gene	taxon:10090	20110319	MAH
MGI	MGI:2681008	LASS3		SG:0000029	PMID:19941291	TAS		P	LASS3	MGI:2681008	gene	taxon:10090	20110319	MAH
MGI	MGI:107606	SREBF1		SG:0000029	PMID:19941291	TAS		P	SREBF1	MGI:107606	gene	taxon:10090	20110319	MAH
MGI	MGI:106011	ST8SIA1		SG:0000029	PMID:19941291	TAS		P	ST8SIA1	MGI:106011	gene	taxon:10090	20110319	MAH
MGI	MGI:1342057	B4GALNT1		SG:0000029	PMID:19941291	TAS		P	B4GALNT1	MGI:1342057	gene	taxon:10090	20110319	MAH
MGI	MGI:96790	LIPE		SG:0000029	PMID:19941291	TAS		P	LIPE	MGI:96790	gene	taxon:10090	20110319	MAH
MGI	MGI:1352462	NR1H3		SG:0000029	PMID:19941291	TAS		P	NR1H3	MGI:1352462	gene	taxon:10090	20110319	MAH
MGI	MGI:1934835	UBE2N		SG:0000004	PMID:19941291	TAS		P	UBE2N	MGI:1934835	gene	taxon:10090	20110319	MAH
MGI	MGI:98725	TGFB1		SG:0000004	PMID:19941291	TAS		P	TGFB1	MGI:98725	gene	taxon:10090	20110319	MAH
MGI	MGI:95586	FST		SG:0000004	PMID:19941291	TAS		P	FST	MGI:95586	gene	taxon:10090	20110319	MAH
MGI	MGI:97612	PLAUR		SG:0000004	PMID:19941291	TAS		P	PLAUR	MGI:97612	gene	taxon:10090	20110319	MAH
MGI	MGI:98726	TGFB2		SG:0000004	PMID:19941291	TAS		P	TGFB2	MGI:98726	gene	taxon:10090	20110319	MAH
MGI	MGI:107414	TNFSF10		SG:0000004	PMID:19941291	TAS		P	TNFSF10	MGI:107414	gene	taxon:10090	20110319	MAH
MGI	MGI:1347356	ADAMTS2		SG:0000004	PMID:19941291	TAS		P	ADAMTS2	MGI:1347356	gene	taxon:10090	20110319	MAH
MGI	MGI:102725	POLR2K		SG:0000004	PMID:19941291	TAS		P	POLR2K	MGI:102725	gene	taxon:10090	20110319	MAH
MGI	MGI:109392	ESR2		SG:0000004	PMID:19941291	TAS		P	ESR2	MGI:109392	gene	taxon:10090	20110319	MAH
MGI	MGI:1341090	TNFRSF10B		SG:0000004	PMID:19941291	TAS		P	TNFRSF10B	MGI:1341090	gene	taxon:10090	20110319	MAH
MGI	MGI:2135637	PARK7		SG:0000004	PMID:19941291	TAS		P	PARK7	MGI:2135637	gene	taxon:10090	20110319	MAH
MGI	MGI:1340806	PARP1		SG:0000004	PMID:19941291	TAS		P	PARP1	MGI:1340806	gene	taxon:10090	20110319	MAH
MGI	MGI:1889000	POLL		SG:0000004	PMID:19941291	TAS		P	POLL	MGI:1889000	gene	taxon:10090	20110319	MAH
MGI	MGI:98728	TGFBR1		SG:0000004	PMID:19941291	TAS		P	TGFBR1	MGI:98728	gene	taxon:10090	20110319	MAH
MGI	MGI:1338033	SPINT1		SG:0000004	PMID:19941291	TAS		P	SPINT1	MGI:1338033	gene	taxon:10090	20110319	MAH
MGI	MGI:1923650	PBP2		SG:0000004	PMID:19941291	TAS		P	PBP2	MGI:1923650	gene	taxon:10090	20110319	MAH
MGI	MGI:1923822	RBMXL2		SG:0000004	PMID:19941291	TAS		P	RBMXL2	MGI:1923822	gene	taxon:10090	20110319	MAH
MGI	MGI:97856	RARA		SG:0000004	PMID:19941291	TAS		P	RARA	MGI:97856	gene	taxon:10090	20110319	MAH
MGI	MGI:98214	RXRA		SG:0000004	PMID:19941291	TAS		P	RXRA	MGI:98214	gene	taxon:10090	20110319	MAH
MGI	MGI:98729	TGFBR2		SG:0000004	PMID:19941291	TAS		P	TGFBR2	MGI:98729	gene	taxon:10090	20110319	MAH
MGI	MGI:1921318	ASZ1		SG:0000004	PMID:19941291	TAS		P	ASZ1	MGI:1921318	gene	taxon:10090	20110319	MAH
MGI	MGI:104732	RBMY1A1		SG:0000004	PMID:19941291	TAS		P	RBMY1A1	MGI:104732	gene	taxon:10090	20110319	MAH
MGI	MGI:96913	MAK		SG:0000004	PMID:19941291	TAS		P	MAK	MGI:96913	gene	taxon:10090	20110319	MAH
MGI	MGI:1338803	AIRE		SG:0000004	PMID:19941291	TAS		P	AIRE	MGI:1338803	gene	taxon:10090	20110319	MAH
MGI	MGI:1315213	NRIP1		SG:0000004	PMID:19941291	TAS		P	NRIP1	MGI:1315213	gene	taxon:10090	20110319	MAH
MGI	MGI:2444959	MLL3		SG:0000004	PMID:19941291	TAS		P	MLL3	MGI:2444959	gene	taxon:10090	20110319	MAH
MGI	MGI:98215	RXRB		SG:0000004	PMID:19941291	TAS		P	RXRB	MGI:98215	gene	taxon:10090	20110319	MAH
MGI	MGI:97857	RARB		SG:0000004	PMID:19941291	TAS		P	RARB	MGI:97857	gene	taxon:10090	20110319	MAH
MGI	MGI:1353598	MAPK8IP3		SG:0000004	PMID:19941291	TAS		P	MAPK8IP3	MGI:1353598	gene	taxon:10090	20110319	MAH
MGI	MGI:1913635	PPP1R7		SG:0000004	PMID:19941291	TAS		P	PPP1R7	MGI:1913635	gene	taxon:10090	20110319	MAH
MGI	MGI:1921539	TEX24		SG:0000004	PMID:19941291	TAS		P	TEX24	MGI:1921539	gene	taxon:10090	20110319	MAH
MGI	MGI:1917259	SSTY2		SG:0000004	PMID:19941291	TAS		P	SSTY2	MGI:1917259	gene	taxon:10090	20110319	MAH
MGI	MGI:97858	RARG		SG:0000004	PMID:19941291	TAS		P	RARG	MGI:97858	gene	taxon:10090	20110319	MAH
MGI	MGI:98216	RXRG		SG:0000004	PMID:19941291	TAS		P	RXRG	MGI:98216	gene	taxon:10090	20110319	MAH
MGI	MGI:1859730	SH3GLB1		SG:0000004	PMID:19941291	TAS		P	SH3GLB1	MGI:1859730	gene	taxon:10090	20110319	MAH
MGI	MGI:1891917	YWHAB		SG:0000004	PMID:19941291	TAS		P	YWHAB	MGI:1891917	gene	taxon:10090	20110319	MAH
MGI	MGI:1096878	DEFB1		SG:0000004	PMID:19941291	TAS		P	DEFB1	MGI:1096878	gene	taxon:10090	20110319	MAH
MGI	MGI:88376	CENPB		SG:0000004	PMID:19941291	TAS		P	CENPB	MGI:88376	gene	taxon:10090	20110319	MAH
MGI	MGI:1314663	SSTY1		SG:0000004	PMID:19941291	TAS		P	SSTY1	MGI:1314663	gene	taxon:10090	20110319	MAH
MGI	MGI:96683	KDR		SG:0000004	PMID:19941291	TAS		P	KDR	MGI:96683	gene	taxon:10090	20110319	MAH
MGI	MGI:1919822	SPATS2		SG:0000004	PMID:19941291	TAS		P	SPATS2	MGI:1919822	gene	taxon:10090	20110319	MAH
MGI	MGI:1344408	PEBP1		SG:0000004	PMID:19941291	TAS		P	PEBP1	MGI:1344408	gene	taxon:10090	20110319	MAH
MGI	MGI:107936	IL18		SG:0000004	PMID:19941291	TAS		P	IL18	MGI:107936	gene	taxon:10090	20110319	MAH
MGI	MGI:1343044	RBMX		SG:0000004	PMID:19941291	TAS		P	RBMX	MGI:1343044	gene	taxon:10090	20110319	MAH
MGI	MGI:96739	STMN1		SG:0000004	PMID:19941291	TAS		P	STMN1	MGI:96739	gene	taxon:10090	20110319	MAH
MGI	MGI:107817	SERPINA5		SG:0000004	PMID:19941291	TAS		P	SERPINA5	MGI:107817	gene	taxon:10090	20110319	MAH
MGI	MGI:1289156	PBK		SG:0000004	PMID:19941291	TAS		P	PBK	MGI:1289156	gene	taxon:10090	20110319	MAH
MGI	MGI:96543	IL1B		SG:0000004	PMID:19941291	TAS		P	IL1B	MGI:96543	gene	taxon:10090	20110319	MAH
MGI	MGI:1913956	NDUFAF3		SG:0000004	PMID:19941291	TAS		P	NDUFAF3	MGI:1913956	gene	taxon:10090	20110319	MAH
MGI	MGI:1346880	MAP3K11		SG:0000004	PMID:19941291	TAS		P	MAP3K11	MGI:1346880	gene	taxon:10090	20110319	MAH
MGI	MGI:2687328	SLY		SG:0000004	PMID:19941291	TAS		P	SLY	MGI:2687328	gene	taxon:10090	20110319	MAH
MGI	MGI:97763	PRLR		SG:0000004	PMID:19941291	TAS		P	PRLR	MGI:97763	gene	taxon:10090	20110319	MAH
MGI	MGI:94880	DEFA1		SG:0000004	PMID:19941291	TAS		P	DEFA1	MGI:94880	gene	taxon:10090	20110319	MAH
MGI	MGI:96544	CASP1		SG:0000004	PMID:19941291	TAS		P	CASP1	MGI:96544	gene	taxon:10090	20110319	MAH
MGI	MGI:105383	IL18R1		SG:0000004	PMID:19941291	TAS		P	IL18R1	MGI:105383	gene	taxon:10090	20110319	MAH
MGI	MGI:98481	NHLH1		SG:0000004	PMID:19941291	TAS		P	NHLH1	MGI:98481	gene	taxon:10090	20110319	MAH
MGI	MGI:1859281	HGFAC		SG:0000004	PMID:19941291	TAS		P	HGFAC	MGI:1859281	gene	taxon:10090	20110319	MAH
MGI	MGI:2668488	SPEER2		SG:0000004	PMID:19941291	TAS		P	SPEER2	MGI:2668488	gene	taxon:10090	20110319	MAH
MGI	MGI:97171	MT1		SG:0000004	PMID:19941291	TAS		P	MT1	MGI:97171	gene	taxon:10090	20110319	MAH
MGI	MGI:94881	DEFA-RS1		SG:0000004	PMID:19941291	TAS		P	DEFA-RS1	MGI:94881	gene	taxon:10090	20110319	MAH
MGI	MGI:96545	IL1R1		SG:0000004	PMID:19941291	TAS		P	IL1R1	MGI:96545	gene	taxon:10090	20110319	MAH
MGI	MGI:97172	MT2		SG:0000004	PMID:19941291	TAS		P	MT2	MGI:97172	gene	taxon:10090	20110319	MAH
MGI	MGI:97052	MOS		SG:0000004	PMID:19941291	TAS		P	MOS	MGI:97052	gene	taxon:10090	20110319	MAH
MGI	MGI:1913839	UBE2V1		SG:0000004	PMID:19941291	TAS		P	UBE2V1	MGI:1913839	gene	taxon:10090	20110319	MAH
MGI	MGI:104740	PPARA		SG:0000004	PMID:19941291	TAS		P	PPARA	MGI:104740	gene	taxon:10090	20110319	MAH
MGI	MGI:97567	PGR		SG:0000004	PMID:19941291	TAS		P	PGR	MGI:97567	gene	taxon:10090	20110319	MAH
MGI	MGI:98935	VLDLR		SG:0000004	PMID:19941291	TAS		P	VLDLR	MGI:98935	gene	taxon:10090	20110319	MAH
MGI	MGI:2447160	CMTM2A		SG:0000004	PMID:19941291	TAS		P	CMTM2A	MGI:2447160	gene	taxon:10090	20110319	MAH
MGI	MGI:1098283	PER1		SG:0000004	PMID:19941291	TAS		P	PER1	MGI:1098283	gene	taxon:10090	20110319	MAH
MGI	MGI:97250	MYC		SG:0000004	PMID:19941291	TAS		P	MYC	MGI:97250	gene	taxon:10090	20110319	MAH
MGI	MGI:1337131	REV3L		SG:0000004	PMID:19941291	TAS		P	REV3L	MGI:1337131	gene	taxon:10090	20110319	MAH
MGI	MGI:1349767	POLK		SG:0000004	PMID:19941291	TAS		P	POLK	MGI:1349767	gene	taxon:10090	20110319	MAH
MGI	MGI:1351595	INSL6		SG:0000004	PMID:19941291	TAS		P	INSL6	MGI:1351595	gene	taxon:10090	20110319	MAH
MGI	MGI:1352465	NR2C1		SG:0000004	PMID:19941291	TAS		P	NR2C1	MGI:1352465	gene	taxon:10090	20110319	MAH
MGI	MGI:96547	IL1RN		SG:0000004	PMID:19941291	TAS		P	IL1RN	MGI:96547	gene	taxon:10090	20110319	MAH
MGI	MGI:1338755	RND2		SG:0000004	PMID:19941291	TAS		P	RND2	MGI:1338755	gene	taxon:10090	20110319	MAH
MGI	MGI:1922446	ANKRD7		SG:0000004	PMID:19941291	TAS		P	ANKRD7	MGI:1922446	gene	taxon:10090	20110319	MAH
MGI	MGI:106016	TRA2B		SG:0000004	PMID:19941291	TAS		P	TRA2B	MGI:106016	gene	taxon:10090	20110319	MAH
MGI	MGI:95558	FLT1		SG:0000004	PMID:19941291	TAS		P	FLT1	MGI:95558	gene	taxon:10090	20110319	MAH
MGI	MGI:1352466	NR2C2		SG:0000004	PMID:19941291	TAS		P	NR2C2	MGI:1352466	gene	taxon:10090	20110319	MAH
MGI	MGI:97175	MTAP2		SG:0000004	PMID:19941291	TAS		P	MTAP2	MGI:97175	gene	taxon:10090	20110319	MAH
MGI	MGI:1921449	VIT		SG:0000004	PMID:19941291	TAS		P	VIT	MGI:1921449	gene	taxon:10090	20110319	MAH
MGI	MGI:1914264	MINA		SG:0000004	PMID:19941291	TAS		P	MINA	MGI:1914264	gene	taxon:10090	20110319	MAH
MGI	MGI:106908	SRPK1		SG:0000004	PMID:19941291	TAS		P	SRPK1	MGI:106908	gene	taxon:10090	20110319	MAH
MGI	MGI:99851	CBFB		SG:0000004	PMID:19941291	TAS		P	CBFB	MGI:99851	gene	taxon:10090	20110319	MAH
MGI	MGI:1934928	DUSP15		SG:0000004	PMID:19941291	TAS		P	DUSP15	MGI:1934928	gene	taxon:10090	20110319	MAH
MGI	MGI:107825	ADAM8		SG:0000004	PMID:19941291	TAS		P	ADAM8	MGI:107825	gene	taxon:10090	20110319	MAH
MGI	MGI:1929074	REV1		SG:0000004	PMID:19941291	TAS		P	REV1	MGI:1929074	gene	taxon:10090	20110319	MAH
MGI	MGI:103178	VEGFA		SG:0000004	PMID:19941291	TAS		P	VEGFA	MGI:103178	gene	taxon:10090	20110319	MAH
MGI	MGI:893579	KHDRBS1		SG:0000004	PMID:19941291	TAS		P	KHDRBS1	MGI:893579	gene	taxon:10090	20110319	MAH
MGI	MGI:1333800	IL18BP		SG:0000004	PMID:19941291	TAS		P	IL18BP	MGI:1333800	gene	taxon:10090	20110319	MAH
MGI	MGI:1930036	PIWIL2		SG:0000004	PMID:19941291	TAS		P	PIWIL2	MGI:1930036	gene	taxon:10090	20110319	MAH
MGI	MGI:2150037	MTA1		SG:0000004	PMID:19941291	TAS		P	MTA1	MGI:2150037	gene	taxon:10090	20110319	MAH
MGI	MGI:1196332	ARHGAP6		SG:0000004	PMID:19941291	TAS		P	ARHGAP6	MGI:1196332	gene	taxon:10090	20110319	MAH
MGI	MGI:1346866	MAP2K1		SG:0000004	PMID:19941291	TAS		P	MAP2K1	MGI:1346866	gene	taxon:10090	20110319	MAH
MGI	MGI:2668869	SPEER4D		SG:0000004	PMID:19941291	TAS		P	SPEER4D	MGI:2668869	gene	taxon:10090	20110319	MAH
MGI	MGI:1919140	MAD2L2		SG:0000004	PMID:19941291	TAS		P	MAD2L2	MGI:1919140	gene	taxon:10090	20110319	MAH
MGI	MGI:2443304	MTAP1S		SG:0000004	PMID:19941291	TAS		P	MTAP1S	MGI:2443304	gene	taxon:10090	20110319	MAH
MGI	MGI:97608	SERPINE1		SG:0000004	PMID:19941291	TAS		P	SERPINE1	MGI:97608	gene	taxon:10090	20110319	MAH
MGI	MGI:97531	PDGFRB		SG:0000004	PMID:19941291	TAS		P	PDGFRB	MGI:97531	gene	taxon:10090	20110319	MAH
MGI	MGI:97771	PROC		SG:0000004	PMID:19941291	TAS		P	PROC	MGI:97771	gene	taxon:10090	20110319	MAH
MGI	MGI:1351599	DUSP13		SG:0000004	PMID:19941291	TAS		P	DUSP13	MGI:1351599	gene	taxon:10090	20110319	MAH
MGI	MGI:88246	ANXA2		SG:0000004	PMID:19941291	TAS		P	ANXA2	MGI:88246	gene	taxon:10090	20110319	MAH
MGI	MGI:105094	ADCYAP1		SG:0000004	PMID:19941291	TAS		P	ADCYAP1	MGI:105094	gene	taxon:10090	20110319	MAH
MGI	MGI:1346867	MAP2K2		SG:0000004	PMID:19941291	TAS		P	MAP2K2	MGI:1346867	gene	taxon:10090	20110319	MAH
MGI	MGI:99437	ARL4A		SG:0000004	PMID:19941291	TAS		P	ARL4A	MGI:99437	gene	taxon:10090	20110319	MAH
MGI	MGI:103258	ADAD1		SG:0000004	PMID:19941291	TAS		P	ADAD1	MGI:103258	gene	taxon:10090	20110319	MAH
MGI	MGI:97610	PLAT		SG:0000004	PMID:19941291	TAS		P	PLAT	MGI:97610	gene	taxon:10090	20110319	MAH
MGI	MGI:99698	CLOCK		SG:0000004	PMID:19941291	TAS		P	CLOCK	MGI:99698	gene	taxon:10090	20110319	MAH
MGI	MGI:1915059	FAM82A2		SG:0000004	PMID:19941291	TAS		P	FAM82A2	MGI:1915059	gene	taxon:10090	20110319	MAH
MGI	MGI:101884	PPARD		SG:0000004	PMID:19941291	TAS		P	PPARD	MGI:101884	gene	taxon:10090	20110319	MAH
MGI	MGI:97596	PRKCB		SG:0000004	PMID:19941291	TAS		P	PRKCB	MGI:97596	gene	taxon:10090	20110319	MAH
MGI	MGI:97611	PLAU		SG:0000004	PMID:19941291	TAS		P	PLAU	MGI:97611	gene	taxon:10090	20110319	MAH
MGI	MGI:2445092	UTP14B		SG:0000030	PMID:19941291	TAS		P	UTP14B	MGI:2445092	gene	taxon:10090	20110319	MAH
MGI	MGI:1341823	FANCA		SG:0000030	PMID:19941291	TAS		P	FANCA	MGI:1341823	gene	taxon:10090	20110319	MAH
MGI	MGI:1934606	ALMS1		SG:0000030	PMID:19941291	TAS		P	ALMS1	MGI:1934606	gene	taxon:10090	20110319	MAH
MGI	MGI:106025	GUCY2G		SG:0000001	PMID:19941291	TAS		P	GUCY2G	MGI:106025	gene	taxon:10090	20110319	MAH
MGI	MGI:1338881	ST14		SG:0000001	PMID:19941291	TAS		P	ST14	MGI:1338881	gene	taxon:10090	20110319	MAH
MGI	MGI:88057	APOE		SG:0000001	PMID:19941291	TAS		P	APOE	MGI:88057	gene	taxon:10090	20110319	MAH
MGI	MGI:1888992	MSLN		SG:0000001	PMID:19941291	TAS		P	MSLN	MGI:1888992	gene	taxon:10090	20110319	MAH
MGI	MGI:1920706	IZUMO1		SG:0000001	PMID:19941291	TAS		P	IZUMO1	MGI:1920706	gene	taxon:10090	20110319	MAH
MGI	MGI:1338068	PDPK1		SG:0000001	PMID:19941291	TAS		P	PDPK1	MGI:1338068	gene	taxon:10090	20110319	MAH
MGI	MGI:97303	NEK1		SG:0000001	PMID:19941291	TAS		P	NEK1	MGI:97303	gene	taxon:10090	20110319	MAH
MGI	MGI:104886	GPX5		SG:0000001	PMID:19941291	TAS		P	GPX5	MGI:104886	gene	taxon:10090	20110319	MAH
MGI	MGI:97601	PRKCQ		SG:0000001	PMID:19941291	TAS		P	PRKCQ	MGI:97601	gene	taxon:10090	20110319	MAH
MGI	MGI:1346088	CD52		SG:0000001	PMID:19941291	TAS		P	CD52	MGI:1346088	gene	taxon:10090	20110319	MAH
MGI	MGI:3513175	TMPRSS11E		SG:0000001	PMID:19941291	TAS		P	TMPRSS11E	MGI:3513175	gene	taxon:10090	20110319	MAH
MGI	MGI:1918387	RFX4		SG:0000001	PMID:19941291	TAS		P	RFX4	MGI:1918387	gene	taxon:10090	20110319	MAH
MGI	MGI:2153072	TRIM37		SG:0000001	PMID:19941291	TAS		P	TRIM37	MGI:2153072	gene	taxon:10090	20110319	MAH
MGI	MGI:1922821	SPATA9		SG:0000001	PMID:19941291	TAS		P	SPATA9	MGI:1922821	gene	taxon:10090	20110319	MAH
MGI	MGI:1097711	DEGS1		SG:0000001	PMID:19941291	TAS		P	DEGS1	MGI:1097711	gene	taxon:10090	20110319	MAH
MGI	MGI:99846	GDI1		SG:0000001	PMID:19941291	TAS		P	GDI1	MGI:99846	gene	taxon:10090	20110319	MAH
MGI	MGI:96995	MLL1		SG:0000001	PMID:19941291	TAS		P	MLL1	MGI:96995	gene	taxon:10090	20110319	MAH
MGI	MGI:88052	APOB		SG:0000001	PMID:19941291	TAS		P	APOB	MGI:88052	gene	taxon:10090	20110319	MAH
MGI	MGI:105077	HSD17B1		SG:0000001	PMID:19941291	TAS		P	HSD17B1	MGI:105077	gene	taxon:10090	20110319	MAH
MGI	MGI:1351867	SLCO3A1		SG:0000001	PMID:19941291	TAS		P	SLCO3A1	MGI:1351867	gene	taxon:10090	20110319	MAH
MGI	MGI:1097712	NPC1		SG:0000001	PMID:19941291	TAS		P	NPC1	MGI:1097712	gene	taxon:10090	20110319	MAH
MGI	MGI:1918270	SPATS1		SG:0000001	PMID:19941291	TAS		P	SPATS1	MGI:1918270	gene	taxon:10090	20110319	MAH
MGI	MGI:105089	HSD17B4		SG:0000001	PMID:19941291	TAS		P	HSD17B4	MGI:105089	gene	taxon:10090	20110319	MAH
MGI	MGI:1298230	CNOT7		SG:0000001	PMID:19941291	TAS		P	CNOT7	MGI:1298230	gene	taxon:10090	20110319	MAH
MGI	MGI:106209	HELLS		SG:0000001	PMID:19941291	TAS		P	HELLS	MGI:106209	gene	taxon:10090	20110319	MAH
MGI	MGI:2449975	IQGAP2		SG:0000001	PMID:19941291	TAS		P	IQGAP2	MGI:2449975	gene	taxon:10090	20110319	MAH
MGI	MGI:1351869	PDXK		SG:0000001	PMID:19941291	TAS		P	PDXK	MGI:1351869	gene	taxon:10090	20110319	MAH
MGI	MGI:1921373	FOXP4		SG:0000001	PMID:19941291	TAS		P	FOXP4	MGI:1921373	gene	taxon:10090	20110319	MAH
MGI	MGI:2676326	ADAM29		SG:0000001	PMID:19941291	TAS		P	ADAM29	MGI:2676326	gene	taxon:10090	20110319	MAH
MGI	MGI:2146001	CCDC65		SG:0000001	PMID:19941291	TAS		P	CCDC65	MGI:2146001	gene	taxon:10090	20110319	MAH
MGI	MGI:105387	CDKN2D		SG:0000001	PMID:19941291	TAS		P	CDKN2D	MGI:105387	gene	taxon:10090	20110319	MAH
MGI	MGI:1919141	CDADC1		SG:0000001	PMID:19941291	TAS		P	CDADC1	MGI:1919141	gene	taxon:10090	20110319	MAH
MGI	MGI:2136171	AFF4		SG:0000001	PMID:19941291	TAS		P	AFF4	MGI:2136171	gene	taxon:10090	20110319	MAH
MGI	MGI:1329034	CCNE2		SG:0000005	PMID:19941291	TAS		P	CCNE2	MGI:1329034	gene	taxon:10090	20110319	MAH
MGI	MGI:1914992	SAMSN1		SG:0000005	PMID:19941291	TAS		P	SAMSN1	MGI:1914992	gene	taxon:10090	20110319	MAH
MGI	MGI:2654325	GBA2		SG:0000005	PMID:19941291	TAS		P	GBA2	MGI:2654325	gene	taxon:10090	20110319	MAH
MGI	MGI:1206581	PIK3CA		SG:0000005	PMID:19941291	TAS		P	PIK3CA	MGI:1206581	gene	taxon:10090	20110319	MAH
MGI	MGI:95627	SLC6A1		SG:0000005	PMID:19941291	TAS		P	SLC6A1	MGI:95627	gene	taxon:10090	20110319	MAH
MGI	MGI:95653	GAPDHS		SG:0000005	PMID:19941291	TAS		P	GAPDHS	MGI:95653	gene	taxon:10090	20110319	MAH
MGI	MGI:107202	ATM		SG:0000005	PMID:19941291	TAS		P	ATM	MGI:107202	gene	taxon:10090	20110319	MAH
MGI	MGI:97822	PVRL2		SG:0000005	PMID:19941291	TAS		P	PVRL2	MGI:97822	gene	taxon:10090	20110319	MAH
MGI	MGI:1860077	MSH4		SG:0000005	PMID:19941291	TAS		P	MSH4	MGI:1860077	gene	taxon:10090	20110319	MAH
MGI	MGI:2385046	SLC26A8		SG:0000005	PMID:19941291	TAS		P	SLC26A8	MGI:2385046	gene	taxon:10090	20110319	MAH
MGI	MGI:1914967	LIPF		SG:0000005	PMID:19941291	TAS		P	LIPF	MGI:1914967	gene	taxon:10090	20110319	MAH
MGI	MGI:95574	FOS		SG:0000005	PMID:19941291	TAS		P	FOS	MGI:95574	gene	taxon:10090	20110319	MAH
MGI	MGI:108415	PAFAH1B2		SG:0000005	PMID:19941291	TAS		P	PAFAH1B2	MGI:108415	gene	taxon:10090	20110319	MAH
MGI	MGI:105089	HSD17B4		SG:0000005	PMID:19941291	TAS		P	HSD17B4	MGI:105089	gene	taxon:10090	20110319	MAH
MGI	MGI:108442	CPEB1		SG:0000005	PMID:19941291	TAS		P	CPEB1	MGI:108442	gene	taxon:10090	20110319	MAH
MGI	MGI:1891150	STYX		SG:0000005	PMID:19941291	TAS		P	STYX	MGI:1891150	gene	taxon:10090	20110319	MAH
MGI	MGI:1352462	NR1H3		SG:0000005	PMID:19941291	TAS		P	NR1H3	MGI:1352462	gene	taxon:10090	20110319	MAH
MGI	MGI:104515	BMP8A		SG:0000005	PMID:19941291	TAS		P	BMP8A	MGI:104515	gene	taxon:10090	20110319	MAH
MGI	MGI:1918339	2012-09-12		SG:0000005	PMID:19941291	TAS		P	2012-09-12	MGI:1918339	gene	taxon:10090	20110319	MAH
MGI	MGI:106209	HELLS		SG:0000005	PMID:19941291	TAS		P	HELLS	MGI:106209	gene	taxon:10090	20110319	MAH
MGI	MGI:1352463	NR1H2		SG:0000005	PMID:19941291	TAS		P	NR1H2	MGI:1352463	gene	taxon:10090	20110319	MAH
MGI	MGI:98365	SOX3		SG:0000005	PMID:19941291	TAS		P	SOX3	MGI:98365	gene	taxon:10090	20110319	MAH
MGI	MGI:1274789	TALDO1		SG:0000005	PMID:19941291	TAS		P	TALDO1	MGI:1274789	gene	taxon:10090	20110319	MAH
MGI	MGI:96721	L1CAM		SG:0000005	PMID:19941291	TAS		P	L1CAM	MGI:96721	gene	taxon:10090	20110319	MAH
MGI	MGI:98660	SRY		SG:0000005	PMID:19941291	TAS		P	SRY	MGI:98660	gene	taxon:10090	20110319	MAH
MGI	MGI:2148922	EHMT2		SG:0000005	PMID:19941291	TAS		P	EHMT2	MGI:2148922	gene	taxon:10090	20110319	MAH
MGI	MGI:1929282	PTGES3		SG:0000005	PMID:19941291	TAS		P	PTGES3	MGI:1929282	gene	taxon:10090	20110319	MAH
MGI	MGI:2136171	AFF4		SG:0000005	PMID:19941291	TAS		P	AFF4	MGI:2136171	gene	taxon:10090	20110319	MAH
MGI	MGI:2143311	BBS4		SG:0000005	PMID:19941291	TAS		P	BBS4	MGI:2143311	gene	taxon:10090	20110319	MAH
MGI	MGI:104732	RBMY1A1		SG:0000005	PMID:19941291	TAS		P	RBMY1A1	MGI:104732	gene	taxon:10090	20110319	MAH
MGI	MGI:106183	OCLN		SG:0000005	PMID:19941291	TAS		P	OCLN	MGI:106183	gene	taxon:10090	20110319	MAH
MGI	MGI:1341847	HHIP		SG:0000005	PMID:19941291	TAS		P	HHIP	MGI:1341847	gene	taxon:10090	20110319	MAH
MGI	MGI:104626	STRBP		SG:0000005	PMID:19941291	TAS		P	STRBP	MGI:104626	gene	taxon:10090	20110319	MAH
MGI	MGI:97856	RARA		SG:0000005	PMID:19941291	TAS		P	RARA	MGI:97856	gene	taxon:10090	20110319	MAH
MGI	MGI:1098211	PIK3CD		SG:0000005	PMID:19941291	TAS		P	PIK3CD	MGI:1098211	gene	taxon:10090	20110319	MAH
MGI	MGI:2675387	NANOS3		SG:0000005	PMID:19941291	TAS		P	NANOS3	MGI:2675387	gene	taxon:10090	20110319	MAH
MGI	MGI:1913725	RPS23		SG:0000005	PMID:19941291	TAS		P	RPS23	MGI:1913725	gene	taxon:10090	20110319	MAH
MGI	MGI:2676627	NANOS2		SG:0000005	PMID:19941291	TAS		P	NANOS2	MGI:2676627	gene	taxon:10090	20110319	MAH
MGI	MGI:1914275	RPL11		SG:0000005	PMID:19941291	TAS		P	RPL11	MGI:1914275	gene	taxon:10090	20110319	MAH
MGI	MGI:1859270	EXOC7		SG:0000005	PMID:19941291	TAS		P	EXOC7	MGI:1859270	gene	taxon:10090	20110319	MAH
MGI	MGI:88258	CAMK4		SG:0000005	PMID:19941291	TAS		P	CAMK4	MGI:88258	gene	taxon:10090	20110319	MAH
MGI	MGI:99702	BAX		SG:0000005	PMID:19941291	TAS		P	BAX	MGI:99702	gene	taxon:10090	20110319	MAH
MGI	MGI:1932115	PAPOLB		SG:0000005	PMID:19941291	TAS		P	PAPOLB	MGI:1932115	gene	taxon:10090	20110319	MAH
MGI	MGI:96646	JUN		SG:0000005	PMID:19941291	TAS		P	JUN	MGI:96646	gene	taxon:10090	20110319	MAH
MGI	MGI:1914706	ERGIC2		SG:0000005	PMID:19941291	TAS		P	ERGIC2	MGI:1914706	gene	taxon:10090	20110319	MAH
MGI	MGI:1917172	VRK2		SG:0000005	PMID:19941291	TAS		P	VRK2	MGI:1917172	gene	taxon:10090	20110319	MAH
MGI	MGI:99542	USF1		SG:0000005	PMID:19941291	TAS		P	USF1	MGI:99542	gene	taxon:10090	20110319	MAH
MGI	MGI:1924106	CATSPER3		SG:0000005	PMID:19941291	TAS		P	CATSPER3	MGI:1924106	gene	taxon:10090	20110319	MAH
MGI	MGI:1891374	BRDT		SG:0000005	PMID:19941291	TAS		P	BRDT	MGI:1891374	gene	taxon:10090	20110319	MAH
MGI	MGI:2181067	KLHL10		SG:0000005	PMID:19941291	TAS		P	KLHL10	MGI:2181067	gene	taxon:10090	20110319	MAH
MGI	MGI:96648	JUND		SG:0000005	PMID:19941291	TAS		P	JUND	MGI:96648	gene	taxon:10090	20110319	MAH
MGI	MGI:105043	AHR		SG:0000005	PMID:19941291	TAS		P	AHR	MGI:105043	gene	taxon:10090	20110319	MAH
MGI	MGI:894698	SGCA		SG:0000005	PMID:19941291	TAS		P	SGCA	MGI:894698	gene	taxon:10090	20110319	MAH
MGI	MGI:103202	ADSL		SG:0000005	PMID:19941291	TAS		P	ADSL	MGI:103202	gene	taxon:10090	20110319	MAH
MGI	MGI:1928897	PIWIL1		SG:0000005	PMID:19941291	TAS		P	PIWIL1	MGI:1928897	gene	taxon:10090	20110319	MAH
MGI	MGI:1339946	TBPL1		SG:0000005	PMID:19941291	TAS		P	TBPL1	MGI:1339946	gene	taxon:10090	20110319	MAH
MGI	MGI:2138453	MAEL		SG:0000005	PMID:19941291	TAS		P	MAEL	MGI:2138453	gene	taxon:10090	20110319	MAH
MGI	MGI:109542	SYCP3		SG:0000005	PMID:19941291	TAS		P	SYCP3	MGI:109542	gene	taxon:10090	20110319	MAH
MGI	MGI:104872	PPP1CC		SG:0000005	PMID:19941291	TAS		P	PPP1CC	MGI:104872	gene	taxon:10090	20110319	MAH
MGI	MGI:1919245	ERV3		SG:0000005	PMID:19941291	TAS		P	ERV3	MGI:1919245	gene	taxon:10090	20110319	MAH
MGI	MGI:87883	ACP5		SG:0000005	PMID:19941291	TAS		P	ACP5	MGI:87883	gene	taxon:10090	20110319	MAH
MGI	MGI:87990	ALAS2		SG:0000005	PMID:19941291	TAS		P	ALAS2	MGI:87990	gene	taxon:10090	20110319	MAH
MGI	MGI:96677	KIT		SG:0000005	PMID:19941291	TAS		P	KIT	MGI:96677	gene	taxon:10090	20110319	MAH
MGI	MGI:104767	GPX4		SG:0000005	PMID:19941291	TAS		P	GPX4	MGI:104767	gene	taxon:10090	20110319	MAH
MGI	MGI:87884	ACR		SG:0000005	PMID:19941291	TAS		P	ACR	MGI:87884	gene	taxon:10090	20110319	MAH
MGI	MGI:1329021	MSH5		SG:0000005	PMID:19941291	TAS		P	MSH5	MGI:1329021	gene	taxon:10090	20110319	MAH
MGI	MGI:2154049	SMC1B		SG:0000005	PMID:19941291	TAS		P	SMC1B	MGI:2154049	gene	taxon:10090	20110319	MAH
MGI	MGI:1891836	MKKS		SG:0000005	PMID:19941291	TAS		P	MKKS	MGI:1891836	gene	taxon:10090	20110319	MAH
MGI	MGI:1924165	MND1		SG:0000005	PMID:19941291	TAS		P	MND1	MGI:1924165	gene	taxon:10090	20110319	MAH
MGI	MGI:1915185	CES5A		SG:0000005	PMID:19941291	TAS		P	CES5A	MGI:1915185	gene	taxon:10090	20110319	MAH
MGI	MGI:97514	PCSK4		SG:0000005	PMID:19941291	TAS		P	PCSK4	MGI:97514	gene	taxon:10090	20110319	MAH
MGI	MGI:98510	TCF3		SG:0000005	PMID:19941291	TAS		P	TCF3	MGI:98510	gene	taxon:10090	20110319	MAH
MGI	MGI:108052	BCL2L2		SG:0000005	PMID:19941291	TAS		P	BCL2L2	MGI:108052	gene	taxon:10090	20110319	MAH
MGI	MGI:894326	ATP6V1E1		SG:0000005	PMID:19941291	TAS		P	ATP6V1E1	MGI:894326	gene	taxon:10090	20110319	MAH
MGI	MGI:1353419	RNF17		SG:0000005	PMID:19941291	TAS		P	RNF17	MGI:1353419	gene	taxon:10090	20110319	MAH
MGI	MGI:3043288	CATSPER4		SG:0000005	PMID:19941291	TAS		P	CATSPER4	MGI:3043288	gene	taxon:10090	20110319	MAH
MGI	MGI:98215	RXRB		SG:0000005	PMID:19941291	TAS		P	RXRB	MGI:98215	gene	taxon:10090	20110319	MAH
MGI	MGI:107917	STRA8		SG:0000005	PMID:19941291	TAS		P	STRA8	MGI:107917	gene	taxon:10090	20110319	MAH
MGI	MGI:97352	NKX3-1		SG:0000005	PMID:19941291	TAS		P	NKX3-1	MGI:97352	gene	taxon:10090	20110319	MAH
MGI	MGI:1353633	FUS		SG:0000005	PMID:19941291	TAS		P	FUS	MGI:1353633	gene	taxon:10090	20110319	MAH
MGI	MGI:106220	SIX5		SG:0000005	PMID:19941291	TAS		P	SIX5	MGI:106220	gene	taxon:10090	20110319	MAH
MGI	MGI:96223	HR		SG:0000005	PMID:19941291	TAS		P	HR	MGI:96223	gene	taxon:10090	20110319	MAH
MGI	MGI:99846	GDI1		SG:0000005	PMID:19941291	TAS		P	GDI1	MGI:99846	gene	taxon:10090	20110319	MAH
MGI	MGI:102845	BDKRB2		SG:0000005	PMID:19941291	TAS		P	BDKRB2	MGI:102845	gene	taxon:10090	20110319	MAH
MGI	MGI:1918084	SPAG9		SG:0000005	PMID:19941291	TAS		P	SPAG9	MGI:1918084	gene	taxon:10090	20110319	MAH
MGI	MGI:97249	MYB		SG:0000005	PMID:19941291	TAS		P	MYB	MGI:97249	gene	taxon:10090	20110319	MAH
MGI	MGI:1353582	DDX25		SG:0000005	PMID:19941291	TAS		P	DDX25	MGI:1353582	gene	taxon:10090	20110319	MAH
MGI	MGI:88052	APOB		SG:0000005	PMID:19941291	TAS		P	APOB	MGI:88052	gene	taxon:10090	20110319	MAH
MGI	MGI:96171	HOXA10		SG:0000005	PMID:19941291	TAS		P	HOXA10	MGI:96171	gene	taxon:10090	20110319	MAH
MGI	MGI:1858277	GAL3ST1		SG:0000005	PMID:19941291	TAS		P	GAL3ST1	MGI:1858277	gene	taxon:10090	20110319	MAH
MGI	MGI:1298230	CNOT7		SG:0000005	PMID:19941291	TAS		P	CNOT7	MGI:1298230	gene	taxon:10090	20110319	MAH
MGI	MGI:102687	BCL2A1A		SG:0000005	PMID:19941291	TAS		P	BCL2A1A	MGI:102687	gene	taxon:10090	20110319	MAH
MGI	MGI:102794	AKAP4		SG:0000005	PMID:19941291	TAS		P	AKAP4	MGI:102794	gene	taxon:10090	20110319	MAH
MGI	MGI:1914260	RBM7		SG:0000005	PMID:19941291	TAS		P	RBM7	MGI:1914260	gene	taxon:10090	20110319	MAH
MGI	MGI:1918168	NSUN7		SG:0000005	PMID:19941291	TAS		P	NSUN7	MGI:1918168	gene	taxon:10090	20110319	MAH
MGI	MGI:96067	HTT		SG:0000005	PMID:19941291	TAS		P	HTT	MGI:96067	gene	taxon:10090	20110319	MAH
MGI	MGI:102688	H2AFX		SG:0000005	PMID:19941291	TAS		P	H2AFX	MGI:102688	gene	taxon:10090	20110319	MAH
MGI	MGI:1913820	CENPM		SG:0000005	PMID:19941291	TAS		P	CENPM	MGI:1913820	gene	taxon:10090	20110319	MAH
MGI	MGI:893579	KHDRBS1		SG:0000005	PMID:19941291	TAS		P	KHDRBS1	MGI:893579	gene	taxon:10090	20110319	MAH
MGI	MGI:1914531	RPL37		SG:0000005	PMID:19941291	TAS		P	RPL37	MGI:1914531	gene	taxon:10090	20110319	MAH
MGI	MGI:88138	BCL2		SG:0000005	PMID:19941291	TAS		P	BCL2	MGI:88138	gene	taxon:10090	20110319	MAH
MGI	MGI:1889272	CADM1		SG:0000005	PMID:19941291	TAS		P	CADM1	MGI:1889272	gene	taxon:10090	20110319	MAH
MGI	MGI:88058	APOH		SG:0000005	PMID:19941291	TAS		P	APOH	MGI:88058	gene	taxon:10090	20110319	MAH
MGI	MGI:88139	BCL2L1		SG:0000005	PMID:19941291	TAS		P	BCL2L1	MGI:88139	gene	taxon:10090	20110319	MAH
MGI	MGI:1923512	PFDN4		SG:0000005	PMID:19941291	TAS		P	PFDN4	MGI:1923512	gene	taxon:10090	20110319	MAH
MGI	MGI:97765	PRM1		SG:0000005	PMID:19941291	TAS		P	PRM1	MGI:97765	gene	taxon:10090	20110319	MAH
MGI	MGI:1099804	HIP1		SG:0000005	PMID:19941291	TAS		P	HIP1	MGI:1099804	gene	taxon:10090	20110319	MAH
MGI	MGI:97766	PRM2		SG:0000005	PMID:19941291	TAS		P	PRM2	MGI:97766	gene	taxon:10090	20110319	MAH
MGI	MGI:104563	NAPA		SG:0000005	PMID:19941291	TAS		P	NAPA	MGI:104563	gene	taxon:10090	20110319	MAH
MGI	MGI:1347559	TSSK2		SG:0000005	PMID:19941291	TAS		P	TSSK2	MGI:1347559	gene	taxon:10090	20110319	MAH
MGI	MGI:1355274	UCHL3		SG:0000005	PMID:19941291	TAS		P	UCHL3	MGI:1355274	gene	taxon:10090	20110319	MAH
MGI	MGI:1933237	TEX11		SG:0000005	PMID:19941291	TAS		P	TEX11	MGI:1933237	gene	taxon:10090	20110319	MAH
MGI	MGI:1920583	SLC25A31		SG:0000005	PMID:19941291	TAS		P	SLC25A31	MGI:1920583	gene	taxon:10090	20110319	MAH
MGI	MGI:101938	MLH1		SG:0000005	PMID:19941291	TAS		P	MLH1	MGI:101938	gene	taxon:10090	20110319	MAH
MGI	MGI:1928401	CLIP1		SG:0000005	PMID:19941291	TAS		P	CLIP1	MGI:1928401	gene	taxon:10090	20110319	MAH
MGI	MGI:87870	ACAT1		SG:0000005	PMID:19941291	TAS		P	ACAT1	MGI:87870	gene	taxon:10090	20110319	MAH
MGI	MGI:1930171	PVRL3		SG:0000005	PMID:19941291	TAS		P	PVRL3	MGI:1930171	gene	taxon:10090	20110319	MAH
MGI	MGI:1270156	2012-09-04		SG:0000005	PMID:19941291	TAS		P	2012-09-04	MGI:1270156	gene	taxon:10090	20110319	MAH
MGI	MGI:88519	CRYBB2		SG:0000005	PMID:19941291	TAS		P	CRYBB2	MGI:88519	gene	taxon:10090	20110319	MAH
MGI	MGI:1321119	AURKC		SG:0000005	PMID:19941291	TAS		P	AURKC	MGI:1321119	gene	taxon:10090	20110319	MAH
MGI	MGI:104727	CPLX1		SG:0000005	PMID:19941291	TAS		P	CPLX1	MGI:104727	gene	taxon:10090	20110319	MAH
MGI	MGI:1860103	SLC2A8		SG:0000005	PMID:19941291	TAS		P	SLC2A8	MGI:1860103	gene	taxon:10090	20110319	MAH
MGI	MGI:105975	CFB		SG:0000005	PMID:19941291	TAS		P	CFB	MGI:105975	gene	taxon:10090	20110319	MAH
MGI	MGI:96853	ALAD		SG:0000005	PMID:19941291	TAS		P	ALAD	MGI:96853	gene	taxon:10090	20110319	MAH
MGI	MGI:109263	TSN		SG:0000005	PMID:19941291	TAS		P	TSN	MGI:109263	gene	taxon:10090	20110319	MAH
MGI	MGI:88547	CSNK2A2		SG:0000005	PMID:19941291	TAS		P	CSNK2A2	MGI:88547	gene	taxon:10090	20110319	MAH
MGI	MGI:1316740	MORC1		SG:0000005	PMID:19941291	TAS		P	MORC1	MGI:1316740	gene	taxon:10090	20110319	MAH
MGI	MGI:1913344	LSM7		SG:0000005	PMID:19941291	TAS		P	LSM7	MGI:1913344	gene	taxon:10090	20110319	MAH
MGI	MGI:107472	CLGN		SG:0000005	PMID:19941291	TAS		P	CLGN	MGI:107472	gene	taxon:10090	20110319	MAH
MGI	MGI:2387404	CATSPER2		SG:0000005	PMID:19941291	TAS		P	CATSPER2	MGI:2387404	gene	taxon:10090	20110319	MAH
MGI	MGI:1916626	ZPBP2		SG:0000005	PMID:19941291	TAS		P	ZPBP2	MGI:1916626	gene	taxon:10090	20110319	MAH
MGI	MGI:1330290	OVOL1		SG:0000005	PMID:19941291	TAS		P	OVOL1	MGI:1330290	gene	taxon:10090	20110319	MAH
MGI	MGI:1098610	PSMC3IP		SG:0000005	PMID:19941291	TAS		P	PSMC3IP	MGI:1098610	gene	taxon:10090	20110319	MAH
MGI	MGI:99481	F11		SG:0000005	PMID:19941291	TAS		P	F11	MGI:99481	gene	taxon:10090	20110319	MAH
MGI	MGI:1858233	NPHP1		SG:0000005	PMID:19941291	TAS		P	NPHP1	MGI:1858233	gene	taxon:10090	20110319	MAH
MGI	MGI:87874	ACE		SG:0000005	PMID:19941291	TAS		P	ACE	MGI:87874	gene	taxon:10090	20110319	MAH
MGI	MGI:95522	FGFR1		SG:0000005	PMID:19941291	TAS		P	FGFR1	MGI:95522	gene	taxon:10090	20110319	MAH
MGI	MGI:103222	ZBTB16		SG:0000005	PMID:19941291	TAS		P	ZBTB16	MGI:103222	gene	taxon:10090	20110319	MAH
MGI	MGI:2684956	SOHLH1		SG:0000005	PMID:19941291	TAS		P	SOHLH1	MGI:2684956	gene	taxon:10090	20110319	MAH
MGI	MGI:87876	ACHE		SG:0000005	PMID:19941291	TAS		P	ACHE	MGI:87876	gene	taxon:10090	20110319	MAH
MGI	MGI:2685456	SLC9A10		SG:0000005	PMID:19941291	TAS		P	SLC9A10	MGI:2685456	gene	taxon:10090	20110319	MAH
MGI	MGI:1261827	DNMT3A		SG:0000005	PMID:19941291	TAS		P	DNMT3A	MGI:1261827	gene	taxon:10090	20110319	MAH
MGI	MGI:102670	DDX4		SG:0000005	PMID:19941291	TAS		P	DDX4	MGI:102670	gene	taxon:10090	20110319	MAH
MGI	MGI:1914595	HERC4		SG:0000005	PMID:19941291	TAS		P	HERC4	MGI:1914595	gene	taxon:10090	20110319	MAH
MGI	MGI:1350933	BCAP31		SG:0000005	PMID:19941291	TAS		P	BCAP31	MGI:1350933	gene	taxon:10090	20110319	MAH
MGI	MGI:109269	INHBE		SG:0000005	PMID:19941291	TAS		P	INHBE	MGI:109269	gene	taxon:10090	20110319	MAH
MGI	MGI:1345156	GMCL1		SG:0000005	PMID:19941291	TAS		P	GMCL1	MGI:1345156	gene	taxon:10090	20110319	MAH
MGI	MGI:95713	GJA1		SG:0000005	PMID:19941291	TAS		P	GJA1	MGI:95713	gene	taxon:10090	20110319	MAH
MGI	MGI:108042	CCNA1		SG:0000005	PMID:19941291	TAS		P	CCNA1	MGI:108042	gene	taxon:10090	20110319	MAH
MGI	MGI:103038	STAT3		SG:0000005	PMID:19941291	TAS		P	STAT3	MGI:103038	gene	taxon:10090	20110319	MAH
MGI	MGI:1096343	LHX8		SG:0000005	PMID:19941291	TAS		P	LHX8	MGI:1096343	gene	taxon:10090	20110319	MAH
MGI	MGI:1354164	HSPA14		SG:0000005	PMID:19941291	TAS		P	HSPA14	MGI:1354164	gene	taxon:10090	20110319	MAH
MGI	MGI:1915339	ARPC4		SG:0000005	PMID:19941291	TAS		P	ARPC4	MGI:1915339	gene	taxon:10090	20110319	MAH
MGI	MGI:1328328	MTAP7		SG:0000005	PMID:19941291	TAS		P	MTAP7	MGI:1328328	gene	taxon:10090	20110319	MAH
MGI	MGI:98504	HNF1A		SG:0000005	PMID:19941291	TAS		P	HNF1A	MGI:98504	gene	taxon:10090	20110319	MAH
MGI	MGI:88311	CCNB2		SG:0000005	PMID:19941291	TAS		P	CCNB2	MGI:88311	gene	taxon:10090	20110319	MAH
MGI	MGI:1096372	YBX2		SG:0000005	PMID:19941291	TAS		P	YBX2	MGI:1096372	gene	taxon:10090	20110319	MAH
MGI	MGI:1921684	SOHLH2		SG:0000005	PMID:19941291	TAS		P	SOHLH2	MGI:1921684	gene	taxon:10090	20110319	MAH
MGI	MGI:102944	UBE2B		SG:0000005	PMID:19941291	TAS		P	UBE2B	MGI:102944	gene	taxon:10090	20110319	MAH
MGI	MGI:2443207	PLEKHM1		SG:0000005	PMID:19941291	TAS		P	PLEKHM1	MGI:2443207	gene	taxon:10090	20110319	MAH
MGI	MGI:1346036	PIN1		SG:0000005	PMID:19941291	TAS		P	PIN1	MGI:1346036	gene	taxon:10090	20110319	MAH
MGI	MGI:1341823	FANCA		SG:0000005	PMID:19941291	TAS		P	FANCA	MGI:1341823	gene	taxon:10090	20110319	MAH
MGI	MGI:1928761	SLC19A2		SG:0000005	PMID:19941291	TAS		P	SLC19A2	MGI:1928761	gene	taxon:10090	20110319	MAH
MGI	MGI:103149	UCHL1		SG:0000005	PMID:19941291	TAS		P	UCHL1	MGI:103149	gene	taxon:10090	20110319	MAH
MGI	MGI:1922019	PIK3CB		SG:0000005	PMID:19941291	TAS		P	PIK3CB	MGI:1922019	gene	taxon:10090	20110319	MAH
MGI	MGI:96243	HSPA2		SG:0000005	PMID:19941291	TAS		P	HSPA2	MGI:96243	gene	taxon:10090	20110319	MAH
MGI	MGI:2179947	CATSPER1		SG:0000005	PMID:19941291	TAS		P	CATSPER1	MGI:2179947	gene	taxon:10090	20110319	MAH
MGI	MGI:1321398	F11R		SG:0000005	PMID:19941291	TAS		P	F11R	MGI:1321398	gene	taxon:10090	20110319	MAH
MGI	MGI:1349669	SPO11		SG:0000005	PMID:19941291	TAS		P	SPO11	MGI:1349669	gene	taxon:10090	20110319	MAH
MGI	MGI:1354733	DMRT1		SG:0000005	PMID:19941291	TAS		P	DMRT1	MGI:1354733	gene	taxon:10090	20110319	MAH
MGI	MGI:2146571	RFC4		SG:0000005	PMID:19941291	TAS		P	RFC4	MGI:2146571	gene	taxon:10090	20110319	MAH
MGI	MGI:1347356	ADAMTS2		SG:0000005	PMID:19941291	TAS		P	ADAMTS2	MGI:1347356	gene	taxon:10090	20110319	MAH
MGI	MGI:105393	DMC1		SG:0000005	PMID:19941291	TAS		P	DMC1	MGI:105393	gene	taxon:10090	20110319	MAH
MGI	MGI:1098754	PSMC3		SG:0000005	PMID:19941291	TAS		P	PSMC3	MGI:1098754	gene	taxon:10090	20110319	MAH
MGI	MGI:103258	ADAD1		SG:0000005	PMID:19941291	TAS		P	ADAD1	MGI:103258	gene	taxon:10090	20110319	MAH
MGI	MGI:1859866	CDC20		SG:0000005	PMID:19941291	TAS		P	CDC20	MGI:1859866	gene	taxon:10090	20110319	MAH
MGI	MGI:1925213	HOOK1		SG:0000005	PMID:19941291	TAS		P	HOOK1	MGI:1925213	gene	taxon:10090	20110319	MAH
MGI	MGI:103178	VEGFA		SG:0000005	PMID:19941291	TAS		P	VEGFA	MGI:103178	gene	taxon:10090	20110319	MAH
MGI	MGI:1913730	RPL15		SG:0000005	PMID:19941291	TAS		P	RPL15	MGI:1913730	gene	taxon:10090	20110319	MAH
MGI	MGI:97592	PRKACA		SG:0000005	PMID:19941291	TAS		P	PRKACA	MGI:97592	gene	taxon:10090	20110319	MAH
MGI	MGI:1346335	TEKT2		SG:0000005	PMID:19941291	TAS		P	TEKT2	MGI:1346335	gene	taxon:10090	20110319	MAH
MGI	MGI:107161	CST8		SG:0000005	PMID:19941291	TAS		P	CST8	MGI:107161	gene	taxon:10090	20110319	MAH
MGI	MGI:1858916	2012-09-01		SG:0000005	PMID:19941291	TAS		P	2012-09-01	MGI:1858916	gene	taxon:10090	20110319	MAH
MGI	MGI:87911	ACVR1		SG:0000005	PMID:19941291	TAS		P	ACVR1	MGI:87911	gene	taxon:10090	20110319	MAH
MGI	MGI:2660854	ADCY10		SG:0000005	PMID:19941291	TAS		P	ADCY10	MGI:2660854	gene	taxon:10090	20110319	MAH
MGI	MGI:1920706	IZUMO1		SG:0000005	PMID:19941291	TAS		P	IZUMO1	MGI:1920706	gene	taxon:10090	20110319	MAH
MGI	MGI:1354388	SPAG6		SG:0000005	PMID:19941291	TAS		P	SPAG6	MGI:1354388	gene	taxon:10090	20110319	MAH
MGI	MGI:3644757	A26C2		SG:0000005	PMID:19941291	TAS		P	A26C2	MGI:3644757	gene	taxon:10090	20110319	MAH
MGI	MGI:98834	TRP53		SG:0000005	PMID:19941291	TAS		P	TRP53	MGI:98834	gene	taxon:10090	20110319	MAH
MGI	MGI:1933281	SYCP2		SG:0000005	PMID:19941291	TAS		P	SYCP2	MGI:1933281	gene	taxon:10090	20110319	MAH
MGI	MGI:109520	PAFAH1B1		SG:0000005	PMID:19941291	TAS		P	PAFAH1B1	MGI:109520	gene	taxon:10090	20110319	MAH
MGI	MGI:1306796	APAF1		SG:0000005	PMID:19941291	TAS		P	APAF1	MGI:1306796	gene	taxon:10090	20110319	MAH
MGI	MGI:2135267	BBS2		SG:0000005	PMID:19941291	TAS		P	BBS2	MGI:2135267	gene	taxon:10090	20110319	MAH
MGI	MGI:104663	LEP		SG:0000005	PMID:19941291	TAS		P	LEP	MGI:104663	gene	taxon:10090	20110319	MAH
MGI	MGI:1194909	RSPH1		SG:0000005	PMID:19941291	TAS		P	RSPH1	MGI:1194909	gene	taxon:10090	20110319	MAH
MGI	MGI:1929645	REC8		SG:0000005	PMID:19941291	TAS		P	REC8	MGI:1929645	gene	taxon:10090	20110319	MAH
MGI	MGI:1921531	SPATC1		SG:0000005	PMID:19941291	TAS		P	SPATC1	MGI:1921531	gene	taxon:10090	20110319	MAH
MGI	MGI:104288	PMS2		SG:0000005	PMID:19941291	TAS		P	PMS2	MGI:104288	gene	taxon:10090	20110319	MAH
MGI	MGI:1342057	B4GALNT1		SG:0000005	PMID:19941291	TAS		P	B4GALNT1	MGI:1342057	gene	taxon:10090	20110319	MAH
MGI	MGI:106922	VDAC3		SG:0000005	PMID:19941291	TAS		P	VDAC3	MGI:106922	gene	taxon:10090	20110319	MAH
MGI	MGI:1855701	ZPBP		SG:0000005	PMID:19941291	TAS		P	ZPBP	MGI:1855701	gene	taxon:10090	20110319	MAH
MGI	MGI:104772	CDK2		SG:0000005	PMID:19941291	TAS		P	CDK2	MGI:104772	gene	taxon:10090	20110319	MAH
MGI	MGI:107812	TUBB5		SG:0000005	PMID:19941291	TAS		P	TUBB5	MGI:107812	gene	taxon:10090	20110319	MAH
MGI	MGI:1351603	MMEL1		SG:0000005	PMID:19941291	TAS		P	MMEL1	MGI:1351603	gene	taxon:10090	20110319	MAH
MGI	MGI:2148775	TSSK6		SG:0000005	PMID:19941291	TAS		P	TSSK6	MGI:2148775	gene	taxon:10090	20110319	MAH
MGI	MGI:1096867	ETV5		SG:0000005	PMID:19941291	TAS		P	ETV5	MGI:1096867	gene	taxon:10090	20110319	MAH
MGI	MGI:96790	LIPE		SG:0000005	PMID:19941291	TAS		P	LIPE	MGI:96790	gene	taxon:10090	20110319	MAH
MGI	MGI:107168	AURKB		SG:0000005	PMID:19941291	TAS		P	AURKB	MGI:107168	gene	taxon:10090	20110319	MAH
MGI	MGI:98784	TNP1		SG:0000005	PMID:19941291	TAS		P	TNP1	MGI:98784	gene	taxon:10090	20110319	MAH
MGI	MGI:1342328	DAZL		SG:0000005	PMID:19941291	TAS		P	DAZL	MGI:1342328	gene	taxon:10090	20110319	MAH
MGI	MGI:895149	ACADVL		SG:0000005	PMID:19941291	TAS		P	ACADVL	MGI:895149	gene	taxon:10090	20110319	MAH
MGI	MGI:104774	ADRA1B		SG:0000005	PMID:19941291	TAS		P	ADRA1B	MGI:104774	gene	taxon:10090	20110319	MAH
MGI	MGI:1355296	PARK2		SG:0000005	PMID:19941291	TAS		P	PARK2	MGI:1355296	gene	taxon:10090	20110319	MAH
MGI	MGI:106925	CLDN11		SG:0000005	PMID:19941291	TAS		P	CLDN11	MGI:106925	gene	taxon:10090	20110319	MAH
MGI	MGI:1097712	NPC1		SG:0000005	PMID:19941291	TAS		P	NPC1	MGI:1097712	gene	taxon:10090	20110319	MAH
MGI	MGI:109337	BRCA2		SG:0000005	PMID:19941291	TAS		P	BRCA2	MGI:109337	gene	taxon:10090	20110319	MAH
MGI	MGI:1934606	ALMS1		SG:0000005	PMID:19941291	TAS		P	ALMS1	MGI:1934606	gene	taxon:10090	20110319	MAH
MGI	MGI:1917319	H1FNT		SG:0000005	PMID:19941291	TAS		P	H1FNT	MGI:1917319	gene	taxon:10090	20110319	MAH
MGI	MGI:87867	ACADM		SG:0000005	PMID:19941291	TAS		P	ACADM	MGI:87867	gene	taxon:10090	20110319	MAH
MGI	MGI:109177	CD59A		SG:0000005	PMID:19941291	TAS		P	CD59A	MGI:109177	gene	taxon:10090	20110319	MAH
MGI	MGI:1933825	JAM3		SG:0000005	PMID:19941291	TAS		P	JAM3	MGI:1933825	gene	taxon:10090	20110319	MAH
MGI	MGI:1922004	DHCR24		SG:0000005	PMID:19941291	TAS		P	DHCR24	MGI:1922004	gene	taxon:10090	20110319	MAH
MGI	MGI:96794	LMNA		SG:0000005	PMID:19941291	TAS		P	LMNA	MGI:96794	gene	taxon:10090	20110319	MAH
MGI	MGI:107817	SERPINA5		SG:0000005	PMID:19941291	TAS		P	SERPINA5	MGI:107817	gene	taxon:10090	20110319	MAH
MGI	MGI:1196463	FNDC3A		SG:0000005	PMID:19941291	TAS		P	FNDC3A	MGI:1196463	gene	taxon:10090	20110319	MAH
MGI	MGI:103027	TARBP2		SG:0000005	PMID:19941291	TAS		P	TARBP2	MGI:103027	gene	taxon:10090	20110319	MAH
MGI	MGI:97440	OPRL1		SG:0000005	PMID:19941291	TAS		P	OPRL1	MGI:97440	gene	taxon:10090	20110319	MAH
MGI	MGI:2685449	RIMBP3		SG:0000005	PMID:19941291	TAS		P	RIMBP3	MGI:2685449	gene	taxon:10090	20110319	MAH
MGI	MGI:96957	MEA1		SG:0000005	PMID:19941291	TAS		P	MEA1	MGI:96957	gene	taxon:10090	20110319	MAH
MGI	MGI:97253	MYF6		SG:0000005	PMID:19941291	TAS		P	MYF6	MGI:97253	gene	taxon:10090	20110319	MAH
MGI	MGI:88111	ATP2B4		SG:0000005	PMID:19941291	TAS		P	ATP2B4	MGI:88111	gene	taxon:10090	20110319	MAH
MGI	MGI:1921538	SPEM1		SG:0000005	PMID:19941291	TAS		P	SPEM1	MGI:1921538	gene	taxon:10090	20110319	MAH
MGI	MGI:96958	GOLGA3		SG:0000005	PMID:19941291	TAS		P	GOLGA3	MGI:96958	gene	taxon:10090	20110319	MAH
MGI	MGI:104993	LEPR		SG:0000005	PMID:19941291	TAS		P	LEPR	MGI:104993	gene	taxon:10090	20110319	MAH
MGI	MGI:1919096	SYCE2		SG:0000005	PMID:19941291	TAS		P	SYCE2	MGI:1919096	gene	taxon:10090	20110319	MAH
MGI	MGI:3028590	MEI1		SG:0000005	PMID:19941291	TAS		P	MEI1	MGI:3028590	gene	taxon:10090	20110319	MAH
MGI	MGI:96231	HSPA1L		SG:0000005	PMID:19941291	TAS		P	HSPA1L	MGI:96231	gene	taxon:10090	20110319	MAH
MGI	MGI:1353455	MLH3		SG:0000005	PMID:19941291	TAS		P	MLH3	MGI:1353455	gene	taxon:10090	20110319	MAH
MGI	MGI:98472	T		SG:0000005	PMID:19941291	TAS		P	T	MGI:98472	gene	taxon:10090	20110319	MAH

## Sheet: Ontology
[Term]
id: SG:0000000
name: all_genes
namespace: spermato_genesis
created_by: mhibbs
creation_date: 2011-03-21T09:47:54Z
[Term]
id: SG:0000001
name: Expressed in Testis
namespace: spermato_genesis
is_a: SG:0000031 ! spermatogenesis
created_by: mhibbs
creation_date: 2011-03-21T09:49:19Z
[Term]
id: SG:0000002
name: Expressed in Spermatocytes
namespace: spermato_genesis
is_a: SG:0000001 ! Expressed in Testis
created_by: mhibbs
creation_date: 2011-03-21T09:49:49Z
[Term]
id: SG:0000003
name: Expressed in Spermatogonia
namespace: spermato_genesis
is_a: SG:0000001 ! Expressed in Testis
created_by: mhibbs
creation_date: 2011-03-21T09:50:55Z
[Term]
id: SG:0000004
name: Widely Expressed Throughout Testis
namespace: spermato_genesis
is_a: SG:0000001 ! Expressed in Testis
created_by: mhibbs
creation_date: 2011-03-21T09:51:50Z
[Term]
id: SG:0000005
name: Assoc w/ Male Fertility Defects
namespace: spermato_genesis
is_a: SG:0000031 ! spermatogenesis
created_by: mhibbs
creation_date: 2011-03-21T09:56:15Z
[Term]
id: SG:0000006
name: Assoc w/ Cellular Stuctures or Functions
namespace: spermato_genesis
is_a: SG:0000031 ! spermatogenesis
created_by: mhibbs
creation_date: 2011-03-21T09:57:29Z
[Term]
id: SG:0000007
name: Assoc w/ Germ Cell Dependence on Sertoli Cells
namespace: spermato_genesis
is_a: SG:0000006 ! Assoc w/ Cellular Stuctures or Functions
created_by: mhibbs
creation_date: 2011-03-21T10:01:04Z
[Term]
id: SG:0000008
name: Assoc w/ Golgi Apparatus
namespace: spermato_genesis
is_a: SG:0000006 ! Assoc w/ Cellular Stuctures or Functions
created_by: mhibbs
creation_date: 2011-03-21T10:01:04Z
[Term]
id: SG:0000009
name: Assoc w/ Acroplaxome
namespace: spermato_genesis
is_a: SG:0000006 ! Assoc w/ Cellular Stuctures or Functions
created_by: mhibbs
creation_date: 2011-03-21T10:01:04Z
[Term]
id: SG:0000010
name: Assoc w/ Acrosome
namespace: spermato_genesis
is_a: SG:0000006 ! Assoc w/ Cellular Stuctures or Functions
created_by: mhibbs
creation_date: 2011-03-21T10:01:04Z
[Term]
id: SG:0000011
name: Assoc w/ Endoplasmic Reticulum, Endosomes, Multivesicular Bodies, & Lysosomes
namespace: spermato_genesis
is_a: SG:0000006 ! Assoc w/ Cellular Stuctures or Functions
created_by: mhibbs
creation_date: 2011-03-21T10:01:04Z
[Term]
id: SG:0000012
name: Assoc w/ Chromatoid Body & Manchette
namespace: spermato_genesis
is_a: SG:0000006 ! Assoc w/ Cellular Stuctures or Functions
created_by: mhibbs
creation_date: 2011-03-21T10:01:04Z
[Term]
id: SG:0000013
name: Assoc w/ Spermatid Head & Nuclear Modifications
namespace: spermato_genesis
is_a: SG:0000006 ! Assoc w/ Cellular Stuctures or Functions
created_by: mhibbs
creation_date: 2011-03-21T10:01:04Z
[Term]
id: SG:0000014
name: Assoc w/ Flagellum
namespace: spermato_genesis
is_a: SG:0000006 ! Assoc w/ Cellular Stuctures or Functions
created_by: mhibbs
creation_date: 2011-03-21T10:01:04Z
[Term]
id: SG:0000015
name: Assoc w/ Cytoplasmic Droplet
namespace: spermato_genesis
is_a: SG:0000006 ! Assoc w/ Cellular Stuctures or Functions
created_by: mhibbs
creation_date: 2011-03-21T10:01:04Z
[Term]
id: SG:0000016
name: Assoc w/ Sperm & Zona Pellucida/Oocyte interactions
namespace: spermato_genesis
is_a: SG:0000006 ! Assoc w/ Cellular Stuctures or Functions
created_by: mhibbs
creation_date: 2011-03-21T10:01:04Z
[Term]
id: SG:0000017
name: Assoc w/ Intercellular Bridges
namespace: spermato_genesis
is_a: SG:0000006 ! Assoc w/ Cellular Stuctures or Functions
created_by: mhibbs
creation_date: 2011-03-21T10:01:04Z
[Term]
id: SG:0000018
name: Assoc w/ Mitochondria
namespace: spermato_genesis
is_a: SG:0000006 ! Assoc w/ Cellular Stuctures or Functions
created_by: mhibbs
creation_date: 2011-03-21T10:01:04Z
[Term]
id: SG:0000019
name: Assoc w/ Nuclear Envelope
namespace: spermato_genesis
is_a: SG:0000006 ! Assoc w/ Cellular Stuctures or Functions
created_by: mhibbs
creation_date: 2011-03-21T10:01:04Z
[Term]
id: SG:0000020
name: Assoc w/ Apoptosis
namespace: spermato_genesis
is_a: SG:0000006 ! Assoc w/ Cellular Stuctures or Functions
created_by: mhibbs
creation_date: 2011-03-21T10:01:04Z
[Term]
id: SG:0000021
name: Assoc w/ Ubiquitination
namespace: spermato_genesis
is_a: SG:0000006 ! Assoc w/ Cellular Stuctures or Functions
created_by: mhibbs
creation_date: 2011-03-21T10:01:04Z
[Term]
id: SG:0000022
name: Assoc w/ Aquaporins & Solute Carriers
namespace: spermato_genesis
is_a: SG:0000006 ! Assoc w/ Cellular Stuctures or Functions
created_by: mhibbs
creation_date: 2011-03-21T10:01:04Z
[Term]
id: SG:0000023
name: Assoc w/ Voltage-gated Channels
namespace: spermato_genesis
is_a: SG:0000006 ! Assoc w/ Cellular Stuctures or Functions
created_by: mhibbs
creation_date: 2011-03-21T10:01:04Z
[Term]
id: SG:0000024
name: Assoc w/ Methylation & Acetylation
namespace: spermato_genesis
is_a: SG:0000006 ! Assoc w/ Cellular Stuctures or Functions
created_by: mhibbs
creation_date: 2011-03-21T10:01:04Z
[Term]
id: SG:0000025
name: Assoc w/ Transcription Factor Function
namespace: spermato_genesis
is_a: SG:0000006 ! Assoc w/ Cellular Stuctures or Functions
created_by: mhibbs
creation_date: 2011-03-21T10:01:04Z
[Term]
id: SG:0000026
name: Assoc w/ Intercellular Junctions
namespace: spermato_genesis
is_a: SG:0000006 ! Assoc w/ Cellular Stuctures or Functions
created_by: mhibbs
creation_date: 2011-03-21T10:01:04Z
[Term]
id: SG:0000027
name: Assoc w/ Struct Contacts bet Germ & Sertoli Cells
namespace: spermato_genesis
is_a: SG:0000006 ! Assoc w/ Cellular Stuctures or Functions
created_by: mhibbs
creation_date: 2011-03-21T10:01:04Z
[Term]
id: SG:0000028
name: Assoc w/ Regulation of Sertoli Cell Function
namespace: spermato_genesis
is_a: SG:0000006 ! Assoc w/ Cellular Stuctures or Functions
created_by: mhibbs
creation_date: 2011-03-21T10:01:04Z
[Term]
id: SG:0000029
name: Assoc w/ Cholesterol & Speriogenesis
namespace: spermato_genesis
is_a: SG:0000006 ! Assoc w/ Cellular Stuctures or Functions
created_by: mhibbs
creation_date: 2011-03-21T10:01:04Z
[Term]
id: SG:0000030
name: Assoc w/ Syndromes
namespace: spermato_genesis
is_a: SG:0000006 ! Assoc w/ Cellular Stuctures or Functions
created_by: mhibbs
creation_date: 2011-03-22T12:20:04Z
[Term]
id: SG:0000031
name: spermatogenesis
namespace: spermato_genesis
is_a: SG:0000000 ! all_genes
created_by: mhibbs
creation_date: 2011-03-22T12:53:57Z
