# Supplementary material for: Tissue-Specific Functional Networks for Prioritizing Phenotype and Disease Genes
Source: PLoS Comput Biol. 2012 Sep 27;8(9):e1002694. doi: 10.1371/journal.pcbi.1002694 (PMC3459891; doi:10.1371/journal.pcbi.1002694)
Supplement: Dataset S5 — The AUC of each expression dataset evaluated against each tissue-specific gold standard. (ZIP) [file pcbi.1002694.s005.zip]

Archive with 2 entries (1 files):
- Dataset_S5/
- Dataset_S5/AUC_by_dataset_summary.txt
