# Supplementary material for: Tissue-Specific Functional Networks for Prioritizing Phenotype and Disease Genes
Source: PLoS Comput Biol. 2012 Sep 27;8(9):e1002694. doi: 10.1371/journal.pcbi.1002694 (PMC3459891; doi:10.1371/journal.pcbi.1002694)
Supplement: Dataset S5 — The AUC of each expression dataset evaluated against each tissue-specific gold standard. (ZIP) [file pcbi.1002694.s005.zip › Dataset_S5/AUC_by_dataset_summary.txt]

GDS998	ventricular_zone_brain	0.526082
GDS998	skeletal_muscle	0.525359
GDS998	pyloric_antrum	0.525623
GDS998	outer_nuclear_layer_retina_layer	0.504654
GDS998	oocyte	0.512508
GDS998	olfactory_epithelium	0.588334
GDS998	muscle	0.494806
GDS998	MA_0002711	0.519153
GDS998	MA_0002636	0.528324
GDS998	MA_0002474	0.523572
GDS998	MA_0002473	0.520104
GDS998	MA_0002449	0.520279
GDS998	MA_0002446	0.521186
GDS998	MA_0002444	0.51596
GDS998	MA_0002443	0.514152
GDS998	MA_0002435	0.531041
GDS998	MA_0002434	0.518564
GDS998	MA_0002431	0.522844
GDS998	MA_0002418	0.522237
GDS998	MA_0002413	0.525771
GDS998	MA_0001910	0.523622
GDS998	MA_0001542	0.527395
GDS998	MA_0001541	0.530561
GDS998	MA_0001459	0.522084
GDS998	MA_0001359	0.51568
GDS998	MA_0001319	0.519913
GDS998	MA_0001273	0.527832
GDS998	MA_0001080	0.598287
GDS998	MA_0000997	0.515659
GDS998	MA_0000581	0.521806
GDS998	MA_0000415	0.51886
GDS998	MA_0000411	0.522208
GDS998	MA_0000397	0.531316
GDS998	MA_0000396	0.524564
GDS998	MA_0000392	0.523776
GDS998	MA_0000389	0.531526
GDS998	MA_0000386	0.5286
GDS998	MA_0000384	0.52041
GDS998	MA_0000381	0.527027
GDS998	MA_0000380	0.528258
GDS998	MA_0000368	0.520185
GDS998	MA_0000358	0.519316
GDS998	MA_0000356	0.527599
GDS998	MA_0000353	0.522636
GDS998	MA_0000352	0.521818
GDS998	MA_0000349	0.527012
GDS998	MA_0000347	0.520553
GDS998	MA_0000346	0.522645
GDS998	MA_0000341	0.523559
GDS998	MA_0000340	0.52088
GDS998	MA_0000339	0.528324
GDS998	MA_0000338	0.524559
GDS998	MA_0000337	0.529937
GDS998	MA_0000333	0.533279
GDS998	MA_0000328	0.527296
GDS998	MA_0000327	0.518505
GDS998	MA_0000325	0.52203
GDS998	MA_0000324	0.521096
GDS998	MA_0000323	0.523687
GDS998	MA_0000276	0.508646
GDS998	MA_0000261	0.51667
GDS998	MA_0000236	0.514929
GDS998	MA_0000232	0.51015
GDS998	MA_0000216	0.521118
GDS998	MA_0000214	0.52024
GDS998	MA_0000207	0.526821
GDS998	MA_0000198	0.528658
GDS998	MA_0000197	0.528507
GDS998	MA_0000195	0.524292
GDS998	MA_0000194	0.525171
GDS998	MA_0000191	0.520596
GDS998	MA_0000189	0.519847
GDS998	MA_0000185	0.522464
GDS998	MA_0000183	0.522724
GDS998	MA_0000179	0.522345
GDS998	MA_0000176	0.534865
GDS998	MA_0000173	0.528287
GDS998	MA_0000171	0.52635
GDS998	MA_0000170	0.523713
GDS998	MA_0000169	0.525929
GDS998	MA_0000168	0.521434
GDS998	MA_0000167	0.521399
GDS998	MA_0000151	0.523429
GDS998	MA_0000145	0.528942
GDS998	MA_0000142	0.517785
GDS998	MA_0000141	0.517692
GDS998	MA_0000139	0.531819
GDS998	MA_0000134	0.508365
GDS998	MA_0000133	0.522428
GDS998	MA_0000120	0.517542
GDS998	MA_0000116	0.527813
GDS998	MA_0000072	0.520516
GDS998	MA_0000037	0.517753
GDS998	MA_0000025	0.518381
GDS998	MA_0000023	0.521939
GDS998	MA_0000018	0.521811
GDS998	MA_0000016	0.521417
GDS998	MA_0000014	0.527335
GDS998	MA_0000013	0.518857
GDS998	MA_0000010	0.520011
GDS998	MA_0000009	0.520144
GDS998	MA_0000006	0.522051
GDS998	inner_nuclear_layer_retina_layer	0.509073
GDS998	fundus_stomach	0.519712
GDS998	corpus_striatum	0.522966
GDS998	caecum	0.529919
GDS998	apex_of_caecum	0.529156
GDS997	ventricular_zone_brain	0.535104
GDS997	skeletal_muscle	0.542032
GDS997	pyloric_antrum	0.535086
GDS997	outer_nuclear_layer_retina_layer	0.559016
GDS997	oocyte	0.541225
GDS997	olfactory_epithelium	0.504391
GDS997	muscle	0.539593
GDS997	MA_0002711	0.54427
GDS997	MA_0002636	0.552813
GDS997	MA_0002474	0.551419
GDS997	MA_0002473	0.546336
GDS997	MA_0002449	0.536175
GDS997	MA_0002446	0.547052
GDS997	MA_0002444	0.542656
GDS997	MA_0002443	0.531485
GDS997	MA_0002435	0.56745
GDS997	MA_0002434	0.544034
GDS997	MA_0002431	0.539559
GDS997	MA_0002418	0.547317
GDS997	MA_0002413	0.547361
GDS997	MA_0001910	0.553942
GDS997	MA_0001542	0.54389
GDS997	MA_0001541	0.546858
GDS997	MA_0001459	0.546656
GDS997	MA_0001359	0.536627
GDS997	MA_0001319	0.547681
GDS997	MA_0001273	0.556773
GDS997	MA_0001080	0.500231
GDS997	MA_0000997	0.543263
GDS997	MA_0000581	0.540311
GDS997	MA_0000415	0.539368
GDS997	MA_0000411	0.542246
GDS997	MA_0000397	0.553226
GDS997	MA_0000396	0.54307
GDS997	MA_0000392	0.542531
GDS997	MA_0000389	0.548743
GDS997	MA_0000386	0.536439
GDS997	MA_0000384	0.541168
GDS997	MA_0000381	0.540265
GDS997	MA_0000380	0.551101
GDS997	MA_0000368	0.540338
GDS997	MA_0000358	0.531489
GDS997	MA_0000356	0.556146
GDS997	MA_0000353	0.566437
GDS997	MA_0000352	0.541009
GDS997	MA_0000349	0.53821
GDS997	MA_0000347	0.545678
GDS997	MA_0000346	0.548327
GDS997	MA_0000341	0.554526
GDS997	MA_0000340	0.536515
GDS997	MA_0000339	0.547922
GDS997	MA_0000338	0.5361
GDS997	MA_0000337	0.551054
GDS997	MA_0000333	0.555961
GDS997	MA_0000328	0.550202
GDS997	MA_0000327	0.542284
GDS997	MA_0000325	0.540271
GDS997	MA_0000324	0.534375
GDS997	MA_0000323	0.546599
GDS997	MA_0000276	0.547289
GDS997	MA_0000261	0.542604
GDS997	MA_0000236	0.532511
GDS997	MA_0000232	0.565158
GDS997	MA_0000216	0.54604
GDS997	MA_0000214	0.543129
GDS997	MA_0000207	0.539971
GDS997	MA_0000198	0.544448
GDS997	MA_0000197	0.543477
GDS997	MA_0000195	0.542767
GDS997	MA_0000194	0.546458
GDS997	MA_0000191	0.542452
GDS997	MA_0000189	0.543313
GDS997	MA_0000185	0.545024
GDS997	MA_0000183	0.540956
GDS997	MA_0000179	0.563306
GDS997	MA_0000176	0.551462
GDS997	MA_0000173	0.555491
GDS997	MA_0000171	0.549064
GDS997	MA_0000170	0.542973
GDS997	MA_0000169	0.546289
GDS997	MA_0000168	0.537608
GDS997	MA_0000167	0.537941
GDS997	MA_0000151	0.544809
GDS997	MA_0000145	0.538869
GDS997	MA_0000142	0.543524
GDS997	MA_0000141	0.543992
GDS997	MA_0000139	0.562659
GDS997	MA_0000134	0.566554
GDS997	MA_0000133	0.543453
GDS997	MA_0000120	0.545056
GDS997	MA_0000116	0.552799
GDS997	MA_0000072	0.536635
GDS997	MA_0000037	0.534287
GDS997	MA_0000025	0.53192
GDS997	MA_0000023	0.539934
GDS997	MA_0000018	0.547254
GDS997	MA_0000016	0.538268
GDS997	MA_0000014	0.550042
GDS997	MA_0000013	0.544787
GDS997	MA_0000010	0.536447
GDS997	MA_0000009	0.554198
GDS997	MA_0000006	0.540077
GDS997	inner_nuclear_layer_retina_layer	0.564485
GDS997	fundus_stomach	0.537837
GDS997	corpus_striatum	0.541424
GDS997	caecum	0.554796
GDS997	apex_of_caecum	0.544505
GDS996	ventricular_zone_brain	0.508853
GDS996	skeletal_muscle	0.464819
GDS996	pyloric_antrum	0.458829
GDS996	outer_nuclear_layer_retina_layer	0.509085
GDS996	oocyte	0.473719
GDS996	olfactory_epithelium	0.572969
GDS996	muscle	0.519932
GDS996	MA_0002711	0.470915
GDS996	MA_0002636	0.46298
GDS996	MA_0002474	0.454236
GDS996	MA_0002473	0.480687
GDS996	MA_0002449	0.472686
GDS996	MA_0002446	0.461899
GDS996	MA_0002444	0.484625
GDS996	MA_0002443	0.443954
GDS996	MA_0002435	0.48688
GDS996	MA_0002434	0.470839
GDS996	MA_0002431	0.475093
GDS996	MA_0002418	0.457706
GDS996	MA_0002413	0.483941
GDS996	MA_0001910	0.455429
GDS996	MA_0001542	0.46082
GDS996	MA_0001541	0.460047
GDS996	MA_0001459	0.455008
GDS996	MA_0001359	0.462344
GDS996	MA_0001319	0.500227
GDS996	MA_0001273	0.457766
GDS996	MA_0001080	0.533048
GDS996	MA_0000997	0.500369
GDS996	MA_0000581	0.487082
GDS996	MA_0000415	0.472585
GDS996	MA_0000411	0.472751
GDS996	MA_0000397	0.458751
GDS996	MA_0000396	0.471628
GDS996	MA_0000392	0.455086
GDS996	MA_0000389	0.457321
GDS996	MA_0000386	0.466228
GDS996	MA_0000384	0.469767
GDS996	MA_0000381	0.469542
GDS996	MA_0000380	0.460443
GDS996	MA_0000368	0.472809
GDS996	MA_0000358	0.474154
GDS996	MA_0000356	0.456688
GDS996	MA_0000353	0.50716
GDS996	MA_0000352	0.467863
GDS996	MA_0000349	0.459408
GDS996	MA_0000347	0.458877
GDS996	MA_0000346	0.463719
GDS996	MA_0000341	0.454117
GDS996	MA_0000340	0.457913
GDS996	MA_0000339	0.461371
GDS996	MA_0000338	0.458281
GDS996	MA_0000337	0.457074
GDS996	MA_0000333	0.453604
GDS996	MA_0000328	0.467139
GDS996	MA_0000327	0.470907
GDS996	MA_0000325	0.473293
GDS996	MA_0000324	0.475888
GDS996	MA_0000323	0.469775
GDS996	MA_0000276	0.508273
GDS996	MA_0000261	0.485208
GDS996	MA_0000236	0.442146
GDS996	MA_0000232	0.47403
GDS996	MA_0000216	0.471313
GDS996	MA_0000214	0.516627
GDS996	MA_0000207	0.472946
GDS996	MA_0000198	0.482407
GDS996	MA_0000197	0.482419
GDS996	MA_0000195	0.481268
GDS996	MA_0000194	0.481392
GDS996	MA_0000191	0.493574
GDS996	MA_0000189	0.496336
GDS996	MA_0000185	0.485743
GDS996	MA_0000183	0.489211
GDS996	MA_0000179	0.50681
GDS996	MA_0000176	0.463663
GDS996	MA_0000173	0.553349
GDS996	MA_0000171	0.477396
GDS996	MA_0000170	0.489076
GDS996	MA_0000169	0.475785
GDS996	MA_0000168	0.486187
GDS996	MA_0000167	0.486718
GDS996	MA_0000151	0.461305
GDS996	MA_0000145	0.454196
GDS996	MA_0000142	0.471156
GDS996	MA_0000141	0.468808
GDS996	MA_0000139	0.491546
GDS996	MA_0000134	0.445049
GDS996	MA_0000133	0.485948
GDS996	MA_0000120	0.457253
GDS996	MA_0000116	0.469966
GDS996	MA_0000072	0.473548
GDS996	MA_0000037	0.459634
GDS996	MA_0000025	0.462065
GDS996	MA_0000023	0.486991
GDS996	MA_0000018	0.453451
GDS996	MA_0000016	0.486778
GDS996	MA_0000014	0.461011
GDS996	MA_0000013	0.470764
GDS996	MA_0000010	0.473153
GDS996	MA_0000009	0.463653
GDS996	MA_0000006	0.487718
GDS996	inner_nuclear_layer_retina_layer	0.506444
GDS996	fundus_stomach	0.461954
GDS996	corpus_striatum	0.483186
GDS996	caecum	0.465062
GDS996	apex_of_caecum	0.460067
GDS994	ventricular_zone_brain	0.506593
GDS994	skeletal_muscle	0.503035
GDS994	pyloric_antrum	0.498919
GDS994	outer_nuclear_layer_retina_layer	0.506764
GDS994	oocyte	0.511239
GDS994	olfactory_epithelium	0.558069
GDS994	muscle	0.519768
GDS994	MA_0002711	0.505142
GDS994	MA_0002636	0.504239
GDS994	MA_0002474	0.504933
GDS994	MA_0002473	0.503755
GDS994	MA_0002449	0.502812
GDS994	MA_0002446	0.498252
GDS994	MA_0002444	0.504413
GDS994	MA_0002443	0.495271
GDS994	MA_0002435	0.519836
GDS994	MA_0002434	0.505261
GDS994	MA_0002431	0.50651
GDS994	MA_0002418	0.509107
GDS994	MA_0002413	0.506267
GDS994	MA_0001910	0.504046
GDS994	MA_0001542	0.504397
GDS994	MA_0001541	0.505197
GDS994	MA_0001459	0.506059
GDS994	MA_0001359	0.501391
GDS994	MA_0001319	0.500569
GDS994	MA_0001273	0.501361
GDS994	MA_0001080	0.585555
GDS994	MA_0000997	0.517769
GDS994	MA_0000581	0.504488
GDS994	MA_0000415	0.504753
GDS994	MA_0000411	0.503752
GDS994	MA_0000397	0.506861
GDS994	MA_0000396	0.50359
GDS994	MA_0000392	0.501669
GDS994	MA_0000389	0.507273
GDS994	MA_0000386	0.504058
GDS994	MA_0000384	0.504859
GDS994	MA_0000381	0.50783
GDS994	MA_0000380	0.502605
GDS994	MA_0000368	0.503193
GDS994	MA_0000358	0.506788
GDS994	MA_0000356	0.497681
GDS994	MA_0000353	0.515669
GDS994	MA_0000352	0.50531
GDS994	MA_0000349	0.499688
GDS994	MA_0000347	0.498303
GDS994	MA_0000346	0.498734
GDS994	MA_0000341	0.504676
GDS994	MA_0000340	0.501277
GDS994	MA_0000339	0.506326
GDS994	MA_0000338	0.500405
GDS994	MA_0000337	0.507385
GDS994	MA_0000333	0.507382
GDS994	MA_0000328	0.50535
GDS994	MA_0000327	0.504771
GDS994	MA_0000325	0.504267
GDS994	MA_0000324	0.506418
GDS994	MA_0000323	0.506015
GDS994	MA_0000276	0.517112
GDS994	MA_0000261	0.503772
GDS994	MA_0000236	0.495294
GDS994	MA_0000232	0.522142
GDS994	MA_0000216	0.507684
GDS994	MA_0000214	0.532274
GDS994	MA_0000207	0.508812
GDS994	MA_0000198	0.500342
GDS994	MA_0000197	0.501574
GDS994	MA_0000195	0.504295
GDS994	MA_0000194	0.50715
GDS994	MA_0000191	0.504875
GDS994	MA_0000189	0.506136
GDS994	MA_0000185	0.503844
GDS994	MA_0000183	0.504217
GDS994	MA_0000179	0.527256
GDS994	MA_0000176	0.506654
GDS994	MA_0000173	0.523737
GDS994	MA_0000171	0.508436
GDS994	MA_0000170	0.505164
GDS994	MA_0000169	0.507126
GDS994	MA_0000168	0.504378
GDS994	MA_0000167	0.504911
GDS994	MA_0000151	0.502741
GDS994	MA_0000145	0.504436
GDS994	MA_0000142	0.504673
GDS994	MA_0000141	0.502945
GDS994	MA_0000139	0.514734
GDS994	MA_0000134	0.508773
GDS994	MA_0000133	0.50479
GDS994	MA_0000120	0.503922
GDS994	MA_0000116	0.50614
GDS994	MA_0000072	0.502945
GDS994	MA_0000037	0.499804
GDS994	MA_0000025	0.496969
GDS994	MA_0000023	0.504114
GDS994	MA_0000018	0.509375
GDS994	MA_0000016	0.505232
GDS994	MA_0000014	0.507154
GDS994	MA_0000013	0.505627
GDS994	MA_0000010	0.502931
GDS994	MA_0000009	0.503677
GDS994	MA_0000006	0.504592
GDS994	inner_nuclear_layer_retina_layer	0.508949
GDS994	fundus_stomach	0.49996
GDS994	corpus_striatum	0.505294
GDS994	caecum	0.502712
GDS994	apex_of_caecum	0.502729
GDS993	ventricular_zone_brain	0.525577
GDS993	skeletal_muscle	0.534085
GDS993	pyloric_antrum	0.522816
GDS993	outer_nuclear_layer_retina_layer	0.500674
GDS993	oocyte	0.502803
GDS993	olfactory_epithelium	0.497791
GDS993	muscle	0.485882
GDS993	MA_0002711	0.521179
GDS993	MA_0002636	0.533006
GDS993	MA_0002474	0.542875
GDS993	MA_0002473	0.538682
GDS993	MA_0002449	0.530011
GDS993	MA_0002446	0.52747
GDS993	MA_0002444	0.52754
GDS993	MA_0002443	0.560419
GDS993	MA_0002435	0.51881
GDS993	MA_0002434	0.521121
GDS993	MA_0002431	0.540262
GDS993	MA_0002418	0.536713
GDS993	MA_0002413	0.522846
GDS993	MA_0001910	0.544679
GDS993	MA_0001542	0.533819
GDS993	MA_0001541	0.532139
GDS993	MA_0001459	0.535655
GDS993	MA_0001359	0.514304
GDS993	MA_0001319	0.488493
GDS993	MA_0001273	0.528033
GDS993	MA_0001080	0.503563
GDS993	MA_0000997	0.514703
GDS993	MA_0000581	0.537006
GDS993	MA_0000415	0.532922
GDS993	MA_0000411	0.533458
GDS993	MA_0000397	0.533854
GDS993	MA_0000396	0.536692
GDS993	MA_0000392	0.525202
GDS993	MA_0000389	0.539591
GDS993	MA_0000386	0.542924
GDS993	MA_0000384	0.543154
GDS993	MA_0000381	0.548656
GDS993	MA_0000380	0.534775
GDS993	MA_0000368	0.534744
GDS993	MA_0000358	0.522938
GDS993	MA_0000356	0.529355
GDS993	MA_0000353	0.538705
GDS993	MA_0000352	0.53465
GDS993	MA_0000349	0.523603
GDS993	MA_0000347	0.527285
GDS993	MA_0000346	0.536739
GDS993	MA_0000341	0.545535
GDS993	MA_0000340	0.517017
GDS993	MA_0000339	0.532028
GDS993	MA_0000338	0.519815
GDS993	MA_0000337	0.535604
GDS993	MA_0000333	0.541878
GDS993	MA_0000328	0.540706
GDS993	MA_0000327	0.54005
GDS993	MA_0000325	0.537725
GDS993	MA_0000324	0.52549
GDS993	MA_0000323	0.546848
GDS993	MA_0000276	0.519689
GDS993	MA_0000261	0.527554
GDS993	MA_0000236	0.556158
GDS993	MA_0000232	0.551509
GDS993	MA_0000216	0.534603
GDS993	MA_0000214	0.546927
GDS993	MA_0000207	0.53108
GDS993	MA_0000198	0.533599
GDS993	MA_0000197	0.534421
GDS993	MA_0000195	0.533425
GDS993	MA_0000194	0.523613
GDS993	MA_0000191	0.527525
GDS993	MA_0000189	0.528104
GDS993	MA_0000185	0.526611
GDS993	MA_0000183	0.528238
GDS993	MA_0000179	0.529423
GDS993	MA_0000176	0.53207
GDS993	MA_0000173	0.53395
GDS993	MA_0000171	0.529171
GDS993	MA_0000170	0.534901
GDS993	MA_0000169	0.535673
GDS993	MA_0000168	0.533582
GDS993	MA_0000167	0.532078
GDS993	MA_0000151	0.532539
GDS993	MA_0000145	0.525359
GDS993	MA_0000142	0.517934
GDS993	MA_0000141	0.519146
GDS993	MA_0000139	0.517338
GDS993	MA_0000134	0.522772
GDS993	MA_0000133	0.52592
GDS993	MA_0000120	0.550822
GDS993	MA_0000116	0.529575
GDS993	MA_0000072	0.530077
GDS993	MA_0000037	0.518557
GDS993	MA_0000025	0.519862
GDS993	MA_0000023	0.538467
GDS993	MA_0000018	0.537161
GDS993	MA_0000016	0.53264
GDS993	MA_0000014	0.542757
GDS993	MA_0000013	0.522627
GDS993	MA_0000010	0.531156
GDS993	MA_0000009	0.528954
GDS993	MA_0000006	0.538478
GDS993	inner_nuclear_layer_retina_layer	0.511552
GDS993	fundus_stomach	0.519699
GDS993	corpus_striatum	0.528473
GDS993	caecum	0.53554
GDS993	apex_of_caecum	0.533029
GDS982	ventricular_zone_brain	0.594924
GDS982	skeletal_muscle	0.51443
GDS982	pyloric_antrum	0.502558
GDS982	outer_nuclear_layer_retina_layer	0.55109
GDS982	oocyte	0.542363
GDS982	olfactory_epithelium	0.618512
GDS982	muscle	0.530904
GDS982	MA_0002711	0.517743
GDS982	MA_0002636	0.507087
GDS982	MA_0002474	0.513333
GDS982	MA_0002473	0.524346
GDS982	MA_0002449	0.522047
GDS982	MA_0002446	0.504746
GDS982	MA_0002444	0.524325
GDS982	MA_0002443	0.531122
GDS982	MA_0002435	0.511194
GDS982	MA_0002434	0.51708
GDS982	MA_0002431	0.514461
GDS982	MA_0002418	0.512444
GDS982	MA_0002413	0.511992
GDS982	MA_0001910	0.514828
GDS982	MA_0001542	0.51063
GDS982	MA_0001541	0.5107
GDS982	MA_0001459	0.513394
GDS982	MA_0001359	0.508622
GDS982	MA_0001319	0.551078
GDS982	MA_0001273	0.507346
GDS982	MA_0001080	0.622923
GDS982	MA_0000997	0.594949
GDS982	MA_0000581	0.522066
GDS982	MA_0000415	0.514952
GDS982	MA_0000411	0.518652
GDS982	MA_0000397	0.513285
GDS982	MA_0000396	0.519202
GDS982	MA_0000392	0.504701
GDS982	MA_0000389	0.502266
GDS982	MA_0000386	0.506957
GDS982	MA_0000384	0.517517
GDS982	MA_0000381	0.517013
GDS982	MA_0000380	0.507632
GDS982	MA_0000368	0.516061
GDS982	MA_0000358	0.51035
GDS982	MA_0000356	0.507046
GDS982	MA_0000353	0.509499
GDS982	MA_0000352	0.507629
GDS982	MA_0000349	0.50409
GDS982	MA_0000347	0.503229
GDS982	MA_0000346	0.510528
GDS982	MA_0000341	0.510354
GDS982	MA_0000340	0.507041
GDS982	MA_0000339	0.511933
GDS982	MA_0000338	0.503834
GDS982	MA_0000337	0.512178
GDS982	MA_0000333	0.511656
GDS982	MA_0000328	0.513611
GDS982	MA_0000327	0.519357
GDS982	MA_0000325	0.513967
GDS982	MA_0000324	0.511247
GDS982	MA_0000323	0.517067
GDS982	MA_0000276	0.548891
GDS982	MA_0000261	0.523954
GDS982	MA_0000236	0.534903
GDS982	MA_0000232	0.538688
GDS982	MA_0000216	0.515616
GDS982	MA_0000214	0.546978
GDS982	MA_0000207	0.514263
GDS982	MA_0000198	0.519763
GDS982	MA_0000197	0.520481
GDS982	MA_0000195	0.521634
GDS982	MA_0000194	0.512022
GDS982	MA_0000191	0.516262
GDS982	MA_0000189	0.517018
GDS982	MA_0000185	0.515919
GDS982	MA_0000183	0.517942
GDS982	MA_0000179	0.543011
GDS982	MA_0000176	0.508136
GDS982	MA_0000173	0.554479
GDS982	MA_0000171	0.515872
GDS982	MA_0000170	0.519713
GDS982	MA_0000169	0.514198
GDS982	MA_0000168	0.520619
GDS982	MA_0000167	0.520833
GDS982	MA_0000151	0.50632
GDS982	MA_0000145	0.508114
GDS982	MA_0000142	0.510788
GDS982	MA_0000141	0.512805
GDS982	MA_0000139	0.518523
GDS982	MA_0000134	0.517134
GDS982	MA_0000133	0.516049
GDS982	MA_0000120	0.512698
GDS982	MA_0000116	0.509909
GDS982	MA_0000072	0.522833
GDS982	MA_0000037	0.508495
GDS982	MA_0000025	0.506943
GDS982	MA_0000023	0.52215
GDS982	MA_0000018	0.512634
GDS982	MA_0000016	0.520846
GDS982	MA_0000014	0.511034
GDS982	MA_0000013	0.51723
GDS982	MA_0000010	0.521541
GDS982	MA_0000009	0.509317
GDS982	MA_0000006	0.522234
GDS982	inner_nuclear_layer_retina_layer	0.556938
GDS982	fundus_stomach	0.503566
GDS982	corpus_striatum	0.514798
GDS982	caecum	0.511685
GDS982	apex_of_caecum	0.50924
GDS981	ventricular_zone_brain	0.529273
GDS981	skeletal_muscle	0.513207
GDS981	pyloric_antrum	0.505852
GDS981	outer_nuclear_layer_retina_layer	0.539182
GDS981	oocyte	0.524114
GDS981	olfactory_epithelium	0.585636
GDS981	muscle	0.529252
GDS981	MA_0002711	0.513104
GDS981	MA_0002636	0.515677
GDS981	MA_0002474	0.511321
GDS981	MA_0002473	0.518442
GDS981	MA_0002449	0.517832
GDS981	MA_0002446	0.509948
GDS981	MA_0002444	0.515625
GDS981	MA_0002443	0.529074
GDS981	MA_0002435	0.525794
GDS981	MA_0002434	0.513903
GDS981	MA_0002431	0.514971
GDS981	MA_0002418	0.514959
GDS981	MA_0002413	0.514024
GDS981	MA_0001910	0.513655
GDS981	MA_0001542	0.513384
GDS981	MA_0001541	0.514275
GDS981	MA_0001459	0.514846
GDS981	MA_0001359	0.511985
GDS981	MA_0001319	0.503512
GDS981	MA_0001273	0.509593
GDS981	MA_0001080	0.601242
GDS981	MA_0000997	0.551959
GDS981	MA_0000581	0.516704
GDS981	MA_0000415	0.515096
GDS981	MA_0000411	0.51368
GDS981	MA_0000397	0.513296
GDS981	MA_0000396	0.515255
GDS981	MA_0000392	0.513978
GDS981	MA_0000389	0.512945
GDS981	MA_0000386	0.511884
GDS981	MA_0000384	0.517516
GDS981	MA_0000381	0.516729
GDS981	MA_0000380	0.516085
GDS981	MA_0000368	0.518891
GDS981	MA_0000358	0.512511
GDS981	MA_0000356	0.510029
GDS981	MA_0000353	0.52484
GDS981	MA_0000352	0.510954
GDS981	MA_0000349	0.507456
GDS981	MA_0000347	0.509828
GDS981	MA_0000346	0.509115
GDS981	MA_0000341	0.511591
GDS981	MA_0000340	0.513474
GDS981	MA_0000339	0.513679
GDS981	MA_0000338	0.508245
GDS981	MA_0000337	0.517892
GDS981	MA_0000333	0.516796
GDS981	MA_0000328	0.516415
GDS981	MA_0000327	0.516025
GDS981	MA_0000325	0.518032
GDS981	MA_0000324	0.51233
GDS981	MA_0000323	0.515296
GDS981	MA_0000276	0.525364
GDS981	MA_0000261	0.515448
GDS981	MA_0000236	0.52784
GDS981	MA_0000232	0.560697
GDS981	MA_0000216	0.519603
GDS981	MA_0000214	0.55855
GDS981	MA_0000207	0.514072
GDS981	MA_0000198	0.519379
GDS981	MA_0000197	0.518864
GDS981	MA_0000195	0.51987
GDS981	MA_0000194	0.512304
GDS981	MA_0000191	0.515454
GDS981	MA_0000189	0.513872
GDS981	MA_0000185	0.51807
GDS981	MA_0000183	0.516717
GDS981	MA_0000179	0.543948
GDS981	MA_0000176	0.512046
GDS981	MA_0000173	0.540473
GDS981	MA_0000171	0.517962
GDS981	MA_0000170	0.518883
GDS981	MA_0000169	0.514882
GDS981	MA_0000168	0.516594
GDS981	MA_0000167	0.515985
GDS981	MA_0000151	0.509618
GDS981	MA_0000145	0.511705
GDS981	MA_0000142	0.51
GDS981	MA_0000141	0.511482
GDS981	MA_0000139	0.530521
GDS981	MA_0000134	0.541766
GDS981	MA_0000133	0.517153
GDS981	MA_0000120	0.511195
GDS981	MA_0000116	0.512071
GDS981	MA_0000072	0.517908
GDS981	MA_0000037	0.509142
GDS981	MA_0000025	0.510171
GDS981	MA_0000023	0.517051
GDS981	MA_0000018	0.513692
GDS981	MA_0000016	0.516257
GDS981	MA_0000014	0.513379
GDS981	MA_0000013	0.513375
GDS981	MA_0000010	0.51825
GDS981	MA_0000009	0.510397
GDS981	MA_0000006	0.516805
GDS981	inner_nuclear_layer_retina_layer	0.546806
GDS981	fundus_stomach	0.506548
GDS981	corpus_striatum	0.511716
GDS981	caecum	0.513881
GDS981	apex_of_caecum	0.510611
GDS970	ventricular_zone_brain	0.472827
GDS970	skeletal_muscle	0.508462
GDS970	pyloric_antrum	0.494389
GDS970	outer_nuclear_layer_retina_layer	0.528992
GDS970	oocyte	0.519148
GDS970	olfactory_epithelium	0.514409
GDS970	muscle	0.505498
GDS970	MA_0002711	0.505522
GDS970	MA_0002636	0.497863
GDS970	MA_0002474	0.502313
GDS970	MA_0002473	0.509062
GDS970	MA_0002449	0.506608
GDS970	MA_0002446	0.495166
GDS970	MA_0002444	0.508855
GDS970	MA_0002443	0.530979
GDS970	MA_0002435	0.515207
GDS970	MA_0002434	0.504743
GDS970	MA_0002431	0.505915
GDS970	MA_0002418	0.502842
GDS970	MA_0002413	0.50121
GDS970	MA_0001910	0.501741
GDS970	MA_0001542	0.491597
GDS970	MA_0001541	0.494197
GDS970	MA_0001459	0.503701
GDS970	MA_0001359	0.491402
GDS970	MA_0001319	0.543594
GDS970	MA_0001273	0.496966
GDS970	MA_0001080	0.499434
GDS970	MA_0000997	0.512564
GDS970	MA_0000581	0.507143
GDS970	MA_0000415	0.504571
GDS970	MA_0000411	0.506983
GDS970	MA_0000397	0.495908
GDS970	MA_0000396	0.507022
GDS970	MA_0000392	0.49291
GDS970	MA_0000389	0.499107
GDS970	MA_0000386	0.503028
GDS970	MA_0000384	0.499855
GDS970	MA_0000381	0.504664
GDS970	MA_0000380	0.497757
GDS970	MA_0000368	0.505846
GDS970	MA_0000358	0.507202
GDS970	MA_0000356	0.495402
GDS970	MA_0000353	0.505053
GDS970	MA_0000352	0.4957
GDS970	MA_0000349	0.493629
GDS970	MA_0000347	0.493907
GDS970	MA_0000346	0.499165
GDS970	MA_0000341	0.503083
GDS970	MA_0000340	0.496644
GDS970	MA_0000339	0.491949
GDS970	MA_0000338	0.493891
GDS970	MA_0000337	0.503445
GDS970	MA_0000333	0.497877
GDS970	MA_0000328	0.500726
GDS970	MA_0000327	0.504284
GDS970	MA_0000325	0.507208
GDS970	MA_0000324	0.505809
GDS970	MA_0000323	0.504243
GDS970	MA_0000276	0.525524
GDS970	MA_0000261	0.50919
GDS970	MA_0000236	0.534015
GDS970	MA_0000232	0.532905
GDS970	MA_0000216	0.512122
GDS970	MA_0000214	0.518561
GDS970	MA_0000207	0.505373
GDS970	MA_0000198	0.506276
GDS970	MA_0000197	0.505686
GDS970	MA_0000195	0.505408
GDS970	MA_0000194	0.501079
GDS970	MA_0000191	0.504952
GDS970	MA_0000189	0.505146
GDS970	MA_0000185	0.508391
GDS970	MA_0000183	0.503279
GDS970	MA_0000179	0.510715
GDS970	MA_0000176	0.49752
GDS970	MA_0000173	0.527003
GDS970	MA_0000171	0.506974
GDS970	MA_0000170	0.503045
GDS970	MA_0000169	0.507427
GDS970	MA_0000168	0.506975
GDS970	MA_0000167	0.507454
GDS970	MA_0000151	0.497816
GDS970	MA_0000145	0.496619
GDS970	MA_0000142	0.50293
GDS970	MA_0000141	0.506953
GDS970	MA_0000139	0.506455
GDS970	MA_0000134	0.534898
GDS970	MA_0000133	0.506677
GDS970	MA_0000120	0.515022
GDS970	MA_0000116	0.501452
GDS970	MA_0000072	0.507111
GDS970	MA_0000037	0.490652
GDS970	MA_0000025	0.492564
GDS970	MA_0000023	0.506861
GDS970	MA_0000018	0.50368
GDS970	MA_0000016	0.507427
GDS970	MA_0000014	0.498627
GDS970	MA_0000013	0.505036
GDS970	MA_0000010	0.506762
GDS970	MA_0000009	0.494039
GDS970	MA_0000006	0.506898
GDS970	inner_nuclear_layer_retina_layer	0.528736
GDS970	fundus_stomach	0.495005
GDS970	corpus_striatum	0.509966
GDS970	caecum	0.496414
GDS970	apex_of_caecum	0.496609
GDS967	ventricular_zone_brain	0.505614
GDS967	skeletal_muscle	0.509635
GDS967	pyloric_antrum	0.505914
GDS967	outer_nuclear_layer_retina_layer	0.502971
GDS967	oocyte	0.511955
GDS967	olfactory_epithelium	0.507206
GDS967	muscle	0.493315
GDS967	MA_0002711	0.512432
GDS967	MA_0002636	0.509474
GDS967	MA_0002474	0.515436
GDS967	MA_0002473	0.511304
GDS967	MA_0002449	0.509452
GDS967	MA_0002446	0.50992
GDS967	MA_0002444	0.506706
GDS967	MA_0002443	0.516864
GDS967	MA_0002435	0.499366
GDS967	MA_0002434	0.513269
GDS967	MA_0002431	0.513779
GDS967	MA_0002418	0.518214
GDS967	MA_0002413	0.507087
GDS967	MA_0001910	0.515344
GDS967	MA_0001542	0.510502
GDS967	MA_0001541	0.51159
GDS967	MA_0001459	0.516936
GDS967	MA_0001359	0.510323
GDS967	MA_0001319	0.507427
GDS967	MA_0001273	0.514225
GDS967	MA_0001080	0.505995
GDS967	MA_0000997	0.490074
GDS967	MA_0000581	0.511743
GDS967	MA_0000415	0.508155
GDS967	MA_0000411	0.510179
GDS967	MA_0000397	0.511699
GDS967	MA_0000396	0.512754
GDS967	MA_0000392	0.508789
GDS967	MA_0000389	0.519368
GDS967	MA_0000386	0.513505
GDS967	MA_0000384	0.512663
GDS967	MA_0000381	0.518627
GDS967	MA_0000380	0.509785
GDS967	MA_0000368	0.509646
GDS967	MA_0000358	0.506976
GDS967	MA_0000356	0.512197
GDS967	MA_0000353	0.515555
GDS967	MA_0000352	0.50635
GDS967	MA_0000349	0.507489
GDS967	MA_0000347	0.5106
GDS967	MA_0000346	0.511816
GDS967	MA_0000341	0.517238
GDS967	MA_0000340	0.503641
GDS967	MA_0000339	0.513117
GDS967	MA_0000338	0.508659
GDS967	MA_0000337	0.514182
GDS967	MA_0000333	0.517021
GDS967	MA_0000328	0.516716
GDS967	MA_0000327	0.511964
GDS967	MA_0000325	0.510186
GDS967	MA_0000324	0.510194
GDS967	MA_0000323	0.516505
GDS967	MA_0000276	0.504727
GDS967	MA_0000261	0.505869
GDS967	MA_0000236	0.512965
GDS967	MA_0000232	0.519421
GDS967	MA_0000216	0.511453
GDS967	MA_0000214	0.517837
GDS967	MA_0000207	0.50362
GDS967	MA_0000198	0.506081
GDS967	MA_0000197	0.504987
GDS967	MA_0000195	0.508424
GDS967	MA_0000194	0.507389
GDS967	MA_0000191	0.50237
GDS967	MA_0000189	0.502866
GDS967	MA_0000185	0.502889
GDS967	MA_0000183	0.506205
GDS967	MA_0000179	0.511701
GDS967	MA_0000176	0.510747
GDS967	MA_0000173	0.50885
GDS967	MA_0000171	0.504624
GDS967	MA_0000170	0.505071
GDS967	MA_0000169	0.507122
GDS967	MA_0000168	0.509018
GDS967	MA_0000167	0.508727
GDS967	MA_0000151	0.50804
GDS967	MA_0000145	0.509043
GDS967	MA_0000142	0.510455
GDS967	MA_0000141	0.510309
GDS967	MA_0000139	0.50343
GDS967	MA_0000134	0.516231
GDS967	MA_0000133	0.50404
GDS967	MA_0000120	0.503245
GDS967	MA_0000116	0.506919
GDS967	MA_0000072	0.509252
GDS967	MA_0000037	0.502508
GDS967	MA_0000025	0.502869
GDS967	MA_0000023	0.512169
GDS967	MA_0000018	0.516856
GDS967	MA_0000016	0.508557
GDS967	MA_0000014	0.511505
GDS967	MA_0000013	0.513213
GDS967	MA_0000010	0.510073
GDS967	MA_0000009	0.51093
GDS967	MA_0000006	0.512022
GDS967	inner_nuclear_layer_retina_layer	0.504902
GDS967	fundus_stomach	0.506155
GDS967	corpus_striatum	0.504319
GDS967	caecum	0.51205
GDS967	apex_of_caecum	0.510664
GDS960	ventricular_zone_brain	0.513412
GDS960	skeletal_muscle	0.525016
GDS960	pyloric_antrum	0.523861
GDS960	outer_nuclear_layer_retina_layer	0.517318
GDS960	oocyte	0.527629
GDS960	olfactory_epithelium	0.509559
GDS960	muscle	0.5056
GDS960	MA_0002711	0.51803
GDS960	MA_0002636	0.526103
GDS960	MA_0002474	0.526477
GDS960	MA_0002473	0.52506
GDS960	MA_0002449	0.526968
GDS960	MA_0002446	0.528103
GDS960	MA_0002444	0.523946
GDS960	MA_0002443	0.536701
GDS960	MA_0002435	0.524997
GDS960	MA_0002434	0.518441
GDS960	MA_0002431	0.521452
GDS960	MA_0002418	0.533954
GDS960	MA_0002413	0.532114
GDS960	MA_0001910	0.526768
GDS960	MA_0001542	0.529585
GDS960	MA_0001541	0.526628
GDS960	MA_0001459	0.532779
GDS960	MA_0001359	0.5228
GDS960	MA_0001319	0.525563
GDS960	MA_0001273	0.533422
GDS960	MA_0001080	0.525254
GDS960	MA_0000997	0.572647
GDS960	MA_0000581	0.522022
GDS960	MA_0000415	0.518333
GDS960	MA_0000411	0.523963
GDS960	MA_0000397	0.529714
GDS960	MA_0000396	0.52558
GDS960	MA_0000392	0.527325
GDS960	MA_0000389	0.529092
GDS960	MA_0000386	0.518415
GDS960	MA_0000384	0.528857
GDS960	MA_0000381	0.524374
GDS960	MA_0000380	0.525523
GDS960	MA_0000368	0.521348
GDS960	MA_0000358	0.517832
GDS960	MA_0000356	0.534737
GDS960	MA_0000353	0.523358
GDS960	MA_0000352	0.520845
GDS960	MA_0000349	0.521844
GDS960	MA_0000347	0.528838
GDS960	MA_0000346	0.517942
GDS960	MA_0000341	0.526019
GDS960	MA_0000340	0.527285
GDS960	MA_0000339	0.52992
GDS960	MA_0000338	0.526817
GDS960	MA_0000337	0.534354
GDS960	MA_0000333	0.534558
GDS960	MA_0000328	0.531758
GDS960	MA_0000327	0.521248
GDS960	MA_0000325	0.520695
GDS960	MA_0000324	0.518682
GDS960	MA_0000323	0.527981
GDS960	MA_0000276	0.52608
GDS960	MA_0000261	0.523783
GDS960	MA_0000236	0.53584
GDS960	MA_0000232	0.544
GDS960	MA_0000216	0.534721
GDS960	MA_0000214	0.534945
GDS960	MA_0000207	0.528883
GDS960	MA_0000198	0.530443
GDS960	MA_0000197	0.530199
GDS960	MA_0000195	0.531729
GDS960	MA_0000194	0.532825
GDS960	MA_0000191	0.526933
GDS960	MA_0000189	0.527635
GDS960	MA_0000185	0.533494
GDS960	MA_0000183	0.529983
GDS960	MA_0000179	0.549105
GDS960	MA_0000176	0.535398
GDS960	MA_0000173	0.536074
GDS960	MA_0000171	0.536895
GDS960	MA_0000170	0.532017
GDS960	MA_0000169	0.533987
GDS960	MA_0000168	0.522601
GDS960	MA_0000167	0.522947
GDS960	MA_0000151	0.519476
GDS960	MA_0000145	0.526478
GDS960	MA_0000142	0.516161
GDS960	MA_0000141	0.517326
GDS960	MA_0000139	0.526831
GDS960	MA_0000134	0.519163
GDS960	MA_0000133	0.533716
GDS960	MA_0000120	0.527985
GDS960	MA_0000116	0.532429
GDS960	MA_0000072	0.526889
GDS960	MA_0000037	0.520932
GDS960	MA_0000025	0.521557
GDS960	MA_0000023	0.522176
GDS960	MA_0000018	0.533441
GDS960	MA_0000016	0.52289
GDS960	MA_0000014	0.524739
GDS960	MA_0000013	0.518304
GDS960	MA_0000010	0.52571
GDS960	MA_0000009	0.533044
GDS960	MA_0000006	0.522469
GDS960	inner_nuclear_layer_retina_layer	0.516087
GDS960	fundus_stomach	0.524052
GDS960	corpus_striatum	0.526869
GDS960	caecum	0.534389
GDS960	apex_of_caecum	0.526061
GDS959	ventricular_zone_brain	0.47334
GDS959	skeletal_muscle	0.497026
GDS959	pyloric_antrum	0.501
GDS959	outer_nuclear_layer_retina_layer	0.523599
GDS959	oocyte	0.511237
GDS959	olfactory_epithelium	0.512888
GDS959	muscle	0.490634
GDS959	MA_0002711	0.498844
GDS959	MA_0002636	0.506351
GDS959	MA_0002474	0.501278
GDS959	MA_0002473	0.50094
GDS959	MA_0002449	0.500596
GDS959	MA_0002446	0.502589
GDS959	MA_0002444	0.496033
GDS959	MA_0002443	0.541429
GDS959	MA_0002435	0.49276
GDS959	MA_0002434	0.500024
GDS959	MA_0002431	0.502403
GDS959	MA_0002418	0.501936
GDS959	MA_0002413	0.499126
GDS959	MA_0001910	0.501299
GDS959	MA_0001542	0.496885
GDS959	MA_0001541	0.498059
GDS959	MA_0001459	0.497669
GDS959	MA_0001359	0.505174
GDS959	MA_0001319	0.508891
GDS959	MA_0001273	0.503392
GDS959	MA_0001080	0.503753
GDS959	MA_0000997	0.471216
GDS959	MA_0000581	0.503205
GDS959	MA_0000415	0.503062
GDS959	MA_0000411	0.499932
GDS959	MA_0000397	0.505332
GDS959	MA_0000396	0.500463
GDS959	MA_0000392	0.500391
GDS959	MA_0000389	0.504007
GDS959	MA_0000386	0.493988
GDS959	MA_0000384	0.504472
GDS959	MA_0000381	0.502745
GDS959	MA_0000380	0.506278
GDS959	MA_0000368	0.498429
GDS959	MA_0000358	0.505402
GDS959	MA_0000356	0.505216
GDS959	MA_0000353	0.48799
GDS959	MA_0000352	0.498281
GDS959	MA_0000349	0.495883
GDS959	MA_0000347	0.503812
GDS959	MA_0000346	0.508803
GDS959	MA_0000341	0.502734
GDS959	MA_0000340	0.50754
GDS959	MA_0000339	0.505779
GDS959	MA_0000338	0.50518
GDS959	MA_0000337	0.503163
GDS959	MA_0000333	0.495408
GDS959	MA_0000328	0.495658
GDS959	MA_0000327	0.499806
GDS959	MA_0000325	0.497909
GDS959	MA_0000324	0.502725
GDS959	MA_0000323	0.500606
GDS959	MA_0000276	0.515101
GDS959	MA_0000261	0.497162
GDS959	MA_0000236	0.535485
GDS959	MA_0000232	0.504637
GDS959	MA_0000216	0.500751
GDS959	MA_0000214	0.510812
GDS959	MA_0000207	0.498431
GDS959	MA_0000198	0.500876
GDS959	MA_0000197	0.501714
GDS959	MA_0000195	0.500783
GDS959	MA_0000194	0.501958
GDS959	MA_0000191	0.499677
GDS959	MA_0000189	0.498884
GDS959	MA_0000185	0.495456
GDS959	MA_0000183	0.49846
GDS959	MA_0000179	0.51101
GDS959	MA_0000176	0.498928
GDS959	MA_0000173	0.494286
GDS959	MA_0000171	0.499963
GDS959	MA_0000170	0.500065
GDS959	MA_0000169	0.500168
GDS959	MA_0000168	0.503145
GDS959	MA_0000167	0.502736
GDS959	MA_0000151	0.511938
GDS959	MA_0000145	0.503303
GDS959	MA_0000142	0.499746
GDS959	MA_0000141	0.49561
GDS959	MA_0000139	0.505634
GDS959	MA_0000134	0.448398
GDS959	MA_0000133	0.496905
GDS959	MA_0000120	0.498554
GDS959	MA_0000116	0.50634
GDS959	MA_0000072	0.500514
GDS959	MA_0000037	0.50585
GDS959	MA_0000025	0.50379
GDS959	MA_0000023	0.50307
GDS959	MA_0000018	0.496645
GDS959	MA_0000016	0.502817
GDS959	MA_0000014	0.508346
GDS959	MA_0000013	0.501286
GDS959	MA_0000010	0.50262
GDS959	MA_0000009	0.501287
GDS959	MA_0000006	0.503068
GDS959	inner_nuclear_layer_retina_layer	0.514406
GDS959	fundus_stomach	0.506106
GDS959	corpus_striatum	0.496762
GDS959	caecum	0.506885
GDS959	apex_of_caecum	0.500797
GDS958	ventricular_zone_brain	0.525402
GDS958	skeletal_muscle	0.511747
GDS958	pyloric_antrum	0.513527
GDS958	outer_nuclear_layer_retina_layer	0.546425
GDS958	oocyte	0.522263
GDS958	olfactory_epithelium	0.519239
GDS958	muscle	0.544637
GDS958	MA_0002711	0.509933
GDS958	MA_0002636	0.513414
GDS958	MA_0002474	0.512785
GDS958	MA_0002473	0.51655
GDS958	MA_0002449	0.517665
GDS958	MA_0002446	0.513632
GDS958	MA_0002444	0.513973
GDS958	MA_0002443	0.53295
GDS958	MA_0002435	0.525826
GDS958	MA_0002434	0.509557
GDS958	MA_0002431	0.514093
GDS958	MA_0002418	0.515681
GDS958	MA_0002413	0.510704
GDS958	MA_0001910	0.512194
GDS958	MA_0001542	0.51579
GDS958	MA_0001541	0.516113
GDS958	MA_0001459	0.515705
GDS958	MA_0001359	0.51503
GDS958	MA_0001319	0.529344
GDS958	MA_0001273	0.514867
GDS958	MA_0001080	0.509261
GDS958	MA_0000997	0.538534
GDS958	MA_0000581	0.515599
GDS958	MA_0000415	0.518057
GDS958	MA_0000411	0.513477
GDS958	MA_0000397	0.514597
GDS958	MA_0000396	0.514018
GDS958	MA_0000392	0.512461
GDS958	MA_0000389	0.511711
GDS958	MA_0000386	0.510421
GDS958	MA_0000384	0.521982
GDS958	MA_0000381	0.515862
GDS958	MA_0000380	0.514007
GDS958	MA_0000368	0.516363
GDS958	MA_0000358	0.512466
GDS958	MA_0000356	0.515151
GDS958	MA_0000353	0.516867
GDS958	MA_0000352	0.516271
GDS958	MA_0000349	0.51513
GDS958	MA_0000347	0.514262
GDS958	MA_0000346	0.512083
GDS958	MA_0000341	0.511794
GDS958	MA_0000340	0.517741
GDS958	MA_0000339	0.517727
GDS958	MA_0000338	0.5171
GDS958	MA_0000337	0.516759
GDS958	MA_0000333	0.514144
GDS958	MA_0000328	0.517862
GDS958	MA_0000327	0.515825
GDS958	MA_0000325	0.515879
GDS958	MA_0000324	0.513739
GDS958	MA_0000323	0.514518
GDS958	MA_0000276	0.528219
GDS958	MA_0000261	0.513874
GDS958	MA_0000236	0.533662
GDS958	MA_0000232	0.526253
GDS958	MA_0000216	0.51278
GDS958	MA_0000214	0.520182
GDS958	MA_0000207	0.513134
GDS958	MA_0000198	0.517298
GDS958	MA_0000197	0.517928
GDS958	MA_0000195	0.517296
GDS958	MA_0000194	0.509521
GDS958	MA_0000191	0.5109
GDS958	MA_0000189	0.512372
GDS958	MA_0000185	0.515704
GDS958	MA_0000183	0.514227
GDS958	MA_0000179	0.525978
GDS958	MA_0000176	0.512921
GDS958	MA_0000173	0.525313
GDS958	MA_0000171	0.516959
GDS958	MA_0000170	0.515827
GDS958	MA_0000169	0.51475
GDS958	MA_0000168	0.515784
GDS958	MA_0000167	0.515448
GDS958	MA_0000151	0.513605
GDS958	MA_0000145	0.513043
GDS958	MA_0000142	0.509715
GDS958	MA_0000141	0.509003
GDS958	MA_0000139	0.512857
GDS958	MA_0000134	0.530248
GDS958	MA_0000133	0.516096
GDS958	MA_0000120	0.514371
GDS958	MA_0000116	0.514893
GDS958	MA_0000072	0.517009
GDS958	MA_0000037	0.514057
GDS958	MA_0000025	0.516786
GDS958	MA_0000023	0.516174
GDS958	MA_0000018	0.515765
GDS958	MA_0000016	0.515622
GDS958	MA_0000014	0.516922
GDS958	MA_0000013	0.509799
GDS958	MA_0000010	0.517016
GDS958	MA_0000009	0.516369
GDS958	MA_0000006	0.516021
GDS958	inner_nuclear_layer_retina_layer	0.540495
GDS958	fundus_stomach	0.517183
GDS958	corpus_striatum	0.51523
GDS958	caecum	0.514562
GDS958	apex_of_caecum	0.516793
GDS953	ventricular_zone_brain	0.484576
GDS953	skeletal_muscle	0.504592
GDS953	pyloric_antrum	0.503875
GDS953	outer_nuclear_layer_retina_layer	0.511263
GDS953	oocyte	0.495269
GDS953	olfactory_epithelium	0.537505
GDS953	muscle	0.490576
GDS953	MA_0002711	0.50246
GDS953	MA_0002636	0.506548
GDS953	MA_0002474	0.505231
GDS953	MA_0002473	0.505638
GDS953	MA_0002449	0.505266
GDS953	MA_0002446	0.503021
GDS953	MA_0002444	0.503788
GDS953	MA_0002443	0.507449
GDS953	MA_0002435	0.519338
GDS953	MA_0002434	0.502332
GDS953	MA_0002431	0.503644
GDS953	MA_0002418	0.505793
GDS953	MA_0002413	0.505512
GDS953	MA_0001910	0.506504
GDS953	MA_0001542	0.503707
GDS953	MA_0001541	0.503779
GDS953	MA_0001459	0.504153
GDS953	MA_0001359	0.508223
GDS953	MA_0001319	0.51014
GDS953	MA_0001273	0.502485
GDS953	MA_0001080	0.528653
GDS953	MA_0000997	0.482727
GDS953	MA_0000581	0.504027
GDS953	MA_0000415	0.503019
GDS953	MA_0000411	0.503225
GDS953	MA_0000397	0.504261
GDS953	MA_0000396	0.503399
GDS953	MA_0000392	0.508094
GDS953	MA_0000389	0.502638
GDS953	MA_0000386	0.50427
GDS953	MA_0000384	0.500973
GDS953	MA_0000381	0.502027
GDS953	MA_0000380	0.505597
GDS953	MA_0000368	0.504752
GDS953	MA_0000358	0.503508
GDS953	MA_0000356	0.503339
GDS953	MA_0000353	0.495938
GDS953	MA_0000352	0.503393
GDS953	MA_0000349	0.505997
GDS953	MA_0000347	0.504955
GDS953	MA_0000346	0.506989
GDS953	MA_0000341	0.506493
GDS953	MA_0000340	0.500807
GDS953	MA_0000339	0.503572
GDS953	MA_0000338	0.503609
GDS953	MA_0000337	0.50103
GDS953	MA_0000333	0.503985
GDS953	MA_0000328	0.502191
GDS953	MA_0000327	0.50429
GDS953	MA_0000325	0.503855
GDS953	MA_0000324	0.502456
GDS953	MA_0000323	0.504398
GDS953	MA_0000276	0.511089
GDS953	MA_0000261	0.502844
GDS953	MA_0000236	0.506623
GDS953	MA_0000232	0.497422
GDS953	MA_0000216	0.508155
GDS953	MA_0000214	0.496487
GDS953	MA_0000207	0.504303
GDS953	MA_0000198	0.505182
GDS953	MA_0000197	0.504685
GDS953	MA_0000195	0.506018
GDS953	MA_0000194	0.505636
GDS953	MA_0000191	0.508345
GDS953	MA_0000189	0.507593
GDS953	MA_0000185	0.50403
GDS953	MA_0000183	0.503583
GDS953	MA_0000179	0.504614
GDS953	MA_0000176	0.503143
GDS953	MA_0000173	0.510643
GDS953	MA_0000171	0.505741
GDS953	MA_0000170	0.503357
GDS953	MA_0000169	0.503461
GDS953	MA_0000168	0.504196
GDS953	MA_0000167	0.504056
GDS953	MA_0000151	0.504413
GDS953	MA_0000145	0.501922
GDS953	MA_0000142	0.499891
GDS953	MA_0000141	0.501539
GDS953	MA_0000139	0.517033
GDS953	MA_0000134	0.514963
GDS953	MA_0000133	0.50418
GDS953	MA_0000120	0.504947
GDS953	MA_0000116	0.500109
GDS953	MA_0000072	0.505685
GDS953	MA_0000037	0.505849
GDS953	MA_0000025	0.506235
GDS953	MA_0000023	0.504334
GDS953	MA_0000018	0.505201
GDS953	MA_0000016	0.503913
GDS953	MA_0000014	0.503196
GDS953	MA_0000013	0.501519
GDS953	MA_0000010	0.50531
GDS953	MA_0000009	0.499127
GDS953	MA_0000006	0.504279
GDS953	inner_nuclear_layer_retina_layer	0.512006
GDS953	fundus_stomach	0.507004
GDS953	corpus_striatum	0.507083
GDS953	caecum	0.502879
GDS953	apex_of_caecum	0.50368
GDS951	ventricular_zone_brain	0.50052
GDS951	skeletal_muscle	0.510768
GDS951	pyloric_antrum	0.522413
GDS951	outer_nuclear_layer_retina_layer	0.508373
GDS951	oocyte	0.506774
GDS951	olfactory_epithelium	0.528015
GDS951	muscle	0.502305
GDS951	MA_0002711	0.510528
GDS951	MA_0002636	0.515384
GDS951	MA_0002474	0.51281
GDS951	MA_0002473	0.511168
GDS951	MA_0002449	0.513229
GDS951	MA_0002446	0.516821
GDS951	MA_0002444	0.510954
GDS951	MA_0002443	0.503025
GDS951	MA_0002435	0.482866
GDS951	MA_0002434	0.510813
GDS951	MA_0002431	0.510638
GDS951	MA_0002418	0.514517
GDS951	MA_0002413	0.519629
GDS951	MA_0001910	0.512783
GDS951	MA_0001542	0.521948
GDS951	MA_0001541	0.521105
GDS951	MA_0001459	0.512192
GDS951	MA_0001359	0.520765
GDS951	MA_0001319	0.515546
GDS951	MA_0001273	0.515692
GDS951	MA_0001080	0.55168
GDS951	MA_0000997	0.504668
GDS951	MA_0000581	0.51204
GDS951	MA_0000415	0.511376
GDS951	MA_0000411	0.51361
GDS951	MA_0000397	0.517453
GDS951	MA_0000396	0.515233
GDS951	MA_0000392	0.521546
GDS951	MA_0000389	0.518522
GDS951	MA_0000386	0.518018
GDS951	MA_0000384	0.511524
GDS951	MA_0000381	0.512355
GDS951	MA_0000380	0.515686
GDS951	MA_0000368	0.5111
GDS951	MA_0000358	0.509451
GDS951	MA_0000356	0.516464
GDS951	MA_0000353	0.508864
GDS951	MA_0000352	0.519917
GDS951	MA_0000349	0.521647
GDS951	MA_0000347	0.516906
GDS951	MA_0000346	0.511946
GDS951	MA_0000341	0.512323
GDS951	MA_0000340	0.52215
GDS951	MA_0000339	0.519223
GDS951	MA_0000338	0.517323
GDS951	MA_0000337	0.516088
GDS951	MA_0000333	0.516433
GDS951	MA_0000328	0.515173
GDS951	MA_0000327	0.510921
GDS951	MA_0000325	0.511669
GDS951	MA_0000324	0.509276
GDS951	MA_0000323	0.513308
GDS951	MA_0000276	0.510128
GDS951	MA_0000261	0.510932
GDS951	MA_0000236	0.503773
GDS951	MA_0000232	0.500141
GDS951	MA_0000216	0.514022
GDS951	MA_0000214	0.508832
GDS951	MA_0000207	0.517983
GDS951	MA_0000198	0.514976
GDS951	MA_0000197	0.515047
GDS951	MA_0000195	0.512327
GDS951	MA_0000194	0.518699
GDS951	MA_0000191	0.517999
GDS951	MA_0000189	0.518926
GDS951	MA_0000185	0.514346
GDS951	MA_0000183	0.51509
GDS951	MA_0000179	0.507218
GDS951	MA_0000176	0.520047
GDS951	MA_0000173	0.508782
GDS951	MA_0000171	0.514984
GDS951	MA_0000170	0.514114
GDS951	MA_0000169	0.515446
GDS951	MA_0000168	0.51257
GDS951	MA_0000167	0.512037
GDS951	MA_0000151	0.514126
GDS951	MA_0000145	0.515271
GDS951	MA_0000142	0.513047
GDS951	MA_0000141	0.50953
GDS951	MA_0000139	0.486873
GDS951	MA_0000134	0.497207
GDS951	MA_0000133	0.514169
GDS951	MA_0000120	0.510839
GDS951	MA_0000116	0.51799
GDS951	MA_0000072	0.513276
GDS951	MA_0000037	0.524801
GDS951	MA_0000025	0.522756
GDS951	MA_0000023	0.511633
GDS951	MA_0000018	0.512011
GDS951	MA_0000016	0.512334
GDS951	MA_0000014	0.513399
GDS951	MA_0000013	0.511173
GDS951	MA_0000010	0.513466
GDS951	MA_0000009	0.513707
GDS951	MA_0000006	0.511576
GDS951	inner_nuclear_layer_retina_layer	0.506037
GDS951	fundus_stomach	0.52541
GDS951	corpus_striatum	0.51798
GDS951	caecum	0.517966
GDS951	apex_of_caecum	0.521274
GDS949	ventricular_zone_brain	0.474219
GDS949	skeletal_muscle	0.511003
GDS949	pyloric_antrum	0.522778
GDS949	outer_nuclear_layer_retina_layer	0.490138
GDS949	oocyte	0.501181
GDS949	olfactory_epithelium	0.486028
GDS949	muscle	0.523534
GDS949	MA_0002711	0.513518
GDS949	MA_0002636	0.507706
GDS949	MA_0002474	0.530376
GDS949	MA_0002473	0.517638
GDS949	MA_0002449	0.5271
GDS949	MA_0002446	0.507684
GDS949	MA_0002444	0.518373
GDS949	MA_0002443	0.499988
GDS949	MA_0002435	0.49334
GDS949	MA_0002434	0.511662
GDS949	MA_0002431	0.51888
GDS949	MA_0002418	0.525001
GDS949	MA_0002413	0.509357
GDS949	MA_0001910	0.529139
GDS949	MA_0001542	0.520702
GDS949	MA_0001541	0.518943
GDS949	MA_0001459	0.529677
GDS949	MA_0001359	0.519347
GDS949	MA_0001319	0.51657
GDS949	MA_0001273	0.514415
GDS949	MA_0001080	0.476922
GDS949	MA_0000997	0.474031
GDS949	MA_0000581	0.514825
GDS949	MA_0000415	0.51844
GDS949	MA_0000411	0.521012
GDS949	MA_0000397	0.513129
GDS949	MA_0000396	0.521736
GDS949	MA_0000392	0.533485
GDS949	MA_0000389	0.520349
GDS949	MA_0000386	0.529242
GDS949	MA_0000384	0.515451
GDS949	MA_0000381	0.528545
GDS949	MA_0000380	0.51471
GDS949	MA_0000368	0.523778
GDS949	MA_0000358	0.516851
GDS949	MA_0000356	0.514165
GDS949	MA_0000353	0.556555
GDS949	MA_0000352	0.518179
GDS949	MA_0000349	0.515918
GDS949	MA_0000347	0.513781
GDS949	MA_0000346	0.513735
GDS949	MA_0000341	0.525122
GDS949	MA_0000340	0.518985
GDS949	MA_0000339	0.515883
GDS949	MA_0000338	0.517391
GDS949	MA_0000337	0.513265
GDS949	MA_0000333	0.514505
GDS949	MA_0000328	0.5169
GDS949	MA_0000327	0.519674
GDS949	MA_0000325	0.525024
GDS949	MA_0000324	0.514664
GDS949	MA_0000323	0.51887
GDS949	MA_0000276	0.505266
GDS949	MA_0000261	0.518481
GDS949	MA_0000236	0.497588
GDS949	MA_0000232	0.485866
GDS949	MA_0000216	0.505031
GDS949	MA_0000214	0.475315
GDS949	MA_0000207	0.5129
GDS949	MA_0000198	0.499447
GDS949	MA_0000197	0.498443
GDS949	MA_0000195	0.497951
GDS949	MA_0000194	0.507548
GDS949	MA_0000191	0.509179
GDS949	MA_0000189	0.507474
GDS949	MA_0000185	0.494344
GDS949	MA_0000183	0.503517
GDS949	MA_0000179	0.456336
GDS949	MA_0000176	0.507865
GDS949	MA_0000173	0.451407
GDS949	MA_0000171	0.491589
GDS949	MA_0000170	0.500253
GDS949	MA_0000169	0.506914
GDS949	MA_0000168	0.508339
GDS949	MA_0000167	0.508526
GDS949	MA_0000151	0.529434
GDS949	MA_0000145	0.523919
GDS949	MA_0000142	0.519162
GDS949	MA_0000141	0.508206
GDS949	MA_0000139	0.45689
GDS949	MA_0000134	0.476345
GDS949	MA_0000133	0.494016
GDS949	MA_0000120	0.511436
GDS949	MA_0000116	0.508557
GDS949	MA_0000072	0.524799
GDS949	MA_0000037	0.517081
GDS949	MA_0000025	0.522145
GDS949	MA_0000023	0.512811
GDS949	MA_0000018	0.532933
GDS949	MA_0000016	0.507235
GDS949	MA_0000014	0.531695
GDS949	MA_0000013	0.511339
GDS949	MA_0000010	0.526071
GDS949	MA_0000009	0.508473
GDS949	MA_0000006	0.512082
GDS949	inner_nuclear_layer_retina_layer	0.499482
GDS949	fundus_stomach	0.520941
GDS949	corpus_striatum	0.50857
GDS949	caecum	0.512012
GDS949	apex_of_caecum	0.528023
GDS948	ventricular_zone_brain	0.437446
GDS948	skeletal_muscle	0.507762
GDS948	pyloric_antrum	0.501208
GDS948	outer_nuclear_layer_retina_layer	0.503746
GDS948	oocyte	0.50554
GDS948	olfactory_epithelium	0.517477
GDS948	muscle	0.48177
GDS948	MA_0002711	0.510644
GDS948	MA_0002636	0.505929
GDS948	MA_0002474	0.524745
GDS948	MA_0002473	0.514077
GDS948	MA_0002449	0.517563
GDS948	MA_0002446	0.501868
GDS948	MA_0002444	0.513684
GDS948	MA_0002443	0.529087
GDS948	MA_0002435	0.558673
GDS948	MA_0002434	0.513658
GDS948	MA_0002431	0.509007
GDS948	MA_0002418	0.519322
GDS948	MA_0002413	0.514424
GDS948	MA_0001910	0.521272
GDS948	MA_0001542	0.502749
GDS948	MA_0001541	0.509038
GDS948	MA_0001459	0.520509
GDS948	MA_0001359	0.504538
GDS948	MA_0001319	0.484782
GDS948	MA_0001273	0.510263
GDS948	MA_0001080	0.591525
GDS948	MA_0000997	0.448714
GDS948	MA_0000581	0.510696
GDS948	MA_0000415	0.51017
GDS948	MA_0000411	0.513004
GDS948	MA_0000397	0.51371
GDS948	MA_0000396	0.510649
GDS948	MA_0000392	0.516676
GDS948	MA_0000389	0.51159
GDS948	MA_0000386	0.510629
GDS948	MA_0000384	0.507249
GDS948	MA_0000381	0.510286
GDS948	MA_0000380	0.50475
GDS948	MA_0000368	0.511132
GDS948	MA_0000358	0.506726
GDS948	MA_0000356	0.510655
GDS948	MA_0000353	0.476696
GDS948	MA_0000352	0.505095
GDS948	MA_0000349	0.503478
GDS948	MA_0000347	0.512998
GDS948	MA_0000346	0.517392
GDS948	MA_0000341	0.521855
GDS948	MA_0000340	0.49476
GDS948	MA_0000339	0.501676
GDS948	MA_0000338	0.505914
GDS948	MA_0000337	0.514334
GDS948	MA_0000333	0.516341
GDS948	MA_0000328	0.516826
GDS948	MA_0000327	0.513137
GDS948	MA_0000325	0.51343
GDS948	MA_0000324	0.506776
GDS948	MA_0000323	0.518382
GDS948	MA_0000276	0.507824
GDS948	MA_0000261	0.51249
GDS948	MA_0000236	0.524779
GDS948	MA_0000232	0.496212
GDS948	MA_0000216	0.507422
GDS948	MA_0000214	0.500413
GDS948	MA_0000207	0.508204
GDS948	MA_0000198	0.507384
GDS948	MA_0000197	0.507086
GDS948	MA_0000195	0.508991
GDS948	MA_0000194	0.512391
GDS948	MA_0000191	0.512167
GDS948	MA_0000189	0.507894
GDS948	MA_0000185	0.507379
GDS948	MA_0000183	0.506605
GDS948	MA_0000179	0.508715
GDS948	MA_0000176	0.515589
GDS948	MA_0000173	0.473442
GDS948	MA_0000171	0.513938
GDS948	MA_0000170	0.506232
GDS948	MA_0000169	0.503688
GDS948	MA_0000168	0.510455
GDS948	MA_0000167	0.510651
GDS948	MA_0000151	0.511289
GDS948	MA_0000145	0.509007
GDS948	MA_0000142	0.513395
GDS948	MA_0000141	0.511799
GDS948	MA_0000139	0.541338
GDS948	MA_0000134	0.510236
GDS948	MA_0000133	0.510337
GDS948	MA_0000120	0.506033
GDS948	MA_0000116	0.505447
GDS948	MA_0000072	0.518262
GDS948	MA_0000037	0.498888
GDS948	MA_0000025	0.4979
GDS948	MA_0000023	0.510692
GDS948	MA_0000018	0.520798
GDS948	MA_0000016	0.509174
GDS948	MA_0000014	0.511375
GDS948	MA_0000013	0.512132
GDS948	MA_0000010	0.516473
GDS948	MA_0000009	0.504269
GDS948	MA_0000006	0.509873
GDS948	inner_nuclear_layer_retina_layer	0.504764
GDS948	fundus_stomach	0.494469
GDS948	corpus_striatum	0.50584
GDS948	caecum	0.503003
GDS948	apex_of_caecum	0.504259
GDS947	ventricular_zone_brain	0.462461
GDS947	skeletal_muscle	0.512685
GDS947	pyloric_antrum	0.494943
GDS947	outer_nuclear_layer_retina_layer	0.502011
GDS947	oocyte	0.47122
GDS947	olfactory_epithelium	0.534799
GDS947	muscle	0.469421
GDS947	MA_0002711	0.49915
GDS947	MA_0002636	0.496158
GDS947	MA_0002474	0.4879
GDS947	MA_0002473	0.494517
GDS947	MA_0002449	0.514525
GDS947	MA_0002446	0.497884
GDS947	MA_0002444	0.501962
GDS947	MA_0002443	0.506528
GDS947	MA_0002435	0.513361
GDS947	MA_0002434	0.497118
GDS947	MA_0002431	0.499306
GDS947	MA_0002418	0.499462
GDS947	MA_0002413	0.494238
GDS947	MA_0001910	0.488915
GDS947	MA_0001542	0.495633
GDS947	MA_0001541	0.492062
GDS947	MA_0001459	0.499375
GDS947	MA_0001359	0.504815
GDS947	MA_0001319	0.561749
GDS947	MA_0001273	0.510757
GDS947	MA_0001080	0.549802
GDS947	MA_0000997	0.432879
GDS947	MA_0000581	0.497215
GDS947	MA_0000415	0.50308
GDS947	MA_0000411	0.509514
GDS947	MA_0000397	0.500237
GDS947	MA_0000396	0.505257
GDS947	MA_0000392	0.503524
GDS947	MA_0000389	0.501219
GDS947	MA_0000386	0.506296
GDS947	MA_0000384	0.508783
GDS947	MA_0000381	0.506507
GDS947	MA_0000380	0.492279
GDS947	MA_0000368	0.506344
GDS947	MA_0000358	0.507471
GDS947	MA_0000356	0.512893
GDS947	MA_0000353	0.488992
GDS947	MA_0000352	0.499596
GDS947	MA_0000349	0.487161
GDS947	MA_0000347	0.497452
GDS947	MA_0000346	0.493504
GDS947	MA_0000341	0.487048
GDS947	MA_0000340	0.508929
GDS947	MA_0000339	0.492974
GDS947	MA_0000338	0.50503
GDS947	MA_0000337	0.505391
GDS947	MA_0000333	0.494348
GDS947	MA_0000328	0.501506
GDS947	MA_0000327	0.497086
GDS947	MA_0000325	0.50597
GDS947	MA_0000324	0.509815
GDS947	MA_0000323	0.490531
GDS947	MA_0000276	0.51688
GDS947	MA_0000261	0.500513
GDS947	MA_0000236	0.500998
GDS947	MA_0000232	0.480262
GDS947	MA_0000216	0.496495
GDS947	MA_0000214	0.483795
GDS947	MA_0000207	0.476374
GDS947	MA_0000198	0.494342
GDS947	MA_0000197	0.493086
GDS947	MA_0000195	0.49099
GDS947	MA_0000194	0.498839
GDS947	MA_0000191	0.492044
GDS947	MA_0000189	0.490044
GDS947	MA_0000185	0.491902
GDS947	MA_0000183	0.489917
GDS947	MA_0000179	0.468389
GDS947	MA_0000176	0.499676
GDS947	MA_0000173	0.484327
GDS947	MA_0000171	0.482272
GDS947	MA_0000170	0.483643
GDS947	MA_0000169	0.492156
GDS947	MA_0000168	0.496969
GDS947	MA_0000167	0.501362
GDS947	MA_0000151	0.497667
GDS947	MA_0000145	0.486211
GDS947	MA_0000142	0.492556
GDS947	MA_0000141	0.505961
GDS947	MA_0000139	0.527622
GDS947	MA_0000134	0.478746
GDS947	MA_0000133	0.494138
GDS947	MA_0000120	0.54364
GDS947	MA_0000116	0.503909
GDS947	MA_0000072	0.516191
GDS947	MA_0000037	0.494078
GDS947	MA_0000025	0.49379
GDS947	MA_0000023	0.498541
GDS947	MA_0000018	0.495298
GDS947	MA_0000016	0.500657
GDS947	MA_0000014	0.489322
GDS947	MA_0000013	0.49976
GDS947	MA_0000010	0.515422
GDS947	MA_0000009	0.502502
GDS947	MA_0000006	0.49835
GDS947	inner_nuclear_layer_retina_layer	0.513289
GDS947	fundus_stomach	0.506895
GDS947	corpus_striatum	0.487807
GDS947	caecum	0.500517
GDS947	apex_of_caecum	0.494925
GDS928	ventricular_zone_brain	0.465932
GDS928	skeletal_muscle	0.481688
GDS928	pyloric_antrum	0.467303
GDS928	outer_nuclear_layer_retina_layer	0.493903
GDS928	oocyte	0.484207
GDS928	olfactory_epithelium	0.51667
GDS928	muscle	0.500537
GDS928	MA_0002711	0.487236
GDS928	MA_0002636	0.471803
GDS928	MA_0002474	0.471056
GDS928	MA_0002473	0.487009
GDS928	MA_0002449	0.485304
GDS928	MA_0002446	0.465612
GDS928	MA_0002444	0.491873
GDS928	MA_0002443	0.478432
GDS928	MA_0002435	0.521552
GDS928	MA_0002434	0.48529
GDS928	MA_0002431	0.48766
GDS928	MA_0002418	0.476144
GDS928	MA_0002413	0.483638
GDS928	MA_0001910	0.474867
GDS928	MA_0001542	0.470056
GDS928	MA_0001541	0.471687
GDS928	MA_0001459	0.472491
GDS928	MA_0001359	0.476729
GDS928	MA_0001319	0.4404
GDS928	MA_0001273	0.46972
GDS928	MA_0001080	0.520109
GDS928	MA_0000997	0.48679
GDS928	MA_0000581	0.492453
GDS928	MA_0000415	0.483684
GDS928	MA_0000411	0.494329
GDS928	MA_0000397	0.474074
GDS928	MA_0000396	0.492706
GDS928	MA_0000392	0.471448
GDS928	MA_0000389	0.480798
GDS928	MA_0000386	0.481339
GDS928	MA_0000384	0.48614
GDS928	MA_0000381	0.484332
GDS928	MA_0000380	0.474946
GDS928	MA_0000368	0.488411
GDS928	MA_0000358	0.48838
GDS928	MA_0000356	0.470667
GDS928	MA_0000353	0.481981
GDS928	MA_0000352	0.474175
GDS928	MA_0000349	0.466584
GDS928	MA_0000347	0.469792
GDS928	MA_0000346	0.465019
GDS928	MA_0000341	0.471888
GDS928	MA_0000340	0.472996
GDS928	MA_0000339	0.472737
GDS928	MA_0000338	0.466482
GDS928	MA_0000337	0.470809
GDS928	MA_0000333	0.471923
GDS928	MA_0000328	0.47712
GDS928	MA_0000327	0.483883
GDS928	MA_0000325	0.486492
GDS928	MA_0000324	0.488551
GDS928	MA_0000323	0.480845
GDS928	MA_0000276	0.497735
GDS928	MA_0000261	0.492217
GDS928	MA_0000236	0.47602
GDS928	MA_0000232	0.512762
GDS928	MA_0000216	0.486401
GDS928	MA_0000214	0.525543
GDS928	MA_0000207	0.485165
GDS928	MA_0000198	0.484145
GDS928	MA_0000197	0.484256
GDS928	MA_0000195	0.487051
GDS928	MA_0000194	0.483131
GDS928	MA_0000191	0.487778
GDS928	MA_0000189	0.489514
GDS928	MA_0000185	0.490665
GDS928	MA_0000183	0.492107
GDS928	MA_0000179	0.508484
GDS928	MA_0000176	0.470596
GDS928	MA_0000173	0.501604
GDS928	MA_0000171	0.484164
GDS928	MA_0000170	0.490421
GDS928	MA_0000169	0.48836
GDS928	MA_0000168	0.492576
GDS928	MA_0000167	0.493616
GDS928	MA_0000151	0.473301
GDS928	MA_0000145	0.468635
GDS928	MA_0000142	0.484234
GDS928	MA_0000141	0.484839
GDS928	MA_0000139	0.53047
GDS928	MA_0000134	0.445504
GDS928	MA_0000133	0.492909
GDS928	MA_0000120	0.484948
GDS928	MA_0000116	0.470321
GDS928	MA_0000072	0.485272
GDS928	MA_0000037	0.465334
GDS928	MA_0000025	0.462323
GDS928	MA_0000023	0.492053
GDS928	MA_0000018	0.476322
GDS928	MA_0000016	0.493104
GDS928	MA_0000014	0.477148
GDS928	MA_0000013	0.486051
GDS928	MA_0000010	0.485138
GDS928	MA_0000009	0.474224
GDS928	MA_0000006	0.49194
GDS928	inner_nuclear_layer_retina_layer	0.50328
GDS928	fundus_stomach	0.471136
GDS928	corpus_striatum	0.487674
GDS928	caecum	0.471635
GDS928	apex_of_caecum	0.468329
GDS927	ventricular_zone_brain	0.515643
GDS927	skeletal_muscle	0.522002
GDS927	pyloric_antrum	0.512715
GDS927	outer_nuclear_layer_retina_layer	0.511292
GDS927	oocyte	0.504907
GDS927	olfactory_epithelium	0.569137
GDS927	muscle	0.513063
GDS927	MA_0002711	0.513115
GDS927	MA_0002636	0.524696
GDS927	MA_0002474	0.525627
GDS927	MA_0002473	0.526026
GDS927	MA_0002449	0.518837
GDS927	MA_0002446	0.522498
GDS927	MA_0002444	0.521196
GDS927	MA_0002443	0.540813
GDS927	MA_0002435	0.515324
GDS927	MA_0002434	0.513523
GDS927	MA_0002431	0.523024
GDS927	MA_0002418	0.529208
GDS927	MA_0002413	0.529986
GDS927	MA_0001910	0.524354
GDS927	MA_0001542	0.527398
GDS927	MA_0001541	0.5251
GDS927	MA_0001459	0.528962
GDS927	MA_0001359	0.518831
GDS927	MA_0001319	0.50043
GDS927	MA_0001273	0.523643
GDS927	MA_0001080	0.611507
GDS927	MA_0000997	0.516857
GDS927	MA_0000581	0.524182
GDS927	MA_0000415	0.519331
GDS927	MA_0000411	0.522191
GDS927	MA_0000397	0.525878
GDS927	MA_0000396	0.525887
GDS927	MA_0000392	0.520955
GDS927	MA_0000389	0.528723
GDS927	MA_0000386	0.517776
GDS927	MA_0000384	0.525404
GDS927	MA_0000381	0.526916
GDS927	MA_0000380	0.526256
GDS927	MA_0000368	0.517995
GDS927	MA_0000358	0.512477
GDS927	MA_0000356	0.52559
GDS927	MA_0000353	0.515002
GDS927	MA_0000352	0.521788
GDS927	MA_0000349	0.517738
GDS927	MA_0000347	0.521459
GDS927	MA_0000346	0.520574
GDS927	MA_0000341	0.526692
GDS927	MA_0000340	0.51588
GDS927	MA_0000339	0.528354
GDS927	MA_0000338	0.517085
GDS927	MA_0000337	0.532366
GDS927	MA_0000333	0.528988
GDS927	MA_0000328	0.527872
GDS927	MA_0000327	0.522279
GDS927	MA_0000325	0.519613
GDS927	MA_0000324	0.515112
GDS927	MA_0000323	0.526447
GDS927	MA_0000276	0.521834
GDS927	MA_0000261	0.52215
GDS927	MA_0000236	0.540042
GDS927	MA_0000232	0.552782
GDS927	MA_0000216	0.53144
GDS927	MA_0000214	0.543763
GDS927	MA_0000207	0.526487
GDS927	MA_0000198	0.528045
GDS927	MA_0000197	0.528155
GDS927	MA_0000195	0.526736
GDS927	MA_0000194	0.53018
GDS927	MA_0000191	0.526385
GDS927	MA_0000189	0.526358
GDS927	MA_0000185	0.527484
GDS927	MA_0000183	0.527165
[truncated: 102,539 more rows]
